# Supplementary material for: Discovery of the most compact 3+1-type quadruple star system TIC 120362137
Source: Nat Commun. 2026 Mar 3;17:1859. doi: 10.1038/s41467-026-69223-4 (PMC12957322; doi:10.1038/s41467-026-69223-4)
Supplement: Supplementary file 3 — Supplementary Dataset 1 [file 41467_2026_69223_MOESM3_ESM.txt]

# Supplementary Data 1: 
# Those parts of the 1800-sec-binned TESS observational data, which were used for the spectro-photodynamical analysis (see in the Methods section)
# The data columns are:
# Col. 1: BJD - 2400000[in days]
# Col. 2: Normalized (or relative) flux
# Col. 3: Observational uncertainties (in normalized flux)
 58684.098582  0.998671  0.001205
 58684.119415  0.997680  0.001205
 58684.140249  0.998106  0.001205
 58684.161082  0.997561  0.001205
 58684.181915  0.997726  0.001205
 58684.202748  0.997831  0.001205
 58684.223581  0.997652  0.001205
 58684.244415  0.997005  0.001205
 58684.265248  0.993413  0.001205
 58684.286081  0.983127  0.001203
 58684.306914  0.969696  0.001200
 58684.327747  0.954484  0.001197
 58684.348581  0.938154  0.001194
 58684.369414  0.926026  0.001192
 58684.390247  0.922193  0.001192
 58684.411080  0.921072  0.001192
 58684.431913  0.919634  0.001191
 58684.452746  0.920675  0.001192
 58684.473580  0.924438  0.001192
 58684.494413  0.934793  0.001195
 58684.515246  0.949802  0.001198
 58684.536079  0.966371  0.001201
 58684.556912  0.981192  0.001204
 58684.577746  0.990873  0.001206
 58684.598579  0.996936  0.001207
 58684.619412  0.997778  0.001207
 58684.640245  0.998944  0.001208
 58684.661078  0.999091  0.001208
 58684.681912  0.999343  0.001208
 58684.702745  0.999411  0.001208
 58684.723578  0.999576  0.001208
 58684.744411  1.000050  0.001208
 58685.786070  0.999288  0.001210
 58685.806904  0.998912  0.001210
 58685.827737  0.998756  0.001210
 58685.848570  0.997788  0.001210
 58685.869403  0.998347  0.001210
 58685.890236  0.999236  0.001210
 58685.911070  0.996375  0.001209
 58685.931903  0.987746  0.001208
 58685.952736  0.973077  0.001205
 58685.973569  0.957011  0.001202
 58685.994402  0.940490  0.001198
 58686.015235  0.926830  0.001196
 58686.036069  0.923817  0.001195
 58686.056902  0.923496  0.001195
 58686.077735  0.923004  0.001195
 58686.098568  0.923354  0.001195
 58686.119401  0.923202  0.001195
 58686.140235  0.925933  0.001196
 58686.161068  0.936776  0.001198
 58686.181901  0.955403  0.001202
 58686.202734  0.971432  0.001205
 58686.223567  0.985186  0.001207
 58686.244400  0.994794  0.001209
 58686.265234  0.998356  0.001210
 58686.286067  1.000058  0.001210
 58686.306900  0.999286  0.001210
 58686.327733  0.999583  0.001210
 58686.348566  0.998554  0.001209
 58686.369400  0.999201  0.001209
 58686.390233  0.998522  0.001209
 58686.411066  1.000378  0.001210
 58687.390225  0.998324  0.001211
 58687.411058  0.999138  0.001211
 58687.431892  0.999009  0.001211
 58687.452725  0.997742  0.001211
 58687.473558  0.997692  0.001211
 58687.494391  0.998391  0.001211
 58687.515224  0.998162  0.001212
 58687.536057  0.996593  0.001212
 58687.556891  0.989474  0.001211
 58687.577724  0.977492  0.001209
 58687.598557  0.964632  0.001207
 58687.619390  0.949082  0.001204
 58687.640223  0.932537  0.001201
 58687.661056  0.923161  0.001199
 58687.681890  0.922086  0.001199
 58687.702723  0.921292  0.001199
 58687.723556  0.920714  0.001199
 58687.744389  0.922567  0.001200
 58687.765222  0.926908  0.001200
 58687.786056  0.938429  0.001203
 58687.806889  0.954239  0.001206
 58687.827722  0.970707  0.001209
 58687.848555  0.982461  0.001211
 58687.869388  0.992805  0.001213
 58687.890221  0.997813  0.001214
 58687.920777  0.999700  0.001215
 58687.941610  0.998232  0.001214
 58687.962443  0.998364  0.001214
 58687.983276  0.998815  0.001214
 58688.004109  1.000081  0.001214
 58688.024943  0.998957  0.001214
 58689.072156  0.999137  0.001219
 58689.092990  0.999896  0.001219
 58689.113823  0.998785  0.001219
 58689.134656  0.998506  0.001219
 58689.155489  0.998973  0.001220
 58689.176322  0.998402  0.001220
 58689.197155  0.996248  0.001219
 58689.217294  0.986348  0.001217
 58689.238822  0.973375  0.001215
 58689.259655  0.955111  0.001211
 58689.280488  0.940999  0.001208
 58689.301321  0.928098  0.001206
 58689.322154  0.924943  0.001205
 58689.342988  0.924179  0.001204
 58689.363821  0.924296  0.001204
 58689.384654  0.924756  0.001204
 58689.405487  0.924504  0.001204
 58689.426320  0.927665  0.001205
 58689.447153  0.942499  0.001208
 58689.467987  0.957238  0.001211
 58689.488820  0.972704  0.001215
 58689.509653  0.986320  0.001218
 58689.529792  0.994165  0.001220
 58689.551319  0.998182  0.001222
 58689.572152  0.998773  0.001223
 58689.592986  0.999429  0.001223
 58689.613819  0.999183  0.001224
 58689.634652  0.997867  0.001225
 58689.655485  0.998980  0.001225
 58689.676318  0.999462  0.001226
 58689.697151  1.000026  0.001226
 58690.677699  0.998371  0.001250
 58690.698532  1.000019  0.001253
 58690.719365  0.998456  0.001254
 58690.740198  0.998584  0.001257
 58690.761031  0.998017  0.001259
 58690.781864  0.999379  0.001262
 58690.802698  0.999276  0.001265
 58690.823531  0.996725  0.001268
 58690.844364  0.989811  0.001271
 58690.865197  0.979588  0.001272
 58690.886030  0.965247  0.001273
 58690.906863  0.949761  0.001274
 58690.927696  0.933721  0.001275
 58690.948530  0.925435  0.001276
 58690.969363  0.924364  0.001279
 58690.990196  0.923590  0.001281
 58691.011029  0.923323  0.001282
 58691.031862  0.924204  0.001284
 58691.052695  0.929016  0.001289
 58691.073529  0.942815  0.001295
 58691.094362  0.957606  0.001301
 58691.115195  0.973068  0.001307
 58691.136028  0.984809  0.001312
 58691.156861  0.994925  0.001318
 58691.177694  0.996918  0.001322
 58691.198527  0.998726  0.001324
 58691.219361  0.997661  0.001326
 58691.240194  0.998053  0.001327
 58691.261027  1.000056  0.001329
 58691.281860  0.998708  0.001329
 58691.302693  0.999643  0.001329
 58691.323526  1.000500  0.001329
 58692.365184  0.999467  0.001496
 58692.386017  0.996824  0.001497
 58692.406850  1.000214  0.001500
 58692.427683  1.001609  0.001503
 58692.448516  1.002254  0.001507
 58692.470739  1.001748  0.001512
 58692.491572  0.994675  0.001518
 58692.513794  0.983043  0.001526
 58692.534627  0.967567  0.001534
 58692.555460  0.952532  0.001544
 58692.576293  0.936664  0.001555
 58692.597126  0.929296  0.001572
 58692.617959  0.928856  0.001591
 58692.638793  0.930232  0.001610
 58692.659626  0.930793  0.001627
 58692.680459  0.929542  0.001639
 58692.701292  0.929473  0.001651
 58692.722125  0.938120  0.001661
 58692.742958  0.954060  0.001670
 58692.763791  0.968294  0.001678
 58692.784625  0.985071  0.001686
 58692.805458  0.995360  0.001695
 58692.826291  1.000323  0.001702
 58692.847124  1.000853  0.001711
 58692.867957  1.001221  0.001723
 58692.888790  1.003625  0.001735
 58692.908929  1.001892  0.001745
 58692.930457  1.001676  0.001752
 58692.950595  1.002642  0.001754
 58692.977678  1.001964  0.001753
 58692.998512  1.004183  0.001750
 58694.124891  0.997669  0.001318
 58694.145724  0.986994  0.001305
 58694.166557  0.973100  0.001296
 58694.187390  0.959827  0.001289
 58694.208223  0.943958  0.001283
 58694.229056  0.932927  0.001279
 58694.249889  0.929491  0.001276
 58694.270723  0.929642  0.001274
 58694.291556  0.928676  0.001272
 58694.312389  0.929649  0.001270
 58694.333222  0.932051  0.001268
 58694.354055  0.942535  0.001267
 58694.374888  0.958393  0.001267
 58694.395721  0.974176  0.001268
 58694.416555  0.986771  0.001268
 58694.437388  0.995710  0.001267
 58694.458221  1.000346  0.001267
 58694.479054  1.000310  0.001266
 58694.499887  1.000705  0.001265
 58694.520720  1.000657  0.001265
 58694.541554  1.001412  0.001265
 58694.562387  1.000211  0.001265
 58694.583220  1.000469  0.001266
 58694.604053  1.000306  0.001267
 58695.647100  0.998267  0.001225
 58695.667933  0.996794  0.001225
 58695.688766  0.997751  0.001224
 58695.709600  0.997807  0.001224
 58695.730433  0.998089  0.001224
 58695.752655  0.997212  0.001223
 58695.773488  0.992504  0.001221
 58695.794321  0.982429  0.001218
 58695.815154  0.969044  0.001214
 58695.835987  0.953204  0.001210
 58695.856821  0.937569  0.001206
 58695.877654  0.928565  0.001203
 58695.898487  0.926223  0.001202
 58695.919320  0.926724  0.001201
 58695.940153  0.927454  0.001199
 58695.960987  0.927132  0.001198
 58695.981820  0.928027  0.001197
 58696.002653  0.932842  0.001196
 58696.023486  0.947107  0.001197
 58696.044319  0.962712  0.001199
 58696.065152  0.977763  0.001201
 58696.085986  0.990963  0.001203
 58696.106819  0.998281  0.001204
 58696.127652  1.000433  0.001204
 58696.148485  0.998958  0.001204
 58696.169318  1.001741  0.001204
 58696.190151  1.002054  0.001204
 58696.210985  1.002124  0.001204
 58696.231818  1.002362  0.001204
 58696.252651  1.001773  0.001204
 58696.273484  1.002279  0.001204
 58697.356802  1.005304  0.001206
 58697.377635  1.005755  0.001206
 58697.398468  1.003424  0.001205
 58697.419301  0.994775  0.001204
 58697.440134  0.980595  0.001201
 58697.460967  0.963003  0.001198
 58697.481800  0.942716  0.001194
 58697.504022  0.926397  0.001191
 58697.524855  0.920244  0.001190
 58697.545688  0.922027  0.001190
 58697.566521  0.918855  0.001189
 58697.587354  0.920624  0.001190
 58697.608187  0.920238  0.001190
 58697.629019  0.929315  0.001191
 58697.649158  0.941089  0.001194
 58697.670685  0.959987  0.001197
 58697.691518  0.975732  0.001200
 58697.712351  0.988327  0.001203
 58697.733184  0.993982  0.001204
 58697.753323  0.996918  0.001204
 58697.774850  1.000070  0.001205
 58697.795683  0.995541  0.001204
 58697.816516  0.997569  0.001205
 58697.837349  0.998189  0.001205
 58697.858182  0.996918  0.001205
 58697.879015  0.998606  0.001205
 58697.899848  0.999157  0.001205
 58697.920681  1.000716  0.001205
 58697.941514  0.998136  0.001205
 58697.962347  0.998108  0.001205
 58697.983180  0.999025  0.001205
 58698.004012  1.000546  0.001205
 58698.024845  0.998736  0.001205
 58698.045678  0.999679  0.001205
 58698.066511  1.001024  0.001206
 58698.087344  0.999999  0.001205
 58698.108177  1.002268  0.001206
 58698.129010  1.003471  0.001206
 58698.149843  1.004402  0.001206
 58698.170676  1.003138  0.001206
 58698.191509  1.004293  0.001206
 58698.212342  1.003716  0.001206
 58698.233175  1.004087  0.001206
 58698.254008  1.003631  0.001206
 58698.274841  1.004356  0.001206
 58698.295674  1.003076  0.001206
 58698.316507  1.002989  0.001206
 58698.337340  1.004089  0.001207
 58698.358173  1.003815  0.001207
 58698.379005  1.004257  0.001207
 58698.399838  1.003830  0.001207
 58698.420671  1.002821  0.001207
 58698.441504  1.003229  0.001207
 58698.462337  1.003755  0.001207
 58698.483170  1.002420  0.001207
 58698.504003  1.002487  0.001207
 58698.524836  1.002138  0.001208
 58698.545669  1.002875  0.001208
 58698.566502  1.002617  0.001208
 58698.587335  1.002199  0.001208
 58698.608168  1.001559  0.001208
 58698.629001  1.001676  0.001208
 58698.649834  1.002277  0.001208
 58698.670667  1.001628  0.001208
 58698.691500  1.001906  0.001208
 58698.712333  1.001202  0.001208
 58698.733165  1.000862  0.001208
 58698.753998  1.000229  0.001208
 58698.774831  0.999081  0.001208
 58698.795664  0.998889  0.001208
 58698.816497  1.000134  0.001208
 58698.837330  0.999769  0.001208
 58698.858163  0.998290  0.001208
 58698.878996  0.999204  0.001208
 58698.899829  0.999425  0.001208
 58698.920662  0.998250  0.001208
 58698.941495  0.999218  0.001208
 58698.962328  0.998554  0.001208
 58698.983161  0.998995  0.001208
 58699.003994  0.997710  0.001207
 58699.024827  0.998151  0.001208
 58699.045660  0.995563  0.001207
 58699.066493  0.989396  0.001206
 58699.087325  0.976473  0.001204
 58699.108158  0.960945  0.001201
 58699.128991  0.943220  0.001197
 58699.149824  0.926790  0.001194
 58699.170657  0.919507  0.001193
 58699.191490  0.919364  0.001193
 58699.212323  0.919012  0.001193
 58699.233156  0.919265  0.001193
 58699.253989  0.920552  0.001193
 58699.274822  0.919308  0.001193
 58699.295655  0.929455  0.001195
 58699.316488  0.944711  0.001197
 58699.337321  0.962891  0.001201
 58699.358154  0.979332  0.001204
 58699.378987  0.991770  0.001207
 58699.399820  0.997531  0.001208
 58699.422041  0.997242  0.001208
 58699.442874  0.997773  0.001208
 58699.463707  0.997125  0.001208
 58699.484540  0.997383  0.001208
 58699.505373  0.998417  0.001209
 58699.526206  0.997033  0.001208
 58699.547039  0.998403  0.001209
 58699.567872  0.998097  0.001209
 58699.588705  0.999024  0.001209
 58699.609538  0.999451  0.001209
 58699.630371  0.998136  0.001209
 58699.651204  0.999518  0.001209
 58699.672037  0.999682  0.001209
 58699.692869  1.000639  0.001209
 58699.713702  0.998493  0.001209
 58699.734535  0.998613  0.001209
 58699.756757  0.999536  0.001209
 58699.777590  1.001014  0.001209
 58699.798423  1.000225  0.001209
 58699.819256  1.000659  0.001210
 58699.840089  0.999862  0.001210
 58699.860922  1.000711  0.001210
 58699.881755  1.000926  0.001210
 58699.902588  1.001733  0.001210
 58699.923421  1.000704  0.001210
 58699.944254  1.001404  0.001210
 58699.965087  1.002603  0.001210
 58699.985919  1.001131  0.001209
 58700.006752  1.002003  0.001209
 58700.027585  1.001979  0.001209
 58700.048418  1.002371  0.001209
 58700.069251  1.001973  0.001209
 58700.090084  1.001614  0.001209
 58700.110917  1.001396  0.001209
 58700.131750  1.001853  0.001209
 58700.152583  1.001117  0.001209
 58700.173416  1.000856  0.001209
 58700.194249  1.001888  0.001210
 58700.215082  1.001396  0.001209
 58700.235915  1.002432  0.001209
 58700.256748  0.999832  0.001209
 58700.277581  1.000865  0.001209
 58700.298413  1.000756  0.001209
 58700.319246  1.000815  0.001209
 58700.340079  1.000236  0.001209
 58700.360912  0.999867  0.001209
 58700.381745  0.999495  0.001209
 58700.402578  1.000791  0.001209
 58700.423411  1.000166  0.001209
 58700.444244  0.998960  0.001209
 58700.465077  1.000921  0.001209
 58700.485910  0.998967  0.001209
 58700.506743  0.999317  0.001210
 58700.527576  0.998797  0.001210
 58700.548409  0.998965  0.001210
 58700.569242  0.997460  0.001210
 58700.590075  0.997845  0.001210
 58700.610907  0.997639  0.001210
 58700.631740  0.998152  0.001210
 58700.652573  0.997672  0.001210
 58700.673406  0.998176  0.001210
 58700.694239  0.993784  0.001209
 58700.715072  0.983304  0.001207
 58700.735905  0.970319  0.001205
 58700.756738  0.953138  0.001201
 58700.777571  0.936113  0.001198
 58700.798404  0.924250  0.001196
 58700.819237  0.919887  0.001195
 58700.840070  0.918126  0.001195
 58700.860903  0.917879  0.001195
 58700.881736  0.917096  0.001195
 58700.902569  0.921827  0.001196
 58700.923401  0.929896  0.001197
 58700.944234  0.946354  0.001200
 58700.965067  0.964312  0.001204
 58700.985900  0.978400  0.001206
 58701.006733  0.991858  0.001209
 58701.027566  0.997068  0.001209
 58701.048399  0.997927  0.001210
 58701.069232  0.997298  0.001209
 58701.090065  0.998114  0.001210
 58701.110898  0.998052  0.001210
 58701.131731  0.998783  0.001210
 58701.152564  0.999455  0.001210
 58701.173397  0.994911  0.001209
 58701.194230  0.987941  0.001208
 58701.215062  0.980585  0.001207
 58701.235895  0.974089  0.001205
 58701.256728  0.968655  0.001204
 58701.277561  0.967101  0.001204
 58701.298394  0.969991  0.001204
 58701.319227  0.974889  0.001205
 58701.340060  0.981469  0.001206
 58701.360893  0.988734  0.001207
 58701.381726  0.993808  0.001209
 58701.402559  1.000397  0.001210
 58701.423392  1.001368  0.001210
 58701.444225  1.000771  0.001210
 58701.465058  1.001479  0.001211
 58701.485891  1.002238  0.001211
 58701.506724  1.002147  0.001211
 58701.527556  1.001147  0.001211
 58701.548389  1.002233  0.001212
 58701.569222  1.002257  0.001212
 58701.590055  1.002699  0.001213
 58701.610888  1.002243  0.001213
 58701.631721  1.002895  0.001213
 58701.652554  1.004018  0.001213
 58701.672692  1.004111  0.001213
 58701.694220  1.001533  0.001213
 58701.715053  1.003751  0.001213
 58701.735886  1.002891  0.001213
 58701.756719  1.003188  0.001213
 58701.777552  1.001173  0.001213
 58701.798384  1.003234  0.001213
 58701.819217  1.003084  0.001213
 58701.840050  1.001801  0.001213
 58701.860883  0.999246  0.001212
 58701.881716  0.994264  0.001211
 58701.902549  0.987189  0.001210
 58701.922688  0.977441  0.001208
 58701.944215  0.966157  0.001206
 58701.965048  0.954353  0.001204
 58701.985881  0.944678  0.001202
 58702.006714  0.930007  0.001199
 58702.027547  0.920578  0.001197
 58702.048380  0.911391  0.001195
 58702.069213  0.904905  0.001194
 58702.090045  0.898841  0.001193
 58702.110878  0.899643  0.001193
 58702.131711  0.901524  0.001194
 58702.152544  0.908922  0.001195
 58702.173377  0.918244  0.001197
 58702.194210  0.930974  0.001200
 58702.215043  0.943112  0.001202
 58702.235876  0.959105  0.001205
 58702.256709  0.971460  0.001207
 58702.276847  0.983870  0.001209
 58702.298375  0.992040  0.001211
 58702.319208  0.998968  0.001212
 58702.340041  0.995068  0.001211
 58702.360179  0.987701  0.001209
 58702.381706  0.972654  0.001206
 58702.402539  0.957106  0.001204
 58702.423372  0.937656  0.001200
 58702.444205  0.925074  0.001198
 58702.465038  0.920824  0.001198
 58702.485871  0.921165  0.001198
 58702.506704  0.921699  0.001199
 58702.527537  0.920679  0.001199
 58702.548370  0.919621  0.001200
 58702.569203  0.923355  0.001201
 58702.590036  0.935389  0.001203
 58702.610869  0.949259  0.001206
 58702.631701  0.965313  0.001210
 58702.652534  0.984517  0.001213
 58702.673367  0.994055  0.001215
 58702.694200  0.994229  0.001215
 58702.715033  0.993470  0.001215
 58702.735866  0.997568  0.001216
 58702.756699  0.997750  0.001216
 58702.777532  0.996570  0.001216
 58702.798365  0.997706  0.001216
 58702.819198  0.998471  0.001216
 58702.840031  0.998039  0.001217
 58702.860864  0.998778  0.001217
 58702.881697  0.998984  0.001217
 58702.902530  0.999531  0.001217
 58702.923362  0.999446  0.001217
 58702.944195  0.999716  0.001217
 58702.965028  1.000218  0.001217
 58702.985861  1.000883  0.001217
 58703.006694  0.999953  0.001217
 58703.027527  1.000934  0.001217
 58703.048360  1.001068  0.001217
 58703.069193  1.001024  0.001217
 58703.090026  1.001091  0.001217
 58703.110859  1.001388  0.001217
 58703.131692  1.001116  0.001217
 58703.152525  1.001832  0.001218
 58703.173357  1.000589  0.001218
 58703.194190  1.001937  0.001218
 58703.215023  1.001247  0.001218
 58703.235856  1.002037  0.001218
 58703.256689  1.001469  0.001218
 58703.277522  1.002350  0.001218
 58703.298355  1.002117  0.001217
 58703.319188  1.002322  0.001217
 58703.340021  1.002662  0.001217
 58703.360854  1.002085  0.001217
 58703.381687  1.002838  0.001217
 58703.402520  1.002353  0.001217
 58703.423353  1.002298  0.001217
 58703.444185  1.002252  0.001218
 58703.465018  1.002080  0.001218
 58703.485851  1.002158  0.001219
 58703.506684  1.001272  0.001219
 58703.527517  1.001839  0.001220
 58703.548350  1.000501  0.001221
 58703.569183  1.001413  0.001222
 58703.590016  1.001621  0.001222
 58703.610849  0.999692  0.001223
 58703.631682  1.000763  0.001223
 58703.652515  1.000687  0.001223
 58703.673348  1.000482  0.001223
 58703.694180  1.000013  0.001223
 58703.715013  0.999605  0.001223
 58703.735846  0.999519  0.001223
 58703.756679  1.000268  0.001224
 58703.777512  0.999173  0.001224
 58703.798345  1.000341  0.001224
 58703.819178  0.998531  0.001225
 58703.840011  0.999238  0.001225
 58703.860844  0.999507  0.001226
 58703.881677  0.998860  0.001226
 58703.902510  0.998271  0.001226
 58703.923342  0.998143  0.001225
 58703.944175  0.997985  0.001225
 58703.965008  0.997521  0.001225
 58703.985841  0.993109  0.001224
 58704.006674  0.982342  0.001222
 58704.027507  0.969053  0.001219
 58704.048340  0.952904  0.001216
 58704.069173  0.935475  0.001213
 58704.090006  0.923460  0.001211
 58704.110839  0.920911  0.001211
 58704.131672  0.919722  0.001211
 58704.152505  0.918484  0.001212
 58704.173338  0.919312  0.001212
 58704.194170  0.923319  0.001213
 58704.215003  0.934225  0.001216
 58704.235836  0.950209  0.001218
 58704.256669  0.966768  0.001221
 58704.277502  0.981118  0.001224
 58704.298335  0.991447  0.001225
 58704.319168  0.996957  0.001226
 58704.340001  0.997647  0.001226
 58704.360834  0.998593  0.001226
 58704.381667  0.998386  0.001226
 58704.402500  0.997439  0.001226
 58704.423332  0.998957  0.001227
 58704.444165  0.998394  0.001228
 58704.464998  0.999322  0.001230
 58704.485831  0.998977  0.001231
 58704.506664  1.000293  0.001233
 58704.527497  0.999828  0.001234
 58704.548330  1.000347  0.001236
 58704.569163  0.999608  0.001237
 58704.589996  1.001414  0.001239
 58704.610829  1.000682  0.001240
 58704.633050  1.000620  0.001241
 58704.653883  1.000611  0.001242
 58704.674716  1.000125  0.001242
 58704.695549  1.002092  0.001243
 58704.716382  1.000956  0.001244
 58704.737215  1.001645  0.001245
 58704.758048  1.002313  0.001247
 58704.778881  1.001482  0.001248
 58704.799714  1.001601  0.001250
 58704.820547  1.002049  0.001252
 58704.841380  1.002184  0.001255
 58704.862212  1.002149  0.001257
 58704.883045  1.002562  0.001260
 58704.903878  1.003141  0.001263
 58704.924711  1.001888  0.001265
 58704.945544  1.003547  0.001268
 58704.966377  1.002336  0.001270
 58704.987210  1.002146  0.001273
 58705.008043  1.002278  0.001275
 58705.028876  1.001894  0.001278
 58705.049709  1.001788  0.001282
 58705.070542  1.001278  0.001286
 58705.091374  1.002491  0.001291
 58705.112207  1.003145  0.001295
 58705.133040  1.001763  0.001299
 58705.153873  1.000931  0.001303
 58705.174706  1.001597  0.001308
 58705.195539  1.000918  0.001314
 58705.216372  1.000087  0.001319
 58705.237205  0.998246  0.001323
 58705.258038  1.000148  0.001326
 58705.278871  0.999523  0.001327
 58705.299704  1.000466  0.001327
 58705.320537  1.000121  0.001327
 58705.341369  0.999383  0.001328
 58705.362202  0.999258  0.001330
 58705.383035  0.998071  0.001331
 58705.403868  0.999137  0.001334
 58705.424701  0.999380  0.001336
 58705.445534  0.999693  0.001338
 58705.466367  0.998845  0.001342
 58705.487200  1.000096  0.001347
 58705.508033  0.998935  0.001353
 58705.528866  0.999021  0.001359
 58705.549699  0.997999  0.001364
 58705.570531  0.998215  0.001369
 58705.591364  0.998016  0.001374
 58705.612197  0.998595  0.001379
 58705.633030  0.994816  0.001382
 58705.653863  0.985045  0.001385
 58705.674696  0.970627  0.001384
 58705.695529  0.954243  0.001383
 58705.716362  0.937413  0.001382
 58705.737195  0.925007  0.001381
 58705.758028  0.922395  0.001383
 58705.778861  0.921541  0.001385
 58705.799693  0.921493  0.001388
 58705.820526  0.921236  0.001391
 58705.841359  0.921055  0.001393
 58705.862192  0.924222  0.001396
 58705.883025  0.937531  0.001400
 58705.903858  0.955020  0.001404
 58705.924691  0.970959  0.001407
 58705.945524  0.985203  0.001409
 58705.966357  0.995400  0.001410
 58705.987190  0.998418  0.001410
 58706.008023  0.998321  0.001408
 58706.028855  0.998617  0.001406
 58706.049688  0.997630  0.001404
 58706.070521  0.998387  0.001404
 58706.090660  0.999224  0.001405
 58706.113576  0.998268  0.001408
 58706.134409  0.999646  0.001411
 58706.155242  0.999523  0.001415
 58707.120500  1.000827  0.001618
 58707.141333  1.001277  0.001621
 58707.162166  1.000982  0.001626
 58707.182999  0.998363  0.001634
 58707.203831  0.998153  0.001645
 58707.224664  0.996339  0.001657
 58707.245497  0.997979  0.001667
 58707.266330  0.996378  0.001674
 58707.288552  0.990008  0.001679
 58707.309385  0.976989  0.001684
 58707.330218  0.963763  0.001685
 58707.351051  0.948708  0.001687
 58707.371884  0.934958  0.001689
 58707.392717  0.926871  0.001695
 58707.408688  0.928643  0.001702
 58707.434382  0.927696  0.001708
 58707.455215  0.926892  0.001721
 58707.471187  0.927379  0.001730
 58707.499659  0.934207  0.001761
 58707.520492  0.948969  0.001791
 58707.541325  0.964132  0.001834
 58707.562157  0.980746  0.001872
 58707.581602  0.992090  0.001906
 58708.795466  1.000697  0.001281
 58708.816299  1.001743  0.001281
 58708.837132  1.001202  0.001280
 58708.857965  1.000625  0.001280
 58708.878798  1.002348  0.001280
 58708.899631  1.002482  0.001280
 58708.920463  0.999151  0.001279
 58708.941296  0.990927  0.001276
 58708.962129  0.979302  0.001272
 58708.982962  0.962664  0.001267
 58709.003795  0.945883  0.001262
 58709.024628  0.933613  0.001258
 58709.045461  0.928959  0.001255
 58709.066294  0.928724  0.001253
 58709.087127  0.927860  0.001251
 58709.107960  0.928390  0.001250
 58709.128793  0.929604  0.001248
 58709.149626  0.930385  0.001247
 58709.170458  0.941359  0.001248
 58709.191291  0.956742  0.001251
 58709.212124  0.972966  0.001253
 58709.232957  0.986597  0.001255
 58709.253790  0.998797  0.001256
 58709.274623  1.001000  0.001256
 58709.295456  1.001435  0.001255
 58709.316289  1.001882  0.001254
 58709.337122  1.001276  0.001253
 58709.357955  1.000817  0.001251
 58709.378788  1.002641  0.001249
 58709.399621  1.001956  0.001247
 58709.420454  1.002908  0.001245
 58709.441287  1.002071  0.001243
 59011.010426  1.007269  0.002376
 59011.031259  1.003857  0.002371
 59011.052093  1.002472  0.002367
 59011.072927  1.002484  0.002363
 59011.093761  1.001906  0.002359
 59011.114595  1.001028  0.002357
 59011.135429  0.996556  0.002355
 59011.156262  0.997847  0.002353
 59011.177096  0.996803  0.002350
 59011.197930  0.996773  0.002347
 59011.218764  0.999090  0.002344
 59011.239598  0.999757  0.002338
 59011.260432  0.999179  0.002331
 59011.281266  1.000383  0.002323
 59011.302099  1.002995  0.002315
 59011.322933  1.002883  0.002306
 59011.343767  1.003141  0.002298
 59011.364601  1.004804  0.002292
 59011.385435  1.005170  0.002288
 59011.406269  1.005531  0.002287
 59011.427102  0.997866  0.002288
 59011.447936  0.981939  0.002290
 59011.468770  0.966139  0.002295
 59011.489604  0.947340  0.002301
 59011.510438  0.929933  0.002310
 59011.531272  0.922870  0.002321
 59011.552105  0.923642  0.002334
 59011.572939  0.921243  0.002347
 59011.593773  0.919036  0.002359
 59011.614607  0.916848  0.002369
 59011.635441  0.919157  0.002376
 59011.656275  0.926845  0.002383
 59011.677109  0.942636  0.002386
 59011.697942  0.959659  0.002389
 59011.718776  0.975656  0.002390
 59011.739610  0.985378  0.002392
 59011.760444  0.991890  0.002393
 59011.781278  0.989961  0.002396
 59011.802112  0.989230  0.002397
 59011.822945  0.989224  0.002398
 59011.843779  0.989887  0.002399
 59011.864613  0.991434  0.002397
 59011.885447  0.990331  0.002395
 59011.906281  0.991024  0.002391
 59011.927115  0.991590  0.002385
 59012.906305  0.994484  0.002342
 59012.927139  0.998338  0.002336
 59012.947973  0.996993  0.002329
 59012.968807  0.998689  0.002320
 59012.989641  1.000270  0.002312
 59013.010475  0.998283  0.002304
 59013.031308  1.000951  0.002297
 59013.052142  0.999186  0.002290
 59013.072976  0.990188  0.002283
 59013.093810  0.975676  0.002274
 59013.114644  0.963469  0.002266
 59013.135478  0.949608  0.002258
 59013.156312  0.934685  0.002252
 59013.177145  0.929464  0.002247
 59013.197979  0.928684  0.002243
 59013.218813  0.928846  0.002238
 59013.239647  0.930562  0.002235
 59013.260481  0.932295  0.002231
 59013.281315  0.937397  0.002226
 59013.302148  0.952721  0.002224
 59013.322982  0.971429  0.002220
 59013.343816  0.985199  0.002215
 59013.364650  0.999291  0.002210
 59013.385484  1.004654  0.002205
 59013.406318  1.008364  0.002202
 59013.427152  1.006684  0.002199
 59013.447985  1.007823  0.002199
 59013.468819  1.007570  0.002201
 59013.491042  1.006994  0.002205
 59013.511876  1.005683  0.002211
 59013.532710  1.005508  0.002219
 59014.575791  0.995803  0.002177
 59014.596625  0.996249  0.002184
 59014.617458  0.995531  0.002190
 59014.637598  0.993130  0.002195
 59014.659126  0.992834  0.002199
 59014.679960  0.992214  0.002201
 59014.700794  0.989688  0.002202
 59014.721628  0.980920  0.002202
 59014.742461  0.966429  0.002201
 59014.763295  0.950672  0.002199
 59014.784129  0.932840  0.002195
 59014.804963  0.919239  0.002192
 59014.825797  0.917142  0.002191
 59014.846631  0.915664  0.002190
 59014.868853  0.914670  0.002189
 59014.889687  0.914450  0.002185
 59014.910521  0.913894  0.002182
 59014.931355  0.917271  0.002179
 59014.951494  0.928768  0.002176
 59014.973023  0.945002  0.002173
 59014.993856  0.960705  0.002171
 59015.014690  0.975894  0.002168
 59015.035524  0.987584  0.002164
 59015.056358  0.989828  0.002160
 59015.077192  0.989125  0.002155
 59015.098026  0.990777  0.002151
 59015.118859  0.990635  0.002146
 59015.139693  0.992744  0.002143
 59015.160527  0.993595  0.002140
 59015.181361  0.992734  0.002137
 59015.202195  0.992205  0.002135
 59016.180691  1.002952  0.002054
 59016.202219  1.002808  0.002052
 59016.223053  1.002359  0.002051
 59016.243887  1.001278  0.002050
 59016.264721  1.002742  0.002049
 59016.285554  1.002442  0.002047
 59016.316111  1.004661  0.002043
 59016.336944  1.003710  0.002040
 59016.357778  0.996242  0.002035
 59016.378612  0.985318  0.002030
 59016.399446  0.970561  0.002023
 59016.420280  0.956072  0.002018
 59016.441114  0.940693  0.002012
 59016.461948  0.931951  0.002009
 59016.482781  0.929192  0.002007
 59016.503615  0.929784  0.002006
 59016.524449  0.929388  0.002006
 59016.545283  0.931738  0.002007
 59016.566117  0.935441  0.002008
 59016.586951  0.946450  0.002011
 59016.607784  0.964826  0.002017
 59016.628618  0.978022  0.002022
 59016.649452  0.990052  0.002027
 59016.670286  0.999880  0.002031
 59016.691120  1.005055  0.002034
 59016.711954  1.004067  0.002035
 59016.732787  1.003891  0.002034
 59016.753621  1.004501  0.002034
 59016.774455  1.005798  0.002034
 59016.795289  1.005720  0.002033
 59016.816123  1.006206  0.002032
 59017.857814  1.001441  0.001976
 59017.878648  1.001723  0.001975
 59017.899482  1.002518  0.001975
 59017.920316  0.999726  0.001973
 59017.941150  1.000459  0.001972
 59017.961983  1.000673  0.001970
 59017.982817  0.999343  0.001968
 59018.003651  0.993787  0.001965
 59018.024485  0.982044  0.001960
 59018.045319  0.966828  0.001956
 59018.066153  0.948046  0.001950
 59018.086986  0.934682  0.001946
 59018.107820  0.925944  0.001943
 59018.128654  0.926119  0.001943
 59018.149488  0.924282  0.001942
 59018.170322  0.924706  0.001942
 59018.191156  0.923869  0.001942
 59018.211989  0.924850  0.001942
 59018.232823  0.934058  0.001944
 59018.253657  0.946056  0.001946
 59018.274491  0.964169  0.001949
 59018.295325  0.979670  0.001951
 59018.316159  0.990053  0.001953
 59018.336992  0.997951  0.001952
 59018.357826  0.997291  0.001951
 59018.378660  0.998868  0.001949
 59018.399494  0.998228  0.001947
 59018.420328  0.999146  0.001946
 59018.441161  0.997602  0.001945
 59018.461995  0.996032  0.001944
 59018.482829  0.998121  0.001944
 59018.503663  0.999425  0.001944
 59019.482853  0.997281  0.001929
 59019.502992  0.997353  0.001929
 59019.524521  0.996284  0.001928
 59019.545354  0.994124  0.001928
 59019.566188  0.995427  0.001929
 59019.587022  0.995935  0.001929
 59019.607856  0.992374  0.001929
 59019.628690  0.992804  0.001930
 59019.649524  0.987031  0.001930
 59019.670357  0.975545  0.001928
 59019.691191  0.958025  0.001925
 59019.712025  0.944216  0.001923
 59019.732859  0.928978  0.001920
 59019.753693  0.923175  0.001919
 59019.774527  0.919293  0.001919
 59019.795360  0.917275  0.001919
 59019.816194  0.919754  0.001920
 59019.837028  0.923015  0.001920
 59019.857862  0.928596  0.001921
 59019.878696  0.941308  0.001924
 59019.898835  0.955707  0.001927
 59019.920363  0.973129  0.001930
 59019.941197  0.984786  0.001933
 59019.963420  0.992195  0.001933
 59019.984254  0.994996  0.001933
 59020.005088  0.997313  0.001932
 59020.025921  0.997595  0.001931
 59020.046755  0.995342  0.001930
 59020.067589  0.997147  0.001929
 59020.088423  0.996721  0.001928
 59020.109257  0.998602  0.001927
 59021.155115  0.998392  0.001927
 59021.175949  0.998402  0.001927
 59021.196783  0.995744  0.001926
 59021.217617  0.998101  0.001927
 59021.238451  0.999911  0.001927
 59021.259285  0.996582  0.001927
 59021.281507  0.995093  0.001928
 59021.302341  0.986673  0.001927
 59021.323175  0.975527  0.001925
 59021.344009  0.957439  0.001921
 59021.364843  0.943191  0.001918
 59021.385677  0.930860  0.001915
 59021.406511  0.927161  0.001913
 59021.427344  0.924722  0.001912
 59021.448178  0.926130  0.001911
 59021.469012  0.926935  0.001910
 59021.489846  0.927097  0.001909
 59021.510680  0.929193  0.001908
 59021.532903  0.939479  0.001909
 59021.553736  0.956700  0.001911
 59021.574570  0.971975  0.001913
 59021.595404  0.984628  0.001914
 59021.616238  0.994911  0.001915
 59021.637072  0.997725  0.001913
 59021.657906  0.998573  0.001911
 59021.678740  0.998153  0.001909
 59021.699573  0.998514  0.001906
 59021.720407  0.997705  0.001903
 59021.741241  0.998630  0.001900
 59021.762075  0.997744  0.001897
 59021.782909  0.997509  0.001895
 59022.095417  1.004707  0.001891
 59022.116251  1.004801  0.001891
 59022.138473  1.007430  0.001891
 59022.159307  1.003235  0.001890
 59022.180141  1.009135  0.001891
 59022.191947  1.009996  0.001891
 59024.210730  1.010225  0.002319
 59024.231563  1.009641  0.002316
 59024.252397  1.009233  0.002310
 59024.273231  1.009483  0.002301
 59024.294064  1.010697  0.002290
 59024.314898  1.012471  0.002280
 59024.335731  1.012203  0.002270
 59024.356565  1.012321  0.002261
 59024.377399  1.014384  0.002253
 59024.398232  1.012712  0.002248
 59024.419066  1.013242  0.002247
 59024.439900  1.011410  0.002249
 59024.460733  1.011576  0.002254
 59024.481567  1.009926  0.002261
 59024.502401  1.008126  0.002269
 59024.523234  1.007346  0.002281
 59024.544068  1.003461  0.002293
 59024.564901  1.002142  0.002306
 59024.585735  0.995374  0.002317
 59024.606569  0.981103  0.002325
 59024.627402  0.962937  0.002331
 59024.648236  0.945326  0.002333
 59024.669070  0.925438  0.002333
 59024.689903  0.914211  0.002332
 59024.710737  0.914704  0.002332
 59024.731571  0.916677  0.002332
 59024.752404  0.915136  0.002331
 59024.773238  0.913076  0.002330
 59024.794071  0.914418  0.002330
 59024.814905  0.921864  0.002331
 59024.835739  0.937267  0.002334
 59024.856572  0.955542  0.002335
 59024.877406  0.973012  0.002334
 59024.898240  0.987551  0.002332
 59024.919073  0.995981  0.002326
 59024.939907  0.995192  0.002318
 59024.960740  0.998689  0.002309
 59024.981574  0.998681  0.002300
 59025.002408  1.000568  0.002293
 59025.023241  0.998612  0.002287
 59025.044075  1.000440  0.002283
 59025.064909  1.002576  0.002281
 59025.085742  1.003693  0.002282
 59025.106576  1.000873  0.002285
 59025.127410  0.999732  0.002291
 59025.148243  1.000920  0.002296
 59025.169077  0.999397  0.002300
 59025.189911  0.998952  0.002302
 59025.210744  0.999188  0.002303
 59025.231578  0.999103  0.002302
 59025.252411  0.997863  0.002297
 59025.274634  1.000464  0.002290
 59025.295468  1.000529  0.002282
 59025.316301  1.004023  0.002272
 59025.337135  1.002640  0.002262
 59025.357969  1.006089  0.002254
 59025.378802  1.005745  0.002246
 59025.399636  1.007526  0.002241
 59025.420469  1.008147  0.002238
 59025.441303  1.009015  0.002238
 59025.462137  1.007560  0.002240
 59025.482970  1.008155  0.002245
 59025.503804  1.007830  0.002251
 59025.524638  1.004173  0.002259
 59025.545471  1.004082  0.002269
 59025.566305  1.003406  0.002280
 59025.587139  1.003554  0.002291
 59025.607972  1.000703  0.002301
 59025.628806  0.998157  0.002309
 59025.649639  0.997829  0.002316
 59025.670473  0.997633  0.002320
 59025.691307  0.995972  0.002323
 59025.712140  0.993328  0.002324
 59025.732974  0.989721  0.002325
 59025.753808  0.986062  0.002324
 59025.774641  0.981991  0.002322
 59025.795475  0.979132  0.002321
 59025.816308  0.976318  0.002320
 59025.837142  0.973961  0.002319
 59025.857976  0.971321  0.002317
 59025.878809  0.969046  0.002314
 59025.899643  0.967303  0.002309
 59025.920477  0.963461  0.002303
 59025.941310  0.963368  0.002297
 59025.962144  0.963914  0.002291
 59025.982978  0.963031  0.002284
 59026.003811  0.962302  0.002278
 59026.024645  0.960601  0.002274
 59026.045479  0.960470  0.002271
 59026.066312  0.959945  0.002269
 59026.087146  0.958518  0.002267
 59026.107979  0.956031  0.002267
 59026.128813  0.958561  0.002269
 59026.149647  0.958646  0.002270
 59026.170480  0.955884  0.002271
 59026.191314  0.955474  0.002270
 59026.212148  0.955478  0.002267
 59026.232981  0.949580  0.002262
 59026.253815  0.937756  0.002254
 59026.274648  0.920188  0.002245
 59026.295482  0.902405  0.002234
 59026.316316  0.885987  0.002222
 59026.337149  0.864938  0.002208
 59026.357983  0.850552  0.002195
 59026.378817  0.839381  0.002184
 59026.399650  0.833011  0.002175
 59026.420484  0.827964  0.002169
 59026.441318  0.834448  0.002167
 59026.462151  0.852546  0.002169
 59026.482985  0.876493  0.002176
 59026.503818  0.896305  0.002184
 59026.524652  0.917322  0.002195
 59026.545486  0.935113  0.002207
 59026.566319  0.950781  0.002220
 59026.587153  0.958513  0.002232
 59026.607987  0.964644  0.002244
 59026.628820  0.965008  0.002253
 59026.649654  0.964295  0.002261
 59026.670488  0.960424  0.002266
 59026.691321  0.962188  0.002270
 59026.712155  0.962066  0.002273
 59026.732988  0.963324  0.002275
 59026.753822  0.960200  0.002274
 59026.774656  0.959974  0.002274
 59026.795489  0.958575  0.002273
 59026.816323  0.959239  0.002272
 59026.837157  0.957881  0.002271
 59026.857990  0.956009  0.002268
 59026.878824  0.955891  0.002266
 59026.899657  0.955068  0.002263
 59026.920491  0.953606  0.002259
 59026.941325  0.953533  0.002255
 59026.962158  0.954161  0.002250
 59026.982992  0.953660  0.002244
 59027.003826  0.953747  0.002238
 59027.024659  0.954835  0.002234
 59027.045493  0.956531  0.002229
 59027.066327  0.959490  0.002227
 59027.087160  0.961317  0.002225
 59027.107994  0.966421  0.002224
 59027.128827  0.970051  0.002224
 59027.149661  0.971908  0.002224
 59027.170495  0.976199  0.002225
 59027.191328  0.981389  0.002225
 59027.212162  0.986778  0.002224
 59027.232996  0.990838  0.002222
 59027.253829  0.995202  0.002219
 59027.274663  0.996773  0.002213
 59027.295496  0.998034  0.002206
 59027.316330  0.999014  0.002198
 59027.337164  1.000329  0.002189
 59027.357997  0.999224  0.002180
 59027.378831  1.000568  0.002172
 59027.399665  1.000114  0.002165
 59027.420498  1.002019  0.002160
 59027.441332  1.000494  0.002156
 59027.462166  1.000047  0.002156
 59027.482999  1.000324  0.002157
 59027.503833  0.997296  0.002161
 59027.524666  0.995966  0.002165
 59027.545500  0.995176  0.002172
 59027.566334  0.996562  0.002179
 59027.587167  0.995414  0.002186
 59027.608001  0.991738  0.002192
 59027.628835  0.991627  0.002198
 59027.649668  0.989937  0.002204
 59027.670502  0.990673  0.002209
 59027.691335  0.988591  0.002212
 59027.712169  0.986184  0.002214
 59027.733003  0.989253  0.002216
 59027.753836  0.986955  0.002217
 59027.774670  0.986486  0.002216
 59027.795504  0.986761  0.002215
 59027.816337  0.986691  0.002213
 59027.837171  0.986892  0.002211
 59027.858004  0.985035  0.002209
 59027.878838  0.981544  0.002205
 59027.899672  0.968251  0.002199
 59027.920505  0.952739  0.002192
 59027.941339  0.932965  0.002185
 59027.962173  0.917030  0.002177
 59027.983006  0.908708  0.002171
 59028.003840  0.907489  0.002166
 59028.024673  0.907600  0.002161
 59028.045507  0.905664  0.002157
 59028.066341  0.909750  0.002154
 59028.087174  0.906641  0.002152
 59028.108008  0.914466  0.002151
 59028.128842  0.931447  0.002154
 59028.149675  0.949366  0.002156
 59028.170509  0.964328  0.002157
 59028.191342  0.978855  0.002158
 59028.212176  0.985473  0.002158
 59028.233010  0.989335  0.002156
 59028.253843  0.985646  0.002152
 59028.274677  0.987184  0.002148
 59028.295511  0.988799  0.002142
 59028.316344  0.991325  0.002137
 59028.337178  0.990875  0.002131
 59028.358012  0.992176  0.002123
 59028.378845  0.992117  0.002116
 59028.398290  0.993528  0.002110
 59028.420512  0.994058  0.002104
 59028.441346  0.996138  0.002101
 59028.462180  0.995491  0.002098
 59028.483013  0.997202  0.002096
 59028.503847  0.995418  0.002096
 59028.524680  0.995515  0.002098
 59028.545514  0.996330  0.002101
 59028.566348  0.994950  0.002105
 59028.587181  0.995453  0.002111
 59028.608015  0.994803  0.002117
 59028.628849  0.993366  0.002123
 59028.649682  0.992783  0.002128
 59028.670516  0.990374  0.002131
 59028.691349  0.991921  0.002135
 59028.712183  0.994284  0.002137
 59028.733017  0.990619  0.002138
 59028.753156  0.992437  0.002138
 59028.774684  0.991329  0.002136
 59028.795518  0.992995  0.002134
 59028.816351  0.994034  0.002131
 59028.837185  0.996007  0.002128
 59028.858018  0.995567  0.002125
 59028.878852  0.996506  0.002122
 59028.899686  0.997487  0.002118
 59028.921908  0.996065  0.002114
 59028.942742  0.998004  0.002110
 59028.963575  0.999211  0.002106
 59028.984409  0.998672  0.002101
 59029.005243  1.001261  0.002097
 59029.026076  0.998683  0.002092
 59029.046910  1.002893  0.002089
 59029.067744  1.000867  0.002086
 59029.088577  1.001891  0.002083
 59029.109411  1.000854  0.002080
 59029.130244  1.002944  0.002079
 59029.151078  1.000090  0.002078
 59029.171912  1.002972  0.002078
 59029.192745  1.003308  0.002077
 59029.213579  1.003572  0.002077
 59029.234413  1.001225  0.002076
 59029.255246  1.004460  0.002075
 59029.276080  1.003687  0.002073
 59029.296913  1.004636  0.002070
 59029.317747  1.002172  0.002065
 59029.338581  1.004760  0.002061
 59029.359414  1.003164  0.002056
 59029.380248  1.002757  0.002050
 59029.401082  1.002297  0.002045
 59029.421915  1.003967  0.002042
 59029.442749  1.002909  0.002039
 59029.463582  1.003601  0.002037
 59029.484416  1.003565  0.002035
 59029.505250  1.002001  0.002035
 59029.526083  0.992709  0.002034
 59029.546917  0.979948  0.002033
 59029.567750  0.962514  0.002032
 59029.588584  0.947618  0.002032
 59029.609418  0.930545  0.002033
 59029.630251  0.923281  0.002034
 59029.651085  0.921314  0.002036
 59029.671919  0.919462  0.002037
 59029.692752  0.920760  0.002038
 59029.713586  0.923106  0.002039
 59029.734419  0.929354  0.002040
 59029.755253  0.943958  0.002043
 59029.776087  0.962569  0.002045
 59029.796920  0.977124  0.002046
 59029.817754  0.990925  0.002047
 59029.838587  0.999397  0.002047
 59029.859421  1.003096  0.002046
 59029.880255  1.002864  0.002044
 59029.901088  1.003624  0.002042
 59029.921922  1.003725  0.002040
 59029.942756  1.002910  0.002038
 59029.963589  1.003204  0.002036
 59029.984423  1.004311  0.002034
 59030.005256  1.004835  0.002032
 59030.026090  1.003441  0.002030
 59030.046924  1.004382  0.002028
 59030.067757  1.004123  0.002027
 59030.088591  1.003016  0.002026
 59030.109425  1.005312  0.002026
 59030.130258  1.002558  0.002026
 59030.151092  1.004627  0.002027
 59030.171925  1.004824  0.002027
 59030.192759  1.005483  0.002027
 59030.213593  1.005708  0.002026
 59030.234426  1.005585  0.002025
 59031.005270  1.000209  0.001985
 59031.026104  1.000794  0.001982
 59031.046937  0.998622  0.001981
 59031.067771  0.999365  0.001979
 59031.088604  1.000115  0.001978
 59031.109438  1.001164  0.001977
 59031.130272  0.998933  0.001976
 59031.151105  0.998870  0.001975
 59031.171939  0.990528  0.001973
 59031.192772  0.976688  0.001970
 59031.213606  0.961568  0.001967
 59031.234440  0.941691  0.001963
 59031.255273  0.926267  0.001959
 59031.276107  0.919877  0.001957
 59031.296940  0.918931  0.001955
 59031.317774  0.919364  0.001953
 59031.338608  0.918763  0.001951
 59031.359441  0.918681  0.001950
 59031.380275  0.919644  0.001948
 59031.401109  0.930020  0.001949
 59031.421942  0.945107  0.001950
 59031.442776  0.963928  0.001953
 59031.463609  0.978404  0.001955
 59031.484443  0.991288  0.001957
 59031.505277  0.997468  0.001958
 59031.526110  0.996245  0.001958
 59031.546944  0.997486  0.001959
 59031.567777  0.998691  0.001959
 59031.588611  0.997030  0.001960
 59031.609445  0.996933  0.001961
 59031.630278  0.998038  0.001962
 59031.651112  0.999148  0.001964
 59032.630292  0.998217  0.001947
 59032.651125  0.995812  0.001948
 59032.671959  0.996351  0.001949
 59032.694181  0.997056  0.001950
 59032.715015  0.995882  0.001950
 59032.735849  0.996310  0.001950
 59032.756682  0.997032  0.001950
 59032.777516  0.998648  0.001951
 59032.798349  0.990685  0.001950
 59032.819183  0.981084  0.001948
 59032.840017  0.969947  0.001946
 59032.860850  0.953849  0.001943
 59032.881684  0.934123  0.001940
 59032.902517  0.921643  0.001937
 59032.923351  0.917073  0.001936
 59032.944185  0.916070  0.001936
 59032.965018  0.913119  0.001935
 59032.985852  0.916283  0.001935
 59033.005991  0.919376  0.001935
 59033.028908  0.930403  0.001936
 59033.049742  0.945461  0.001938
 59033.070575  0.960933  0.001939
 59033.091409  0.976911  0.001942
 59033.112242  0.990099  0.001943
 59033.133076  0.995033  0.001944
 59033.153910  0.997860  0.001944
 59033.174743  0.998396  0.001944
 59033.195577  0.997644  0.001944
 59033.216410  0.997412  0.001944
 59033.237244  0.997267  0.001944
 59033.258078  0.999803  0.001944
 59034.305314  1.002273  0.001945
 59034.326148  1.001661  0.001945
 59034.346982  0.999707  0.001944
 59034.367815  0.999882  0.001944
 59034.387954  0.999722  0.001943
 59034.409482  1.000367  0.001942
 59034.430316  0.999095  0.001940
 59034.451150  0.994960  0.001938
 59034.471983  0.983483  0.001935
 59034.492817  0.969238  0.001930
 59034.512956  0.951006  0.001926
 59034.534484  0.935264  0.001921
 59034.555318  0.923141  0.001917
 59034.576151  0.921637  0.001916
 59034.596985  0.923120  0.001915
 59034.617819  0.922509  0.001913
 59034.638652  0.924272  0.001912
 59034.659486  0.922159  0.001911
 59034.680320  0.929585  0.001910
 59034.701153  0.944392  0.001910
 59034.721987  0.961398  0.001910
 59034.742821  0.975470  0.001909
 59034.763654  0.991317  0.001908
 59034.784488  0.999079  0.001905
 59034.805321  0.998645  0.001902
 59034.826155  0.999291  0.001900
 59034.846989  0.999792  0.001898
 59034.867822  0.999281  0.001897
 59034.888656  0.997655  0.001897
 59034.909490  0.998992  0.001897
 59034.930323  1.000397  0.001897
 59390.999490  0.999520  0.001284
 59391.020324  0.999895  0.001284
 59391.041157  0.999181  0.001285
 59391.061991  0.999182  0.001285
 59391.082825  0.998724  0.001286
 59391.103658  0.998127  0.001286
 59391.124492  0.998896  0.001287
 59391.145325  0.998825  0.001287
 59391.166159  0.997566  0.001287
 59391.186993  0.990861  0.001286
 59391.207826  0.978030  0.001283
 59391.228660  0.962766  0.001280
 59391.249493  0.945445  0.001276
 59391.270327  0.928991  0.001273
 59391.291161  0.918103  0.001271
 59391.311994  0.916105  0.001271
 59391.332828  0.915105  0.001271
 59391.353661  0.915139  0.001271
 59391.374495  0.916587  0.001272
 59391.395329  0.919972  0.001273
 59391.416162  0.934405  0.001277
 59391.436996  0.951237  0.001280
 59391.457829  0.968018  0.001284
 59391.478663  0.982243  0.001288
 59391.499496  0.993249  0.001290
 59391.520330  0.997974  0.001292
 59391.541164  0.997906  0.001292
 59391.561997  0.998474  0.001293
 59391.582831  0.998210  0.001293
 59391.603664  0.998471  0.001293
 59391.624498  0.998447  0.001293
 59391.645332  0.999007  0.001293
 59392.687011  0.998717  0.001300
 59392.707845  0.998858  0.001300
 59392.728678  0.999246  0.001300
 59392.749512  0.998541  0.001300
 59392.770346  0.997588  0.001300
 59392.791179  0.998296  0.001300
 59392.812013  0.997305  0.001300
 59392.832846  0.991591  0.001299
 59392.853680  0.978831  0.001296
 59392.874513  0.962356  0.001293
 59392.895347  0.944861  0.001290
 59392.916181  0.928140  0.001287
 59392.937014  0.918148  0.001285
 59392.957848  0.917811  0.001285
 59392.978681  0.917399  0.001284
 59392.999515  0.918284  0.001285
 59393.020349  0.917802  0.001285
 59393.041182  0.918327  0.001285
 59393.062016  0.925354  0.001287
 59393.082849  0.941562  0.001290
 59393.103683  0.959719  0.001295
 59393.124517  0.976518  0.001298
 59393.145350  0.988987  0.001301
 59393.166184  0.997622  0.001303
 59393.187017  0.998924  0.001304
 59393.207851  0.998814  0.001304
 59393.228685  0.998942  0.001304
 59393.249518  0.998527  0.001303
 59393.270352  0.999320  0.001303
 59393.291185  0.999552  0.001302
 59393.312019  0.999599  0.001302
 59394.291198  0.999701  0.001317
 59394.312031  0.999318  0.001317
 59394.332865  0.999736  0.001316
 59394.353699  0.999080  0.001315
 59394.374532  0.999331  0.001315
 59394.395366  0.999403  0.001315
 59394.416199  0.999214  0.001315
 59394.437033  0.998687  0.001315
 59394.457866  0.995687  0.001315
 59394.478700  0.987659  0.001314
 59394.499534  0.974818  0.001312
 59394.520367  0.958947  0.001311
 59394.541201  0.941813  0.001309
 59394.562034  0.926488  0.001307
 59394.582868  0.917838  0.001307
 59394.603702  0.916350  0.001309
 59394.624535  0.915385  0.001309
 59394.645369  0.916525  0.001310
 59394.666202  0.917626  0.001311
 59394.687036  0.925297  0.001313
 59394.707870  0.940605  0.001316
 59394.728703  0.958407  0.001320
 59394.749537  0.973311  0.001323
 59394.770370  0.986704  0.001326
 59394.791204  0.997099  0.001329
 59394.812037  0.999034  0.001330
 59394.832871  0.998801  0.001330
 59394.853705  0.998980  0.001331
 59394.874538  0.998594  0.001331
 59394.895372  0.999999  0.001332
 59394.916205  0.999548  0.001332
 59394.937039  0.999098  0.001332
 59395.978718  0.998540  0.001356
 59395.999552  0.998602  0.001356
 59396.020385  0.998505  0.001356
 59396.041219  0.998555  0.001356
 59396.062053  0.997076  0.001356
 59396.082886  0.998529  0.001357
 59396.103720  0.997420  0.001358
 59396.124553  0.988632  0.001357
 59396.145387  0.974968  0.001355
 59396.166221  0.959249  0.001353
 59396.187054  0.940278  0.001350
 59396.207888  0.925159  0.001347
 59396.228721  0.917594  0.001346
 59396.249555  0.917915  0.001346
 59396.270388  0.917618  0.001345
 59396.291222  0.918907  0.001344
 59396.312056  0.918401  0.001342
 59396.332889  0.919583  0.001340
 59396.353723  0.929427  0.001340
 59396.374556  0.947025  0.001341
 59396.395390  0.964130  0.001343
 59396.416223  0.979341  0.001345
 59396.437057  0.992428  0.001347
 59396.457196  0.996588  0.001348
 59396.478724  0.995654  0.001348
 59396.499558  0.997930  0.001350
 59396.520391  0.996948  0.001352
 59396.541225  0.998001  0.001354
 59396.562059  0.996475  0.001356
 59396.582892  0.998089  0.001359
 59396.603726  0.997048  0.001361
 59397.587071  1.001129  0.001356
 59397.607904  1.001104  0.001358
 59397.628738  1.000378  0.001360
 59397.649571  0.999875  0.001362
 59397.670405  1.000395  0.001363
 59397.691238  0.999424  0.001364
 59397.712072  0.999977  0.001363
 59397.732906  0.998810  0.001363
 59397.753739  0.993975  0.001361
 59397.774573  0.982776  0.001358
 59397.795406  0.968384  0.001355
 59397.816240  0.951345  0.001352
 59397.837073  0.934255  0.001348
 59397.857907  0.921948  0.001346
 59397.878741  0.919332  0.001345
 59397.899574  0.917667  0.001344
 59397.920408  0.917860  0.001343
 59397.941241  0.919342  0.001343
 59397.962075  0.921757  0.001342
 59397.982908  0.932895  0.001344
 59398.003742  0.949688  0.001346
 59398.024576  0.966945  0.001348
 59398.045409  0.981513  0.001350
 59398.066243  0.993270  0.001352
 59398.087076  0.999216  0.001353
 59398.107910  0.999522  0.001353
 59398.128743  0.999835  0.001353
 59398.149577  1.000422  0.001353
 59398.170411  1.000668  0.001352
 59398.191244  1.000396  0.001352
 59398.212078  1.000678  0.001352
 59399.253756  0.999425  0.001335
 59399.274590  0.999806  0.001334
 59399.295423  0.999012  0.001333
 59399.316257  0.999964  0.001331
 59399.337090  0.999294  0.001330
 59399.357924  0.999618  0.001328
 59399.378757  0.998173  0.001327
 59399.399591  0.994007  0.001325
 59399.420424  0.983430  0.001322
 59399.441258  0.967443  0.001318
 59399.462092  0.950254  0.001315
 59399.482925  0.933266  0.001312
 59399.503759  0.921416  0.001310
 59399.524592  0.919492  0.001310
 59399.545426  0.918916  0.001311
 59399.566259  0.919444  0.001312
 59399.587093  0.920032  0.001314
 59399.607927  0.920185  0.001315
 59399.628760  0.923871  0.001317
 59399.649594  0.939407  0.001321
 59399.670427  0.956447  0.001324
 59399.691261  0.973857  0.001328
 59399.712094  0.988031  0.001330
 59399.732928  0.997372  0.001332
 59399.753761  0.998947  0.001332
 59399.774595  0.998589  0.001331
 59399.795429  0.998290  0.001330
 59399.816262  0.998819  0.001330
 59399.837096  0.999232  0.001330
 59399.857929  0.998443  0.001329
 59399.878763  0.999110  0.001329
 59399.899596  0.998727  0.001328
 59400.878774  0.998730  0.001300
 59400.899607  0.999367  0.001300
 59400.920441  0.998919  0.001299
 59400.941274  0.998522  0.001298
 59400.962108  0.998258  0.001297
 59400.982941  0.998493  0.001296
 59401.003775  0.996439  0.001295
 59401.024608  0.995893  0.001294
 59401.045442  0.989616  0.001292
 59401.066276  0.976396  0.001289
 59401.087109  0.961166  0.001285
 59401.107943  0.943621  0.001281
 59401.128776  0.927398  0.001277
 59401.149610  0.919050  0.001275
 59401.170443  0.916685  0.001274
 59401.191277  0.915542  0.001274
 59401.212110  0.915479  0.001273
 59401.232944  0.917710  0.001273
 59401.253778  0.922394  0.001274
 59401.274611  0.935972  0.001276
 59401.295445  0.954494  0.001279
 59401.316278  0.969655  0.001282
 59401.337112  0.984060  0.001284
 59401.357945  0.993426  0.001286
 59401.378779  0.996910  0.001286
 59401.399612  0.997466  0.001285
 59401.420446  0.997424  0.001285
 59401.441279  0.997869  0.001284
 59401.462113  0.998016  0.001284
 59401.482947  0.997884  0.001284
 59401.503780  0.997501  0.001283
 59402.545458  0.998370  0.001277
 59402.566291  0.999215  0.001278
 59402.587125  0.998370  0.001277
 59402.607958  0.997772  0.001277
 59402.628792  0.997921  0.001277
 59402.649625  0.998095  0.001277
 59402.670459  0.997672  0.001277
 59402.691293  0.990684  0.001276
 59402.712126  0.977078  0.001273
 59402.732960  0.960950  0.001270
 59402.753793  0.942791  0.001266
 59402.774627  0.926438  0.001263
 59402.795460  0.918126  0.001261
 59402.816294  0.917730  0.001261
 59402.837127  0.917280  0.001261
 59402.857961  0.918011  0.001261
 59402.878795  0.918015  0.001262
 59402.899628  0.917840  0.001261
 59402.920462  0.927369  0.001263
 59402.941295  0.943843  0.001267
 59402.962129  0.961187  0.001270
 59402.982962  0.977811  0.001273
 59403.003796  0.990787  0.001276
 59403.024629  0.996914  0.001277
 59403.045463  0.997588  0.001277
 59403.066297  0.998977  0.001278
 59403.087130  0.997744  0.001277
 59403.107964  0.998265  0.001277
 59403.128797  0.998246  0.001277
 59403.149631  0.999421  0.001278
 59403.170464  0.998149  0.001277
 59403.191298  0.998567  0.001277
 59404.170474  1.000064  0.001278
 59404.191308  1.000549  0.001278
 59404.212141  1.000050  0.001278
 59404.232975  1.000378  0.001278
 59404.253808  1.000625  0.001278
 59404.274642  1.000219  0.001278
 59404.295475  1.001142  0.001278
 59404.316309  0.996440  0.001277
 59404.337142  0.988189  0.001275
 59404.357976  0.973111  0.001272
 59404.378809  0.956483  0.001269
 59404.395476  0.942117  0.001266
 59405.842702  0.999268  0.001285
 59405.863536  0.999807  0.001285
 59405.884369  0.999205  0.001285
 59405.905202  0.998878  0.001285
 59405.926036  0.998582  0.001285
 59405.946869  0.997840  0.001284
 59405.967702  0.993905  0.001284
 59405.988536  0.982563  0.001282
 59406.009369  0.966633  0.001279
 59406.030202  0.948599  0.001276
 59406.051036  0.930159  0.001273
 59406.071869  0.916234  0.001271
 59406.092702  0.914079  0.001271
 59406.113536  0.914148  0.001271
 59406.134369  0.914266  0.001271
 59406.155202  0.914158  0.001271
 59406.176036  0.913401  0.001271
 59406.196869  0.918422  0.001271
 59406.217702  0.933543  0.001274
 59406.238536  0.952360  0.001277
 59406.259369  0.970079  0.001280
 59406.280202  0.985598  0.001283
 59406.301036  0.995395  0.001285
 59406.321869  0.997775  0.001285
 59406.342702  0.998472  0.001286
 59406.363536  0.998579  0.001286
 59406.384369  0.998706  0.001287
 59406.405202  0.998686  0.001287
 59406.426036  0.998362  0.001287
 59406.446869  0.998331  0.001287
 59406.467702  0.998588  0.001288
 59407.446869  0.997825  0.001290
 59407.467702  0.998854  0.001291
 59407.488536  0.997841  0.001291
 59407.509369  0.997547  0.001292
 59407.530202  0.998252  0.001293
 59407.551036  0.996934  0.001294
 59407.571869  0.996392  0.001295
 59407.592702  0.995576  0.001296
 59407.613536  0.988697  0.001295
 59407.634369  0.976673  0.001294
 59407.655202  0.960495  0.001291
 59407.676036  0.943215  0.001288
 59407.696869  0.925447  0.001285
 59407.717702  0.914501  0.001282
 59407.738536  0.912202  0.001282
 59407.759369  0.911957  0.001282
 59407.780202  0.910983  0.001282
 59407.801036  0.913494  0.001282
 59407.821869  0.918262  0.001283
 59407.842703  0.931928  0.001286
 59407.863536  0.948931  0.001290
 59407.884369  0.966825  0.001294
 59407.905203  0.981976  0.001296
 59407.926036  0.992119  0.001298
 59407.946869  0.997054  0.001299
 59407.967703  0.997816  0.001298
 59407.988536  0.997994  0.001298
 59408.009369  0.998324  0.001298
 59408.030203  0.998448  0.001298
 59408.051036  0.997915  0.001298
 59408.071869  0.998461  0.001298
 59408.092703  0.998187  0.001298
 59409.134369  0.998613  0.001312
 59409.155203  0.997764  0.001313
 59409.176036  0.997971  0.001313
 59409.196869  0.997472  0.001314
 59409.217703  0.998008  0.001314
 59409.238536  0.996692  0.001313
 59409.259369  0.990820  0.001312
 59409.280203  0.977600  0.001309
 59409.301036  0.960842  0.001304
 59409.321869  0.943696  0.001300
 59409.342703  0.924932  0.001296
 59409.363536  0.915613  0.001294
 59409.384369  0.914660  0.001293
 59409.405203  0.914895  0.001293
 59409.426036  0.915290  0.001294
 59409.446869  0.915939  0.001295
 59409.467703  0.915395  0.001296
 59409.488536  0.923444  0.001299
 59409.509369  0.940327  0.001304
 59409.530203  0.958533  0.001310
 59409.551036  0.975575  0.001315
 59409.571869  0.989215  0.001320
 59409.592703  0.997461  0.001324
 59409.613536  0.997501  0.001326
 59409.634369  0.997846  0.001328
 59409.655203  0.998286  0.001329
 59409.676036  0.998232  0.001330
 59409.696869  0.998143  0.001331
 59409.717703  0.999279  0.001332
 59409.738536  0.998482  0.001332
 59409.759369  0.999759  0.001333
 59410.738536  0.999737  0.001361
 59410.759369  0.999329  0.001362
 59410.780202  0.999533  0.001362
 59410.801036  0.999009  0.001362
 59410.821869  0.997473  0.001362
 59410.842702  0.998193  0.001362
 59410.863536  0.998240  0.001362
 59410.884369  0.995260  0.001361
 59410.905202  0.986794  0.001358
 59410.926036  0.974109  0.001355
 59410.946869  0.957291  0.001350
 59410.967702  0.939459  0.001345
 59410.988536  0.923489  0.001340
 59411.009369  0.915768  0.001337
 59411.030202  0.913679  0.001335
 59411.051036  0.913234  0.001334
 59411.071869  0.913349  0.001334
 59411.092702  0.915410  0.001335
 59411.113536  0.923001  0.001337
 59411.134369  0.938549  0.001341
 59411.155202  0.955141  0.001345
 59411.176035  0.972538  0.001350
 59411.196869  0.986473  0.001353
 59411.217702  0.995718  0.001355
 59411.238535  0.998502  0.001356
 59411.259369  0.998041  0.001355
 59411.280202  0.998448  0.001354
 59411.301035  0.998450  0.001353
 59411.321869  0.999353  0.001351
 59411.342702  0.999524  0.001349
 59411.363535  0.998989  0.001347
 59411.738535  1.002555  0.001368
 59411.759368  1.001951  0.001368
 59411.780202  1.003021  0.001367
 59411.801035  1.002093  0.001367
 59411.821868  1.001139  0.001367
 59411.842702  1.002755  0.001367
 59411.863535  1.001966  0.001366
 59411.884368  1.002115  0.001366
 59411.905202  1.000958  0.001364
 59411.926035  1.001354  0.001362
 59411.946868  1.001707  0.001360
 59411.967702  1.002137  0.001358
 59411.988535  1.001331  0.001355
 59412.009368  1.002249  0.001353
 59412.030202  1.002431  0.001351
 59412.051035  1.000904  0.001350
 59412.071868  1.001407  0.001349
 59412.092702  1.001949  0.001348
 59412.113535  1.002878  0.001348
 59412.134368  1.002663  0.001348
 59412.155201  1.003177  0.001348
 59412.176035  1.001344  0.001348
 59412.196868  1.001964  0.001349
 59412.217701  1.001724  0.001349
 59412.238535  1.001726  0.001349
 59412.259368  1.001610  0.001348
 59412.280201  1.000857  0.001347
 59412.301035  1.000996  0.001346
 59412.321868  1.000854  0.001344
 59412.342701  1.000604  0.001342
 59412.363535  1.000746  0.001341
 59412.384368  1.000633  0.001340
 59412.405201  0.999470  0.001339
 59412.426035  1.000173  0.001339
 59412.446868  0.999314  0.001339
 59412.467701  0.999063  0.001340
 59412.488534  1.000036  0.001341
 59412.509368  0.998550  0.001343
 59412.530201  0.998070  0.001345
 59412.551034  0.989552  0.001345
 59412.571868  0.974973  0.001344
 59412.592701  0.958368  0.001342
 59412.613534  0.940774  0.001340
 59412.634368  0.924139  0.001338
 59412.655201  0.917507  0.001338
 59412.676034  0.917454  0.001338
 59412.696868  0.916960  0.001338
 59412.717701  0.917454  0.001338
 59412.738534  0.916800  0.001338
 59412.759367  0.917984  0.001338
 59412.780201  0.929934  0.001340
 59412.801034  0.947478  0.001344
 59412.821867  0.965378  0.001347
 59412.842701  0.981635  0.001351
 59412.863534  0.994405  0.001353
 59412.884367  0.999202  0.001354
 59412.905201  0.998993  0.001354
 59412.926034  0.999793  0.001353
 59412.946867  0.999813  0.001351
 59412.967701  0.999804  0.001350
 59412.988534  1.000183  0.001348
 59413.009367  0.999801  0.001346
 59413.030200  1.001018  0.001345
 59413.051034  1.000403  0.001343
 59413.071867  1.000815  0.001342
 59413.092700  1.000425  0.001341
 59413.113534  1.001001  0.001341
 59413.134367  1.001568  0.001341
 59413.155200  1.002328  0.001341
 59413.176034  1.002228  0.001341
 59413.196867  1.003058  0.001341
 59413.217700  1.002653  0.001340
 59413.238534  1.002994  0.001340
 59413.259367  1.003060  0.001340
 59413.280200  1.002434  0.001339
 59413.301034  1.003123  0.001338
 59413.321867  1.003509  0.001337
 59413.342700  1.003243  0.001336
 59413.363533  1.003525  0.001334
 59413.385756  1.003515  0.001334
 59413.406589  1.004224  0.001333
 59413.427422  1.003856  0.001333
 59413.448256  1.003887  0.001333
 59413.469089  1.003908  0.001334
 59413.489922  1.004070  0.001335
 59413.510755  1.004582  0.001336
 59413.531589  1.003645  0.001337
 59413.552422  1.003996  0.001339
 59413.573255  1.004315  0.001340
 59413.594089  1.004142  0.001342
 59413.614922  1.004587  0.001343
 59413.635755  1.004122  0.001344
 59413.656589  1.004705  0.001345
 59413.677422  1.003485  0.001345
 59413.698255  1.003919  0.001345
 59413.719089  1.004041  0.001345
 59413.739922  1.003574  0.001345
 59413.760755  1.003638  0.001344
 59413.781589  1.003667  0.001344
 59413.802422  1.002940  0.001343
 59413.823255  1.002172  0.001343
 59413.844088  1.002418  0.001343
 59413.864922  1.002139  0.001342
 59413.885755  1.001867  0.001342
 59413.906588  1.002119  0.001341
 59413.927422  1.002948  0.001340
 59413.948255  1.001563  0.001339
 59413.969088  1.001627  0.001338
 59413.989922  1.001239  0.001336
 59414.010755  1.000605  0.001334
 59414.031588  1.000768  0.001333
 59414.052421  1.000927  0.001332
 59414.073255  0.999900  0.001330
 59414.094088  1.000224  0.001329
 59414.114921  1.000275  0.001328
 59414.135755  1.000459  0.001328
 59414.156588  0.999257  0.001327
 59414.177421  0.996151  0.001326
 59414.198255  0.985255  0.001324
 59414.219088  0.970773  0.001321
 59414.239921  0.954011  0.001317
 59414.260755  0.936865  0.001313
 59414.281588  0.922881  0.001310
 59414.302421  0.918253  0.001308
 59414.323254  0.917043  0.001306
 59414.344088  0.916805  0.001305
 59414.364921  0.917251  0.001304
 59414.385754  0.919560  0.001304
 59414.406588  0.929497  0.001305
 59414.427421  0.946346  0.001307
 59414.448254  0.964374  0.001310
 59414.469087  0.979482  0.001313
 59414.489921  0.991494  0.001315
 59414.510754  0.999540  0.001316
 59414.531587  1.001312  0.001317
 59414.552421  1.000723  0.001317
 59414.573254  1.000658  0.001318
 59414.594087  1.001206  0.001319
 59414.614921  1.001519  0.001320
 59414.635754  1.001904  0.001321
 59414.656587  1.001284  0.001321
 59414.677420  1.001322  0.001322
 59414.698254  1.001667  0.001322
 59414.719087  1.002519  0.001322
 59414.739920  1.002917  0.001322
 59414.760754  1.002787  0.001322
 59414.781587  1.002615  0.001321
 59414.802420  1.003284  0.001321
 59414.823254  1.003571  0.001320
 59414.844087  1.003173  0.001320
 59414.864920  1.002881  0.001319
 59414.885753  1.003931  0.001319
 59414.906587  1.004983  0.001318
 59414.927420  1.004624  0.001317
 59414.948253  1.004925  0.001316
 59414.969087  1.004424  0.001315
 59414.989920  1.004065  0.001314
 59415.010753  1.004756  0.001312
 59415.031587  1.004733  0.001311
 59415.052420  1.004895  0.001310
 59415.073253  1.004875  0.001308
 59415.094086  1.005252  0.001308
 59415.114920  1.004388  0.001307
 59415.135753  1.004347  0.001306
 59415.156586  1.005073  0.001305
 59415.177420  1.004827  0.001305
 59415.198253  1.004222  0.001304
 59415.219086  1.001080  0.001303
 59415.239920  0.998316  0.001303
 59415.260753  0.995462  0.001302
 59415.281586  0.992277  0.001300
 59415.302419  0.990503  0.001299
 59415.323253  0.987612  0.001298
 59415.344086  0.984770  0.001297
 59415.364919  0.982931  0.001295
 59415.385753  0.980870  0.001294
 59415.406586  0.979011  0.001293
 59415.427419  0.978035  0.001292
 59415.448253  0.976634  0.001291
 59415.469086  0.975272  0.001290
 59415.489919  0.973079  0.001289
 59415.510752  0.973218  0.001289
 59415.531586  0.972083  0.001288
 59415.552419  0.972204  0.001288
 59415.573252  0.971594  0.001288
 59415.594086  0.970433  0.001288
 59415.614919  0.970590  0.001288
 59415.635752  0.970722  0.001288
 59415.656585  0.970976  0.001288
 59415.677419  0.970266  0.001287
 59415.698252  0.970571  0.001287
 59415.719085  0.970661  0.001287
 59415.739919  0.971954  0.001287
 59415.760752  0.971391  0.001286
 59415.781585  0.972459  0.001286
 59415.802418  0.972320  0.001286
 59415.823252  0.970934  0.001285
 59415.844085  0.961315  0.001283
 59415.864918  0.948059  0.001280
 59415.885752  0.930430  0.001276
 59415.906585  0.912671  0.001272
 59415.927418  0.895579  0.001268
 59415.948252  0.880622  0.001264
 59415.969085  0.866176  0.001261
 59415.989918  0.852050  0.001257
 59416.010751  0.839841  0.001254
 59416.031585  0.830597  0.001252
 59416.052418  0.828716  0.001251
 59416.073251  0.840787  0.001253
 59416.094085  0.861885  0.001256
 59416.114918  0.884586  0.001261
 59416.135751  0.907570  0.001265
 59416.156585  0.928339  0.001269
 59416.177418  0.944926  0.001272
 59416.198251  0.960032  0.001274
 59416.219084  0.974387  0.001277
 59416.239918  0.986304  0.001279
 59416.260751  0.995205  0.001281
 59416.281584  0.998954  0.001281
 59416.302418  0.998823  0.001281
 59416.323251  1.000062  0.001281
 59416.344084  1.000882  0.001281
 59416.364918  1.001043  0.001281
 59416.385751  1.000981  0.001281
 59416.406584  1.001192  0.001281
 59416.427417  1.001609  0.001281
 59416.448251  1.001775  0.001281
 59416.469084  1.001607  0.001280
 59416.489917  1.000509  0.001280
 59416.510751  1.000901  0.001280
 59416.531584  1.000471  0.001280
 59416.552417  0.999640  0.001280
 59416.573250  0.999183  0.001279
 59416.594084  0.997577  0.001279
 59416.614917  0.997172  0.001279
 59416.635750  0.995381  0.001279
 59416.656584  0.992758  0.001278
 59416.677417  0.990790  0.001277
 59416.698250  0.989036  0.001277
 59416.719083  0.986270  0.001276
 59416.739917  0.983400  0.001276
 59416.760750  0.980285  0.001275
 59416.781583  0.977841  0.001274
 59416.802417  0.974181  0.001273
 59416.823250  0.973684  0.001273
 59416.844083  0.971358  0.001272
 59416.864916  0.971210  0.001272
 59416.885750  0.971851  0.001272
 59416.906583  0.973299  0.001272
 59416.927416  0.976252  0.001273
 59416.948250  0.980349  0.001273
 59416.969083  0.984842  0.001274
 59416.989916  0.989887  0.001275
 59417.010750  0.995834  0.001276
 59417.031583  0.999820  0.001277
 59417.052416  1.002500  0.001278
 59417.073249  1.003430  0.001278
 59417.094083  1.002230  0.001278
 59417.114916  1.002544  0.001278
 59417.135749  1.002623  0.001278
 59417.156583  1.002443  0.001278
 59417.177416  1.001806  0.001277
 59417.198249  1.001048  0.001277
 59417.219082  1.001447  0.001277
 59417.239916  1.001218  0.001277
 59417.260749  1.000822  0.001277
 59417.281582  1.000941  0.001277
 59417.302416  1.000950  0.001277
 59417.323249  1.000157  0.001277
 59417.344082  0.999740  0.001277
 59417.364916  0.999513  0.001277
 59417.385749  0.999095  0.001277
 59417.406582  1.000284  0.001277
 59417.427415  0.999504  0.001277
 59417.448249  0.999022  0.001277
 59417.469082  0.993358  0.001276
 59417.489915  0.981949  0.001274
 59417.510749  0.966040  0.001270
 59417.531582  0.949950  0.001267
 59417.552415  0.931842  0.001264
 59417.573248  0.919567  0.001261
 59417.594082  0.915531  0.001260
 59417.614915  0.914660  0.001260
 59417.635748  0.915422  0.001260
 59417.656582  0.915704  0.001260
 59417.677415  0.918921  0.001261
 59417.698248  0.931131  0.001263
 59417.719082  0.948694  0.001267
 59417.739915  0.965335  0.001270
 59417.760748  0.981068  0.001273
 59417.781581  0.992570  0.001276
 59417.802415  0.998370  0.001277
 59417.823248  0.999177  0.001277
 59417.844081  0.999483  0.001277
 59417.864914  0.998809  0.001277
 59417.885748  0.999166  0.001277
 59417.906581  1.000650  0.001277
 59417.927414  1.000046  0.001277
 59417.948248  0.999579  0.001277
 59417.969081  0.999491  0.001277
 59417.989914  1.001282  0.001277
 59418.010747  1.000372  0.001277
 59418.031581  1.001196  0.001277
 59418.052414  1.000146  0.001277
 59418.073247  1.001068  0.001277
 59418.094081  1.000723  0.001277
 59418.114914  1.000918  0.001277
 59418.135747  1.002536  0.001278
 59418.156580  1.001863  0.001278
 59418.177414  1.001788  0.001278
 59418.198247  1.002857  0.001278
 59418.219080  1.001832  0.001278
 59418.239914  1.001938  0.001278
 59418.260747  1.002010  0.001278
 59418.281580  1.002099  0.001278
 59418.302414  1.003091  0.001278
 59418.323247  1.002762  0.001278
 59418.344080  1.002907  0.001278
 59418.364913  1.003276  0.001278
 59418.385747  1.003785  0.001278
 59418.406580  1.002834  0.001278
 59418.427413  1.002659  0.001278
 59418.448246  1.003662  0.001278
 59418.469080  1.002505  0.001278
 59418.489913  1.002627  0.001278
 59418.510746  1.003044  0.001278
 59418.531580  1.002586  0.001278
 59418.552413  1.003421  0.001278
 59418.573246  1.002400  0.001278
 59418.594079  1.002449  0.001278
 59418.614913  1.002756  0.001278
 59418.635746  1.002216  0.001278
 59418.656579  1.002297  0.001278
 59418.677412  1.001419  0.001278
 59418.698246  1.002443  0.001278
 59418.719079  1.000670  0.001277
 59418.739912  1.000971  0.001278
 59418.760745  1.001051  0.001278
 59418.781579  1.000545  0.001277
 59418.802412  1.000723  0.001277
 59418.823245  1.000406  0.001277
 59418.844078  1.000893  0.001278
 59418.855884  0.999050  0.001277
 59420.606561  0.997716  0.002313
 59420.627394  0.997165  0.002313
 59420.648227  0.996883  0.002313
 59420.669060  0.997827  0.002313
 59420.689893  0.996091  0.002312
 59420.710726  0.996649  0.002312
 59420.731559  0.996019  0.002313
 59420.752392  0.992838  0.002312
 59420.773225  0.983973  0.002311
 59420.794058  0.971767  0.002309
 59420.814891  0.956398  0.002306
 59420.835724  0.942725  0.002303
 59420.856557  0.928144  0.002300
 59420.877390  0.924123  0.002299
 59420.898224  0.921985  0.002298
 59420.919057  0.922594  0.002297
 59420.939890  0.924272  0.002297
 59420.960723  0.923898  0.002297
 59420.981556  0.935186  0.002299
 59421.002389  0.948305  0.002302
 59421.023222  0.965043  0.002305
 59421.044055  0.978245  0.002309
 59421.064888  0.989545  0.002312
 59421.085721  0.997375  0.002314
 59421.106554  0.997914  0.002314
 59421.127387  0.998133  0.002314
 59421.148221  0.997819  0.002314
 59421.169054  0.998233  0.002314
 59421.189887  0.997980  0.002313
 59421.210720  0.997310  0.002312
 59421.231553  0.998430  0.002312
 59422.273207  0.999786  0.002310
 59422.294040  0.998518  0.002309
 59422.314873  0.999058  0.002309
 59422.335706  0.998516  0.002309
 59422.356539  0.998223  0.002309
 59422.377372  0.998793  0.002309
 59422.398205  0.995696  0.002309
 59422.419038  0.987391  0.002308
 59422.439871  0.974529  0.002305
 59422.460705  0.958933  0.002302
 59422.481538  0.942405  0.002299
 59422.502371  0.929273  0.002297
 59422.523204  0.928133  0.002297
 59422.544037  0.927090  0.002297
 59422.564870  0.927964  0.002297
 59422.585703  0.927624  0.002297
 59422.606536  0.927219  0.002297
 59422.627369  0.929747  0.002298
 59422.648202  0.941359  0.002300
 59422.669035  0.956083  0.002303
 59422.689869  0.972088  0.002306
 59422.710702  0.986432  0.002309
 59422.731535  0.994956  0.002311
 59422.752368  0.998162  0.002312
 59422.773201  0.998728  0.002312
 59422.794034  0.999121  0.002312
 59422.814867  0.999253  0.002312
 59422.835700  0.999517  0.002313
 59422.856533  0.999379  0.002313
 59422.877366  0.999285  0.002313
 59422.898199  1.000311  0.002313
 59422.919032  0.999944  0.002312
 59423.877354  1.001201  0.002313
 59423.898187  1.001291  0.002313
 59423.919020  0.999684  0.002313
 59423.939853  1.000516  0.002313
 59423.960686  1.000288  0.002312
 59423.981519  0.999647  0.002312
 59424.002352  0.999462  0.002311
 59424.023186  0.999603  0.002311
 59424.044019  0.995966  0.002310
 59424.064852  0.986111  0.002308
 59424.085685  0.974958  0.002306
 59424.106518  0.959198  0.002303
 59424.127351  0.944309  0.002300
 59424.148184  0.930714  0.002298
 59424.169017  0.927762  0.002297
 59424.189850  0.926500  0.002297
 59424.210683  0.926946  0.002297
 59424.231516  0.926861  0.002297
 59424.252349  0.929567  0.002297
 59424.273182  0.937810  0.002298
 59424.294016  0.951233  0.002301
 59424.314849  0.968144  0.002304
 59424.335682  0.981172  0.002306
 59424.356515  0.994069  0.002308
 59424.377348  0.999512  0.002309
 59424.398181  1.000643  0.002309
 59424.419014  0.999866  0.002309
 59424.439847  0.999217  0.002309
 59424.460680  1.000576  0.002309
 59424.481513  1.001105  0.002310
 59424.502346  0.999588  0.002310
 59424.523179  0.999944  0.002310
 59425.564833  0.996176  0.002312
 59425.585666  0.994482  0.002312
 59425.606499  0.996186  0.002312
 59425.627332  0.994974  0.002313
 59425.648165  0.996848  0.002313
 59425.668998  0.997041  0.002314
 59425.689831  0.994193  0.002313
 59425.710665  0.981392  0.002311
 59425.731498  0.970538  0.002309
 59425.752331  0.954328  0.002306
 59425.773164  0.939412  0.002303
 59425.793997  0.927639  0.002301
 59425.814830  0.923715  0.002300
 59425.835663  0.923744  0.002300
 59425.856496  0.924199  0.002300
 59425.877329  0.924016  0.002300
 59425.898162  0.924592  0.002300
 59425.918995  0.928402  0.002300
 59425.939828  0.938755  0.002302
 59425.960661  0.953381  0.002305
 59425.981494  0.969452  0.002307
 59426.002327  0.982108  0.002309
 59426.023161  0.992701  0.002311
 59426.043994  0.995327  0.002312
 59426.064827  0.994489  0.002311
 59426.085660  0.994073  0.002311
 59426.106493  0.995707  0.002312
 59426.127326  0.993986  0.002312
 59426.148159  0.994704  0.002312
 59426.168992  0.995000  0.002312
 59426.189825  0.995100  0.002312
 59426.210658  0.994299  0.002312
 59427.170368  0.999729  0.002314
 59427.191201  0.999414  0.002314
 59427.212034  1.000367  0.002314
 59427.232867  1.000270  0.002314
 59427.253700  0.999128  0.002314
 59427.274533  0.999181  0.002313
 59427.295366  0.999792  0.002313
 59427.316199  0.999539  0.002313
 59427.337032  0.993800  0.002311
 59427.357866  0.983162  0.002309
 59427.378699  0.970836  0.002306
 59427.399532  0.955033  0.002303
 59427.420365  0.941423  0.002300
 59427.441198  0.930756  0.002298
 59427.462031  0.928290  0.002298
 59427.482864  0.926676  0.002298
 59427.503697  0.926717  0.002298
 59427.524530  0.926511  0.002299
 59427.545363  0.930042  0.002300
 59427.566196  0.940445  0.002303
 59427.587029  0.954527  0.002306
 59427.607862  0.970839  0.002310
 59427.628695  0.983375  0.002313
 59427.649528  0.994950  0.002316
 59427.670361  0.999292  0.002317
 59427.691194  0.999100  0.002317
 59427.712028  0.999591  0.002317
 59427.732861  1.001325  0.002318
 59427.753694  0.999850  0.002318
 59427.774527  1.000709  0.002318
 59427.795360  1.000626  0.002318
 59427.816193  0.999703  0.002319
 59428.857845  1.000098  0.002332
 59428.878679  0.999410  0.002332
 59428.899512  1.001070  0.002333
 59428.920345  0.999201  0.002333
 59428.941178  0.999382  0.002333
 59428.962011  0.999788  0.002332
 59428.982844  0.994170  0.002331
 59429.003677  0.985763  0.002329
 59429.024510  0.970955  0.002326
 59429.045343  0.956805  0.002323
 59429.066176  0.940847  0.002320
 59429.087009  0.930330  0.002318
 59429.107842  0.928765  0.002319
 59429.128675  0.928027  0.002319
 59429.149508  0.928327  0.002320
 59429.170341  0.929082  0.002321
 59429.191174  0.929446  0.002321
 59429.212007  0.933384  0.002322
 59429.232841  0.946748  0.002325
 59429.253674  0.961727  0.002329
 59429.274507  0.976104  0.002332
 59429.295340  0.989610  0.002334
 59429.316173  0.995858  0.002335
 59429.337006  0.998965  0.002336
 59429.357839  0.999223  0.002335
 59429.378672  0.998327  0.002335
 59429.399505  0.998142  0.002335
 59429.420338  0.999250  0.002335
 59429.441171  0.999034  0.002335
 59429.462004  0.999073  0.002335
 59429.482837  0.999574  0.002336
 59430.086995  1.000051  0.002345
 59430.107829  1.001028  0.002344
 59430.128662  1.000486  0.002343
 59430.149495  1.001305  0.002342
 59430.170328  1.001151  0.002341
 59430.191161  1.002812  0.002340
 59430.211994  1.000079  0.002338
 59430.232827  0.998868  0.002336
 59430.253660  0.999973  0.002335
 59430.274493  0.999481  0.002332
 59430.295326  0.998601  0.002330
 59430.316159  0.999538  0.002328
 59430.336992  0.999573  0.002326
 59430.357825  0.997952  0.002323
 59430.378658  0.997932  0.002321
 59430.399491  0.998597  0.002319
 59430.420324  0.998286  0.002317
 59430.441157  0.998437  0.002315
 59430.461990  0.997472  0.002314
 59430.482824  0.997882  0.002312
 59430.503657  0.997573  0.002311
 59430.524490  0.998363  0.002310
 59430.545323  0.997873  0.002309
 59430.566156  0.996548  0.002309
 59430.586989  0.996919  0.002308
 59430.607822  0.996445  0.002307
 59430.628655  0.991078  0.002305
 59430.649488  0.980350  0.002302
 59430.670321  0.967217  0.002299
 59430.691154  0.953102  0.002295
 59430.711987  0.939663  0.002291
 59430.732820  0.928826  0.002288
 59430.753653  0.926751  0.002287
 59430.774486  0.923854  0.002285
 59430.795319  0.924974  0.002285
 59430.816152  0.925177  0.002284
 59430.836985  0.929770  0.002284
 59430.857818  0.940976  0.002285
 59430.878651  0.955048  0.002287
 59430.899484  0.970213  0.002289
 59430.920318  0.982806  0.002291
 59430.941151  0.992675  0.002293
 59430.961984  0.997081  0.002293
 59430.982817  0.996785  0.002293
 59431.003650  0.998210  0.002293
 59431.024483  0.998234  0.002292
 59431.045316  0.998653  0.002292
 59431.066149  0.998057  0.002292
 59431.086982  0.997778  0.002292
 59431.107815  0.998532  0.002292
 59431.128648  0.999730  0.002293
 59431.149481  0.998209  0.002292
 59431.170314  0.999469  0.002293
 59431.191147  0.999731  0.002293
 59431.211980  0.998184  0.002292
 59431.232813  1.000374  0.002293
 59431.253646  0.999056  0.002292
 59431.274479  1.000169  0.002293
 59431.295312  1.000878  0.002293
 59431.316145  1.000818  0.002293
 59431.336978  1.000882  0.002293
 59431.357811  1.002275  0.002293
 59431.378645  1.000398  0.002293
 59431.399478  1.001136  0.002293
 59431.420311  1.001513  0.002293
 59431.441144  1.001683  0.002293
 59431.461977  1.000216  0.002293
 59431.482810  1.001863  0.002293
 59431.503643  1.002795  0.002293
 59431.524476  1.002929  0.002293
 59431.545309  1.003849  0.002294
 59431.566142  1.002452  0.002293
 59431.586975  1.003922  0.002294
 59431.607808  1.002589  0.002293
 59431.628641  1.003794  0.002294
 59431.649474  1.003949  0.002294
 59431.670307  1.003205  0.002294
 59431.691140  1.001816  0.002293
 59431.711973  1.002962  0.002294
 59431.732806  1.003179  0.002294
 59431.753639  1.003146  0.002294
 59431.774472  1.001723  0.002293
 59431.795305  1.002356  0.002294
 59431.816138  1.003125  0.002294
 59431.836972  1.001376  0.002293
 59431.857805  1.003088  0.002294
 59431.878638  1.002730  0.002294
 59431.899471  1.003034  0.002294
 59431.920304  1.002130  0.002294
 59431.941137  1.002415  0.002294
 59431.961970  1.002100  0.002294
 59431.982803  1.002511  0.002294
 59432.003636  1.002142  0.002294
 59432.024469  1.001503  0.002294
 59432.045302  1.000575  0.002293
 59432.066135  0.999881  0.002293
 59432.086968  1.000256  0.002293
 59432.107801  1.001401  0.002294
 59432.128634  1.000505  0.002293
 59432.149467  1.000968  0.002294
 59432.170300  1.000285  0.002293
 59432.191133  1.001894  0.002294
 59432.211966  1.001134  0.002294
 59432.232799  0.999748  0.002293
 59432.253632  1.001827  0.002294
 59432.274465  0.997869  0.002293
 59432.295298  0.989056  0.002291
 59432.316131  0.974495  0.002288
 59432.336965  0.957864  0.002285
 59432.357797  0.943108  0.002282
 59432.378631  0.932443  0.002280
 59432.399464  0.929858  0.002280
 59432.420297  0.929588  0.002280
 59432.441130  0.931039  0.002280
 59432.461963  0.931861  0.002280
 59432.482796  0.930641  0.002280
 59432.503629  0.935781  0.002281
 59432.524462  0.949495  0.002284
 59432.545295  0.964085  0.002287
 59432.566128  0.979988  0.002290
 59432.586961  0.993407  0.002293
 59432.600155  0.998861  0.002294
 59433.731383  1.004156  0.002305
 59433.752216  1.005263  0.002305
 59433.773049  1.007488  0.002306
 59433.793882  1.007341  0.002306
 59433.814715  1.005492  0.002307
 59433.835548  1.004681  0.002308
 59433.856381  1.006159  0.002309
 59433.877213  1.004534  0.002309
 59433.898046  1.004971  0.002310
 59433.918879  1.001179  0.002310
 59433.939712  0.990679  0.002308
 59433.960545  0.974612  0.002305
 59433.981378  0.959284  0.002302
 59434.002210  0.943046  0.002299
 59434.023043  0.929513  0.002297
 59434.043876  0.923141  0.002297
 59434.064709  0.921193  0.002298
 59434.085542  0.922416  0.002299
 59434.106375  0.923735  0.002300
 59434.127207  0.925585  0.002301
 59434.148040  0.936502  0.002303
 59434.168873  0.953650  0.002307
 59434.189706  0.969922  0.002309
 59434.210539  0.983680  0.002312
 59434.231372  0.996824  0.002315
 59434.252204  1.001449  0.002315
 59434.273037  1.002519  0.002315
 59434.293870  1.004192  0.002315
 59434.314703  1.003659  0.002315
 59434.335536  1.004453  0.002315
 59434.356369  1.003178  0.002315
 59434.377201  1.002479  0.002315
 59434.398034  1.002138  0.002315
 59434.418867  1.003779  0.002316
 59434.439700  1.003185  0.002316
 59434.460533  1.002603  0.002316
 59434.481366  1.002223  0.002316
 59434.502199  1.003300  0.002316
 59434.523031  1.003758  0.002316
 59434.543864  1.003334  0.002316
 59434.564697  1.003275  0.002317
 59434.585530  1.002471  0.002316
 59434.606363  1.004680  0.002317
 59434.627195  1.002957  0.002316
 59434.648028  0.999813  0.002316
 59434.668861  0.994449  0.002314
 59434.689694  0.985550  0.002312
 59434.710527  0.973624  0.002310
 59434.731360  0.964186  0.002308
 59434.752193  0.954313  0.002306
 59434.773025  0.942284  0.002305
 59434.793858  0.932090  0.002303
 59434.814691  0.922678  0.002302
 59434.835524  0.914424  0.002300
 59434.856357  0.907879  0.002299
 59434.877189  0.903765  0.002298
 59434.898022  0.901750  0.002297
 59434.918855  0.900585  0.002296
 59434.939688  0.903356  0.002296
 59434.960521  0.904006  0.002296
 59434.981354  0.909138  0.002297
 59435.002187  0.915755  0.002298
 59435.023019  0.920276  0.002299
 59435.043852  0.927067  0.002301
 59435.064685  0.933473  0.002302
 59435.085518  0.940269  0.002304
 59435.106351  0.946029  0.002306
 59435.127184  0.950964  0.002307
 59435.148016  0.957899  0.002308
 59435.168849  0.962911  0.002309
 59435.189682  0.966866  0.002309
 59435.210515  0.972072  0.002310
 59435.231348  0.975894  0.002309
 59435.252181  0.980017  0.002309
 59435.273013  0.982421  0.002309
 59435.293846  0.986397  0.002310
 59435.314679  0.987794  0.002310
 59435.335512  0.991130  0.002311
 59435.356345  0.992390  0.002311
 59435.377178  0.993632  0.002312
 59435.398010  0.993397  0.002312
 59435.418843  0.995061  0.002314
 59435.439676  0.994626  0.002314
 59435.460509  0.987859  0.002313
 59435.481342  0.978009  0.002312
 59435.502175  0.967612  0.002310
 59435.523007  0.959834  0.002308
 59435.543840  0.959107  0.002309
 59435.564673  0.960413  0.002309
 59435.585506  0.959265  0.002309
 59435.606339  0.956836  0.002308
 59435.627172  0.949141  0.002307
 59435.648004  0.935507  0.002304
 59435.668837  0.922313  0.002301
 59435.689670  0.920199  0.002300
 59435.710503  0.918599  0.002299
 59435.731336  0.918660  0.002299
 59435.752169  0.920317  0.002299
 59435.773002  0.918501  0.002299
 59435.793834  0.920564  0.002299
 59435.814667  0.935598  0.002303
 59435.835500  0.951413  0.002306
 59435.856333  0.968737  0.002310
 59435.877166  0.982978  0.002312
 59435.897999  0.993426  0.002314
 59435.918831  0.995755  0.002314
 59435.939664  0.997023  0.002313
 59435.960497  0.996817  0.002312
 59435.981330  0.998240  0.002312
 59436.002163  0.997145  0.002312
 59436.022996  0.996859  0.002312
 59436.043828  0.997520  0.002312
 59436.064661  0.997329  0.002313
 59436.085494  0.997093  0.002313
 59436.106327  0.997653  0.002314
 59436.127160  0.997621  0.002314
 59436.147993  0.998671  0.002314
 59436.168826  0.998199  0.002314
 59436.189658  0.998105  0.002313
 59436.210491  0.999736  0.002313
 59436.231324  0.999020  0.002312
 59436.252157  0.999310  0.002311
 59436.272990  0.999227  0.002311
 59436.293822  0.999468  0.002310
 59436.314655  1.000363  0.002310
 59436.335488  0.999748  0.002310
 59436.356321  1.001285  0.002311
 59436.377154  1.000614  0.002310
 59436.397987  1.000804  0.002311
 59436.418820  1.000077  0.002311
 59436.439652  1.001854  0.002312
 59436.460485  1.000612  0.002312
 59436.481318  1.001238  0.002312
 59436.502151  1.000600  0.002313
 59436.522984  1.002699  0.002314
 59436.543817  1.001287  0.002314
 59436.564649  1.003093  0.002315
 59436.585482  1.001352  0.002315
 59436.606315  1.000470  0.002315
 59436.627148  1.001265  0.002315
 59436.647981  1.002371  0.002315
 59436.668814  1.000208  0.002314
 59436.689647  1.000947  0.002314
 59436.710479  1.001247  0.002313
 59436.731312  1.000083  0.002313
 59436.752145  1.000533  0.002313
 59436.772978  1.000906  0.002312
 59436.793811  1.001134  0.002313
 59436.814643  1.000528  0.002313
 59436.835476  1.000663  0.002313
 59436.856309  1.000289  0.002313
 59436.877142  1.000577  0.002313
 59436.897975  1.001007  0.002313
 59436.918808  1.000081  0.002312
 59436.939641  1.000008  0.002311
 59436.960473  0.999294  0.002311
 59436.981306  0.999924  0.002310
 59437.002139  0.999620  0.002310
 59437.022972  0.998696  0.002310
 59437.043805  0.997786  0.002310
 59437.064638  0.999109  0.002311
 59437.085470  0.999333  0.002311
 59437.106303  0.998984  0.002312
 59437.127136  0.997839  0.002312
 59437.147969  0.998106  0.002312
 59437.168802  0.997720  0.002312
 59437.189635  0.997061  0.002311
 59437.210468  0.994152  0.002310
 59437.231300  0.984266  0.002308
 59437.252133  0.970690  0.002305
 59437.272966  0.954864  0.002301
 59437.293799  0.937786  0.002297
 59437.314632  0.926763  0.002294
 59437.335464  0.922223  0.002293
 59437.356297  0.919420  0.002293
 59437.377130  0.920139  0.002293
 59437.397963  0.921520  0.002293
 59437.418796  0.923643  0.002293
 59437.439629  0.933228  0.002296
 59437.460462  0.949754  0.002299
 59437.481294  0.965709  0.002303
 59437.502127  0.979518  0.002306
 59437.522960  0.991998  0.002309
 59437.543793  0.998712  0.002311
 59437.564626  0.998993  0.002311
 59437.585459  0.999539  0.002312
 59437.606291  0.999555  0.002312
 59437.627124  1.000548  0.002313
 59437.647957  0.998282  0.002312
 59437.668790  1.000548  0.002312
 59437.689623  1.000862  0.002312
 59437.710456  1.000431  0.002312
 59437.731288  1.001650  0.002312
 59437.752121  1.001683  0.002312
 59437.772954  1.001336  0.002312
 59437.793787  1.002141  0.002312
 59437.814620  1.003094  0.002312
 59437.835453  1.003036  0.002312
 59437.856286  1.002799  0.002312
 59437.877118  1.002019  0.002312
 59437.897951  1.001931  0.002312
 59437.918784  1.002622  0.002311
 59437.939617  1.003215  0.002311
 59437.960450  1.003301  0.002311
 59437.981282  1.003803  0.002310
 59438.002115  1.001386  0.002310
 59438.022948  0.998627  0.002310
 59438.043781  1.000246  0.002310
 59438.064614  1.000666  0.002310
 59438.085447  1.000333  0.002311
 59438.106280  1.000289  0.002311
 59438.127112  1.000508  0.002311
 59438.147945  1.000227  0.002312
 59438.168778  1.001509  0.002312
 59438.189611  1.000176  0.002311
 59438.210444  1.001947  0.002311
 59438.231277  1.001763  0.002311
 59438.710432  0.999730  0.002311
 59438.731265  0.998335  0.002311
 59438.752098  0.998850  0.002311
 59438.772930  1.001153  0.002311
 59438.793763  0.998674  0.002310
 59438.814596  0.998826  0.002311
 59438.835429  0.998806  0.002311
 59438.856262  0.995612  0.002310
 59438.877094  0.986530  0.002309
 59438.897927  0.973182  0.002306
 59438.918760  0.956119  0.002302
 59438.939593  0.939047  0.002298
 59438.960426  0.926703  0.002295
 59438.981259  0.923426  0.002294
 59439.002092  0.922364  0.002294
 59439.022924  0.922840  0.002294
 59439.043757  0.922517  0.002294
 59439.064590  0.922691  0.002294
 59439.085423  0.924814  0.002295
 59439.106256  0.940314  0.002298
 59439.127088  0.954904  0.002301
 59439.147921  0.973475  0.002305
 59439.168754  0.985669  0.002308
 59439.189587  0.996281  0.002310
 59439.210420  0.998459  0.002310
 59439.231253  0.998863  0.002309
 59439.252086  1.000443  0.002309
 59439.272918  0.998403  0.002308
 59439.293751  0.998173  0.002308
 59439.314584  0.999740  0.002308
 59439.335417  0.998892  0.002307
 59439.356250  1.000316  0.002307
 59440.336782  1.000854  0.002308
 59440.357614  1.000538  0.002308
 59440.378447  0.999029  0.002307
 59440.399280  0.999387  0.002307
 59440.420113  1.000464  0.002308
 59440.440946  0.999529  0.002308
 59440.461779  1.000084  0.002308
 59440.482612  0.998764  0.002308
 59440.503444  0.993688  0.002308
 59440.524277  0.982806  0.002306
 59440.545110  0.968279  0.002304
 59440.565943  0.952776  0.002302
 59440.586776  0.937799  0.002300
 59440.607608  0.926202  0.002298
 59440.628441  0.922195  0.002298
 59440.649274  0.922467  0.002299
 59440.670107  0.921709  0.002299
 59440.690940  0.922486  0.002299
 59440.711773  0.926213  0.002300
 59440.732605  0.937224  0.002302
 59440.753438  0.953369  0.002306
 59440.774271  0.969465  0.002309
 59440.795104  0.983507  0.002312
 59440.815937  0.994064  0.002314
 59440.836770  0.998894  0.002315
 59440.857602  0.998061  0.002314
 59440.878435  1.000062  0.002315
 59440.899268  1.000000  0.002315
 59440.920101  0.999110  0.002314
 59440.940934  0.999403  0.002314
 59440.961766  1.000609  0.002314
 59442.003408  0.998996  0.002317
 59442.024241  0.999276  0.002317
 59442.045073  0.999273  0.002317
 59442.065906  0.997327  0.002317
 59442.086739  0.997204  0.002317
 59442.107572  0.997815  0.002317
 59442.128405  0.998121  0.002317
 59442.149238  0.992599  0.002317
 59442.170070  0.982621  0.002315
 59442.190903  0.966554  0.002312
 59442.211736  0.951831  0.002309
 59442.232569  0.935490  0.002305
 59442.253402  0.923745  0.002302
 59442.274235  0.922623  0.002302
 59442.295067  0.924547  0.002301
 59442.315900  0.922862  0.002300
 59442.336733  0.922772  0.002300
 59442.357566  0.922567  0.002299
 59442.378399  0.927220  0.002300
 59442.399231  0.943171  0.002303
 59442.420064  0.959669  0.002306
 59442.440897  0.974340  0.002310
 59442.461730  0.988115  0.002313
 59442.482563  0.995677  0.002315
 59442.503396  0.997428  0.002316
 59442.524228  0.998671  0.002317
 59442.545061  0.998381  0.002318
 59442.565894  0.997096  0.002320
 59442.586727  0.998460  0.002321
 59442.607560  0.997866  0.002322
 59442.628393  0.998313  0.002323
 59442.649225  1.000123  0.002324
 59443.607535  1.000379  0.002343
 59443.628368  0.999837  0.002344
 59443.649201  0.999050  0.002346
 59443.670034  0.999449  0.002347
 59443.690866  0.999102  0.002348
 59443.711699  0.997837  0.002348
 59443.732532  0.998577  0.002349
 59443.753365  0.997412  0.002350
 59443.774198  0.997320  0.002350
 59443.795030  0.990556  0.002350
 59443.815863  0.978920  0.002348
 59443.836696  0.965452  0.002346
 59443.857529  0.948074  0.002343
 59443.878362  0.933392  0.002340
 59443.899195  0.924868  0.002338
 59443.920027  0.922439  0.002337
 59443.940860  0.921647  0.002336
 59443.961693  0.922069  0.002335
 59443.982526  0.923683  0.002333
 59444.003359  0.927648  0.002333
 59444.024192  0.941261  0.002334
 59444.045024  0.958497  0.002336
 59444.065857  0.972150  0.002337
 59444.086690  0.985781  0.002339
 59444.107523  0.995418  0.002340
 59444.128356  0.999124  0.002340
 59444.149188  0.998953  0.002339
 59444.170021  0.998730  0.002338
 59444.190854  0.997895  0.002337
 59444.211687  0.998637  0.002336
 59444.232520  0.998936  0.002335
 59444.253353  1.000038  0.002333
 59445.294994  0.998642  0.002295
 59445.315826  0.999660  0.002295
 59445.336659  1.000454  0.002296
 59445.357492  0.998613  0.002295
 59445.378325  0.999121  0.002295
 59445.399158  0.999706  0.002295
 59445.419990  0.998725  0.002295
 59445.440823  0.992209  0.002294
 59445.461656  0.979100  0.002291
 59445.482489  0.964367  0.002288
 59445.503322  0.948222  0.002285
 59445.524155  0.932849  0.002282
 59445.544987  0.925117  0.002281
 59445.565820  0.924117  0.002281
 59445.586653  0.923630  0.002280
 59445.607486  0.923223  0.002280
 59445.628319  0.923785  0.002281
 59445.649152  0.924983  0.002281
 59445.669984  0.931631  0.002282
 59445.690817  0.948498  0.002286
 59445.711650  0.963482  0.002289
 59445.732483  0.979293  0.002292
 59445.753316  0.991442  0.002294
 59445.774149  0.997338  0.002295
 59445.794981  0.997450  0.002295
 59445.815814  0.997676  0.002295
 59445.836647  0.999678  0.002296
 59445.857480  0.999047  0.002296
 59445.878313  0.997852  0.002296
 59445.899145  0.998869  0.002296
 59445.919978  0.999273  0.002296
 59744.010182  0.997244  0.001194
 59744.031016  0.997781  0.001194
 59744.051850  0.999311  0.001194
 59744.072683  0.999280  0.001194
 59744.093517  0.999915  0.001194
 59744.114351  1.000693  0.001194
 59744.135185  1.000258  0.001194
 59744.156019  1.001679  0.001194
 59744.176853  1.001332  0.001194
 59744.197686  1.000873  0.001194
 59744.218520  1.002004  0.001194
 59744.239354  1.000841  0.001194
 59744.489360  1.000621  0.001200
 59744.510193  0.999976  0.001200
 59744.531027  1.000507  0.001201
 59744.551861  1.000221  0.001202
 59744.572695  1.000137  0.001202
 59744.593528  1.000080  0.001202
 59744.614362  0.999613  0.001202
 59744.635196  0.996882  0.001202
 59744.656030  0.985126  0.001200
 59744.676864  0.970373  0.001198
 59744.697697  0.952377  0.001194
 59744.718531  0.934617  0.001192
 59744.739365  0.921675  0.001190
 59744.760199  0.919115  0.001190
 59744.781032  0.919518  0.001191
 59744.801866  0.919472  0.001192
 59744.822700  0.919169  0.001193
 59744.843534  0.919223  0.001194
 59744.864368  0.923946  0.001195
 59744.885201  0.938838  0.001199
 59744.906035  0.955825  0.001202
 59744.926869  0.973041  0.001206
 59744.947703  0.988414  0.001209
 59744.968536  0.996387  0.001211
 59744.989370  1.000365  0.001212
 59745.010204  0.999868  0.001212
 59745.031038  1.000092  0.001213
 59745.051871  1.000336  0.001214
 59745.072705  0.999659  0.001214
 59745.093539  0.999639  0.001215
 59745.114373  1.000944  0.001215
 59745.135207  1.000717  0.001215
 59746.093560  0.999528  0.001226
 59746.114394  0.998363  0.001226
 59746.135228  0.999085  0.001226
 59746.156062  0.998796  0.001226
 59746.176896  0.998758  0.001227
 59746.197729  0.998288  0.001226
 59746.218563  0.999027  0.001226
 59746.239397  0.997837  0.001225
 59746.260231  0.997009  0.001224
 59746.281065  0.991595  0.001222
 59746.301898  0.978212  0.001218
 59746.322732  0.963673  0.001214
 59746.343566  0.946766  0.001210
 59746.364400  0.930220  0.001207
 59746.385233  0.919919  0.001204
 59746.406067  0.916248  0.001204
 59746.426901  0.915032  0.001204
 59746.447735  0.916576  0.001205
 59746.468569  0.917332  0.001206
 59746.489402  0.921098  0.001209
 59746.510236  0.933920  0.001213
 59746.531070  0.951415  0.001218
 59746.551904  0.968268  0.001223
 59746.572738  0.981999  0.001228
 59746.593571  0.991757  0.001231
 59746.614405  0.997420  0.001234
 59746.635239  0.997626  0.001235
 59746.656073  0.998337  0.001236
 59746.676906  0.998536  0.001236
 59746.697740  0.998342  0.001237
 59746.718574  0.999056  0.001237
 59746.739408  0.998765  0.001237
 59747.781097  0.997677  0.001254
 59747.801931  0.996455  0.001255
 59747.816515  0.997654  0.001255
 59751.064502  0.999968  0.001245
 59751.085335  0.999321  0.001244
 59751.106169  0.999657  0.001243
 59751.127003  0.999099  0.001243
 59751.147837  0.999284  0.001243
 59751.168671  0.999139  0.001243
 59751.189504  0.998970  0.001243
 59751.210338  0.995603  0.001242
 59751.231172  0.983769  0.001239
 59751.252006  0.969686  0.001236
 59751.272839  0.951850  0.001232
 59751.293673  0.935976  0.001229
 59751.314507  0.923374  0.001225
 59751.335341  0.921115  0.001224
 59751.356175  0.920930  0.001222
 59751.377008  0.921559  0.001221
 59751.397842  0.920348  0.001220
 59751.418676  0.920799  0.001219
 59751.439510  0.925673  0.001219
 59751.460343  0.939748  0.001221
 59751.481177  0.956767  0.001224
 59751.502011  0.973346  0.001227
 59751.522845  0.987669  0.001230
 59751.543679  0.997472  0.001233
 59751.564512  0.998678  0.001234
 59751.585346  0.998796  0.001235
 59751.606180  0.999683  0.001236
 59751.627014  0.999261  0.001237
 59751.647847  0.999480  0.001238
 59751.668681  1.000417  0.001239
 59751.689515  1.000235  0.001239
 59751.710349  1.000751  0.001239
 59752.689536  0.998996  0.001215
 59752.710370  0.998799  0.001215
 59752.731204  0.998970  0.001215
 59752.752038  0.998019  0.001214
 59752.772871  0.997311  0.001214
 59752.793705  0.997904  0.001213
 59752.814539  0.997240  0.001213
 59752.835373  0.997224  0.001213
 59752.856207  0.989189  0.001211
 59752.877040  0.978141  0.001209
 59752.897874  0.963069  0.001205
 59752.918708  0.946242  0.001202
 59752.939542  0.929931  0.001198
 59752.960375  0.920520  0.001195
 59752.981209  0.918109  0.001194
 59753.002043  0.917213  0.001193
 59753.022877  0.917188  0.001192
 59753.043711  0.918980  0.001192
 59753.064544  0.922838  0.001192
 59753.085378  0.937797  0.001194
 59753.106212  0.953840  0.001197
 59753.127046  0.969374  0.001199
 59753.147879  0.982966  0.001202
 59753.168713  0.993681  0.001203
 59753.189547  0.997939  0.001204
 59753.210381  0.997089  0.001203
 59753.231214  0.998245  0.001203
 59753.252048  0.998303  0.001203
 59753.272882  0.998803  0.001203
 59753.293716  0.998665  0.001202
 59753.314550  0.998671  0.001202
 59754.356238  0.999444  0.001192
 59754.377072  0.999400  0.001192
 59754.397906  0.999704  0.001192
 59754.418740  0.998562  0.001191
 59754.439573  0.999490  0.001192
 59754.460407  0.999298  0.001192
 59754.481241  0.997666  0.001191
 59754.502075  0.992557  0.001190
 59754.522909  0.979562  0.001188
 59754.543742  0.964630  0.001185
 59754.564576  0.946448  0.001181
 59754.585410  0.930740  0.001178
 59754.606244  0.922016  0.001176
 59754.627077  0.920649  0.001176
 59754.647911  0.920073  0.001176
 59754.668745  0.920678  0.001176
 59754.689579  0.921314  0.001176
 59754.710412  0.920801  0.001176
 59754.731246  0.929250  0.001178
 59754.752080  0.944586  0.001181
 59754.772914  0.961698  0.001184
 59754.793748  0.977671  0.001187
 59754.814581  0.990814  0.001190
 59754.835415  0.996902  0.001191
 59754.856249  0.999855  0.001192
 59754.877083  0.998649  0.001191
 59754.897916  1.000322  0.001192
 59754.918750  0.998603  0.001191
 59754.939584  0.999990  0.001192
 59754.960418  0.999897  0.001192
 59754.981252  0.999702  0.001192
 59755.002085  0.999371  0.001192
 59755.960439  0.998024  0.001192
 59755.981273  0.998096  0.001192
 59755.995162  0.997284  0.001192
 59757.635466  0.999333  0.001201
 59757.656299  0.999557  0.001202
 59757.677133  0.998411  0.001202
 59757.697966  0.999440  0.001202
 59757.718800  0.998480  0.001202
 59757.739634  0.998968  0.001203
 59757.760467  0.997586  0.001203
 59757.781301  0.994262  0.001203
 59757.802134  0.982667  0.001201
 59757.822968  0.966415  0.001198
 59757.843801  0.947305  0.001195
 59757.864635  0.929623  0.001192
 59757.885469  0.916476  0.001190
 59757.906302  0.914049  0.001190
 59757.927136  0.914056  0.001190
 59757.947969  0.913785  0.001190
 59757.968803  0.914493  0.001190
 59757.989636  0.913155  0.001190
 59758.010470  0.918883  0.001192
 59758.031304  0.934322  0.001195
 59758.052137  0.953118  0.001200
 59758.072971  0.971397  0.001204
 59758.093804  0.986447  0.001207
 59758.114638  0.996706  0.001210
 59758.135471  0.999320  0.001210
 59758.156305  0.999123  0.001210
 59758.177139  0.998698  0.001209
 59758.197972  0.999320  0.001208
 59758.218806  0.999950  0.001208
 59758.239639  0.999650  0.001207
 59758.260473  1.000161  0.001206
 59758.281306  1.000188  0.001206
 59759.260484  0.999327  0.001215
 59759.281318  0.998846  0.001214
 59759.302151  0.998677  0.001214
 59759.322985  0.998354  0.001214
 59759.343818  0.998210  0.001214
 59759.364652  0.998727  0.001215
 59759.385486  0.997814  0.001215
 59759.406319  0.996420  0.001216
 59759.427153  0.988910  0.001216
 59759.447986  0.975224  0.001215
 59759.468820  0.959809  0.001214
 59759.489653  0.942209  0.001212
 59759.510487  0.924271  0.001211
 59759.531321  0.914930  0.001210
 59759.552154  0.913052  0.001211
 59759.572988  0.911898  0.001211
 59759.593821  0.912287  0.001212
 59759.614655  0.913601  0.001212
 59759.635488  0.918388  0.001214
 59759.656322  0.933193  0.001217
 59759.677156  0.951522  0.001220
 59759.697989  0.968114  0.001223
 59759.718823  0.983411  0.001226
 59759.739656  0.992831  0.001228
 59759.760490  0.996590  0.001228
 59759.781323  0.996239  0.001229
 59759.802157  0.997395  0.001229
 59759.822991  0.998205  0.001230
 59759.843824  0.997074  0.001230
 59759.864658  0.998305  0.001230
 59759.885491  0.997690  0.001230
 59760.927170  1.000343  0.001245
 59760.948003  1.001462  0.001245
 59760.968837  1.000432  0.001244
 59760.989671  1.000982  0.001243
 59761.010504  1.000513  0.001242
 59761.031338  1.000945  0.001242
 59761.052171  1.000939  0.001242
 59761.073005  0.993830  0.001240
 59761.093838  0.981892  0.001238
 59761.114672  0.964872  0.001236
 59761.135506  0.947074  0.001233
 59761.156339  0.930338  0.001231
 59761.177173  0.921182  0.001230
 59761.198006  0.921009  0.001231
 59761.218840  0.921055  0.001232
 59761.239673  0.920586  0.001232
 59761.260507  0.922040  0.001232
 59761.281341  0.922037  0.001231
 59761.302174  0.931251  0.001232
 59761.323008  0.947309  0.001234
 59761.343841  0.966424  0.001238
 59761.364675  0.983629  0.001241
 59761.385508  0.997873  0.001243
 59761.406342  1.005495  0.001245
 59761.427176  1.006378  0.001247
 59761.443842  1.008525  0.001249
 59763.114695  0.996378  0.001261
 59763.135528  0.996541  0.001260
 59763.156362  0.997342  0.001259
 59763.177195  0.997260  0.001259
 59764.218873  0.999924  0.001240
 59764.239707  0.999496  0.001240
 59764.260541  0.999177  0.001239
 59764.281374  0.998476  0.001238
 59764.302208  0.998487  0.001237
 59764.323041  0.997990  0.001236
 59764.343875  0.996662  0.001235
 59764.364708  0.987841  0.001232
 59764.385542  0.974062  0.001228
 59764.406375  0.956026  0.001224
 59764.427209  0.938389  0.001220
 59764.448043  0.922579  0.001217
 59764.468876  0.916959  0.001216
 59764.489710  0.916753  0.001217
 59764.510543  0.917202  0.001218
 59764.531377  0.916832  0.001219
 59764.552210  0.916384  0.001220
 59764.573044  0.919021  0.001222
 59764.593877  0.930167  0.001225
 59764.614711  0.948174  0.001230
 59764.635545  0.966254  0.001234
 59764.656378  0.981014  0.001238
 59764.677212  0.993473  0.001241
 59764.698045  0.998255  0.001242
 59764.718879  0.998420  0.001242
 59764.739712  0.999081  0.001242
 59764.760546  0.998293  0.001241
 59764.781379  0.998670  0.001241
 59764.802213  0.998635  0.001241
 59764.823047  0.999229  0.001240
 59764.843880  0.999433  0.001240
 59764.864714  0.999375  0.001239
 59765.823057  0.999023  0.001213
 59765.843891  0.998646  0.001213
 59765.864724  0.998470  0.001213
 59765.885558  0.998424  0.001212
 59765.906392  0.998612  0.001212
 59765.927225  0.997969  0.001211
 59765.948059  0.997938  0.001210
 59765.968892  0.998074  0.001209
 59765.989726  0.992626  0.001207
 59766.010559  0.981944  0.001205
 59766.031393  0.967103  0.001201
 59766.052226  0.951060  0.001197
 59766.073060  0.933122  0.001193
 59766.093894  0.919388  0.001190
 59766.114727  0.915692  0.001189
 59766.135561  0.914029  0.001188
 59766.156394  0.914449  0.001188
 59766.177228  0.915070  0.001187
 59766.198061  0.917538  0.001188
 59766.218895  0.927617  0.001189
 59766.239728  0.945754  0.001192
 59766.260562  0.962968  0.001195
 59766.281396  0.978312  0.001198
 59766.302229  0.990951  0.001200
 59766.323063  0.997250  0.001200
 59766.343896  0.997863  0.001200
 59766.364730  0.997471  0.001199
 59766.385563  0.998602  0.001199
 59766.406397  0.998816  0.001199
 59766.427230  0.999264  0.001199
 59766.448064  0.999091  0.001198
 59766.468898  0.999479  0.001198
 59767.510575  0.999473  0.001192
 59767.531409  0.998591  0.001192
 59767.552242  0.999175  0.001192
 59767.573076  0.998866  0.001192
 59767.593909  0.998584  0.001192
 59767.614743  0.998074  0.001192
 59767.635576  0.995766  0.001191
 59767.656410  0.984598  0.001189
 59767.677244  0.968767  0.001186
 59767.698077  0.951002  0.001182
 59767.718911  0.933551  0.001179
 59767.739744  0.919668  0.001176
 59767.760578  0.916772  0.001176
 59767.781411  0.916902  0.001176
 59767.802245  0.917351  0.001176
 59767.823078  0.917092  0.001176
 59767.843912  0.917130  0.001176
 59767.864746  0.920724  0.001177
 59767.885579  0.935396  0.001179
 59767.906413  0.953666  0.001183
 59767.927246  0.970212  0.001186
 59767.948080  0.986280  0.001189
 59767.968913  0.995872  0.001191
 59767.989747  0.998243  0.001192
 59768.010580  0.998746  0.001192
 59768.031414  0.998875  0.001192
 59768.052247  0.998521  0.001192
 59768.073081  0.998500  0.001192
 59768.093915  0.998817  0.001192
 59768.114748  0.999553  0.001192
 59768.135582  0.998983  0.001192
 59768.739755  1.000711  0.001193
 59768.760588  1.001172  0.001193
 59768.781422  1.000658  0.001193
 59768.802255  1.000850  0.001193
 59768.823089  1.000422  0.001193
 59768.843922  0.999756  0.001193
 59768.864756  1.000029  0.001193
 59768.885589  0.998930  0.001193
 59768.906423  0.999198  0.001193
 59768.927256  0.999542  0.001193
 59768.948090  0.999214  0.001193
 59768.968923  0.998513  0.001193
 59768.980729  0.998416  0.001193
 59769.911992  0.994431  0.001455
 59769.932825  0.995269  0.001455
 59769.953659  0.996271  0.001455
 59769.974492  0.995401  0.001455
 59769.995326  0.996416  0.001455
 59770.016159  0.997384  0.001455
 59770.036992  0.997951  0.001455
 59770.057826  1.000161  0.001456
 59770.078659  1.000739  0.001456
 59770.099492  1.000301  0.001456
 59770.120326  1.001199  0.001456
 59770.141159  1.001047  0.001456
 59770.161993  1.001090  0.001456
 59770.182826  1.001580  0.001456
 59770.203659  1.001178  0.001456
 59770.224493  1.002981  0.001456
 59770.245326  1.003306  0.001456
 59770.266159  1.001547  0.001456
 59770.286993  1.002138  0.001456
 59770.307826  1.002578  0.001456
 59770.328660  1.001680  0.001456
 59770.349493  1.004050  0.001456
 59770.370326  1.001597  0.001456
 59770.391160  1.002710  0.001456
 59770.411993  1.001522  0.001456
 59770.432826  1.003132  0.001456
 59770.453660  1.002225  0.001456
 59770.474493  1.002508  0.001456
 59770.495326  1.001837  0.001456
 59770.516160  1.001741  0.001456
 59770.536993  1.002680  0.001456
 59770.557826  1.002298  0.001456
 59770.578660  1.001513  0.001455
 59770.599493  1.001182  0.001455
 59770.620326  1.001749  0.001455
 59770.641160  1.001776  0.001456
 59770.661993  1.001108  0.001455
 59770.682826  1.001316  0.001455
 59770.703660  1.000288  0.001455
 59770.724493  1.001117  0.001455
 59770.745327  1.000037  0.001455
 59770.766160  1.000701  0.001455
 59770.786993  1.001176  0.001455
 59770.807827  1.000620  0.001455
 59770.828660  1.000620  0.001455
 59770.849493  1.001039  0.001455
 59770.870327  0.999652  0.001455
 59770.891160  1.000166  0.001455
 59770.911993  0.997927  0.001455
 59770.932827  0.991970  0.001454
 59770.953660  0.978624  0.001451
 59770.974493  0.962097  0.001449
 59770.995327  0.944479  0.001445
 59771.016160  0.928634  0.001442
 59771.036993  0.921116  0.001441
 59771.057827  0.919704  0.001441
 59771.078660  0.920603  0.001442
 59771.099493  0.920423  0.001442
 59771.120327  0.921398  0.001442
 59771.141160  0.922001  0.001443
 59771.161993  0.931356  0.001445
 59771.182827  0.947384  0.001448
 59771.203660  0.965236  0.001452
 59771.224493  0.981612  0.001455
 59771.245327  0.993780  0.001458
 59771.266160  0.999274  0.001459
 59771.286993  1.000301  0.001459
 59771.307827  0.999313  0.001459
 59771.328660  0.999882  0.001459
 59771.349493  1.000062  0.001460
 59771.370327  0.999868  0.001460
 59771.391160  1.000816  0.001460
 59771.411993  0.999969  0.001461
 59771.432827  1.000700  0.001461
 59771.453660  1.001214  0.001462
 59771.474493  1.000811  0.001462
 59771.495327  1.001138  0.001463
 59771.516160  1.000900  0.001463
 59771.536993  1.001846  0.001464
 59771.557827  1.002937  0.001464
 59771.578660  1.002336  0.001464
 59771.599493  1.003548  0.001465
 59771.620327  1.002327  0.001465
 59771.641160  1.003659  0.001465
 59771.661994  1.002817  0.001465
 59771.682827  1.003072  0.001465
 59771.703660  1.002856  0.001465
 59771.724494  1.004261  0.001466
 59771.745327  1.004693  0.001466
 59771.766160  1.004002  0.001466
 59771.786994  1.003497  0.001466
 59771.807827  1.004024  0.001467
 59771.828660  1.004204  0.001467
 59771.849494  1.004464  0.001467
 59771.870327  1.002819  0.001467
 59771.891160  0.999037  0.001466
 59771.911994  0.995042  0.001466
 59771.932827  0.990153  0.001465
 59771.953660  0.986477  0.001464
 59771.974494  0.982200  0.001463
 59771.995327  0.974904  0.001462
 59772.016160  0.970616  0.001461
 59772.036994  0.964194  0.001460
 59772.057827  0.959549  0.001459
 59772.078660  0.955473  0.001458
 59772.099494  0.951136  0.001458
 59772.120327  0.947089  0.001457
 59772.141160  0.942576  0.001457
 59772.161994  0.939839  0.001456
 59772.182827  0.937106  0.001455
 59772.203660  0.934044  0.001454
 59772.224494  0.932605  0.001453
 59772.245327  0.928612  0.001452
 59772.266160  0.926151  0.001451
 59772.286994  0.925797  0.001450
 59772.307827  0.923878  0.001450
 59772.328660  0.922492  0.001449
 59772.349494  0.921250  0.001449
 59772.370327  0.920749  0.001449
 59772.391161  0.919375  0.001450
 59772.411994  0.917719  0.001450
 59772.432827  0.917512  0.001450
 59772.453661  0.917016  0.001451
 59772.474494  0.916113  0.001451
 59772.495327  0.917009  0.001452
 59772.516161  0.917025  0.001453
 59772.536994  0.916344  0.001453
 59772.557827  0.913937  0.001453
 59772.578661  0.903716  0.001452
 59772.599494  0.890890  0.001450
 59772.620327  0.875191  0.001447
 59772.641161  0.859085  0.001443
 59772.661994  0.844571  0.001440
 59772.682827  0.838899  0.001439
 59772.703661  0.838382  0.001439
 59772.724494  0.838138  0.001439
 59772.745327  0.840140  0.001439
 59772.766161  0.842214  0.001439
 59772.786994  0.850672  0.001441
 59772.807827  0.866099  0.001444
 59772.828661  0.882847  0.001447
 59772.849494  0.898632  0.001451
 59772.870327  0.912718  0.001454
 59772.891161  0.921225  0.001455
 59772.911994  0.923705  0.001456
 59772.932827  0.923097  0.001455
 59772.953661  0.923594  0.001455
 59772.974494  0.923654  0.001455
 59772.995328  0.922954  0.001454
 59773.016161  0.924008  0.001454
 59773.036994  0.922756  0.001454
 59773.057828  0.923138  0.001454
 59773.078661  0.922729  0.001454
 59773.099494  0.921929  0.001454
 59773.120328  0.921454  0.001454
 59773.141161  0.919628  0.001454
 59773.161994  0.918997  0.001453
 59773.182828  0.917874  0.001453
 59773.203661  0.917667  0.001453
 59773.224494  0.916347  0.001452
 59773.245328  0.914483  0.001451
 59773.266161  0.913450  0.001450
 59773.286994  0.912022  0.001450
 59773.307828  0.910550  0.001449
 59773.328661  0.909754  0.001448
 59773.349494  0.908438  0.001448
 59773.370328  0.908259  0.001448
 59773.391161  0.908366  0.001448
 59773.411994  0.907087  0.001448
 59773.432828  0.908714  0.001449
 59773.453661  0.908972  0.001450
 59773.474494  0.910884  0.001451
 59773.495328  0.913698  0.001452
 59773.516161  0.915991  0.001454
 59773.536994  0.920780  0.001455
 59773.557828  0.925829  0.001457
 59773.578661  0.931391  0.001459
 59773.599494  0.938017  0.001461
 59773.620328  0.945463  0.001463
 59773.641161  0.952109  0.001464
 59773.661994  0.960877  0.001466
 59773.682828  0.971207  0.001468
 59773.703661  0.978167  0.001469
 59773.724495  0.985996  0.001471
 59773.745328  0.992991  0.001472
 59773.766161  0.998345  0.001473
 59773.786995  1.002830  0.001474
 59773.807828  1.003470  0.001474
 59773.828661  1.003259  0.001474
 59773.849495  1.003589  0.001475
 59773.870328  1.002154  0.001474
 59773.891161  1.003151  0.001475
 59773.911995  1.002357  0.001474
 59773.932828  1.002605  0.001474
 59773.953661  1.001997  0.001474
 59773.974495  1.000850  0.001473
 59773.995328  1.002522  0.001473
 59774.016161  1.001015  0.001472
 59774.036995  1.001191  0.001472
 59774.057828  1.000951  0.001472
 59774.078661  1.001360  0.001471
 59774.099495  1.001424  0.001471
 59774.120328  1.001043  0.001471
 59774.141161  1.000828  0.001471
 59774.161995  1.000335  0.001471
 59774.182828  1.000587  0.001471
 59774.203661  0.998680  0.001471
 59774.224495  0.989103  0.001469
 59774.245328  0.974514  0.001466
 59774.266161  0.957472  0.001462
 59774.286995  0.941349  0.001458
 59774.307828  0.925706  0.001454
 59774.328661  0.921383  0.001453
 59774.349495  0.921402  0.001453
 59774.370328  0.921245  0.001453
 59774.391161  0.921156  0.001453
 59774.411995  0.921369  0.001454
 59774.432828  0.923078  0.001455
 59774.453662  0.935003  0.001458
 59774.474495  0.952846  0.001462
 59774.495328  0.969225  0.001466
 59774.516162  0.984413  0.001470
 59774.536995  0.995902  0.001473
 59774.557828  0.999679  0.001475
 59774.578662  1.000250  0.001476
 59774.599495  0.999852  0.001476
 59774.620328  0.999218  0.001476
 59774.641162  0.998889  0.001476
 59774.661995  1.001876  0.001477
 59774.682828  1.000734  0.001477
 59774.703662  1.001218  0.001477
 59774.724495  1.001986  0.001477
 59774.745328  1.000437  0.001476
 59774.766162  1.001775  0.001477
 59774.786995  1.001636  0.001477
 59774.807828  1.001588  0.001477
 59774.828662  1.001558  0.001477
 59774.849495  1.001800  0.001477
 59774.870328  1.001930  0.001477
 59774.891162  1.002046  0.001477
 59774.911995  1.000880  0.001477
 59774.932828  1.002238  0.001477
 59774.953662  1.002745  0.001476
 59774.974495  1.002878  0.001476
 59774.995328  1.001951  0.001475
 59775.016162  1.003282  0.001475
 59775.036995  1.004348  0.001475
 59775.057828  1.002579  0.001474
 59775.078662  1.003495  0.001474
 59775.099495  1.004172  0.001474
 59775.120328  1.003232  0.001474
 59775.141162  1.003227  0.001474
 59775.161995  1.003409  0.001475
 59775.182828  1.002954  0.001475
 59775.203662  1.003599  0.001475
 59775.224495  1.003217  0.001475
 59775.245328  1.003899  0.001475
 59775.266162  1.002614  0.001474
 59775.286995  1.002288  0.001474
 59775.307828  1.001582  0.001473
 59775.328662  1.000990  0.001473
 59775.349495  1.001637  0.001473
 59775.370328  1.001444  0.001473
 59775.391162  1.002463  0.001473
 59775.411995  1.001064  0.001473
 59775.432828  1.000197  0.001473
 59775.453662  1.001270  0.001474
 59775.474495  0.997200  0.001473
 59775.495328  1.000529  0.001475
 59775.516162  1.000619  0.001475
 59775.536995  0.998643  0.001476
 59775.557828  0.999958  0.001477
 59775.578662  0.998199  0.001477
 59775.599495  0.998938  0.001478
 59775.620329  0.998268  0.001478
 59775.641162  0.997047  0.001478
 59775.661995  0.998371  0.001479
 59775.682829  0.994752  0.001478
 59775.703662  0.996424  0.001479
 59775.724495  0.996352  0.001478
 59775.745329  0.996238  0.001478
 59775.766162  0.996369  0.001478
 59775.786995  0.997276  0.001479
 59775.807829  0.995955  0.001478
 59775.828662  0.994920  0.001478
 59775.849495  0.990343  0.001478
 59775.870329  0.981406  0.001476
 59775.891162  0.967602  0.001473
 59775.911995  0.949472  0.001469
 59775.932829  0.933295  0.001466
 59775.953662  0.917689  0.001462
 59775.974495  0.915684  0.001462
 59775.995329  0.914296  0.001461
 59776.016162  0.914014  0.001460
 59776.036995  0.915108  0.001460
 59776.057134  0.916154  0.001460
 59776.086995  0.936577  0.001464
 59776.107829  0.953117  0.001468
 59776.128662  0.969613  0.001471
 59776.149495  0.985695  0.001475
 59776.170329  0.993840  0.001477
 59776.191162  0.997721  0.001478
 59776.211995  0.999221  0.001478
 59776.232829  0.998522  0.001478
 59776.253662  0.999439  0.001478
 59776.274495  0.999056  0.001477
 59776.295329  0.999669  0.001477
 59776.316162  0.999311  0.001476
 59776.336995  1.000058  0.001476
 59776.357829  1.000449  0.001476
 59776.378662  1.000081  0.001476
 59776.399495  1.000194  0.001476
 59776.420329  1.000793  0.001476
 59776.441162  1.001259  0.001476
 59776.461995  1.000356  0.001476
 59776.482829  1.000633  0.001476
 59776.503662  1.000879  0.001477
 59776.524495  1.001154  0.001477
 59776.545329  1.002028  0.001478
 59776.566162  1.001686  0.001479
 59776.586995  1.002076  0.001479
 59776.607829  1.001716  0.001480
 59776.628662  1.003048  0.001481
 59776.649495  1.001426  0.001481
 59776.670329  1.002311  0.001481
 59776.691162  1.002016  0.001481
 59776.711995  1.002676  0.001481
 59776.732829  1.002691  0.001481
 59776.753662  1.003146  0.001482
 59776.774495  1.002462  0.001482
 59776.795329  1.003051  0.001482
 59776.816162  1.001730  0.001482
 59776.836995  1.003111  0.001482
 59776.857829  1.001807  0.001482
 59776.878662  1.003129  0.001482
 59777.378662  0.999312  0.001478
 59777.399495  0.999047  0.001478
 59777.420328  0.999007  0.001478
 59777.441162  0.999377  0.001478
 59777.461995  0.997958  0.001478
 59777.482828  0.997559  0.001478
 59777.503662  0.991542  0.001478
 59777.524495  0.978248  0.001476
 59777.545328  0.962834  0.001473
 59777.566162  0.946418  0.001471
 59777.586995  0.929420  0.001468
 59777.607828  0.919726  0.001467
 59777.628662  0.919807  0.001468
 59777.649495  0.919894  0.001468
 59777.670328  0.919116  0.001468
 59777.691162  0.919310  0.001468
 59777.711995  0.919377  0.001468
 59777.732828  0.927270  0.001470
 59777.753662  0.943207  0.001474
 59777.774495  0.960009  0.001477
 59777.795328  0.976884  0.001480
 59777.816162  0.989701  0.001483
 59777.836995  0.996656  0.001485
 59777.857828  0.998370  0.001485
 59777.878662  0.997754  0.001485
 59777.899495  0.998148  0.001485
 59777.920328  0.997821  0.001485
 59777.941162  0.997937  0.001484
 59777.961995  0.999095  0.001484
 59777.982828  0.998973  0.001483
 59778.003662  0.998877  0.001483
 59778.982828  0.999639  0.001489
 59779.003661  0.998650  0.001488
 59779.024495  0.998516  0.001488
 59779.045328  0.998919  0.001487
 59779.066161  0.997875  0.001487
 59779.086994  0.997707  0.001486
 59779.107828  0.998783  0.001487
 59779.128661  0.997231  0.001486
 59779.149494  0.988341  0.001485
 59779.170328  0.975610  0.001483
 59779.191161  0.959944  0.001480
 59779.211994  0.943265  0.001477
 59779.232828  0.928377  0.001474
 59779.253661  0.919886  0.001472
 59779.274494  0.917497  0.001471
 59779.295328  0.916090  0.001471
 59779.316161  0.916449  0.001470
 59779.336994  0.918667  0.001470
 59779.357828  0.923767  0.001471
 59779.378661  0.939686  0.001473
 59779.399494  0.955696  0.001476
 59779.420328  0.971953  0.001479
 59779.441161  0.986337  0.001482
 59779.461994  0.995001  0.001484
 59779.482828  0.998950  0.001485
 59779.503661  0.998530  0.001486
 59779.524494  0.999418  0.001487
 59779.545328  0.998574  0.001488
 59779.566161  0.999105  0.001489
 59779.586994  0.998771  0.001490
 59779.607827  0.999727  0.001491
 59779.628661  0.999016  0.001492
 59780.649493  0.999088  0.001492
 59780.670327  0.997937  0.001493
 59780.691160  0.998022  0.001494
 59780.711993  0.999107  0.001495
 59780.732827  0.998235  0.001495
 59780.753660  0.998521  0.001496
 59780.774493  0.997570  0.001496
 59780.795327  0.989885  0.001494
 59780.816160  0.978132  0.001492
 59780.836993  0.958711  0.001489
 59780.857826  0.942567  0.001485
 59780.878660  0.927384  0.001482
 59780.899493  0.919079  0.001480
 59780.920326  0.918512  0.001479
 59780.941160  0.918701  0.001479
 59780.961993  0.917316  0.001477
 59780.982826  0.919547  0.001476
 59781.003660  0.919589  0.001475
 59781.024493  0.928422  0.001475
 59781.045326  0.944826  0.001477
 59781.066160  0.960903  0.001479
 59781.086993  0.977312  0.001481
 59781.107826  0.991032  0.001483
 59781.128660  0.997087  0.001483
 59781.149493  0.997561  0.001483
 59781.170326  0.997504  0.001482
 59781.191159  0.998018  0.001482
 59781.211993  0.998731  0.001482
 59781.232826  0.998309  0.001481
 59781.253659  0.999280  0.001481
 59781.274493  0.999084  0.001481
 59781.295326  0.998648  0.001481
 59782.274492  0.998969  0.001455
 59782.295325  0.999232  0.001455
 59782.316158  0.998280  0.001454
 59782.333519  0.999882  0.001455
 59783.939759  1.002554  0.001453
 59783.960592  1.003399  0.001453
 59783.981425  1.003022  0.001453
 59784.002259  1.001870  0.001453
 59784.023092  1.002192  0.001453
 59784.043925  1.002355  0.001453
 59784.064758  1.001457  0.001453
 59784.085591  0.993378  0.001451
 59784.106424  0.980950  0.001449
 59784.127257  0.965453  0.001446
 59784.148090  0.947524  0.001442
 59784.168923  0.932612  0.001439
 59784.189757  0.925244  0.001438
 59784.210590  0.924433  0.001437
 59784.231423  0.923733  0.001437
 59784.252256  0.924273  0.001437
 59784.273089  0.924526  0.001437
 59784.293922  0.924601  0.001437
 59784.314755  0.934030  0.001439
 59784.335588  0.949890  0.001442
 59784.356421  0.965602  0.001446
 59784.377254  0.982172  0.001449
 59784.398088  0.994653  0.001451
 59784.418921  1.000493  0.001453
 59784.439754  1.000900  0.001453
 59784.460587  1.001213  0.001453
 59784.481420  1.000994  0.001453
 59784.502253  1.001354  0.001453
 59784.523086  1.000579  0.001454
 59784.543919  1.000665  0.001454
 59784.564752  1.001952  0.001454
 59784.585585  1.000742  0.001454
 59785.564741  0.999831  0.001461
 59785.585574  0.999618  0.001462
 59785.606408  0.999156  0.001462
 59785.627241  0.999322  0.001463
 59785.648074  0.998519  0.001463
 59785.668907  0.999025  0.001463
 59785.689740  0.999169  0.001463
 59785.710573  0.995582  0.001462
 59785.731406  0.985823  0.001460
 59785.752239  0.973983  0.001458
 59785.773072  0.957640  0.001455
 59785.793906  0.941481  0.001451
 59785.814739  0.926016  0.001449
 59785.835572  0.920584  0.001448
 59785.856405  0.919063  0.001448
 59785.877238  0.918702  0.001448
 59785.898071  0.918793  0.001448
 59785.918904  0.921303  0.001448
 59785.939737  0.927948  0.001449
 59785.960570  0.942103  0.001451
 59785.981403  0.959441  0.001455
 59786.002237  0.973737  0.001457
 59786.023070  0.986923  0.001460
 59786.043903  0.994259  0.001462
 59786.064736  0.997967  0.001463
 59786.085569  0.997605  0.001464
 59786.106402  0.998258  0.001464
 59786.127235  0.998619  0.001465
 59786.148068  0.997829  0.001465
 59786.168901  0.998513  0.001465
 59786.189734  0.998448  0.001464
 59787.085558  0.998942  0.001465
 59787.106391  0.998434  0.001465
 59787.127224  0.998323  0.001466
 59787.148057  0.998510  0.001466
 59787.168890  0.998455  0.001466
 59787.189723  0.998066  0.001466
 59787.210556  0.998251  0.001465
 59787.231390  0.997177  0.001465
 59787.252223  0.997062  0.001464
 59787.273056  0.996510  0.001463
 59787.293889  0.996767  0.001463
 59787.314722  0.996478  0.001462
 59787.335555  0.996538  0.001462
 59787.356388  0.995059  0.001462
 59787.377221  0.987074  0.001460
 59787.398054  0.973474  0.001458
 59787.418888  0.958810  0.001455
 59787.439721  0.940623  0.001452
 59787.460554  0.925261  0.001449
 59787.481387  0.920332  0.001449
 59787.502220  0.920219  0.001449
 59787.523053  0.919317  0.001450
 59787.543886  0.920310  0.001450
 59787.564719  0.920188  0.001451
 59787.585552  0.921228  0.001451
 59787.606385  0.932576  0.001454
 59787.627219  0.948886  0.001457
 59787.648052  0.964574  0.001461
 59787.668885  0.980362  0.001464
 59787.689718  0.991315  0.001466
 59787.710551  0.997754  0.001467
 59787.731384  0.997296  0.001467
 59787.752217  0.996825  0.001468
 59787.773050  0.998667  0.001468
 59787.793883  0.997756  0.001468
 59787.814716  0.997367  0.001468
 59787.835550  0.998909  0.001469
 59787.856383  0.998558  0.001469
 59787.877216  0.998245  0.001469
 59787.898049  0.998489  0.001469
 59787.918882  1.000283  0.001469
 59787.939715  0.998991  0.001468
 59787.960548  0.999773  0.001468
 59787.981381  0.999604  0.001467
 59788.002214  0.999154  0.001467
 59788.023047  0.999964  0.001467
 59788.043881  1.000532  0.001467
 59788.064714  1.001535  0.001467
 59788.085547  1.000483  0.001467
 59788.106380  1.001955  0.001468
 59788.127213  1.001595  0.001468
 59788.148046  1.002110  0.001468
 59788.168879  1.001204  0.001468
 59788.189712  1.002272  0.001468
 59788.210545  1.001350  0.001468
 59788.231379  1.001709  0.001468
 59788.252212  1.000789  0.001467
 59788.273045  1.002402  0.001467
 59788.293878  1.002493  0.001466
 59788.314711  1.002013  0.001466
 59788.335544  1.002184  0.001465
 59788.356377  1.002114  0.001465
 59788.377210  1.002104  0.001465
 59788.398043  1.002249  0.001465
 59788.418876  1.002918  0.001466
 59788.439710  1.002441  0.001466
 59788.460543  1.002455  0.001466
 59788.481376  1.002546  0.001467
 59788.502209  1.002131  0.001467
 59788.523042  1.001657  0.001468
 59788.543875  1.002590  0.001469
 59788.564708  1.002524  0.001469
 59788.585541  1.001583  0.001470
 59788.606374  1.002671  0.001470
 59788.627207  1.001267  0.001470
 59788.648041  1.000794  0.001470
 59788.668874  1.001976  0.001471
 59788.689707  1.001816  0.001471
 59788.710540  1.001767  0.001471
 59788.731373  1.000679  0.001471
 59788.752206  0.999625  0.001471
 59788.773039  1.000734  0.001471
 59788.793872  0.999934  0.001471
 59788.814705  0.999772  0.001471
 59788.835538  1.000442  0.001472
 59788.856372  0.999580  0.001472
 59788.877205  0.999071  0.001472
 59788.898038  0.999657  0.001471
 59788.918871  0.999190  0.001471
 59788.939704  0.998847  0.001470
 59788.960537  0.999059  0.001470
 59788.981370  0.998208  0.001469
 59789.002203  0.996496  0.001468
 59789.023036  0.986279  0.001466
 59789.043869  0.973256  0.001463
 59789.064702  0.958032  0.001460
 59789.085536  0.940722  0.001457
 59789.106369  0.927431  0.001455
 59789.127202  0.922166  0.001454
 59789.148035  0.919873  0.001454
 59789.168868  0.920127  0.001455
 59789.189701  0.919779  0.001455
 59789.210534  0.922674  0.001455
 59789.231367  0.929335  0.001456
 59789.252200  0.944713  0.001458
 59789.273033  0.961165  0.001461
 59789.293866  0.976248  0.001463
 59789.314700  0.988982  0.001465
 59789.335533  0.997062  0.001466
 59789.356366  0.998942  0.001466
 59789.377199  0.999648  0.001466
 59789.398032  0.998696  0.001466
 59789.418865  0.999096  0.001466
 59789.439698  0.999872  0.001467
 59789.460531  0.998802  0.001467
 59789.481364  0.999602  0.001468
 59789.502197  0.999034  0.001469
 59789.523031  0.999566  0.001469
 59789.543864  1.000658  0.001470
 59789.564697  1.000327  0.001471
 59789.585530  1.001183  0.001472
 59789.606363  1.001247  0.001473
 59789.627196  1.000446  0.001473
 59789.648029  1.001555  0.001473
 59789.668862  1.000969  0.001473
 59789.689695  1.002248  0.001474
 59789.710528  1.001610  0.001473
 59789.731362  1.002111  0.001473
 59789.752195  1.002588  0.001474
 59789.773028  1.003398  0.001474
 59789.793861  1.002971  0.001474
 59789.814694  1.002662  0.001474
 59789.831360  0.999132  0.001474
 59789.857749  1.002521  0.001475
 59789.878582  1.004572  0.001475
 59789.899415  1.003582  0.001475
 59789.920248  1.004283  0.001474
 59789.941081  1.003330  0.001474
 59789.961914  1.004453  0.001474
 59789.982748  1.004601  0.001473
 59790.003581  1.004333  0.001473
 59790.024414  1.004925  0.001472
 59790.045247  1.005391  0.001472
 59790.066080  1.003720  0.001472
 59790.086913  1.003768  0.001472
 59790.107746  1.003873  0.001472
 59790.128579  1.004008  0.001473
 59790.149412  1.003779  0.001473
 59790.170245  1.003645  0.001473
 59790.191079  1.003426  0.001474
 59790.211912  1.003314  0.001474
 59790.232745  1.003177  0.001473
 59790.253578  1.002936  0.001473
 59790.274411  1.002694  0.001472
 59790.295244  1.003561  0.001472
 59790.316077  1.003401  0.001472
 59790.336910  1.003060  0.001471
 59790.357743  1.001805  0.001470
 59790.378576  1.001754  0.001470
 59790.399409  1.001987  0.001470
 59790.420242  1.001578  0.001470
 59790.441076  1.002195  0.001470
 59790.461909  1.002030  0.001471
 59790.482742  1.001198  0.001471
 59790.503575  1.001457  0.001472
 59790.524408  1.000916  0.001473
 59790.545241  1.001108  0.001474
 59790.566074  1.000009  0.001475
 59790.586907  0.999327  0.001475
 59790.607740  1.000294  0.001476
 59790.628573  1.000430  0.001477
 59790.649407  0.998586  0.001477
 59790.670240  0.991899  0.001476
 59790.691073  0.978800  0.001473
 59790.711906  0.961351  0.001470
 59790.732739  0.944886  0.001467
 59790.753572  0.928978  0.001464
 59790.774405  0.923756  0.001463
 59790.795238  0.922561  0.001463
 59790.816071  0.923414  0.001463
 59790.836904  0.923045  0.001463
 59790.857737  0.923896  0.001463
 59790.878571  0.924669  0.001463
 59790.899404  0.934611  0.001465
 59790.920237  0.950797  0.001468
 59790.941070  0.967986  0.001471
 59790.961903  0.982385  0.001473
 59790.982736  0.996019  0.001476
 59791.003569  1.000656  0.001476
 59791.024402  1.001096  0.001476
 59791.045235  0.999976  0.001475
 59791.066068  1.000774  0.001475
 59791.086901  1.000548  0.001475
 59791.107734  1.000924  0.001475
 59791.128568  1.000834  0.001476
 59791.149401  1.001865  0.001476
 59791.170234  1.002218  0.001477
 59791.191067  1.001888  0.001477
 59791.211900  1.001866  0.001477
 59791.232733  1.001126  0.001477
 59791.253566  1.002620  0.001477
 59791.274399  1.002876  0.001476
 59791.295232  1.003438  0.001476
 59791.316065  1.003363  0.001475
 59791.336898  1.002885  0.001474
 59791.357732  1.002754  0.001474
 59791.378565  1.003371  0.001473
 59791.399398  1.003908  0.001473
 59791.420231  1.003418  0.001473
 59791.441064  1.003180  0.001473
 59791.461897  1.004426  0.001474
 59791.482730  1.003721  0.001474
 59791.503563  1.004162  0.001475
 59791.524396  1.004338  0.001476
 59791.545229  1.003000  0.001477
 59791.566062  1.004644  0.001478
 59791.586896  1.004175  0.001479
 59791.607729  1.003533  0.001480
 59791.628562  1.004829  0.001481
 59791.649395  1.004476  0.001482
 59791.670228  1.004821  0.001482
 59791.691061  1.004406  0.001483
 59791.711894  1.004559  0.001483
 59791.732727  1.005210  0.001484
 59791.753560  1.005047  0.001484
 59791.774393  1.004561  0.001484
 59791.795226  1.004227  0.001484
 59791.816059  1.003642  0.001484
 59791.836893  1.004073  0.001484
 59791.857726  1.004389  0.001484
 59791.878559  1.004254  0.001484
 59791.899392  1.003728  0.001484
 59791.920225  1.004360  0.001483
 59791.941058  1.004111  0.001483
 59791.961891  1.003541  0.001482
 59791.982724  1.003213  0.001481
 59792.003557  1.003960  0.001480
 59792.024390  1.003101  0.001480
 59792.045223  1.002669  0.001479
 59792.066056  1.002345  0.001479
 59792.086890  1.002456  0.001479
 59792.107723  1.002523  0.001479
 59792.128556  1.002283  0.001479
 59792.149389  1.001253  0.001479
 59792.170222  1.001850  0.001479
 59792.191055  1.001744  0.001480
 59792.211888  1.001416  0.001480
 59792.232721  1.001732  0.001480
 59792.253554  1.000864  0.001480
 59792.274387  1.002036  0.001479
 59792.295220  0.999311  0.001478
 59792.316054  0.991305  0.001476
 59792.336887  0.978952  0.001473
 59792.357720  0.963218  0.001469
 59792.378553  0.946868  0.001466
 59792.399386  0.931981  0.001462
 59792.420219  0.924917  0.001461
 59792.441052  0.923250  0.001461
 59792.461885  0.922341  0.001461
 59792.482718  0.923525  0.001462
 59792.503551  0.925746  0.001463
 59792.524384  0.931627  0.001465
 59792.545217  0.946628  0.001470
 59792.566050  0.963136  0.001474
 59792.586884  0.976101  0.001478
 59792.607717  0.981001  0.001480
 59792.627855  0.977331  0.001481
 59792.652161  0.962158  0.001479
 59792.672994  0.946725  0.001477
 59792.693827  0.934003  0.001475
 59792.717438  0.919191  0.001473
 59792.728549  0.913437  0.001472
 59792.777854  0.907247  0.001472
 59792.860492  0.952544  0.001482
 59792.881325  0.965489  0.001485
 59792.902158  0.978917  0.001487
 59792.922991  0.989969  0.001489
 59792.943824  0.998929  0.001490
 59792.964657  1.005297  0.001490
 59792.985490  1.005094  0.001489
 59793.006323  1.005460  0.001488
 59793.027156  1.007282  0.001488
 59793.047989  1.006307  0.001487
 59793.068822  1.007006  0.001486
 59793.089655  1.006697  0.001486
 59793.110488  1.007033  0.001486
 59793.131321  1.006594  0.001486
 59793.152155  1.007605  0.001486
 59793.172988  1.006791  0.001486
 59793.193821  1.007601  0.001486
 59793.214654  1.007580  0.001487
 59793.235487  1.007375  0.001487
 59793.256320  1.007049  0.001486
 59793.277153  1.007447  0.001486
 59793.297986  1.008391  0.001486
 59793.318819  1.007223  0.001485
 59793.339652  1.005475  0.001484
 59793.360485  1.001054  0.001482
 59793.381319  0.994670  0.001480
 59793.402152  0.987760  0.001479
 59793.422985  0.981057  0.001477
 59793.443818  0.973585  0.001475
 59793.464651  0.969630  0.001475
 59793.485484  0.966680  0.001475
 59793.506317  0.966271  0.001475
 59793.527150  0.969260  0.001477
 59793.547983  0.976098  0.001479
 59793.568816  0.983585  0.001482
 59793.589649  0.991564  0.001485
 59793.610482  1.000207  0.001488
 59793.631315  1.004989  0.001491
 59793.652149  1.005373  0.001492
 59793.672982  1.005475  0.001493
 59793.693815  1.005254  0.001494
 59793.714648  1.004842  0.001494
 59793.735481  1.004301  0.001495
 59793.756314  1.003992  0.001495
 59793.777147  1.003704  0.001495
 59793.797980  1.003855  0.001496
 59793.818813  1.003575  0.001496
 59793.839646  1.003553  0.001497
 59793.860479  1.003558  0.001497
 59793.881313  1.002434  0.001497
 59793.902146  1.002804  0.001497
 59793.922979  1.002765  0.001496
 59793.943812  1.001273  0.001495
 59793.964645  0.993504  0.001493
 59793.985478  0.980724  0.001489
 59794.006311  0.964195  0.001485
 59794.027144  0.948208  0.001481
 59794.047977  0.931400  0.001476
 59794.068810  0.924672  0.001474
 59794.089643  0.924725  0.001473
 59794.110476  0.924810  0.001473
 59794.131309  0.925089  0.001472
 59794.152142  0.924863  0.001472
 59794.172976  0.925084  0.001472
 59794.193809  0.936075  0.001474
 59794.214642  0.953287  0.001477
 59794.235475  0.970231  0.001480
 59794.256308  0.985865  0.001483
 59794.277141  0.996340  0.001484
 59794.297974  1.001141  0.001484
 59794.318807  1.002224  0.001484
 59794.339640  1.002519  0.001483
 59794.360473  1.001662  0.001482
 59794.381306  1.002591  0.001481
 59794.402140  1.002560  0.001480
 59794.422973  1.002900  0.001480
 59794.443806  1.001998  0.001479
 59794.464639  1.003148  0.001478
 59794.485472  1.002058  0.001478
 59794.506305  1.003268  0.001478
 59794.527138  1.002962  0.001478
 59794.547971  1.003577  0.001479
 59794.568804  1.003054  0.001479
 59794.589637  1.003217  0.001480
 59794.610470  1.004039  0.001481
 59794.631303  1.003939  0.001481
 59794.652136  1.003696  0.001482
 59794.672969  1.003457  0.001482
 59794.693803  1.004531  0.001483
 59794.714636  1.005301  0.001483
 59794.735469  1.004879  0.001482
 59794.756302  1.004051  0.001482
 59794.777135  1.005668  0.001482
 59794.797968  1.004880  0.001481
 59794.818801  1.005045  0.001480
 59794.839634  1.004828  0.001479
 59794.860467  1.004370  0.001478
 59794.881300  1.004765  0.001477
 59794.902133  1.004393  0.001476
 59794.922967  1.004863  0.001475
 59794.943800  1.004779  0.001474
 59794.964633  1.005390  0.001473
 59794.985466  1.004407  0.001471
 59795.006299  1.004158  0.001470
 59795.027132  1.003599  0.001468
 59795.047965  1.004545  0.001467
 59795.068798  1.004882  0.001466
 59795.089631  1.003987  0.001465
 59795.110464  1.003787  0.001464
 59795.131297  1.003950  0.001463
 59795.152130  1.002822  0.001462
 59795.172963  1.003427  0.001462
 59795.193796  1.002446  0.001461
 59795.214629  1.002777  0.001460
 59795.235463  1.003380  0.001459
 59795.422960  1.000273  0.001453
 59795.443793  1.001106  0.001453
 59795.464626  1.000208  0.001453
 59795.485459  1.000752  0.001453
 59795.506292  0.999446  0.001453
 59795.527126  1.000277  0.001453
 59795.547959  0.999318  0.001453
 59795.568792  0.999333  0.001453
 59795.589625  0.996024  0.001452
 59795.610458  0.986996  0.001450
 59795.631291  0.973022  0.001448
 59795.652124  0.957583  0.001444
 59795.672957  0.941067  0.001441
 59795.693790  0.925691  0.001438
 59795.714623  0.919833  0.001437
 59795.735456  0.918199  0.001437
 59795.756289  0.918413  0.001437
 59795.777122  0.919287  0.001437
 59795.797955  0.920643  0.001437
 59795.818788  0.929204  0.001439
 59795.839621  0.944675  0.001442
 59795.860454  0.961268  0.001445
 59795.881288  0.976517  0.001449
 59795.902121  0.988784  0.001451
 59795.922954  0.997155  0.001453
 59795.943787  0.997701  0.001453
 59795.964620  0.997787  0.001453
 59795.985453  0.998869  0.001453
 59796.006286  0.998089  0.001453
 59796.027119  0.998771  0.001453
 59796.047952  0.997791  0.001453
 59796.068785  0.999771  0.001454
 60313.308629  1.000522  0.001187
 60313.329462  1.000783  0.001188
 60313.350295  0.999942  0.001190
 60313.371128  1.000551  0.001194
 60313.391961  1.000735  0.001198
 60313.412794  1.000074  0.001204
 60313.433627  0.999880  0.001210
 60313.454460  0.993379  0.001216
 60313.475293  0.981059  0.001219
 60313.496126  0.963806  0.001221
 60313.516960  0.946314  0.001223
 60313.537793  0.930079  0.001227
 60313.558626  0.920234  0.001232
 60313.579459  0.919580  0.001239
 60313.600292  0.919328  0.001244
 60313.621125  0.919567  0.001248
 60313.641958  0.919380  0.001250
 60313.662791  0.920060  0.001252
 60313.683624  0.927071  0.001255
 60313.704457  0.943242  0.001259
 60313.725290  0.960636  0.001264
 60313.746123  0.977249  0.001269
 60313.766956  0.990763  0.001274
 60313.787790  0.997932  0.001277
 60313.808623  0.999018  0.001278
 60313.829456  0.999634  0.001279
 60313.850289  0.999412  0.001281
 60313.871122  0.999499  0.001281
 60313.891955  0.999605  0.001280
 60313.912788  0.999931  0.001279
 60313.933621  1.000885  0.001279
 60314.912776  0.998700  0.001229
 60314.933609  0.998650  0.001229
 60314.954442  0.998645  0.001229
 60314.975275  0.998486  0.001229
 60314.996108  0.998575  0.001228
 60315.016941  0.997576  0.001228
 60315.037775  0.998184  0.001228
 60315.058608  0.997899  0.001227
 60315.079441  0.995783  0.001226
 60315.100274  0.986648  0.001224
 60315.121107  0.973688  0.001222
 60315.141940  0.958002  0.001218
 60315.162773  0.940704  0.001215
 60315.183606  0.925165  0.001212
 60315.204439  0.918640  0.001211
 60315.225272  0.916864  0.001210
 60315.246106  0.915540  0.001209
 60315.266939  0.916122  0.001209
 60315.287772  0.917945  0.001208
 60315.308605  0.925157  0.001208
 60315.329438  0.939974  0.001209
 60315.350271  0.957162  0.001211
 60315.371104  0.973412  0.001213
 60315.391937  0.986105  0.001214
 60315.412770  0.995929  0.001215
 60315.433603  0.997815  0.001216
 60315.454437  0.997823  0.001215
 60315.475270  0.998436  0.001216
 60315.496103  0.998819  0.001216
 60315.516936  0.998003  0.001216
 60315.537769  0.999082  0.001217
 60315.558602  0.999355  0.001217
 60316.600258  0.998329  0.001205
 60316.621091  0.998945  0.001206
 60316.641924  0.998987  0.001206
 60316.662757  0.998898  0.001206
 60316.683591  0.998226  0.001205
 60316.704424  0.998466  0.001206
 60316.725257  0.996669  0.001205
 60316.746090  0.989197  0.001204
 60316.766923  0.974779  0.001201
 60316.787756  0.958419  0.001199
 60316.808589  0.941243  0.001196
 60316.829423  0.925164  0.001192
 60316.850256  0.919588  0.001191
 60316.871089  0.919570  0.001191
 60316.891922  0.918753  0.001190
 60316.912755  0.919531  0.001190
 60316.933588  0.919747  0.001191
 60316.954421  0.919871  0.001191
 60316.975255  0.930610  0.001193
 60316.996088  0.947215  0.001196
 60317.016921  0.964988  0.001199
 60317.037754  0.979894  0.001202
 60317.058587  0.992949  0.001204
 60317.079420  0.997814  0.001205
 60317.100253  0.998458  0.001205
 60317.121087  0.997798  0.001204
 60317.141920  0.998418  0.001204
 60317.162753  0.999275  0.001203
 60317.183586  0.998713  0.001203
 60317.204419  0.998943  0.001203
 60317.225252  0.999941  0.001203
 60318.204411  1.001016  0.001199
 60318.225245  1.000165  0.001199
 60318.246078  0.998956  0.001199
 60318.266911  1.000320  0.001199
 60318.287744  1.000032  0.001199
 60318.308577  0.998831  0.001198
 60318.329410  0.997972  0.001198
 60318.350244  0.999122  0.001198
 60318.371077  0.994933  0.001197
 60318.391910  0.983809  0.001194
 60318.412743  0.970563  0.001192
 60318.433576  0.954026  0.001189
 60318.454410  0.938116  0.001186
 60318.475243  0.923350  0.001183
 60318.496076  0.917970  0.001182
 60318.516909  0.917408  0.001182
 60318.537742  0.917209  0.001181
 60318.558576  0.918533  0.001182
 60318.579409  0.920651  0.001182
 60318.600242  0.929235  0.001184
 60318.621075  0.945383  0.001187
 60318.641908  0.962245  0.001190
 60318.662742  0.977715  0.001193
 60318.683575  0.989401  0.001195
 60318.704408  0.995676  0.001196
 60318.725241  0.998107  0.001197
 60318.746074  0.997573  0.001197
 60318.766908  0.997837  0.001197
 60318.787741  0.997329  0.001197
 60318.808574  0.998839  0.001197
 60318.829407  0.998989  0.001197
 60319.875235  0.999894  0.001192
 60319.896068  0.999069  0.001192
 60319.916901  0.998871  0.001192
 60319.937734  0.999104  0.001192
 60319.958568  0.999201  0.001192
 60319.979401  0.998904  0.001191
 60320.000234  0.998897  0.001191
 60320.021067  0.994508  0.001190
 60320.041901  0.984009  0.001189
 60320.062734  0.969414  0.001186
 60320.083567  0.952575  0.001183
 60320.104400  0.936556  0.001180
 60320.125234  0.924877  0.001177
 60320.146067  0.922843  0.001177
 60320.166900  0.923137  0.001177
 60320.187733  0.923302  0.001177
 60320.208567  0.922963  0.001176
 60320.229400  0.923124  0.001176
 60320.250233  0.927493  0.001177
 60320.271066  0.941589  0.001180
 60320.291900  0.958856  0.001183
 60320.312733  0.974638  0.001186
 60320.333566  0.987485  0.001188
 60320.354399  0.996642  0.001190
 60320.375233  1.000035  0.001190
 60320.396066  0.999824  0.001190
 60320.416899  0.999280  0.001190
 60320.437732  0.999207  0.001190
 60320.458566  0.999978  0.001190
 60320.479399  1.000091  0.001190
 60320.500232  0.999985  0.001190
 60320.521065  1.000454  0.001190
 60321.479396  0.999783  0.001188
 60321.500229  0.999685  0.001188
 60321.521063  0.999026  0.001187
 60321.541896  0.999424  0.001187
 60321.562729  0.998956  0.001187
 60321.583563  0.998620  0.001187
 60321.604396  0.999073  0.001187
 60321.625229  0.998108  0.001187
 60321.646063  0.996642  0.001186
 60321.666896  0.991436  0.001185
 60321.687729  0.978334  0.001183
 60321.708562  0.963918  0.001180
 60321.729396  0.947633  0.001177
 60321.750229  0.932280  0.001174
 60321.771062  0.923071  0.001172
 60321.791896  0.920791  0.001172
 60321.812729  0.919750  0.001171
 60321.833562  0.920473  0.001172
 60321.854396  0.921703  0.001172
 60321.875229  0.926715  0.001173
 60321.896062  0.940044  0.001175
 60321.916895  0.956200  0.001178
 60321.937729  0.971882  0.001181
 60321.958562  0.985249  0.001184
 60321.979395  0.994181  0.001185
 60322.000229  0.997883  0.001186
 60322.021062  0.998259  0.001186
 60322.041895  0.998599  0.001186
 60322.062729  0.998319  0.001186
 60322.083562  0.998388  0.001186
 60322.104395  0.999336  0.001186
 60322.125229  0.998994  0.001186
 60323.166895  0.998823  0.001184
 60323.187729  0.998582  0.001184
 60323.208562  0.998529  0.001184
 60323.229395  0.997971  0.001184
 60323.250229  0.998086  0.001184
 60323.271062  0.997294  0.001184
 60323.291895  0.997614  0.001184
 60323.312729  0.990802  0.001183
 60323.333562  0.979026  0.001181
 60323.354395  0.963499  0.001178
 60323.375229  0.946874  0.001174
 60323.396062  0.931291  0.001172
 60323.416896  0.922959  0.001170
 60323.437729  0.922689  0.001170
 60323.458562  0.921974  0.001170
 60323.479396  0.922738  0.001170
 60323.500229  0.922285  0.001170
 60323.521062  0.922716  0.001170
 60323.541896  0.931093  0.001171
 60323.562729  0.946456  0.001174
 60323.583562  0.962235  0.001177
 60323.604396  0.978488  0.001180
 60323.625229  0.991341  0.001183
 60323.646063  0.998113  0.001184
 60323.666896  0.998193  0.001184
 60323.687729  0.998630  0.001184
 60323.708563  0.998418  0.001184
 60323.729396  0.998383  0.001184
 60323.750229  0.999012  0.001184
 60323.771063  0.999233  0.001184
 60323.791896  0.999640  0.001184
 60323.812730  0.999696  0.001184
 60324.771066  1.001260  0.001185
 60324.791899  1.000160  0.001185
 60324.812732  0.999424  0.001185
 60324.833566  0.999667  0.001185
 60324.854399  0.998979  0.001185
 60324.875233  0.999033  0.001185
 60324.896066  0.998860  0.001185
 60324.916899  0.999394  0.001185
 60324.937733  0.996931  0.001185
 60324.958566  0.987487  0.001183
 60324.979400  0.974910  0.001181
 60325.000233  0.958501  0.001178
 60325.021067  0.942435  0.001175
 60325.041900  0.927529  0.001172
 60325.062733  0.921857  0.001171
 60325.083567  0.919559  0.001170
 60325.104400  0.920240  0.001171
 60325.125234  0.920025  0.001170
 60325.146067  0.921327  0.001171
 60325.166900  0.929228  0.001172
 60325.187734  0.944370  0.001175
 60325.208567  0.960718  0.001178
 60325.229401  0.975647  0.001181
 60325.250234  0.989338  0.001184
 60325.271067  0.997105  0.001185
 60325.291901  0.998434  0.001185
 60325.312734  0.999109  0.001186
 60325.333568  0.999416  0.001186
 60325.354401  0.999111  0.001186
 60325.375235  0.999338  0.001186
 60325.396068  0.999120  0.001186
 60325.416901  0.998519  0.001186
 60326.444682  0.999206  0.001185
 60326.465516  0.998637  0.001184
 60326.486349  0.998146  0.001184
 60326.507183  0.998622  0.001185
 60326.528016  0.998261  0.001184
 60326.548849  0.998141  0.001184
 60326.569683  0.998197  0.001184
 60326.590516  0.994730  0.001184
 60326.611349  0.983784  0.001182
 60326.632183  0.969665  0.001179
 60326.653016  0.953021  0.001176
 60326.673850  0.936090  0.001173
 60326.694683  0.924964  0.001171
 60326.715516  0.922775  0.001170
 60326.736350  0.923001  0.001170
 60326.757183  0.922639  0.001170
 60326.778016  0.921887  0.001170
 60326.798850  0.921925  0.001170
 60326.819683  0.926771  0.001171
 60326.840516  0.940101  0.001174
 60326.861350  0.956920  0.001177
 60326.882183  0.973963  0.001180
 60326.903017  0.986863  0.001182
 60326.923850  0.996936  0.001184
 60326.944683  0.998460  0.001185
 60326.965517  0.999274  0.001185
 60326.986350  0.998929  0.001185
 60327.007183  0.998788  0.001185
 60327.028017  0.999044  0.001185
 60327.048850  0.999511  0.001185
 60327.069683  0.999932  0.001186
 60327.090517  0.999705  0.001187
 60328.069684  0.999406  0.001256
 60328.090517  0.998893  0.001254
 60328.111351  0.998835  0.001252
 60328.132184  0.998467  0.001250
 60328.153017  0.998451  0.001249
 60328.173851  0.998758  0.001247
 60328.194684  0.998862  0.001245
 60328.215517  0.997301  0.001243
 60328.236351  0.990966  0.001240
 60328.257184  0.979544  0.001236
 60328.278017  0.964268  0.001232
 60328.298851  0.948265  0.001227
 60328.319684  0.932632  0.001222
 60328.340517  0.922989  0.001218
 60328.361351  0.919640  0.001216
 60328.382184  0.919389  0.001215
 60328.403017  0.919235  0.001214
 60328.423851  0.920732  0.001214
 60328.444684  0.923967  0.001215
 60328.465517  0.938287  0.001218
 60328.486351  0.954166  0.001222
 60328.507184  0.970008  0.001226
 60328.528018  0.983881  0.001229
 60328.548851  0.993769  0.001232
 60328.569684  0.997878  0.001234
 60328.590518  0.997110  0.001234
 60328.611351  0.997824  0.001235
 60328.632184  0.999406  0.001236
 60328.653018  0.998871  0.001236
 60328.673851  0.998680  0.001236
 60328.694684  0.998873  0.001236
 60329.736353  0.997761  0.001219
 60329.757186  0.997869  0.001218
 60329.778019  0.998851  0.001218
 60329.798853  0.998754  0.001217
 60329.819686  0.997913  0.001216
 60329.840520  0.997925  0.001216
 60329.861353  0.997268  0.001215
 60329.882186  0.991103  0.001214
 60329.903020  0.979309  0.001211
 60329.923853  0.964496  0.001208
 60329.944687  0.947273  0.001205
 60329.965520  0.931166  0.001202
 60329.986353  0.921585  0.001200
 60330.007187  0.921767  0.001200
 60330.028020  0.921946  0.001199
 60330.048853  0.922215  0.001199
 60330.069687  0.922188  0.001198
 60330.090520  0.922314  0.001197
 60330.111354  0.929652  0.001198
 60330.132187  0.944557  0.001200
 60330.153020  0.962398  0.001203
 60330.173854  0.977555  0.001206
 60330.194687  0.989656  0.001208
 60330.215521  0.997680  0.001210
 60330.236354  0.998534  0.001210
 60330.257187  0.998968  0.001210
 60330.278021  0.998228  0.001210
 60330.298854  0.999575  0.001210
 60330.319688  0.998770  0.001210
 60330.340521  0.999555  0.001210
 60330.361354  0.998395  0.001209
 60330.382188  0.998813  0.001208
 60330.403021  0.999193  0.001208
 60330.423855  0.999751  0.001208
 60330.444688  1.000302  0.001208
 60330.465521  1.000278  0.001207
 60330.486355  1.000330  0.001207
 60330.507188  1.000845  0.001207
 60330.528022  1.000565  0.001208
 60330.548855  1.001204  0.001208
 60330.569688  1.001295  0.001208
 60330.590522  1.000929  0.001208
 60330.611355  1.001965  0.001209
 60330.632189  1.001844  0.001209
 60330.653022  1.002380  0.001210
 60330.673855  1.001854  0.001210
 60330.694689  1.002490  0.001210
 60330.715522  1.002938  0.001210
 60330.736356  1.002362  0.001210
 60330.757189  1.002363  0.001210
 60330.778022  1.002417  0.001209
 60330.798856  1.002875  0.001209
 60330.819689  1.002475  0.001208
 60330.840523  1.002613  0.001208
 60330.861356  1.003063  0.001208
 60330.882189  1.002864  0.001207
 60330.903023  1.002309  0.001207
 60330.923856  1.003618  0.001207
 60330.944690  1.002639  0.001207
 60330.965523  1.002480  0.001207
 60330.986357  1.003258  0.001207
 60331.007190  1.003650  0.001207
 60331.028023  1.003011  0.001207
 60331.048857  1.002045  0.001207
 60331.069690  1.002955  0.001206
 60331.090524  1.002680  0.001206
 60331.111357  1.002848  0.001206
 60331.132190  1.002588  0.001205
 60331.153024  1.001541  0.001205
 60331.173857  1.002043  0.001205
 60331.194691  1.001108  0.001204
 60331.215524  1.001662  0.001205
 60331.236358  1.001458  0.001205
 60331.257191  1.001138  0.001205
 60331.278024  1.001109  0.001205
 60331.298858  1.000871  0.001205
 60331.319691  1.000353  0.001205
 60331.340525  1.000558  0.001204
 60331.361358  1.000252  0.001204
 60331.382192  0.999735  0.001203
 60331.403025  0.999753  0.001203
 60331.423858  0.998863  0.001203
 60331.444692  0.998838  0.001202
 60331.465525  0.998694  0.001202
 60331.486359  0.997985  0.001202
 60331.507192  0.996658  0.001202
 60331.528026  0.988727  0.001200
 60331.548859  0.975891  0.001198
 60331.569692  0.960915  0.001196
 60331.590526  0.943915  0.001193
 60331.611359  0.929285  0.001190
 60331.632193  0.921974  0.001189
 60331.653026  0.920774  0.001189
 60331.673860  0.919439  0.001189
 60331.694693  0.920529  0.001189
 60331.715526  0.921654  0.001189
 60331.736360  0.927462  0.001191
 60331.757193  0.942201  0.001193
 60331.778027  0.958920  0.001196
 60331.798860  0.975090  0.001199
 60331.819694  0.987908  0.001201
 60331.840527  0.996318  0.001202
 60331.861361  0.998648  0.001202
 60331.882194  0.998612  0.001201
 60331.903027  0.998837  0.001201
 60331.923861  0.999813  0.001201
 60331.944694  0.999212  0.001201
 60331.965528  0.999525  0.001201
 60331.986361  0.999809  0.001202
 60332.007195  0.999116  0.001202
 60332.028028  0.999206  0.001202
 60332.048862  1.000641  0.001202
 60332.069695  1.000425  0.001202
 60332.090528  1.000940  0.001202
 60332.111362  1.000143  0.001201
 60332.132195  1.001446  0.001201
 60332.153029  1.000035  0.001201
 60332.173862  1.002450  0.001201
 60332.194696  1.002027  0.001200
 60332.215529  1.001777  0.001200
 60332.236363  1.001835  0.001200
 60332.257196  1.002112  0.001201
 60332.278029  1.003272  0.001201
 60332.298863  1.002004  0.001201
 60332.319696  1.003085  0.001201
 60332.340530  1.003105  0.001201
 60332.361363  1.003081  0.001200
 60332.382197  1.002326  0.001200
 60332.403030  1.001049  0.001199
 60332.423864  1.002530  0.001199
 60332.444697  1.003159  0.001199
 60332.465531  1.002564  0.001199
 60332.486364  1.003150  0.001199
 60332.507198  1.002750  0.001199
 60332.528031  1.001626  0.001199
 60332.548865  0.999579  0.001199
 60332.569698  0.997837  0.001199
 60332.590531  0.996468  0.001198
 60332.611365  0.993993  0.001198
 60332.632198  0.992104  0.001197
 60332.653032  0.988938  0.001197
 60332.673865  0.987197  0.001197
 60332.694699  0.985787  0.001197
 60332.715532  0.984989  0.001197
 60332.736366  0.983037  0.001197
 60332.757199  0.981889  0.001197
 60332.778033  0.981098  0.001197
 60332.798866  0.979939  0.001196
 60332.819700  0.978587  0.001195
 60332.840533  0.978358  0.001195
 60332.861367  0.976880  0.001194
 60332.882200  0.976283  0.001194
 60332.903033  0.977223  0.001194
 60332.923867  0.976047  0.001193
 60332.939839  0.977106  0.001194
 60333.128035  0.983662  0.001192
 60333.148869  0.984690  0.001192
 60333.169702  0.978519  0.001190
 60333.190536  0.968809  0.001188
 60333.211369  0.955307  0.001186
 60333.232203  0.940089  0.001183
 60333.253036  0.925685  0.001180
 60333.273869  0.913651  0.001178
 60333.294703  0.903663  0.001176
 60333.315536  0.892216  0.001174
 60333.336370  0.880836  0.001172
 60333.357203  0.869420  0.001169
 60333.378037  0.860493  0.001167
 60333.398870  0.860954  0.001167
 60333.419704  0.871126  0.001169
 60333.440537  0.887475  0.001172
 60333.461371  0.904069  0.001175
 60333.482204  0.920071  0.001178
 60333.503038  0.934873  0.001181
 60333.523871  0.944338  0.001183
 60333.544705  0.955283  0.001185
 60333.565538  0.967337  0.001187
 60333.586372  0.977182  0.001189
 60333.607205  0.987387  0.001191
 60333.628039  0.995056  0.001192
 60333.648872  0.998712  0.001192
 60333.669706  0.998771  0.001192
 60333.690539  1.000593  0.001193
 60333.711373  0.999840  0.001193
 60333.732206  1.000560  0.001193
 60333.753040  0.999867  0.001193
 60333.773873  0.999711  0.001193
 60333.794707  1.000119  0.001193
 60333.815540  1.001052  0.001193
 60333.836374  1.000054  0.001193
 60333.857207  1.001613  0.001193
 60333.878041  1.000811  0.001193
 60333.898874  1.001186  0.001192
 60333.919708  1.001445  0.001192
 60333.940541  1.002195  0.001192
 60333.961375  1.001755  0.001192
 60333.982208  1.002254  0.001192
 60334.003042  1.002053  0.001192
 60334.023875  1.002010  0.001192
 60334.044709  1.002575  0.001193
 60334.065542  1.002139  0.001192
 60334.086376  1.000459  0.001192
 60334.107209  0.999609  0.001191
 60334.128043  0.998272  0.001191
 60334.148876  0.995260  0.001190
 60334.169710  0.992682  0.001190
 60334.190544  0.990016  0.001189
 60334.211377  0.986991  0.001188
 60334.232211  0.984511  0.001188
 60334.253044  0.981625  0.001187
 60334.273878  0.980405  0.001187
 60334.294711  0.978954  0.001187
 60334.315545  0.978933  0.001187
 60334.336378  0.980371  0.001187
 60334.357212  0.982740  0.001187
 60334.378045  0.985704  0.001187
 60334.398879  0.989791  0.001188
 60334.419712  0.993532  0.001189
 60334.440546  0.996923  0.001189
 60334.461379  1.000834  0.001190
 60334.482213  1.001608  0.001191
 60334.503046  1.000660  0.001190
 60334.523880  1.000083  0.001190
 60334.544713  0.999654  0.001190
 60334.565547  1.000035  0.001190
 60334.586380  1.000224  0.001190
 60334.607214  0.997002  0.001190
 60334.628047  0.996231  0.001189
 60334.648881  0.995738  0.001189
 60334.669715  0.995681  0.001189
 60334.690548  0.996040  0.001189
 60334.711382  0.995345  0.001189
 60334.732215  0.995987  0.001189
 60334.753049  0.995695  0.001189
 60334.773882  0.995582  0.001189
 60334.794716  0.993357  0.001189
 60334.815549  0.985565  0.001187
 60334.836383  0.973859  0.001185
 60334.857216  0.958894  0.001182
 60334.878050  0.944024  0.001179
 60334.898884  0.929036  0.001176
 60334.919717  0.923036  0.001174
 60334.940551  0.921696  0.001174
 60334.961384  0.921192  0.001174
 60334.982218  0.922473  0.001174
 60335.003051  0.924030  0.001174
 60335.023885  0.930463  0.001176
 60335.044718  0.944668  0.001178
 60335.065552  0.959922  0.001181
 60335.086385  0.975019  0.001184
 60335.107219  0.987168  0.001186
 60335.128053  0.996173  0.001187
 60335.148886  0.997473  0.001187
 60335.169720  0.997492  0.001187
 60335.190553  0.997168  0.001187
 60335.211387  0.997122  0.001187
 60335.232220  0.997962  0.001187
 60335.253054  0.998761  0.001187
 60335.273887  0.998857  0.001187
 60335.294721  0.998962  0.001187
 60335.315554  0.999452  0.001187
 60335.336388  0.999253  0.001187
 60335.357222  0.999849  0.001187
 60335.378055  1.000246  0.001187
 60335.398889  1.000758  0.001187
 60335.419722  1.000078  0.001187
 60335.440556  1.000359  0.001187
 60335.461389  1.000113  0.001187
 60335.482223  1.001211  0.001187
 60335.503057  1.001708  0.001187
 60335.523890  1.001341  0.001187
 60335.544724  1.001262  0.001187
 60335.565557  1.001813  0.001187
 60335.586391  1.001864  0.001187
 60335.607224  1.002153  0.001186
 60335.628058  1.002154  0.001186
 60335.648891  1.002520  0.001186
 60335.669725  1.002399  0.001186
 60335.690559  1.002699  0.001186
 60335.711392  1.002186  0.001186
 60335.732226  1.002942  0.001186
 60335.753059  1.002648  0.001186
 60335.773893  1.002745  0.001186
 60335.794726  1.003654  0.001186
 60335.815560  1.002492  0.001186
 60335.836394  1.002496  0.001186
 60335.857227  1.002756  0.001186
 60335.878061  1.002833  0.001185
 60335.898894  1.002637  0.001185
 60335.919728  1.002468  0.001185
 60335.940561  1.002731  0.001185
 60335.961395  1.001810  0.001185
 60335.982229  1.002538  0.001185
 60336.003062  1.002149  0.001185
 60336.023896  1.002495  0.001185
 60336.044729  1.001841  0.001185
 60336.065563  1.001713  0.001184
 60336.086397  1.001305  0.001184
 60336.107230  1.001154  0.001184
 60336.128064  1.001435  0.001184
 60336.148897  1.000951  0.001184
 60336.169731  1.000868  0.001184
 60336.190564  1.000641  0.001184
 60336.211398  1.000248  0.001184
 60336.232232  1.000857  0.001184
 60336.253065  1.000683  0.001184
 60336.273899  1.000015  0.001183
 60336.294732  1.000156  0.001183
 60336.315566  0.999398  0.001183
 60336.336400  1.000154  0.001183
 60336.357233  1.000007  0.001183
 60336.378067  0.999932  0.001183
 60336.398900  0.998877  0.001183
 60336.419734  0.999233  0.001183
 60336.440568  0.997716  0.001182
 60336.461401  0.989623  0.001181
 60336.482235  0.976603  0.001179
 60336.503068  0.961489  0.001176
 60336.523902  0.945241  0.001173
 60336.544736  0.931958  0.001170
 60336.565569  0.926948  0.001169
 60336.586403  0.926701  0.001169
 60336.607236  0.926308  0.001169
 60336.628070  0.926893  0.001169
 60336.648904  0.926490  0.001169
 60336.669737  0.927661  0.001169
 60336.690571  0.938838  0.001171
 60336.711404  0.953571  0.001174
 60336.732238  0.969859  0.001177
 60336.753072  0.984127  0.001180
 60336.773905  0.994618  0.001182
 60336.794739  0.998712  0.001183
 60336.815572  0.998763  0.001183
 60336.836406  0.999180  0.001183
 60336.857240  0.999881  0.001183
 60336.878073  0.999106  0.001183
 60336.898907  0.999521  0.001183
 60336.919741  0.999944  0.001183
 60336.940574  0.999993  0.001183
 60336.961408  0.999516  0.001183
 60336.982241  1.000344  0.001183
 60337.003075  0.999740  0.001183
 60337.023909  1.000608  0.001183
 60337.044742  1.000393  0.001183
 60337.065576  1.000717  0.001183
 60337.086409  1.000413  0.001183
 60337.107243  1.000910  0.001183
 60337.128077  1.001107  0.001183
 60337.148910  1.001518  0.001183
 60337.169744  1.001175  0.001183
 60337.190578  1.001147  0.001183
 60337.211411  1.001183  0.001183
 60337.232245  1.001011  0.001183
 60337.253078  1.001276  0.001183
 60337.273912  1.001952  0.001183
 60337.294746  1.002093  0.001183
 60337.315579  1.002217  0.001183
 60337.336413  1.001876  0.001183
 60337.357247  1.001213  0.001183
 60337.378080  1.002143  0.001183
 60337.398914  1.002346  0.001183
 60337.419748  1.002256  0.001183
 60337.440581  1.002292  0.001183
 60337.461415  1.002530  0.001183
 60337.482248  1.001973  0.001183
 60337.503082  1.001509  0.001183
 60337.523916  1.002086  0.001183
 60337.544749  1.001879  0.001183
 60337.565583  1.001943  0.001183
 60337.586417  1.001890  0.001183
 60337.607250  1.001868  0.001183
 60337.628084  1.000493  0.001183
 60337.648918  1.000901  0.001183
 60337.669751  1.001071  0.001183
 60337.690585  1.000702  0.001183
 60337.711418  1.000589  0.001183
 60337.732252  1.000742  0.001183
 60337.753086  1.000151  0.001183
 60337.773919  0.999818  0.001183
 60337.794753  1.000081  0.001183
 60337.815587  0.999700  0.001183
 60337.836420  0.999931  0.001183
 60337.857254  0.999817  0.001183
 60337.878088  0.999090  0.001183
 60337.919755  0.999032  0.001183
 60337.940589  0.998024  0.001183
 60337.961422  0.999247  0.001183
 60337.982256  0.998374  0.001183
 60338.003090  0.998028  0.001183
 60338.023923  0.998238  0.001183
 60338.044757  0.997934  0.001183
 60338.065591  0.998024  0.001183
 60338.086424  0.994688  0.001182
 60338.107258  0.985134  0.001181
 60338.128091  0.971402  0.001178
 60338.148925  0.956777  0.001175
 60338.169759  0.941329  0.001172
 60338.190593  0.927848  0.001170
 60338.211426  0.923422  0.001169
 60338.232260  0.922264  0.001169
 60338.253093  0.921733  0.001169
 60338.273927  0.922805  0.001169
 60338.294761  0.924553  0.001169
 60338.315594  0.933495  0.001171
 60338.336428  0.948326  0.001174
 60338.357262  0.963919  0.001177
 60338.378095  0.978382  0.001180
 60338.398929  0.989834  0.001182
 60338.419763  0.995834  0.001183
 60338.440596  0.997471  0.001183
 60338.461430  0.997848  0.001183
 60338.482264  0.998113  0.001183
 60338.503097  0.997126  0.001183
 60338.523931  0.998243  0.001183
 60338.544765  0.998321  0.001183
 60338.565598  0.999025  0.001184
 60479.901212  0.996484  0.001163
 60479.922046  0.995939  0.001163
 60479.942880  0.996195  0.001163
 60480.984570  1.000059  0.001164
 60481.005403  0.999025  0.001163
 60481.026237  0.999317  0.001163
 60481.047071  0.998695  0.001163
 60481.067905  0.998772  0.001163
 60481.088738  0.998681  0.001163
 60481.109572  0.997346  0.001163
 60481.130406  0.989652  0.001162
 60481.151240  0.975778  0.001159
 60481.172073  0.958816  0.001156
 60481.192907  0.941132  0.001153
 60481.213741  0.925502  0.001150
 60481.234575  0.917612  0.001148
 60481.255408  0.918107  0.001148
 60481.276242  0.918280  0.001148
 60481.297076  0.918557  0.001148
 60481.317910  0.917975  0.001148
 60481.338743  0.918367  0.001148
 60481.359577  0.929610  0.001150
 60481.380411  0.946281  0.001154
 60481.401245  0.963767  0.001157
 60481.422078  0.979820  0.001160
 60481.442912  0.992769  0.001162
 60481.463746  0.998032  0.001163
 60481.484580  0.998281  0.001163
 60481.505413  0.998825  0.001163
 60481.526247  0.998291  0.001163
 60481.547081  0.998840  0.001163
 60481.567914  0.998404  0.001163
 60481.588748  0.998275  0.001163
 60481.609582  0.999128  0.001164
 60481.630416  0.998856  0.001164
 60482.588767  0.999513  0.001164
 60482.609600  0.999177  0.001164
 60482.630434  0.999501  0.001164
 60482.651268  0.998749  0.001164
 60482.672101  0.998396  0.001164
 60482.692935  0.997948  0.001164
 60482.713769  0.998080  0.001164
 60482.734603  0.998480  0.001164
 60482.755436  0.994729  0.001163
 60482.776270  0.985340  0.001161
 60482.797104  0.971942  0.001159
 60482.817937  0.955402  0.001156
 60482.838771  0.937842  0.001153
 60482.859605  0.923255  0.001150
 60482.880438  0.917533  0.001149
 60482.901272  0.915664  0.001148
 60482.922106  0.915206  0.001148
 60482.942940  0.916715  0.001149
 60482.963773  0.918507  0.001149
 60482.984607  0.926201  0.001150
 60483.005441  0.943272  0.001154
 60483.026274  0.960736  0.001157
 60483.047108  0.976138  0.001160
 60483.067942  0.988591  0.001162
 60483.088775  0.996192  0.001164
 60483.109609  0.998089  0.001164
 60483.130443  0.997985  0.001164
 60483.151277  0.997921  0.001164
 60483.172110  0.998637  0.001164
 60483.192944  0.999219  0.001164
 60483.213778  0.999170  0.001164
 60483.234611  0.999183  0.001164
 60483.255445  0.998961  0.001164
 60483.276279  0.999330  0.001164
 60483.297112  0.999224  0.001165
 60483.317946  0.999868  0.001165
 60483.338780  1.000469  0.001165
 60483.359613  1.000515  0.001165
 60483.380447  1.000575  0.001165
 60483.401281  1.000103  0.001165
 60483.422115  1.001555  0.001165
 60483.442948  1.001767  0.001165
 60483.463782  1.001343  0.001165
 60483.484616  1.002003  0.001165
 60483.505449  1.001839  0.001166
 60483.526283  1.001827  0.001166
 60483.547117  1.001873  0.001166
 60483.567950  1.002124  0.001166
 60483.588784  1.001825  0.001166
 60483.609618  1.002775  0.001166
 60483.630451  1.002315  0.001166
 60483.651285  1.002725  0.001166
 60483.672119  1.002136  0.001166
 60483.692953  1.002520  0.001166
 60483.713786  1.002872  0.001166
 60483.734620  1.002913  0.001167
 60483.755454  1.003508  0.001167
 60483.776287  1.003088  0.001167
 60483.797121  1.002861  0.001167
 60483.817955  1.001940  0.001167
 60483.838788  1.002367  0.001167
 60483.859622  1.001975  0.001167
 60483.880456  1.002432  0.001167
 60483.901289  1.002217  0.001167
 60483.922123  1.002596  0.001167
 60483.942957  1.002161  0.001168
 60483.963790  1.002056  0.001168
 60483.984624  1.002404  0.001168
 60484.005458  1.001268  0.001168
 60484.026291  1.001016  0.001168
 60484.047125  1.001261  0.001168
 60484.067959  1.001060  0.001168
 60484.088793  1.001110  0.001168
 60484.109626  1.000659  0.001168
 60484.130460  1.000622  0.001168
 60484.151294  0.999942  0.001168
 60484.172127  1.000013  0.001168
 60484.192961  1.000250  0.001168
 60484.213795  0.999627  0.001168
 60484.234628  0.999271  0.001168
 60484.255462  0.999325  0.001168
 60484.276296  0.999829  0.001168
 60484.297129  0.999522  0.001168
 60484.317963  0.999295  0.001168
 60484.338797  0.998877  0.001168
 60484.359630  0.998469  0.001169
 60484.380464  0.999191  0.001169
 60484.401298  0.996331  0.001168
 60484.422132  0.985665  0.001166
 60484.442965  0.971611  0.001164
 60484.463799  0.954085  0.001161
 60484.484632  0.935777  0.001158
 60484.505466  0.921467  0.001155
 60484.526300  0.918294  0.001155
 60484.547134  0.917966  0.001155
 60484.567967  0.918495  0.001155
 60484.588801  0.918549  0.001155
 60484.609635  0.918139  0.001155
 60484.630468  0.920968  0.001156
 60484.651302  0.934827  0.001158
 60484.672136  0.951815  0.001161
 60484.692969  0.969354  0.001165
 60484.713803  0.985017  0.001168
 60484.734637  0.995914  0.001170
 60484.755470  0.999009  0.001171
 60484.776304  0.999125  0.001171
 60484.797138  0.999664  0.001171
 60484.817971  0.999630  0.001171
 60484.838805  1.000003  0.001172
 60484.859639  0.999100  0.001172
 60484.880472  0.999909  0.001172
 60484.901306  1.000894  0.001172
 60484.922140  1.001032  0.001172
 60484.942973  1.000209  0.001172
 60484.963807  1.000568  0.001172
 60484.984641  1.001258  0.001172
 60485.005474  1.001600  0.001172
 60485.026308  1.001681  0.001173
 60485.047142  1.001946  0.001173
 60485.067975  1.002296  0.001173
 60485.088809  1.002380  0.001174
 60485.109643  1.002394  0.001174
 60485.130476  1.002993  0.001174
 60485.151310  1.003138  0.001174
 60485.172144  1.003157  0.001174
 60485.192978  1.003257  0.001174
 60485.213811  1.003104  0.001173
 60485.234645  1.003197  0.001173
 60485.255478  1.003411  0.001173
 60485.276312  1.004149  0.001173
 60485.297146  1.003616  0.001173
 60485.317980  1.002549  0.001173
 60485.338813  1.000618  0.001173
 60485.359647  0.995667  0.001172
 60485.380481  0.991087  0.001172
 60485.401314  0.986602  0.001171
 60485.422148  0.981306  0.001170
 60485.442982  0.976442  0.001169
 60485.463815  0.970786  0.001169
 60485.484649  0.965992  0.001168
 60485.505483  0.961949  0.001168
 60485.526316  0.957524  0.001167
 60485.547150  0.952444  0.001167
 60485.567984  0.949053  0.001166
 60485.588817  0.945214  0.001166
 60485.609651  0.941866  0.001165
 60485.630485  0.938624  0.001165
 60485.651318  0.936140  0.001164
 60485.672152  0.933804  0.001164
 60485.692986  0.932287  0.001163
 60485.713819  0.929263  0.001163
 60485.734653  0.928183  0.001163
 60485.755487  0.925714  0.001163
 60485.776320  0.924390  0.001163
 60485.797154  0.923437  0.001163
 60485.817988  0.922283  0.001163
 60485.838821  0.922130  0.001163
 60485.859655  0.921101  0.001163
 60485.880489  0.919962  0.001163
 60485.901322  0.918752  0.001163
 60485.922156  0.918803  0.001163
 60485.942990  0.919456  0.001163
 60485.963823  0.919058  0.001162
 60485.984657  0.918308  0.001162
 60486.005491  0.920548  0.001163
 60486.026324  0.919669  0.001163
 60486.047158  0.915196  0.001162
 60486.067992  0.904667  0.001161
 60486.088825  0.890916  0.001159
 60486.109659  0.875933  0.001156
 60486.130493  0.858775  0.001153
 60486.151326  0.846623  0.001151
 60486.172160  0.843755  0.001150
 60486.192994  0.843304  0.001150
 60486.213827  0.844472  0.001150
 60486.234661  0.846810  0.001149
 60486.255495  0.849963  0.001150
 60486.276328  0.862775  0.001151
 60486.297162  0.879651  0.001154
 60486.317996  0.895769  0.001157
 60486.338829  0.911687  0.001160
 60486.359663  0.925871  0.001163
 60486.380497  0.933946  0.001164
 60486.401330  0.934906  0.001164
 60486.422164  0.936100  0.001165
 60486.442998  0.936367  0.001166
 60486.455498  0.935614  0.001166
 60486.683279  0.934473  0.001170
 60486.704113  0.932311  0.001169
 60486.724947  0.930501  0.001169
 60486.745780  0.929976  0.001169
 60486.766614  0.928205  0.001169
 60486.787447  0.926005  0.001169
 60486.808281  0.924627  0.001169
 60486.829115  0.922505  0.001169
 60486.849948  0.920624  0.001169
 60486.870782  0.919225  0.001169
 60486.891616  0.917044  0.001168
 60486.912449  0.916261  0.001168
 60486.933283  0.915279  0.001168
 60486.954117  0.914231  0.001167
 60486.974950  0.914349  0.001167
 60486.995784  0.914833  0.001167
 60487.016618  0.915380  0.001167
 60487.037451  0.917872  0.001168
 60487.058285  0.920732  0.001169
 60487.079119  0.924172  0.001170
 60487.099952  0.928832  0.001171
 60487.120786  0.933763  0.001172
 60487.141620  0.940062  0.001173
 60487.162453  0.946944  0.001175
 60487.183287  0.954630  0.001176
 60487.204121  0.962597  0.001177
 60487.224954  0.970126  0.001177
 60487.245788  0.979213  0.001178
 60487.266622  0.986809  0.001179
 60487.287455  0.993651  0.001179
 60487.308289  0.998666  0.001179
 60487.329123  1.001512  0.001179
 60487.349956  1.000928  0.001179
 60487.370790  1.001376  0.001179
 60487.391624  1.001075  0.001180
 60487.412457  1.000712  0.001180
 60487.433291  1.000114  0.001181
 60487.454125  0.999654  0.001181
 60487.474958  0.999516  0.001182
 60487.495792  0.999165  0.001183
 60487.516626  0.999284  0.001184
 60487.537459  0.999019  0.001186
 60487.558293  0.998199  0.001186
 60487.579127  0.997862  0.001187
 60487.599960  0.998435  0.001188
 60487.620794  0.998092  0.001189
 60487.641628  0.997908  0.001189
 60487.662461  0.998064  0.001189
 60487.683295  0.995688  0.001188
 60487.704129  0.986863  0.001186
 60487.724962  0.973284  0.001183
 60487.745796  0.956657  0.001180
 60487.766630  0.939113  0.001177
 60487.787463  0.924248  0.001174
 60487.808297  0.918686  0.001173
 60487.829131  0.917723  0.001174
 60487.849964  0.918292  0.001174
 60487.870798  0.917871  0.001174
 60487.891631  0.919095  0.001174
 60487.912465  0.919807  0.001175
 60487.933299  0.931999  0.001177
 60487.954132  0.948251  0.001179
 60487.974966  0.965161  0.001182
 60487.995800  0.980328  0.001184
 60488.016633  0.992266  0.001186
 60488.037467  0.997185  0.001187
 60488.058301  0.996882  0.001188
 60488.079134  0.997649  0.001188
 60488.099968  0.997131  0.001188
 60488.120802  0.997040  0.001189
 60488.141635  0.997901  0.001189
 60488.162469  0.997926  0.001189
 60488.183303  0.998691  0.001189
 60488.204136  0.998554  0.001188
 60488.224970  0.999148  0.001188
 60488.245804  0.998205  0.001186
 60488.266637  0.998558  0.001185
 60488.287471  0.998996  0.001184
 60488.308305  0.999022  0.001183
 60488.329138  0.999141  0.001182
 60488.349972  1.000358  0.001182
 60488.370806  1.000052  0.001182
 60488.391639  0.999745  0.001182
 60488.412473  1.000573  0.001183
 60488.433307  1.000499  0.001184
 60488.454140  1.000387  0.001185
 60488.474974  1.001448  0.001186
 60488.495808  1.001538  0.001187
 60488.516641  1.000964  0.001189
 60488.537475  1.001154  0.001190
 60488.558308  1.001999  0.001191
 60488.579142  1.001921  0.001193
 60488.599976  1.002545  0.001194
 60488.620809  1.001515  0.001194
 60488.641643  1.002014  0.001195
 60488.662477  1.001864  0.001195
 60488.683310  1.002227  0.001195
 60488.704144  1.002347  0.001195
 60488.724978  1.002062  0.001195
 60488.745811  1.002603  0.001194
 60488.766645  1.001932  0.001194
 60488.787479  1.002002  0.001194
 60488.808312  1.002242  0.001195
 60488.829146  1.001234  0.001195
 60488.849980  1.001694  0.001195
 60488.870813  1.001915  0.001195
 60488.891647  1.002065  0.001194
 60488.912481  1.001574  0.001194
 60488.933314  1.001791  0.001193
 60488.954148  1.000912  0.001193
 60488.974982  1.000975  0.001192
 60488.995815  1.001137  0.001192
 60489.016649  1.000222  0.001191
 60489.037483  1.000672  0.001191
 60489.058316  1.000511  0.001191
 60489.079150  1.000392  0.001191
 60489.099983  0.999535  0.001191
 60489.120817  0.999489  0.001192
 60489.141651  0.999107  0.001192
 60489.162484  0.999181  0.001192
 60489.183318  0.998699  0.001192
 60489.204152  0.998747  0.001192
 60489.224985  0.999266  0.001191
 60489.245819  0.998428  0.001190
 60489.266653  0.998496  0.001189
 60489.287486  0.999266  0.001188
 60489.308320  0.998455  0.001187
 60489.329154  0.994819  0.001185
 60489.349987  0.985298  0.001182
 60489.370821  0.970963  0.001180
 60489.391655  0.955377  0.001177
 60489.412488  0.938164  0.001174
 60489.433322  0.923635  0.001172
 60489.454156  0.918819  0.001171
 60489.474989  0.916887  0.001172
 60489.495823  0.917371  0.001173
 60489.516657  0.918126  0.001174
 60489.537490  0.920157  0.001176
 60489.558324  0.929026  0.001178
 60489.579158  0.945350  0.001182
 60489.599991  0.962309  0.001186
 60489.620825  0.978163  0.001190
 60489.641658  0.989882  0.001193
 60489.662492  0.998023  0.001195
 60489.683326  0.999002  0.001196
 60489.704159  0.998856  0.001196
 60489.724993  1.000116  0.001196
 60489.745827  0.999245  0.001196
 60489.766660  1.000098  0.001197
 60489.787494  1.000246  0.001197
 60489.808328  0.999645  0.001197
 60489.829161  1.000941  0.001198
 60489.849995  1.001377  0.001198
 60489.870829  1.001034  0.001198
 60489.891662  1.001099  0.001198
 60489.912496  1.001386  0.001198
 60489.933330  1.002601  0.001197
 60489.954163  1.002126  0.001196
 60489.974997  1.002526  0.001196
 60489.995831  1.002730  0.001195
 60490.016664  1.002368  0.001195
 60490.037498  1.002240  0.001194
 60490.058332  1.002959  0.001194
 60490.079165  1.003379  0.001194
 60490.099999  1.003295  0.001194
 60490.120833  1.002414  0.001194
 60490.141666  1.003504  0.001194
 60490.162500  1.003498  0.001194
 60490.183334  1.003680  0.001194
 60490.204167  1.004251  0.001194
 60490.225001  1.003137  0.001194
 60490.245835  1.003394  0.001194
 60490.266668  1.004043  0.001193
 60490.287502  1.004082  0.001192
 60490.308335  1.004257  0.001192
 60490.329169  1.003605  0.001191
 60490.350003  1.003527  0.001190
 60490.370836  1.003644  0.001190
 60490.391670  1.003591  0.001190
 60490.412504  1.003797  0.001190
 60490.433337  1.003460  0.001190
 60490.454171  1.002716  0.001191
 60490.475005  1.002949  0.001191
 60490.495838  1.002818  0.001192
 60490.516672  1.002582  0.001193
 60490.537506  1.002679  0.001194
 60490.558339  1.002177  0.001195
 60490.579173  1.002423  0.001196
 60490.600007  1.001894  0.001197
 60490.620840  1.002124  0.001198
 60490.641674  1.002070  0.001199
 60490.662508  1.001262  0.001199
 60490.683341  1.001096  0.001199
 60490.704175  1.000694  0.001199
 60490.725009  1.000667  0.001200
 60490.745842  0.999998  0.001200
 60490.766676  1.000686  0.001200
 60490.787510  1.000311  0.001201
 60490.808343  1.000197  0.001201
 60490.829177  0.999756  0.001202
 60490.850011  0.999548  0.001202
 60490.870844  0.998679  0.001202
 60490.891678  0.998955  0.001202
 60490.912512  0.999194  0.001202
 60490.933345  0.998877  0.001202
 60490.954179  0.998526  0.001201
 60490.975013  0.995359  0.001200
 60490.995846  0.985543  0.001198
 60491.016680  0.970226  0.001195
 60491.037514  0.952469  0.001191
 60491.058347  0.935362  0.001188
 60491.079181  0.922143  0.001185
 60491.100014  0.919589  0.001184
 60491.120848  0.919385  0.001184
 60491.141682  0.919323  0.001184
 60491.162516  0.919174  0.001184
 60491.183349  0.919694  0.001184
 60491.204183  0.922524  0.001184
 60491.225017  0.936140  0.001186
 60491.245850  0.953709  0.001189
 60491.266684  0.969979  0.001192
 60491.287517  0.985648  0.001194
 60491.308351  0.995214  0.001195
 60491.329185  0.997546  0.001195
 60491.350018  0.998416  0.001195
 60491.370852  0.998536  0.001195
 60491.391686  0.997700  0.001195
 60491.412519  0.998311  0.001195
 60491.433353  0.998815  0.001195
 60491.454187  0.998474  0.001195
 60491.475020  0.999548  0.001196
 60491.495854  0.999738  0.001196
 60492.454203  0.998340  0.001162
 60492.475036  0.998432  0.001163
 60492.495870  0.998884  0.001163
 60492.516704  0.998186  0.001162
 60492.537537  0.998406  0.001162
 60492.558371  0.998853  0.001163
 60492.579205  0.997169  0.001162
 60492.600038  0.997728  0.001162
 60492.620872  0.992614  0.001161
 60492.641706  0.981431  0.001159
 60492.662539  0.966574  0.001157
 60492.683373  0.951402  0.001154
 60492.704207  0.933092  0.001150
 60492.725040  0.919240  0.001148
 60492.745874  0.916476  0.001147
 60492.766707  0.915276  0.001147
 60492.787541  0.914324  0.001147
 60492.808375  0.915952  0.001147
 60492.829208  0.918748  0.001148
 60492.850042  0.929141  0.001150
 60492.870876  0.947732  0.001153
 60492.891709  0.964697  0.001156
 60492.912543  0.978784  0.001159
 60492.933377  0.989261  0.001161
 60492.954210  0.995593  0.001162
 60492.975044  0.997139  0.001162
 60492.995878  0.996411  0.001162
 60493.016711  0.997769  0.001162
 60493.037545  0.997199  0.001162
 60493.058379  0.997620  0.001162
 60493.079212  0.997193  0.001162
 60493.100046  0.996740  0.001162
 60494.134781  0.998817  0.001163
 60494.155614  0.998985  0.001163
 60494.176448  0.999212  0.001163
 60494.197282  0.999651  0.001163
 60494.218115  0.999026  0.001163
 60494.238949  0.999094  0.001163
 60494.259782  0.996140  0.001162
 60494.280616  0.986695  0.001160
 60494.301449  0.972558  0.001158
 60494.322283  0.954059  0.001154
 60494.343116  0.936825  0.001151
 60494.363950  0.922879  0.001148
 60494.384784  0.918828  0.001148
 60494.405617  0.918645  0.001148
 60494.426451  0.919566  0.001148
 60494.447284  0.918026  0.001147
 60494.468118  0.918406  0.001148
 60494.488951  0.920869  0.001148
 60494.509785  0.933688  0.001150
 60494.530618  0.951872  0.001154
 60494.551452  0.968745  0.001157
 60494.572285  0.984042  0.001160
 60494.593119  0.994652  0.001162
 60494.613952  0.998895  0.001163
 60494.634786  0.998692  0.001163
 60494.655619  0.999695  0.001163
 60494.676453  0.999119  0.001163
 60494.697286  0.999542  0.001163
 60494.718120  0.999508  0.001163
 60494.738953  0.999332  0.001163
 60494.759787  1.000294  0.001163
 60494.780620  1.000307  0.001163
 60495.759795  0.999226  0.001163
 60495.780628  1.000021  0.001163
 60495.801462  0.999564  0.001163
 60495.822295  0.999102  0.001163
 60495.843129  0.998976  0.001163
 60495.863962  0.998675  0.001163
 60495.884796  0.998684  0.001163
 60495.905629  0.994305  0.001162
 60495.926463  0.983934  0.001160
 60495.947296  0.969592  0.001157
 60495.968130  0.953383  0.001154
 60495.988963  0.936554  0.001151
 60496.009797  0.921484  0.001148
 60496.030630  0.917875  0.001148
 60496.051464  0.915749  0.001147
 60496.072297  0.915797  0.001147
 60496.093131  0.915932  0.001147
 60496.113964  0.919036  0.001148
 60496.134798  0.928576  0.001150
 60496.155631  0.945150  0.001153
 60496.176465  0.962431  0.001156
 60496.197298  0.977931  0.001159
 60496.218132  0.989789  0.001161
 60496.238965  0.997773  0.001163
 60496.259798  0.998250  0.001163
 60496.280632  0.998954  0.001163
 60496.301465  0.998464  0.001163
 60496.322299  0.999055  0.001163
 60496.343132  0.999260  0.001163
 60496.363966  0.999198  0.001163
 60496.384799  0.999077  0.001163
 60497.426472  0.998000  0.001165
 60497.447306  0.997939  0.001165
 60497.468139  0.997367  0.001165
 60497.488973  0.997806  0.001165
 60497.509806  0.997235  0.001165
 60497.530640  0.997305  0.001165
 60497.551473  0.993137  0.001164
 60497.572307  0.982578  0.001163
 60497.593140  0.967117  0.001160
 60497.613974  0.949728  0.001157
 60497.634807  0.932395  0.001154
 60497.655640  0.919636  0.001151
 60497.676474  0.917422  0.001151
 60497.697307  0.917570  0.001151
 60497.718141  0.917245  0.001151
 60497.738974  0.917643  0.001151
 60497.759808  0.917255  0.001151
 60497.780641  0.920579  0.001152
 60497.801475  0.935661  0.001154
 60497.822308  0.952826  0.001158
 60497.843141  0.969946  0.001161
 60497.863975  0.984766  0.001164
 60497.884808  0.994878  0.001166
 60497.905642  0.997742  0.001167
 60497.926475  0.997955  0.001167
 60497.947309  0.997436  0.001167
 60497.968142  0.998398  0.001167
 60497.988976  0.998470  0.001167
 60498.009809  0.998545  0.001167
 60498.030643  0.998149  0.001167
 60498.051476  0.999074  0.001167
 60498.072309  0.998543  0.001167
 60499.030648  0.999813  0.001171
 60499.051481  0.999553  0.001171
 60499.072315  0.999872  0.001172
 60499.093148  0.999965  0.001172
 60499.113982  0.999288  0.001172
 60499.134815  0.999062  0.001172
 60499.155648  0.999205  0.001172
 60499.176482  0.998591  0.001171
 60499.197315  0.992701  0.001170
 60499.218149  0.981878  0.001168
 60499.238982  0.967624  0.001165
 60499.259816  0.950938  0.001162
 60499.280649  0.934241  0.001159
 60499.301482  0.921926  0.001157
 60499.322316  0.918525  0.001157
 60499.343149  0.917117  0.001157
 60499.363983  0.916829  0.001157
 60499.384816  0.917913  0.001157
 60499.405650  0.921106  0.001158
 60499.426483  0.932822  0.001160
 60499.447317  0.948760  0.001163
 60499.468150  0.966175  0.001167
 60499.488983  0.981140  0.001170
 60499.509817  0.992002  0.001172
 60499.530650  0.998491  0.001174
 60499.551484  0.999909  0.001174
 60499.572317  0.999206  0.001174
 60499.593151  0.999556  0.001174
 60499.613984  0.999635  0.001174
 60499.634817  0.999485  0.001174
 60499.655651  0.999040  0.001174
 60499.676484  1.000294  0.001174
 60500.720933  0.999240  0.001178
 60500.741767  0.999045  0.001178
 60500.762600  0.998400  0.001178
 60500.783434  0.998165  0.001178
 60500.804267  0.998291  0.001178
 60500.825101  0.998297  0.001179
 60500.845934  0.992091  0.001178
 60500.866767  0.980008  0.001176
 60500.887601  0.964499  0.001174
 60500.908434  0.947309  0.001170
 60500.929268  0.930172  0.001167
 60500.950101  0.920261  0.001164
 60500.970935  0.919713  0.001163
 60500.991768  0.919229  0.001163
 60501.012601  0.919437  0.001163
 60501.033435  0.919104  0.001163
 60501.054268  0.919683  0.001164
 60501.075102  0.926400  0.001166
 60501.095935  0.940874  0.001170
 60501.116768  0.958851  0.001173
 60501.137602  0.974942  0.001177
 60501.158435  0.988194  0.001179
 60501.179269  0.997055  0.001180
 60501.200102  0.997985  0.001180
 60501.220936  0.998331  0.001180
 60501.241769  0.998106  0.001179
 60501.262602  0.998871  0.001179
 60501.283436  0.998602  0.001178
 60501.304269  0.998832  0.001178
 60501.325103  0.998919  0.001178
 60501.345936  0.999757  0.001178
 60501.366770  0.999163  0.001178
 60501.387603  0.999694  0.001179
 60501.408436  0.999837  0.001179
 60501.429270  0.999775  0.001179
 60501.450103  0.999806  0.001180
 60501.470937  0.999764  0.001180
 60501.491770  1.000383  0.001181
 60501.512603  1.000553  0.001182
 60501.533437  1.000503  0.001183
 60501.554270  1.001169  0.001183
 60501.575104  1.001328  0.001184
 60501.595937  1.001298  0.001184
 60501.616771  1.001748  0.001184
 60501.637604  1.001473  0.001184
 60501.658437  1.001828  0.001184
 60501.679271  1.001789  0.001184
 60501.700104  1.001771  0.001183
 60501.720938  1.001601  0.001183
 60501.741771  1.001991  0.001183
 60501.762604  1.002511  0.001183
 60501.783438  1.001950  0.001183
 60501.804271  1.002915  0.001184
 60501.825105  1.002179  0.001184
 60501.845938  1.002190  0.001185
 60501.866772  1.002441  0.001185
 60501.887605  1.002238  0.001185
 60501.908438  1.002560  0.001185
 60501.929272  1.002629  0.001184
 60501.950105  1.002704  0.001183
 60501.970939  1.002458  0.001183
 60501.991772  1.002240  0.001182
 60502.012606  1.002429  0.001182
 60502.033439  1.002286  0.001182
 60502.054272  1.001625  0.001183
 60502.075106  1.001338  0.001184
 60502.095939  1.001170  0.001184
 60502.116773  1.001386  0.001185
 60502.137606  1.000498  0.001186
 60502.158439  1.000832  0.001186
 60502.179273  1.000147  0.001185
 60502.200106  0.999531  0.001185
 60502.220940  0.999618  0.001184
 60502.241773  0.999893  0.001183
 60502.262607  0.999533  0.001183
 60502.283440  0.998960  0.001182
 60502.304273  0.998869  0.001181
 60502.325107  0.999161  0.001181
 60502.345940  0.998073  0.001180
 60502.366774  0.997721  0.001181
 60502.387607  0.998358  0.001181
 60502.408440  0.997963  0.001181
 60502.429274  0.997922  0.001182
 60502.450107  0.997483  0.001183
 60502.470941  0.996564  0.001184
 60502.491774  0.988701  0.001183
 60502.512607  0.977115  0.001182
 60502.533441  0.961508  0.001180
 60502.554274  0.944017  0.001177
 60502.575108  0.928407  0.001175
 60502.595941  0.918471  0.001173
 60502.616775  0.917285  0.001173
 60502.637608  0.916459  0.001173
 60502.658441  0.916603  0.001173
 60502.679275  0.917247  0.001173
 60502.700108  0.922129  0.001173
 60502.720942  0.935780  0.001176
 60502.741775  0.952308  0.001178
 60502.762608  0.969492  0.001181
 60502.783442  0.983489  0.001184
 60502.804275  0.994056  0.001186
 60502.825109  0.997310  0.001187
 60502.845942  0.998212  0.001188
 60502.866776  0.997482  0.001188
 60502.887609  0.999102  0.001189
 60502.908442  0.999145  0.001188
 60502.929276  0.998594  0.001188
 60502.950109  0.998836  0.001187
 60502.970943  0.999797  0.001186
 60502.991776  0.999474  0.001185
 60503.012609  0.999284  0.001185
 60503.033443  0.999962  0.001185
 60503.054276  1.000167  0.001185
 60503.075110  1.000399  0.001185
 60503.095943  1.000584  0.001185
 60503.116777  1.000571  0.001186
 60503.137610  1.001182  0.001186
 60503.158443  1.001504  0.001186
 60503.179277  1.000997  0.001186
 60503.200110  1.001051  0.001186
 60503.220944  1.001325  0.001186
 60503.241777  1.001658  0.001186
 60503.262610  1.002352  0.001185
 60503.283444  1.001711  0.001185
 60503.304277  1.002211  0.001184
 60503.325111  1.002667  0.001184
 60503.345944  1.002131  0.001184
 60503.366777  1.002422  0.001184
 60503.387611  1.003409  0.001184
 60503.408444  1.002677  0.001184
 60503.429278  1.002738  0.001184
 60503.450111  1.003420  0.001185
 60503.470945  1.002859  0.001185
 60503.491778  1.002448  0.001186
 60503.512611  1.002558  0.001187
 60503.533445  1.002690  0.001188
 60503.554278  1.001969  0.001189
 60503.575112  1.002309  0.001190
 60503.595945  1.001731  0.001191
 60503.616778  1.001997  0.001191
 60503.637612  1.002294  0.001192
 60503.658445  1.001635  0.001192
 60503.679279  1.002015  0.001192
 60503.700112  1.002156  0.001192
 60503.720946  1.001529  0.001191
 60503.741779  1.001776  0.001191
 60503.762612  1.001298  0.001191
 60503.783446  1.001014  0.001191
 60503.804279  1.001272  0.001191
 60503.825113  1.000538  0.001192
 60503.845946  1.000830  0.001192
 60503.866779  1.000783  0.001192
 60503.887613  0.999533  0.001192
 60503.908446  0.999698  0.001192
 60503.929280  1.000748  0.001192
 60503.950113  0.999826  0.001192
 60503.970947  0.999261  0.001191
 60503.991780  0.999523  0.001191
 60504.012613  0.998993  0.001190
 60504.033447  0.999432  0.001190
 60504.054280  0.999008  0.001190
 60504.075114  0.998870  0.001190
 60504.095947  0.998929  0.001190
 60504.116780  0.997470  0.001190
 60504.137614  0.991242  0.001190
 60504.158447  0.978159  0.001188
 60504.179281  0.961695  0.001185
 60504.200114  0.944596  0.001182
 60504.220948  0.928601  0.001180
 60504.241781  0.919356  0.001178
 60504.262614  0.919493  0.001178
 60504.283448  0.919481  0.001178
 60504.304281  0.920395  0.001177
 60504.325115  0.919423  0.001177
 60504.345948  0.920272  0.001176
 60504.366781  0.928018  0.001177
 60504.387615  0.943610  0.001180
 60504.408448  0.961433  0.001183
 60504.429282  0.977435  0.001186
 60504.450115  0.990303  0.001188
 60504.470949  0.998018  0.001190
 60504.491782  0.998542  0.001191
 60504.512615  0.998936  0.001192
 60504.533449  0.998493  0.001193
 60504.554282  0.998736  0.001194
 60504.575116  0.999548  0.001196
 60504.595949  0.999198  0.001197
 60504.616782  1.000117  0.001198
 60504.637616  1.000201  0.001199
 60504.658449  1.000338  0.001200
 60504.679283  1.000235  0.001200
 60504.700116  1.000413  0.001201
 60504.720950  1.000665  0.001201
 60504.741783  1.001197  0.001201
 60504.762616  1.001605  0.001202
 60504.783450  1.001749  0.001202
 60504.804283  1.001988  0.001202
 60504.825117  1.002202  0.001202
 60504.845950  1.002840  0.001202
 60504.866784  1.002181  0.001202
 60504.887617  1.002974  0.001202
 60504.908450  1.002729  0.001201
 60504.929284  1.002369  0.001201
 60504.950117  1.002941  0.001201
 60504.970951  1.003362  0.001200
 60504.991784  1.003272  0.001200
 60505.012617  1.003186  0.001199
 60505.033451  1.004013  0.001199
 60505.054284  1.003163  0.001199
 60505.075118  1.003445  0.001199
 60505.095951  1.003852  0.001199
 60505.116785  1.003425  0.001199
 60505.137618  1.003961  0.001199
 60505.158451  1.003695  0.001200
 60505.179285  1.004008  0.001200
 60505.200118  1.003477  0.001200
 60505.220952  1.003647  0.001201
 60505.241785  1.003827  0.001200
 60505.262619  1.004240  0.001200
 60505.283452  1.004161  0.001199
 60505.304285  1.003396  0.001198
 60505.325119  1.003488  0.001197
 60505.345952  1.002656  0.001196
 60505.366786  1.002749  0.001195
 60505.387619  1.003653  0.001194
 60505.408453  1.002302  0.001193
 60505.429286  1.002476  0.001192
 60505.450119  1.001904  0.001192
 60505.470953  1.002055  0.001191
 60505.491786  1.001889  0.001191
 60505.512620  1.001250  0.001191
 60505.533453  1.001496  0.001191
 60505.554287  1.000410  0.001191
 60505.575120  1.000869  0.001191
 60505.595953  1.000602  0.001190
 60505.616787  1.000360  0.001190
 60505.637620  0.999719  0.001190
 60505.658454  1.000230  0.001189
 60505.679287  0.999350  0.001188
 60505.700120  0.999805  0.001187
 60505.720954  0.999630  0.001186
 60505.741787  0.999019  0.001185
 60505.762621  0.997619  0.001184
 60505.783454  0.990643  0.001182
 60505.804288  0.978454  0.001179
 60505.825121  0.962298  0.001175
 60505.845954  0.944789  0.001170
 60505.866788  0.929108  0.001165
 60505.887621  0.919888  0.001162
 60505.908455  0.917813  0.001159
 60505.929288  0.917170  0.001156
 60505.950122  0.916780  0.001153
 60505.970955  0.918789  0.001151
 60505.991788  0.923881  0.001150
 60506.012622  0.937555  0.001152
 60506.033455  0.955326  0.001155
 60506.054289  0.971214  0.001158
 60506.075122  0.985231  0.001160
 60506.095956  0.994833  0.001162
 60506.116789  0.998718  0.001163
 60506.137622  0.998671  0.001163
 60506.158456  0.999309  0.001163
 60506.179289  0.998988  0.001163
 60506.200123  0.999447  0.001163
 60506.220956  0.999554  0.001163
 60506.241789  0.999597  0.001163
 60506.262623  1.000108  0.001163
 60506.283456  1.000309  0.001163
 60506.304290  1.000139  0.001163
 60506.325123  1.000619  0.001163
 60506.337623  1.000919  0.001163
 60506.565402  1.006104  0.001223
 60506.586235  1.006929  0.001223
 60506.607068  1.007007  0.001223
 60506.627902  1.006350  0.001223
 60506.648735  1.007553  0.001223
 60506.669569  1.008438  0.001223
 60506.690402  1.008112  0.001223
 60506.711235  1.007912  0.001223
 60506.732069  1.008186  0.001223
 60506.752902  1.007948  0.001223
 60506.773735  1.007876  0.001223
 60506.794569  1.007984  0.001223
 60506.815402  1.007259  0.001223
 60506.836236  1.007364  0.001223
 60506.857069  1.007247  0.001223
 60506.877902  1.006730  0.001223
 60506.898736  1.006474  0.001222
 60506.919569  1.006229  0.001222
 60506.940403  1.006488  0.001222
 60506.961236  1.005927  0.001222
 60506.982069  1.005863  0.001222
 60507.002903  1.005822  0.001222
 60507.023736  1.005700  0.001222
 60507.044569  1.004222  0.001222
 60507.065403  1.004934  0.001222
 60507.086236  1.004441  0.001222
 60507.107069  1.004078  0.001222
 60507.127903  1.003843  0.001222
 60507.148736  1.002810  0.001222
 60507.169569  1.002860  0.001222
 60507.190403  1.003012  0.001222
 60507.211236  1.001997  0.001222
 60507.232070  1.001969  0.001222
 60507.252903  1.001976  0.001222
 60507.273736  1.001441  0.001221
 60507.294570  1.000920  0.001221
 60507.315403  1.001320  0.001221
 60507.336236  1.000765  0.001221
 60507.357070  1.001156  0.001221
 60507.377903  1.000253  0.001221
 60507.398736  1.000200  0.001221
 60507.419570  0.997342  0.001221
 60507.440403  0.988423  0.001219
 60507.461236  0.972956  0.001216
 60507.482070  0.955176  0.001213
 60507.502903  0.938179  0.001209
 60507.523736  0.922328  0.001206
 60507.544570  0.917753  0.001205
 60507.565403  0.917652  0.001205
 60507.586236  0.917884  0.001205
 60507.607069  0.917914  0.001205
 60507.627903  0.917271  0.001205
 60507.648736  0.919525  0.001206
 60507.669569  0.932383  0.001208
 60507.690403  0.950025  0.001211
 60507.711236  0.968805  0.001215
 60507.732069  0.983901  0.001218
 60507.752903  0.994932  0.001220
 60507.773736  0.998526  0.001221
 60507.794569  0.998599  0.001221
 60507.815403  0.998633  0.001221
 60507.836236  0.999031  0.001221
 60507.857069  0.998245  0.001221
 60507.877902  0.999514  0.001221
 60507.898736  0.999772  0.001221
 60507.919569  0.999937  0.001221
 60507.940402  0.999246  0.001221
 60507.961236  0.999734  0.001221
 60507.982069  0.999716  0.001221
 60508.002902  1.000475  0.001221
 60508.023735  0.999825  0.001221
 60508.044569  0.994535  0.001220
 60508.065402  0.986170  0.001218
 60508.086235  0.976349  0.001216
 60508.107069  0.967000  0.001214
 60508.127902  0.959836  0.001213
 60508.148735  0.956343  0.001212
 60508.169569  0.956430  0.001213
 60508.190402  0.961015  0.001213
 60508.211235  0.969084  0.001215
 60508.232068  0.976691  0.001216
 60508.252902  0.985636  0.001218
 60508.273735  0.993741  0.001220
 60508.294568  0.998483  0.001220
 60508.315402  1.001960  0.001221
 60508.336235  1.002393  0.001221
 60508.357068  1.002851  0.001221
 60508.377901  1.003003  0.001221
 60508.398735  1.002482  0.001221
 60508.419568  1.003221  0.001221
 60508.440401  1.002778  0.001221
 60508.461234  1.003517  0.001221
 60508.482068  1.003038  0.001221
 60508.502901  1.003338  0.001221
 60508.523734  1.002528  0.001221
 60508.544567  1.001955  0.001221
 60508.565401  1.002326  0.001221
 60508.586234  1.002708  0.001221
 60508.607067  1.002205  0.001221
 60508.627900  1.002167  0.001221
 60508.648734  1.002165  0.001221
 60508.669567  0.999639  0.001220
 60508.690400  0.992695  0.001219
 60508.711234  0.982778  0.001217
 60508.732067  0.970343  0.001215
 60508.752900  0.956705  0.001212
 60508.773733  0.941850  0.001210
 60508.794567  0.927963  0.001207
 60508.815400  0.913754  0.001204
 60508.836233  0.903853  0.001202
 60508.857066  0.898322  0.001201
 60508.877900  0.897033  0.001201
 60508.898733  0.902886  0.001202
 60508.919566  0.912524  0.001204
 60508.940399  0.926168  0.001207
 60508.961233  0.942470  0.001210
 60508.982066  0.958862  0.001213
 60509.002899  0.974352  0.001216
 60509.023732  0.987265  0.001218
 60509.044566  0.996260  0.001220
 60509.065399  0.997090  0.001220
 60509.086232  0.987440  0.001218
 60509.107065  0.974513  0.001216
 60509.127899  0.957880  0.001212
 60509.148732  0.941261  0.001209
 60509.169565  0.925606  0.001206
 60509.190398  0.919527  0.001205
 60509.211232  0.917273  0.001205
 60509.232065  0.916431  0.001205
 60509.252898  0.917040  0.001205
 60509.273731  0.919192  0.001205
 60509.294565  0.926759  0.001206
 60509.315398  0.942901  0.001210
 60509.336231  0.960033  0.001213
 60509.357064  0.975819  0.001216
 60509.377898  0.989625  0.001218
 60509.398731  0.997704  0.001220
 60509.419564  0.998994  0.001220
 60509.440397  0.999299  0.001220
 60509.461231  0.999547  0.001220
 60509.482064  1.000026  0.001220
 60509.502897  1.000694  0.001220
 60509.523730  1.000437  0.001220
 60509.544563  1.000926  0.001220
 60510.586225  1.000564  0.001220
 60510.607058  1.000019  0.001220
 60510.627891  1.000360  0.001221
 60510.648725  1.000557  0.001221
 60510.669558  1.000957  0.001221
 60510.690391  0.999713  0.001220
 60510.711224  0.998497  0.001220
 60510.732058  0.990179  0.001219
 60510.752891  0.976256  0.001216
 60510.773724  0.960243  0.001213
 60510.794557  0.942154  0.001210
 60510.815390  0.926553  0.001207
 60510.836224  0.920350  0.001206
 60510.857057  0.920514  0.001206
 60510.877890  0.920799  0.001206
 60510.898723  0.921155  0.001206
 60510.919556  0.919916  0.001206
 60510.940390  0.922019  0.001206
 60510.961223  0.932492  0.001208
 60510.982056  0.948752  0.001211
 60511.002889  0.966631  0.001214
 60511.023723  0.982091  0.001217
 60511.044556  0.993453  0.001220
 60511.065389  0.998423  0.001220
 60511.086222  0.999559  0.001221
 60511.107055  0.999368  0.001221
 60511.127889  0.998425  0.001221
 60511.148722  0.997993  0.001221
 60511.169555  0.998029  0.001220
 60511.190388  0.999366  0.001221
 60511.211221  0.999088  0.001221
 60512.190382  1.000751  0.001222
 60512.211215  1.000467  0.001222
 60512.232049  1.000153  0.001222
 60512.252882  0.999496  0.001222
 60512.273715  0.999642  0.001222
 60512.294548  1.000090  0.001222
 60512.315381  0.999682  0.001222
 60512.336215  0.999314  0.001222
 60512.357048  0.996709  0.001221
 60512.377881  0.987913  0.001219
 60512.398714  0.974526  0.001217
 60512.419547  0.959169  0.001214
 60512.440381  0.940907  0.001211
 60512.461214  0.926547  0.001208
 60512.482047  0.919968  0.001207
 60512.502880  0.918908  0.001207
 60512.523713  0.918131  0.001207
 60512.544547  0.918743  0.001207
 60512.565380  0.920841  0.001207
 60512.586213  0.926831  0.001208
 60512.607046  0.942553  0.001211
 60512.627879  0.960401  0.001215
 60512.648713  0.975228  0.001217
 60512.669546  0.988084  0.001220
 60512.690379  0.996832  0.001222
 60512.711212  0.997903  0.001222
 60512.732045  0.998932  0.001222
 60512.752879  0.998444  0.001222
 60512.773712  0.999255  0.001222
 60512.794545  0.998857  0.001222
 60512.815378  0.999809  0.001222
 60512.836211  0.999294  0.001222
 60513.863982  0.996763  0.001223
 60513.884815  0.996896  0.001223
 60513.905649  0.996592  0.001223
 60513.926482  0.996923  0.001223
 60513.947315  0.996134  0.001223
 60513.968148  0.996211  0.001223
 60513.988981  0.996121  0.001223
 60514.009814  0.992065  0.001222
 60514.030648  0.980898  0.001220
 60514.051481  0.966251  0.001217
 60514.072314  0.950025  0.001215
 60514.093147  0.933533  0.001212
 60514.113980  0.921210  0.001209
 60514.134814  0.920139  0.001209
 60514.155647  0.919828  0.001209
 60514.176480  0.919835  0.001209
 60514.197313  0.918816  0.001209
 60514.218146  0.919872  0.001209
 60514.238980  0.923767  0.001210
 60514.259813  0.937450  0.001212
 60514.280646  0.954704  0.001215
 60514.301479  0.971118  0.001218
 60514.322312  0.985011  0.001221
 60514.343145  0.994182  0.001223
 60514.363979  0.996720  0.001223
 60514.384812  0.997102  0.001223
 60514.405645  0.996019  0.001223
 60514.426478  0.996849  0.001224
 60514.447311  0.997293  0.001224
 60514.468145  0.997324  0.001225
 60514.488978  0.997008  0.001225
 60514.509811  0.997564  0.001225
 60515.468137  0.999045  0.001228
 60515.488970  0.998884  0.001228
 60515.509804  0.998820  0.001229
 60515.530637  0.999361  0.001229
 60515.551470  0.998292  0.001229
 60515.572303  0.998750  0.001229
 60515.593136  0.998773  0.001229
 60515.613970  0.999348  0.001229
 60515.634803  0.998216  0.001229
 60515.655636  0.991661  0.001228
 60515.676469  0.980635  0.001225
 60515.697302  0.966502  0.001223
 60515.718135  0.950396  0.001219
 60515.738969  0.934166  0.001216
 60515.759802  0.923675  0.001214
 60515.780635  0.920805  0.001214
 60515.801468  0.919924  0.001214
 60515.822301  0.920383  0.001214
 60515.843135  0.921629  0.001215
 60515.863968  0.925274  0.001215
 60515.884801  0.937009  0.001218
 60515.905634  0.953848  0.001221
 60515.926467  0.969852  0.001224
 60515.947300  0.984065  0.001226
 60515.968134  0.994019  0.001227
 60515.988967  0.999494  0.001228
 60516.009800  0.999502  0.001228
 60516.030633  0.999974  0.001228
 60516.051466  0.999572  0.001228
 60516.072300  1.000680  0.001229
 60516.093133  1.000242  0.001229
 60516.113966  1.000494  0.001230
 60517.155625  1.000317  0.001236
 60517.176458  1.000577  0.001236
 60517.197291  0.999497  0.001236
 60517.218124  1.000196  0.001236
 60517.238958  0.999891  0.001235
 60517.259791  0.999442  0.001235
 60517.280624  0.999773  0.001234
 60517.301457  0.993688  0.001233
 60517.322290  0.981975  0.001231
 60517.343124  0.966648  0.001228
 60517.363957  0.949895  0.001225
 60517.384790  0.933103  0.001222
 60517.405623  0.923964  0.001220
 60517.426456  0.922975  0.001221
 60517.447289  0.923136  0.001222
 60517.468123  0.923230  0.001222
 60517.488956  0.922690  0.001223
 60517.509789  0.922445  0.001224
 60517.530622  0.928240  0.001226
 60517.551455  0.944515  0.001229
 60517.572289  0.961586  0.001233
 60517.593122  0.977156  0.001237
 60517.613955  0.990126  0.001240
 60517.634788  0.998029  0.001242
 60517.655621  0.998426  0.001242
 60517.676454  0.999321  0.001243
 60517.697288  0.998710  0.001243
 60517.718121  0.999875  0.001243
 60517.738954  0.999153  0.001243
 60517.759787  0.999982  0.001243
 60517.780620  0.999339  0.001243
 60518.759780  0.998732  0.001249
 60518.780614  0.997281  0.001248
 60518.801447  0.998986  0.001248
 60518.822280  0.997602  0.001247
 60518.843113  0.997698  0.001246
 60518.863946  0.997618  0.001245
 60518.884780  0.997342  0.001244
 60518.905613  0.998217  0.001243
 60518.926446  0.995266  0.001242
 60518.947279  0.986960  0.001240
 60518.968112  0.975151  0.001237
 60518.988946  0.961234  0.001234
 60519.009779  0.943401  0.001229
 60519.030612  0.928248  0.001225
 60519.051445  0.920794  0.001222
 60519.072278  0.918303  0.001219
 60519.093112  0.917924  0.001217
 60519.113945  0.919555  0.001214
 60519.134778  0.919544  0.001211
 60519.155611  0.925110  0.001209
 60519.176444  0.938487  0.001209
 60519.197277  0.955672  0.001211
 60519.211166  0.968525  0.001213
 60520.447267  0.998981  0.001220
 60520.468100  0.998610  0.001220
 60520.488933  0.998582  0.001220
 60520.509766  0.998442  0.001220
 60520.530599  0.997125  0.001220
 60520.551432  0.997893  0.001220
 60520.572265  0.997539  0.001220
 60520.593099  0.989424  0.001218
 60520.613932  0.975166  0.001215
 60520.634765  0.959234  0.001212
 60520.655598  0.940829  0.001209
 60520.676431  0.925319  0.001206
 60520.697264  0.918171  0.001205
 60520.718097  0.918367  0.001205
 60520.738930  0.918103  0.001205
 60520.759763  0.918397  0.001205
 60520.780596  0.917797  0.001204
 60520.801429  0.919382  0.001205
 60520.822262  0.928763  0.001207
 60520.843096  0.945129  0.001210
 60520.863928  0.963305  0.001213
 60520.884762  0.978878  0.001216
 60520.905595  0.991501  0.001218
 60520.926428  0.997421  0.001219
 60520.947261  0.997539  0.001219
 60520.968094  0.998306  0.001220
 60520.988927  0.998360  0.001220
 60521.009760  0.998786  0.001220
 60521.030593  0.998744  0.001220
 60521.051426  0.998575  0.001220
 60521.072259  0.998405  0.001220
 60522.051412  0.999242  0.001219
 60522.072245  0.999336  0.001219
 60522.093078  0.998674  0.001219
 60522.113911  0.999142  0.001219
 60522.134744  0.998318  0.001219
 60522.155577  0.998384  0.001219
 60522.176410  0.998368  0.001219
 60522.197243  0.998444  0.001219
 60522.218076  0.995481  0.001219
 60522.238909  0.985680  0.001217
 60522.259742  0.971829  0.001214
 60522.280575  0.956312  0.001211
 60522.301408  0.939065  0.001208
 60522.322241  0.924535  0.001205
 60522.343074  0.919409  0.001204
 60522.363907  0.917223  0.001204
 60522.384740  0.917578  0.001204
 60522.405573  0.917372  0.001204
 60522.426406  0.919707  0.001204
 60522.447239  0.928057  0.001206
 60522.468072  0.944707  0.001209
 60522.488905  0.961234  0.001212
 60522.509738  0.976845  0.001215
 60522.530571  0.989339  0.001217
 60522.551404  0.996820  0.001219
 60522.572237  0.998101  0.001219
 60522.593070  0.998357  0.001219
 60522.613903  0.998990  0.001219
 60522.634736  0.999024  0.001219
 60522.655569  0.999132  0.001219
 60522.676403  0.999464  0.001219
 60522.697236  0.999886  0.001219
 60523.738885  0.999859  0.001219
 60523.759718  0.999590  0.001219
 60523.780551  0.999286  0.001219
 60523.801384  0.998747  0.001219
 60523.822217  0.999082  0.001219
 60523.843050  0.999041  0.001219
 60523.863883  0.996894  0.001219
 60523.884716  0.986742  0.001217
 60523.905549  0.972682  0.001214
 60523.926382  0.955239  0.001211
 60523.947215  0.938290  0.001208
 60523.968048  0.924335  0.001205
 60523.988881  0.920655  0.001204
 60524.009714  0.920448  0.001204
 60524.030547  0.920237  0.001204
 60524.051380  0.919735  0.001204
 60524.072213  0.920056  0.001204
 60524.093046  0.922380  0.001205
 60524.113879  0.934962  0.001207
 60524.134712  0.952145  0.001211
 60524.155545  0.969104  0.001214
 60524.176378  0.983968  0.001217
 60524.197211  0.994570  0.001219
 60524.218044  0.998718  0.001219
 60524.238877  0.998721  0.001219
 60524.259710  0.998605  0.001219
 60524.280543  0.999016  0.001219
 60524.301376  0.998710  0.001219
 60524.322209  0.999252  0.001220
 60524.343042  1.000003  0.001220
 60524.363875  0.999501  0.001220
 60525.343025  0.999462  0.001220
 60525.363858  0.999115  0.001220
 60525.384691  0.999115  0.001220
 60525.405524  0.999659  0.001220
 60525.426357  0.999195  0.001220
 60525.447190  0.999100  0.001220
 60525.468023  0.998367  0.001220
 60525.488856  0.998470  0.001220
 60525.509689  0.992622  0.001219
 60525.530522  0.982565  0.001217
 60525.551355  0.968082  0.001215
 60525.572188  0.952303  0.001212
 60525.593021  0.935847  0.001209
 60525.613854  0.923277  0.001206
 60525.634687  0.919683  0.001205
 60525.655520  0.918308  0.001205
 60525.676352  0.917838  0.001205
 60525.697185  0.919171  0.001205
 60525.718018  0.922162  0.001206
 60525.738851  0.933622  0.001208
 60525.759684  0.949675  0.001211
 60525.780517  0.966787  0.001214
 60525.801350  0.980635  0.001217
 60525.822183  0.991557  0.001219
 60525.843016  0.997372  0.001220
 60525.863849  0.998233  0.001221
 60525.884682  0.998495  0.001221
 60525.905515  0.998856  0.001221
 60525.926348  0.998947  0.001221
 60525.947181  0.999102  0.001221
 60525.968014  0.999810  0.001221
 60527.023551  0.998881  0.001221
 60527.044384  0.997842  0.001221
 60527.065217  0.997954  0.001221
 60527.086050  0.997724  0.001221
 60527.106883  0.998330  0.001221
 60527.127716  0.998408  0.001222
 60527.148549  0.995759  0.001221
 60527.169381  0.986490  0.001219
 60527.190214  0.972495  0.001217
 60527.211047  0.955533  0.001213
 60527.231880  0.939312  0.001210
 60527.252713  0.925254  0.001207
 60527.273546  0.921025  0.001206
 60527.294379  0.921411  0.001206
 60527.315212  0.921747  0.001206
 60527.336045  0.921519  0.001206
 60527.356878  0.921555  0.001206
 60527.377711  0.923373  0.001207
 60527.398544  0.935031  0.001209
 60527.419377  0.952156  0.001213
 60527.440210  0.968875  0.001216
 60527.461043  0.983634  0.001219
 60527.481876  0.993902  0.001221
 60527.502709  0.998352  0.001222
 60527.523542  0.998038  0.001222
 60527.544375  0.998068  0.001222
 60527.565208  0.998228  0.001222
 60527.586041  0.998790  0.001222
 60527.606874  0.998855  0.001222
 60527.627706  0.998756  0.001222
 60527.648539  0.999447  0.001222
 60528.627688  0.999115  0.001224
 60528.648521  0.999553  0.001224
 60528.669354  0.999269  0.001224
 60528.690187  0.999084  0.001224
 60528.711020  0.998666  0.001223
 60528.731853  0.999253  0.001223
 60528.752686  0.998481  0.001223
 60528.773519  0.998375  0.001223
 60528.794352  0.993648  0.001223
 60528.815185  0.983367  0.001221
 60528.836018  0.968941  0.001218
 60528.856851  0.953934  0.001216
 60528.877684  0.936977  0.001212
 60528.898516  0.924070  0.001210
 60528.919349  0.920453  0.001209
 60528.940182  0.918703  0.001208
 60528.961015  0.919225  0.001208
 60528.981848  0.921064  0.001208
 60529.002681  0.922769  0.001209
 60529.023514  0.933285  0.001211
 60529.044347  0.949548  0.001215
 60529.065180  0.966240  0.001218
 60529.086013  0.980933  0.001221
 60529.106846  0.991981  0.001224
 60529.127679  0.998030  0.001225
 60529.148512  0.998485  0.001225
 60529.169345  0.999937  0.001225
 60529.190178  0.998452  0.001225
 60529.211011  0.999412  0.001224
 60529.231844  0.998886  0.001224
 60529.252677  0.999581  0.001224
 60529.273510  0.999840  0.001223
 60530.315157  0.998944  0.001227
 60530.335990  0.998990  0.001227
 60530.356823  0.999392  0.001227
 60530.377656  0.998994  0.001227
 60530.398489  0.998689  0.001228
 60530.419322  0.998609  0.001228
 60530.440155  0.993992  0.001228
 60530.460988  0.982870  0.001226
 60530.481821  0.968120  0.001224
 60530.502654  0.951493  0.001221
 60530.523487  0.935100  0.001218
 60530.544319  0.923129  0.001217
 60530.565152  0.921707  0.001217
 60530.585985  0.921366  0.001217
 60530.606818  0.921726  0.001217
 60530.627651  0.921431  0.001218
 60530.648484  0.920753  0.001218
 60530.669317  0.925846  0.001219
 60530.690150  0.940130  0.001221
 60530.710983  0.956964  0.001225
 60530.731816  0.973900  0.001228
 60530.752649  0.987149  0.001231
 60530.773482  0.996180  0.001233
 60530.794315  0.998295  0.001234
 60530.815148  0.998292  0.001234
 60530.835981  0.998437  0.001234
 60530.856814  0.998835  0.001235
 60530.877647  0.998225  0.001235
 60530.898480  0.999071  0.001235
 60530.919313  0.998844  0.001234
 60530.940146  0.999676  0.001234
 60531.919295  0.999966  0.001246
 60531.940128  0.999745  0.001245
 60531.960961  0.999858  0.001245
 60531.981794  0.999643  0.001244
 60532.002627  0.998946  0.001243
 60532.023460  0.999810  0.001243
 60532.044293  0.998813  0.001242
 60532.065126  0.998121  0.001242
 60532.085959  0.991237  0.001240
 60532.106792  0.980034  0.001237
 60532.127625  0.965642  0.001234
 60532.148457  0.948974  0.001230
 60532.169290  0.933178  0.001227
 60532.190123  0.923107  0.001224
 60532.210956  0.920788  0.001223
 60532.231789  0.919534  0.001223
 60532.252622  0.920167  0.001223
 60532.273455  0.921329  0.001222
 60532.294288  0.925082  0.001222
 60532.315121  0.938197  0.001224
 60532.335954  0.955102  0.001225
 60532.356787  0.970575  0.001226
 60532.377620  0.984199  0.001226
 60532.398453  0.994626  0.001226
 60532.419286  0.999037  0.001224
 60532.440119  0.999324  0.001221
 60532.460952  0.999882  0.001219
 60532.481785  0.999085  0.001218
 60532.502618  0.999327  0.001218
 60532.523451  0.999233  0.001218
 60532.544284  0.999510  0.001218
