# Supplementary material for: Discovery of the most compact 3+1-type quadruple star system TIC 120362137
Source: Nat Commun. 2026 Mar 3;17:1859. doi: 10.1038/s41467-026-69223-4 (PMC12957322; doi:10.1038/s41467-026-69223-4)
Supplement: Supplementary file 4 — Supplementary Dataset 2 [file 41467_2026_69223_MOESM4_ESM.txt]

# Supplementary Data 2: 
# The original Sloan-z' filtered GAO80 observations of TIC 120362137 (see in the Methods section).
# The data columns are:
# Col. 1: BJD - 2400000[in days]
# Col. 2: Normalized (or relative) flux
# Col. 3: Observational uncertainties (in normalized flux)
59302.504597  0.839537307  0.001755260
59302.507688  0.840674743  0.002067354
59302.508845  0.844749610  0.002022912
59302.510003  0.840450229  0.002004876
59302.513487  0.836966355  0.002004274
59302.514644  0.841309901  0.002022424
59302.515813  0.838015401  0.002022223
59302.516971  0.837159095  0.002027867
59302.518128  0.838409132  0.002046339
59302.519286  0.835002931  0.002045716
59302.520455  0.838918941  0.002070763
59302.521612  0.831955314  0.002053575
59302.525096  0.841247913  0.002045519
59302.526254  0.838540417  0.002031213
59302.527411  0.833673506  0.002011745
59302.528569  0.836519367  0.002003203
59302.529738  0.836712005  0.002034490
59302.530895  0.833090151  0.002125433
59302.532053  0.834510874  0.002098313
59302.541335  0.833865489  0.002327096
59302.542493  0.836072618  0.002225448
59302.543662  0.837714437  0.002260681
59302.547134  0.835549147  0.002377969
59302.549461  0.834318743  0.002405205
59302.550618  0.837891915  0.003480489
59302.551776  0.835318308  0.003839089
59302.552945  0.830447152  0.004122650
59302.554102  0.832399863  0.003971343
59302.556417  0.830385965  0.004275309
59377.341088  1.017288184  0.002201849
59377.342592  1.018628915  0.002195369
59377.345613  1.017325663  0.002173820
59377.347118  1.011859003  0.002106222
59377.348622  1.011095087  0.002132569
59377.350138  1.015359882  0.002122861
59377.351643  1.011831044  0.002124802
59377.353147  1.014780235  0.002084263
59377.356168  1.011840364  0.002040947
59377.357673  1.016192534  0.002049726
59377.359177  1.011859003  0.002050304
59377.360682  1.008723178  0.002043950
59377.362198  1.012231854  0.002051060
59377.363703  1.011011277  0.002039275
59377.365207  1.016529532  0.002031681
59377.366712  1.008305184  0.002015243
59377.368228  1.008760341  0.001997571
59377.369733  1.010759891  0.002029458
59377.371237  1.009327253  0.001998693
59377.372742  1.007163550  0.001994409
59377.374246  1.007961630  0.001986705
59377.375762  1.008797506  0.001997644
59377.378772  1.012726094  0.002014751
59377.380276  1.012810045  0.002024247
59377.381781  1.013117927  0.002015531
59377.383297  1.015257017  0.002038488
59377.384801  1.008853256  0.001997755
59377.386306  1.009550388  0.001999135
59377.387811  1.009225000  0.002017081
59377.389327  1.011812406  0.002031572
59377.390831  1.008472361  0.002015577
59377.392336  1.012772732  0.002014844
59377.393840  1.009810774  0.002008951
59377.395345  1.010452726  0.002028842
59377.396861  1.012427656  0.002051457
59377.410425  1.015593704  0.002113996
59377.411930  1.013043280  0.001996721
59377.413435  1.016005362  0.002002560
59377.414951  1.004393746  0.002044429
59377.422485  1.009541090  0.001999117
59377.423990  1.010787820  0.002029515
59377.425494  1.012856688  0.001996354
59377.426999  1.010545797  0.002150026
59377.448109  1.010368970  0.001972839
59377.449614  1.011859003  0.002171459
59377.458653  1.011998806  0.002358176
59377.460169  1.013948740  0.001970490
59377.461674  1.011933562  0.001957253
59377.463178  1.007098618  0.001947901
59377.464683  1.001078191  0.001927037
59377.466187  1.003321226  0.001931354
59377.467704  0.997681686  0.002251302
59377.470713  1.008063755  0.002005476
59377.472217  1.011504921  0.002133434
59377.473733  1.007878080  0.001930843
59377.475238  1.007534671  0.001958025
59377.476743  1.008639565  0.001941592
59377.478247  1.010778510  0.001964329
59377.479752  1.001797630  0.001993010
59377.485782  1.005708221  0.002315729
59377.487298  1.003644710  0.002107611
59377.488802  1.009671273  0.001999374
59377.490307  1.006829658  0.002095753
59377.491811  1.011970844  0.002227622
59377.494832  1.012119984  0.002293205
59377.496337  1.010992654  0.002020614
59377.497841  1.008537382  0.001997129
59377.499357  1.008026617  0.001958981
59377.500862  1.010731963  0.001964238
59377.502367  1.006736930  0.002002836
59377.503871  1.009373736  0.002203312
59377.505376  1.008193748  0.002117164
59377.506892  1.004430750  0.002211025
59377.508397  1.008620986  0.002248118
59377.509901  1.002840812  0.002105923
59377.511406  1.002286775  0.002187842
59380.333483  1.002222157  0.002732319
59380.334293  1.005967616  0.002751795
59380.335115  1.006088072  0.002733592
59380.335925  0.999935530  0.002726085
59380.336736  1.004865648  0.002721015
59380.337546  1.009169229  0.002760553
59380.338356  1.009392329  0.002761164
59380.339178  1.007562511  0.002802558
59380.340798  1.006412448  0.002799359
59380.341608  1.007822384  0.002775434
59380.342419  0.995396249  0.002732046
59380.343240  1.004708323  0.002748351
59380.344051  0.999972369  0.002716975
59380.344861  1.003302744  0.002726024
59380.345671  0.999060986  0.002714499
59380.346481  1.000165800  0.002726713
59380.348113  0.999686897  0.002697785
59380.348923  1.001327169  0.002692989
59380.349734  0.998049313  0.002711750
59380.350544  1.003589248  0.002717559
59380.351366  1.007701720  0.002728695
59380.352176  1.004717577  0.002729868
59380.352986  0.996928473  0.002699523
59380.353796  1.003635466  0.002745416
59380.354606  1.006013943  0.002742656
59380.355428  1.004893414  0.002711835
59380.356238  0.999585621  0.002688305
59380.357859  0.997893055  0.002702135
59380.358669  1.007154274  0.002699384
59380.359491  1.006282685  0.002687780
59380.360301  1.002776159  0.002669178
59380.361111  1.002609926  0.002696439
59380.361921  1.008760341  0.002712980
59380.362732  1.002702274  0.002687452
59380.365174  1.002083705  0.002676564
59380.365984  0.997589800  0.002682937
59380.366794  0.995873096  0.002678320
59380.367616  1.003339708  0.002707642
59380.368426  1.004967460  0.002693523
59380.370047  1.000589636  0.002691005
59380.370857  1.001142735  0.002729376
59380.372489  1.004689816  0.002748300
59380.373299  1.001179619  0.002711034
59380.374109  1.000221073  0.002680802
59380.375741  0.999953949  0.002680086
59380.377362  1.002296007  0.002704826
59380.378172  0.995946478  0.002669345
59380.378994  1.007794537  0.002673254
59380.379804  0.997654119  0.002655544
59380.380614  1.005115569  0.002684662
59380.381424  1.003515304  0.002671145
59380.382234  0.999548795  0.002660587
59380.383866  0.998067698  0.002684223
59380.384677  1.000856929  0.002673288
59380.385487  0.996524545  0.002643359
59380.386297  1.002831576  0.002660089
59380.387119  1.001345614  0.002656147
59380.387929  0.998472252  0.002639329
59380.388739  1.002351397  0.002649583
59380.389549  0.999309463  0.002650746
59380.391181  1.005337772  0.002648218
59380.391992  0.998876970  0.002621999
59380.392802  1.005384071  0.002648340
59380.393612  1.001373283  0.002628552
59380.394422  1.005134084  0.002647681
59380.395244  0.999907901  0.002624705
59380.396054  0.996414411  0.002633890
59380.396864  1.005393331  0.002639104
59380.397675  0.995781377  0.002989904
59380.398485  0.998582613  0.002639621
59380.399307  0.997644930  0.002637142
59380.400117  0.999521177  0.002632896
59380.400927  1.000359268  0.002625890
59380.401737  1.004449253  0.002645877
59380.402547  1.004338243  0.002627084
59380.403369  1.001179619  0.002628043
59380.404179  1.001447069  0.002647193
59380.404990  1.005837910  0.002668064
59380.405800  1.007989481  0.002683055
59380.406610  1.006653482  0.002642412
59380.407420  1.003764888  0.002634830
59380.408242  1.002711510  0.002650535
59380.409052  1.000147376  0.002652969
59380.409862  1.001797630  0.002638893
59380.410673  1.000829274  0.002645560
59380.411483  1.000561989  0.002626422
59380.412305  1.003681687  0.002625367
59380.413115  1.001032090  0.002627656
59380.413925  0.996873382  0.002625921
59380.414735  1.002249850  0.002621622
59380.415545  1.002083705  0.002611958
59380.416367  1.003099468  0.002633083
59380.417177  1.004773101  0.002646730
59380.417988  1.000709448  0.002626809
59380.418798  1.003219581  0.002624158
59380.419620  1.003885081  0.002644391
59380.420430  1.004680562  0.002637233
59380.421240  1.004551022  0.002618389
59380.422050  1.000000000  0.002597316
59380.422861  1.003866589  0.002616605
59380.423682  1.001428622  0.002628697
59380.424492  0.998858570  0.002612751
59380.425303  1.000036842  0.002588201
59380.426113  1.001382506  0.002600907
59380.427745  1.002120624  0.002630514
59380.428555  1.002896233  0.002623312
59380.429365  1.004754593  0.002637428
59380.430175  1.003228821  0.002624182
59380.430986  1.002563755  0.002613209
59380.431807  1.002970132  0.002623506
59380.432618  0.998858570  0.002603551
59380.434238  1.008175177  0.002646406
59380.435048  0.997626553  0.002600340
59380.435870  1.004921181  0.002628609
59380.436680  1.003515304  0.002624932
59380.437490  1.007052240  0.002634183
59380.438301  1.001686914  0.002629375
59380.439111  1.006746202  0.002614838
59380.439933  0.999208224  0.002613666
59380.440743  0.997001932  0.002589529
59380.441553  1.005282217  0.002620295
59380.442363  1.006023209  0.002631492
59380.443185  0.997608176  0.002600292
59380.443995  1.003487576  0.002615617
59380.444805  0.996175829  0.002578208
59380.445616  1.000691014  0.002589894
59380.446426  0.999871064  0.002587772
59380.447248  0.999116198  0.002576616
59380.448058  1.001797630  0.002583531
59380.448868  1.004236495  0.002599070
59380.449678  1.000506697  0.002589417
59380.450489  1.000101319  0.002579157
59380.451310  1.003524547  0.002587985
59380.452120  1.004754593  0.002600411
59380.452931  0.998886170  0.002576023
59380.453741  1.002231388  0.002584650
59380.454563  1.000820056  0.002590228
59380.455373  1.002092934  0.002602752
59380.456183  1.004301243  0.002608488
59380.456993  0.996258409  0.002569246
59380.457803  1.003404397  0.002596917
59380.458625  0.996900927  0.002561721
59380.459435  1.004162503  0.002589630
59380.460246  1.001548535  0.002582889
59380.461056  0.997764390  0.002582320
59380.461878  1.001613109  0.002583055
59380.462688  1.003358190  0.002606038
59380.463498  1.001631560  0.002583103
59380.464308  0.999659275  0.002578017
59380.465118  1.005671170  0.002612046
59380.465940  0.999281851  0.002595451
59380.466750  1.004088516  0.002589439
59380.467561  1.005097054  0.002592040
59380.468371  1.002139084  0.002584412
59380.469181  0.999861854  0.002587748
59380.470003  1.002877759  0.002595554
59380.470813  1.006736930  0.002605542
59380.471623  1.003469091  0.002587842
59380.472434  1.004328993  0.002590059
59380.473244  1.001557760  0.002573688
59380.474065  1.002536054  0.002576202
59380.474876  0.996910109  0.002570927
59380.475686  1.008416632  0.002609889
59380.476496  1.007859514  0.002617730
59380.477306  1.005522979  0.002593138
59380.478128  1.002536054  0.002585436
59380.478938  1.004430750  0.002571819
59380.479748  1.001004431  0.002572266
59380.480559  1.003607735  0.002578956
59380.481380  1.001022871  0.002581533
59380.483001  1.002065246  0.002584221
59380.484621  1.002572989  0.002594765
59380.485443  1.000184224  0.002579370
59380.486253  1.007135722  0.002588022
59380.487063  1.002831576  0.002576961
59380.487874  1.007070791  0.002578579
59380.488696  1.004005288  0.002570730
59380.489506  1.005004485  0.002582545
59380.490316  1.006838931  0.002596532
59380.491126  1.000165800  0.002579323
59380.491936  1.005365551  0.002583473
59380.492758  1.005309994  0.002592589
59380.493568  1.001142735  0.002591063
59380.494378  1.006468066  0.002586306
59380.495189  0.999972369  0.002588034
59380.495999  1.001751497  0.002592639
59380.496821  1.002028329  0.002593355
59380.497631  1.007089342  0.002615729
59380.498441  0.999981579  0.002588058
59380.499251  1.002499120  0.002585340
59380.500062  0.999502765  0.002568407
59380.500883  1.001613109  0.002573830
59380.501693  1.004680562  0.002581713
59380.502504  1.002360629  0.002584983
59380.503314  0.998922971  0.002585318
59380.504124  1.009159935  0.002630402
59380.504946  1.006514417  0.002604966
59380.505756  1.006236345  0.002604246
59380.506566  1.000285561  0.002588845
59380.507376  1.007423321  0.002607318
59380.508198  1.002434488  0.002585174
59380.509008  1.001354837  0.002591612
59380.509819  1.006560770  0.002595815
59380.510629  1.007794537  0.002608279
59380.511439  1.009215705  0.002611957
59380.512261  1.003949806  0.002598328
59380.513071  1.001650011  0.002592376
59380.513881  0.999834228  0.002578468
59380.514691  1.005828646  0.002593927
59380.515502  0.999576414  0.002577803
59380.516323  1.000165800  0.002570111
59380.517134  1.003413639  0.002578457
59380.517944  1.004199498  0.002571227
59380.518754  1.006078805  0.002576039
59380.519564  1.000727882  0.002562338
59380.520386  1.006736930  0.002568452
59380.521196  1.004569527  0.002581427
59380.522006  0.999419917  0.002568194
59380.522817  1.005995412  0.002585091
59380.523627  1.003848097  0.002598065
59380.524449  1.000515912  0.002561796
59380.526069  1.001917587  0.002574613
59380.526879  1.002794631  0.002576866
59380.527701  0.999456738  0.002568289
59380.529321  1.001945271  0.002574684
59380.530132  1.003552275  0.002578813
59380.530942  0.999696105  0.002559697
59380.531764  1.002970132  0.002568080
59380.532574  1.006699841  0.002586901
59380.533384  1.005087797  0.002592016
59380.534194  1.006245613  0.002604270
59380.535005  1.006347565  0.002595265
59380.535826  1.002868522  0.002577056
59380.538257  1.004791610  0.002609761
59380.539067  1.004680562  0.002600219
59380.539889  1.005912025  0.002594142
59380.540699  1.001059750  0.002581628
59380.541509  1.004514014  0.002590536
59380.543130  1.005717483  0.002602903
59380.543951  1.006356834  0.002595289
59380.544762  1.005402591  0.002602088
59380.545572  1.009438814  0.002621832
59380.546382  1.003016321  0.002586674
59380.547192  1.007803820  0.002608303
59380.548014  1.009243591  0.002612029
59380.548824  1.003348949  0.002587532
59380.549634  1.004273493  0.002580666
59380.550445  1.006088072  0.002585329
59380.551266  1.005439632  0.002583663
59380.552077  1.002037558  0.002574921
59380.552887  1.002111394  0.002584340
59380.553697  1.007738846  0.002598853
59380.554507  1.007358372  0.002597872
59380.555329  1.002923944  0.002586436
59380.556139  1.005902761  0.002594118
59380.556949  1.001078191  0.002572456
59380.557760  1.005606334  0.002584091
59380.558570  1.004338243  0.002580833
59380.559392  1.000313201  0.002570490
59380.560202  1.002582224  0.002567086
59380.561012  1.004079268  0.002570919
59380.561822  1.001244169  0.002563660
59380.562633  1.003580005  0.002578884
59380.563454  1.003080990  0.002577602
59380.564264  1.003672442  0.002569878
59380.565075  1.001834538  0.002565172
59380.565885  1.006551499  0.002577250
59380.566695  1.001502413  0.002564322
59380.567517  1.003062513  0.002577555
59380.568327  1.007738846  0.002589571
59380.569137  1.008193748  0.002590740
59380.569948  1.004810119  0.002582045
59380.570769  1.001714592  0.002564865
59380.571579  1.002868522  0.002567819
59380.572389  1.001954500  0.002565479
59383.340165  1.007191379  0.002875738
59383.340975  0.998398684  0.002795460
59383.341786  1.003191861  0.002827360
59383.342596  1.007395485  0.002857764
59383.343417  1.004726831  0.002831686
59383.344228  1.006013943  0.002835314
59383.345848  1.005041512  0.002832573
59383.346658  0.997764390  0.002802874
59383.347480  1.003099468  0.002827100
59383.348290  1.005569286  0.002843322
59383.349100  1.004578780  0.002840521
59383.349911  1.005180373  0.002805190
59383.350732  1.004671309  0.002850036
59383.351543  0.995955651  0.002816139
59383.352353  0.992805101  0.002816374
59383.353163  1.006959492  0.002810155
59383.353973  1.004217996  0.002821003
59383.356415  0.995203741  0.002795680
59383.358036  1.000884584  0.002820857
59383.358858  1.005013742  0.002832495
59383.359668  0.999309463  0.002834826
59383.360478  0.999502765  0.002826169
59383.361288  0.989901540  0.002817255
59383.362098  1.007070791  0.002866119
59383.362920  0.995772206  0.002833963
59383.363730  0.999576414  0.002789551
59383.364541  0.997856292  0.002849085
59383.365351  1.002813103  0.002826293
59383.366161  1.004079268  0.002820613
59383.366983  1.003552275  0.002819133
59383.367793  0.998555022  0.002786701
59383.369413  0.995478764  0.002805622
59383.371045  0.994589798  0.002766474
59383.372666  0.998775775  0.002870108
59383.373476  1.001889903  0.002879057
59383.374286  1.000202648  0.002855784
59383.375108  0.994681407  0.002867504
59383.375918  0.991352258  0.002821384
59383.376728  0.993646712  0.002791306
59383.377539  1.001659236  0.002823040
59383.378349  0.997525485  0.002811390
59383.379171  0.996855019  0.002827863
59383.379981  0.994644762  0.002839915
59383.380791  0.997497923  0.002802125
59383.383233  1.005782327  0.002834661
59383.384043  1.001613109  0.002832136
59383.384854  0.994910467  0.002794857
59383.385664  0.996423588  0.002808285
59383.386474  0.998536628  0.002786649
59383.387296  0.993646712  0.002745547
59383.388106  0.997268267  0.002783110
59383.388916  1.002296007  0.002806372
59383.389726  0.999493560  0.002789320
59383.390537  0.997286637  0.002801532
59383.391358  0.997782770  0.002812115
59383.392169  0.999558001  0.002817118
59383.392979  0.994489037  0.002775354
59383.393789  0.990138619  0.002763213
59383.395421  0.995579625  0.002769227
59383.396231  0.996744849  0.002717386
59383.397041  0.991818032  0.002731360
59383.397852  0.999953949  0.002753765
59383.398662  1.000543558  0.002773819
59383.399484  0.998729780  0.002731996
59383.400294  1.002970132  0.002743596
59383.401104  0.996983567  0.002754767
59383.401914  1.000036842  0.002744783
59383.402724  0.995341243  0.002750229
59383.403546  1.002416023  0.002788243
59383.404356  1.002065246  0.002787267
59383.405167  0.999116198  0.002742256
59383.405977  1.001050530  0.002738345
59383.407609  1.003801869  0.002764362
59383.408419  0.998049313  0.002739327
59383.409229  0.996185004  0.002752561
59383.410039  0.994928794  0.002703272
59383.410850  0.995616304  0.002714310
59383.411671  1.000027631  0.002744757
59383.412482  0.997387681  0.002755884
59383.414102  1.003339708  0.002744607
59383.414912  0.997424427  0.002737612
59383.416544  0.997562236  0.002701239
59383.418975  1.002563755  0.002751718
59383.420607  0.995002106  0.002730964
59383.421417  0.995240407  0.002722451
59383.422227  0.998371098  0.002749406
59383.423037  0.991744955  0.002694621
59383.423859  0.995680496  0.002714485
59383.424669  0.996084082  0.002715585
59383.425480  1.001566984  0.002730533
59383.426290  1.001354837  0.002729954
59383.427100  0.993289855  0.002707967
59383.427922  0.992750238  0.002706496
59383.428732  0.995588795  0.002723404
59383.429542  0.994919631  0.002721574
59383.430352  1.000525127  0.002718477
59383.431174  1.000414551  0.002773462
59383.431984  1.000221073  0.002782138
59383.432795  0.996910109  0.002772928
59383.433605  1.002443721  0.002816019
59383.434415  0.999788185  0.002790142
59383.435237  1.001437846  0.002767075
59383.436857  0.997727632  0.002701687
59383.437667  0.999917110  0.002744454
59383.438478  1.002471420  0.002769931
59383.439288  1.000552773  0.002773845
59383.440110  1.000119742  0.002763433
59383.440920  1.001179619  0.002729477
59383.441730  1.000552773  0.002736983
59383.442540  0.998656194  0.002722597
59383.443362  0.994205131  0.002719619
59383.444172  1.002868522  0.002715608
59383.444982  0.998132048  0.002721168
59383.445793  1.006430987  0.002790141
59383.446603  0.994369970  0.002720070
59383.447424  1.001797630  0.002731162
59383.448235  0.999309463  0.002696766
59383.449045  0.998398684  0.002694308
59383.449855  1.003663198  0.002736248
59383.450665  0.996276761  0.002716110
59383.451487  0.998104469  0.002748672
59383.452297  0.994626440  0.002729933
59383.453107  0.997755200  0.002683382
59383.453918  0.999686897  0.002697785
59383.454728  0.999760560  0.002725608
59383.455538  0.999502765  0.002715699
59383.456360  0.994022008  0.002728274
59383.457170  1.000838492  0.002756201
59383.457980  0.992430265  0.002760467
59383.458790  1.001677688  0.002758512
59383.459601  1.000239498  0.002745339
59383.460422  1.002425256  0.002732873
59383.461233  1.003626223  0.002745391
59383.462043  1.003302744  0.002744506
59383.462853  1.004884159  0.002748832
59383.463663  0.992640522  0.002724482
59383.464485  0.996047386  0.002743007
59383.465295  0.993244114  0.002716991
59383.466105  1.002822339  0.002743192
59383.466916  0.997442801  0.002728476
59383.467726  0.992786813  0.002761459
59383.468548  1.001096631  0.002793794
59383.469358  1.004717577  0.002803899
59383.470168  1.001087411  0.002747666
59383.470978  0.995020435  0.002685192
59383.471788  1.002831576  0.002724744
59383.472610  1.002406791  0.002723590
59383.473421  1.001271835  0.002711284
59383.474231  1.001779177  0.002703431
59383.475041  0.995029599  0.002731039
59383.475851  0.997939011  0.002683877
59383.476673  0.998141241  0.002702807
59383.477483  1.001945271  0.002713108
59383.478293  0.998775775  0.002722923
59383.479103  0.996634691  0.002753803
59383.479914  1.001843766  0.002777424
59383.480735  0.999963159  0.002716950
59383.481546  1.000571204  0.002700171
59383.482356  1.003034798  0.002716058
59383.483166  0.998757377  0.002732072
59383.483976  0.996717308  0.002726491
59383.484798  0.992192637  0.002750668
59383.485608  1.002960894  0.002762046
59383.486418  0.999861854  0.002762720
59383.487229  0.994131878  0.002792669
59383.488039  1.005560025  0.002778465
59383.489671  1.000055264  0.002707990
59383.490481  0.999880273  0.002735144
59383.491291  0.998343512  0.002749330
59383.492102  1.002970132  0.002688170
59383.492912  1.001345614  0.002693038
59383.493733  1.003922066  0.002727707
59383.494544  0.999613241  0.002725206
59383.495354  1.004634296  0.002729642
59383.496164  1.001705365  0.002694006
59383.496974  1.003071752  0.002716158
59383.497796  1.002646864  0.002705773
59383.498606  0.994589798  0.002674869
59383.500226  1.003395156  0.002735517
59394.353278  1.007395485  0.001874248
59394.354783  1.000175012  0.001851602
59394.356287  1.005578548  0.001861606
59394.357792  1.003358190  0.001866737
59394.359308  1.003820360  0.001867596
59394.360813  1.001142735  0.001853394
59394.362317  0.996579616  0.001844946
59394.363822  1.003099468  0.001866255
59394.365327  0.998895370  0.001849233
59394.366843  0.998702185  0.001876471
59394.368348  0.998858570  0.001876765
59394.369852  0.996689768  0.001863510
59394.371357  0.997121315  0.001855133
59394.372862  1.003071752  0.001866204
59394.374378  0.999263444  0.001859118
59394.375882  1.001769950  0.001854555
59394.377387  1.000110530  0.001860694
59394.378892  0.998720582  0.001858108
59394.380396  0.996726488  0.001872759
59394.381913  1.001991414  0.001882651
59394.383417  1.001327169  0.001881403
59394.384922  0.999070188  0.001867961
59394.386427  0.999475148  0.001859512
59394.387943  1.000543558  0.001861500
59394.389447  0.994150190  0.001849605
59394.390952  0.998922971  0.001849285
59394.392457  0.998545825  0.001848586
59394.393961  0.996111605  0.001844080
59394.395466  0.999576414  0.001850494
59394.396982  0.998794173  0.001849046
59394.398487  0.996533723  0.001844861
59394.399991  1.000276348  0.001861003
59394.401496  0.998407880  0.001857527
59394.403012  1.003561519  0.001867115
59394.404517  0.998343512  0.001848212
59394.406022  0.996818295  0.001854569
59394.407526  0.996956020  0.001845643
59394.409031  0.998601008  0.001857886
59394.410547  1.000801621  0.001852762
59394.412052  0.999705313  0.001859940
59394.413557  0.996340995  0.001844505
59394.415061  1.000239498  0.001842509
59394.416566  0.995662155  0.001834077
59394.418082  1.001640785  0.001863541
59394.419587  0.999364688  0.001859307
59394.421091  0.997663308  0.001865330
59394.422596  0.999935530  0.001887998
59394.425617  0.999806602  0.001869337
59394.427122  0.998711383  0.001867290
59394.428626  1.001539310  0.001872577
59394.430131  0.999907901  0.001860317
59394.431636  0.998214789  0.001866361
59394.433152  0.995350411  0.001861006
59394.434656  1.002480653  0.001865104
59394.437666  0.999613241  0.001859769
59394.439170  1.000644932  0.001870905
59394.440687  1.003062513  0.001866187
59394.442191  0.997433614  0.001855714
59394.443696  1.001170398  0.001871887
59394.445201  1.000294774  0.001879463
59394.446705  0.999953949  0.001869613
59394.448221  1.000949115  0.001862255
59394.449726  1.000082896  0.001879065
59394.451231  0.996671409  0.001863476
59394.454240  1.002729980  0.001874803
59394.457261  0.992603952  0.001855871
59394.458766  0.996919291  0.001882303
59394.460270  0.991571419  0.001853940
59394.461775  0.995249573  0.001851651
59394.463291  0.991945930  0.001854640
59394.464796  0.994699730  0.001896435
59394.467805  0.991169661  0.001853189
59394.469310  0.991187919  0.001853223
59394.470826  0.982887926  0.001864863
59394.472331  0.984419029  0.001858701
59394.473835  0.986224983  0.001862111
59394.475340  0.977777411  0.001837155
59394.476844  0.978272848  0.001820066
59394.478361  0.975825134  0.001824499
59394.479865  0.977048225  0.001817787
59394.481370  0.969420055  0.001857167
59394.482875  0.968634649  0.001882427
59394.484379  0.964637187  0.001874658
59394.485896  0.967368630  0.001826508
59394.487400  0.964166416  0.001811581
59437.298085  0.866770257  0.001660516
59437.299752  0.861858561  0.001643168
59437.301257  0.859923861  0.001631559
59437.302773  0.858610114  0.001629067
59437.304277  0.855523611  0.001615331
59437.305782  0.857811768  0.001619651
59437.307298  0.849415145  0.001611621
59437.308803  0.851012619  0.001614652
59437.310307  0.851867403  0.001624120
59437.311812  0.849469910  0.001619549
59437.313328  0.844290689  0.001601898
59437.314833  0.841790461  0.001597154
59437.316337  0.842899896  0.001607023
59437.317842  0.846930942  0.001614708
59437.319358  0.842674787  0.001606594
59437.320863  0.838857130  0.001599315
59437.322367  0.834649236  0.001583605
59437.323872  0.838393688  0.001590710
59437.325377  0.836727418  0.001587548
59437.326893  0.841557898  0.001596713
59437.328397  0.837899633  0.001589772
59437.329902  0.836034116  0.001586233
59437.331406  0.835372164  0.001584977
59437.332923  0.840442488  0.001594597
59437.334427  0.840744432  0.001595170
59437.335932  0.838679447  0.001598976
59437.337436  0.835502974  0.001585225
59437.338953  0.839143046  0.001599860
59437.340457  0.839630101  0.001600789
59437.341962  0.838169783  0.001598005
59437.343466  0.838254706  0.001590446
59437.344983  0.835864730  0.001593610
59437.346487  0.837205360  0.001596166
59437.347992  0.836835316  0.001595460
59437.349496  0.836211238  0.001594271
59437.351001  0.833044114  0.001611250
59437.352517  0.833942294  0.001797329
59486.221823  0.994260074  0.001941384
59486.223339  1.006634939  0.001965547
59486.224844  0.999631654  0.001951873
59486.226348  1.002868522  0.001967430
59486.227864  1.002988607  0.001967666
59486.229369  0.998784974  0.001968618
59486.230873  1.000322414  0.001999288
59486.232378  0.996368525  0.002018917
59486.233882  1.000930677  0.002009723
59486.236880  0.995579625  0.002237389
59486.238037  1.003302744  0.002263986
59486.239195  0.997865482  0.002224145
59486.240352  0.999392302  0.002236753
59486.241521  0.998426271  0.002234591
59486.242678  1.006736930  0.002271735
59486.243836  1.004070020  0.002256470
59486.244993  1.003903573  0.002256096
59486.246162  0.996836657  0.002240214
59486.247319  0.998941372  0.002244944
59486.248477  1.000432980  0.002248296
59486.249634  0.996542902  0.002239554
59486.250791  1.000912240  0.002267811
59486.251960  1.005226664  0.002286844
59486.253118  0.999447532  0.002264492
59486.254275  0.996047386  0.002256788
59486.255432  1.001068970  0.002268166
59486.256590  1.000322414  0.002266474
59486.257759  0.999788185  0.002256055
59486.258916  0.999226631  0.002263991
59486.260073  0.994974614  0.002263522
59486.261231  0.999171413  0.002282272
59486.262388  1.000175012  0.002284564
59486.263557  0.999530383  0.002264680
59486.264714  1.000617283  0.002276358
59486.265872  1.000313201  0.002303306
59486.267029  0.999429122  0.002282860
59486.268186  0.993363046  0.002269005
59486.269344  1.000644932  0.002294854
59486.270513  1.000009210  0.002284185
59486.271670  0.994534836  0.002253361
59486.272827  1.000055264  0.002265869
59486.273996  0.995662155  0.002246745
59486.275154  0.998830971  0.002244696
59486.276311  0.997213157  0.002231875
59486.277468  0.999972369  0.002238051
59486.278626  0.996350172  0.002220767
59486.279794  0.995708008  0.002219336
59486.280952  0.996212530  0.002220460
59486.283267  0.998499841  0.002225559
59486.284424  0.996460299  0.002230190
59486.285593  0.998076890  0.002233809
59486.286750  0.993253262  0.002223013
59486.287908  0.999272648  0.002236485
59486.289065  0.998168821  0.002234014
59486.290222  0.998453859  0.002234652
59486.291391  0.997332565  0.002232143
59486.292549  0.998996577  0.002245068
59486.293706  0.998196402  0.002270851
59486.294863  1.001151956  0.002305238
59486.296032  1.000949115  0.002286332
59486.297190  1.000248710  0.002284733
59486.298347  1.003792624  0.002311318
59486.299504  0.996285937  0.002312385
59486.300662  1.002028329  0.002399546
59486.301830  0.999447532  0.002420981
59486.302988  0.997038664  0.002405963
59486.304145  1.000239498  0.002422900
59486.305303  1.001686914  0.002574020
59486.306460  0.998251566  0.002758271
59486.307629  0.994260074  0.002765557
59486.308786  1.000073685  0.002661985
59486.309943  0.999825019  0.002578444
59486.311101  1.001299502  0.002554580
59486.312270  1.000534342  0.002534197
59486.313427  1.003302744  0.002522727
59486.314584  1.000976773  0.002526098
59486.315742  1.004245744  0.002562096
59486.316899  1.000221073  0.002616315
59486.319225  0.997608176  0.002710552
59486.320383  1.004800864  0.002859658
59486.321540  1.001769950  0.002851032
59486.322709  1.003348949  0.002781597
59486.325024  1.000267136  0.002524307
59486.326181  1.003580005  0.002532668
59486.327338  0.999788185  0.002495474
59486.328507  0.998619403  0.002492556
59486.329665  1.002314470  0.002511011
59486.330822  0.995790549  0.002494667
59486.331979  0.999861854  0.002523285
59486.333148  0.998527431  0.002455540
59486.334306  0.997121315  0.002442898
59486.335463  1.000257923  0.002459795
59486.336620  1.002342165  0.002501848
59486.337778  1.000211860  0.002505743
59486.338947  1.004541770  0.002498086
59486.340104  0.997332565  0.002388301
59486.341261  1.000073685  0.002376443
59486.342419  0.998794173  0.002373402
59486.343588  0.995552117  0.002365698
59486.344745  1.004699069  0.002405941
59486.345902  1.002176004  0.002390669
59486.347060  1.001013651  0.002397116
59486.348217  0.997718442  0.002389225
59486.349386  1.000930677  0.002387698
59486.350543  1.000589636  0.002377669
59486.351701  1.000027631  0.002376333
59486.352858  0.998849370  0.002382733
59486.354015  1.002406791  0.002372754
59486.355173  0.997415241  0.002351753
59486.357499  0.992869112  0.002341034
59486.358656  1.001806857  0.002371334
59486.359814  0.998260760  0.002353746
59486.360983  0.999088592  0.002364900
59486.362140  0.998279149  0.002372179
59486.363297  0.999014979  0.002392330
59486.364455  1.000055264  0.002385610
59486.365624  1.000009210  0.002367079
59486.366781  0.998646996  0.002363855
59486.367938  0.997709253  0.002361635
59486.369096  0.996212530  0.002367268
59486.370265  0.997626553  0.002379816
59486.371422  1.003053274  0.002420477
59486.372579  1.003025559  0.002438887
59486.373737  1.002766923  0.002438258
59486.374906  0.999373893  0.002448417
59486.376063  0.998196402  0.002399563
59486.377220  0.994745539  0.002382106
59486.378378  0.997975777  0.002408225
59486.379535  0.996900927  0.002534176
59486.380704  0.997929819  0.002490835
59486.381861  0.992878257  0.002560529
59486.383019  0.992128670  0.002421528
59486.384176  0.993829766  0.002425680
59486.385333  0.995570455  0.002448268
59486.386502  0.991927658  0.002466718
59486.387660  0.999364688  0.002540439
59486.388817  0.987251950  0.002527834
59486.389974  0.988935575  0.002550361
59486.391143  0.989154201  0.002587367
59486.392301  0.983313496  0.002599259
59486.393458  0.985997923  0.002597274
59486.394615  0.991872844  0.002640156
59486.395773  0.987379259  0.002646383
59486.396942  0.983639590  0.002699777
59486.398099  0.978399000  0.002757485
59486.399256  0.984047359  0.002827784
59486.400414  0.982761196  0.002842191
59486.401571  0.978570231  0.002821058
59486.402740  0.977183218  0.002781059
59486.403897  0.979273495  0.002759949
59486.405055  0.970331209  0.002761558
59486.406212  0.978498130  0.002829862
59486.407369  0.973087738  0.002823178
59486.408538  0.974280477  0.002718957
59486.409696  0.969259352  0.002660308
59486.410853  0.967609225  0.002834019
59486.412010  0.962666813  0.002996873
59486.413179  0.964903763  0.003137144
59486.414337  0.960992504  0.003159831
59486.415494  0.962613615  0.003005574
59486.416651  0.965472704  0.003112316
59486.417808  0.965045967  0.003155383
59486.418978  0.964397331  0.003037790
59486.420135  0.962977190  0.003024448
59486.421292  0.958102559  0.002973840
59486.422450  0.956374527  0.002862774
59486.423607  0.958270238  0.002841970
59486.424776  0.954482565  0.002786782
59486.425933  0.955001382  0.002902643
59486.427091  0.949353596  0.002867989
59486.428248  0.944339161  0.002878934
59486.429405  0.945104868  0.002750697
59486.430574  0.945792792  0.002665589
59486.431731  0.944547929  0.002653380
59486.432889  0.943235201  0.002649693
59486.434046  0.933658381  0.002545396
59486.435204  0.942627271  0.002483029
59486.436372  0.936172760  0.002422914
59486.437530  0.933056623  0.002380474
59486.438687  0.934054033  0.002400225
59486.439845  0.932094617  0.002438114
59486.441002  0.929223105  0.002456278
59486.442171  0.928008598  0.002470162
59486.443328  0.927914583  0.002469912
59486.444485  0.932429489  0.002499106
59486.445643  0.926514030  0.002491785
59486.446812  0.922401499  0.002472229
59486.447969  0.923608668  0.002458451
59486.449126  0.920127477  0.002449185
59486.450284  0.918138080  0.002494627
59486.451441  0.920763298  0.002501760
59486.452610  0.909427327  0.002479336
59486.453767  0.907502855  0.002482448
59486.454925  0.916093918  0.002556574
59486.456082  0.905123832  0.002600988
59486.457240  0.899795879  0.002593964
59486.458408  0.904240594  0.002606778
59486.459566  0.902036269  0.002641963
59486.460723  0.903125282  0.002645153
59486.461881  0.891415128  0.002643696
59486.463038  0.897685065  0.002769775
59486.464207  0.896635645  0.002923445
59486.465364  0.889864743  0.003007916
59486.466521  0.888349782  0.003231892
59486.467679  0.883039234  0.003497230
59486.468836  0.880748678  0.003512494
59486.470005  0.889684450  0.003580908
59486.471162  0.881633329  0.003459181
59486.472320  0.879735262  0.003273475
59486.473477  0.881633329  0.003207457
59486.474646  0.884406651  0.003201255
59486.475803  0.885156372  0.003334410
59486.476961  0.870209860  0.003550614
59486.478118  0.860565636  0.003677712
59486.479287  0.875911040  0.004098259
59486.480444  0.871878564  0.004296210
59486.481602  0.880351280  0.004759593
59486.482759  0.838409132  0.005760637
59486.483928  0.867233409  0.006413974
59486.486243  0.833051786  0.006253243
59486.487400  0.840721202  0.005822983
59486.488569  0.875902972  0.005945648
59486.489726  0.856666926  0.005507355
59486.490884  0.837344168  0.005861291
59486.493210  0.827782041  0.006518652
59486.494367  0.850417131  0.006305268
59486.496682  0.847047958  0.004813587
59486.497851  0.839707438  0.004601725
59486.499008  0.843583351  0.004327717
59486.501323  0.849869023  0.004704377
59486.502491  0.835941719  0.004673480
59516.185563  0.861644262  0.001857033
59516.186373  0.863566924  0.001861176
59516.190435  0.853587408  0.001839668
59516.191245  0.854798989  0.001842280
59516.192055  0.852730899  0.001853530
59516.192865  0.853705344  0.001855648
59516.193687  0.857946091  0.001872768
59516.194497  0.852322592  0.001852643
59516.195307  0.853681756  0.001855597
59516.196118  0.849555978  0.001846629
59516.196928  0.848398711  0.001844114
59516.197749  0.851796792  0.001859345
59516.198560  0.847617667  0.001850223
59516.199370  0.849532504  0.001854403
59516.200180  0.848219007  0.001851535
59516.200990  0.847305450  0.001841737
59516.201812  0.846159043  0.001847039
59516.202622  0.843427972  0.001841077
59516.203432  0.841992068  0.001837943
59516.204242  0.841914521  0.001830019
59516.205052  0.840852849  0.001835456
59516.205874  0.840705716  0.001842878
59516.206684  0.837490713  0.001828117
59516.207494  0.836557891  0.001826081
59516.208305  0.839243526  0.001824214
59516.209115  0.840163867  0.001833952
59516.209925  0.834149704  0.001820824
59516.210747  0.833212928  0.001818779
59516.211557  0.835826237  0.001824484
59516.212367  0.837529282  0.001828201
59516.213177  0.835295227  0.001823325
59516.213987  0.836696592  0.001834090
59516.214809  0.834195802  0.001828608
59516.215804  0.831273623  0.002572521
59516.216267  0.838061712  0.002601247
59516.216730  0.839908546  0.002599243
59516.217193  0.835433719  0.002577701
59516.217667  0.837197649  0.002590854
59516.218130  0.842527335  0.002615108
59516.218593  0.832560879  0.002568837
59516.219056  0.835472193  0.002570124
59516.219519  0.840148391  0.002599986
59516.219994  0.832177559  0.002559989
59516.220457  0.837915067  0.002600792
59516.220920  0.830561890  0.002570319
59516.221383  0.833082478  0.002578119
59516.221845  0.837066574  0.002582739
59516.222320  0.835579930  0.002578152
59516.222783  0.839143046  0.002589146
59516.223246  0.835179835  0.002569225
59516.223709  0.834733801  0.002575541
59516.224172  0.832698917  0.002561593
59516.224646  0.837421294  0.002576120
59516.225109  0.835302921  0.002569604
59516.225572  0.835125991  0.002569059
59516.226035  0.832645233  0.002561428
59516.226498  0.830240663  0.002546384
59516.226973  0.831403790  0.002557609
59516.227435  0.836188133  0.002572327
59516.227898  0.831756110  0.002558693
59516.228361  0.838401410  0.002594579
59516.228824  0.830255956  0.002561725
59516.229299  0.832706587  0.002561617
59516.229762  0.832698917  0.002561593
59516.230225  0.830906201  0.002556078
59516.230688  0.831021003  0.002564085
59516.231151  0.832614558  0.002569002
59516.231625  0.841038739  0.002602741
59516.232088  0.831373161  0.002565172
59516.232551  0.829629144  0.002559791
59516.233014  0.836658062  0.002581478
59516.233477  0.828735609  0.002557034
59516.233951  0.836349882  0.002588231
59516.234414  0.831809737  0.002589503
59516.234877  0.833305024  0.002578808
59516.235340  0.835895525  0.002602222
59516.235803  0.831013349  0.002579370
59516.236278  0.829866054  0.002575809
59516.236741  0.833704220  0.002587722
59516.237203  0.828415088  0.002571305
59516.237666  0.829927203  0.002575998
59516.238129  0.829208986  0.002566132
59516.238592  0.826821955  0.002558745
59516.239067  0.833351075  0.002586626
59516.239530  0.832645233  0.002599773
59516.239993  0.836111121  0.002602893
59516.240456  0.832499536  0.002583983
59516.240930  0.827865911  0.002577225
59516.241393  0.829216624  0.002581430
59516.241856  0.834234219  0.002589367
59516.242319  0.827690556  0.002561433
59516.242782  0.828041303  0.002570145
59516.243256  0.830967427  0.002579227
59516.243719  0.832760275  0.002592462
59516.244182  0.830554241  0.002577945
59516.244645  0.829415219  0.002582048
59516.245108  0.832813967  0.002592629
59516.245583  0.829965424  0.002583761
59516.246046  0.828415088  0.002578935
59516.246509  0.830340077  0.002584928
59516.246971  0.835679984  0.002609248
59516.247434  0.830684296  0.002593650
59516.247897  0.833266649  0.002601713
59516.248372  0.835941719  0.002617765
59516.248835  0.828308275  0.002586231
59516.249298  0.829950135  0.002591358
59516.249761  0.829186075  0.002581335
59516.250224  0.828834843  0.002587875
59516.250698  0.831204719  0.002587619
59516.251161  0.825870589  0.002571014
59516.251624  0.833873169  0.002595926
59516.252087  0.824403829  0.002558854
59516.252550  0.831151131  0.002587452
59516.253024  0.829820195  0.002590952
59516.253487  0.832077924  0.002598001
59516.253950  0.833097824  0.002616532
59516.254413  0.829178438  0.002604222
59516.254876  0.832545543  0.002607129
59516.255351  0.834011425  0.002619401
59516.255814  0.830470098  0.002608279
59516.256277  0.835326001  0.002623530
59516.256739  0.829239536  0.002619689
59516.257202  0.832668240  0.002645859
59516.257677  0.831082237  0.002617856
59516.258140  0.827820163  0.002630454
59516.258603  0.833512275  0.002625511
59516.259066  0.827058063  0.002612798
59516.259529  0.831488027  0.002611476
59516.260003  0.827934538  0.002600316
59516.260466  0.832852320  0.002654115
59516.260929  0.836488549  0.002657999
59516.261392  0.830944466  0.002625076
59516.261855  0.833757973  0.002641643
59516.262329  0.832936704  0.002646713
59516.262792  0.833827089  0.002657222
59516.263255  0.829980712  0.002629675
59516.263718  0.832906018  0.002638944
59516.264181  0.829331192  0.002635256
59516.264656  0.831526319  0.002634572
59516.265119  0.828369309  0.002616940
59516.265582  0.833235951  0.002639989
59516.266045  0.836642650  0.002650783
59516.266508  0.828689813  0.002617953
59516.266982  0.827972667  0.002623313
59516.267445  0.829629144  0.002643844
59516.267908  0.827035211  0.002620343
59516.268371  0.831748450  0.002635276
59516.268845  0.830378316  0.002630935
59516.269308  0.834019107  0.002634789
59516.269771  0.829598580  0.002613183
59516.270234  0.831886353  0.002620389
59516.270709  0.835264455  0.002631030
59516.271172  0.832599221  0.002614966
59516.272098  0.834395590  0.002643663
59516.272560  0.827599082  0.002614507
59516.273035  0.829216624  0.002619617
59516.273498  0.830064805  0.002629942
59516.273961  0.834065197  0.002642616
59516.274424  0.835780049  0.002663445
59516.274887  0.836157328  0.002687751
59516.275361  0.834572365  0.002674970
59516.275824  0.836249748  0.002664942
59516.276287  0.833558338  0.002679397
59516.276750  0.831411448  0.002672496
59516.277213  0.830148906  0.002676084
59516.277676  0.833473891  0.002679126
59516.278150  0.833351075  0.002663380
59516.278613  0.832445864  0.002660487
59516.279076  0.831533978  0.002672890
59516.279539  0.831281279  0.002641452
59516.280002  0.830921507  0.002632656
59516.280477  0.826616367  0.002619016
59516.280940  0.835526060  0.002647245
59516.281403  0.827385680  0.002621453
59516.281866  0.835510669  0.002647196
59516.282329  0.830577190  0.002662165
59516.282803  0.825345903  0.002622592
59516.283266  0.830730202  0.002677958
59516.283729  0.838980757  0.002696827
59516.284192  0.831419105  0.002649548
59516.284655  0.828193848  0.002631642
59516.285129  0.827942164  0.002638468
59516.285592  0.829804910  0.002636761
59516.286055  0.832844649  0.002692445
59516.286518  0.835626107  0.002686044
59516.286981  0.829506894  0.002651094
59516.287456  0.830309487  0.002638364
59516.287919  0.828384568  0.002647507
59516.288381  0.835849333  0.002655968
59516.288844  0.833143864  0.002655044
59516.289307  0.831641207  0.002657915
59516.289782  0.828956994  0.002649337
59516.290245  0.831158786  0.002648718
59516.290708  0.833949975  0.002696018
59516.291171  0.830753156  0.002716289
59516.291634  0.828804308  0.002694650
59516.292108  0.834818376  0.002683448
59516.292571  0.833873169  0.002688089
59516.293034  0.829881341  0.002659934
59516.293497  0.827218046  0.002659017
59516.293960  0.827774417  0.002660805
59516.294434  0.832813967  0.002677005
59516.294897  0.829942491  0.002644842
59516.295360  0.830531292  0.002654368
59516.295823  0.830286545  0.002638291
59516.296286  0.829491614  0.002635766
59516.296761  0.831105201  0.002633238
59516.297224  0.829201349  0.002627206
59516.297687  0.832100916  0.002636393
59516.298149  0.831350189  0.002649328
59516.298612  0.833159211  0.002678114
59516.299075  0.835749259  0.002678742
59516.299550  0.831855706  0.002658601
59516.300013  0.831679506  0.002658038
59516.300476  0.836773658  0.002658905
59516.300939  0.831671846  0.002650353
59516.301402  0.834556992  0.002659548
59516.301876  0.835149066  0.002661434
59516.302339  0.833742615  0.002656952
59516.302802  0.835010622  0.002668684
59516.303265  0.832376863  0.002644934
59516.303728  0.834564678  0.002667259
59516.304202  0.834926028  0.002668414
59516.304665  0.837699006  0.002708138
59516.305128  0.835279841  0.002692624
59516.305591  0.832668240  0.002676536
59516.306054  0.835302921  0.002685005
59516.306529  0.835210605  0.002677016
59516.306992  0.834357165  0.002674280
59516.307455  0.833197580  0.002685912
59516.307917  0.837128254  0.002706293
59516.308380  0.841906766  0.002721741
59516.308843  0.833796370  0.002695521
59516.309318  0.834949098  0.002699248
59516.309781  0.831449736  0.002687935
59516.310244  0.833013424  0.002692990
59516.310718  0.833021096  0.002693015
59516.311181  0.837984528  0.002724497
59516.311644  0.835564538  0.002701238
59516.312107  0.835179835  0.002692302
59516.312570  0.835249069  0.002707911
59516.313044  0.834303374  0.002697161
59516.313507  0.833374102  0.002671129
59516.313970  0.837498427  0.002699776
59516.314433  0.839096675  0.002704928
59516.314896  0.834926028  0.002699173
59516.315371  0.832070261  0.002674614
59516.315834  0.829873697  0.002644623
59516.316297  0.841550147  0.002705086
59516.316760  0.839258986  0.002697721
59516.317223  0.839637835  0.002698939
59516.317697  0.837390443  0.002691715
59516.318160  0.836812194  0.002682149
59516.318623  0.832284871  0.002675304
59516.319086  0.837575567  0.002700025
59516.319549  0.838733520  0.002696032
59516.320023  0.833696542  0.002679841
59516.320486  0.838772146  0.002703882
59516.320949  0.845660411  0.002710509
59516.321412  0.840388305  0.002709092
59516.321875  0.839978171  0.002700033
59516.322338  0.844096307  0.002705496
59516.322813  0.842403185  0.002707828
59516.323275  0.841472641  0.002697087
59516.323738  0.845948647  0.002703642
59516.324201  0.845045318  0.002708538
59516.324664  0.843062943  0.002717714
59516.325139  0.842612699  0.002716262
59516.325602  0.838872582  0.002704206
59516.326065  0.847969048  0.002749149
59516.326528  0.846424060  0.002744141
59516.326991  0.848273696  0.002734511
59516.327465  0.853076542  0.002749994
59516.327928  0.849649879  0.002762424
59516.328391  0.860224881  0.002788883
59516.328854  0.848500300  0.002750872
59516.329317  0.852283342  0.002786686
59516.329780  0.853068685  0.002781397
59516.330254  0.858752472  0.002807838
59516.330717  0.847282039  0.002746922
59516.331180  0.853823296  0.002752401
59516.331643  0.855752152  0.002766501
59516.332118  0.853563823  0.002759426
59516.332581  0.855216360  0.002780522
59516.333044  0.860708318  0.002782523
59516.333506  0.867241396  0.002795656
59516.333969  0.861556970  0.002809072
59516.334432  0.860209035  0.002788832
59516.334907  0.855523611  0.002765762
59516.335370  0.868248417  0.002814896
59516.335833  0.866323310  0.002800676
59516.336296  0.866858077  0.002858293
59516.336759  0.860082280  0.002812186
59516.337233  0.864084073  0.002833229
59516.337696  0.866858077  0.002850309
59516.338159  0.871902655  0.002858865
59516.338622  0.866243522  0.002816374
59516.339085  0.867025758  0.002850860
59516.339559  0.875951378  0.002856005
59516.340022  0.875838436  0.002879837
59516.340485  0.871734030  0.002874370
59516.340948  0.872529260  0.002860920
59516.341411  0.874105796  0.002849987
59516.341886  0.869745119  0.002811738
59516.342349  0.872215901  0.002835792
59516.342812  0.876411364  0.002849433
59516.343274  0.882827799  0.002886556
59516.343737  0.879621832  0.002876074
59516.344212  0.875048249  0.002845001
59516.345138  0.880586453  0.002854896
59516.345601  0.875072428  0.002812841
59516.346064  0.876403292  0.002841334
59516.346527  0.879937852  0.002836584
59516.347001  0.881690172  0.002842233
59516.347464  0.885531471  0.002862772
59516.347927  0.886053611  0.002864460
59516.348390  0.885083002  0.002853170
59516.348853  0.880651339  0.002838885
59516.349327  0.884708093  0.002851962
59516.349790  0.883877340  0.002841143
59516.350253  0.882226299  0.002852087
59516.350716  0.887965311  0.002862462
59516.351179  0.894046279  0.002898534
59516.351654  0.894392194  0.002891417
59516.352117  0.893947471  0.002889980
59516.352580  0.897974492  0.002902998
59516.353043  0.892721512  0.002877794
59516.353505  0.892557081  0.002893706
59516.353968  0.888169796  0.002895843
59516.354443  0.899348470  0.002924007
59516.354906  0.893667574  0.002880844
59516.355369  0.900185473  0.002918437
59516.355832  0.889463232  0.002875483
59516.356769  0.897494922  0.002926247
59516.357232  0.903474709  0.002962386
59516.357695  0.899340186  0.002940546
59516.358158  0.897296554  0.002966922
59516.358621  0.902925670  0.002943953
59516.359095  0.895463730  0.002927872
59516.359558  0.901521316  0.002947678
59516.360021  0.898520520  0.002929591
59516.360484  0.902576455  0.002942815
59516.360947  0.910223408  0.002984514
59516.361422  0.910298862  0.002993146
59516.361884  0.905140505  0.002934502
59537.236669  0.799164162  0.001332264
59537.238174  0.797252702  0.001321734
59537.239678  0.796108022  0.001319837
59537.241194  0.791407205  0.001312043
59537.242699  0.787858092  0.001306159
59537.244203  0.789201678  0.001322925
59537.245708  0.791946785  0.001327526
59537.247212  0.789448856  0.001345152
59537.248729  0.793494645  0.001425129
59537.250233  0.790511150  0.001383367
59537.251738  0.793078178  0.001395163
59537.253242  0.786335712  0.001506423
59537.254758  0.789979825  0.001542508
59537.256263  0.786574748  0.001593817
59537.257768  0.783804947  0.001811997
59537.259272  0.785734821  0.001541457
59537.260788  0.790678628  0.001441919
59537.262293  0.787712977  0.001407490
59537.263797  0.790489308  0.001390609
59537.265302  0.789056315  0.001409891
59537.266818  0.788220998  0.001437437
59537.268323  0.788547756  0.001467084
59537.269827  0.787270540  0.001471959
59537.271332  0.787908889  0.001473153
59537.272836  0.785445399  0.001483015
59537.274353  0.787720232  0.001501820
59537.275857  0.789776123  0.001527562
59537.277362  0.785307961  0.001562318
59537.278866  0.793750478  0.001644910
59537.280382  0.785951958  0.001592555
59537.281887  0.788678497  0.001641663
59537.283392  0.785908525  0.001556274
59537.284896  0.788576807  0.001547032
59537.286412  0.784635584  0.001604341
59537.287917  0.790016205  0.001506198
59537.289421  0.786089508  0.001419070
59537.290926  0.785235635  0.001475387
59537.292442  0.786321227  0.001419488
59537.293947  0.789499756  0.001381597
59537.295451  0.790460186  0.001405119
59537.296956  0.787183532  0.001377543
59537.298472  0.786103989  0.001411856
59537.299976  0.783963783  0.001545203
59537.301481  0.784765677  0.001546783
59537.302986  0.782420102  0.001563779
59537.304490  0.787190782  0.001428308
59537.306006  0.787031292  0.001370028
59537.307511  0.785604568  0.001360309
59537.309015  0.787219784  0.001370356
59537.310520  0.788518705  0.001379880
59537.312024  0.785423697  0.001374464
59537.313541  0.786668934  0.001405625
59537.315045  0.789768849  0.001418438
59537.316550  0.788787464  0.001416675
59537.318054  0.782600282  0.001405563
59537.319570  0.788286338  0.001401254
59537.321075  0.791480100  0.001406932
59537.322580  0.781519826  0.001418019
59537.324084  0.790096249  0.001419026
59537.325589  0.787872605  0.001429545
59537.327105  0.783559535  0.001486671
59537.328609  0.786270533  0.001535266
59537.330114  0.791779038  0.001560607
59537.331619  0.782355248  0.001513209
59537.333123  0.787930660  0.001523993
59537.334639  0.779722380  0.001465028
59537.336144  0.789856143  0.001687764
59537.337648  0.784512739  0.001517382
59537.339153  0.791968667  0.001517215
59537.340657  0.784736765  0.001503360
59537.342174  0.787314047  0.001646075
59537.343678  0.777162792  0.002032853
59538.230480  0.993353897  0.002653247
59538.231290  0.993573501  0.002653834
59538.232112  0.996735669  0.002763263
59538.232922  0.993353897  0.002763037
59538.233732  0.998343512  0.002648184
59538.234543  0.987061017  0.002554618
59538.235364  0.986088741  0.002470362
59538.236174  0.991754090  0.002466286
59538.236985  0.993491144  0.002461455
59538.237795  0.988043351  0.002420657
59538.238616  0.988443842  0.002385223
59538.239427  0.998913770  0.002364486
59538.240237  0.990220698  0.002334789
59538.241047  0.990065666  0.002334423
59538.241869  0.987643023  0.002392387
59538.242679  0.993976233  0.002361954
59538.243489  0.991516624  0.002346977
59538.244299  0.991653616  0.002347301
59538.245121  0.987224671  0.002327725
59538.245931  0.987370165  0.002318974
59538.246741  0.993363046  0.002333049
59538.247551  1.001170398  0.002415933
59538.248373  0.994965450  0.002355140
59538.249183  0.991416175  0.002365002
59538.249993  0.996386879  0.002349328
59538.250803  0.990238939  0.002353073
59538.251625  0.988871818  0.002313393
59538.252435  0.988671466  0.002285606
59538.253246  0.992750238  0.002285892
59538.254056  0.995937305  0.002293230
59538.254877  0.998159627  0.002289154
59538.255688  0.990758940  0.002290432
59538.256498  0.990430487  0.002335284
59538.257308  0.998591810  0.002400514
59538.258130  0.995790549  0.002430466
59538.258940  0.994992942  0.002465176
59538.259750  0.990685941  0.002518377
59538.260560  0.994690568  0.002336167
59538.261382  0.995909786  0.002329858
59538.262192  0.996533723  0.002349674
59538.263002  1.003783379  0.002366768
59538.263812  1.000589636  0.002377669
59538.264634  0.994113565  0.002389748
59538.265444  0.999926320  0.002366883
59538.266254  0.996588795  0.002349804
59538.267064  1.002748452  0.002401270
59538.267886  0.998821771  0.002465463
59538.268696  0.997057030  0.002672321
59538.273569  1.000414551  0.002303540
59538.274390  1.010108440  0.002372378
59538.280073  1.007154274  0.002421097
59538.280895  1.001179619  0.002323744
59538.281705  1.016641889  0.002368995
59538.282515  1.004689816  0.002341144
59538.283325  0.997020298  0.002350821
59538.284147  1.020732634  0.002378528
59538.284957  1.008528093  0.002340800
59538.285767  1.009383032  0.002342784
59538.286577  1.019173212  0.002365507
59538.287399  1.019548758  0.002385159
59538.288209  1.004236495  0.002358587
59538.289019  0.996194180  0.002358049
59538.289830  1.011579454  0.002366516
59538.290651  1.008741760  0.002387750
59538.291461  1.000000000  0.002367057
59538.292272  1.002056017  0.002399612
59538.293082  1.008100894  0.002423373
59538.293903  0.999797393  0.002375786
59538.294714  1.001548535  0.002389172
59538.295524  1.001566984  0.002370767
59538.296334  0.995185409  0.002355661
59538.297156  1.000967554  0.002378567
59538.297966  1.003469091  0.002412238
59538.298776  0.998886170  0.002355221
59538.299586  1.008258751  0.002414466
59538.300408  1.004328993  0.002432806
59538.303660  1.007590351  0.002385024
59538.304470  1.005495196  0.002398587
59538.305280  1.011598088  0.002413145
59538.306090  1.004911925  0.002397195
59538.306912  1.007265595  0.002606910
59538.307722  0.997994160  0.002684025
59538.308532  1.010089834  0.002660736
59538.309343  0.999226631  0.002549291
59538.310164  1.004116260  0.002450787
59538.310974  1.002342165  0.002418761
59538.311785  1.013696624  0.002427488
59538.312595  1.012474281  0.002415235
59538.313416  1.017653663  0.002511947
59538.314227  1.004523266  0.002581308
59538.315037  1.006236345  0.002576443
59538.315847  1.010154959  0.002512045
59538.316669  1.004144006  0.002515594
59538.317479  0.996240057  0.002459090
59538.318289  0.998619403  0.002409778
59538.319099  0.991818032  0.002375095
59538.320731  1.022708817  0.002467908
59538.321541  1.015986647  0.002423614
59538.322351  1.025736949  0.002465768
59538.323172  1.011020589  0.002495574
59634.588756  0.837915067  0.001396864
59634.590261  0.838942122  0.001383123
59634.591766  0.838656273  0.001359479
59634.593282  0.834972169  0.001361197
59634.594786  0.836696592  0.001371714
59634.596291  0.835903223  0.001355016
59634.597715  0.834149704  0.001943749
59634.598525  0.828628755  0.001892724
59634.599335  0.838115746  0.001929833
59634.600157  0.834157387  0.001913035
59634.600967  0.835510669  0.001916139
59634.601777  0.840674743  0.001951211
59634.602588  0.833581370  0.001911714
59634.603409  0.827210427  0.001904722
59634.604220  0.838331915  0.001922609
59634.605030  0.833258975  0.001903300
59634.605840  0.828415088  0.001892236
59634.606662  0.828644019  0.001869863
59634.607472  0.830049515  0.001857744
59634.608282  0.830462449  0.001881615
59634.609093  0.831135820  0.001875486
59634.609914  0.835172143  0.001892286
59634.610725  0.832077924  0.001885275
59634.611535  0.837259338  0.001897015
59634.612345  0.829392302  0.001894468
59634.613155  0.835456803  0.001916016
59634.613977  0.833113170  0.001949007
59634.614787  0.832821637  0.001925313
59634.615597  0.829789624  0.001903019
59634.616408  0.827439025  0.001890007
59634.617229  0.829560376  0.001925414
59634.618040  0.830210076  0.001896336
59634.618850  0.836496253  0.001926104
59634.619660  0.830408909  0.001904439
59634.620482  0.829010440  0.001962315
59634.621292  0.832323200  0.001931827
59634.622102  0.832913689  0.001933197
59634.622912  0.833788690  0.001973626
59634.623723  0.833266649  0.001934017
59634.624544  0.834933718  0.001937886
59634.625355  0.834487816  0.001936851
59634.626165  0.828102317  0.001906776
59634.626975  0.828666916  0.001915708
59634.627785  0.831158786  0.001890848
59634.628607  0.832706587  0.001909708
59634.629417  0.827637195  0.001890459
59634.630227  0.830225369  0.001896371
59634.631038  0.829720843  0.001887577
59634.631859  0.830018935  0.001888255
59634.632670  0.833542983  0.001865563
59634.633480  0.833312699  0.001880398
59634.634290  0.833266649  0.001887969
59634.635112  0.830385965  0.001858497
59634.635922  0.832698917  0.001871343
59634.636732  0.831135820  0.001860176
59634.637543  0.835887826  0.001886209
59634.638364  0.831740789  0.001869190
59634.639175  0.831334875  0.001883592
59634.639985  0.829568017  0.001864307
59634.640795  0.830248310  0.001858189
59634.641605  0.830913854  0.001852026
59634.642427  0.831189407  0.001860296
59634.643237  0.829422858  0.001856342
59634.644047  0.826943809  0.001850793
59634.644858  0.827965041  0.001883582
59634.645668  0.830799067  0.001882378
59634.646490  0.834949098  0.001907161
59634.647300  0.832430530  0.001878407
59634.648110  0.833182232  0.001918473
59634.648920  0.831702487  0.001907405
59634.649742  0.835149066  0.001946078
59634.651362  0.829629144  0.001895009
59634.652173  0.830531292  0.001942967
59634.652983  0.830515993  0.001889386
59634.653805  0.831641207  0.001861307
59634.654615  0.827339958  0.001813580
59634.655425  0.830179491  0.001812158
59634.656235  0.824988700  0.001808426
59634.657046  0.830745505  0.001828696
59634.657867  0.832024280  0.001831511
59634.658678  0.832484201  0.001840191
59634.659488  0.831220030  0.001845052
59634.660298  0.830982734  0.001844526
59634.661120  0.831074582  0.001852384
59634.661930  0.833704220  0.001873603
59634.662740  0.836673473  0.001872570
59634.663550  0.828834843  0.001832124
59634.664372  0.833097824  0.001841547
59634.665182  0.832921361  0.001848829
59634.665993  0.831495685  0.001853323
59634.666803  0.830523642  0.001851156
59634.667625  0.833182232  0.001887777
59634.668435  0.831641207  0.001845987
59634.669245  0.835118299  0.001853705
59634.670055  0.835302921  0.001861809
59634.670865  0.836519367  0.001872225
59634.671687  0.831794415  0.001853989
59634.672497  0.834264954  0.001851811
59634.673308  0.836542481  0.001879981
59634.674118  0.833996062  0.001858896
59634.674940  0.835479888  0.001846813
59634.675750  0.832906018  0.001841124
59634.676560  0.836488549  0.001849043
59634.677370  0.835410636  0.001854354
59634.678181  0.834387905  0.001859769
59634.679002  0.832545543  0.001886335
59634.679813  0.837020317  0.001857927
59634.680623  0.829476335  0.001825902
59634.681433  0.835949418  0.001847851
59634.682255  0.836920103  0.001849997
59634.683065  0.841689676  0.001883796
59634.683875  0.840465711  0.001865575
59634.684685  0.833658149  0.001842786
59634.685507  0.833458538  0.001850021
59634.686317  0.838949849  0.001877664
59634.687128  0.834626174  0.001852613
59634.687938  0.839676502  0.001856090
59634.688760  0.838764421  0.001854073
59634.689570  0.844913015  0.001875447
59634.690380  0.840512158  0.001857937
59634.691190  0.841356395  0.001867552
59634.692000  0.841038739  0.001866847
59634.692822  0.847024554  0.001872332
59634.693632  0.843824246  0.001849714
59634.694443  0.847563020  0.001865716
59634.695253  0.843334758  0.001856409
59634.696075  0.847812860  0.001874075
59634.696885  0.843598891  0.001856990
59634.697695  0.843031884  0.001855742
59634.698505  0.850518961  0.001872223
59634.699327  0.848094018  0.001859074
59634.700137  0.849955131  0.001863154
59634.700947  0.854350347  0.001880657
59690.513475  0.835880127  0.001970878
59690.514289  0.834887579  0.001953158
59690.515102  0.837228493  0.001958634
59690.515914  0.831825060  0.001945994
59690.516728  0.833021096  0.001941119
59690.517541  0.832514871  0.001939940
59690.518354  0.830890895  0.001936155
59690.519167  0.839645568  0.001964289
59690.519980  0.836141925  0.001963794
59690.524858  0.828376939  0.001945557
59690.525671  0.827545726  0.001928360
59690.526484  0.834272638  0.001944036
59690.527298  0.828811942  0.001938945
59690.528923  0.833036441  0.001925810
59690.529736  0.820124904  0.001888407
59690.530549  0.826144470  0.001909877
59690.531362  0.826296665  0.001910229
59690.532175  0.828834843  0.001916097
59690.532988  0.821576484  0.001891750
59690.533801  0.822325959  0.001901049
59690.534614  0.827149478  0.001912200
59690.535427  0.823682805  0.001904186
59690.536240  0.821970062  0.001900227
59690.537053  0.826289055  0.001910211
59690.537866  0.819347249  0.001886617
59690.538679  0.821190658  0.001890861
59690.539492  0.817229434  0.001881740
59690.540305  0.823076117  0.001902784
59690.541118  0.818487403  0.001922330
59690.541932  0.818027681  0.001906181
59690.545997  0.813212415  0.001879981
59690.546810  0.817809215  0.001883075
59690.547623  0.811192637  0.001867840
59690.548437  0.811020814  0.001867444
59690.549250  0.811910205  0.001876970
59690.550063  0.808321257  0.001861228
59690.550876  0.806744475  0.001857598
59690.551689  0.808023515  0.001867985
59690.552502  0.804399885  0.001852199
59690.553315  0.806365614  0.001864152
59690.554128  0.807807721  0.001867486
59690.554942  0.807420924  0.001859155
59690.555755  0.807309383  0.001866334
59690.556568  0.803659347  0.001857896
59690.558194  0.803200555  0.001856835
59690.559006  0.803518721  0.001857571
59690.559820  0.798068189  0.001844970
59690.560633  0.802187703  0.001861882
59690.561445  0.800763004  0.001858576
59690.562258  0.797957939  0.001844716
59690.563071  0.798082890  0.001852355
59690.563884  0.793999081  0.001835563
59690.564698  0.796804907  0.001849389
59690.565511  0.792734940  0.001832641
59690.566324  0.792968617  0.001833181
59690.567136  0.788591334  0.001823062
59690.567949  0.792793353  0.001840078
59690.568762  0.787234285  0.001827175
59690.569576  0.787778275  0.001828438
59690.570389  0.789448856  0.001832315
59690.571202  0.790773305  0.001835389
59690.572015  0.788068557  0.001836370
59690.572828  0.787981461  0.001828910
59690.573641  0.781901417  0.001814798
59690.574454  0.786995049  0.001826620
59690.575267  0.783068943  0.001810295
59690.576080  0.781016124  0.001812743
59690.576893  0.784852417  0.001828876
59690.577705  0.777757128  0.001805179
59690.578519  0.777613873  0.001812008
59690.579332  0.777255851  0.001811174
59690.580145  0.774989824  0.001798756
59690.580958  0.770023537  0.001787229
59690.581771  0.774304886  0.001797166
59690.582583  0.771528547  0.001790722
59690.583397  0.773592054  0.001802637
59690.584210  0.775425359  0.001806909
59690.585023  0.773691811  0.001809995
59690.585836  0.773777327  0.001810195
59690.586648  0.771883931  0.001798656
59690.587461  0.767114161  0.001794607
59690.588275  0.765624813  0.001791123
59690.589088  0.769250877  0.001799606
59690.589900  0.766245611  0.001792575
59690.590713  0.765906932  0.001791783
59690.591526  0.762008823  0.001782664
59690.592340  0.761917590  0.001789468
59690.593153  0.769754081  0.001814962
59690.593966  0.766146814  0.001806457
59690.594779  0.766478540  0.001807239
59690.595592  0.762521336  0.001790886
59690.596405  0.765420342  0.001804744
59690.597218  0.762605617  0.001791084
59690.598031  0.758920003  0.001775438
59690.598843  0.756770161  0.001770408
59690.599656  0.762675859  0.001791249
59690.600469  0.758102624  0.001773525
59690.601282  0.758619497  0.001781722
59690.602096  0.761153064  0.001780662
59690.602909  0.756972322  0.001770881
59690.603722  0.761615896  0.001788759
59690.604535  0.759353502  0.001783446
59690.605348  0.755558333  0.001774532
59690.606160  0.757453541  0.001772007
59690.606974  0.756700464  0.001770245
59690.607787  0.759122738  0.001775912
59690.608600  0.760914745  0.001787112
59690.609413  0.762036897  0.001789748
59690.610226  0.757111774  0.001778181
59690.611040  0.763920210  0.001794171
59690.611853  0.760333280  0.001785747
59690.612666  0.761089972  0.001787524
59690.613479  0.760305269  0.001785681
59690.614292  0.764743862  0.001796106
59690.615105  0.758116589  0.001780541
59690.615918  0.762661810  0.001791216
59690.616731  0.758416897  0.001781246
59690.617545  0.758361016  0.001781115
59690.618358  0.762142184  0.001789995
59690.619171  0.761489641  0.001788463
59690.619984  0.755321766  0.001773976
59690.621610  0.759360496  0.001783462
59690.622423  0.760921753  0.001794137
59690.623236  0.759549356  0.001783906
59690.624049  0.760900729  0.001787079
59690.624863  0.757795462  0.001779786
59690.625676  0.755217422  0.001766776
59690.626489  0.761335358  0.001781088
59690.627302  0.766104476  0.001799301
59690.628115  0.763153675  0.001792371
59690.628928  0.762725032  0.001791364
59690.629741  0.756986266  0.001770914
59718.314554  0.993674168  0.002644950
59718.316318  1.004033030  0.003754479
59718.316784  0.993774846  0.003780191
59718.317249  1.004430750  0.003755967
59718.317715  0.979526072  0.003707947
59718.318181  1.001078191  0.003761871
59718.318647  0.982046382  0.003663217
59718.319112  0.984428096  0.003672102
59718.320044  1.002480653  0.003804073
59718.321441  0.984364629  0.003789727
59718.321906  0.991124017  0.003724465
59718.322371  0.986524783  0.003716268
59718.322837  0.985843551  0.003713701
59718.323303  0.980961584  0.003740486
59718.323768  0.976562402  0.003615778
59718.324234  0.985171864  0.003647655
59718.324699  0.992439406  0.003692845
59718.325165  0.982444442  0.003610410
59718.325630  0.979652385  0.003699402
59718.326096  0.994095253  0.003662382
59718.326561  0.981341127  0.003624433
59718.327026  0.978444058  0.003622745
59718.327492  0.983313496  0.003640774
59718.328423  0.969723678  0.003590457
59718.328888  0.980898341  0.003631832
59718.329354  0.977120219  0.003599844
59718.329820  0.974154857  0.003588919
59718.330285  0.980112662  0.003628923
59718.330751  0.985680126  0.003685850
59718.331682  0.971905411  0.003652244
59718.332148  0.981558074  0.003688517
59718.332613  0.977462264  0.003772157
59718.333544  0.959188581  0.003613291
59718.334010  0.967199359  0.003607835
59718.334475  0.970688758  0.003692374
59718.336338  0.960399665  0.003582471
59718.336804  0.962542690  0.003572734
59718.337270  0.971699546  0.003579873
59718.337736  0.966273346  0.003604381
59718.338667  0.964459510  0.003553200
59718.339133  0.969036197  0.003552211
59718.339598  0.965712827  0.003575607
59718.340063  0.950981350  0.003486027
59718.340994  0.961700850  0.003489891
59718.341459  0.969795132  0.003519264
59718.341925  0.966727338  0.003543747
59718.342391  0.950385934  0.003492598
59718.342856  0.958164332  0.003494708
59718.343322  0.973813969  0.003587663
59718.343787  0.965419352  0.003538953
59718.344253  0.957114730  0.003526141
59718.344718  0.945566331  0.003501013
59718.345184  0.953955245  0.003496928
59718.345649  0.938780370  0.003467241
59718.346115  0.946646863  0.003496295
59718.346580  0.946760216  0.003444394
59718.347046  0.958676320  0.003549554
59718.347977  0.952182072  0.003551818
59718.348442  0.950876250  0.003546947
59718.348908  0.958782282  0.003549946
59718.349374  0.945853772  0.003545636
59718.349839  0.955555684  0.003485193
59718.350305  0.935517681  0.003541355
59718.350771  0.941620706  0.003547113
59718.351237  0.956621197  0.003621242
59718.351703  0.945557623  0.003561943
59718.352169  0.940441964  0.003559996
59718.352635  0.938564233  0.003483732
59718.353101  0.938270366  0.003534492
59718.353566  0.940658534  0.003448187
59718.354031  0.940589226  0.003491248
59718.354496  0.941759479  0.003573657
59718.354962  0.941959000  0.003513684
59718.355428  0.935035285  0.003436185
59718.355893  0.941031151  0.003492889
59718.356358  0.944382651  0.003470536
59718.356823  0.938936020  0.003372689
59718.357288  0.946673020  0.003383042
59718.357754  0.930953523  0.003386888
59718.358219  0.942358170  0.003437058
59718.358684  0.930824916  0.003326407
59718.359149  0.932051694  0.003313622
59718.359614  0.932858987  0.003333676
59718.360079  0.928282151  0.003291671
59718.360545  0.936966363  0.003322465
59718.361011  0.926343375  0.003301860
59718.361476  0.937026773  0.003314049
59718.361941  0.918687908  0.003257650
59718.362406  0.930944949  0.003343985
59718.362871  0.923489581  0.003308699
59718.363337  0.917563227  0.003388879
59718.364268  0.930173580  0.003375483
59718.364734  0.922834878  0.003357351
59718.365200  0.927128646  0.003381511
59718.365666  0.913128715  0.003288398
59718.366132  0.924102191  0.003396007
59718.366597  0.919619137  0.003294832
59718.367062  0.916060169  0.003315830
59718.367528  0.914037471  0.003316927
59718.367995  0.918188819  0.003408103
59718.368460  0.923259957  0.003375905
59718.368925  0.921111066  0.003317145
59718.369390  0.916667851  0.003318029
59718.369856  0.920305463  0.003305767
59718.370321  0.920322416  0.003314305
59718.370786  0.920873552  0.003282363
59718.371251  0.910416248  0.003228319
59718.371716  0.909536223  0.003241952
59718.372181  0.909636754  0.003242311
59718.372647  0.911725286  0.003291742
59718.373112  0.915267413  0.003304530
59718.373578  0.919974946  0.003228321
59718.374043  0.906742558  0.003181886
59718.374508  0.915140973  0.003219786
59718.374973  0.909385447  0.003191161
59718.375438  0.909946796  0.003218273
59718.375904  0.911397851  0.003231800
59718.376370  0.901587745  0.003213621
59718.376835  0.899920199  0.003199389
59718.377300  0.900235220  0.003200508
59718.377765  0.907653319  0.003268680
59718.378231  0.914433231  0.003335208
59718.378697  0.898818494  0.003352762
59718.379162  0.897651994  0.003274001
59718.379628  0.899804167  0.003182401
59718.380094  0.896875168  0.003229865
59718.380559  0.886241331  0.003224221
59718.381024  0.895777191  0.003159908
59718.381490  0.895999980  0.003160694
59718.381955  0.890110656  0.003139919
59718.382420  0.895760691  0.003143349
59718.382885  0.890512459  0.003133135
59718.383350  0.890906238  0.003175548
59718.383815  0.893972172  0.003120606
59718.384281  0.886698554  0.003144216
59718.384746  0.883926186  0.003134385
59718.385211  0.889618898  0.003113603
59718.385676  0.890102457  0.003189079
59718.386141  0.898851609  0.003228704
59718.386607  0.887343965  0.003146505
59718.387072  0.888947269  0.003160378
59718.387537  0.887188697  0.003145954
59718.388002  0.876726230  0.003052330
59718.388467  0.884162314  0.003086362
59718.388933  0.882112548  0.003079207
59718.389398  0.884390360  0.003079013
59718.389864  0.884822179  0.003088666
59718.390329  0.885515159  0.003148176
59718.390795  0.881657690  0.003158823
59718.391260  0.885311285  0.003122989
59718.391726  0.891423338  0.003136339
59718.392191  0.866171720  0.003031540
59718.392657  0.869849263  0.003028388
59718.393122  0.862597112  0.002995195
59718.393587  0.878658268  0.003050964
59718.394052  0.872481044  0.003093801
59718.394517  0.878666361  0.003075270
59718.394982  0.872272137  0.003076993
59718.395448  0.878277991  0.003073911
59718.395913  0.866682445  0.003041310
59718.396378  0.870322077  0.003054082
59718.396843  0.871372801  0.003121974
59718.397308  0.869600939  0.003075579
59718.397773  0.872593553  0.003118311
59718.398238  0.872834693  0.003127212
59718.398704  0.867992555  0.003029918
59718.399169  0.869536867  0.003027300
59718.399634  0.868128472  0.003038388
59718.400099  0.867145551  0.003042935
59718.400564  0.868360380  0.003071192
59718.401029  0.863344248  0.003045499
59718.401495  0.859171772  0.002999127
59718.401960  0.854688775  0.003014966
59718.402425  0.860819309  0.003060377
59718.402890  0.862581223  0.003050752
59718.403355  0.850323144  0.003030893
59718.403820  0.857022058  0.003023197
59718.404286  0.857337855  0.002992726
59718.404751  0.855846739  0.003034816
59718.405217  0.864474128  0.003089295
59718.405683  0.851114521  0.003025875
59718.406148  0.861176163  0.003037851
59718.406614  0.853823296  0.003019777
59718.407079  0.856785287  0.003030253
59718.407545  0.850863708  0.002993636
59718.408010  0.847180596  0.002972875
59718.408476  0.850268324  0.002975879
59718.408941  0.863893090  0.003047435
59718.409407  0.850558130  0.003016063
59718.409872  0.851357566  0.003073787
59718.410337  0.850033418  0.003022031
59718.410803  0.849125728  0.003073550
59718.411268  0.845084235  0.003284643
59718.411733  0.835341389  0.003231387
59718.412198  0.843886424  0.003163400
59718.412663  0.849548153  0.003161150
59718.413129  0.848562822  0.003368503
59718.413594  0.847844095  0.003162618
59718.414060  0.846837341  0.003080866
59718.414525  0.849485558  0.003043556
59718.414991  0.842791215  0.002965234
59718.415456  0.841240165  0.002998518
59718.415922  0.845068668  0.003012164
59718.416387  0.849313447  0.003042939
59718.416852  0.842946477  0.002973545
59718.417317  0.838015401  0.002940713
59718.417782  0.838239264  0.002964660
59718.418247  0.838154344  0.003002958
59718.418712  0.837498427  0.002962040
59718.419178  0.838857130  0.002982298
59718.419644  0.831863368  0.002911463
59718.420109  0.843319223  0.002982627
59718.420574  0.838154344  0.003010678
59718.421039  0.838973030  0.003013619
59718.421504  0.833143864  0.002915945
59718.421969  0.832836979  0.002930212
59718.422435  0.834749178  0.002936940
59718.422900  0.833205254  0.002969878
59718.423365  0.836581006  0.002935680
59718.423830  0.831985965  0.002950206
59718.424296  0.835064459  0.002961123
59718.424761  0.840821871  0.003004771
59718.425226  0.839916282  0.002986063
59718.425691  0.826730576  0.002931571
59718.426156  0.831511002  0.002925547
59718.426622  0.834272638  0.002896843
59718.427087  0.831549296  0.002879728
59718.427553  0.835926321  0.002933382
59718.428018  0.833105497  0.002915810
59718.428483  0.836927812  0.002921480
59718.428948  0.839359480  0.002929968
59718.429413  0.831955314  0.002927110
59718.429879  0.829858411  0.002912089
59718.430344  0.831197063  0.002932098
59718.430809  0.832721926  0.002929807
59718.431274  0.833067132  0.002908003
59718.431739  0.835895525  0.002894780
59718.432204  0.835149066  0.002922963
59718.432669  0.836272855  0.002888384
59718.433135  0.839908546  0.002978300
59718.433600  0.825619611  0.002897215
59718.434065  0.831135820  0.002908917
59718.434531  0.833711899  0.002879539
59718.434996  0.833926932  0.002926366
59718.435461  0.833205254  0.002885463
59718.435926  0.834710737  0.002852237
59718.436391  0.829537455  0.002910963
59718.436856  0.839622368  0.002907686
59718.437322  0.832269539  0.002897554
59718.437787  0.837313320  0.002938249
59718.438252  0.833266649  0.002962422
59718.438717  0.830799067  0.002915390
59718.439182  0.826403219  0.002945633
59718.439647  0.837012608  0.002960322
59718.440113  0.838571310  0.003058517
59718.440578  0.836442324  0.002935193
59718.441043  0.837220782  0.002968769
59718.441508  0.834503188  0.002882272
59718.441973  0.831051619  0.002893313
59718.442438  0.840651515  0.002872537
59718.442904  0.839212608  0.002921726
59718.443369  0.828392198  0.002899314
59718.443834  0.832453531  0.002875193
59718.444299  0.837197649  0.002883867
59718.444764  0.842845553  0.002980951
59718.445230  0.836342179  0.002919436
59718.445695  0.835341389  0.002923636
59718.446160  0.831197063  0.002909131
59718.446626  0.837382730  0.002907643
59718.447091  0.835887826  0.002956344
59718.447556  0.832522539  0.002906102
59718.448021  0.829781981  0.002919463
59718.448486  0.838277868  0.002941634
59718.448952  0.831051619  0.002878005
59718.449418  0.833128517  0.002862177
59718.449883  0.833404805  0.002870802
59718.450348  0.835002931  0.002914761
59718.450813  0.833512275  0.002901880
59718.451278  0.840775407  0.002865216
59718.451744  0.831204719  0.002847912
59718.452209  0.836473140  0.002958414
59718.452674  0.838571310  0.002888599
59718.453139  0.837305608  0.002953646
59718.453604  0.831403790  0.002909855
59718.454069  0.833804049  0.003002731
59718.454535  0.837390443  0.002969371
59718.455000  0.831602909  0.002902892
59718.455465  0.831526319  0.002902625
59718.455930  0.832123908  0.002943031
59718.456396  0.834019107  0.002903645
59718.456861  0.837405868  0.002861446
59718.457326  0.837999964  0.002956095
59718.457791  0.834188119  0.002865817
59718.458257  0.833243626  0.002854898
59718.458722  0.834572365  0.002928631
59718.459187  0.832929032  0.002892178
59718.459652  0.836727418  0.002920780
59718.460117  0.833865489  0.002910790
59718.460582  0.840194821  0.002932884
59718.461047  0.832706587  0.002899075
59718.461513  0.832522539  0.002936774
59718.461978  0.839305367  0.002952970
59718.462443  0.833404805  0.002893830
59718.462908  0.831288935  0.002871170
59718.463374  0.831894015  0.002850274
59718.463839  0.833727257  0.002894950
59718.464304  0.829682634  0.002857981
59718.464769  0.829369385  0.002849263
59718.465235  0.839854396  0.002908490
59718.465700  0.831457394  0.002848778
59718.466165  0.833650471  0.002887005
59718.466630  0.834026788  0.002872945
59718.467095  0.834510874  0.002889985
59718.467560  0.826540236  0.002892832
59718.468026  0.828712711  0.002999661
59718.468491  0.832438197  0.002944143
59718.468957  0.829483975  0.002872576
59718.469422  0.833013424  0.002900143
59718.469887  0.835787747  0.002855917
59718.470352  0.837043446  0.002883336
59718.470817  0.831909340  0.002873313
59718.471282  0.835949418  0.002879568
59718.471748  0.836357585  0.002896380
59718.472214  0.827530482  0.002858189
59718.472679  0.834280322  0.002866134
59718.473145  0.833013424  0.002877126
59718.473610  0.830806719  0.002823593
59718.474075  0.832883004  0.002861334
59718.474541  0.838540417  0.002942555
59718.475007  0.832729596  0.002860807
59718.475472  0.832668240  0.002891273
59718.475937  0.837922785  0.002901800
59718.476402  0.825558779  0.002881794
59718.476867  0.833519952  0.002878876
59718.477332  0.824791165  0.002841131
59718.477797  0.836195835  0.002888118
59718.478263  0.831112856  0.002824633
59718.478728  0.833688863  0.002887138
59718.479193  0.828247245  0.002883550
59718.479658  0.830959773  0.002839420
59718.480123  0.833374102  0.002855345
59718.480588  0.838223824  0.002871962
59718.481054  0.836950937  0.002829057
59718.481519  0.839529575  0.002907365
59718.481984  0.835703075  0.002886416
59718.482449  0.833312699  0.002878160
59718.482914  0.834134338  0.002811854
59718.483379  0.827515239  0.002789541
59718.483844  0.839081218  0.002859443
59718.484310  0.832990407  0.002938424
59718.484775  0.835225990  0.002892461
59718.485240  0.832829308  0.002960868
59718.485706  0.839429060  0.002868360
59718.486171  0.828819576  0.002847374
59718.486636  0.833681185  0.002841040
59718.487101  0.828033676  0.002844674
59718.487567  0.831158786  0.002824789
59718.488032  0.833466215  0.002840308
59718.488498  0.834518560  0.002874639
59718.488963  0.830393613  0.002883374
59718.489428  0.834257270  0.002843004
59718.489893  0.831717807  0.002826689
59718.490358  0.828247245  0.002792009
59718.490823  0.831917002  0.002850353
59718.491288  0.830309487  0.002883082
59718.491754  0.832369197  0.002897901
59718.492219  0.833074805  0.002938722
59718.492684  0.831993628  0.002858278
59718.493149  0.833527629  0.002917288
59718.493614  0.831993628  0.002842952
59718.494079  0.830233016  0.002829290
59718.494544  0.833297349  0.002847407
59718.495010  0.834979859  0.002914680
59718.495476  0.828338791  0.002807576
59718.495941  0.833696542  0.002810378
59718.496407  0.826311886  0.002899644
59718.496872  0.835225990  0.002907847
59718.497338  0.833374102  0.002863021
59718.497804  0.837498427  0.002915758
59718.498269  0.833243626  0.002877922
59718.498734  0.832491868  0.002859990
59718.499199  0.824214024  0.002877100
59718.499664  0.835133683  0.002915217
59718.500129  0.831518661  0.002826012
59718.500594  0.841999823  0.002846124
59718.501060  0.836565596  0.002835460
59718.501525  0.833673506  0.002825657
59718.501990  0.835880127  0.002817739
59718.502455  0.829927203  0.002820604
59718.502920  0.835125991  0.002838272
59718.503385  0.836950937  0.002859892
59718.503851  0.831495685  0.002871884
59718.504316  0.835310614  0.002846593
59718.504782  0.838154344  0.002933481
59718.505247  0.830447152  0.002852965
59718.505712  0.833988381  0.002842087
59718.506177  0.836796779  0.002874779
59718.506642  0.834072879  0.002811647
59718.507107  0.832376863  0.002890261
59718.507572  0.837236204  0.002907134
59718.508038  0.834756866  0.002852394
59718.508503  0.828911185  0.002878227
59718.508968  0.825482746  0.002835910
59718.509433  0.831135820  0.002908917
59718.509898  0.832484201  0.002859964
59718.510363  0.835295227  0.002838847
59718.510829  0.834587739  0.002828756
59718.511294  0.837899633  0.002886285
59718.511759  0.833980699  0.002834380
59718.512225  0.836388398  0.002827156
59718.512690  0.831779093  0.002811575
59718.513156  0.826243394  0.002792864
59718.513621  0.825338302  0.002843016
59718.514087  0.829132617  0.002794993
59718.514553  0.832952047  0.002777181
59718.515018  0.831442079  0.002856383
59718.515483  0.826997125  0.002803028
59718.515948  0.824829148  0.002810874
59718.516413  0.824024264  0.002846079
59718.516878  0.834764555  0.002898552
59718.517344  0.831740789  0.002834428
59718.517809  0.830538941  0.002830332
59718.518274  0.830852632  0.002869663
59718.518739  0.836064917  0.002833763
59718.519204  0.833757973  0.002818264
59718.519669  0.832560879  0.002806550
59718.520134  0.833527629  0.002840517
59718.520600  0.831342532  0.002794786
59718.521065  0.835364470  0.002808307
59718.521531  0.834234219  0.002842925
59718.521996  0.831955314  0.002781521
59718.522561  0.830806719  0.002808289
59718.523027  0.835841634  0.002786816
59718.523492  0.833381777  0.002809317
59718.523957  0.837521568  0.002784703
59718.524422  0.830829675  0.002823671
59718.524887  0.834987550  0.002814730
59718.525353  0.834257270  0.002827636
59718.525818  0.834679986  0.002829069
59718.526284  0.829674992  0.002781538
59718.526749  0.841038739  0.002835129
59718.527214  0.831840383  0.002804121
59718.527679  0.835241376  0.002792507
59718.528144  0.831028657  0.002809039
59718.528609  0.830890895  0.002793268
59718.529074  0.829453416  0.002780796
59718.529540  0.837351881  0.002822700
59718.530006  0.830508344  0.002807280
59718.530471  0.825710866  0.002783459
59718.530936  0.837189938  0.002814444
59718.531401  0.830148906  0.002790773
59718.531866  0.828773775  0.002778517
59718.532332  0.832116244  0.002797387
59718.532796  0.832637564  0.002768464
59718.533262  0.831388475  0.002802598
59718.533728  0.826342329  0.002777976
59718.534194  0.832944376  0.002800171
59718.534658  0.825847769  0.002821952
59718.535124  0.828712711  0.002831741
59718.535589  0.830638391  0.002807720
59718.536054  0.829323554  0.002849105
59718.536519  0.829904272  0.002805238
59718.536984  0.834879890  0.002806678
59718.537449  0.830470098  0.002791853
59718.537915  0.830538941  0.002807384
59718.538381  0.838470910  0.002865086
59718.538846  0.838586758  0.002842310
59718.539311  0.833627437  0.002825501
59718.539776  0.827073298  0.002803287
59718.540241  0.833742615  0.002787496
59718.540706  0.836534776  0.002781422
59718.541172  0.832683579  0.002799294
59718.541637  0.832913689  0.002792396
59718.542103  0.829033347  0.002794659
59718.542568  0.839034850  0.002859285
59718.543034  0.842682548  0.002825147
59718.543499  0.832744935  0.002822510
59718.543964  0.838494079  0.002841996
59718.544429  0.838803048  0.002835318
59718.544894  0.839823456  0.002846502
59718.545359  0.830714900  0.002800327
59718.545825  0.836218940  0.002803477
59718.546290  0.840264470  0.002817040
59718.546756  0.836041816  0.002841385
59718.547221  0.846221392  0.002813629
59718.547686  0.836742831  0.002789820
59718.548151  0.851428141  0.002870151
59718.548616  0.838262426  0.002841211
59718.549081  0.842837791  0.002841193
59718.549546  0.843132830  0.002849953
59718.550012  0.843497889  0.002812343
59718.550477  0.841619908  0.002837088
59718.550943  0.849157012  0.002854674
59718.551408  0.845123153  0.002833329
59718.551873  0.842969769  0.002895986
59718.552338  0.846416264  0.002837665
59718.552803  0.852840861  0.002851349
59718.553268  0.847406908  0.002840986
59718.553734  0.856209417  0.002870497
59718.554199  0.850495461  0.002898340
59718.554665  0.849383852  0.002855437
59718.555130  0.850307481  0.002850710
59718.555595  0.855586651  0.002884169
59718.556061  0.845465713  0.002865626
59718.556526  0.848195570  0.002835818
59718.556991  0.854082847  0.002863367
59718.557456  0.846268157  0.002899523
59718.557922  0.848156510  0.002843499
59718.558387  0.858309659  0.002893349
59718.558852  0.859630864  0.002858215
59718.559318  0.861755373  0.002897027
59718.560493  0.859686288  0.002897989
59718.560958  0.860969962  0.002902316
59718.561424  0.860755884  0.002901595
59718.561890  0.857938189  0.002947410
59718.562356  0.862756023  0.002900391
59718.562822  0.856982592  0.002975699
59718.563288  0.860589415  0.002901034
59718.563754  0.868048518  0.002942168
59718.564219  0.863018290  0.002861529
59718.564685  0.858823659  0.002871351
59718.565151  0.872095409  0.002915723
59718.565617  0.855507852  0.002860265
59718.566083  0.866530792  0.002913081
59718.566549  0.866179697  0.002903923
59718.567015  0.867968572  0.002933903
59718.567481  0.865167108  0.002876623
59718.567946  0.878261813  0.002944429
59718.568412  0.865709135  0.002966133
59718.568878  0.872617664  0.002965692
59718.569344  0.860288267  0.002923789
59718.569810  0.868264411  0.002966891
59718.570276  0.863431721  0.002958330
59718.570742  0.875419064  0.002942961
59718.571208  0.877340141  0.002981742
59718.571673  0.877614924  0.002950343
59718.572139  0.874943482  0.002957480
59718.572605  0.879419315  0.002915910
59718.573071  0.883747097  0.002938400
59718.573537  0.874766212  0.002956880
59718.574003  0.884667351  0.002982200
59718.574469  0.875636790  0.002951758
59718.574935  0.874621200  0.003020835
59718.575401  0.871300574  0.002985291
59718.575866  0.882600156  0.002991490
59718.576332  0.883918045  0.002947109
59718.576798  0.881568371  0.002914917
59718.577264  0.882868456  0.002976136
59718.577730  0.881641450  0.002907038
59718.578196  0.882900982  0.002992509
59718.578662  0.876322576  0.002962141
59718.579128  0.885425448  0.002992911
59718.579593  0.886012808  0.003003056
59718.580059  0.888939081  0.003037537
59718.580525  0.887245898  0.002999064
59718.580991  0.879962166  0.002990653
59718.581457  0.889799178  0.002974913
59718.581923  0.895950467  0.002970723
59718.582389  0.895051449  0.003000717
59718.582855  0.884064598  0.002972026
59718.583321  0.902202446  0.002983143
59718.583786  0.899290488  0.002998363
59718.584252  0.896239334  0.003029464
59718.584718  0.896173299  0.003012732
59718.585184  0.895389506  0.003051332
59718.585650  0.893116268  0.003002455
59718.586116  0.910407863  0.003035430
59718.586582  0.903042105  0.003002554
59718.587047  0.908456214  0.003003822
59718.587513  0.899083443  0.002989392
59718.587979  0.905057142  0.003034262
59718.588445  0.911372668  0.003038647
59718.588911  0.901770450  0.003014937
59718.589377  0.909988701  0.003017270
59718.589843  0.908272155  0.003011578
59718.590309  0.906542147  0.003014192
59718.590775  0.904132332  0.003014507
59718.591241  0.905949522  0.003045598
59718.591706  0.907879061  0.003093894
59718.592172  0.910013846  0.003025735
59718.592638  0.910198258  0.003068264
59718.593104  0.907202002  0.003024741
59718.593570  0.915419164  0.003026845
59718.594036  0.920364799  0.003068628
59718.594502  0.916701622  0.003132403
59718.594967  0.903815947  0.003188265
59718.595433  0.916786058  0.003200243
59718.595899  0.908012861  0.003085987
59718.596365  0.901529620  0.003030739
59718.596831  0.912061240  0.003116546
59718.597297  0.914955559  0.003092728
59718.597763  0.912153649  0.003083257
59718.598698  0.920983819  0.003121587
59718.599631  0.922138172  0.003057554
59718.600097  0.934802790  0.003108157
59718.600563  0.916228929  0.003021083
59718.601030  0.924561915  0.003074106
59718.601962  0.909477585  0.003032329
59718.602428  0.907344059  0.003000144
59718.602893  0.928427509  0.003086959
59718.603359  0.925115591  0.003016303
59718.603825  0.928820945  0.003079713
59718.604291  0.936362473  0.003104718
59718.605223  0.929197430  0.003012495
59718.605689  0.917884424  0.002992726
59718.606155  0.929351491  0.003021554
59718.606620  0.918967177  0.002996256
59746.327071  0.916144545  0.003282383
59746.327537  0.921586279  0.003301880
59746.328003  0.921968323  0.003269282
59746.328469  0.925635495  0.003299337
59746.328935  0.918992570  0.003267194
59746.329401  0.921314699  0.003266964
59746.329867  0.928957831  0.003294067
59746.330333  0.911339092  0.003198016
59746.330799  0.915149401  0.003219816
59746.331265  0.918222647  0.003272914
59746.331731  0.912531784  0.003227416
59746.332197  0.912321690  0.003209867
59746.332663  0.914525880  0.003226045
59746.333128  0.918552535  0.003248710
59746.333593  0.915840827  0.003272860
59746.334853  0.909695403  0.003267656
59746.335318  0.913919618  0.003257577
59746.335784  0.917174560  0.003260731
59746.336249  0.911053750  0.003238970
59746.336715  0.909938415  0.003235005
59746.337181  0.900998359  0.003170028
59746.337646  0.914365855  0.003233902
59746.338111  0.910147960  0.003235750
59746.338577  0.903141918  0.003185888
59746.339042  0.913675543  0.003223046
59746.339508  0.896544808  0.003154358
59746.339973  0.901330360  0.003187799
59746.340439  0.904024083  0.003222305
59746.340904  0.898652941  0.003178329
59746.341370  0.902551516  0.003200431
59746.341835  0.892096838  0.003179792
59746.342300  0.894210984  0.003154383
59746.342765  0.895232829  0.003149742
59746.343230  0.893939237  0.003153425
59746.343695  0.892927092  0.003141630
59746.344161  0.885441759  0.003115294
59746.344626  0.893412450  0.003143338
59746.345091  0.885441759  0.003107139
59746.345557  0.894853621  0.003164892
59746.346022  0.879945957  0.003071644
59746.346487  0.886959929  0.003104297
59746.346952  0.888840838  0.003119067
59746.347417  0.885270515  0.003106538
59746.347882  0.883942469  0.003110019
59746.348348  0.895455483  0.003134031
59746.348813  0.886257656  0.003126327
59746.349279  0.883828496  0.003117758
59746.349744  0.885547783  0.003123823
59746.350210  0.883307667  0.003124057
59746.350675  0.880489132  0.003122198
59746.351141  0.888267966  0.003141600
59746.351606  0.875660985  0.003080882
59746.352071  0.873148274  0.003072041
59746.352536  0.876266079  0.003074940
59746.353001  0.877784686  0.003096438
59746.353466  0.872328376  0.003077191
59746.353932  0.873011571  0.003087642
59746.354397  0.875991718  0.003106250
59746.354864  0.877356302  0.003119170
59746.355329  0.873027653  0.003095740
59746.355796  0.873083941  0.003103981
59746.356261  0.872023121  0.003124304
59746.356727  0.862430287  0.003097878
59746.357193  0.873188485  0.003128479
59746.357659  0.872617664  0.003118397
59746.358124  0.868672354  0.003072295
59746.358590  0.868096490  0.003094245
59746.359056  0.861239619  0.003046007
59746.359521  0.872874889  0.003095198
59746.359987  0.865406195  0.003068714
59746.360453  0.864585604  0.003049878
59746.360919  0.862295262  0.003033857
59746.361384  0.857029952  0.003039012
59746.361850  0.861263416  0.003054024
59746.362316  0.856422365  0.003021082
59746.362782  0.862199963  0.003057345
59746.363248  0.863885133  0.003079234
59746.363713  0.855673338  0.003042082
59746.364179  0.862231728  0.003057457
59746.364645  0.851788946  0.003012582
59746.365111  0.859622947  0.003071959
59746.365576  0.857156258  0.003031565
59746.366042  0.854830482  0.003039086
59746.366508  0.854539220  0.003022309
59746.366974  0.850103883  0.003006623
59746.367440  0.863145479  0.003076597
59746.367906  0.853925534  0.003035869
59746.368371  0.850973429  0.003048887
59746.368837  0.855192729  0.003016744
59746.369303  0.856927342  0.003054433
59746.369768  0.845123153  0.003004575
59746.370234  0.851294838  0.003026516
59746.370700  0.845076451  0.003012192
59746.371166  0.850377968  0.003015424
59746.371631  0.854696647  0.003022866
59746.372097  0.844111856  0.002985430
59746.372563  0.847984668  0.002999127
59746.373029  0.851922326  0.003044440
59746.373495  0.854067115  0.003059971
59746.373960  0.847828478  0.003037619
59746.374426  0.846517616  0.003009532
59746.374891  0.844360678  0.003001864
59746.375357  0.851953713  0.003005318
59746.375823  0.848977147  0.003010457
59746.376288  0.851969407  0.003013220
59746.376754  0.838447743  0.002957675
59746.377220  0.834487816  0.002959078
59746.377685  0.841906766  0.002985385
59746.378151  0.845442352  0.002982349
59746.378617  0.846634574  0.003002150
59746.379083  0.840009118  0.002986393
59746.379549  0.840179344  0.002963783
59746.380015  0.839924017  0.002970619
59746.380480  0.849493382  0.003004463
59746.380946  0.843855334  0.002976751
59746.381411  0.835918622  0.002925656
59746.381877  0.840907063  0.002966350
59746.382343  0.843964152  0.002961588
59746.382809  0.835402941  0.002939240
59746.383275  0.839104403  0.002952263
59746.383741  0.844446228  0.002963280
59746.384206  0.841023246  0.002966760
59746.384672  0.839769312  0.002946868
59746.385138  0.841976558  0.002962368
59746.385604  0.841472641  0.002968346
59746.386069  0.834165070  0.002927202
59746.386535  0.840659258  0.002949991
59746.387001  0.836765951  0.002967156
59746.387467  0.838370523  0.002988289
59746.387933  0.832867662  0.002961004
59746.388399  0.847399103  0.003036080
59746.388865  0.838494079  0.002988730
59746.389331  0.831043965  0.002939212
59746.389796  0.838501801  0.003019649
59746.390262  0.832936704  0.002984264
59746.390728  0.839220338  0.003006777
59746.391194  0.842938713  0.003020100
59746.391660  0.836920103  0.002967703
59746.392126  0.847032355  0.003011362
59746.392592  0.839065762  0.002990767
59746.393058  0.834072879  0.002957607
59746.393523  0.833688863  0.002948566
59746.393989  0.831204719  0.002939780
59746.394455  0.833665828  0.002956163
59746.394921  0.833519952  0.002963323
59746.395387  0.836380695  0.002965790
59746.395853  0.837722153  0.002962831
59746.396319  0.834833754  0.002937237
59746.396785  0.828552439  0.002907506
59746.397250  0.829644427  0.002911338
59746.397716  0.833397129  0.002939859
59746.398181  0.832783285  0.002930023
59746.398647  0.838957576  0.002959473
59746.399113  0.840953534  0.002958769
59746.399579  0.836712005  0.002943846
59746.400045  0.845169858  0.002981388
59746.400511  0.839506378  0.002961409
59746.400977  0.839382673  0.002960973
59746.401442  0.838671722  0.002935292
59746.401908  0.838787597  0.002951148
59746.402373  0.833212928  0.002908512
59746.402838  0.835533755  0.002939700
59746.403304  0.831848044  0.002919071
59746.403770  0.838949849  0.002943992
59746.404235  0.832944376  0.002892231
59746.404701  0.838355079  0.002941905
59746.405167  0.836920103  0.002921453
59746.405632  0.836688886  0.002920646
59746.406098  0.840883828  0.002966268
59746.406564  0.834718425  0.002944520
59746.407030  0.837652714  0.002978016
59746.407496  0.840109702  0.002986751
59746.407962  0.837683575  0.002954979
59746.408428  0.838293309  0.002949409
59746.408894  0.842573896  0.003034313
59746.409359  0.831480369  0.002979046
59746.409825  0.829774339  0.002950007
59746.410291  0.830355373  0.002929129
59746.410756  0.832990407  0.002938424
59746.411222  0.829552736  0.002941578
59746.411688  0.832775615  0.002968347
59746.412153  0.834057515  0.002926824
59746.412619  0.831610569  0.002941216
59746.413085  0.840403786  0.002987796
59746.413551  0.838169783  0.002972134
59746.414016  0.840171605  0.002963756
59746.414482  0.835264455  0.002969525
59746.414948  0.837174517  0.002960894
59746.415413  0.833427833  0.002993700
59746.415880  0.839575970  0.002992586
59746.416345  0.834372535  0.002950984
59746.416811  0.829720843  0.002919248
59746.417277  0.829079162  0.002916991
59746.417743  0.836634944  0.002943575
59746.418209  0.842907659  0.002981171
59746.418675  0.828277759  0.002914171
59746.419141  0.842993061  0.002958180
59746.419606  0.833688863  0.002933209
59746.420072  0.835780049  0.002986754
59746.420538  0.829247174  0.002940495
59746.421004  0.829514534  0.002972003
59746.421470  0.833819409  0.002956708
59746.421936  0.838486356  0.002973257
59746.422402  0.838115746  0.003010539
59746.422868  0.843979698  0.002977189
59746.423333  0.833358751  0.002939723
59746.423799  0.833005751  0.002969167
59746.424264  0.835356776  0.002962159
59746.424730  0.830546591  0.002937453
59746.425196  0.833688863  0.002963923
59746.425662  0.834926028  0.002945252
59746.426128  0.825695656  0.002905086
59746.426594  0.832798626  0.002937747
59746.427060  0.835718469  0.002978836
59746.427525  0.833059459  0.002946340
59746.427991  0.830370668  0.002936831
59746.428457  0.829713201  0.002942147
59746.428923  0.836611827  0.002966610
59746.429389  0.829659709  0.002926675
59746.429855  0.835857031  0.002948536
59746.430321  0.829094435  0.002917044
59746.430787  0.833834769  0.002949082
59746.431252  0.831120510  0.002931828
59746.431718  0.830753156  0.002922880
59746.432184  0.828109945  0.002898326
59746.432650  0.837182227  0.002937789
59746.433116  0.829438137  0.002925893
59746.433582  0.839189420  0.002983479
59746.434048  0.831334875  0.002940241
59746.434514  0.834011425  0.002949707
59746.434979  0.831855706  0.002949745
59746.435445  0.831794415  0.002941866
59746.435911  0.841526894  0.002976288
59746.436376  0.833880849  0.002926204
59746.436842  0.830194783  0.002913269
59746.437307  0.832116244  0.002920012
59746.437773  0.829881341  0.002904526
59746.438704  0.839405866  0.003509971
59746.439170  0.829277725  0.003238482
59746.439636  0.830278898  0.002928859
59746.440102  0.835903223  0.002941000
59746.440568  0.837683575  0.002947264
59746.441034  0.836642650  0.002966719
59746.441499  0.833458538  0.002955428
59746.441965  0.833473891  0.002932453
59746.442431  0.841976558  0.002954613
59746.442897  0.836866147  0.002936680
59746.443363  0.831939989  0.002934719
59746.443829  0.830294192  0.002921266
59746.444295  0.832346198  0.002943818
59746.444761  0.830233016  0.002936344
59746.445226  0.831579932  0.002941108
59746.445692  0.835072150  0.002976533
59746.446157  0.832537875  0.002982835
59746.446623  0.841961048  0.002962314
59746.447089  0.833512275  0.002940265
59746.447555  0.837035736  0.002937275
59746.448021  0.830967427  0.002923634
59746.448486  0.836681180  0.002959149
59746.448952  0.832261874  0.002912858
59746.449418  0.834879890  0.002937400
59746.449883  0.835056767  0.002976478
59746.450349  0.832883004  0.002938045
59746.450815  0.830676645  0.002914960
59746.451281  0.837915067  0.003002101
59746.451746  0.829996001  0.002950795
59746.452212  0.831342532  0.002986210
59746.452678  0.829613862  0.003278000
59746.550989  0.932944911  0.003995624
59746.551454  0.936509096  0.003424350
59746.551921  0.945984455  0.003467710
59746.552388  0.940485274  0.003655444
59746.552878  0.944608828  0.003532269
59746.553345  0.939740621  0.003488098
59746.553811  0.939134943  0.003425302
59746.554381  0.947606432  0.003421289
59746.554846  0.939178193  0.003399509
59746.555312  0.947143973  0.003428343
59746.555777  0.941854897  0.003365824
59746.556242  0.952813715  0.003404987
59746.556708  0.945723106  0.004128745
59746.558571  0.940632543  0.004141175
59746.559037  0.939550223  0.003772960
59746.559502  0.950342168  0.003518696
59746.559968  0.951787507  0.003541580
59746.560433  0.941490625  0.003642009
59746.560899  0.945339925  0.003439226
59746.561365  0.963057017  0.004151199
59746.561831  0.947868302  0.003396044
59746.562296  0.943009353  0.003352579
59746.562762  0.959586214  0.003402675
59746.563227  0.950771161  0.003406444
59746.563693  0.948540765  0.003346035
59746.564159  0.950648572  0.003423517
59746.564625  0.954570481  0.003420057
59746.565091  0.958649831  0.003823170
59746.565557  0.978957865  0.003759895
59746.566023  0.956321677  0.003549643
59769.328798  0.920610661  0.002280888
59769.329612  0.921161970  0.002265285
59769.330428  0.923242950  0.002253396
59769.331242  0.913414707  0.002229408
59769.332058  0.912246068  0.002226556
59769.332872  0.912775553  0.002236255
59769.333687  0.916971843  0.002229644
59769.334501  0.911540565  0.002216438
59769.335315  0.907185291  0.002214204
59769.336129  0.906308389  0.002220411
59769.336944  0.909134210  0.002218960
59769.337758  0.900998359  0.002215700
59769.338572  0.904407177  0.002199093
59769.339874  0.898247465  0.001547082
59769.344400  0.897552787  0.001562419
59769.348929  0.887973489  0.001521208
59769.351946  0.881073218  0.001509387
59769.353456  0.880618896  0.001508609
59769.354964  0.875967513  0.001500640
59769.356473  0.873872354  0.001497051
59769.357982  0.872352480  0.001494447
59769.359490  0.869480807  0.001497536
59769.360999  0.864808600  0.001489489
59769.362508  0.864426356  0.001488831
59769.365526  0.857140468  0.001515755
59769.367036  0.861556970  0.001539435
59769.368544  0.854350347  0.001502952
59769.370053  0.854869849  0.001488118
59769.371563  0.851686964  0.001482578
59769.373071  0.850973429  0.001497011
59769.376088  0.847929998  0.001476038
59769.377598  0.840728945  0.001471246
59769.380616  0.839784781  0.001477328
59769.418247  0.835341389  0.001431043
59769.419762  0.835326001  0.001423323
59769.421123  0.838988485  0.002016843
59769.421938  0.837598710  0.002013503
59769.422754  0.837421294  0.001997650
59769.423569  0.830531292  0.001981214
59769.424385  0.835749259  0.002001359
59769.425200  0.834856821  0.001991533
59769.426022  0.835887826  0.002001691
59769.426837  0.831342532  0.001975493
59769.427653  0.832675909  0.001993999
59769.428467  0.833535306  0.001988380
59769.429282  0.837830179  0.002006342
59769.430911  0.833681185  0.001988728
59769.431725  0.834510874  0.002006080
59769.432539  0.833189906  0.002002904
59769.433353  0.837251627  0.002020380
59769.434167  0.832721926  0.002017119
59769.434981  0.831357846  0.002006157
59769.435796  0.831189407  0.001998095
59769.436610  0.828575333  0.001984180
59769.437424  0.835664590  0.002016550
59769.438238  0.835326001  0.002008039
59769.439055  0.830041870  0.002002982
59769.439873  0.833381777  0.002011041
59769.441503  0.834541619  0.002006154
59769.442317  0.833289674  0.001987794
59769.443132  0.832936704  0.001986952
59769.443946  0.835318308  0.002023408
59769.444761  0.832016617  0.002023073
59769.445576  0.834695361  0.002006523
59769.446388  0.831687166  0.001999292
59769.447201  0.834864511  0.002014619
59769.448013  0.830890895  0.002012683
59769.448826  0.832093252  0.002000268
59769.449639  0.837899633  0.002006509
59769.450452  0.834034470  0.002020298
59769.451266  0.829384663  0.001986118
59769.452079  0.832353864  0.002000894
59769.452891  0.837228493  0.002004901
59769.453704  0.838030838  0.001999104
59769.454517  0.833274324  0.001980083
59769.455330  0.833650471  0.001980977
59769.456143  0.838208383  0.001999528
59769.456956  0.833558338  0.001980758
59769.457769  0.837675860  0.001998257
59769.458581  0.832177559  0.001985141
59769.459394  0.836134224  0.001994580
59769.460207  0.833973018  0.001997106
59769.461020  0.833512275  0.001988325
59769.461834  0.834626174  0.001998670
59769.462646  0.831947651  0.001984593
59769.463459  0.833335724  0.002003255
59769.464272  0.836527071  0.002003222
59769.465085  0.838872582  0.002008839
59769.465898  0.831556954  0.001991320
59769.466711  0.837398156  0.002020733
59769.467524  0.839560505  0.002018219
59769.468337  0.840527641  0.002020543
59769.469150  0.839313097  0.002017624
59769.469963  0.836966355  0.002011982
59769.470776  0.837328744  0.002012854
59769.471589  0.838524970  0.002038899
59769.472402  0.837976810  0.002022130
59769.473215  0.831572272  0.002029652
59769.474028  0.837020317  0.002004403
59769.474841  0.838401410  0.002030876
59769.475655  0.836704298  0.002034471
59769.476468  0.836704298  0.002019059
59769.477280  0.837529282  0.002028764
59769.478093  0.835156759  0.002130706
59769.478906  0.837760732  0.002052472
59769.479719  0.837791597  0.002044832
59769.480532  0.837313320  0.002035952
59769.481345  0.838888035  0.002039781
59769.482159  0.836349882  0.002025907
59769.482972  0.838331915  0.002022986
59769.483785  0.839367211  0.002048677
59769.484597  0.843886424  0.002051935
59769.485410  0.838633101  0.002015989
59769.486223  0.844905233  0.002031067
59769.487036  0.840907063  0.002044691
59769.487849  0.838069431  0.002022353
59769.488663  0.843062943  0.002034403
59769.489476  0.836796779  0.002003868
59769.490289  0.840969025  0.001998368
59769.491102  0.840636030  0.002005319
59769.491915  0.840488934  0.002012709
59769.492728  0.844337348  0.002029702
59769.493540  0.847133780  0.002052029
59769.494353  0.844174054  0.002029309
59769.495167  0.841410641  0.002014916
59769.495980  0.844049661  0.002036784
59769.496793  0.846618979  0.002019591
59769.497606  0.847086967  0.002012905
59769.498418  0.851381090  0.002015268
59769.499231  0.845200996  0.002000639
59769.500044  0.852675923  0.002018333
59769.500856  0.850150863  0.002004526
59769.501669  0.850832362  0.001998296
59769.502482  0.853045114  0.002011350
59769.503295  0.855972870  0.002018253
59769.504108  0.857085208  0.002028770
59769.504921  0.854798989  0.002023358
59769.505735  0.859171772  0.002033709
59769.506548  0.860811380  0.002037590
59769.507361  0.857906582  0.002030714
59769.508173  0.864784705  0.002054960
59769.508986  0.862652728  0.002057839
59769.509799  0.870883375  0.002085494
59769.510612  0.862485892  0.002065385
59769.511425  0.868544351  0.002095892
59769.512238  0.870049577  0.002099525
59769.513052  0.873791871  0.002116603
59769.513864  0.875459379  0.002080326
59769.514677  0.880156701  0.002091488
59769.515490  0.873775775  0.002076325
59769.516303  0.878828232  0.002080237
59769.517116  0.875556144  0.002080556
59769.517929  0.881673931  0.002103214
59769.518742  0.877623007  0.002101634
59769.519554  0.885017789  0.002143796
59769.520367  0.882632673  0.002170536
59881.179000  0.832790956  0.002201373
59881.179814  0.830737853  0.002172991
59881.180629  0.830408909  0.002187428
59881.181445  0.830745505  0.002226572
59881.182260  0.826418442  0.002199751
59881.183074  0.834472444  0.002205817
59881.183888  0.831533978  0.002213367
59881.184704  0.836650356  0.002226986
59881.185521  0.837691290  0.002206611
59881.186342  0.834587739  0.002221496
59881.187156  0.833328049  0.002187442
59881.187971  0.830477747  0.002164662
59881.188785  0.832906018  0.002186334
59881.189600  0.834572365  0.002183022
59881.190415  0.837922785  0.002199503
59881.191229  0.834972169  0.002191758
59881.192043  0.832292536  0.002192389
59881.192857  0.834426331  0.002213381
59881.193671  0.836172730  0.002218013
59881.194486  0.834556992  0.002213728
59881.195300  0.836496253  0.002265098
59881.196114  0.835995616  0.002256043
59881.196928  0.837830179  0.002260993
59881.197742  0.835287534  0.002238745
59881.198557  0.833420157  0.002264445
59881.199371  0.835072150  0.002276624
59881.200185  0.831526319  0.002266958
59881.200999  0.837251627  0.002351969
59881.201813  0.837745300  0.002322492
59881.202627  0.837560138  0.002985401
59881.203442  0.836658062  0.002342595
59881.204256  0.832560879  0.002476819
59881.205071  0.836542481  0.003074232
59881.205885  0.832430530  0.003028453
59881.206699  0.836997190  0.003299464
59881.207513  0.834895269  0.002568350
59881.208327  0.839166233  0.002743797
60111.325116  0.863097781  0.001756823
60111.326626  0.870658812  0.001788251
60111.328134  0.858934407  0.001637593
60111.329644  0.856856311  0.001633631
60111.331153  0.855894036  0.001616030
60111.332661  0.854751753  0.001731962
60111.334170  0.846470837  0.001707386
60111.335679  0.843194956  0.001731843
60111.337188  0.851467351  0.001701780
60111.338697  0.847266431  0.001818242
60111.340206  0.849462086  0.001643005
60111.341716  0.841154940  0.001603696
60111.343236  0.843187190  0.001584272
60111.344744  0.845582527  0.001627714
60111.346254  0.844174054  0.001733854
60111.347766  0.842985297  0.001746941
60111.349275  0.842566136  0.001621907
60111.350784  0.843738759  0.001624164
60111.352293  0.842054110  0.001574388
60111.353801  0.840868338  0.001595405
60111.355310  0.839691970  0.001600907
60111.356818  0.838270147  0.001598196
60111.358326  0.839112132  0.001561159
60111.359837  0.841619908  0.001558073
60111.361345  0.834895269  0.001537934
60111.362854  0.836920103  0.001564789
60111.364362  0.840210298  0.001555463
60111.365871  0.835964817  0.001547604
60111.367379  0.836573301  0.001548730
60111.368887  0.838077150  0.001551514
60111.370396  0.836688886  0.001548944
60111.371905  0.839150775  0.001561231
60111.373414  0.838895761  0.001553030
60111.374922  0.838331915  0.001551986
60111.376432  0.837498427  0.001558156
60111.377941  0.836326773  0.001563679
60111.379449  0.836064917  0.001547789
60111.380959  0.838579034  0.001560167
60111.382468  0.835641500  0.001570095
60111.383977  0.834941408  0.001553399
60111.385486  0.840310906  0.001540170
60111.386995  0.837004899  0.001534111
60111.388504  0.835149066  0.001530709
60111.390012  0.834126656  0.001528835
60111.391520  0.839297636  0.001538313
60111.393029  0.832415196  0.001518032
60111.394537  0.837105123  0.001534295
60111.396047  0.836704298  0.001533560
60111.397555  0.836488549  0.001533165
60111.399063  0.833504598  0.001520018
60111.400572  0.832185223  0.001517612
60111.402081  0.835333695  0.001523354
60111.403589  0.833873169  0.001513010
60111.405097  0.833857809  0.001520663
60111.406608  0.835133683  0.001515297
60111.408117  0.833197580  0.001519459
60111.409626  0.834149704  0.001521195
60111.411134  0.834987550  0.001530413
60111.412643  0.834926028  0.001545681
60111.414152  0.836088019  0.001540131
60111.415663  0.833942294  0.001543859
60111.417173  0.836134224  0.001547917
60111.418683  0.836111121  0.001540174
60111.420190  0.837606425  0.001535213
60111.421698  0.836326773  0.001540571
60111.423204  0.839197149  0.001538129
60111.424712  0.841286655  0.001541959
60111.426219  0.842418702  0.001551793
60111.427726  0.835533755  0.001562197
60111.429233  0.840156129  0.001570839
60111.430740  0.838973030  0.001522264
60111.432247  0.838702621  0.001529498
60111.433754  0.841883504  0.001527545
60111.435261  0.834019107  0.001513275
60111.436768  0.837992246  0.001528202
60111.438275  0.839119860  0.001530259
60111.439782  0.840481193  0.001563706
60111.441289  0.839893074  0.001562612
60111.442796  0.841705180  0.001565983
60111.444303  0.843606661  0.001561751
60111.445811  0.837783880  0.001527822
60111.447318  0.842092889  0.001551192
60111.448825  0.839560505  0.001531062
60111.450332  0.839691970  0.001539036
60111.451839  0.845286631  0.001533719
60111.453346  0.843684363  0.001515271
60111.454854  0.846268157  0.001527706
60111.456361  0.845559163  0.001518638
60111.457867  0.847726970  0.001522532
60111.459375  0.848633165  0.001524159
60111.460883  0.856398701  0.001545994
60111.462390  0.857795967  0.001540616
60111.463897  0.858270134  0.001549372
60111.465404  0.863065984  0.001565979
60111.466911  0.860026830  0.001552543
60111.468418  0.862557389  0.001557112
60111.469926  0.863439674  0.001558704
60111.471433  0.870410257  0.001579305
60111.472940  0.870490428  0.001555398
60111.474448  0.871164160  0.001564625
60111.475956  0.877016976  0.001567059
60111.477463  0.877534097  0.001567983
60111.478970  0.879184454  0.001587127
60111.480477  0.882510741  0.001585004
60111.481985  0.885702764  0.001582579
60111.483492  0.888808092  0.001596314
60111.484999  0.890807777  0.001599905
60111.486506  0.893042238  0.001620369
60111.488013  0.896280608  0.001617990
60111.489520  0.899779305  0.001624306
60111.491027  0.899414739  0.001631931
60111.492534  0.904323882  0.001632510
60111.494041  0.906383519  0.001636228
60111.495547  0.911355880  0.001636810
60111.497054  0.910332400  0.001626587
60111.500068  0.912128446  0.001612995
60111.501575  0.915933619  0.001619724
60111.503082  0.916051732  0.001619932
60111.504589  0.922834878  0.001640427
60111.506097  0.922384508  0.001639627
60111.507604  0.927205502  0.001648197
60111.509112  0.931270830  0.001646846
60111.510619  0.931502447  0.001647255
60111.512127  0.928273601  0.001641545
60111.513634  0.932292091  0.001657238
60111.515141  0.938676618  0.001677233
60111.516648  0.935526298  0.001662988
60111.518156  0.944669731  0.001696642
60111.519664  0.939576184  0.001704802
60111.521170  0.944765444  0.001705516
60111.522677  0.945026528  0.001714691
60111.524185  0.950911282  0.001716610
60111.525692  0.947920684  0.001702481
60111.527200  0.951831339  0.001709505
60111.528708  0.951524555  0.001708954
60111.530215  0.952857595  0.001711348
60111.531723  0.964610533  0.001732456
60111.533230  0.964459510  0.001732185
60111.534736  0.971824850  0.001745413
60111.536243  0.973249076  0.001739007
60111.537751  0.969723678  0.001723777
60111.539258  0.972102366  0.001719052
60111.540764  0.969929124  0.001715208
60111.542271  0.975330937  0.001724761
60111.543779  0.972469524  0.001719701
60111.545286  0.973401475  0.001739280
60111.546793  0.976724316  0.001736221
60111.548300  0.982426345  0.001755405
60111.549807  0.986624737  0.001781081
60111.551314  0.980139744  0.001760347
60111.552821  0.984618519  0.001750254
60111.554328  0.986215900  0.001753093
60111.557343  0.987433825  0.001746164
60111.558851  0.986370330  0.001744283
60111.560359  0.989992718  0.001750689
60111.561866  0.988507571  0.001729853
60111.563373  0.990430487  0.001733218
60111.564880  0.993536897  0.001738654
60111.566387  0.994104409  0.001739648
60111.567894  0.995478764  0.001732884
60111.569402  0.999134603  0.001748450
60111.570909  0.992256608  0.001727275
60111.572416  0.997553048  0.001736495
60111.573923  0.993207522  0.001728930
60111.575430  1.000912240  0.001751561
60111.576936  0.998582613  0.001756682
60415.393971  0.973975427  0.002260603
60415.395481  0.969759405  0.002197226
60415.397428  0.957238153  0.003059322
60415.398245  0.960222769  0.003033485
60415.399061  0.973078776  0.003145798
60415.399877  0.965143744  0.003129034
60415.400691  0.961506003  0.003055250
60415.401505  0.946795096  0.003008505
60415.402320  0.960585441  0.003025783
60415.403134  0.946891025  0.002982647
60415.403947  0.956189565  0.003003129
60415.404761  0.943122270  0.002970775
60415.405574  0.948767938  0.003023513
60415.406386  0.950657327  0.003029534
60415.407199  0.947309734  0.002966515
60415.408012  0.951331769  0.002944062
60415.408825  0.957679079  0.002954884
60415.409639  0.930027949  0.002869568
60415.410452  0.941690090  0.002931571
60415.411264  0.935302295  0.002911685
60415.412076  0.940086898  0.002917921
60415.412890  0.924544885  0.002886711
60415.413703  0.948121511  0.002995255
60415.414516  0.923957510  0.002918917
60415.415329  0.926624972  0.002918810
60415.416142  0.922911378  0.002983615
60415.416955  0.921509889  0.003046984
60415.417768  0.929163198  0.002969595
60415.418581  0.931476709  0.003037043
60415.419395  0.923132413  0.002822785
60415.420208  0.923387519  0.002823565
60415.421021  0.914315327  0.002812666
60415.421834  0.917580129  0.002814258
60415.422647  0.920865071  0.002824333
60415.423460  0.926514030  0.002816058
60415.424273  0.922367517  0.002811951
60415.425086  0.909896512  0.002773931
60415.425899  0.922443978  0.002897144
60415.426712  0.918654063  0.002826013
60415.427525  0.907594802  0.002791992
60415.428338  0.910927892  0.002819025
60415.429151  0.912178853  0.002764086
60415.429964  0.908004498  0.002726348
60415.430778  0.908950013  0.002754302
60415.431591  0.910282094  0.002758339
60415.432404  0.906116419  0.002695642
60415.433217  0.899978221  0.002743694
60415.434030  0.909176078  0.002738240
60415.434843  0.900674776  0.002704340
60415.435656  0.895719440  0.002738960
60415.436469  0.905023799  0.002700727
60415.437283  0.898115104  0.002713198
60415.438096  0.892450218  0.002737184
60415.438909  0.885564095  0.002610031
60415.439722  0.886608723  0.002637608
60415.440535  0.896404442  0.002633725
60415.441348  0.891677894  0.002611625
60415.442161  0.884903678  0.002583634
60415.442974  0.885898569  0.002586538
60415.443787  0.884561433  0.002598929
60415.444600  0.880310739  0.002618872
60415.445413  0.885270515  0.002633627
60415.446226  0.879727160  0.002673854
60415.447853  0.867616894  0.002828831
60415.448666  0.876629336  0.003439547
60415.449479  0.875685180  0.002701895
60415.450292  0.875612595  0.002629089
60415.451918  0.875967513  0.002839922
60415.453544  0.864330822  0.002929567
60415.454357  0.877558344  0.002974401
60415.455171  0.873647020  0.002912864
60415.455984  0.866634552  0.002634060
60415.456797  0.855460576  0.002552823
60415.458423  0.855492093  0.002686866
60415.459236  0.859670453  0.002612893
60415.460049  0.855098215  0.002606872
60415.460862  0.858364998  0.002577302
60415.461676  0.853752523  0.002681403
60415.462489  0.847204005  0.002731063
60415.463302  0.856217303  0.002610283
60415.464115  0.858017212  0.002568355
60415.464928  0.848086207  0.002616739
60415.465741  0.843668822  0.002540946
60415.466554  0.856446029  0.002532099
60415.467367  0.850135203  0.002489951
60415.468181  0.849344737  0.002471990
60415.468994  0.843847562  0.002479307
60415.469807  0.844298466  0.002503961
60415.470620  0.839336288  0.002527897
60415.471433  0.842977533  0.002647562
60415.472246  0.838293309  0.002679175
60415.473059  0.826761034  0.002634704
60415.473872  0.837282473  0.002907295
60415.474686  0.832292536  0.002659997
60415.475499  0.833105497  0.002478439
60415.476312  0.827850661  0.002500930
60415.477125  0.829514534  0.002498316
60415.477938  0.837321032  0.002490980
60415.478751  0.839475450  0.002481925
60415.479564  0.835687681  0.002470727
60415.480377  0.837560138  0.002861973
60415.481191  0.824456982  0.003644894
60415.482004  0.823576603  0.003132779
60415.482817  0.827644818  0.003011042
60415.483630  0.832660571  0.002891246
60415.484443  0.836180432  0.002803348
60415.485256  0.836249748  0.002634134
60415.486069  0.837992246  0.002593313
60415.486883  0.835502974  0.002477876
60415.487696  0.829812552  0.002407500
60415.488509  0.834288006  0.002382064
60415.489322  0.831664186  0.002359252
60415.490135  0.838200663  0.002393235
60415.490948  0.832415196  0.002361383
60415.491761  0.839282176  0.002473624
60415.492574  0.831779093  0.002597068
60415.493387  0.835118299  0.002553652
60415.494201  0.831955314  0.002750870
60415.495014  0.837328744  0.002915167
60415.495827  0.844205155  0.002565888
60415.496640  0.836596417  0.002504235
60415.497453  0.830095386  0.002454193
60415.498266  0.836511662  0.002426935
60415.499079  0.833973018  0.003249137
60415.499893  0.825923836  0.003643772
60415.500706  0.833258975  0.003537990
60415.501519  0.831220030  0.003889156
60415.502332  0.830806719  0.003634706
60415.503145  0.831380818  0.002986347
60415.503958  0.830768460  0.002792856
60415.504771  0.837552424  0.002846519
60415.505584  0.835872428  0.002594452
60415.506398  0.836519367  0.002650392
60415.507211  0.836450028  0.002704100
60415.508024  0.837753016  0.002739177
60415.508837  0.835141375  0.002822941
60415.509650  0.845730514  0.002866523
60415.510463  0.839274446  0.002860101
60415.511276  0.838254706  0.002794861
60415.512089  0.838046275  0.002632074
60415.512903  0.835349083  0.002554358
60415.513716  0.840783151  0.002648413
60415.514529  0.839815721  0.002397846
60415.515342  0.841681923  0.002341157
60415.516155  0.838663998  0.002440904
60415.516968  0.834672298  0.002498475
60415.517781  0.831036311  0.002579441
60415.518594  0.831434421  0.002703201
60415.519407  0.837544710  0.002453075
60415.520221  0.827400921  0.002743432
60415.521034  0.834211169  0.002904313
60415.521847  0.838733520  0.003097734
60415.522660  0.842767928  0.003640462
60415.524286  0.835649197  0.005048978
60415.526726  0.836088019  0.005590676
60415.530791  0.837560138  0.005577377
60415.533231  0.840783151  0.003322133
60415.534044  0.830737853  0.003557891
60415.534857  0.831242998  0.004111289
60415.535670  0.833558338  0.004230223
60415.536483  0.830860285  0.003321188
60415.537296  0.845356702  0.003628287
60415.538109  0.830883242  0.004201342
60415.538923  0.832706587  0.004571029
60415.539736  0.833804049  0.003939645
60415.540549  0.848617532  0.003853316
60415.541362  0.833128517  0.005164196
60415.542175  0.833765652  0.003601575
60415.542988  0.834580052  0.003866443
60415.543801  0.837274761  0.003084634
60415.544614  0.844407340  0.003258680
60415.545428  0.836727418  0.003151977
60415.546241  0.828987534  0.002985386
60415.547054  0.835033694  0.003137905
60415.547867  0.842674787  0.004012603
60415.548680  0.836465436  0.004214160
60415.549493  0.834833754  0.004644218
60415.550306  0.839344019  0.003996743
60415.551119  0.840775407  0.004832148
60415.555998  0.828064183  0.004942136
60415.556811  0.831970639  0.004773883
60415.557624  0.831779093  0.004696174
60415.558438  0.831993628  0.003463651
60415.559251  0.833366426  0.003776390
60415.560064  0.829025711  0.003695635
60415.560877  0.843715446  0.003636784
60415.561690  0.835387553  0.004970456
60485.399947  0.970098873  0.001974622
60485.401612  0.975537571  0.001967722
60485.403121  0.969964858  0.001947548
60485.404632  0.968090593  0.001952701
60485.406141  0.970447398  0.001948517
60485.407650  0.970438460  0.001948499
60485.409159  0.968929101  0.001936544
60485.410668  0.968456236  0.001935599
60485.412177  0.966415752  0.001940422
60485.413686  0.968197596  0.001944000
60485.415194  0.965917423  0.001930525
60485.416702  0.966122063  0.001939832
60485.418212  0.964024342  0.001926741
60485.419719  0.962657946  0.001924010
60485.421228  0.964761580  0.001910443
60485.422736  0.963296539  0.001934159
60485.424245  0.967725088  0.002424357
60485.425753  0.966887621  0.002457880
60485.427261  0.965099299  0.002648890
60485.503225  0.925447955  0.001875212
60485.504889  0.905423996  0.002710261
60485.506399  0.919847855  0.003177042
60485.507907  0.903250062  0.003444166
60485.509415  0.910416248  0.003236704
60485.510925  0.926787142  0.003550986
60485.512432  0.927812032  0.002341457
60486.381103  0.861374479  0.001967521
60486.382767  0.866147787  0.001914604
60486.384276  0.868832384  0.001944545
60486.385784  0.862477948  0.001930323
60486.387293  0.866698410  0.001923804
60486.388802  0.868152460  0.001943023
60486.390311  0.859607112  0.001884311
60486.391821  0.868416367  0.001903622
60486.393329  0.863272686  0.001892346
60486.394837  0.864713024  0.001895504
60486.396345  0.866099923  0.001898544
60486.397853  0.869448775  0.001913893
60486.399361  0.866546754  0.001907505
60486.400869  0.865485906  0.001865312
60486.402377  0.864951986  0.001903994
60486.403886  0.862907016  0.001899492
60486.405395  0.864370626  0.001878831
60486.406905  0.869865287  0.001890774
60486.408413  0.864076114  0.001886149
60486.409921  0.868592350  0.001872007
60486.411430  0.866514830  0.001875511
60486.412938  0.868584350  0.001871990
60486.414447  0.867624885  0.001869922
60486.415955  0.864689131  0.001927308
60486.442190  0.869520849  0.001857991
60486.443700  0.868360380  0.001847514
60486.445208  0.869833240  0.001826613
60486.446717  0.865653322  0.001809862
60486.448226  0.862350858  0.001802958
60486.449734  0.863789658  0.001798010
60486.451242  0.861255483  0.001808600
60486.452752  0.863924917  0.001814206
60486.454259  0.867129577  0.001804962
60486.455768  0.865637376  0.001817802
60486.457276  0.865621431  0.001817768
60486.458784  0.867584931  0.001813901
60486.460293  0.865892544  0.001818338
60486.461800  0.864107948  0.001814590
60486.463307  0.867041730  0.001804779
60486.464813  0.866075992  0.001818723
60486.466320  0.864975885  0.001824379
60486.467827  0.866299373  0.001819192
60486.469334  0.865581568  0.001825657
60486.470842  0.867505027  0.001837704
60486.472348  0.861826810  0.001817737
60486.473858  0.864665239  0.001807796
60486.475366  0.866874045  0.001820399
60486.476875  0.865828745  0.001818204
60486.478383  0.864816566  0.001816078
60486.479891  0.858523130  0.001794955
60486.481399  0.863312442  0.001804968
60486.482909  0.864155702  0.001822650
60486.484417  0.865270704  0.001832971
60486.485925  0.863185229  0.001820603
60486.487434  0.860280344  0.001838246
60486.488943  0.864848427  0.001855973
60486.490452  0.864936053  0.001864127
60486.491962  0.856674816  0.001846322
60486.493471  0.866052062  0.001842603
60486.494981  0.864203458  0.001846629
60486.496490  0.861033403  0.001855716
60486.497999  0.863272686  0.001868493
60486.499509  0.868216430  0.001895187
60486.501018  0.864251217  0.001886531
60486.502528  0.868368378  0.001919512
60486.504037  0.865804822  0.001889923
60486.505547  0.871830383  0.001943225
60486.507056  0.868824382  0.001936525
60486.508564  0.866674463  0.001891821
60486.510072  0.865342432  0.001880943
60486.511580  0.864808600  0.001919609
60486.513088  0.867049715  0.001924583
60486.514597  0.861930006  0.001889403
60486.516106  0.860787596  0.001902755
60486.517614  0.861437949  0.001975600
60486.523648  0.862088794  0.001929452
60486.525157  0.869576911  0.001914175
60486.526665  0.864888256  0.001871990
60486.528173  0.867489047  0.001789731
60486.529683  0.869528858  0.001777922
60486.531191  0.869705066  0.001786292
60486.532699  0.867968572  0.001742754
60486.534207  0.865286643  0.001761278
60486.535716  0.864848427  0.001752421
60486.537225  0.865334462  0.001769346
60486.538733  0.867457088  0.001765696
60486.540242  0.870851291  0.001772605
60486.541751  0.864251217  0.001759171
60486.543259  0.868504354  0.001767828
60486.544767  0.863177279  0.001772885
60486.546274  0.869080489  0.001785010
60558.299681  0.998472252  0.002032376
60558.301344  0.998886170  0.002033218
60558.302854  0.997176419  0.002020554
60558.304363  0.995882269  0.002027104
60558.305873  0.995799720  0.002036107
60558.307382  0.998003352  0.002022229
60558.308892  0.996561259  0.002019307
60558.310406  0.994956286  0.002006891
60558.311915  1.001419399  0.002019928
60558.313425  0.994296705  0.001996403
60558.314935  0.999033382  0.002005913
60558.316444  0.995130415  0.001998077
60558.317952  0.989591600  0.001986956
60558.319461  0.995057093  0.002007094
60558.320970  0.997066213  0.002020330
60558.322478  0.997093764  0.002011202
60558.323988  0.998591810  0.002005027
60558.325498  0.997001932  0.002020200
60558.327007  0.995084588  0.002016315
60558.328515  0.999465943  0.002025193
60558.330024  0.991726687  0.002009511
60558.331532  0.994360811  0.002005690
60558.333041  0.988953792  0.001994784
60558.334549  0.993591803  0.002022441
60558.336058  0.989181533  0.002004354
60558.337567  0.991772359  0.002009603
60558.339077  0.997075397  0.002020349
60558.340587  0.996992750  0.002029364
60558.342096  0.992183499  0.002010437
60558.343605  0.993180079  0.002003308
60558.345113  0.998509037  0.002023254
60558.346622  0.996396056  0.002028149
60558.348130  1.000783185  0.002027862
60558.349639  0.992741095  0.002011566
60558.351148  0.992832534  0.002011752
60558.352658  0.991662750  0.002000248
60558.354167  0.992686235  0.002020598
60558.355676  0.993976233  0.002014069
60558.357185  0.993637561  0.002004231
60558.358694  0.993912151  0.002004785
60558.360203  0.994892140  0.002025088
60558.361712  0.986615650  0.002017329
60558.363221  0.992823390  0.002030022
60558.364729  0.993134342  0.002021510
60558.366237  0.994754701  0.002024808
60558.367747  0.996900927  0.002038359
60558.369256  0.994543996  0.002051860
60558.370764  0.992594810  0.002066123
60558.372273  0.994489037  0.002070066
60558.373781  0.991160532  0.002054008
60558.375290  0.995891441  0.002054640
60558.376798  0.991507492  0.002036463
60558.378307  0.988553095  0.002039500
60558.379815  0.990530836  0.002052703
60558.381324  0.986161401  0.002025483
60558.382833  0.985253531  0.002032693
60558.384343  0.987361071  0.002027947
60558.385852  0.977741389  0.002008189
60558.387361  0.981766028  0.002025497
60558.388869  0.977606319  0.002007911
60558.390378  0.981115191  0.002024155
60558.391887  0.975834122  0.002013259
60558.393395  0.976058842  0.002013723
60558.394904  0.974666412  0.002010850
60558.396413  0.974953718  0.002011443
60558.397922  0.977282225  0.002034249
60558.399430  0.972998117  0.002025332
60558.400939  0.969036197  0.002034935
60558.402447  0.967154819  0.002004261
60558.403956  0.964255223  0.001998252
60558.405464  0.969312917  0.002008733
60558.406973  0.967760741  0.002005516
60558.408482  0.960762404  0.001991013
60558.409991  0.956471425  0.001982121
60558.411500  0.952989246  0.001983682
60558.413007  0.955018974  0.001987907
60558.414516  0.957379227  0.002010456
60558.416025  0.950490980  0.001987236
60558.417533  0.947781004  0.001972841
60558.419042  0.946350465  0.001969863
60558.420550  0.946690459  0.001979290
60558.422059  0.945792792  0.001986125
60558.423569  0.943608838  0.001972848
60558.425078  0.936811040  0.001975892
60558.426586  0.934596177  0.001971220
60558.428094  0.934742523  0.001971529
60558.429603  0.932790254  0.001941637
60558.431112  0.927965863  0.001940142
60558.432624  0.927965863  0.001940142
60558.434133  0.921866429  0.001927390
60558.435641  0.924493794  0.001932883
60558.437150  0.921450479  0.001926520
60558.438659  0.916203613  0.001915550
60558.440169  0.913238054  0.001909350
60558.441679  0.911523774  0.001905766
60558.443188  0.917106982  0.001925886
60558.444697  0.909913273  0.001919160
60558.446208  0.909385447  0.001934798
60558.447718  0.901778756  0.001918614
60558.449228  0.895249320  0.001912968
60558.450737  0.895612198  0.001905494
60558.452246  0.893428907  0.001917307
60558.453756  0.889963100  0.001918066
60558.455264  0.892869525  0.001924330
60558.456773  0.882429463  0.001926212
60558.458283  0.879297827  0.001919376
60558.459791  0.878812044  0.001918315
60558.461300  0.867273347  0.001877152
60558.462810  0.875007952  0.001885834
60558.464321  0.875902972  0.001895831
60558.465830  0.875548080  0.001903127
60558.467339  0.872850771  0.001905303
60558.468849  0.867960577  0.001894628
60558.470357  0.861969700  0.001873612
60558.471866  0.862565334  0.001882851
60558.473375  0.863145479  0.001884118
60558.474884  0.859464613  0.001876083
60558.476393  0.852856571  0.001877369
60558.477903  0.851843865  0.001882985
60558.479412  0.850934242  0.001865300
60558.480921  0.847617667  0.001858030
60558.482430  0.850362304  0.001871878
60558.483939  0.843466814  0.001864468
60558.485448  0.841798214  0.001884039
60558.486956  0.836295962  0.001902535
60558.488465  0.834802998  0.001899138
60558.489975  0.835810841  0.001909129
60558.491484  0.837837896  0.001921476
60558.492992  0.833781011  0.001919852
60558.494501  0.834949098  0.001930232
60558.496010  0.830852632  0.001943719
60558.497518  0.836765951  0.001949846
60558.499028  0.832698917  0.001917360
60558.500537  0.837035736  0.001919637
60558.502046  0.831687166  0.001892050
60558.503556  0.834134338  0.001905300
60558.505065  0.827492374  0.001905372
60558.506574  0.828705078  0.001923429
60558.508083  0.832399863  0.001947338
60558.509592  0.826136861  0.001955513
60558.511100  0.830202430  0.001934551
60558.512609  0.830401261  0.001919718
60558.514118  0.828033676  0.001914244
60558.515627  0.830844980  0.001928396
60558.517136  0.830959773  0.001928662
60558.518645  0.828689813  0.001931026
60558.520153  0.826372773  0.001925627
60558.521663  0.833558338  0.001950048
60558.523171  0.822401701  0.001931523
60558.524680  0.822841145  0.001970448
60558.526189  0.822757784  0.001977826
60558.527698  0.826662049  0.002002440
60558.529207  0.829063890  0.001992986
60558.530715  0.826563075  0.001986974
60558.533733  0.825239486  0.002014195
60558.535242  0.823826959  0.002025923
60558.536751  0.830202430  0.002041601
60558.538260  0.823614531  0.002055744
60558.539771  0.823796609  0.002048611
60558.541279  0.826555462  0.002055471
60558.542788  0.828552439  0.002068069
60558.544297  0.831564613  0.002083246
60558.545805  0.829973068  0.002109836
60558.547314  0.831242998  0.002120721
60558.548822  0.828437978  0.002090674
60573.294948  0.832583884  0.001694712
60573.296612  0.830577190  0.001698277
60573.298120  0.830691946  0.001706163
60573.299630  0.830515993  0.001759347
60573.302647  0.828781408  0.001709872
60573.304157  0.829040983  0.001687501
60573.305666  0.832637564  0.001687153
60573.307175  0.828247245  0.001678257
60573.308684  0.831036311  0.001683908
60573.310192  0.830860285  0.001683551
60573.311701  0.829201349  0.001680190
60573.313210  0.831388475  0.001676964
60573.314720  0.827774417  0.001677299
60573.316229  0.831526319  0.001684901
60573.317737  0.832430530  0.001686733
60573.319247  0.832054933  0.001685972
60573.320755  0.829812552  0.001673785
60573.322264  0.831350189  0.001684544
60573.323773  0.829445776  0.001688325
60573.325281  0.827317098  0.001683992
60573.326789  0.829422858  0.001688278
60573.328298  0.827431404  0.001684224
60573.329807  0.829079162  0.001687578
60573.331316  0.828026050  0.001685435
60573.332827  0.831288935  0.001684420
60573.334336  0.828941724  0.001679664
60573.335844  0.828857745  0.001687128
60573.337353  0.827019977  0.001675770
60573.338861  0.831380818  0.001684606
60573.340370  0.829621503  0.001681041
60573.341885  0.828392198  0.001678550
60573.343394  0.827667687  0.001669459
60573.344903  0.831105201  0.001684048
60573.346442  0.831848044  0.001685553
60573.347950  0.832261874  0.001694057
60573.349458  0.835010622  0.001707343
60573.350966  0.832123908  0.001693776
60573.352475  0.831357846  0.001692217
60573.353983  0.830294192  0.001682404
60573.355491  0.829002805  0.001679788
60573.356999  0.826989509  0.001683325
60573.358508  0.826190125  0.001681698
60573.360017  0.827294239  0.001683945
60573.361525  0.825376311  0.001680041
60573.363034  0.829705559  0.001681212
60573.364542  0.824715202  0.001671100
60573.366051  0.830898548  0.001698935
60573.367560  0.830584840  0.001690643
60573.369070  0.830975080  0.001683784
60573.370578  0.826783879  0.001682906
60573.372087  0.827560970  0.001676866
60573.373597  0.833765652  0.001689438
60573.375107  0.829476335  0.001688387
60573.376616  0.830278898  0.001682373
60573.378127  0.833067132  0.001680350
60573.379635  0.825589194  0.001680475
60573.381145  0.826479337  0.001674674
60573.382654  0.829950135  0.001681707
60573.384163  0.829850768  0.001681506
60573.385673  0.833082478  0.001695727
60573.387182  0.835110607  0.001692164
60573.388692  0.827576214  0.001669275
60573.390201  0.828170964  0.001678102
60573.391711  0.829965424  0.001689382
60573.393219  0.828766141  0.001686941
60573.394728  0.824555703  0.001678371
60573.396237  0.833397129  0.001704043
60573.397746  0.827835412  0.001692671
60573.399255  0.823895252  0.001692203
60573.400764  0.829476335  0.001833542
60573.403782  0.827621949  0.001859934
60573.405291  0.827583837  0.001737891
60573.406799  0.826867648  0.001705924
60573.408308  0.831794415  0.001693105
60573.409817  0.831036311  0.001745141
60573.411327  0.832146901  0.001709151
60573.412835  0.826121643  0.001848953
60573.414343  0.826639207  0.001728294
60573.415853  0.830783763  0.001706352
60573.417362  0.831863368  0.001716231
60573.418870  0.835387553  0.001715807
60573.420379  0.838787597  0.001722791
60573.421889  0.835749259  0.001731945
60573.423399  0.839297636  0.001723838
60573.424908  0.847289842  0.001748057
60573.426417  0.846143456  0.001745692
60573.427926  0.849266513  0.001744314
60573.429435  0.853461628  0.001760791
60573.430943  0.853571685  0.001768879
60573.432452  0.854610058  0.001778902
60573.433961  0.855696981  0.001773284
60573.435471  0.855121843  0.001779968
60573.436983  0.860145655  0.001790425
60573.438492  0.865597513  0.001793801
60573.440001  0.863614648  0.001781737
60573.441509  0.869937395  0.001802794
60573.443018  0.867640868  0.001814018
60573.444527  0.867920607  0.001806609
60573.446035  0.874041392  0.001827400
60573.447545  0.876338718  0.001848346
60573.449053  0.878019174  0.001851890
60573.450562  0.880148595  0.001848275
60573.452076  0.882218174  0.001885123
60573.453585  0.881065103  0.001882659
60573.455094  0.888824465  0.001940171
60573.456602  0.886102578  0.001926068
60573.458110  0.895719440  0.001922222
60573.459619  0.891423338  0.001913003
60573.461128  0.897263497  0.001925536
60573.462637  0.905540753  0.001968320
60573.464146  0.904140659  0.001973604
60573.465654  0.893799279  0.001942798
60573.467162  0.907176936  0.001963521
60573.468671  0.912481357  0.001975002
60573.470181  0.910139577  0.001969933
60573.471689  0.913953289  0.001969770
60573.473198  0.921102583  0.001976695
60573.474708  0.927103029  0.001972494
60573.476217  0.936690251  0.002001519
60573.477727  0.929360051  0.002011535
60573.479236  0.934114256  0.001996014
60573.480744  0.929745318  0.002003805
60573.482253  0.941802849  0.002021118
60573.483763  0.936612609  0.002009979
60573.485272  0.950482226  0.002048498
60573.486781  0.937769276  0.002012462
60573.488289  0.950701108  0.002066482
60573.489797  0.941785501  0.002055777
60573.491306  0.950622305  0.002057555
60573.492814  0.951866407  0.002069015
60573.494323  0.954887042  0.002075581
60573.495834  0.951954081  0.002086741
60573.497343  0.957476228  0.002107665
60573.498852  0.958517398  0.002154098
60573.500360  0.953577511  0.002160562
60573.501870  0.960682766  0.002158965
60573.503378  0.967395360  0.002182960
60573.504887  0.964921537  0.002230701
60573.506395  0.966237748  0.002233744
60573.507904  0.967439911  0.002209792
60573.509413  0.970089938  0.002215845
