# Supplementary material for: Discovery of the most compact 3+1-type quadruple star system TIC 120362137
Source: Nat Commun. 2026 Mar 3;17:1859. doi: 10.1038/s41467-026-69223-4 (PMC12957322; doi:10.1038/s41467-026-69223-4)
Supplement: Supplementary file 5 — Supplementary Dataset 3 [file 41467_2026_69223_MOESM5_ESM.txt]

# Supplementary Data 3: 
# The original Sloan-r' filtered BAO80 observations together with the Cousins R observations of other observers of TIC 120362137 (see in the Methods section).
# The data columns are:
# Col. 1: BJD - 2400000 [in days]
# Col. 2: Normalized (or relative) flux
# Col. 3: Observational uncertainties (in normalized flux) - where this was not available, the value is zero
59325.461278000  0.921212877  0.000000000
59325.461998000  0.928538680  0.000000000
59325.462728000  0.917487170  0.000000000
59325.463748000  0.924783346  0.000000000
59325.464818000  0.918417182  0.000000000
59325.465888000  0.916051732  0.000000000
59325.466958000  0.918078887  0.000000000
59325.468028000  0.910080900  0.000000000
59325.469098000  0.913439946  0.000000000
59325.470168000  0.912010839  0.000000000
59325.471238000  0.909913273  0.000000000
59325.472308000  0.911674904  0.000000000
59325.473378000  0.906734207  0.000000000
59325.474448000  0.906567196  0.000000000
59325.475518000  0.904898774  0.000000000
59325.476588000  0.900326431  0.000000000
59325.477658000  0.896272353  0.000000000
59325.478728000  0.899331903  0.000000000
59325.479798000  0.895529713  0.000000000
59325.480868000  0.889037336  0.000000000
59325.481938000  0.890102457  0.000000000
59325.483008000  0.890430444  0.000000000
59325.484078000  0.888628013  0.000000000
59325.485148000  0.890430444  0.000000000
59325.486218000  0.884219320  0.000000000
59325.487288000  0.886502572  0.000000000
59325.488358000  0.875548080  0.000000000
59325.489428000  0.883323938  0.000000000
59325.490498000  0.874500375  0.000000000
59325.491568000  0.874178256  0.000000000
59325.492638000  0.873614834  0.000000000
59325.493708000  0.871445035  0.000000000
59325.494778000  0.867760745  0.000000000
59325.495848000  0.866802190  0.000000000
59325.496918000  0.863853307  0.000000000
59325.497988000  0.863694194  0.000000000
59325.499058000  0.863058035  0.000000000
59325.500128000  0.865525764  0.000000000
59325.501198000  0.861152368  0.000000000
59325.502268000  0.861866499  0.000000000
59325.503338000  0.859092643  0.000000000
59325.504398000  0.857353648  0.000000000
59325.505478000  0.854279530  0.000000000
59325.506548000  0.863296539  0.000000000
59325.509758000  0.852236244  0.000000000
59325.510828000  0.852393246  0.000000000
59325.511898000  0.850667812  0.000000000
59325.512968000  0.847695739  0.000000000
59325.514038000  0.846291541  0.000000000
59325.515108000  0.842868843  0.000000000
59325.516178000  0.841472641  0.000000000
59325.517248000  0.842791215  0.000000000
59325.519388000  0.841782708  0.000000000
59325.520458000  0.841705180  0.000000000
59325.521528000  0.840001381  0.000000000
59325.522598000  0.843878651  0.000000000
59325.523668000  0.836372992  0.000000000
59325.524738000  0.839382673  0.000000000
59325.525808000  0.832453531  0.000000000
59325.526878000  0.840930298  0.000000000
59325.527948000  0.838609929  0.000000000
59325.529018000  0.842325600  0.000000000
59325.530088000  0.834218852  0.000000000
59325.531158000  0.836064917  0.000000000
59325.532228000  0.842713595  0.000000000
59325.533298000  0.834987550  0.000000000
59325.546138000  0.836681180  0.000000000
59325.547208000  0.834603112  0.000000000
59325.548278000  0.836064917  0.000000000
59325.549348000  0.833527629  0.000000000
59325.550418000  0.835603018  0.000000000
59325.551488000  0.836295962  0.000000000
59325.552558000  0.832990407  0.000000000
59325.553628000  0.831380818  0.000000000
59325.554698000  0.837375018  0.000000000
59325.555768000  0.833143864  0.000000000
59325.556838000  0.833834769  0.000000000
59325.557908000  0.833604403  0.000000000
59325.558978000  0.833757973  0.000000000
59325.560048000  0.830768460  0.000000000
59325.561118000  0.833911571  0.000000000
59325.562188000  0.834603112  0.000000000
59325.563268000  0.840697972  0.000000000
59325.564338000  0.838378244  0.000000000
59325.565398000  0.832683579  0.000000000
59325.566478000  0.832376863  0.000000000
59325.567538000  0.833450862  0.000000000
59325.568608000  0.830844980  0.000000000
59325.569678000  0.832453531  0.000000000
59325.570748000  0.831151131  0.000000000
59325.571818000  0.836141925  0.000000000
59325.572888000  0.833067132  0.000000000
59325.573958000  0.832300202  0.000000000
59325.575028000  0.830768460  0.000000000
59325.576098000  0.834603112  0.000000000
59325.577168000  0.831840383  0.000000000
59325.578238000  0.833681185  0.000000000
59325.579318000  0.833143864  0.000000000
59325.580388000  0.834295690  0.000000000
59325.581458000  0.832836979  0.000000000
59325.582528000  0.833911571  0.000000000
59325.583598000  0.836372992  0.000000000
59325.584668000  0.835526060  0.000000000
59325.585738000  0.834526246  0.000000000
59325.586808000  0.833681185  0.000000000
59325.587878000  0.835064459  0.000000000
59325.588948000  0.832836979  0.000000000
59325.590018000  0.837066574  0.000000000
59325.591088000  0.836758244  0.000000000
59325.592158000  0.834142021  0.000000000
59325.593228000  0.834603112  0.000000000
59325.594298000  0.836218940  0.000000000
59325.595368000  0.838301030  0.000000000
59325.596438000  0.835218297  0.000000000
59325.597508000  0.835218297  0.000000000
59325.598578000  0.835295227  0.000000000
59325.599648000  0.833604403  0.000000000
59325.600718000  0.832913689  0.000000000
59325.601788000  0.839769312  0.000000000
59325.602858000  0.837452146  0.000000000
59325.603928000  0.835372164  0.000000000
59325.604998000  0.834603112  0.000000000
59325.606068000  0.836681180  0.000000000
59325.607138000  0.839228067  0.000000000
59325.608208000  0.838841677  0.000000000
59325.609278000  0.840078751  0.000000000
59325.610348000  0.837683575  0.000000000
59325.611418000  0.840697972  0.000000000
59325.612488000  0.838996212  0.000000000
59325.613558000  0.839924017  0.000000000
59325.614628000  0.838455465  0.000000000
59325.615698000  0.843490120  0.000000000
59325.617638000  0.840078751  0.000000000
59325.619248000  0.838223824  0.000000000
59325.620418000  0.843800931  0.000000000
59325.621498000  0.839769312  0.000000000
59330.414438000  0.895694691  0.000000000
59330.415678000  0.890594482  0.000000000
59330.416908000  0.894705279  0.000000000
59330.418128000  0.880886593  0.000000000
59330.420198000  0.884952581  0.000000000
59330.421888000  0.882592027  0.000000000
59330.423578000  0.878779667  0.000000000
59330.425268000  0.880399931  0.000000000
59330.426968000  0.871846443  0.000000000
59330.428658000  0.877081600  0.000000000
59330.430348000  0.864888256  0.000000000
59330.432038000  0.869440767  0.000000000
59330.433728000  0.873614834  0.000000000
59330.435418000  0.859963463  0.000000000
59330.436578000  0.870803167  0.000000000
59330.437138000  0.862740131  0.000000000
59330.437368000  0.862740131  0.000000000
59330.438088000  0.867920607  0.000000000
59330.438818000  0.859963463  0.000000000
59330.438828000  0.859884261  0.000000000
59330.439538000  0.862581223  0.000000000
59330.440258000  0.860835166  0.000000000
59330.440518000  0.863614648  0.000000000
59330.440978000  0.860597341  0.000000000
59330.441708000  0.861945884  0.000000000
59330.442208000  0.860438828  0.000000000
59330.442428000  0.867920607  0.000000000
59330.443148000  0.858222705  0.000000000
59330.443868000  0.851138038  0.000000000
59330.443888000  0.853493072  0.000000000
59330.444598000  0.851843865  0.000000000
59330.445318000  0.853493072  0.000000000
59330.445598000  0.855303009  0.000000000
59330.446038000  0.853021544  0.000000000
59330.446768000  0.856012290  0.000000000
59330.447288000  0.850824525  0.000000000
59330.447488000  0.842325600  0.000000000
59330.448208000  0.851138038  0.000000000
59330.448938000  0.849336914  0.000000000
59330.448978000  0.848789503  0.000000000
59330.449658000  0.853178691  0.000000000
59330.450378000  0.848086207  0.000000000
59330.450668000  0.840465711  0.000000000
59330.451108000  0.849493382  0.000000000
59330.451828000  0.841085217  0.000000000
59330.452368000  0.849180475  0.000000000
59330.452548000  0.845356702  0.000000000
59330.453278000  0.842403185  0.000000000
59330.453998000  0.844811856  0.000000000
59330.454058000  0.846447448  0.000000000
59330.454718000  0.844500673  0.000000000
59330.455438000  0.840697972  0.000000000
59330.455748000  0.838687171  0.000000000
59330.456158000  0.844578458  0.000000000
59330.456888000  0.839305367  0.000000000
59330.457438000  0.843645511  0.000000000
59330.457608000  0.843024119  0.000000000
59330.458328000  0.843412435  0.000000000
59330.459058000  0.840233514  0.000000000
59330.459148000  0.835295227  0.000000000
59330.459778000  0.843800931  0.000000000
59330.460498000  0.843179424  0.000000000
59330.460848000  0.841860242  0.000000000
59330.461228000  0.837760732  0.000000000
59330.461948000  0.843024119  0.000000000
59330.462538000  0.840697972  0.000000000
59330.462668000  0.842092889  0.000000000
59330.463388000  0.841472641  0.000000000
59330.464118000  0.837606425  0.000000000
59330.464228000  0.840620545  0.000000000
59330.464838000  0.845123153  0.000000000
59330.465558000  0.835987916  0.000000000
59330.465918000  0.840697972  0.000000000
59330.466288000  0.840388305  0.000000000
59330.467008000  0.837220782  0.000000000
59330.467608000  0.837066574  0.000000000
59330.467728000  0.841317650  0.000000000
59330.468458000  0.843800931  0.000000000
59330.469178000  0.839537307  0.000000000
59330.469308000  0.840233514  0.000000000
59330.469898000  0.838996212  0.000000000
59330.470618000  0.840852849  0.000000000
59330.470998000  0.842635981  0.000000000
59330.471348000  0.838918941  0.000000000
59330.472068000  0.844734049  0.000000000
59330.472688000  0.838378244  0.000000000
59330.472788000  0.839924017  0.000000000
59330.473518000  0.838764421  0.000000000
59330.474238000  0.842480776  0.000000000
59330.474378000  0.837220782  0.000000000
59330.474958000  0.842403185  0.000000000
59330.475688000  0.844500673  0.000000000
59330.476068000  0.836989481  0.000000000
59330.476408000  0.838918941  0.000000000
59330.477128000  0.843024119  0.000000000
59330.477768000  0.838146624  0.000000000
59330.477848000  0.840233514  0.000000000
59330.478578000  0.840465711  0.000000000
59330.479298000  0.841240165  0.000000000
59330.479458000  0.842092889  0.000000000
59330.480018000  0.843645511  0.000000000
59330.480748000  0.842480776  0.000000000
59330.481148000  0.843412435  0.000000000
59330.481468000  0.840620545  0.000000000
59330.482188000  0.839459987  0.000000000
59330.482838000  0.843723217  0.000000000
59330.482908000  0.841085217  0.000000000
59330.483638000  0.843257087  0.000000000
59330.484358000  0.841860242  0.000000000
59330.484528000  0.843723217  0.000000000
59330.485078000  0.840775407  0.000000000
59330.485808000  0.841240165  0.000000000
59330.486228000  0.840388305  0.000000000
59330.486528000  0.845668200  0.000000000
59330.487248000  0.840233514  0.000000000
59330.487918000  0.842480776  0.000000000
59330.487978000  0.838996212  0.000000000
59330.488698000  0.838069431  0.000000000
59330.489418000  0.836989481  0.000000000
59330.489608000  0.841007754  0.000000000
59330.490138000  0.841937784  0.000000000
59330.490868000  0.836604122  0.000000000
59330.491298000  0.839073490  0.000000000
59330.491588000  0.837992246  0.000000000
59330.492308000  0.842713595  0.000000000
59330.492998000  0.838687171  0.000000000
59330.493038000  0.839150775  0.000000000
59330.493758000  0.847071363  0.000000000
59330.494478000  0.841550147  0.000000000
59330.494688000  0.843334758  0.000000000
59330.495208000  0.839924017  0.000000000
59330.495928000  0.841240165  0.000000000
59330.496378000  0.842635981  0.000000000
59330.496648000  0.841472641  0.000000000
59330.497368000  0.837760732  0.000000000
59330.498078000  0.840930298  0.000000000
59330.498098000  0.842403185  0.000000000
59330.498818000  0.840775407  0.000000000
59330.499538000  0.838841677  0.000000000
59330.499778000  0.844267361  0.000000000
59330.500268000  0.842092889  0.000000000
59330.500988000  0.839150775  0.000000000
59330.501468000  0.843878651  0.000000000
59330.501708000  0.842092889  0.000000000
59330.502438000  0.844811856  0.000000000
59330.503148000  0.844189605  0.000000000
59330.503158000  0.836141925  0.000000000
59330.503878000  0.839537307  0.000000000
59330.504608000  0.841162688  0.000000000
59330.504838000  0.842635981  0.000000000
59330.505328000  0.837760732  0.000000000
59330.506048000  0.840233514  0.000000000
59330.506548000  0.840310906  0.000000000
59330.506778000  0.843645511  0.000000000
59330.507498000  0.842791215  0.000000000
59330.508218000  0.846291541  0.000000000
59330.508238000  0.845356702  0.000000000
59330.508948000  0.841007754  0.000000000
59330.509668000  0.839150775  0.000000000
59330.509928000  0.841627660  0.000000000
59330.510398000  0.839073490  0.000000000
59330.511118000  0.838301030  0.000000000
59330.511618000  0.840310906  0.000000000
59330.511838000  0.833757973  0.000000000
59330.512558000  0.841860242  0.000000000
59330.513288000  0.837220782  0.000000000
59330.513318000  0.838841677  0.000000000
59330.514008000  0.837220782  0.000000000
59330.514728000  0.839846661  0.000000000
59330.515008000  0.837837896  0.000000000
59330.515458000  0.837066574  0.000000000
59330.516178000  0.836064917  0.000000000
59330.516698000  0.842558375  0.000000000
59330.516898000  0.837529282  0.000000000
59330.517628000  0.836218940  0.000000000
59330.518348000  0.842791215  0.000000000
59330.518388000  0.839614635  0.000000000
59330.519068000  0.837683575  0.000000000
59330.519788000  0.839073490  0.000000000
59330.520078000  0.842635981  0.000000000
59330.520518000  0.837375018  0.000000000
59330.521238000  0.836989481  0.000000000
59330.521778000  0.835833936  0.000000000
59330.521958000  0.842325600  0.000000000
59330.522688000  0.838687171  0.000000000
59330.523408000  0.840233514  0.000000000
59330.523468000  0.841162688  0.000000000
59330.524128000  0.839537307  0.000000000
59330.524858000  0.842325600  0.000000000
59330.525158000  0.839924017  0.000000000
59330.525578000  0.841395142  0.000000000
59330.526298000  0.841550147  0.000000000
59330.526848000  0.839846661  0.000000000
59330.527028000  0.833988381  0.000000000
59330.527748000  0.842170452  0.000000000
59330.528478000  0.839459987  0.000000000
59330.528538000  0.839614635  0.000000000
59330.529198000  0.840620545  0.000000000
59330.529928000  0.835603018  0.000000000
59330.530238000  0.842713595  0.000000000
59330.530648000  0.841860242  0.000000000
59330.531378000  0.841395142  0.000000000
59330.531928000  0.845590315  0.000000000
59330.532108000  0.840620545  0.000000000
59330.532828000  0.842946477  0.000000000
59330.533558000  0.840465711  0.000000000
59330.533618000  0.842713595  0.000000000
59330.534278000  0.842791215  0.000000000
59330.535008000  0.840465711  0.000000000
59330.535308000  0.842325600  0.000000000
59330.535728000  0.843878651  0.000000000
59330.536458000  0.843878651  0.000000000
59330.537008000  0.842092889  0.000000000
59330.537178000  0.839382673  0.000000000
59330.537898000  0.843024119  0.000000000
59330.538628000  0.838841677  0.000000000
59330.538698000  0.843257087  0.000000000
59330.539358000  0.843257087  0.000000000
59330.540078000  0.839769312  0.000000000
59330.540388000  0.842325600  0.000000000
59330.540808000  0.839228067  0.000000000
59330.541528000  0.841627660  0.000000000
59330.542078000  0.842403185  0.000000000
59330.542258000  0.833757973  0.000000000
59330.542988000  0.840465711  0.000000000
59330.543708000  0.836604122  0.000000000
59330.543778000  0.841317650  0.000000000
59330.544438000  0.834756866  0.000000000
59330.545158000  0.840078751  0.000000000
59330.545468000  0.846447448  0.000000000
59330.545888000  0.842248023  0.000000000
59330.546608000  0.842791215  0.000000000
59330.547158000  0.844034114  0.000000000
59330.547338000  0.842170452  0.000000000
59330.548058000  0.841162688  0.000000000
59330.548788000  0.839150775  0.000000000
59330.548848000  0.844111856  0.000000000
59330.549518000  0.838532694  0.000000000
59330.550238000  0.841860242  0.000000000
59330.550538000  0.845278845  0.000000000
59330.550958000  0.841317650  0.000000000
59330.551688000  0.841860242  0.000000000
59330.552238000  0.841240165  0.000000000
59330.552418000  0.841162688  0.000000000
59330.553138000  0.843257087  0.000000000
59330.553868000  0.840078751  0.000000000
59330.553928000  0.842635981  0.000000000
59330.554588000  0.844734049  0.000000000
59330.555318000  0.843567812  0.000000000
59330.555618000  0.842325600  0.000000000
59330.556038000  0.840620545  0.000000000
59330.556768000  0.837066574  0.000000000
59330.557308000  0.844734049  0.000000000
59330.557498000  0.837297896  0.000000000
59330.558218000  0.840930298  0.000000000
59330.558948000  0.845746093  0.000000000
59330.558998000  0.841162688  0.000000000
59330.559678000  0.838532694  0.000000000
59330.560398000  0.843179424  0.000000000
59330.560698000  0.844189605  0.000000000
59330.561128000  0.845434566  0.000000000
59330.561848000  0.844967490  0.000000000
59330.562388000  0.842868843  0.000000000
59330.562578000  0.843257087  0.000000000
59330.563308000  0.842248023  0.000000000
59330.564028000  0.841085217  0.000000000
59330.564078000  0.842558375  0.000000000
59330.564748000  0.847149385  0.000000000
59330.565478000  0.841472641  0.000000000
59330.565768000  0.843723217  0.000000000
59330.566208000  0.845278845  0.000000000
59330.566928000  0.839769312  0.000000000
59330.567468000  0.842558375  0.000000000
59330.567648000  0.844889669  0.000000000
59330.568378000  0.843800931  0.000000000
59330.569108000  0.842558375  0.000000000
59330.569158000  0.842248023  0.000000000
59330.569828000  0.839769312  0.000000000
59330.570558000  0.839614635  0.000000000
59330.570848000  0.842713595  0.000000000
59330.571288000  0.841860242  0.000000000
59330.572008000  0.842170452  0.000000000
59330.572538000  0.842868843  0.000000000
59330.572738000  0.842403185  0.000000000
59330.573468000  0.837760732  0.000000000
59330.574188000  0.844578458  0.000000000
59330.574228000  0.843334758  0.000000000
59330.574918000  0.845434566  0.000000000
59330.575638000  0.843334758  0.000000000
59330.575928000  0.844967490  0.000000000
59330.576368000  0.842480776  0.000000000
59330.577088000  0.844111856  0.000000000
59330.577618000  0.846291541  0.000000000
59330.577818000  0.849962959  0.000000000
59330.578548000  0.847617667  0.000000000
59330.579268000  0.846603384  0.000000000
59330.579308000  0.847929998  0.000000000
59330.579998000  0.844345125  0.000000000
59330.580718000  0.847071363  0.000000000
59330.580998000  0.854673031  0.000000000
59330.581448000  0.852707337  0.000000000
59330.582168000  0.849493382  0.000000000
59330.582698000  0.856327715  0.000000000
59330.582898000  0.855618173  0.000000000
59330.583618000  0.853886210  0.000000000
59330.584338000  0.856169988  0.000000000
59330.584388000  0.852079271  0.000000000
59330.585068000  0.853335867  0.000000000
59330.585788000  0.856643256  0.000000000
59330.586078000  0.862342916  0.000000000
59330.586518000  0.861073056  0.000000000
59330.587248000  0.862342916  0.000000000
59330.587768000  0.866403105  0.000000000
59330.587968000  0.860676609  0.000000000
59330.588698000  0.861945884  0.000000000
59330.589418000  0.859963463  0.000000000
59330.589458000  0.865525764  0.000000000
59330.590148000  0.866403105  0.000000000
59330.590878000  0.865924445  0.000000000
59330.591158000  0.862422344  0.000000000
59330.591598000  0.863455579  0.000000000
59330.592328000  0.864330822  0.000000000
59330.592848000  0.880967729  0.000000000
59330.593048000  0.876193445  0.000000000
59330.593778000  0.865844694  0.000000000
59330.594498000  0.871204279  0.000000000
59330.594538000  0.870482411  0.000000000
59330.595228000  0.870402240  0.000000000
59330.595948000  0.867840672  0.000000000
59330.596228000  0.873614834  0.000000000
59330.596678000  0.872890968  0.000000000
59330.597398000  0.876032059  0.000000000
59330.597928000  0.880156701  0.000000000
59330.598138000  0.871926747  0.000000000
59330.598868000  0.875225576  0.000000000
59330.599598000  0.878132397  0.000000000
59330.599628000  0.881048873  0.000000000
59330.600328000  0.878617805  0.000000000
59330.601048000  0.881941949  0.000000000
59330.601318000  0.885115610  0.000000000
59330.601778000  0.880805464  0.000000000
59330.602498000  0.882998569  0.000000000
59330.603008000  0.893470052  0.000000000
59330.603228000  0.889938509  0.000000000
59330.603958000  0.891743598  0.000000000
59330.604688000  0.887728167  0.000000000
59330.604698000  0.891990030  0.000000000
59330.605408000  0.890594482  0.000000000
59330.606138000  0.888464337  0.000000000
59330.606398000  0.889692644  0.000000000
59330.606858000  0.889610704  0.000000000
59330.607588000  0.900575235  0.000000000
59330.608088000  0.891990030  0.000000000
59330.608308000  0.896024738  0.000000000
59330.609038000  0.901737228  0.000000000
59330.609758000  0.904982122  0.000000000
59330.609788000  0.895942215  0.000000000
59330.610488000  0.902651275  0.000000000
59330.611208000  0.896024738  0.000000000
59330.611468000  0.897263497  0.000000000
59330.611928000  0.901488104  0.000000000
59330.612648000  0.902318787  0.000000000
59330.613168000  0.905982899  0.000000000
59330.613378000  0.913019388  0.000000000
59330.614108000  0.903732707  0.000000000
59330.614828000  0.907904147  0.000000000
59330.614868000  0.900160600  0.000000000
59330.615558000  0.905232213  0.000000000
59330.616278000  0.905148842  0.000000000
59330.616558000  0.906734207  0.000000000
59330.617008000  0.904315553  0.000000000
59330.617728000  0.906734207  0.000000000
59330.618248000  0.910500105  0.000000000
59330.618458000  0.907151870  0.000000000
59330.619178000  0.912851219  0.000000000
59330.619938000  0.911087315  0.000000000
59330.621638000  0.916642522  0.000000000
59330.623328000  0.914787033  0.000000000
59330.625018000  0.920195277  0.000000000
59330.626708000  0.924783346  0.000000000
59330.628408000  0.933254301  0.000000000
59330.630098000  0.937562007  0.000000000
59330.631788000  0.940069581  0.000000000
59340.346908000  0.837220782  0.000000000
59340.356258000  0.833527629  0.000000000
59340.357368000  0.831380818  0.000000000
59340.361658000  0.840620545  0.000000000
59340.362728000  0.831917002  0.000000000
59340.365938000  0.834218852  0.000000000
59340.370228000  0.837683575  0.000000000
59340.371298000  0.841162688  0.000000000
59340.372368000  0.838146624  0.000000000
59340.373438000  0.832453531  0.000000000
59340.375578000  0.835295227  0.000000000
59340.376658000  0.834833754  0.000000000
59340.377728000  0.832836979  0.000000000
59340.378798000  0.826646821  0.000000000
59340.379868000  0.836912395  0.000000000
59340.380948000  0.827637195  0.000000000
59340.382018000  0.838532694  0.000000000
59340.383088000  0.831074582  0.000000000
59340.384158000  0.833220603  0.000000000
59340.385228000  0.827713426  0.000000000
59340.386298000  0.831074582  0.000000000
59340.387368000  0.833297349  0.000000000
59340.388448000  0.835833936  0.000000000
59340.389518000  0.831763771  0.000000000
59340.397008000  0.831227686  0.000000000
59340.398078000  0.836141925  0.000000000
59340.399148000  0.832530207  0.000000000
59340.400218000  0.840620545  0.000000000
59340.401298000  0.832530207  0.000000000
59340.424868000  0.838455465  0.000000000
59340.425938000  0.833143864  0.000000000
59340.442008000  0.841395142  0.000000000
59340.444158000  0.834142021  0.000000000
59340.445228000  0.843101768  0.000000000
59340.448438000  0.844967490  0.000000000
59340.450578000  0.849102266  0.000000000
59340.454858000  0.847071363  0.000000000
59340.460168000  0.851373249  0.000000000
59340.461118000  0.857985602  0.000000000
59340.462078000  0.861390346  0.000000000
59340.463038000  0.859646699  0.000000000
59340.463988000  0.860359582  0.000000000
59340.464948000  0.863137529  0.000000000
59340.465908000  0.866323310  0.000000000
59340.466868000  0.866722358  0.000000000
59340.467818000  0.868080499  0.000000000
59340.468778000  0.872007058  0.000000000
59340.469728000  0.867121591  0.000000000
59340.470688000  0.871124042  0.000000000
59340.471638000  0.867441109  0.000000000
59340.476418000  0.877000821  0.000000000
59340.477368000  0.877728095  0.000000000
59340.478328000  0.879265433  0.000000000
59340.479278000  0.883405299  0.000000000
59340.480238000  0.883079900  0.000000000
59340.481188000  0.881617089  0.000000000
59340.482148000  0.887809934  0.000000000
59340.483108000  0.885686449  0.000000000
59340.484058000  0.885768027  0.000000000
59340.485018000  0.893799279  0.000000000
59340.485968000  0.895777191  0.000000000
59340.486928000  0.891743598  0.000000000
59340.487878000  0.891497234  0.000000000
59340.488838000  0.899000638  0.000000000
59340.489798000  0.906149802  0.000000000
59340.490758000  0.901239048  0.000000000
59340.491708000  0.901322059  0.000000000
59340.492668000  0.907736921  0.000000000
59340.493618000  0.899829030  0.000000000
59340.494578000  0.912767146  0.000000000
59340.495528000  0.912514974  0.000000000
59340.496488000  0.921382586  0.000000000
59340.497448000  0.920703937  0.000000000
59340.498398000  0.918417182  0.000000000
59340.499358000  0.916558100  0.000000000
59340.500308000  0.916980288  0.000000000
59340.501268000  0.921128034  0.000000000
59340.502228000  0.924783346  0.000000000
59340.503178000  0.925806019  0.000000000
59340.504138000  0.929736755  0.000000000
59340.505088000  0.930165013  0.000000000
59340.508858000  0.934975003  0.000000000
59340.509698000  0.931107875  0.000000000
59340.510538000  0.940935816  0.000000000
59340.511378000  0.941542655  0.000000000
59340.513058000  0.941976352  0.000000000
59340.513898000  0.937302985  0.000000000
59340.514738000  0.946760216  0.000000000
59340.515578000  0.942497051  0.000000000
59340.516418000  0.951480736  0.000000000
59340.517258000  0.943800059  0.000000000
59340.518098000  0.951743677  0.000000000
59340.518938000  0.950167125  0.000000000
59340.519778000  0.952445206  0.000000000
59340.520618000  0.954816686  0.000000000
59340.521458000  0.952445206  0.000000000
59340.522298000  0.963740256  0.000000000
59340.523138000  0.960992504  0.000000000
59340.523978000  0.960550052  0.000000000
59340.524818000  0.959754153  0.000000000
59340.525658000  0.962143832  0.000000000
59340.526498000  0.961435159  0.000000000
59340.527338000  0.965161523  0.000000000
59340.528178000  0.966406851  0.000000000
59340.529018000  0.969705815  0.000000000
59340.529858000  0.964006584  0.000000000
59340.530698000  0.966852000  0.000000000
59340.531538000  0.974989638  0.000000000
59340.532378000  0.972926427  0.000000000
59340.533218000  0.978498130  0.000000000
59340.534058000  0.969973792  0.000000000
59340.534898000  0.976157735  0.000000000
59340.535738000  0.981115191  0.000000000
59340.536578000  0.981115191  0.000000000
59340.537408000  0.978678393  0.000000000
59340.538258000  0.973016041  0.000000000
59340.539088000  0.982290627  0.000000000
59340.539928000  0.986370330  0.000000000
59340.540768000  0.982019247  0.000000000
59340.541608000  0.981205559  0.000000000
59340.542448000  0.983467471  0.000000000
59340.543288000  0.982924137  0.000000000
59340.544128000  0.988826280  0.000000000
59340.544968000  0.982833611  0.000000000
59340.545808000  0.985190011  0.000000000
59340.546648000  0.984101741  0.000000000
59340.547488000  0.988917358  0.000000000
59340.548328000  0.992658807  0.000000000
59340.549168000  0.982290627  0.000000000
59340.550008000  0.990558206  0.000000000
59340.550838000  0.985825392  0.000000000
59340.551678000  0.994214288  0.000000000
59340.552518000  0.989281756  0.000000000
59340.553358000  0.986824674  0.000000000
59340.554198000  0.992201776  0.000000000
59340.555038000  0.996139129  0.000000000
59340.555878000  0.999171413  0.000000000
59340.556718000  0.992567384  0.000000000
59340.557558000  0.996597974  0.000000000
59340.558398000  0.998067698  0.000000000
59340.559238000  1.001290279  0.000000000
59340.560078000  0.998067698  0.000000000
59340.560918000  0.996139129  0.000000000
59340.561758000  0.994031163  0.000000000
59340.562588000  1.000552773  0.000000000
59340.563428000  0.996322642  0.000000000
59340.564268000  0.999815810  0.000000000
59340.565108000  0.999355484  0.000000000
59340.565948000  0.992293165  0.000000000
59340.566788000  1.001474741  0.000000000
59340.567628000  1.001198061  0.000000000
59340.568468000  0.997424427  0.000000000
59340.569308000  0.998435467  0.000000000
59340.570148000  0.998435467  0.000000000
59340.570988000  0.997608176  0.000000000
59340.571828000  0.995038764  0.000000000
59340.572668000  0.995680496  0.000000000
59340.573508000  0.994672246  0.000000000
59340.574338000  0.996689768  0.000000000
59340.575178000  0.995130415  0.000000000
59340.576018000  0.996230881  0.000000000
59340.576858000  1.000092108  0.000000000
59340.577698000  0.996965202  0.000000000
59340.578538000  0.999079390  0.000000000
59340.579378000  0.999263444  0.000000000
59340.580218000  0.994947122  0.000000000
59340.581058000  0.995313741  0.000000000
59340.581898000  0.995038764  0.000000000
59340.582738000  1.001013651  0.000000000
59340.583578000  0.998987376  0.000000000
59340.584418000  0.998159627  0.000000000
59340.585258000  0.990466976  0.000000000
59340.586098000  0.993481993  0.000000000
59340.586938000  0.994031163  0.000000000
59340.587778000  0.987461109  0.000000000
59340.588618000  0.999171413  0.000000000
59340.589458000  1.000644932  0.000000000
59340.590298000  0.995955651  0.000000000
59340.591138000  0.999171413  0.000000000
59340.591978000  0.996781571  0.000000000
59340.592818000  1.000000000  0.000000000
59340.593658000  0.991105760  0.000000000
59340.594498000  0.997883864  0.000000000
59340.595338000  0.999355484  0.000000000
59340.596178000  0.994489037  0.000000000
59340.597018000  0.999539589  0.000000000
59345.357068000  0.927000567  0.000000000
59345.360368000  0.933598188  0.000000000
59345.362008000  0.937475658  0.000000000
59345.363648000  0.939983002  0.000000000
59345.365298000  0.950517244  0.000000000
59345.366938000  0.953147252  0.000000000
59345.368588000  0.945104868  0.000000000
59345.370238000  0.953586293  0.000000000
59345.371878000  0.987733992  0.000000000
59345.373528000  0.993756540  0.000000000
59345.375168000  0.977687359  0.000000000
59345.376808000  0.963562745  0.000000000
59345.378458000  0.941109159  0.000000000
59345.380098000  1.001105852  0.000000000
59345.381738000  0.978317901  0.000000000
59345.383398000  0.984373696  0.000000000
59345.385038000  0.971046439  0.000000000
59345.386688000  0.988279985  0.000000000
59345.413018000  1.012884674  0.000000000
59345.442628000  0.997057030  0.000000000
59345.455778000  0.984736419  0.000000000
59345.459068000  0.981476714  0.000000000
59345.460728000  0.995588795  0.000000000
59345.468938000  0.986824674  0.000000000
59345.470588000  0.987370165  0.000000000
59345.473888000  0.994489037  0.000000000
59345.477168000  0.989281756  0.000000000
59345.480458000  0.979850909  0.000000000
59345.485398000  0.975259075  0.000000000
59345.488688000  0.983376895  0.000000000
59345.491978000  0.995772206  0.000000000
59345.495258000  0.991927658  0.000000000
59345.496908000  0.997240712  0.000000000
59345.498548000  0.992384563  0.000000000
59345.500208000  0.991379650  0.000000000
59345.501848000  0.995038764  0.000000000
59345.503488000  0.998803372  0.000000000
59345.505138000  0.995313741  0.000000000
59345.506778000  0.984917831  0.000000000
59345.508418000  0.990466976  0.000000000
59345.510068000  0.991836303  0.000000000
59345.511708000  0.996506188  0.000000000
59345.513348000  0.994305862  0.000000000
59345.515008000  0.991927658  0.000000000
59345.516648000  0.991653616  0.000000000
59345.518298000  0.981928804  0.000000000
59345.519938000  0.981838370  0.000000000
59345.523228000  0.992019022  0.000000000
59345.524868000  0.984192384  0.000000000
59345.526528000  0.989281756  0.000000000
59345.528168000  0.985916194  0.000000000
59345.529808000  0.977957541  0.000000000
59345.533098000  0.978678393  0.000000000
59345.534738000  0.984736419  0.000000000
59345.539688000  1.000460623  0.000000000
59345.541328000  0.994672246  0.000000000
59345.544608000  1.015219615  0.000000000
59345.546258000  0.995130415  0.000000000
59345.547898000  0.995863924  0.000000000
59345.549548000  0.999079390  0.000000000
59345.551188000  0.992750238  0.000000000
59345.552848000  0.983286327  0.000000000
59345.554498000  0.981747943  0.000000000
59345.556138000  1.007952346  0.000000000
59345.557788000  0.981205559  0.000000000
59345.559428000  0.973643570  0.000000000
59345.562718000  1.000368481  0.000000000
59345.564358000  0.987643023  0.000000000
59345.566008000  0.991105760  0.000000000
59345.567658000  0.997332565  0.000000000
59345.569298000  0.981115191  0.000000000
59345.572588000  0.995313741  0.000000000
59345.574228000  0.993207522  0.000000000
59345.575868000  1.000552773  0.000000000
59345.577518000  0.983105215  0.000000000
59345.580818000  0.998343512  0.000000000
59345.582458000  0.994214288  0.000000000
59345.584098000  0.997516298  0.000000000
59345.587388000  0.996781571  0.000000000
59345.590678000  1.004708323  0.000000000
59345.593978000  0.987643023  0.000000000
59345.595618000  0.996230881  0.000000000
59353.380928000  0.990558206  0.000000000
59353.382658000  0.976247647  0.000000000
59353.383678000  0.978227798  0.000000000
59353.384378000  0.971046439  0.000000000
59353.384778000  0.976067832  0.000000000
59353.385188000  0.988826280  0.000000000
59353.385618000  0.980934479  0.000000000
59353.386018000  0.974899842  0.000000000
59353.386438000  0.978227798  0.000000000
59353.387658000  0.989828604  0.000000000
59353.388498000  0.966495864  0.000000000
59353.388898000  0.977237221  0.000000000
59353.389298000  0.973374579  0.000000000
59353.389708000  0.966852000  0.000000000
59353.390108000  0.970867582  0.000000000
59353.391538000  0.959842554  0.000000000
59353.392058000  0.959665760  0.000000000
59353.392588000  0.958340849  0.000000000
59353.393118000  0.963917800  0.000000000
59353.393628000  0.960107805  0.000000000
59353.394148000  0.952796164  0.000000000
59353.394658000  0.957811396  0.000000000
59353.395188000  0.964983750  0.000000000
59353.398988000  0.954289181  0.000000000
59353.400878000  0.956841493  0.000000000
59353.401358000  0.960550052  0.000000000
59353.402278000  0.947719900  0.000000000
59353.402748000  0.937130343  0.000000000
59353.403198000  0.935491832  0.000000000
59353.403658000  0.943191764  0.000000000
59353.404588000  0.938166670  0.000000000
59353.405518000  0.948069117  0.000000000
59353.406918000  0.945540205  0.000000000
59353.407368000  0.938339503  0.000000000
59353.407838000  0.936267611  0.000000000
59353.408328000  0.929565507  0.000000000
59353.408798000  0.931022121  0.000000000
59353.409268000  0.928880830  0.000000000
59353.409718000  0.932051694  0.000000000
59353.410188000  0.936785155  0.000000000
59353.410638000  0.929565507  0.000000000
59353.411118000  0.927000567  0.000000000
59353.411578000  0.931880019  0.000000000
59353.412048000  0.924868525  0.000000000
59353.412508000  0.920449572  0.000000000
59353.412988000  0.934114256  0.000000000
59353.413448000  0.925891293  0.000000000
59353.413888000  0.916389280  0.000000000
59353.414298000  0.926488430  0.000000000
59353.414728000  0.927598420  0.000000000
59353.415148000  0.923421538  0.000000000
59353.415558000  0.917909786  0.000000000
59353.415968000  0.912346898  0.000000000
59353.416378000  0.921637209  0.000000000
59353.416778000  0.917064749  0.000000000
59353.417188000  0.915545643  0.000000000
59353.417618000  0.911255159  0.000000000
59353.418018000  0.914365855  0.000000000
59353.418428000  0.917318178  0.000000000
59353.418838000  0.911087315  0.000000000
59353.419238000  0.919094146  0.000000000
59353.419648000  0.917487170  0.000000000
59353.420458000  0.905982899  0.000000000
59353.420858000  0.917825247  0.000000000
59353.421248000  0.899746156  0.000000000
59353.422068000  0.904232266  0.000000000
59353.422488000  0.920534352  0.000000000
59353.422878000  0.917318178  0.000000000
59353.423298000  0.913860698  0.000000000
59353.423708000  0.905398978  0.000000000
59353.424128000  0.911171233  0.000000000
59353.424528000  0.907820530  0.000000000
59353.424928000  0.905148842  0.000000000
59353.425338000  0.900990061  0.000000000
59353.425758000  0.901903350  0.000000000
59353.426178000  0.900658185  0.000000000
59353.426588000  0.904232266  0.000000000
59353.426998000  0.890512459  0.000000000
59353.427398000  0.912683081  0.000000000
59353.427808000  0.904648776  0.000000000
59353.428208000  0.895777191  0.000000000
59353.428618000  0.905649184  0.000000000
59353.429038000  0.901571138  0.000000000
59353.429428000  0.890512459  0.000000000
59353.429848000  0.890594482  0.000000000
59353.430238000  0.893387764  0.000000000
59353.430658000  0.904565459  0.000000000
59353.431078000  0.894046279  0.000000000
59353.431478000  0.891415128  0.000000000
59353.431888000  0.879022517  0.000000000
59353.432698000  0.893716961  0.000000000
59353.433108000  0.894952530  0.000000000
59353.433498000  0.886257656  0.000000000
59353.433908000  0.890512459  0.000000000
59353.434308000  0.889201118  0.000000000
59353.434718000  0.881941949  0.000000000
59353.435118000  0.894622878  0.000000000
59353.435538000  0.880967729  0.000000000
59353.435938000  0.895364766  0.000000000
59353.436328000  0.883568043  0.000000000
59353.437148000  0.885278669  0.000000000
59353.437568000  0.881048873  0.000000000
59353.437958000  0.887074306  0.000000000
59353.438348000  0.877647257  0.000000000
59353.438748000  0.886747556  0.000000000
59353.439158000  0.875870703  0.000000000
59353.439558000  0.889774592  0.000000000
59353.439958000  0.879508417  0.000000000
59353.440378000  0.881048873  0.000000000
59353.440778000  0.879751468  0.000000000
59353.441178000  0.879913539  0.000000000
59353.441588000  0.873453924  0.000000000
59353.441978000  0.877647257  0.000000000
59353.442368000  0.884137884  0.000000000
59353.442808000  0.863535110  0.000000000
59353.443228000  0.866243522  0.000000000
59353.443618000  0.885034091  0.000000000
59353.444028000  0.875225576  0.000000000
59353.444438000  0.877000821  0.000000000
59353.444848000  0.867600912  0.000000000
59353.445248000  0.867441109  0.000000000
59353.445648000  0.871204279  0.000000000
59353.446048000  0.865764951  0.000000000
59353.446458000  0.876435580  0.000000000
59353.446858000  0.867760745  0.000000000
59353.447278000  0.869761140  0.000000000
59353.447678000  0.862263495  0.000000000
59353.448088000  0.868640351  0.000000000
59353.448498000  0.871846443  0.000000000
59353.448888000  0.868560350  0.000000000
59353.449278000  0.871766147  0.000000000
59353.449678000  0.865605486  0.000000000
59353.450078000  0.867521007  0.000000000
59353.450488000  0.871204279  0.000000000
59353.450898000  0.861787122  0.000000000
59353.451308000  0.862342916  0.000000000
59353.451708000  0.863614648  0.000000000
59353.452118000  0.858301754  0.000000000
59353.452538000  0.853964860  0.000000000
59353.452938000  0.857669567  0.000000000
59353.453328000  0.859567527  0.000000000
59353.453718000  0.859409203  0.000000000
59353.454138000  0.862819596  0.000000000
59353.454538000  0.859409203  0.000000000
59353.454958000  0.867600912  0.000000000
59353.455368000  0.859963463  0.000000000
59353.455768000  0.858301754  0.000000000
59353.456568000  0.854909218  0.000000000
59353.456968000  0.853335867  0.000000000
59353.457378000  0.855618173  0.000000000
59353.457768000  0.861787122  0.000000000
59353.458188000  0.855618173  0.000000000
59353.458588000  0.855539371  0.000000000
59353.459008000  0.848945870  0.000000000
59353.459398000  0.854436909  0.000000000
59353.459808000  0.855618173  0.000000000
59353.460208000  0.854830482  0.000000000
59353.460618000  0.853650305  0.000000000
59353.461008000  0.848398711  0.000000000
59353.461418000  0.850119543  0.000000000
59353.461818000  0.845746093  0.000000000
59353.462218000  0.849728138  0.000000000
59353.462608000  0.851451667  0.000000000
59353.463428000  0.846681362  0.000000000
59353.463828000  0.851294838  0.000000000
59353.464248000  0.851216435  0.000000000
59353.464648000  0.851530092  0.000000000
59353.465058000  0.847461544  0.000000000
59353.465868000  0.851059649  0.000000000
59353.466288000  0.850511128  0.000000000
59353.466688000  0.847539602  0.000000000
59353.467098000  0.848711330  0.000000000
59353.467488000  0.846057734  0.000000000
59353.467908000  0.845356702  0.000000000
59353.468308000  0.845823992  0.000000000
59353.468708000  0.847149385  0.000000000
59353.469108000  0.847071363  0.000000000
59353.469498000  0.841627660  0.000000000
59353.469908000  0.843723217  0.000000000
59353.470308000  0.841860242  0.000000000
59353.470708000  0.842868843  0.000000000
59353.471098000  0.840775407  0.000000000
59353.471498000  0.839537307  0.000000000
59353.471888000  0.850746165  0.000000000
59353.472288000  0.843800931  0.000000000
59353.472698000  0.839305367  0.000000000
59353.473508000  0.846525412  0.000000000
59353.473908000  0.846681362  0.000000000
59353.474328000  0.843723217  0.000000000
59353.474738000  0.844734049  0.000000000
59353.475138000  0.845901899  0.000000000
59353.475538000  0.842170452  0.000000000
59353.475938000  0.847227414  0.000000000
59353.476348000  0.845278845  0.000000000
59353.476758000  0.848711330  0.000000000
59353.477148000  0.844034114  0.000000000
59353.477558000  0.841085217  0.000000000
59353.477948000  0.847851904  0.000000000
59353.478348000  0.841007754  0.000000000
59353.478748000  0.841395142  0.000000000
59353.479158000  0.839691970  0.000000000
59353.479558000  0.845823992  0.000000000
59353.479968000  0.847461544  0.000000000
59353.480358000  0.844889669  0.000000000
59353.480758000  0.839769312  0.000000000
59353.481148000  0.841705180  0.000000000
59353.481538000  0.841937784  0.000000000
59353.481948000  0.847617667  0.000000000
59353.482748000  0.840001381  0.000000000
59353.483158000  0.843723217  0.000000000
59353.483568000  0.842946477  0.000000000
59353.483988000  0.842868843  0.000000000
59353.484398000  0.844345125  0.000000000
59353.484808000  0.840465711  0.000000000
59353.485228000  0.844034114  0.000000000
59353.485628000  0.844189605  0.000000000
59353.486048000  0.849884679  0.000000000
59353.486438000  0.848164322  0.000000000
59353.486858000  0.844811856  0.000000000
59353.487248000  0.841937784  0.000000000
59353.487628000  0.843257087  0.000000000
59353.487978000  0.848555006  0.000000000
59353.488318000  0.842325600  0.000000000
59353.488668000  0.849258691  0.000000000
59353.489028000  0.843645511  0.000000000
59353.489358000  0.842325600  0.000000000
59353.489728000  0.843101768  0.000000000
59353.490068000  0.846993349  0.000000000
59353.490418000  0.841162688  0.000000000
59353.490758000  0.842558375  0.000000000
59353.491108000  0.843956379  0.000000000
59353.491438000  0.843101768  0.000000000
59353.491778000  0.841007754  0.000000000
59353.492118000  0.844345125  0.000000000
59353.492468000  0.841472641  0.000000000
59353.492818000  0.848867683  0.000000000
59353.493158000  0.843723217  0.000000000
59353.493498000  0.844578458  0.000000000
59353.493838000  0.841085217  0.000000000
59353.494178000  0.842946477  0.000000000
59353.494518000  0.844578458  0.000000000
59353.494858000  0.846603384  0.000000000
59353.495198000  0.842015333  0.000000000
59353.495558000  0.843490120  0.000000000
59353.495908000  0.847539602  0.000000000
59353.496258000  0.845200996  0.000000000
59353.496598000  0.844578458  0.000000000
59353.496948000  0.846057734  0.000000000
59353.497298000  0.841395142  0.000000000
59353.497638000  0.846057734  0.000000000
59353.497988000  0.846681362  0.000000000
59353.498338000  0.849102266  0.000000000
59353.498698000  0.845746093  0.000000000
59353.499048000  0.840233514  0.000000000
59353.499398000  0.842946477  0.000000000
59353.499738000  0.844345125  0.000000000
59353.500078000  0.843334758  0.000000000
59353.500418000  0.837143674  0.000000000
59353.500768000  0.840078751  0.000000000
59353.501108000  0.850824525  0.000000000
59353.501458000  0.841162688  0.000000000
59353.501798000  0.846135663  0.000000000
59353.502138000  0.839382673  0.000000000
59353.502478000  0.844578458  0.000000000
59353.502828000  0.843490120  0.000000000
59353.503158000  0.842480776  0.000000000
59353.503488000  0.841860242  0.000000000
59353.503828000  0.836912395  0.000000000
59353.504178000  0.836758244  0.000000000
59353.504548000  0.843800931  0.000000000
59353.504878000  0.850824525  0.000000000
59353.505218000  0.843645511  0.000000000
59353.505568000  0.841472641  0.000000000
59353.505918000  0.839846661  0.000000000
59353.506288000  0.847227414  0.000000000
59353.506638000  0.839614635  0.000000000
59353.506988000  0.842558375  0.000000000
59353.507328000  0.844889669  0.000000000
59353.507678000  0.850354472  0.000000000
59353.508028000  0.842946477  0.000000000
59353.508378000  0.844111856  0.000000000
59353.508718000  0.844422895  0.000000000
59353.509078000  0.847149385  0.000000000
59353.509428000  0.839537307  0.000000000
59353.509778000  0.843412435  0.000000000
59353.510128000  0.840775407  0.000000000
59353.510478000  0.843567812  0.000000000
59353.510818000  0.839846661  0.000000000
59353.511168000  0.846135663  0.000000000
59353.511508000  0.843723217  0.000000000
59353.511848000  0.844578458  0.000000000
59353.517358000  0.848711330  0.000000000
59353.518048000  0.843645511  0.000000000
59353.518378000  0.846135663  0.000000000
59353.518738000  0.847695739  0.000000000
59353.519068000  0.838996212  0.000000000
59353.519428000  0.843179424  0.000000000
59353.519768000  0.847929998  0.000000000
59353.520138000  0.848164322  0.000000000
59353.520478000  0.842946477  0.000000000
59353.520828000  0.840697972  0.000000000
59353.521168000  0.842403185  0.000000000
59353.521508000  0.846057734  0.000000000
59353.521858000  0.843179424  0.000000000
59353.522188000  0.845278845  0.000000000
59353.522518000  0.837837896  0.000000000
59353.522858000  0.839691970  0.000000000
59353.523208000  0.844656250  0.000000000
59353.523538000  0.838764421  0.000000000
59353.523888000  0.846759348  0.000000000
59353.524228000  0.844345125  0.000000000
59353.524568000  0.843179424  0.000000000
59353.524908000  0.849806405  0.000000000
59353.525258000  0.843334758  0.000000000
59353.525588000  0.843024119  0.000000000
59353.525938000  0.844889669  0.000000000
59353.526288000  0.841240165  0.000000000
59353.526638000  0.845434566  0.000000000
59353.526978000  0.846837341  0.000000000
59353.527328000  0.836681180  0.000000000
59353.527668000  0.841937784  0.000000000
59353.527998000  0.848476855  0.000000000
59353.528348000  0.846291541  0.000000000
59353.528688000  0.845979813  0.000000000
59353.529038000  0.849962959  0.000000000
59353.529378000  0.847149385  0.000000000
59353.529718000  0.844034114  0.000000000
59353.530068000  0.840310906  0.000000000
59353.530408000  0.837066574  0.000000000
59353.530758000  0.840930298  0.000000000
59353.531088000  0.847461544  0.000000000
59353.534558000  0.844267361  0.000000000
59353.534908000  0.847773818  0.000000000
59353.535618000  0.839459987  0.000000000
59353.535968000  0.845823992  0.000000000
59353.536308000  0.850197845  0.000000000
59353.536658000  0.849336914  0.000000000
59353.537008000  0.846603384  0.000000000
59353.537368000  0.839614635  0.000000000
59353.537718000  0.846135663  0.000000000
59353.538058000  0.844734049  0.000000000
59353.538398000  0.841860242  0.000000000
59353.538738000  0.846369491  0.000000000
59353.539438000  0.838687171  0.000000000
59353.539798000  0.844267361  0.000000000
59353.540158000  0.847071363  0.000000000
59353.540488000  0.841085217  0.000000000
59353.540828000  0.850119543  0.000000000
59353.541178000  0.846681362  0.000000000
59353.541518000  0.843257087  0.000000000
59353.541868000  0.847305450  0.000000000
59353.542208000  0.845823992  0.000000000
59353.542558000  0.840001381  0.000000000
59353.542898000  0.842092889  0.000000000
59353.543258000  0.845746093  0.000000000
59353.543608000  0.842480776  0.000000000
59353.543948000  0.845200996  0.000000000
59353.544278000  0.845356702  0.000000000
59353.544638000  0.848555006  0.000000000
59353.544978000  0.850824525  0.000000000
59353.545338000  0.847617667  0.000000000
59353.545678000  0.849571627  0.000000000
59353.546038000  0.845045318  0.000000000
59353.546398000  0.848398711  0.000000000
59353.546728000  0.844656250  0.000000000
59353.547068000  0.848320574  0.000000000
59353.547418000  0.843412435  0.000000000
59353.547758000  0.847305450  0.000000000
59353.548098000  0.843101768  0.000000000
59353.548438000  0.841627660  0.000000000
59353.548768000  0.845668200  0.000000000
59353.549128000  0.836295962  0.000000000
59353.549478000  0.837606425  0.000000000
59353.549838000  0.845901899  0.000000000
59353.550188000  0.848320574  0.000000000
59353.550518000  0.846447448  0.000000000
59353.550868000  0.843179424  0.000000000
59353.551208000  0.835910922  0.000000000
59353.552608000  0.846057734  0.000000000
59353.552958000  0.836141925  0.000000000
59353.553628000  0.847617667  0.000000000
59353.554328000  0.843800931  0.000000000
59353.554678000  0.842480776  0.000000000
59353.555038000  0.838687171  0.000000000
59353.555378000  0.837606425  0.000000000
59353.555738000  0.844189605  0.000000000
59353.556088000  0.847695739  0.000000000
59353.556428000  0.842946477  0.000000000
59353.556778000  0.841782708  0.000000000
59353.557128000  0.848320574  0.000000000
59353.557848000  0.837992246  0.000000000
59353.558188000  0.839537307  0.000000000
59353.558528000  0.845200996  0.000000000
59358.368328000  0.866004203  0.000000000
59358.369048000  0.870963590  0.000000000
59358.369768000  0.879022517  0.000000000
59358.370498000  0.870803167  0.000000000
59358.371218000  0.861549034  0.000000000
59358.371938000  0.876032059  0.000000000
59358.372658000  0.874339301  0.000000000
59358.373378000  0.871926747  0.000000000
59358.379878000  0.866323310  0.000000000
59358.380598000  0.861945884  0.000000000
59358.381328000  0.853021544  0.000000000
59358.382048000  0.852864426  0.000000000
59358.382768000  0.853257275  0.000000000
59358.383488000  0.854594316  0.000000000
59358.384218000  0.853728933  0.000000000
59358.384938000  0.852707337  0.000000000
59358.385658000  0.844267361  0.000000000
59358.386388000  0.852079271  0.000000000
59358.387108000  0.849728138  0.000000000
59358.387828000  0.850041248  0.000000000
59358.388548000  0.844422895  0.000000000
59358.389278000  0.851216435  0.000000000
59358.389998000  0.849962959  0.000000000
59358.390718000  0.843101768  0.000000000
59358.392158000  0.849102266  0.000000000
59358.392878000  0.845590315  0.000000000
59358.393608000  0.848711330  0.000000000
59358.394328000  0.845200996  0.000000000
59358.395048000  0.840930298  0.000000000
59358.395768000  0.842015333  0.000000000
59358.396498000  0.841085217  0.000000000
59358.397228000  0.842480776  0.000000000
59358.397948000  0.837837896  0.000000000
59358.398668000  0.839537307  0.000000000
59358.399398000  0.839846661  0.000000000
59358.400118000  0.843179424  0.000000000
59358.401558000  0.838841677  0.000000000
59358.402278000  0.837837896  0.000000000
59358.403008000  0.839614635  0.000000000
59358.403728000  0.839073490  0.000000000
59358.405168000  0.843179424  0.000000000
59358.405888000  0.841162688  0.000000000
59358.406618000  0.838609929  0.000000000
59358.407338000  0.834218852  0.000000000
59358.408058000  0.837529282  0.000000000
59358.408778000  0.836372992  0.000000000
59358.409508000  0.833527629  0.000000000
59358.410228000  0.838146624  0.000000000
59358.410948000  0.834065197  0.000000000
59358.411668000  0.831151131  0.000000000
59358.412388000  0.832376863  0.000000000
59358.413108000  0.833911571  0.000000000
59358.413838000  0.832530207  0.000000000
59358.414558000  0.838764421  0.000000000
59358.415278000  0.837760732  0.000000000
59358.416008000  0.837452146  0.000000000
59358.416728000  0.832990407  0.000000000
59358.417448000  0.842635981  0.000000000
59358.418178000  0.837837896  0.000000000
59358.418898000  0.834142021  0.000000000
59358.419618000  0.842092889  0.000000000
59358.420348000  0.831533978  0.000000000
59358.421068000  0.834679986  0.000000000
59358.421788000  0.834142021  0.000000000
59358.422508000  0.832990407  0.000000000
59358.423238000  0.840697972  0.000000000
59358.423958000  0.837066574  0.000000000
59358.424678000  0.834603112  0.000000000
59358.425398000  0.835218297  0.000000000
59358.426118000  0.834449387  0.000000000
59358.426848000  0.833067132  0.000000000
59358.427568000  0.834603112  0.000000000
59358.428288000  0.838918941  0.000000000
59358.429008000  0.837143674  0.000000000
59358.429738000  0.833604403  0.000000000
59358.430458000  0.836141925  0.000000000
59358.431178000  0.835756956  0.000000000
59358.431898000  0.831687166  0.000000000
59358.432628000  0.834065197  0.000000000
59358.433348000  0.835603018  0.000000000
59358.434068000  0.838764421  0.000000000
59358.434798000  0.829239536  0.000000000
59358.435518000  0.833143864  0.000000000
59358.436238000  0.831227686  0.000000000
59358.436958000  0.834987550  0.000000000
59358.437688000  0.831074582  0.000000000
59358.438408000  0.838069431  0.000000000
59358.439138000  0.834449387  0.000000000
59358.439858000  0.834679986  0.000000000
59358.440578000  0.832990407  0.000000000
59358.441298000  0.836372992  0.000000000
59358.442028000  0.833757973  0.000000000
59358.442748000  0.836141925  0.000000000
59358.443468000  0.837066574  0.000000000
59358.444188000  0.831457394  0.000000000
59358.444918000  0.831917002  0.000000000
59358.445638000  0.830921507  0.000000000
59358.446358000  0.837915067  0.000000000
59358.447078000  0.833911571  0.000000000
59358.447808000  0.834142021  0.000000000
59358.448528000  0.834526246  0.000000000
59358.449248000  0.837143674  0.000000000
59358.449978000  0.833374102  0.000000000
59358.450698000  0.834910648  0.000000000
59358.451418000  0.829239536  0.000000000
59358.452138000  0.831380818  0.000000000
59358.452868000  0.838996212  0.000000000
59358.453588000  0.837297896  0.000000000
59358.454308000  0.837683575  0.000000000
59358.455038000  0.836372992  0.000000000
59358.455758000  0.836064917  0.000000000
59358.456478000  0.835756956  0.000000000
59358.457208000  0.841085217  0.000000000
59358.480218000  0.840620545  0.000000000
59358.481288000  0.838918941  0.000000000
59358.482348000  0.840156129  0.000000000
59358.483418000  0.836527071  0.000000000
59358.484488000  0.837452146  0.000000000
59358.485558000  0.840078751  0.000000000
59358.486628000  0.842635981  0.000000000
59358.487698000  0.839924017  0.000000000
59358.488768000  0.848164322  0.000000000
59358.489838000  0.842713595  0.000000000
59358.490908000  0.839614635  0.000000000
59358.491978000  0.849493382  0.000000000
59358.493048000  0.843645511  0.000000000
59358.494118000  0.846759348  0.000000000
59358.495188000  0.842558375  0.000000000
59358.496258000  0.841472641  0.000000000
59358.497328000  0.844967490  0.000000000
59358.498398000  0.848476855  0.000000000
59358.499458000  0.843567812  0.000000000
59358.500528000  0.844967490  0.000000000
59358.501598000  0.848789503  0.000000000
59358.502668000  0.845979813  0.000000000
59358.503738000  0.851373249  0.000000000
59358.504808000  0.848008099  0.000000000
59358.505878000  0.855066713  0.000000000
59358.506948000  0.856327715  0.000000000
59358.508008000  0.857037845  0.000000000
59358.509078000  0.862819596  0.000000000
59358.510148000  0.865446050  0.000000000
59358.511218000  0.873293042  0.000000000
59358.512288000  0.864967919  0.000000000
59358.513358000  0.864092031  0.000000000
59358.514428000  0.874258775  0.000000000
59358.515498000  0.873293042  0.000000000
59358.516568000  0.874822612  0.000000000
59358.517638000  0.884463673  0.000000000
59358.518708000  0.883975035  0.000000000
59358.519778000  0.896107269  0.000000000
59358.520838000  0.908071405  0.000000000
59358.521908000  0.910080900  0.000000000
59358.522978000  0.901073049  0.000000000
59358.524048000  0.904982122  0.000000000
59358.525118000  0.907151870  0.000000000
59358.526188000  0.915798652  0.000000000
59358.527258000  0.919432815  0.000000000
59358.528328000  0.922741387  0.000000000
59358.529398000  0.919432815  0.000000000
59358.530468000  0.924527854  0.000000000
59358.531528000  0.921891902  0.000000000
59358.532598000  0.924357565  0.000000000
59358.533668000  0.922911378  0.000000000
59358.534738000  0.931450971  0.000000000
59358.535808000  0.932137543  0.000000000
59358.536878000  0.932051694  0.000000000
59358.537938000  0.934286342  0.000000000
59358.539008000  0.940242764  0.000000000
59358.540078000  0.934372397  0.000000000
59358.541148000  0.931107875  0.000000000
59358.542218000  0.943191764  0.000000000
59358.543288000  0.937044034  0.000000000
59358.544358000  0.939463691  0.000000000
59358.545428000  0.936008947  0.000000000
59358.546498000  0.940762505  0.000000000
59358.547568000  0.944234795  0.000000000
59358.548628000  0.947545340  0.000000000
59358.549698000  0.947807192  0.000000000
59358.550768000  0.951919010  0.000000000
59358.551838000  0.955872572  0.000000000
59358.552908000  0.952620669  0.000000000
59358.553978000  0.951831339  0.000000000
59358.555048000  0.955960615  0.000000000
59358.556118000  0.958605684  0.000000000
59358.557178000  0.960903997  0.000000000
59358.558248000  0.965250422  0.000000000
59358.559318000  0.967653786  0.000000000
59358.560388000  0.965339329  0.000000000
59358.561458000  0.970688758  0.000000000
59358.562528000  0.965517167  0.000000000
59358.563598000  0.964539461  0.000000000
59358.564668000  0.968813094  0.000000000
59358.565738000  0.969884458  0.000000000
59358.566808000  0.967564666  0.000000000
59358.567878000  0.969080824  0.000000000
59358.568948000  0.968634649  0.000000000
59358.570018000  0.976787290  0.000000000
59358.571088000  0.971672698  0.000000000
59358.572148000  0.974450987  0.000000000
59358.573218000  0.968813094  0.000000000
59358.574288000  0.978137704  0.000000000
59358.575358000  0.980121690  0.000000000
59358.577288000  0.968099509  0.000000000
59358.578008000  0.974450987  0.000000000
59358.579458000  0.972836821  0.000000000
59358.580178000  0.970957007  0.000000000
59358.580898000  0.973822938  0.000000000
59358.581618000  0.975798172  0.000000000
59358.582338000  0.971314786  0.000000000
59358.583788000  0.973643570  0.000000000
59358.584508000  0.975169254  0.000000000
59363.344029000  0.837143674  0.000000000
59363.344639000  0.827942164  0.000000000
59363.345249000  0.834065197  0.000000000
59363.345859000  0.833297349  0.000000000
59363.346469000  0.820351544  0.000000000
59363.347079000  0.848789503  0.000000000
59363.347689000  0.835603018  0.000000000
59363.348299000  0.844889669  0.000000000
59363.348899000  0.850354472  0.000000000
59363.349509000  0.848789503  0.000000000
59363.350119000  0.834065197  0.000000000
59363.350729000  0.840233514  0.000000000
59363.351339000  0.829468695  0.000000000
59363.351949000  0.836372992  0.000000000
59363.352559000  0.839459987  0.000000000
59363.353169000  0.841007754  0.000000000
59363.353779000  0.837915067  0.000000000
59363.354379000  0.847227414  0.000000000
59363.354989000  0.843334758  0.000000000
59363.355599000  0.840233514  0.000000000
59363.356209000  0.830233016  0.000000000
59363.356819000  0.827179952  0.000000000
59363.357429000  0.828705078  0.000000000
59363.358639000  0.850354472  0.000000000
59363.359249000  0.832530207  0.000000000
59363.359859000  0.841782708  0.000000000
59363.360469000  0.821864080  0.000000000
59363.442909000  0.849571627  0.000000000
59363.443519000  0.846447448  0.000000000
59363.444129000  0.841007754  0.000000000
59363.444729000  0.846447448  0.000000000
59363.445339000  0.848008099  0.000000000
59363.445949000  0.839459987  0.000000000
59363.446559000  0.845668200  0.000000000
59363.447259000  0.849571627  0.000000000
59363.447899000  0.842558375  0.000000000
59363.448509000  0.851922326  0.000000000
59363.449109000  0.854279530  0.000000000
59363.449719000  0.847227414  0.000000000
59363.450329000  0.858222705  0.000000000
59363.450939000  0.851922326  0.000000000
59363.451539000  0.854279530  0.000000000
59363.452149000  0.852707337  0.000000000
59363.452759000  0.853493072  0.000000000
59363.453369000  0.858222705  0.000000000
59363.453979000  0.856643256  0.000000000
59363.454579000  0.859013522  0.000000000
59363.455189000  0.860597341  0.000000000
59363.455799000  0.861390346  0.000000000
59363.456409000  0.861390346  0.000000000
59363.457019000  0.863773747  0.000000000
59363.457619000  0.861390346  0.000000000
59363.458229000  0.863773747  0.000000000
59363.458839000  0.864569678  0.000000000
59363.459449000  0.866163742  0.000000000
59363.460059000  0.867760745  0.000000000
59363.460669000  0.869360693  0.000000000
59363.461269000  0.864569678  0.000000000
59363.461879000  0.871766147  0.000000000
59363.462489000  0.870963590  0.000000000
59363.463099000  0.874178256  0.000000000
59363.463709000  0.875790036  0.000000000
59363.464319000  0.874178256  0.000000000
59363.464929000  0.875790036  0.000000000
59363.465529000  0.874983775  0.000000000
59363.466139000  0.878213280  0.000000000
59363.466749000  0.877404788  0.000000000
59363.467359000  0.880643228  0.000000000
59363.467969000  0.878213280  0.000000000
59363.468579000  0.880643228  0.000000000
59363.469179000  0.878213280  0.000000000
59363.469789000  0.880643228  0.000000000
59363.470399000  0.882266928  0.000000000
59363.471009000  0.886339287  0.000000000
59363.471619000  0.886339287  0.000000000
59363.472229000  0.887156012  0.000000000
59363.472829000  0.887156012  0.000000000
59363.473439000  0.886339287  0.000000000
59363.474049000  0.891250938  0.000000000
59363.474659000  0.891250938  0.000000000
59363.475269000  0.891250938  0.000000000
59363.475869000  0.892894196  0.000000000
59363.476479000  0.891250938  0.000000000
59363.477089000  0.894540484  0.000000000
59363.477699000  0.897015608  0.000000000
59363.478309000  0.894540484  0.000000000
59363.478919000  0.897015608  0.000000000
59363.479519000  0.896189807  0.000000000
59363.480129000  0.901156044  0.000000000
59363.480739000  0.903649474  0.000000000
59363.481349000  0.906149802  0.000000000
59363.481959000  0.906149802  0.000000000
59363.482559000  0.907820530  0.000000000
59363.483169000  0.910332400  0.000000000
59363.483779000  0.909494339  0.000000000
59363.484389000  0.905315592  0.000000000
59363.484999000  0.907820530  0.000000000
59363.485599000  0.901156044  0.000000000
59363.486209000  0.917064749  0.000000000
59363.486819000  0.903649474  0.000000000
59363.487429000  0.912010839  0.000000000
59363.488039000  0.915377008  0.000000000
59363.488649000  0.912851219  0.000000000
59376.370009000  1.003690931  0.000000000
59376.370679000  1.000000000  0.000000000
59376.371289000  1.000921458  0.000000000
59376.371889000  1.000921458  0.000000000
59376.372499000  0.997240712  0.000000000
59376.373109000  0.993573501  0.000000000
59376.373719000  0.994489037  0.000000000
59376.374329000  0.994489037  0.000000000
59376.374939000  0.994489037  0.000000000
59376.375549000  0.991744955  0.000000000
59376.376149000  1.000921458  0.000000000
59376.376759000  0.995405417  0.000000000
59376.377369000  0.993573501  0.000000000
59376.377979000  0.989919775  0.000000000
59376.378589000  0.989008445  0.000000000
59376.379189000  0.990831945  0.000000000
59376.379799000  0.993573501  0.000000000
59376.380409000  0.990831945  0.000000000
59376.381019000  0.985371507  0.000000000
59376.381629000  0.987188301  0.000000000
59376.382239000  0.983558056  0.000000000
59376.382849000  0.984464364  0.000000000
59376.383449000  0.988097954  0.000000000
59376.384059000  0.983558056  0.000000000
59376.384669000  0.986279486  0.000000000
59376.385279000  0.981747943  0.000000000
59376.385879000  0.989008445  0.000000000
59376.386489000  0.981747943  0.000000000
59376.387099000  0.984464364  0.000000000
59376.387709000  0.983558056  0.000000000
59376.388319000  0.978137704  0.000000000
59376.388929000  0.979941161  0.000000000
59376.389529000  0.979941161  0.000000000
59376.390139000  0.982652583  0.000000000
59376.390749000  0.977237221  0.000000000
59376.391359000  0.975438740  0.000000000
59376.391959000  0.978137704  0.000000000
59376.392569000  0.977237221  0.000000000
59376.393179000  0.975438740  0.000000000
59376.393789000  0.970063134  0.000000000
59376.394399000  0.973643570  0.000000000
59376.395009000  0.970957007  0.000000000
59376.395609000  0.973643570  0.000000000
59376.396219000  0.971851703  0.000000000
59376.396829000  0.970063134  0.000000000
59376.397439000  0.972747224  0.000000000
59376.402969000  0.958517398  0.000000000
59376.404569000  0.957634977  0.000000000
59376.408959000  0.955872572  0.000000000
59376.409569000  0.950604794  0.000000000
59376.410179000  0.950604794  0.000000000
59376.410789000  0.947109079  0.000000000
59376.411389000  0.947981801  0.000000000
59376.411999000  0.947981801  0.000000000
59376.412609000  0.950604794  0.000000000
59376.413219000  0.947109079  0.000000000
59376.413819000  0.950604794  0.000000000
59376.414429000  0.943626220  0.000000000
59376.415039000  0.942757509  0.000000000
59376.415649000  0.941889597  0.000000000
59376.416259000  0.942757509  0.000000000
59376.417879000  0.938425931  0.000000000
59376.420009000  0.935836544  0.000000000
59376.420609000  0.934114256  0.000000000
59376.421219000  0.929822391  0.000000000
59376.421829000  0.931536765  0.000000000
59376.422439000  0.930679183  0.000000000
59376.423049000  0.928111171  0.000000000
59376.423649000  0.927256743  0.000000000
59376.424259000  0.926403101  0.000000000
59376.424869000  0.927256743  0.000000000
59376.425739000  0.928966387  0.000000000
59376.427409000  0.924698174  0.000000000
59376.428019000  0.923846888  0.000000000
59376.428619000  0.923846888  0.000000000
59376.429229000  0.918755602  0.000000000
59376.429839000  0.916220490  0.000000000
59376.430449000  0.917909786  0.000000000
59376.431049000  0.917909786  0.000000000
59376.431659000  0.920449572  0.000000000
59376.432269000  0.913692374  0.000000000
59376.432879000  0.912851219  0.000000000
59376.433479000  0.911171233  0.000000000
59376.434089000  0.909494339  0.000000000
59376.434699000  0.913692374  0.000000000
59376.435309000  0.909494339  0.000000000
59376.435919000  0.908657049  0.000000000
59376.436529000  0.907820530  0.000000000
59376.437129000  0.905315592  0.000000000
59376.437739000  0.905315592  0.000000000
59376.438349000  0.901986422  0.000000000
59376.438959000  0.899497582  0.000000000
59376.439559000  0.901986422  0.000000000
59376.440169000  0.902817565  0.000000000
59376.440779000  0.897842171  0.000000000
59376.441389000  0.901156044  0.000000000
59376.441989000  0.897842171  0.000000000
59376.442599000  0.894540484  0.000000000
59376.443209000  0.896189807  0.000000000
59376.443819000  0.893716961  0.000000000
59376.444429000  0.893716961  0.000000000
59376.445039000  0.894540484  0.000000000
59376.445639000  0.892072189  0.000000000
59376.446249000  0.890430444  0.000000000
59376.446859000  0.889610704  0.000000000
59376.447469000  0.891250938  0.000000000
59376.448079000  0.887973489  0.000000000
59376.448679000  0.885523315  0.000000000
59376.449289000  0.883893622  0.000000000
59376.449899000  0.882266928  0.000000000
59376.450509000  0.883893622  0.000000000
59376.451119000  0.879832499  0.000000000
59376.451719000  0.879022517  0.000000000
59376.452329000  0.879022517  0.000000000
59376.452939000  0.880643228  0.000000000
59376.453549000  0.879832499  0.000000000
59376.454159000  0.877404788  0.000000000
59376.454759000  0.876597040  0.000000000
59376.455369000  0.874983775  0.000000000
59376.455979000  0.870161772  0.000000000
59376.456589000  0.871766147  0.000000000
59376.457199000  0.871766147  0.000000000
59376.457799000  0.871766147  0.000000000
59376.458409000  0.870963590  0.000000000
59376.459019000  0.872569443  0.000000000
59376.459629000  0.869360693  0.000000000
59376.460239000  0.870963590  0.000000000
59376.460839000  0.866961876  0.000000000
59376.461449000  0.866163742  0.000000000
59376.462059000  0.867760745  0.000000000
59376.462669000  0.866961876  0.000000000
59376.463269000  0.864569678  0.000000000
59376.463879000  0.862978548  0.000000000
59376.464489000  0.861390346  0.000000000
59376.465099000  0.862978548  0.000000000
59376.465709000  0.862184081  0.000000000
59376.466309000  0.859013522  0.000000000
59376.466919000  0.856643256  0.000000000
59376.467529000  0.855854621  0.000000000
59376.468139000  0.858222705  0.000000000
59376.468749000  0.857432617  0.000000000
59376.469349000  0.855854621  0.000000000
59376.469959000  0.855854621  0.000000000
59376.470569000  0.854279530  0.000000000
59376.471179000  0.855854621  0.000000000
59376.471779000  0.854279530  0.000000000
59376.472389000  0.852707337  0.000000000
59376.473609000  0.851138038  0.000000000
59376.474209000  0.848789503  0.000000000
59376.475429000  0.847227414  0.000000000
59376.476039000  0.846447448  0.000000000
59376.476649000  0.850354472  0.000000000
59376.477259000  0.842558375  0.000000000
59376.477869000  0.848008099  0.000000000
59376.478479000  0.842558375  0.000000000
59376.479079000  0.844889669  0.000000000
59376.479689000  0.847227414  0.000000000
59376.480899000  0.846447448  0.000000000
59376.481509000  0.845668200  0.000000000
59376.482109000  0.846447448  0.000000000
59376.482719000  0.848008099  0.000000000
59376.483329000  0.846447448  0.000000000
59376.483939000  0.841007754  0.000000000
59376.485759000  0.843334758  0.000000000
59376.486979000  0.844111856  0.000000000
59376.487579000  0.845668200  0.000000000
59376.488189000  0.843334758  0.000000000
59376.488799000  0.844111856  0.000000000
59376.489409000  0.845668200  0.000000000
59376.490619000  0.847227414  0.000000000
59376.491839000  0.844889669  0.000000000
59376.492449000  0.847227414  0.000000000
59376.493659000  0.842558375  0.000000000
59376.494269000  0.846447448  0.000000000
59376.494879000  0.844889669  0.000000000
59376.495489000  0.839459987  0.000000000
59376.496099000  0.852707337  0.000000000
59376.500239000  0.838687171  0.000000000
59376.501449000  0.847227414  0.000000000
59376.502059000  0.843334758  0.000000000
59376.503789000  0.848789503  0.000000000
59376.504739000  0.844889669  0.000000000
59376.505949000  0.844111856  0.000000000
59376.507169000  0.846447448  0.000000000
59376.509599000  0.851138038  0.000000000
59376.510209000  0.848008099  0.000000000
59376.510809000  0.842558375  0.000000000
59376.511419000  0.844889669  0.000000000
59376.512029000  0.841007754  0.000000000
59376.513249000  0.842558375  0.000000000
59376.514459000  0.843334758  0.000000000
59376.516889000  0.840233514  0.000000000
59376.517499000  0.841782708  0.000000000
59376.518719000  0.844111856  0.000000000
59376.519929000  0.841007754  0.000000000
59376.521149000  0.834833754  0.000000000
59376.522969000  0.844889669  0.000000000
59376.523579000  0.844111856  0.000000000
59376.524189000  0.844111856  0.000000000
59376.524799000  0.844111856  0.000000000
59376.525399000  0.833297349  0.000000000
59376.526009000  0.838687171  0.000000000
59376.527839000  0.844889669  0.000000000
59376.529909000  0.837143674  0.000000000
59376.530519000  0.837915067  0.000000000
59376.531119000  0.844111856  0.000000000
59376.531879000  0.837915067  0.000000000
59376.532579000  0.843334758  0.000000000
59376.533189000  0.837915067  0.000000000
59376.533799000  0.845668200  0.000000000
59376.535009000  0.845668200  0.000000000
59376.536229000  0.840233514  0.000000000
59376.536829000  0.839459987  0.000000000
59376.537439000  0.839459987  0.000000000
59376.538049000  0.847227414  0.000000000
59376.539269000  0.842558375  0.000000000
59376.539869000  0.840233514  0.000000000
59376.540479000  0.841782708  0.000000000
59376.541089000  0.842558375  0.000000000
59377.325135000  1.011113712  0.002793810
59377.325279000  1.015780801  0.002806706
59377.325423000  1.000921458  0.001843765
59377.325567000  1.018591388  0.002814472
59377.325711000  1.009252886  0.001859113
59377.325855000  1.008323758  0.001857401
59377.326000000  1.007395485  0.001855691
59377.326146000  1.006468066  0.001853983
59377.326290000  1.000921458  0.001843765
59377.326435000  1.008323758  0.001857401
59377.326579000  1.006468066  0.001853983
59377.326724000  1.003690931  0.001848867
59377.326868000  1.001843766  0.001845464
59377.327012000  1.011113712  0.001862540
59377.327156000  1.000000000  0.001842068
59377.327300000  0.998159627  0.001838678
59377.327444000  0.996322642  0.001835294
59377.327588000  1.000921458  0.001843765
59377.327732000  1.004615790  0.000925285
59377.327877000  0.994489037  0.001831917
59377.328021000  1.012977969  0.001865974
59377.328163000  1.013911386  0.001867694
59377.328305000  1.007395485  0.001855691
59377.328447000  1.008323758  0.001857401
59377.328589000  0.998159627  0.001838678
59377.328731000  1.003690931  0.001848867
59377.328873000  1.000921458  0.001843765
59377.329015000  1.004615790  0.001850571
59377.329157000  0.997240712  0.000918493
59377.329299000  0.991744955  0.001826862
59377.329441000  1.014845663  0.001869415
59377.329583000  1.000000000  0.001842068
59377.329725000  1.006468066  0.000926991
59377.329867000  0.997240712  0.000918493
59377.330009000  1.006468066  0.000926991
59377.330151000  1.000000000  0.000921034
59377.330293000  0.989919775  0.000911750
59377.330435000  1.004615790  0.000925285
59377.330577000  1.016716800  0.000936431
59377.330719000  0.995405417  0.000916802
59377.330861000  0.993573501  0.000915115
59377.331003000  1.000921458  0.000921883
59377.331145000  1.008323758  0.000928701
59377.331287000  1.010182871  0.000930413
59377.331429000  1.004615790  0.000925285
59377.331573000  1.004615790  0.000925285
59377.331718000  1.001843766  0.000922732
59377.331862000  1.004615790  0.000925285
59377.332005000  0.998159627  0.000919339
59377.332149000  1.003690931  0.000924434
59377.332293000  0.998159627  0.000919339
59377.332437000  1.011113712  0.000931270
59377.332581000  1.006468066  0.000926991
59377.332725000  1.012977969  0.000932987
59377.332869000  1.000000000  0.000921034
59377.333013000  1.000921458  0.000921883
59377.333157000  0.989008445  0.000910910
59377.338854000  1.001843766  0.000922732
59377.338998000  0.987188301  0.000909234
59377.339141000  1.008323758  0.000928701
59377.344194000  1.010182871  0.000930413
59377.344338000  1.003690931  0.000924434
59377.344483000  1.005541502  0.000926138
59377.349540000  0.999079390  0.000920186
59377.349684000  0.999079390  0.000920186
59377.349828000  0.993573501  0.000915115
59377.356282000  1.000000000  0.000921034
59377.356425000  1.000000000  0.000921034
59377.356569000  1.005541502  0.000926138
59377.361699000  1.003690931  0.002773301
59377.361985000  1.014845663  0.002804122
59377.373912000  0.996322642  0.000917647
59377.374056000  1.003690931  0.000924434
59377.374200000  1.006468066  0.000926991
59377.379445000  1.012045411  0.000932128
59377.385495000  1.005541502  0.000926138
59377.385639000  1.002766923  0.000923582
59377.385783000  1.008323758  0.000928701
59377.385952000  1.004615790  0.000925285
59377.386096000  1.003690931  0.000924434
59377.386240000  1.008323758  0.000928701
59377.386911000  1.001843766  0.000922732
59377.387055000  1.003690931  0.000924434
59377.387198000  1.006468066  0.000926991
59377.387342000  1.005541502  0.000926138
59377.387485000  1.005541502  0.000926138
59377.387629000  1.006468066  0.000926991
59377.387773000  1.006468066  0.000926991
59377.387917000  1.002766923  0.000923582
59377.390751000  1.003690931  0.000924434
59377.390894000  1.001843766  0.000922732
59377.391038000  1.012045411  0.000932128
59377.391182000  1.004615790  0.000925285
59377.391325000  1.007395485  0.000927846
59377.391469000  1.002766923  0.000923582
59377.391612000  1.005541502  0.000926138
59377.391756000  0.996322642  0.000917647
59377.391900000  1.006468066  0.000926991
59377.392043000  1.004615790  0.000925285
59377.392186000  0.999079390  0.000920186
59377.392330000  1.010182871  0.000930413
59377.392474000  1.004615790  0.000925285
59377.392617000  1.008323758  0.000928701
59377.392760000  1.006468066  0.000926991
59377.392904000  1.003690931  0.000924434
59377.393047000  1.003690931  0.000924434
59377.393190000  1.007395485  0.000927846
59377.393334000  1.012977969  0.000932987
59377.393478000  1.003690931  0.000924434
59377.393621000  1.006468066  0.000926991
59377.393764000  1.005541502  0.000926138
59377.393908000  1.004615790  0.000925285
59377.394052000  1.006468066  0.000926991
59377.394195000  1.012977969  0.000932987
59377.394338000  1.001843766  0.000922732
59377.394481000  1.003690931  0.000924434
59377.394625000  1.002766923  0.000923582
59377.394768000  1.009252886  0.000929556
59377.394911000  1.002766923  0.000923582
59377.395055000  1.011113712  0.000931270
59377.395198000  0.994489037  0.000915958
59377.395341000  1.005541502  0.000926138
59377.395485000  1.006468066  0.000926991
59377.395628000  1.000921458  0.000921883
59377.395772000  1.010182871  0.000930413
59377.395915000  1.006468066  0.000926991
59377.396059000  1.008323758  0.000928701
59377.396202000  1.003690931  0.000924434
59377.396345000  1.007395485  0.000927846
59377.396489000  1.011113712  0.000931270
59377.396632000  1.002766923  0.000923582
59377.396776000  1.004615790  0.000925285
59377.396919000  1.012045411  0.000932128
59377.397063000  1.009252886  0.000929556
59377.397206000  1.011113712  0.000931270
59377.397349000  1.010182871  0.000930413
59377.397493000  1.000921458  0.000921883
59377.397636000  1.012977969  0.000932987
59377.397779000  1.004615790  0.000925285
59377.397923000  1.007395485  0.000927846
59377.398066000  1.006468066  0.000926991
59377.398210000  1.008323758  0.000928701
59377.398354000  1.002766923  0.000923582
59377.398497000  1.002766923  0.000923582
59377.398640000  1.002766923  0.000923582
59377.398784000  1.009252886  0.000929556
59377.398928000  1.006468066  0.000926991
59377.399071000  1.005541502  0.000926138
59377.399214000  1.013911386  0.000933847
59377.399359000  1.000000000  0.000921034
59377.399502000  1.003690931  0.000924434
59377.399646000  1.007395485  0.000927846
59377.399790000  1.004615790  0.000925285
59377.399933000  1.004615790  0.000925285
59377.400077000  1.005541502  0.000926138
59377.400222000  1.006468066  0.000926991
59377.400365000  0.999079390  0.000920186
59377.400509000  1.000921458  0.000921883
59377.400653000  1.006468066  0.000926991
59377.400797000  1.007395485  0.000927846
59377.400940000  1.000000000  0.000921034
59377.401084000  1.001843766  0.000922732
59377.401227000  0.994489037  0.000915958
59377.401372000  0.998159627  0.000919339
59377.401515000  1.000921458  0.000921883
59377.401660000  0.988097954  0.000910072
59377.401803000  0.999079390  0.000920186
59377.401946000  1.007395485  0.000927846
59377.402090000  1.001843766  0.000922732
59377.402233000  1.002766923  0.000923582
59377.402377000  1.003690931  0.000924434
59377.402520000  1.008323758  0.000928701
59377.402664000  1.007395485  0.000927846
59377.402807000  1.006468066  0.000926991
59377.402951000  1.001843766  0.000922732
59377.403094000  0.999079390  0.000920186
59377.403238000  1.006468066  0.000926991
59377.403899000  1.008323758  0.000928701
59377.404159000  1.002766923  0.000923582
59377.404418000  1.011113712  0.000931270
59377.404677000  1.000921458  0.000921883
59377.404936000  0.996322642  0.002752941
59377.405196000  0.992658807  0.002742818
59377.405455000  0.999079390  0.000920186
59377.405714000  1.012045411  0.001864257
59377.405973000  1.011113712  0.000931270
59377.406232000  1.004615790  0.000925285
59377.406491000  1.004615790  0.000925285
59377.406750000  1.000921458  0.000921883
59377.407009000  1.003690931  0.000924434
59377.407268000  1.001843766  0.000922732
59377.407527000  1.003690931  0.000924434
59377.407787000  1.006468066  0.000926991
59377.408046000  1.006468066  0.000926991
59377.408305000  1.014845663  0.000934707
59377.408564000  1.010182871  0.000930413
59377.408823000  1.006468066  0.000926991
59377.409082000  1.008323758  0.001857401
59377.409342000  1.023292992  0.001884975
59377.409600000  1.006468066  0.001853983
59377.409859000  1.008323758  0.001857401
59377.410119000  1.020469432  0.002819661
59377.410377000  1.010182871  0.000930413
59377.410636000  1.003690931  0.001848867
59377.410896000  1.013911386  0.001867694
59377.411155000  1.018591388  0.002814472
59377.411414000  0.994489037  0.002747875
59377.411673000  1.006468066  0.001853983
59377.411932000  1.004615790  0.000925285
59377.412191000  1.001843766  0.000922732
59377.412450000  1.000000000  0.000921034
59377.412710000  1.000921458  0.001843765
59377.412969000  1.012045411  0.001864257
59377.413228000  0.993573501  0.001830230
59377.413487000  1.014845663  0.001869415
59377.413746000  1.006468066  0.002780974
59377.414006000  1.007395485  0.001855691
59377.414265000  1.003690931  0.000924434
59377.414524000  1.012045411  0.001864257
59377.414783000  1.001843766  0.001845464
59377.415042000  1.011113712  0.002793810
59377.415301000  1.007395485  0.001855691
59377.415561000  1.003690931  0.000924434
59377.415820000  1.002766923  0.000923582
59377.416079000  1.001843766  0.000922732
59377.416338000  1.010182871  0.000930413
59377.416598000  1.012045411  0.000932128
59377.416857000  1.000000000  0.000921034
59377.417116000  1.001843766  0.000922732
59377.417376000  1.000921458  0.000921883
59377.417636000  1.004615790  0.001850571
59377.417895000  1.009252886  0.000929556
59377.418155000  1.010182871  0.000930413
59377.418414000  1.003690931  0.000924434
59377.418673000  0.998159627  0.000919339
59377.418933000  1.006468066  0.000926991
59377.419192000  1.007395485  0.000927846
59377.419451000  1.005541502  0.000926138
59377.419711000  1.008323758  0.000928701
59377.419970000  1.007395485  0.000927846
59377.420229000  1.010182871  0.000930413
59377.420488000  1.000000000  0.000921034
59377.420748000  1.006468066  0.000926991
59377.421007000  1.000921458  0.000921883
59377.421266000  1.006468066  0.000926991
59377.421525000  1.004615790  0.000925285
59377.421785000  0.999079390  0.000920186
59377.422044000  1.012977969  0.001865974
59377.422303000  1.009252886  0.000929556
59377.422562000  1.004615790  0.000925285
59377.422821000  1.013911386  0.000933847
59377.423080000  1.005541502  0.000926138
59377.423339000  0.992658807  0.001828545
59377.423598000  1.002766923  0.000923582
59377.423858000  1.012977969  0.000932987
59377.424117000  1.006468066  0.000926991
59377.424376000  1.008323758  0.000928701
59377.424635000  1.003690931  0.000924434
59377.424894000  1.005541502  0.000926138
59377.425154000  1.001843766  0.000922732
59377.425413000  1.004615790  0.000925285
59377.425672000  1.007395485  0.000927846
59377.425931000  1.005541502  0.000926138
59377.426190000  1.000000000  0.000921034
59377.426449000  1.004615790  0.000925285
59377.426708000  1.001843766  0.000922732
59377.426967000  1.007395485  0.000927846
59377.427226000  1.006468066  0.000926991
59377.427486000  1.003690931  0.000924434
59377.427745000  1.004615790  0.000925285
59377.428004000  1.007395485  0.000927846
59377.428262000  1.002766923  0.000923582
59377.428521000  1.002766923  0.000923582
59377.428781000  1.008323758  0.000928701
59377.429040000  1.002766923  0.000923582
59377.429299000  1.013911386  0.000933847
59377.429559000  1.003690931  0.000924434
59377.429818000  1.006468066  0.000926991
59377.430077000  1.006468066  0.000926991
59377.430337000  1.010182871  0.000930413
59377.430596000  1.000000000  0.000921034
59377.430856000  1.008323758  0.000928701
59377.431115000  1.009252886  0.000929556
59377.431374000  1.006468066  0.000926991
59377.431634000  1.006468066  0.000926991
59377.431893000  1.007395485  0.000927846
59377.432152000  1.006468066  0.000926991
59377.432412000  1.006468066  0.000926991
59377.432671000  1.007395485  0.000927846
59377.432931000  1.008323758  0.000928701
59377.433190000  1.003690931  0.000924434
59377.433449000  1.005541502  0.000926138
59377.433708000  1.007395485  0.000927846
59377.433968000  1.006468066  0.000926991
59377.434227000  1.007395485  0.000927846
59377.434486000  1.009252886  0.000929556
59377.434745000  1.003690931  0.000924434
59377.435004000  1.009252886  0.000929556
59377.435264000  1.009252886  0.000929556
59377.435523000  1.008323758  0.000928701
59377.435782000  1.006468066  0.000926991
59377.436042000  1.001843766  0.000922732
59377.436301000  1.014845663  0.000934707
59377.436560000  1.009252886  0.000929556
59377.436819000  1.004615790  0.000925285
59377.438462000  1.018591388  0.000938157
59377.438605000  1.014845663  0.000934707
59377.438755000  1.012045411  0.000932128
59377.442682000  1.008323758  0.000928701
59377.442825000  1.012045411  0.000932128
59377.442969000  1.010182871  0.000930413
59377.448150000  1.017653663  0.000937294
59377.448293000  1.009252886  0.000929556
59377.448437000  1.006468066  0.000926991
59377.453565000  1.011113712  0.000931270
59377.453709000  1.007395485  0.000927846
59377.453852000  1.008323758  0.000928701
59377.460376000  1.010182871  0.000930413
59377.460519000  1.002766923  0.000923582
59377.460663000  1.006468066  0.000926991
59377.465881000  1.010182871  0.000930413
59377.466024000  1.006468066  0.000926991
59377.466168000  1.010182871  0.000930413
59377.471291000  1.004615790  0.000925285
59377.471435000  1.003690931  0.000924434
59377.471578000  1.002766923  0.000923582
59377.478142000  1.012045411  0.000932128
59377.478286000  1.012045411  0.000932128
59377.478429000  1.013911386  0.000933847
59377.483611000  1.015780801  0.000935569
59377.483754000  1.012045411  0.000932128
59377.483898000  1.012977969  0.000932987
59377.489102000  1.009252886  0.000929556
59377.489246000  1.007395485  0.000927846
59377.489390000  1.014845663  0.000934707
59377.498404000  1.019529978  0.000939022
59377.498547000  1.008323758  0.000928701
59377.498690000  1.009252886  0.000929556
59377.498834000  1.005541502  0.000926138
59377.498977000  1.007395485  0.000927846
59377.499121000  1.006468066  0.000926991
59377.499264000  1.005541502  0.000926138
59377.499408000  1.011113712  0.000931270
59377.499551000  1.006468066  0.000926991
59377.499695000  1.009252886  0.000929556
59377.499839000  1.007395485  0.000927846
59377.499982000  1.003690931  0.000924434
59377.504011000  1.011113712  0.000931270
59377.504154000  1.013911386  0.000933847
59377.504297000  1.006468066  0.000926991
59377.508585000  1.012977969  0.000932987
59377.508729000  1.010182871  0.000930413
59377.508879000  1.007395485  0.000927846
59377.513171000  1.021409752  0.000940753
59377.513315000  1.009252886  0.000929556
59377.513458000  1.011113712  0.000931270
59377.517756000  1.013911386  0.000933847
59377.517899000  1.011113712  0.000931270
59377.518043000  1.009252886  0.000929556
59377.519375000  1.005541502  0.000926138
59377.519519000  1.013911386  0.000933847
59377.519663000  1.006468066  0.000926991
59377.524600000  1.006468066  0.000926991
59377.524744000  1.010182871  0.000930413
59377.524888000  1.010182871  0.000930413
59377.529854000  1.012977969  0.000932987
59377.529998000  1.013911386  0.000933847
59377.530142000  1.004615790  0.000925285
59377.536513000  1.014845663  0.000934707
59377.536655000  1.009252886  0.000929556
59377.536797000  1.011113712  0.000931270
59377.541797000  1.021409752  0.000940753
59377.541939000  1.010182871  0.000930413
59377.542081000  1.011113712  0.000931270
59377.547092000  1.014845663  0.000934707
59377.547234000  1.013911386  0.000933847
59377.547376000  1.011113712  0.000931270
59377.572324000  1.012045411  0.000932128
59377.572466000  1.003690931  0.000924434
59377.572608000  1.012977969  0.000932987
59377.572750000  1.004615790  0.000925285
59377.572892000  1.013911386  0.000933847
59377.573035000  1.004615790  0.000925285
59377.573177000  1.009252886  0.000929556
59377.573319000  1.004615790  0.000925285
59377.573461000  1.002766923  0.000923582
59377.573604000  1.008323758  0.000928701
59377.573746000  1.008323758  0.000928701
59377.573888000  1.006468066  0.000926991
59377.574030000  1.012977969  0.000932987
59377.574172000  1.005541502  0.000926138
59377.574314000  1.006468066  0.000926991
59377.574462000  1.005541502  0.000926138
59377.574604000  1.010182871  0.000930413
59377.574747000  1.005541502  0.000926138
59377.574889000  1.005541502  0.000926138
59377.575032000  1.008323758  0.000928701
59377.575174000  1.002766923  0.000923582
59377.575316000  1.006468066  0.000926991
59377.575461000  0.997240712  0.000918493
59377.575606000  1.002766923  0.000923582
59377.575750000  1.009252886  0.000929556
59377.575895000  1.005541502  0.000926138
59377.576040000  1.006468066  0.000926991
59377.576184000  1.004615790  0.000925285
59377.576329000  1.000000000  0.000921034
59377.576474000  0.998159627  0.000919339
59377.576859000  1.004615790  0.001850571
59377.577251000  1.010182871  0.001860826
59377.577850000  1.006468066  0.001853983
59377.578109000  1.008323758  0.001857401
59377.578368000  1.003690931  0.001848867
59377.578627000  1.003690931  0.001848867
59377.578888000  1.010182871  0.001860826
59377.579147000  1.007395485  0.001855691
59377.579408000  1.011113712  0.002793810
59377.579668000  1.010182871  0.002791238
59377.579928000  1.009252886  0.002788669
59377.580114000  1.009252886  0.002788669
59377.580506000  1.010182871  0.002791238
59377.580868000  0.997240712  0.002755478
59377.581128000  1.002766923  0.002770747
59377.581387000  1.003690931  0.002773301
59377.581648000  1.010182871  0.002791238
59377.581908000  1.005541502  0.002778414
59377.582168000  1.008323758  0.002786102
59377.582428000  1.010182871  0.002791238
59377.582689000  1.005541502  0.002778414
59377.582949000  1.012045411  0.002796385
59377.583209000  1.009252886  0.002788669
59377.583470000  1.011113712  0.002793810
59377.583731000  0.997240712  0.002755478
59377.583991000  1.003690931  0.002773301
59377.584251000  1.008323758  0.002786102
59377.584511000  1.006468066  0.002780974
59377.584772000  1.004615790  0.002775856
59377.585032000  1.006468066  0.002780974
59377.585293000  1.001843766  0.002768197
59377.585553000  1.007395485  0.002783537
59377.585813000  1.001843766  0.002768197
59377.586074000  1.005541502  0.002778414
59377.586335000  1.011113712  0.002793810
59377.586595000  0.997240712  0.003673971
59377.586856000  1.009252886  0.003718225
59377.587117000  1.012977969  0.003731949
59377.587377000  0.997240712  0.003673971
59377.587637000  1.004615790  0.003701141
59377.587897000  1.006468066  0.003707965
59377.588243000  1.001843766  0.003690929
59377.588568000  1.012045411  0.003728513
59377.588846000  1.012045411  0.003728513
59377.589362000  0.999079390  0.003680744
59377.589866000  1.005541502  0.003704552
59377.590227000  1.003690931  0.004622168
59377.590541000  1.012045411  0.004660641
59377.590913000  1.000000000  0.004605170
59377.591217000  0.997240712  0.004592463
59377.591476000  1.000921458  0.005531296
59377.591736000  0.996322642  0.005505882
59377.591996000  1.010182871  0.005582477
59377.592258000  0.998159627  0.005516034
59377.592518000  0.995405417  0.005500814
59377.743674000  1.016224419  0.000000000
59377.744298000  0.999552326  0.000000000
59377.744916000  0.997108140  0.000000000
59377.745451000  1.005205814  0.000000000
59377.746076000  0.995706977  0.000000000
59377.746695000  0.997251163  0.000000000
59377.747220000  0.997473256  0.000000000
59377.747513000  0.998395349  0.000000000
59377.748067000  0.998637209  0.000000000
59377.748597000  1.006727907  0.000000000
59377.748892000  1.000744186  0.000000000
59377.749181000  0.995090698  0.000000000
59377.749722000  0.996189535  0.000000000
59377.750257000  0.996247674  0.000000000
59377.750879000  0.999458140  0.000000000
59377.751415000  0.996563953  0.000000000
59377.752034000  1.001040698  0.000000000
59377.752664000  1.001144186  0.000000000
59377.753290000  1.005316279  0.000000000
59377.753843000  0.989116279  0.000000000
59377.754376000  0.991137209  0.000000000
59377.754908000  0.997766279  0.000000000
59377.755443000  1.004191860  0.000000000
59377.755980000  0.999580233  0.000000000
59377.756613000  1.003501163  0.000000000
59377.757236000  0.999690698  0.000000000
59377.757770000  1.002367442  0.000000000
59377.758389000  1.000255814  0.000000000
59377.759008000  1.003655814  0.000000000
59377.759529000  1.008498837  0.000000000
59377.760053000  0.997186047  0.000000000
59377.760612000  0.999854651  0.000000000
59377.761163000  1.005805814  0.000000000
59377.761694000  1.009716279  0.000000000
59377.762323000  1.000224419  0.000000000
59377.762946000  0.995075581  0.000000000
59377.763485000  0.997241860  0.000000000
59377.764103000  0.999619767  0.000000000
59377.764728000  0.997363953  0.000000000
59377.765282000  1.002405814  0.000000000
59377.765818000  0.998991860  0.000000000
59377.766380000  0.992004651  0.000000000
59377.766937000  0.995690698  0.000000000
59377.767489000  0.987423256  0.000000000
59377.768114000  0.992289535  0.000000000
59377.768650000  0.988167442  0.000000000
59377.769270000  0.988644186  0.000000000
59377.769891000  0.995131395  0.000000000
59377.770447000  0.989027907  0.000000000
59377.770995000  0.990252326  0.000000000
59377.771530000  0.989706977  0.000000000
59377.772080000  0.995844186  0.000000000
59377.772612000  0.986816279  0.000000000
59377.773235000  0.996775581  0.000000000
59377.773788000  0.999689535  0.000000000
59377.774419000  1.000608140  0.000000000
59377.775041000  0.994145349  0.000000000
59377.775597000  0.993686047  0.000000000
59377.776124000  0.997622093  0.000000000
59377.776663000  1.002786047  0.000000000
59377.777201000  1.005522093  0.000000000
59377.777739000  1.006782558  0.000000000
59377.778262000  1.016834884  0.000000000
59377.778789000  1.025779070  0.000000000
59377.779310000  1.020067442  0.000000000
59377.780477000  1.013603488  0.000000000
59377.781026000  1.005886047  0.000000000
59377.781659000  0.999860465  0.000000000
59377.782280000  0.993604651  0.000000000
59377.782810000  1.011543023  0.000000000
59377.783343000  1.019226744  0.000000000
59377.783896000  1.001343023  0.000000000
59377.784460000  0.991932558  0.000000000
59377.785082000  1.002891860  0.000000000
59377.785607000  0.997394186  0.000000000
59377.786233000  1.018983721  0.000000000
59377.786859000  0.997048837  0.000000000
59377.787394000  0.995513953  0.000000000
59377.787926000  1.000175581  0.000000000
59377.788479000  0.998226744  0.000000000
59377.789107000  0.995722093  0.000000000
59377.789635000  0.998117442  0.000000000
59377.790266000  0.994983721  0.000000000
59377.790891000  0.997310465  0.000000000
59377.791415000  1.009630233  0.000000000
59377.791943000  1.012420930  0.000000000
59377.792475000  1.003817442  0.000000000
59377.793008000  1.002377907  0.000000000
59377.793541000  1.013027907  0.000000000
59377.795899000  1.001162791  0.000000000
59377.797052000  0.996138372  0.000000000
59377.797592000  0.997811628  0.000000000
59377.798216000  0.987293023  0.000000000
59377.798845000  0.988723256  0.000000000
59377.799381000  0.994747674  0.000000000
59377.799912000  0.997276744  0.000000000
59377.800528000  0.993774419  0.000000000
59377.801066000  0.997875581  0.000000000
59377.801616000  0.994020930  0.000000000
59377.802226000  0.997461628  0.000000000
59377.802752000  1.001134884  0.000000000
59377.803272000  1.003953488  0.000000000
59377.803803000  1.004395349  0.000000000
59377.804329000  1.007583721  0.000000000
59377.804863000  0.999987209  0.000000000
59377.805481000  1.008034884  0.000000000
59377.806110000  1.001012791  0.000000000
59377.806665000  0.998761628  0.000000000
59377.807192000  1.005722093  0.000000000
59377.807726000  1.005956977  0.000000000
59377.808254000  1.011109302  0.000000000
59377.808878000  0.999470930  0.000000000
59377.809503000  0.991008140  0.000000000
59377.810055000  0.996372093  0.000000000
59377.810583000  1.000759302  0.000000000
59377.811144000  1.011666279  0.000000000
59377.811679000  0.998193023  0.000000000
59377.812305000  0.997384884  0.000000000
59377.812923000  0.996773256  0.000000000
59377.813547000  0.993202326  0.000000000
59377.814078000  0.999233721  0.000000000
59377.814610000  0.996752326  0.000000000
59377.815242000  0.994890698  0.000000000
59377.815866000  1.001351163  0.000000000
59377.816396000  0.991337209  0.000000000
59377.816952000  0.999393023  0.000000000
59377.817488000  0.991638372  0.000000000
59377.818042000  0.996559302  0.000000000
59377.818667000  1.005418605  0.000000000
59377.819193000  1.008538372  0.000000000
59377.819722000  1.004573256  0.000000000
59377.820273000  1.001534884  0.000000000
59377.820808000  0.997958140  0.000000000
59377.821430000  0.999040698  0.000000000
59377.822052000  0.996706977  0.000000000
59377.822573000  1.008070930  0.000000000
59377.823107000  1.018274419  0.000000000
59377.823637000  1.011590698  0.000000000
59377.824268000  1.021130233  0.000000000
59377.824890000  1.010968605  0.000000000
59377.825418000  1.002069767  0.000000000
59377.825943000  0.993098837  0.000000000
59377.826478000  0.997633721  0.000000000
59377.827094000  1.003893023  0.000000000
59377.827727000  1.004780233  0.000000000
59377.828259000  1.010498837  0.000000000
59377.828824000  1.009197674  0.000000000
59377.829378000  0.999625581  0.000000000
59377.829997000  1.000801163  0.000000000
59377.830519000  1.010296512  0.000000000
59377.831044000  1.001120930  0.000000000
59377.831570000  1.003724419  0.000000000
59377.832109000  1.012574419  0.000000000
59377.833255000  1.028236047  0.000000000
59377.833778000  1.013732558  0.000000000
59378.648419000  1.001698837  0.000000000
59378.649029000  0.963665116  0.000000000
59378.649322000  0.972794186  0.000000000
59378.649861000  0.988703488  0.000000000
59378.650154000  0.980730233  0.000000000
59378.650451000  0.965254651  0.000000000
59378.650971000  0.988858140  0.000000000
59378.651270000  0.983884884  0.000000000
59378.651801000  0.977669767  0.000000000
59378.652096000  0.967884884  0.000000000
59378.652396000  0.995339535  0.000000000
59378.652943000  0.963463953  0.000000000
59378.653237000  0.978020930  0.000000000
59378.653533000  0.976525581  0.000000000
59378.654080000  0.983670930  0.000000000
59378.654371000  0.968350000  0.000000000
59378.654663000  0.978161628  0.000000000
59378.655195000  0.995795349  0.000000000
59378.655489000  0.977596512  0.000000000
59378.655777000  0.986004651  0.000000000
59378.656308000  0.976502326  0.000000000
59378.656602000  0.969466279  0.000000000
59378.656893000  0.983925581  0.000000000
59378.657429000  0.986815116  0.000000000
59378.657727000  0.976310465  0.000000000
59378.658025000  0.983645349  0.000000000
59378.658567000  0.976843023  0.000000000
59378.658859000  0.980933721  0.000000000
59378.659159000  0.973248837  0.000000000
59378.659704000  0.975872093  0.000000000
59378.659995000  0.985996512  0.000000000
59378.660281000  0.971397674  0.000000000
59378.660815000  0.992158140  0.000000000
59378.661110000  0.985101163  0.000000000
59378.661412000  0.977309302  0.000000000
59378.661958000  0.972697674  0.000000000
59378.662250000  0.986716279  0.000000000
59378.662538000  0.979279070  0.000000000
59378.663068000  0.988095349  0.000000000
59378.663358000  0.977741860  0.000000000
59378.663647000  0.977338372  0.000000000
59378.664187000  0.986948837  0.000000000
59378.664480000  0.978874419  0.000000000
59378.664772000  0.977248837  0.000000000
59378.665065000  0.963430233  0.000000000
59378.665603000  0.981609302  0.000000000
59378.665893000  0.984616279  0.000000000
59378.666441000  0.977754651  0.000000000
59378.666732000  0.993384884  0.000000000
59378.667275000  0.994495349  0.000000000
59378.667573000  0.982277907  0.000000000
59378.667865000  0.987069767  0.000000000
59378.668410000  0.974700000  0.000000000
59378.668702000  0.988186047  0.000000000
59378.668986000  0.989181395  0.000000000
59378.669281000  0.987050000  0.000000000
59378.669825000  0.981370930  0.000000000
59378.670116000  0.990498837  0.000000000
59378.670408000  0.974301163  0.000000000
59378.670701000  0.982506977  0.000000000
59378.671239000  0.974253488  0.000000000
59378.671536000  0.994734884  0.000000000
59378.671838000  0.969768605  0.000000000
59378.672385000  0.991353488  0.000000000
59378.672678000  0.988991860  0.000000000
59378.672965000  0.990793023  0.000000000
59378.673252000  0.978915116  0.000000000
59378.673788000  0.971680233  0.000000000
59378.674083000  0.986248837  0.000000000
59378.674377000  0.996375581  0.000000000
59378.674922000  0.974593023  0.000000000
59378.675216000  0.990326744  0.000000000
59378.675509000  0.980646512  0.000000000
59378.675802000  0.985079070  0.000000000
59378.676345000  0.991751163  0.000000000
59378.676636000  0.981110465  0.000000000
59378.676930000  0.985632558  0.000000000
59378.677230000  0.974320930  0.000000000
59378.677759000  0.980809302  0.000000000
59378.678054000  0.982333721  0.000000000
59378.678344000  0.997662791  0.000000000
59378.678875000  0.986744186  0.000000000
59378.679165000  0.988827907  0.000000000
59378.679462000  0.992558140  0.000000000
59378.680008000  0.979984884  0.000000000
59378.680304000  0.988043023  0.000000000
59378.680845000  0.984338372  0.000000000
59378.681133000  0.984016279  0.000000000
59378.681425000  0.983625581  0.000000000
59378.681961000  0.980118605  0.000000000
59378.682255000  0.983536047  0.000000000
59378.682549000  0.991981395  0.000000000
59378.683098000  0.987584884  0.000000000
59378.683388000  0.996858140  0.000000000
59378.683680000  0.978906977  0.000000000
59378.684226000  0.979053488  0.000000000
59378.684522000  0.973589535  0.000000000
59378.684817000  0.986297674  0.000000000
59378.685334000  0.993163953  0.000000000
59378.685630000  0.978202326  0.000000000
59378.685927000  0.977844186  0.000000000
59378.686470000  0.983679070  0.000000000
59378.686768000  0.993694186  0.000000000
59378.687069000  0.976390698  0.000000000
59378.687616000  0.986847674  0.000000000
59378.687910000  0.980925581  0.000000000
59378.688198000  0.991810465  0.000000000
59378.688718000  0.982890698  0.000000000
59378.689010000  0.983729070  0.000000000
59378.689300000  0.977626744  0.000000000
59378.689593000  0.990838372  0.000000000
59378.690143000  1.004222093  0.000000000
59378.690434000  0.982570930  0.000000000
59378.690721000  0.981856977  0.000000000
59378.691254000  0.974951163  0.000000000
59378.691547000  0.993134884  0.000000000
59378.691835000  0.984416279  0.000000000
59378.692371000  0.994737209  0.000000000
59378.692668000  0.991276744  0.000000000
59378.692958000  0.981476744  0.000000000
59378.693252000  0.991898837  0.000000000
59378.693789000  0.986512791  0.000000000
59378.694085000  0.984984884  0.000000000
59378.694375000  0.990605814  0.000000000
59378.694929000  0.988596512  0.000000000
59378.695220000  0.990877907  0.000000000
59378.695515000  0.983875581  0.000000000
59378.696062000  0.974301163  0.000000000
59378.696353000  0.983136047  0.000000000
59378.696646000  0.988061628  0.000000000
59378.696943000  0.984284884  0.000000000
59378.697487000  0.995097674  0.000000000
59378.697779000  0.983761628  0.000000000
59378.698070000  0.986875581  0.000000000
59378.698618000  0.994630233  0.000000000
59378.698907000  0.982411628  0.000000000
59378.699195000  0.977700000  0.000000000
59378.699728000  0.995995349  0.000000000
59378.700021000  0.979483721  0.000000000
59378.700561000  0.999426744  0.000000000
59378.700851000  0.971993023  0.000000000
59378.701139000  0.973494186  0.000000000
59378.701684000  0.992147674  0.000000000
59378.701983000  0.989246512  0.000000000
59378.702271000  0.985604651  0.000000000
59378.702565000  0.993300000  0.000000000
59378.703101000  0.990437209  0.000000000
59378.703394000  0.992869767  0.000000000
59378.703679000  0.996501163  0.000000000
59378.704214000  0.985972093  0.000000000
59378.704510000  0.984469767  0.000000000
59378.704811000  0.987875581  0.000000000
59378.705354000  0.996602326  0.000000000
59378.705644000  0.999874419  0.000000000
59378.705931000  0.996020930  0.000000000
59378.706464000  0.993025581  0.000000000
59378.706760000  0.978261628  0.000000000
59378.707062000  0.990796512  0.000000000
59378.707354000  0.991719767  0.000000000
59378.707891000  0.988333721  0.000000000
59378.708183000  0.995998837  0.000000000
59378.708482000  0.982546512  0.000000000
59378.709032000  0.994818605  0.000000000
59378.709333000  0.993275581  0.000000000
59378.709636000  0.987948837  0.000000000
59378.710178000  0.988995349  0.000000000
59378.710467000  0.982350000  0.000000000
59378.710764000  0.996586047  0.000000000
59378.711309000  0.987365116  0.000000000
59378.711611000  0.993437209  0.000000000
59378.711905000  0.998804651  0.000000000
59378.712443000  0.986775581  0.000000000
59378.712742000  0.991944186  0.000000000
59378.713039000  0.991651163  0.000000000
59378.713335000  0.998289535  0.000000000
59378.713868000  1.000039535  0.000000000
59378.714165000  0.997225581  0.000000000
59378.714460000  0.999190698  0.000000000
59378.715007000  0.986118605  0.000000000
59378.715300000  0.987573256  0.000000000
59378.715596000  0.992588372  0.000000000
59378.716161000  0.992175581  0.000000000
59378.716449000  0.988896512  0.000000000
59378.716743000  0.990975581  0.000000000
59378.717040000  0.988110465  0.000000000
59378.717585000  0.987347674  0.000000000
59378.717878000  0.989633721  0.000000000
59378.718168000  0.997369767  0.000000000
59378.718464000  0.994708140  0.000000000
59378.719004000  0.995660465  0.000000000
59378.719299000  0.990833721  0.000000000
59378.719590000  0.989216279  0.000000000
59378.720119000  0.996093023  0.000000000
59378.720413000  0.988076744  0.000000000
59378.720710000  0.993679070  0.000000000
59378.721002000  0.989070930  0.000000000
59378.721540000  0.997253488  0.000000000
59378.721831000  0.991308140  0.000000000
59378.722129000  0.984445349  0.000000000
59378.722680000  0.988602326  0.000000000
59378.722977000  0.985651163  0.000000000
59378.723262000  0.991111628  0.000000000
59378.723791000  0.983317442  0.000000000
59378.724081000  0.993430233  0.000000000
59378.724374000  0.995666279  0.000000000
59378.724931000  0.984691860  0.000000000
59378.725222000  0.998540698  0.000000000
59378.725510000  0.991476744  0.000000000
59378.726043000  0.996362791  0.000000000
59378.726337000  0.997833721  0.000000000
59378.726629000  0.994493023  0.000000000
59378.727152000  0.986001163  0.000000000
59378.727449000  0.994177907  0.000000000
59378.727752000  0.990148837  0.000000000
59378.728296000  1.001729070  0.000000000
59378.728585000  0.997663953  0.000000000
59378.728879000  0.985975581  0.000000000
59378.729172000  0.995034884  0.000000000
59378.729717000  0.978881395  0.000000000
59378.730004000  0.997022093  0.000000000
59378.730293000  0.990520930  0.000000000
59378.730585000  0.997052326  0.000000000
59378.731140000  0.986504651  0.000000000
59378.731434000  0.996130233  0.000000000
59378.731731000  1.000391860  0.000000000
59378.732289000  0.990193023  0.000000000
59378.732585000  0.999181395  0.000000000
59378.732883000  0.995138372  0.000000000
59378.733427000  0.997861628  0.000000000
59378.733720000  0.997581395  0.000000000
59378.734010000  0.991668605  0.000000000
59378.734302000  0.992686047  0.000000000
59378.734822000  0.996410465  0.000000000
59378.735114000  0.987134884  0.000000000
59378.735408000  0.991213953  0.000000000
59378.735938000  0.996931395  0.000000000
59378.736230000  0.991511628  0.000000000
59378.736527000  0.991061628  0.000000000
59378.737072000  0.992630233  0.000000000
59378.737363000  0.990175581  0.000000000
59378.737659000  0.990970930  0.000000000
59378.737954000  0.993597674  0.000000000
59378.738498000  0.989650000  0.000000000
59378.738792000  0.994037209  0.000000000
59378.739085000  0.995409302  0.000000000
59378.739376000  0.991311628  0.000000000
59378.739918000  1.000425581  0.000000000
59378.740212000  0.986732558  0.000000000
59378.740503000  0.994194186  0.000000000
59378.741036000  1.000833721  0.000000000
59378.741329000  0.988603488  0.000000000
59378.741623000  1.005606977  0.000000000
59378.741918000  0.995795349  0.000000000
59378.742453000  0.994256977  0.000000000
59378.742745000  0.991336047  0.000000000
59378.743032000  1.011422093  0.000000000
59378.743567000  0.997390698  0.000000000
59378.743864000  0.992186047  0.000000000
59378.744159000  1.005217442  0.000000000
59378.744455000  1.006543023  0.000000000
59378.744986000  1.003127907  0.000000000
59378.745279000  1.005241860  0.000000000
59378.745569000  0.999826744  0.000000000
59378.745863000  1.003093023  0.000000000
59378.746415000  1.006377907  0.000000000
59378.746704000  0.993661628  0.000000000
59378.746993000  1.006037209  0.000000000
59378.747526000  0.997854651  0.000000000
59378.747821000  0.994191860  0.000000000
59378.748115000  1.002304651  0.000000000
59378.748409000  0.997848837  0.000000000
59378.748947000  1.004152326  0.000000000
59378.749242000  1.007417442  0.000000000
59378.749537000  1.003187209  0.000000000
59378.749833000  0.994309302  0.000000000
59378.750370000  0.989412791  0.000000000
59378.750662000  1.009886047  0.000000000
59378.750961000  1.001913953  0.000000000
59378.751509000  0.994601163  0.000000000
59378.751802000  1.007260465  0.000000000
59378.752094000  1.000856977  0.000000000
59378.752386000  0.996339535  0.000000000
59378.752941000  1.000983721  0.000000000
59378.753233000  0.996518605  0.000000000
59378.753522000  0.957272093  0.000000000
59378.753815000  0.996026744  0.000000000
59378.754342000  0.988432558  0.000000000
59378.754638000  1.007852326  0.000000000
59378.754934000  0.995745349  0.000000000
59378.755225000  0.999300000  0.000000000
59378.755761000  1.002779070  0.000000000
59378.756055000  0.989605814  0.000000000
59378.756351000  0.989813953  0.000000000
59378.756642000  1.000890698  0.000000000
59378.757189000  0.984324419  0.000000000
59378.757484000  0.985377907  0.000000000
59378.757778000  1.004633721  0.000000000
59378.758324000  1.014680233  0.000000000
59378.758617000  1.004365116  0.000000000
59378.758906000  0.989463953  0.000000000
59378.759199000  0.999513953  0.000000000
59378.759745000  0.996262791  0.000000000
59378.760042000  0.989754651  0.000000000
59378.760333000  0.995931395  0.000000000
59378.760626000  1.001587209  0.000000000
59378.761170000  0.987967442  0.000000000
59378.761462000  0.993450000  0.000000000
59378.761751000  0.998363953  0.000000000
59378.762282000  0.981331395  0.000000000
59378.762577000  0.986602326  0.000000000
59378.762873000  1.006788372  0.000000000
59378.763420000  1.005668605  0.000000000
59378.763711000  0.990719767  0.000000000
59378.764003000  0.996950000  0.000000000
59378.764295000  1.001696512  0.000000000
59378.764822000  0.994632558  0.000000000
59378.765116000  0.993487209  0.000000000
59378.765405000  0.989937209  0.000000000
59378.765938000  0.994876744  0.000000000
59378.766233000  0.995126744  0.000000000
59378.766524000  0.999690698  0.000000000
59378.767055000  0.995344186  0.000000000
59378.767351000  0.993298837  0.000000000
59378.767638000  0.995451163  0.000000000
59378.767930000  1.003689535  0.000000000
59378.768476000  1.001227907  0.000000000
59378.768772000  1.000272093  0.000000000
59378.769057000  0.999044186  0.000000000
59378.769588000  0.998750000  0.000000000
59378.769880000  0.998486047  0.000000000
59378.770169000  1.002418605  0.000000000
59378.770800000  0.998605814  0.000000000
59378.771091000  0.990969767  0.000000000
59378.771380000  0.996712791  0.000000000
59378.771914000  1.000008140  0.000000000
59378.772205000  0.997610465  0.000000000
59378.772500000  0.994884884  0.000000000
59378.772791000  0.994433721  0.000000000
59378.773321000  0.998602326  0.000000000
59378.773615000  1.001934884  0.000000000
59378.773906000  1.006781395  0.000000000
59378.774439000  1.000270930  0.000000000
59378.774737000  1.001893023  0.000000000
59378.775033000  0.997053488  0.000000000
59378.775323000  1.000059302  0.000000000
59378.775868000  0.993366279  0.000000000
59378.776158000  1.000356977  0.000000000
59378.776457000  1.001276744  0.000000000
59378.777001000  1.009666279  0.000000000
59378.777293000  1.002110465  0.000000000
59378.781559000  0.992660465  0.000000000
59378.783546000  0.996277907  0.000000000
59378.784388000  0.996576744  0.000000000
59378.784686000  1.002089535  0.000000000
59378.784979000  0.999610465  0.000000000
59378.785809000  0.999630233  0.000000000
59378.788644000  1.004837209  0.000000000
59378.790061000  0.993551163  0.000000000
59378.790353000  0.998969767  0.000000000
59378.791476000  1.001133721  0.000000000
59378.793771000  0.995495349  0.000000000
59378.794610000  0.995974419  0.000000000
59378.794898000  1.000604651  0.000000000
59378.795714000  0.999072093  0.000000000
59378.796584000  0.989753488  0.000000000
59378.797112000  0.991733721  0.000000000
59378.797403000  0.990096512  0.000000000
59378.797701000  1.004974419  0.000000000
59378.801056000  0.997258140  0.000000000
59378.801345000  0.996059302  0.000000000
59378.802175000  1.000660465  0.000000000
59378.803066000  0.997855814  0.000000000
59378.803602000  1.003158140  0.000000000
59378.804475000  1.006946512  0.000000000
59378.805015000  1.005705814  0.000000000
59378.805307000  0.997103488  0.000000000
59378.805592000  1.001995349  0.000000000
59378.806126000  0.999504651  0.000000000
59378.807537000  0.995404651  0.000000000
59378.807832000  0.993209302  0.000000000
59378.808647000  1.003040698  0.000000000
59378.809523000  1.000832558  0.000000000
59378.809820000  1.004462791  0.000000000
59378.810354000  0.994101163  0.000000000
59378.810645000  1.008418605  0.000000000
59378.811466000  0.996460465  0.000000000
59378.812047000  0.980531395  0.000000000
59378.812338000  0.983903488  0.000000000
59378.812884000  1.002358140  0.000000000
59378.813477000  0.989151163  0.000000000
59378.814023000  0.999715116  0.000000000
59378.814322000  1.000747674  0.000000000
59378.814914000  0.993661628  0.000000000
59378.815453000  0.998519767  0.000000000
59378.815747000  0.992883721  0.000000000
59378.816039000  1.001098837  0.000000000
59378.816334000  1.009015116  0.000000000
59378.816878000  1.000502326  0.000000000
59378.817170000  0.994965116  0.000000000
59378.817757000  1.000447674  0.000000000
59378.818586000  0.996356977  0.000000000
59378.820307000  0.994332558  0.000000000
59378.821124000  1.002102326  0.000000000
59378.821419000  0.995384884  0.000000000
59378.821717000  0.998650000  0.000000000
59378.822014000  0.990072093  0.000000000
59378.822550000  0.999852326  0.000000000
59378.822842000  0.995601163  0.000000000
59378.823137000  1.003451163  0.000000000
59378.823430000  1.000816279  0.000000000
59378.823954000  1.002145349  0.000000000
59378.824253000  0.996640698  0.000000000
59378.824548000  0.996769767  0.000000000
59378.824836000  1.002009302  0.000000000
59378.825383000  0.998111628  0.000000000
59378.825669000  1.001622093  0.000000000
59378.825961000  0.996630233  0.000000000
59378.826254000  0.998269767  0.000000000
59378.826803000  0.994754651  0.000000000
59378.827095000  0.995205814  0.000000000
59378.827641000  1.003483721  0.000000000
59378.827934000  0.999345349  0.000000000
59378.828218000  0.999022093  0.000000000
59378.828746000  1.002373256  0.000000000
59378.829331000  1.002824419  0.000000000
59378.829627000  1.000390698  0.000000000
59378.830171000  1.005644186  0.000000000
59378.830769000  1.004976744  0.000000000
59378.831322000  1.003075581  0.000000000
59378.831918000  0.997711628  0.000000000
59378.832210000  1.005509302  0.000000000
59378.833033000  1.002702326  0.000000000
59378.833324000  1.003289535  0.000000000
59378.833853000  0.998627907  0.000000000
59378.834142000  0.999168605  0.000000000
59378.834433000  1.000988372  0.000000000
59378.834724000  1.001497674  0.000000000
59378.835276000  1.005072093  0.000000000
59378.835570000  0.998523256  0.000000000
59378.835856000  0.996479070  0.000000000
59378.837047000  0.995524419  0.000000000
59378.837337000  1.001017442  0.000000000
59378.837630000  1.003261628  0.000000000
59378.838171000  0.996246512  0.000000000
59378.838460000  0.993324419  0.000000000
59378.838754000  0.993817442  0.000000000
59378.839289000  1.000554651  0.000000000
59378.839583000  0.999460465  0.000000000
59378.839872000  1.006966279  0.000000000
59378.841557000  1.007358140  0.000000000
59378.842104000  0.996429070  0.000000000
59378.842397000  0.998775581  0.000000000
59378.842688000  1.002852326  0.000000000
59378.842980000  1.006826744  0.000000000
59378.844080000  0.987712791  0.000000000
59378.844612000  0.997355814  0.000000000
59378.844906000  1.000238372  0.000000000
59378.845195000  0.998605814  0.000000000
59378.845487000  1.003938372  0.000000000
59378.846030000  0.997596512  0.000000000
59378.846322000  0.998069767  0.000000000
59378.846613000  1.003081395  0.000000000
59378.847138000  1.001972093  0.000000000
59378.847430000  0.999990698  0.000000000
59378.847731000  1.000347674  0.000000000
59378.848023000  1.002431395  0.000000000
59378.848561000  0.999834884  0.000000000
59378.848854000  1.001966279  0.000000000
59378.849142000  0.999813953  0.000000000
59378.849436000  1.007580233  0.000000000
59378.849980000  0.999883721  0.000000000
59378.850265000  0.999753488  0.000000000
59378.850555000  1.011305814  0.000000000
59378.851095000  1.006708140  0.000000000
59378.851388000  0.999886047  0.000000000
59378.851687000  1.000408140  0.000000000
59378.851982000  1.006467442  0.000000000
59378.852518000  1.006487209  0.000000000
59378.852815000  0.997318605  0.000000000
59378.853106000  0.998756977  0.000000000
59378.853649000  1.001258140  0.000000000
59378.853938000  1.005302326  0.000000000
59378.854227000  0.999370930  0.000000000
59378.854845000  1.000770930  0.000000000
59378.855136000  0.997879070  0.000000000
59378.855429000  1.000315116  0.000000000
59378.855963000  1.002239535  0.000000000
59378.856255000  0.999655814  0.000000000
59378.856555000  1.002311628  0.000000000
59378.856846000  1.002480233  0.000000000
59378.857383000  1.000295349  0.000000000
59378.857962000  0.992831395  0.000000000
59378.858258000  1.005502326  0.000000000
59378.858798000  1.000541860  0.000000000
59378.859097000  1.005869767  0.000000000
59378.859693000  1.014160465  0.000000000
59378.860222000  1.000730233  0.000000000
59378.860521000  0.995139535  0.000000000
59378.860815000  1.002159302  0.000000000
59378.861111000  1.006555814  0.000000000
59378.861641000  1.006806977  0.000000000
59378.861934000  1.003523256  0.000000000
59378.862229000  0.999430233  0.000000000
59378.862520000  1.002741860  0.000000000
59378.863064000  1.005869767  0.000000000
59378.863354000  1.003358140  0.000000000
59378.863646000  0.994673256  0.000000000
59378.863938000  0.989125581  0.000000000
59378.864482000  1.005788372  0.000000000
59378.865078000  1.007376744  0.000000000
59378.865370000  0.997012791  0.000000000
59378.865657000  0.996260465  0.000000000
59378.866186000  0.999227907  0.000000000
59378.866477000  1.003273256  0.000000000
59378.866764000  0.997666279  0.000000000
59378.867056000  1.006196512  0.000000000
59378.867599000  1.001060465  0.000000000
59378.867894000  1.001822093  0.000000000
59378.868188000  0.999486047  0.000000000
59378.868480000  0.997560465  0.000000000
59378.869031000  1.005667442  0.000000000
59378.869322000  1.011548837  0.000000000
59378.869607000  1.002090698  0.000000000
59378.869901000  0.998832558  0.000000000
59378.870190000  1.000153488  0.000000000
59378.870738000  1.003681395  0.000000000
59378.871034000  1.006111628  0.000000000
59378.871331000  0.997652326  0.000000000
59378.871625000  0.999737209  0.000000000
59378.871914000  1.003040698  0.000000000
59378.872465000  1.004253488  0.000000000
59378.872759000  0.998410465  0.000000000
59378.873047000  1.002986047  0.000000000
59378.873343000  1.000251163  0.000000000
59378.873641000  1.004361628  0.000000000
59378.874166000  0.999433721  0.000000000
59378.874460000  1.001201163  0.000000000
59378.874751000  1.000120930  0.000000000
59378.875044000  1.003090698  0.000000000
59378.875339000  1.004870930  0.000000000
59378.875874000  1.001209302  0.000000000
59378.876167000  1.008860465  0.000000000
59378.876769000  0.996162791  0.000000000
59378.877066000  1.002401163  0.000000000
59378.877361000  1.000772093  0.000000000
59378.877903000  1.005241860  0.000000000
59378.878194000  0.996424419  0.000000000
59378.878486000  0.994879070  0.000000000
59378.878782000  0.999091860  0.000000000
59378.879072000  1.001684884  0.000000000
59378.879700000  1.001558140  0.000000000
59378.879995000  0.990333721  0.000000000
59378.880286000  1.000482558  0.000000000
59378.881135000  1.009775581  0.000000000
59378.881429000  1.003127907  0.000000000
59378.881718000  0.992275581  0.000000000
59378.882305000  1.006622093  0.000000000
59378.882833000  1.003430233  0.000000000
59378.883124000  1.000811628  0.000000000
59378.883409000  1.002386047  0.000000000
59378.883700000  0.998569767  0.000000000
59378.883991000  1.008668605  0.000000000
59378.884531000  1.003582558  0.000000000
59378.884823000  0.996819767  0.000000000
59378.885118000  0.995291860  0.000000000
59378.885409000  1.001097674  0.000000000
59378.885997000  0.998816279  0.000000000
59378.886520000  1.007138372  0.000000000
59378.886814000  1.006740698  0.000000000
59378.887104000  1.004051163  0.000000000
59378.887397000  1.001486047  0.000000000
59378.887688000  1.001097674  0.000000000
59378.887979000  1.007631395  0.000000000
59378.888533000  1.005166279  0.000000000
59378.888823000  0.998925581  0.000000000
59378.889112000  1.000282558  0.000000000
59378.889409000  1.006025581  0.000000000
59378.889701000  1.006431395  0.000000000
59378.889994000  1.004126744  0.000000000
59378.890512000  1.005769767  0.000000000
59378.890803000  1.001761628  0.000000000
59378.891093000  1.005170930  0.000000000
59378.891385000  1.009695349  0.000000000
59378.891679000  1.005753488  0.000000000
59378.891970000  1.001252326  0.000000000
59378.892498000  1.001341860  0.000000000
59378.892791000  1.006130233  0.000000000
59378.893079000  1.003745349  0.000000000
59378.893372000  1.002702326  0.000000000
59378.893667000  1.003443023  0.000000000
59378.893960000  0.999218605  0.000000000
59378.894253000  1.006448837  0.000000000
59378.894797000  1.012462791  0.000000000
59378.895093000  1.004094186  0.000000000
59378.895383000  1.006450000  0.000000000
59378.895677000  1.007390698  0.000000000
59378.895972000  1.005346512  0.000000000
59378.896264000  1.012872093  0.000000000
59378.896553000  1.001852326  0.000000000
59378.897081000  1.006373256  0.000000000
59378.897371000  1.003162791  0.000000000
59378.897673000  1.003833721  0.000000000
59378.897966000  1.007509302  0.000000000
59378.898259000  0.997424419  0.000000000
59378.898787000  0.990527907  0.000000000
59378.899082000  1.007555814  0.000000000
59378.899376000  1.007018605  0.000000000
59378.899669000  0.999091860  0.000000000
59378.899956000  0.999139535  0.000000000
59378.900252000  1.005573256  0.000000000
59378.900544000  0.997026744  0.000000000
59378.901080000  1.006880233  0.000000000
59378.901371000  0.999177907  0.000000000
59378.901663000  1.004941860  0.000000000
59378.901957000  1.000504651  0.000000000
59378.902248000  1.007067442  0.000000000
59378.902541000  1.002337209  0.000000000
59378.903066000  1.008267442  0.000000000
59378.903357000  1.009327907  0.000000000
59378.903646000  1.004445349  0.000000000
59378.903937000  1.006218605  0.000000000
59378.904227000  1.005329070  0.000000000
59378.904521000  1.001401163  0.000000000
59378.905054000  1.001103488  0.000000000
59378.905347000  0.999160465  0.000000000
59378.905644000  1.002984884  0.000000000
59378.905937000  0.997634884  0.000000000
59378.906226000  1.004965116  0.000000000
59378.906518000  1.003639535  0.000000000
59378.906812000  1.001716279  0.000000000
59378.907102000  0.995847674  0.000000000
59378.907629000  0.998263953  0.000000000
59378.907920000  1.001024419  0.000000000
59378.908209000  1.004805814  0.000000000
59378.908502000  1.016100000  0.000000000
59378.908797000  1.001238372  0.000000000
59378.909093000  1.000303488  0.000000000
59378.909386000  1.011101163  0.000000000
59378.909929000  1.005609302  0.000000000
59378.910225000  1.005729070  0.000000000
59378.910522000  1.002245349  0.000000000
59378.910819000  1.011475581  0.000000000
59378.911118000  0.990644186  0.000000000
59378.911415000  1.004570930  0.000000000
59378.911950000  0.998320930  0.000000000
59378.912245000  0.990159302  0.000000000
59378.912545000  1.019511628  0.000000000
59378.912841000  1.009984884  0.000000000
59378.913137000  1.008973256  0.000000000
59378.913682000  0.998873256  0.000000000
59378.913973000  1.011502326  0.000000000
59378.914264000  1.000948837  0.000000000
59378.914557000  0.993775581  0.000000000
59378.914847000  1.006502326  0.000000000
59378.915382000  1.001763953  0.000000000
59378.915676000  1.008344186  0.000000000
59378.915976000  1.000256977  0.000000000
59378.916271000  1.009670930  0.000000000
59378.916572000  1.008225581  0.000000000
59378.916867000  1.015729070  0.000000000
59378.917397000  1.010720930  0.000000000
59378.917689000  1.004516279  0.000000000
59378.917983000  1.003637209  0.000000000
59378.918279000  1.004946512  0.000000000
59378.918571000  1.002818605  0.000000000
59378.919099000  1.007232558  0.000000000
59378.919397000  1.001463953  0.000000000
59378.919687000  0.995641860  0.000000000
59378.919981000  1.006047674  0.000000000
59378.920269000  1.004852326  0.000000000
59378.920806000  1.000241860  0.000000000
59378.921097000  0.992063953  0.000000000
59378.921395000  1.003291860  0.000000000
59378.921691000  1.002583721  0.000000000
59378.921988000  1.000167442  0.000000000
59378.922283000  0.996550000  0.000000000
59378.922822000  1.006213953  0.000000000
59378.923113000  1.004387209  0.000000000
59378.923403000  1.000890698  0.000000000
59378.923691000  1.000096512  0.000000000
59378.923983000  0.994932558  0.000000000
59378.924282000  1.004516279  0.000000000
59378.924841000  1.004760465  0.000000000
59378.925134000  1.004348837  0.000000000
59378.925428000  1.008513953  0.000000000
59378.925722000  0.991618605  0.000000000
59378.926012000  0.999908140  0.000000000
59378.926307000  1.003905814  0.000000000
59378.926852000  1.002704651  0.000000000
59378.927144000  1.000802326  0.000000000
59378.927442000  1.009300000  0.000000000
59378.927735000  0.999958140  0.000000000
59378.928030000  0.986919767  0.000000000
59378.928578000  1.007769767  0.000000000
59378.928876000  0.998496512  0.000000000
59378.929172000  0.999191860  0.000000000
59378.929463000  1.006596512  0.000000000
59378.929755000  1.011954651  0.000000000
59378.930049000  1.002617442  0.000000000
59378.930587000  1.003196512  0.000000000
59378.930882000  1.004731395  0.000000000
59378.931175000  1.004343023  0.000000000
59378.931463000  1.003790698  0.000000000
59378.931758000  0.998883721  0.000000000
59378.932581000  0.995369767  0.000000000
59378.932878000  0.997758140  0.000000000
59378.933172000  1.021004651  0.000000000
59378.933461000  1.007227907  0.000000000
59378.933755000  1.006968605  0.000000000
59378.934293000  0.997786047  0.000000000
59378.934592000  1.022962791  0.000000000
59378.934890000  0.993202326  0.000000000
59378.935184000  1.014766279  0.000000000
59378.935479000  1.011461628  0.000000000
59378.936017000  0.986047674  0.000000000
59378.936309000  0.999024419  0.000000000
59378.936598000  1.005239535  0.000000000
59378.936890000  1.020050000  0.000000000
59378.937184000  1.016337209  0.000000000
59378.937478000  0.997651163  0.000000000
59378.938004000  1.002416279  0.000000000
59378.938299000  0.999061628  0.000000000
59378.938584000  0.985641860  0.000000000
59378.938876000  1.003974419  0.000000000
59378.939172000  0.990953488  0.000000000
59378.939708000  1.000311628  0.000000000
59378.940002000  1.006333721  0.000000000
59378.940295000  1.007322093  0.000000000
59378.940594000  0.995520930  0.000000000
59378.940883000  0.999891860  0.000000000
59378.941174000  1.008668605  0.000000000
59378.941691000  1.004290698  0.000000000
59378.941988000  1.014536047  0.000000000
59378.942278000  1.005498837  0.000000000
59378.942572000  0.998380233  0.000000000
59378.942863000  1.015656977  0.000000000
59378.943395000  1.002500000  0.000000000
59378.943698000  1.025159302  0.000000000
59378.943981000  1.026191860  0.000000000
59378.944274000  1.012034884  0.000000000
59378.944827000  1.005060465  0.000000000
59378.945123000  1.004541860  0.000000000
59378.945412000  1.029502326  0.000000000
59378.945704000  1.026731395  0.000000000
59378.945999000  1.016516279  0.000000000
59378.946284000  1.008384884  0.000000000
59378.946576000  0.994246512  0.000000000
59378.947134000  1.024961628  0.000000000
59378.947426000  1.013824419  0.000000000
59378.947716000  1.002094186  0.000000000
59378.948007000  1.009077907  0.000000000
59378.948295000  1.011618605  0.000000000
59378.948586000  1.014220930  0.000000000
59378.949113000  1.009476744  0.000000000
59378.949406000  1.002708140  0.000000000
59378.949704000  1.008715116  0.000000000
59378.949997000  1.014659302  0.000000000
59378.950288000  1.016173256  0.000000000
59378.950806000  1.003466279  0.000000000
59378.951102000  1.024675581  0.000000000
59378.951397000  1.023215116  0.000000000
59378.951696000  1.014182558  0.000000000
59378.951982000  1.025093023  0.000000000
59378.952277000  1.028853488  0.000000000
59378.952569000  1.026518605  0.000000000
59378.953098000  1.012052326  0.000000000
59378.953389000  1.002102326  0.000000000
59378.953678000  1.018608140  0.000000000
59378.953972000  1.019297674  0.000000000
59378.954555000  1.002082558  0.000000000
59378.954850000  1.016381395  0.000000000
59378.955383000  1.015686047  0.000000000
59378.955972000  1.017053488  0.000000000
59378.956267000  1.016769767  0.000000000
59378.956566000  1.030494186  0.000000000
59378.956862000  1.027737209  0.000000000
59378.957397000  1.015156977  0.000000000
59378.957691000  1.019240698  0.000000000
59378.957987000  1.011593023  0.000000000
59378.958278000  1.015676744  0.000000000
59378.958573000  1.020298837  0.000000000
59378.958869000  1.005825581  0.000000000
59378.959413000  1.014596512  0.000000000
59378.959705000  1.011722093  0.000000000
59378.960005000  1.027388372  0.000000000
59378.960302000  1.008200000  0.000000000
59378.960597000  1.001074419  0.000000000
59378.961138000  1.039403488  0.000000000
59378.961426000  1.004400000  0.000000000
59378.961716000  0.998623256  0.000000000
59378.962004000  1.033759302  0.000000000
59378.962297000  1.031447674  0.000000000
59378.962840000  1.021322093  0.000000000
59378.963133000  1.013875581  0.000000000
59378.963419000  1.020824419  0.000000000
59378.963711000  1.028187209  0.000000000
59379.748784000  0.854169412  0.000000000
59379.749195000  0.861185882  0.000000000
59379.749492000  0.871602353  0.000000000
59379.749782000  0.855664706  0.000000000
59379.750075000  0.850931765  0.000000000
59379.750490000  0.866436471  0.000000000
59379.751079000  0.857492941  0.000000000
59379.751381000  0.858168235  0.000000000
59379.751786000  0.863382353  0.000000000
59379.752082000  0.856470588  0.000000000
59379.752382000  0.864622353  0.000000000
59379.752674000  0.854201176  0.000000000
59379.753080000  0.863138824  0.000000000
59379.753386000  0.865843529  0.000000000
59379.753679000  0.861848235  0.000000000
59379.753971000  0.867049412  0.000000000
59379.754375000  0.850138824  0.000000000
59379.754672000  0.855000000  0.000000000
59379.754977000  0.858344706  0.000000000
59379.755277000  0.849645882  0.000000000
59379.755694000  0.857215294  0.000000000
59379.755994000  0.857009412  0.000000000
59379.756295000  0.860382353  0.000000000
59379.756603000  0.841068235  0.000000000
59379.757004000  0.863297647  0.000000000
59379.757294000  0.855615294  0.000000000
59379.757592000  0.841014118  0.000000000
59379.757893000  0.851271765  0.000000000
59379.758319000  0.840810588  0.000000000
59379.758614000  0.854120000  0.000000000
59379.758913000  0.854051765  0.000000000
59379.759215000  0.856616471  0.000000000
59379.759615000  0.853815294  0.000000000
59379.759920000  0.846211765  0.000000000
59379.760219000  0.847147059  0.000000000
59379.760522000  0.854321176  0.000000000
59379.760931000  0.851002353  0.000000000
59379.761227000  0.845868235  0.000000000
59379.761513000  0.857138824  0.000000000
59379.761922000  0.848067059  0.000000000
59379.762221000  0.851108235  0.000000000
59379.762512000  0.849587059  0.000000000
59379.762795000  0.841544706  0.000000000
59379.763207000  0.845776471  0.000000000
59379.763508000  0.847296471  0.000000000
59379.763810000  0.839998824  0.000000000
59379.764106000  0.852403529  0.000000000
59379.764507000  0.848144706  0.000000000
59379.764799000  0.843764706  0.000000000
59379.765102000  0.839681176  0.000000000
59379.765394000  0.841303529  0.000000000
59379.765801000  0.842747059  0.000000000
59379.766091000  0.843157647  0.000000000
59379.766381000  0.832338824  0.000000000
59379.766690000  0.833504706  0.000000000
59379.767100000  0.844144706  0.000000000
59379.767399000  0.846842353  0.000000000
59379.767700000  0.847068235  0.000000000
59379.768009000  0.842244706  0.000000000
59379.768421000  0.844205882  0.000000000
59379.768732000  0.839698824  0.000000000
59379.769037000  0.845397647  0.000000000
59379.769329000  0.836058824  0.000000000
59379.769729000  0.843371765  0.000000000
59379.770022000  0.850847059  0.000000000
59379.770320000  0.834901176  0.000000000
59379.770617000  0.831496471  0.000000000
59379.771015000  0.845128235  0.000000000
59379.771305000  0.837871765  0.000000000
59379.771597000  0.840357647  0.000000000
59379.771896000  0.841974118  0.000000000
59379.772298000  0.847762353  0.000000000
59379.772592000  0.852130588  0.000000000
59379.772892000  0.837431765  0.000000000
59379.773184000  0.840854118  0.000000000
59379.773596000  0.836129412  0.000000000
59379.773886000  0.847277647  0.000000000
59379.774194000  0.839976471  0.000000000
59379.774490000  0.837137647  0.000000000
59379.774906000  0.839110588  0.000000000
59379.775199000  0.835775294  0.000000000
59379.775498000  0.832235294  0.000000000
59379.775788000  0.836384706  0.000000000
59379.776189000  0.845171765  0.000000000
59379.776478000  0.833885882  0.000000000
59379.776771000  0.844665882  0.000000000
59379.777071000  0.839817647  0.000000000
59379.777483000  0.830638824  0.000000000
59379.777776000  0.842788235  0.000000000
59379.778078000  0.834305882  0.000000000
59379.778379000  0.845902353  0.000000000
59379.778789000  0.832812941  0.000000000
59379.779084000  0.849882353  0.000000000
59379.779387000  0.837643529  0.000000000
59379.779678000  0.836600000  0.000000000
59379.780085000  0.841725882  0.000000000
59379.780392000  0.840685882  0.000000000
59379.780682000  0.840036471  0.000000000
59379.780981000  0.834881176  0.000000000
59379.781384000  0.835827059  0.000000000
59379.781675000  0.839323529  0.000000000
59379.781977000  0.835151765  0.000000000
59379.782385000  0.836295294  0.000000000
59379.782679000  0.833934118  0.000000000
59379.782982000  0.845162353  0.000000000
59379.783278000  0.842416471  0.000000000
59379.783568000  0.848581176  0.000000000
59379.783973000  0.836077647  0.000000000
59379.784276000  0.835847059  0.000000000
59379.784569000  0.841968235  0.000000000
59379.784871000  0.843245882  0.000000000
59379.785273000  0.843665882  0.000000000
59379.785569000  0.833490588  0.000000000
59379.785858000  0.840098824  0.000000000
59379.786154000  0.831241176  0.000000000
59379.786452000  0.834755294  0.000000000
59379.786862000  0.841178824  0.000000000
59379.787166000  0.830469412  0.000000000
59379.787467000  0.837738824  0.000000000
59379.787882000  0.840142353  0.000000000
59379.788179000  0.836063529  0.000000000
59379.788479000  0.843498824  0.000000000
59379.788787000  0.840467059  0.000000000
59379.789193000  0.836016471  0.000000000
59379.789491000  0.834154118  0.000000000
59379.789788000  0.841141176  0.000000000
59379.790089000  0.834897647  0.000000000
59379.790497000  0.827902353  0.000000000
59379.790799000  0.837692941  0.000000000
59379.791102000  0.842805882  0.000000000
59379.791524000  0.840910588  0.000000000
59379.791820000  0.830928235  0.000000000
59379.792136000  0.835364706  0.000000000
59379.792436000  0.838627059  0.000000000
59379.792845000  0.835320000  0.000000000
59379.793146000  0.844377647  0.000000000
59379.793434000  0.840689412  0.000000000
59379.793844000  0.842143529  0.000000000
59379.794150000  0.840649412  0.000000000
59379.794455000  0.835509412  0.000000000
59379.794744000  0.835871765  0.000000000
59379.795039000  0.846951765  0.000000000
59379.795446000  0.839344706  0.000000000
59379.795745000  0.845345882  0.000000000
59379.796040000  0.843064706  0.000000000
59379.796338000  0.836124706  0.000000000
59379.796751000  0.840321176  0.000000000
59379.797047000  0.836267059  0.000000000
59379.797342000  0.835095294  0.000000000
59379.797637000  0.840582353  0.000000000
59379.797940000  0.843180000  0.000000000
59379.798344000  0.839770588  0.000000000
59379.798639000  0.840375294  0.000000000
59379.798938000  0.826005882  0.000000000
59379.799240000  0.847485882  0.000000000
59379.799649000  0.841100000  0.000000000
59379.799951000  0.835914118  0.000000000
59379.800250000  0.832252941  0.000000000
59379.800545000  0.834127059  0.000000000
59379.800958000  0.847092941  0.000000000
59379.801255000  0.836076471  0.000000000
59379.801543000  0.835983529  0.000000000
59379.801837000  0.835811765  0.000000000
59379.802136000  0.844109412  0.000000000
59379.802441000  0.845412941  0.000000000
59379.802849000  0.832705882  0.000000000
59379.803139000  0.842547059  0.000000000
59379.803427000  0.839550588  0.000000000
59379.803730000  0.842864706  0.000000000
59379.804036000  0.835016471  0.000000000
59379.804455000  0.835495294  0.000000000
59379.804758000  0.838075294  0.000000000
59379.805059000  0.840451765  0.000000000
59379.805467000  0.833572941  0.000000000
59379.805770000  0.836505882  0.000000000
59379.806067000  0.841588235  0.000000000
59379.806359000  0.837552941  0.000000000
59379.806759000  0.837520000  0.000000000
59379.807054000  0.833051765  0.000000000
59379.807350000  0.842187059  0.000000000
59379.807651000  0.830150588  0.000000000
59379.808062000  0.835200000  0.000000000
59379.808359000  0.839610588  0.000000000
59379.808653000  0.837802353  0.000000000
59379.808955000  0.832335294  0.000000000
59379.809244000  0.842276471  0.000000000
59379.809647000  0.843078824  0.000000000
59379.809953000  0.840649412  0.000000000
59379.810247000  0.837404706  0.000000000
59379.810548000  0.837764706  0.000000000
59379.810959000  0.836722353  0.000000000
59379.811256000  0.836165882  0.000000000
59379.811560000  0.837967059  0.000000000
59379.811860000  0.836156471  0.000000000
59379.812151000  0.843115294  0.000000000
59379.812555000  0.837651765  0.000000000
59379.812852000  0.839903529  0.000000000
59379.813151000  0.836208235  0.000000000
59379.813450000  0.836294118  0.000000000
59379.813856000  0.841491765  0.000000000
59379.814144000  0.838892941  0.000000000
59379.814441000  0.839072941  0.000000000
59379.814743000  0.838238824  0.000000000
59379.815037000  0.842397647  0.000000000
59379.815450000  0.834492941  0.000000000
59379.815753000  0.841615294  0.000000000
59379.816057000  0.834290588  0.000000000
59379.816362000  0.839952941  0.000000000
59379.816774000  0.839405882  0.000000000
59379.817073000  0.836829412  0.000000000
59379.817384000  0.839585882  0.000000000
59379.817683000  0.836047059  0.000000000
59379.818092000  0.841448235  0.000000000
59379.818390000  0.840230588  0.000000000
59379.818688000  0.834803529  0.000000000
59379.818987000  0.839105882  0.000000000
59379.819400000  0.846284706  0.000000000
59379.819694000  0.829234118  0.000000000
59379.819998000  0.836851765  0.000000000
59379.820294000  0.842780000  0.000000000
59379.820704000  0.842034118  0.000000000
59379.821001000  0.832551765  0.000000000
59379.821299000  0.839821176  0.000000000
59379.821602000  0.841844706  0.000000000
59379.822021000  0.838631765  0.000000000
59379.822318000  0.837810588  0.000000000
59379.822618000  0.837038824  0.000000000
59379.822923000  0.839014118  0.000000000
59379.823334000  0.838475294  0.000000000
59379.823631000  0.839798824  0.000000000
59379.823932000  0.833125882  0.000000000
59379.824235000  0.841056471  0.000000000
59379.824652000  0.839464706  0.000000000
59379.824943000  0.838045882  0.000000000
59379.825240000  0.840027059  0.000000000
59379.825550000  0.836383529  0.000000000
59379.825948000  0.840717647  0.000000000
59379.826241000  0.840341176  0.000000000
59379.826540000  0.839420000  0.000000000
59379.826836000  0.837901176  0.000000000
59379.827129000  0.834080000  0.000000000
59379.827552000  0.840815294  0.000000000
59379.827854000  0.838901176  0.000000000
59379.828155000  0.835145882  0.000000000
59379.828444000  0.834017647  0.000000000
59379.828846000  0.830981176  0.000000000
59379.829144000  0.831772941  0.000000000
59379.829442000  0.834278824  0.000000000
59379.829730000  0.837154118  0.000000000
59379.830141000  0.842840000  0.000000000
59379.830439000  0.838472941  0.000000000
59379.830737000  0.841757647  0.000000000
59379.831033000  0.839665882  0.000000000
59379.831322000  0.840364706  0.000000000
59379.831737000  0.840584706  0.000000000
59379.832036000  0.836258824  0.000000000
59379.832329000  0.835737647  0.000000000
59379.832617000  0.839620000  0.000000000
59379.833027000  0.845007059  0.000000000
59379.833317000  0.842997647  0.000000000
59379.833615000  0.837628235  0.000000000
59379.833908000  0.838470588  0.000000000
59379.834320000  0.839224706  0.000000000
59379.834626000  0.841605882  0.000000000
59379.834919000  0.839567059  0.000000000
59379.835322000  0.839423529  0.000000000
59379.835618000  0.837752941  0.000000000
59379.835906000  0.842029412  0.000000000
59379.836197000  0.839540000  0.000000000
59379.836612000  0.837712941  0.000000000
59379.836909000  0.843716471  0.000000000
59379.837210000  0.837722353  0.000000000
59379.837499000  0.834764706  0.000000000
59379.837803000  0.844256471  0.000000000
59379.838214000  0.837125882  0.000000000
59379.838508000  0.841454118  0.000000000
59379.838811000  0.838752941  0.000000000
59379.839119000  0.841132941  0.000000000
59379.839519000  0.844425882  0.000000000
59379.839822000  0.836569412  0.000000000
59379.840128000  0.839252941  0.000000000
59379.840535000  0.846107059  0.000000000
59379.840839000  0.830350588  0.000000000
59379.841129000  0.836941176  0.000000000
59379.841431000  0.839871765  0.000000000
59379.841840000  0.845634118  0.000000000
59379.842143000  0.842897647  0.000000000
59379.842449000  0.842112941  0.000000000
59379.842756000  0.832765882  0.000000000
59379.843053000  0.836149412  0.000000000
59379.843452000  0.843941176  0.000000000
59379.843751000  0.843421176  0.000000000
59379.844052000  0.840811765  0.000000000
59379.844345000  0.838604706  0.000000000
59379.844650000  0.841977647  0.000000000
59379.845082000  0.843905882  0.000000000
59379.845380000  0.840608235  0.000000000
59379.845680000  0.838369412  0.000000000
59379.846088000  0.839749412  0.000000000
59379.846387000  0.833027059  0.000000000
59379.846690000  0.838538824  0.000000000
59379.846984000  0.842190588  0.000000000
59379.847389000  0.839201176  0.000000000
59379.847680000  0.841803529  0.000000000
59379.847982000  0.841097647  0.000000000
59379.848274000  0.843869412  0.000000000
59379.848574000  0.838243529  0.000000000
59379.848987000  0.835984706  0.000000000
59379.849291000  0.845425882  0.000000000
59379.849592000  0.835355294  0.000000000
59379.849891000  0.835455294  0.000000000
59379.850302000  0.835016471  0.000000000
59379.850598000  0.838107059  0.000000000
59379.850900000  0.844208235  0.000000000
59379.851198000  0.842017647  0.000000000
59379.851487000  0.840898824  0.000000000
59379.851928000  0.836162353  0.000000000
59379.852228000  0.838496471  0.000000000
59379.852530000  0.839235294  0.000000000
59379.852831000  0.838192941  0.000000000
59379.853244000  0.844400000  0.000000000
59379.853548000  0.834234118  0.000000000
59379.853841000  0.838037647  0.000000000
59379.854250000  0.836383529  0.000000000
59379.854549000  0.838752941  0.000000000
59379.854845000  0.833960000  0.000000000
59379.855141000  0.842885882  0.000000000
59379.855439000  0.836587059  0.000000000
59379.855843000  0.839324706  0.000000000
59379.856145000  0.842338824  0.000000000
59379.856447000  0.837928235  0.000000000
59379.856746000  0.842322353  0.000000000
59379.857150000  0.841196471  0.000000000
59379.857440000  0.838549412  0.000000000
59379.857727000  0.839383529  0.000000000
59379.858029000  0.843917647  0.000000000
59379.858443000  0.839890588  0.000000000
59379.858745000  0.844917647  0.000000000
59379.859037000  0.841865882  0.000000000
59379.859333000  0.841503529  0.000000000
59379.859737000  0.846902353  0.000000000
59379.860030000  0.839257647  0.000000000
59379.860319000  0.838507059  0.000000000
59379.860611000  0.839617647  0.000000000
59379.861022000  0.837117647  0.000000000
59379.861323000  0.838580000  0.000000000
59379.861622000  0.839440000  0.000000000
59379.861922000  0.842977647  0.000000000
59379.862225000  0.846474118  0.000000000
59379.862635000  0.849864706  0.000000000
59379.862926000  0.839764706  0.000000000
59379.863232000  0.836975294  0.000000000
59379.863531000  0.838700000  0.000000000
59379.863828000  0.838220000  0.000000000
59379.864134000  0.848704706  0.000000000
59379.864541000  0.839487059  0.000000000
59379.864832000  0.845942353  0.000000000
59379.865127000  0.837736471  0.000000000
59379.865430000  0.844298824  0.000000000
59379.865731000  0.836040000  0.000000000
59379.866150000  0.839127059  0.000000000
59379.866453000  0.840765882  0.000000000
59379.866763000  0.844702353  0.000000000
59379.867062000  0.848342353  0.000000000
59379.867354000  0.847725882  0.000000000
59379.867769000  0.839351765  0.000000000
59379.868064000  0.843209412  0.000000000
59379.868364000  0.837331765  0.000000000
59379.868665000  0.835769412  0.000000000
59379.868967000  0.841860000  0.000000000
59379.869376000  0.832050588  0.000000000
59379.869679000  0.842620000  0.000000000
59379.869978000  0.843041176  0.000000000
59379.870275000  0.848814118  0.000000000
59379.870687000  0.850136471  0.000000000
59379.870978000  0.844340000  0.000000000
59379.871269000  0.845870588  0.000000000
59379.871575000  0.838808235  0.000000000
59379.871884000  0.842710588  0.000000000
59379.872296000  0.843663529  0.000000000
59379.872591000  0.841651765  0.000000000
59379.872893000  0.841811765  0.000000000
59379.873191000  0.845003529  0.000000000
59379.873609000  0.842855294  0.000000000
59379.873912000  0.839308235  0.000000000
59379.874208000  0.837671765  0.000000000
59379.874514000  0.842680000  0.000000000
59379.874812000  0.839034118  0.000000000
59379.875254000  0.840651765  0.000000000
59379.875556000  0.840829412  0.000000000
59379.875851000  0.840247059  0.000000000
59379.876150000  0.836034118  0.000000000
59379.876444000  0.836609412  0.000000000
59379.876853000  0.840756471  0.000000000
59379.877158000  0.841775294  0.000000000
59379.877450000  0.843422353  0.000000000
59379.877752000  0.835872941  0.000000000
59379.878165000  0.837224706  0.000000000
59379.878459000  0.840487059  0.000000000
59379.878757000  0.841214118  0.000000000
59379.879059000  0.833835294  0.000000000
59379.879360000  0.838840000  0.000000000
59379.879761000  0.842063529  0.000000000
59379.880058000  0.838214118  0.000000000
59379.880362000  0.840491765  0.000000000
59379.880656000  0.844441176  0.000000000
59379.880947000  0.841655294  0.000000000
59379.881248000  0.840930588  0.000000000
59379.881660000  0.836968235  0.000000000
59379.881961000  0.840714118  0.000000000
59379.882269000  0.847843529  0.000000000
59379.882565000  0.842551765  0.000000000
59379.882858000  0.840543529  0.000000000
59379.883264000  0.838225882  0.000000000
59379.883564000  0.842776471  0.000000000
59379.883859000  0.838082353  0.000000000
59379.884159000  0.841076471  0.000000000
59379.884456000  0.841570588  0.000000000
59379.884863000  0.837358824  0.000000000
59379.885155000  0.841296471  0.000000000
59379.885450000  0.838148235  0.000000000
59379.885743000  0.843150588  0.000000000
59379.886046000  0.843074118  0.000000000
59379.886465000  0.844156471  0.000000000
59379.886768000  0.842303529  0.000000000
59379.887065000  0.840687059  0.000000000
59379.887364000  0.844750588  0.000000000
59379.887665000  0.836624706  0.000000000
59379.888079000  0.839634118  0.000000000
59379.888373000  0.840797647  0.000000000
59379.888674000  0.842404706  0.000000000
59379.888982000  0.844427059  0.000000000
59379.889281000  0.844549412  0.000000000
59379.889696000  0.839402353  0.000000000
59379.889993000  0.844568235  0.000000000
59379.890279000  0.843540000  0.000000000
59379.890572000  0.843265882  0.000000000
59379.890868000  0.850810588  0.000000000
59379.891162000  0.848634118  0.000000000
59379.891585000  0.846434118  0.000000000
59379.891886000  0.845105882  0.000000000
59379.892174000  0.845769412  0.000000000
59379.892475000  0.843507059  0.000000000
59379.892777000  0.850525882  0.000000000
59379.893197000  0.851011765  0.000000000
59379.893496000  0.844902353  0.000000000
59379.893794000  0.846024706  0.000000000
59379.894088000  0.849077647  0.000000000
59379.894388000  0.848250588  0.000000000
59379.894828000  0.846189412  0.000000000
59379.895128000  0.838783529  0.000000000
59379.895429000  0.845380000  0.000000000
59379.895717000  0.850147059  0.000000000
59379.896018000  0.846625882  0.000000000
59379.896439000  0.849085882  0.000000000
59379.896733000  0.847297647  0.000000000
59379.897023000  0.849764706  0.000000000
59379.897330000  0.853857647  0.000000000
59379.897626000  0.851542353  0.000000000
59379.897919000  0.851482353  0.000000000
59379.898324000  0.852774118  0.000000000
59379.898633000  0.846758824  0.000000000
59379.899230000  0.854498824  0.000000000
59379.899526000  0.855465882  0.000000000
59379.899924000  0.851352941  0.000000000
59379.900213000  0.852667059  0.000000000
59379.900512000  0.852888235  0.000000000
59379.900807000  0.856784706  0.000000000
59379.901109000  0.860015294  0.000000000
59379.901512000  0.859769412  0.000000000
59379.901812000  0.853529412  0.000000000
59379.902114000  0.859616471  0.000000000
59379.902409000  0.859369412  0.000000000
59379.902703000  0.856436471  0.000000000
59379.903003000  0.855456471  0.000000000
59379.903404000  0.857598824  0.000000000
59379.903705000  0.858482353  0.000000000
59379.904001000  0.856663529  0.000000000
59379.904289000  0.857187059  0.000000000
59379.904594000  0.868622353  0.000000000
59379.904898000  0.869681176  0.000000000
59379.905307000  0.859524706  0.000000000
59379.905601000  0.859947059  0.000000000
59379.905891000  0.861252941  0.000000000
59379.906191000  0.863601176  0.000000000
59379.906503000  0.862923529  0.000000000
59379.906805000  0.864828235  0.000000000
59379.907220000  0.866291765  0.000000000
59379.907523000  0.858276471  0.000000000
59379.907826000  0.867292941  0.000000000
59379.908122000  0.869162353  0.000000000
59379.908413000  0.870376471  0.000000000
59379.908819000  0.863105882  0.000000000
59379.909113000  0.869245882  0.000000000
59379.909413000  0.868838824  0.000000000
59379.909716000  0.860648235  0.000000000
59379.910131000  0.865889412  0.000000000
59379.910430000  0.870188235  0.000000000
59379.910722000  0.875070588  0.000000000
59379.911018000  0.875534118  0.000000000
59379.911308000  0.874484706  0.000000000
59379.911595000  0.872712941  0.000000000
59379.912003000  0.869074118  0.000000000
59379.912295000  0.870437647  0.000000000
59379.912600000  0.873591765  0.000000000
59379.912901000  0.873757647  0.000000000
59379.913309000  0.876957647  0.000000000
59379.913603000  0.877465882  0.000000000
59379.913898000  0.878261176  0.000000000
59379.914191000  0.880570588  0.000000000
59379.914602000  0.872077647  0.000000000
59379.914905000  0.875621176  0.000000000
59379.915210000  0.877030588  0.000000000
59379.915504000  0.874501176  0.000000000
59379.915907000  0.884590588  0.000000000
59379.916195000  0.881485882  0.000000000
59379.916487000  0.876674118  0.000000000
59379.916790000  0.876818824  0.000000000
59379.917081000  0.876303529  0.000000000
59379.917492000  0.877420000  0.000000000
59379.917787000  0.879787059  0.000000000
59379.918081000  0.881605882  0.000000000
59379.918387000  0.886541176  0.000000000
59379.918675000  0.876935294  0.000000000
59379.919092000  0.884507059  0.000000000
59379.919381000  0.885962353  0.000000000
59379.919686000  0.880690588  0.000000000
59379.919981000  0.888297647  0.000000000
59379.920277000  0.884157647  0.000000000
59379.920678000  0.889563529  0.000000000
59379.920972000  0.889243529  0.000000000
59379.921261000  0.883842353  0.000000000
59379.921566000  0.895363529  0.000000000
59379.921854000  0.885535294  0.000000000
59379.922264000  0.889320000  0.000000000
59379.922555000  0.884255294  0.000000000
59379.922842000  0.896250588  0.000000000
59379.923130000  0.887065882  0.000000000
59379.923429000  0.894080000  0.000000000
59379.923846000  0.886835294  0.000000000
59379.924137000  0.896096471  0.000000000
59379.924437000  0.896557647  0.000000000
59379.924735000  0.895434118  0.000000000
59379.925039000  0.890821176  0.000000000
59379.925440000  0.898072941  0.000000000
59379.925727000  0.895823529  0.000000000
59379.926015000  0.895082353  0.000000000
59379.926316000  0.896591765  0.000000000
59379.926606000  0.892101176  0.000000000
59379.927026000  0.901057647  0.000000000
59379.927326000  0.900136471  0.000000000
59379.927615000  0.900452941  0.000000000
59379.927924000  0.900715294  0.000000000
59379.928333000  0.904429412  0.000000000
59379.928624000  0.903035294  0.000000000
59379.928912000  0.900380000  0.000000000
59379.929206000  0.906627059  0.000000000
59379.929602000  0.898507059  0.000000000
59379.929897000  0.901989412  0.000000000
59379.930182000  0.899517647  0.000000000
59379.930487000  0.903404706  0.000000000
59379.930786000  0.911912941  0.000000000
59379.931087000  0.902935294  0.000000000
59379.931496000  0.904691765  0.000000000
59379.931791000  0.905382353  0.000000000
59379.932096000  0.912481176  0.000000000
59379.932396000  0.909572941  0.000000000
59379.932800000  0.906320000  0.000000000
59379.933097000  0.909958824  0.000000000
59379.933399000  0.903528235  0.000000000
59379.933710000  0.918885882  0.000000000
59379.933997000  0.912087059  0.000000000
59379.934297000  0.914436471  0.000000000
59379.934705000  0.907505882  0.000000000
59379.935000000  0.906542353  0.000000000
59379.935300000  0.916845882  0.000000000
59379.935592000  0.911222353  0.000000000
59379.935889000  0.917223529  0.000000000
59379.936193000  0.913704706  0.000000000
59379.936610000  0.912275294  0.000000000
59379.936913000  0.918443529  0.000000000
59379.937205000  0.915940000  0.000000000
59379.937502000  0.919409412  0.000000000
59379.937903000  0.912580000  0.000000000
59379.938204000  0.913380000  0.000000000
59379.938493000  0.921050588  0.000000000
59379.938785000  0.912935294  0.000000000
59379.939071000  0.922940000  0.000000000
59379.939358000  0.920118824  0.000000000
59379.939759000  0.918464706  0.000000000
59379.940048000  0.922854118  0.000000000
59379.940350000  0.922002353  0.000000000
59379.940638000  0.924244706  0.000000000
59379.940931000  0.931895294  0.000000000
59379.941343000  0.923629412  0.000000000
59379.941637000  0.925395294  0.000000000
59379.941929000  0.925831765  0.000000000
59379.942221000  0.925311765  0.000000000
59379.942527000  0.931424706  0.000000000
59379.942940000  0.921589412  0.000000000
59379.943229000  0.920003529  0.000000000
59379.943525000  0.926914118  0.000000000
59379.943819000  0.926037647  0.000000000
59379.944124000  0.929162353  0.000000000
59379.944536000  0.931602353  0.000000000
59379.944824000  0.928745882  0.000000000
59379.945119000  0.932080000  0.000000000
59379.945422000  0.932564706  0.000000000
59379.945715000  0.931367059  0.000000000
59379.946111000  0.930880000  0.000000000
59379.946407000  0.934921176  0.000000000
59379.946700000  0.929354118  0.000000000
59379.946990000  0.927951765  0.000000000
59379.947284000  0.931765882  0.000000000
59379.947693000  0.931971765  0.000000000
59379.947987000  0.932588235  0.000000000
59379.948296000  0.929774118  0.000000000
59379.948588000  0.933455294  0.000000000
59379.948883000  0.936524706  0.000000000
59379.949175000  0.937475294  0.000000000
59379.949580000  0.936015294  0.000000000
59379.949881000  0.938167059  0.000000000
59379.950177000  0.932567059  0.000000000
59379.950471000  0.939778824  0.000000000
59379.950770000  0.935896471  0.000000000
59379.951066000  0.933721176  0.000000000
59379.951478000  0.934980000  0.000000000
59379.951768000  0.934512941  0.000000000
59379.952063000  0.943867059  0.000000000
59379.952357000  0.939597647  0.000000000
59379.952655000  0.943492941  0.000000000
59379.953071000  0.946878824  0.000000000
59379.953364000  0.942474118  0.000000000
59379.953664000  0.946036471  0.000000000
59379.953947000  0.948428235  0.000000000
59379.954244000  0.942928235  0.000000000
59379.954656000  0.943571765  0.000000000
59379.954949000  0.941245882  0.000000000
59379.955255000  0.946869412  0.000000000
59379.955558000  0.949710588  0.000000000
59379.955845000  0.949960000  0.000000000
59379.956142000  0.949196471  0.000000000
59379.956552000  0.941308235  0.000000000
59379.956848000  0.953081176  0.000000000
59379.957153000  0.948900000  0.000000000
59379.957441000  0.949338824  0.000000000
59379.957734000  0.955917647  0.000000000
59379.958432000  0.951485882  0.000000000
59379.958729000  0.948309412  0.000000000
59379.959024000  0.948245882  0.000000000
59379.959325000  0.954968235  0.000000000
59379.959739000  0.947376471  0.000000000
59379.960033000  0.961811765  0.000000000
59379.960338000  0.953988235  0.000000000
59379.960644000  0.953554118  0.000000000
59379.960935000  0.957767059  0.000000000
59379.961241000  0.952272941  0.000000000
59379.961647000  0.953997647  0.000000000
59379.961933000  0.950332941  0.000000000
59379.962221000  0.953631765  0.000000000
59379.962513000  0.953036471  0.000000000
59379.962805000  0.954870588  0.000000000
59379.963210000  0.961829412  0.000000000
59379.963500000  0.958197647  0.000000000
59379.963789000  0.960252941  0.000000000
59379.964082000  0.954424706  0.000000000
59379.964382000  0.955337647  0.000000000
59379.964681000  0.952927059  0.000000000
59379.965080000  0.958285882  0.000000000
59379.965374000  0.958331765  0.000000000
59379.965667000  0.966068235  0.000000000
59379.965971000  0.963817647  0.000000000
59379.966264000  0.962122353  0.000000000
59379.966666000  0.958472941  0.000000000
59379.966959000  0.961078824  0.000000000
59379.967246000  0.971230588  0.000000000
59379.967550000  0.966345882  0.000000000
59379.967847000  0.968289412  0.000000000
59379.968138000  0.965565882  0.000000000
59379.968550000  0.964308235  0.000000000
59379.968851000  0.964218824  0.000000000
59379.969153000  0.967924706  0.000000000
59379.969451000  0.968583529  0.000000000
59379.969743000  0.961196471  0.000000000
59379.970160000  0.978945882  0.000000000
59379.970453000  0.964055294  0.000000000
59379.970750000  0.966800000  0.000000000
59379.971049000  0.968356471  0.000000000
59379.971345000  0.968537647  0.000000000
59379.971638000  0.978749412  0.000000000
59379.971934000  0.971344706  0.000000000
59379.972343000  0.977680000  0.000000000
59379.972634000  0.974081176  0.000000000
59379.972936000  0.978602353  0.000000000
59379.973233000  0.971097647  0.000000000
59379.973524000  0.977320000  0.000000000
59379.973830000  0.972430588  0.000000000
59379.974239000  0.973148235  0.000000000
59379.974533000  0.972140000  0.000000000
59379.974830000  0.971291765  0.000000000
59379.975123000  0.973710588  0.000000000
59379.975424000  0.965808235  0.000000000
59379.975714000  0.969542353  0.000000000
59379.976013000  0.974556471  0.000000000
59379.976315000  0.976129412  0.000000000
59379.976724000  0.979768235  0.000000000
59379.977013000  0.976832941  0.000000000
59379.977308000  0.975018824  0.000000000
59379.977594000  0.979642353  0.000000000
59379.977900000  0.976909412  0.000000000
59379.978197000  0.981622353  0.000000000
59379.978610000  0.984522353  0.000000000
59379.978902000  0.979936471  0.000000000
59379.979209000  0.978168235  0.000000000
59379.979513000  0.980112941  0.000000000
59379.979810000  0.977127059  0.000000000
59379.980112000  0.975628235  0.000000000
59379.980403000  0.983282353  0.000000000
59379.980811000  0.975130588  0.000000000
59379.981098000  0.985400000  0.000000000
59379.981384000  0.977421176  0.000000000
59379.981681000  0.971448235  0.000000000
59379.981971000  0.981561176  0.000000000
59379.982259000  0.989064706  0.000000000
59379.982679000  0.986790588  0.000000000
59379.982968000  0.989296471  0.000000000
59379.983272000  0.995122353  0.000000000
59379.983564000  0.988063529  0.000000000
59379.983864000  0.999065882  0.000000000
59379.984168000  0.977582353  0.000000000
59379.984464000  0.989149412  0.000000000
59379.984869000  0.976332941  0.000000000
59379.985163000  1.000157647  0.000000000
59379.985462000  0.995763529  0.000000000
59379.985761000  0.975151765  0.000000000
59379.986054000  0.987511765  0.000000000
59379.986354000  0.997895294  0.000000000
59379.986762000  0.985807059  0.000000000
59379.987068000  0.987077647  0.000000000
59380.355189000  1.006468066  0.000000000
59380.359229000  1.005912025  0.000000000
59380.360309000  1.006282685  0.000000000
59380.361379000  1.000184224  0.000000000
59380.362449000  1.008788215  0.000000000
59380.363519000  1.009624777  0.000000000
59380.364609000  1.014378417  0.000000000
59380.365679000  1.001659236  0.000000000
59380.366759000  1.003228821  0.000000000
59380.367829000  1.006282685  0.000000000
59380.368899000  1.007395485  0.000000000
59380.369979000  1.010462033  0.000000000
59380.371049000  1.004985973  0.000000000
59380.372119000  1.011299983  0.000000000
59380.373199000  1.006004677  0.000000000
59380.374269000  1.007581071  0.000000000
59380.375339000  1.007488274  0.000000000
59380.376409000  1.001936043  0.000000000
59380.377489000  1.005171115  0.000000000
59380.378559000  1.016904104  0.000000000
59380.379629000  1.010834370  0.000000000
59380.380709000  1.013164583  0.000000000
59380.381779000  1.006931669  0.000000000
59380.382849000  1.006931669  0.000000000
59380.383929000  1.008695306  0.000000000
59380.384999000  1.009066992  0.000000000
59380.386069000  1.008138035  0.000000000
59380.387149000  1.005356291  0.000000000
59380.388219000  1.012231854  0.000000000
59380.390369000  1.013724634  0.000000000
59380.391439000  1.002766923  0.000000000
59380.392509000  1.009996805  0.000000000
59380.393589000  1.012325088  0.000000000
59380.394659000  1.009717771  0.000000000
59380.395729000  1.010741273  0.000000000
59380.396809000  1.011113712  0.000000000
59380.397879000  1.020845456  0.000000000
59380.398949000  1.005448892  0.000000000
59380.400029000  1.010368970  0.000000000
59380.401099000  1.007117170  0.000000000
59380.402169000  1.014098172  0.000000000
59380.403239000  1.011579454  0.000000000
59380.404319000  1.013164583  0.000000000
59380.405389000  1.006097338  0.000000000
59380.406459000  1.015967932  0.000000000
59380.407539000  1.011206843  0.000000000
59380.409679000  1.011299983  0.000000000
59380.410759000  1.008788215  0.000000000
59380.411829000  1.007395485  0.000000000
59380.412899000  1.011113712  0.000000000
59380.413979000  1.011206843  0.000000000
59380.415049000  1.014098172  0.000000000
59380.417199000  1.011765811  0.000000000
59380.419339000  1.018685208  0.000000000
59380.420419000  1.008974058  0.000000000
59380.421489000  1.004893414  0.000000000
59380.422559000  1.014004775  0.000000000
59380.423639000  1.016435910  0.000000000
59380.424709000  1.013444570  0.000000000
59380.425779000  1.009159935  0.000000000
59380.427929000  1.006097338  0.000000000
59380.428999000  1.006838931  0.000000000
59380.430069000  1.017185124  0.000000000
59380.431149000  1.013257904  0.000000000
59380.432219000  1.013071272  0.000000000
59380.433289000  1.012511583  0.000000000
59380.434369000  1.007952346  0.000000000
59380.435439000  1.011486289  0.000000000
59380.436509000  1.008974058  0.000000000
59380.437589000  1.010275916  0.000000000
59380.438659000  1.008602406  0.000000000
59380.439729000  1.006653482  0.000000000
59380.441879000  1.008602406  0.000000000
59380.442949000  1.009438814  0.000000000
59380.444029000  1.014658739  0.000000000
59380.445099000  1.010555104  0.000000000
59380.446169000  1.010927475  0.000000000
59380.447249000  1.015126114  0.000000000
59380.448319000  1.013724634  0.000000000
59380.449389000  1.011579454  0.000000000
59380.450469000  1.011765811  0.000000000
59380.451539000  1.010648184  0.000000000
59380.452609000  1.008974058  0.000000000
59380.453689000  1.011952203  0.000000000
59380.454759000  1.012325088  0.000000000
59380.455829000  1.009996805  0.000000000
59380.456909000  1.009903785  0.000000000
59380.457979000  1.009717771  0.000000000
59380.459049000  1.010927475  0.000000000
59380.460129000  1.011486289  0.000000000
59380.461199000  1.014284993  0.000000000
59380.462269000  1.010182871  0.000000000
59380.463349000  1.011020589  0.000000000
59380.464419000  1.011859003  0.000000000
59380.465489000  1.014004775  0.000000000
59380.466569000  1.008138035  0.000000000
59380.467639000  1.012231854  0.000000000
59380.468709000  1.011765811  0.000000000
59380.469779000  1.013351232  0.000000000
59380.470859000  1.016904104  0.000000000
59380.471929000  1.015032622  0.000000000
59380.472999000  1.010741273  0.000000000
59380.475149000  1.007859514  0.000000000
59380.476219000  1.013444570  0.000000000
59380.477299000  1.007024415  0.000000000
59380.478369000  1.012977969  0.000000000
59380.479439000  1.003783379  0.000000000
59380.480519000  1.013631270  0.000000000
59380.481589000  1.012418331  0.000000000
59380.482659000  1.013164583  0.000000000
59380.483739000  1.007859514  0.000000000
59380.484809000  1.010927475  0.000000000
59380.485879000  1.015032622  0.000000000
59380.486959000  1.013444570  0.000000000
59380.488029000  1.016997769  0.000000000
59380.489099000  1.010834370  0.000000000
59380.490179000  1.014752196  0.000000000
59380.491249000  1.011765811  0.000000000
59380.492319000  1.011020589  0.000000000
59380.493399000  1.013724634  0.000000000
59380.494469000  1.008974058  0.000000000
59380.495539000  1.013164583  0.000000000
59380.496619000  1.011952203  0.000000000
59380.497689000  1.014658739  0.000000000
59380.498759000  1.011672628  0.000000000
59380.499839000  1.010089834  0.000000000
59380.500909000  1.009159935  0.000000000
59380.501979000  1.014004775  0.000000000
59380.503059000  1.014939138  0.000000000
59380.504129000  1.009717771  0.000000000
59380.505199000  1.011393132  0.000000000
59380.506279000  1.009903785  0.000000000
59380.508419000  1.007209933  0.000000000
59380.509499000  1.009438814  0.000000000
59380.510569000  1.013071272  0.000000000
59380.511639000  1.012418331  0.000000000
59380.512709000  1.015967932  0.000000000
59380.513789000  1.012045411  0.000000000
59380.515929000  1.012698111  0.000000000
59380.517009000  1.012791389  0.000000000
59380.518079000  1.010089834  0.000000000
59380.519149000  1.013631270  0.000000000
59380.520229000  1.009531791  0.000000000
59380.521299000  1.013164583  0.000000000
59380.522369000  1.012604843  0.000000000
59380.523449000  1.011765811  0.000000000
59380.524519000  1.015219615  0.000000000
59380.525589000  1.011113712  0.000000000
59380.526669000  1.014004775  0.000000000
59380.527739000  1.012791389  0.000000000
59380.528809000  1.015874362  0.000000000
59380.529889000  1.009624777  0.000000000
59380.530959000  1.011952203  0.000000000
59380.532029000  1.007395485  0.000000000
59380.533109000  1.008323758  0.000000000
59380.534179000  1.013911386  0.000000000
59380.535249000  1.012231854  0.000000000
59380.536329000  1.010462033  0.000000000
59380.537399000  1.015500169  0.000000000
59380.538469000  1.012511583  0.000000000
59380.539549000  1.010368970  0.000000000
59380.540619000  1.023387245  0.000000000
59380.541689000  1.018309980  0.000000000
59380.542769000  1.015406642  0.000000000
59380.543839000  1.013444570  0.000000000
59380.544909000  1.013818005  0.000000000
59380.545989000  1.017372513  0.000000000
59380.547059000  1.012231854  0.000000000
59380.548129000  1.016529532  0.000000000
59380.549209000  1.013537916  0.000000000
59380.550279000  1.018779037  0.000000000
59380.551349000  1.014471849  0.000000000
59380.552429000  1.008974058  0.000000000
59380.553499000  1.009717771  0.000000000
59380.554569000  1.018309980  0.000000000
59380.555779000  1.006838931  0.000000000
59381.314525000  0.977237221  0.000900069
59381.314783000  0.982652583  0.000905056
59381.315041000  0.985371507  0.000907561
59381.315298000  0.982652583  0.000905056
59381.315556000  0.984464364  0.000906725
59381.315814000  0.981747943  0.000904223
59381.317632000  0.988097954  0.000910072
59381.318005000  0.978137704  0.000900898
59381.318381000  0.978137704  0.000900898
59381.318756000  0.980844136  0.000903391
59381.319132000  0.977237221  0.000900069
59381.319508000  0.979941161  0.000902559
59381.319885000  0.979941161  0.000902559
59381.320261000  0.980844136  0.000903391
59381.320638000  0.976337567  0.000899240
59381.321013000  0.977237221  0.000900069
59381.321389000  0.977237221  0.000900069
59381.321766000  0.978137704  0.000900898
59381.322142000  0.973643570  0.000896759
59381.322518000  0.974540742  0.000897585
59381.322894000  0.975438740  0.000898412
59381.323270000  0.969170084  0.000892639
59381.323645000  0.966495864  0.000890176
59381.324021000  0.972747224  0.000895933
59381.324397000  0.977237221  0.000900069
59381.324773000  0.964717152  0.000888537
59381.325150000  0.975438740  0.000898412
59381.325526000  0.979941161  0.000902559
59381.325904000  0.972747224  0.000895933
59381.326280000  0.959400632  0.000883641
59381.326660000  0.974540742  0.000897585
59381.327036000  0.962941713  0.000886902
59381.327415000  0.979039017  0.000901728
59381.327791000  0.974540742  0.000897585
59381.328170000  0.967386450  0.000890996
59381.328547000  0.966495864  0.000890176
59381.328923000  0.970957007  0.000894284
59381.329299000  0.966495864  0.000890176
59381.329675000  0.971851703  0.000895108
59381.330051000  0.974540742  0.000897585
59381.330427000  0.973643570  0.000896759
59381.330804000  0.968277856  0.000891817
59381.331180000  0.965606099  0.000889356
59381.331556000  0.970063134  0.000893461
59381.331932000  0.963829024  0.000887719
59381.332308000  0.964717152  0.000888537
59381.332683000  0.966495864  0.000890176
59381.333058000  0.962941713  0.000886902
59381.333436000  0.965606099  0.000889356
59381.333811000  0.968277856  0.000891817
59381.334187000  0.966495864  0.000890176
59381.334564000  0.972747224  0.000895933
59381.334942000  0.965606099  0.000889356
59381.335318000  0.965606099  0.000889356
59381.335694000  0.966495864  0.000890176
59381.336070000  0.962055219  0.000886086
59381.336445000  0.961169542  0.000885270
59381.336823000  0.962055219  0.000886086
59381.337199000  0.961169542  0.000885270
59381.337576000  0.956753369  0.000881202
59381.337952000  0.953235044  0.000877962
59381.338327000  0.956753369  0.000881202
59381.338703000  0.955872572  0.000880391
59381.339079000  0.955872572  0.000880391
59381.339457000  0.951480736  0.000876346
59381.339833000  0.961169542  0.000885270
59381.340208000  0.956753369  0.000881202
59381.340584000  0.961169542  0.000885270
59381.340959000  0.959400632  0.000883641
59381.341336000  0.950604794  0.000875539
59381.341713000  0.947981801  0.000873124
59381.342091000  0.956753369  0.000881202
59381.342467000  0.955872572  0.000880391
59381.342844000  0.950604794  0.000875539
59381.343219000  0.952357486  0.000877154
59381.343596000  0.951480736  0.000876346
59381.343972000  0.951480736  0.000876346
59381.344348000  0.953235044  0.000877962
59381.344725000  0.951480736  0.000876346
59381.345100000  0.954113410  0.000878771
59381.345477000  0.952357486  0.000877154
59381.345852000  0.949729657  0.000874733
59381.346228000  0.939290652  0.000865119
59381.346605000  0.944495733  0.000869913
59381.346980000  0.945366046  0.000870714
59381.347357000  0.946237161  0.000871517
59381.347733000  0.944495733  0.000869913
59381.348108000  0.942757509  0.000868312
59381.348484000  0.943626220  0.000869112
59381.348859000  0.946237161  0.000871517
59381.349235000  0.941022484  0.000866714
59381.349612000  0.941889597  0.000867512
59381.349988000  0.947109079  0.000872320
59381.350364000  0.946237161  0.000871517
59381.350740000  0.942757509  0.000868312
59381.351116000  0.936698878  0.000862732
59381.351492000  0.938425931  0.000864322
59381.351869000  0.938425931  0.000864322
59381.352244000  0.944495733  0.000869913
59381.352620000  0.937562007  0.000863527
59381.352996000  0.943626220  0.000869112
59381.353371000  0.941889597  0.000867512
59381.353747000  0.935836544  0.000861937
59381.354123000  0.934975003  0.000861144
59381.354500000  0.936698878  0.000862732
59381.354876000  0.939290652  0.000865119
59381.355251000  0.938425931  0.000864322
59381.355627000  0.932395138  0.000858768
59381.356003000  0.934975003  0.000861144
59381.356378000  0.930679183  0.000857187
59381.356754000  0.932395138  0.000858768
59381.357130000  0.932395138  0.000858768
59381.357507000  0.927256743  0.000854035
59381.357883000  0.930679183  0.000857187
59381.358333000  0.931536765  0.000857977
59381.358710000  0.930679183  0.000857187
59381.359087000  0.928966387  0.000855610
59381.359464000  0.930679183  0.000857187
59381.359840000  0.925550245  0.000852463
59381.360217000  0.925550245  0.000852463
59381.360593000  0.926403101  0.000853249
59381.360969000  0.930679183  0.000857187
59381.361346000  0.928111171  0.000854822
59381.361721000  0.923846888  0.000850894
59381.362097000  0.927256743  0.000854035
59381.362472000  0.928111171  0.000854822
59381.362849000  0.918755602  0.000846205
59381.363224000  0.926403101  0.000853249
59381.363600000  0.922996385  0.000850111
59381.363976000  0.922146665  0.000849328
59381.364351000  0.923846888  0.000850894
59381.364726000  0.923846888  0.000850894
59381.365102000  0.920449572  0.000847765
59381.365479000  0.916220490  0.000843870
59381.365854000  0.916220490  0.000843870
59381.366231000  0.916220490  0.000843870
59381.366606000  0.915377008  0.000843093
59381.366982000  0.912851219  0.000840767
59381.367357000  0.915377008  0.000843093
59381.367733000  0.915377008  0.000843093
59381.368108000  0.912010839  0.000839993
59381.368483000  0.907820530  0.000836134
59381.368859000  0.910332400  0.000838447
59381.369235000  0.909494339  0.000837675
59381.369610000  0.907820530  0.000836134
59381.369986000  0.910332400  0.000838447
59381.370361000  0.913692374  0.000841542
59381.370737000  0.909494339  0.000837675
59381.371112000  0.906149802  0.000834595
59381.371488000  0.912010839  0.000839993
59381.371864000  0.904482149  0.000833059
59381.372240000  0.905315592  0.000833826
59381.372617000  0.905315592  0.000833826
59381.372994000  0.900326431  0.000829231
59381.373370000  0.897015608  0.000826182
59381.373746000  0.897842171  0.000826943
59381.374123000  0.904482149  0.000833059
59381.374498000  0.903649474  0.000832292
59381.374874000  0.902817565  0.000831526
59381.375250000  0.901986422  0.000830760
59381.375626000  0.897842171  0.000826943
59381.376002000  0.904482149  0.000833059
59381.376377000  0.897842171  0.000826943
59381.376754000  0.902817565  0.000831526
59381.377130000  0.900326431  0.000829231
59381.377506000  0.899497582  0.000828468
59381.377881000  0.899497582  0.000828468
59381.378257000  0.893716961  0.000823144
59381.378633000  0.892894196  0.000822386
59381.379008000  0.887973489  0.000817854
59381.379384000  0.891250938  0.000820872
59381.379759000  0.896189807  0.000825421
59381.380135000  0.892072189  0.000821629
59381.380511000  0.895364766  0.000824661
59381.380887000  0.891250938  0.000820872
59381.381263000  0.892072189  0.000821629
59381.381638000  0.887973489  0.000817854
59381.382014000  0.886339287  0.000816349
59381.382389000  0.890430444  0.000820117
59381.382763000  0.887156012  0.000817101
59381.383136000  0.884708093  0.000814846
59381.383509000  0.889610704  0.000819362
59381.383883000  0.886339287  0.000816349
59381.384256000  0.886339287  0.000816349
59381.384630000  0.881454704  0.000811850
59381.387087000  0.887156012  0.000817101
59381.387633000  0.881454704  0.000811850
59381.388180000  0.883893622  0.000814096
59381.388726000  0.881454704  0.000811850
59381.389272000  0.877404788  0.000808120
59381.389819000  0.874178256  0.000805148
59381.390365000  0.869360693  0.000800711
59381.390911000  0.873373479  0.000804407
59381.391457000  0.878213280  0.000808864
59381.392004000  0.876597040  0.000807376
59381.392550000  0.873373479  0.000804407
59381.393096000  0.868560350  0.000799974
59381.393643000  0.869360693  0.001601422
59381.394189000  0.868560350  0.000799974
59381.394736000  0.871766147  0.000802926
59381.395282000  0.864569678  0.000796298
59381.395828000  0.869360693  0.000800711
59381.396201000  0.866163742  0.000797766
59381.396573000  0.865366343  0.000797032
59381.396946000  0.866163742  0.000797766
59381.397318000  0.864569678  0.000796298
59381.397691000  0.862978548  0.000794833
59381.398063000  0.860597341  0.000792639
59381.398435000  0.865366343  0.001594064
59381.398808000  0.859013522  0.001582361
59381.399180000  0.860597341  0.001585279
59381.399553000  0.856643256  0.000788998
59381.399925000  0.864569678  0.001592596
59381.400298000  0.855066713  0.000787546
59381.400670000  0.862978548  0.001589665
59381.401043000  0.855066713  0.001575091
59381.401416000  0.856643256  0.000788998
59381.401788000  0.857432617  0.000789725
59381.402161000  0.858222705  0.000790452
59381.402533000  0.856643256  0.000788998
59381.402906000  0.856643256  0.000788998
59381.403278000  0.855854621  0.000788271
59381.403651000  0.854279530  0.000786821
59381.404023000  0.852707337  0.001570745
59381.404396000  0.854279530  0.001573641
59381.404768000  0.854279530  0.001573641
59381.405141000  0.847227414  0.000780325
59381.405513000  0.855066713  0.001575091
59381.405885000  0.845668200  0.001557778
59381.406258000  0.851138038  0.002351781
59381.406630000  0.855854621  0.002364814
59381.407003000  0.848008099  0.002343133
59381.407375000  0.850354472  0.001566411
59381.407748000  0.849571627  0.002347453
59381.408121000  0.854279530  0.001573641
59381.408493000  0.849571627  0.001564969
59381.408866000  0.850354472  0.000783205
59381.409238000  0.848789503  0.001563528
59381.409611000  0.845668200  0.001557778
59381.409983000  0.848789503  0.001563528
59381.410355000  0.844111856  0.001554912
59381.410728000  0.840233514  0.001547767
59381.411101000  0.844111856  0.001554912
59381.411473000  0.841007754  0.001549194
59381.411845000  0.842558375  0.001552050
59381.412218000  0.849571627  0.001564969
59381.412590000  0.845668200  0.002336668
59381.412963000  0.849571627  0.001564969
59381.413335000  0.841782708  0.001550621
59381.413708000  0.835603018  0.001539238
59381.414080000  0.842558375  0.001552050
59381.414453000  0.841782708  0.002325932
59381.414825000  0.841007754  0.002323790
59381.415198000  0.848008099  0.001562089
59381.415570000  0.840233514  0.001547767
59381.415943000  0.838687171  0.001544919
59381.416315000  0.843334758  0.001553480
59381.416688000  0.841782708  0.001550621
59381.417060000  0.838687171  0.001544919
59381.417433000  0.845668200  0.001557778
59381.417805000  0.843334758  0.001553480
59381.418178000  0.840233514  0.001547767
59381.418551000  0.841007754  0.001549194
59381.418923000  0.842558375  0.000776025
59381.419295000  0.845668200  0.000778889
59381.419668000  0.837915067  0.000771748
59381.420043000  0.838687171  0.001544919
59381.420418000  0.837143674  0.000771038
59381.420793000  0.839459987  0.000773171
59381.421168000  0.839459987  0.000773171
59381.421543000  0.831763771  0.000766083
59381.421918000  0.840233514  0.001547767
59381.422293000  0.841782708  0.000775311
59381.422668000  0.839459987  0.000773171
59381.423043000  0.837915067  0.000771748
59381.423418000  0.837143674  0.000771038
59381.423793000  0.836372992  0.000770328
59381.424168000  0.841007754  0.000774597
59381.424543000  0.836372992  0.000770328
59381.424918000  0.833297349  0.000767495
59381.425292000  0.834833754  0.000768910
59381.425667000  0.837915067  0.000771748
59381.426042000  0.834833754  0.000768910
59381.426418000  0.839459987  0.000773171
59381.426792000  0.839459987  0.000773171
59381.427167000  0.834833754  0.000768910
59381.427542000  0.836372992  0.000770328
59381.427917000  0.835603018  0.000769619
59381.428292000  0.836372992  0.000770328
59381.428667000  0.838687171  0.000772459
59381.429042000  0.837915067  0.000771748
59381.429417000  0.834833754  0.000768910
59381.429792000  0.830998041  0.000765377
59381.430167000  0.836372992  0.000770328
59381.430542000  0.844111856  0.000777456
59381.430917000  0.836372992  0.000770328
59381.431292000  0.835603018  0.000769619
59381.431667000  0.838687171  0.000772459
59381.432042000  0.836372992  0.000770328
59381.432417000  0.831763771  0.000766083
59381.432792000  0.838687171  0.000772459
59381.433167000  0.840233514  0.000773884
59381.433542000  0.837915067  0.000771748
59381.433917000  0.837143674  0.000771038
59381.434292000  0.833297349  0.000767495
59381.434667000  0.833297349  0.000767495
59381.435042000  0.834065197  0.000768202
59381.435417000  0.835603018  0.000769619
59381.435792000  0.834065197  0.000768202
59381.436167000  0.832530207  0.000766789
59381.436542000  0.831763771  0.000766083
59381.436917000  0.834065197  0.000768202
59381.437292000  0.833297349  0.000767495
59381.437667000  0.836372992  0.000770328
59381.438042000  0.830998041  0.000765377
59381.438417000  0.833297349  0.000767495
59381.438791000  0.835603018  0.000769619
59381.439166000  0.836372992  0.000770328
59381.439541000  0.834833754  0.000768910
59381.439916000  0.828705078  0.000763266
59381.440291000  0.830998041  0.000765377
59381.440666000  0.834833754  0.000768910
59381.441041000  0.830998041  0.000765377
59381.441416000  0.835603018  0.000769619
59381.441791000  0.831763771  0.000766083
59381.442166000  0.834065197  0.000768202
59381.442541000  0.834065197  0.000768202
59381.442916000  0.831763771  0.000766083
59381.443291000  0.830998041  0.000765377
59381.443666000  0.832530207  0.000766789
59381.444042000  0.833297349  0.000767495
59381.444416000  0.831763771  0.000766083
59381.444792000  0.833297349  0.000767495
59381.445167000  0.831763771  0.000766083
59381.445542000  0.834833754  0.000768910
59381.445920000  0.829468695  0.000763969
59381.446295000  0.834065197  0.000768202
59381.446670000  0.831763771  0.000766083
59381.447045000  0.837143674  0.000771038
59381.447420000  0.832530207  0.000766789
59381.447794000  0.833297349  0.000767495
59381.448170000  0.833297349  0.000767495
59381.448545000  0.833297349  0.000767495
59381.448919000  0.834833754  0.000768910
59381.449294000  0.829468695  0.000763969
59381.449669000  0.824897524  0.000759759
59381.450044000  0.834833754  0.000768910
59381.450419000  0.830998041  0.000765377
59381.450794000  0.833297349  0.000767495
59381.451169000  0.830233016  0.000764673
59381.451544000  0.831763771  0.000766083
59381.451918000  0.830998041  0.000765377
59381.452294000  0.830233016  0.000764673
59381.452668000  0.828705078  0.000763266
59381.453043000  0.827179952  0.000761861
59381.453418000  0.830233016  0.000764673
59381.453793000  0.833297349  0.000767495
59381.454168000  0.833297349  0.000767495
59381.454544000  0.834833754  0.000768910
59381.454918000  0.837143674  0.000771038
59381.455293000  0.832530207  0.000766789
59381.455668000  0.830998041  0.000765377
59381.456043000  0.830998041  0.000765377
59381.456418000  0.833297349  0.000767495
59381.456793000  0.827942164  0.000762563
59381.457168000  0.834065197  0.000768202
59381.457543000  0.832530207  0.000766789
59381.457918000  0.828705078  0.000763266
59381.458293000  0.829468695  0.000763969
59381.458668000  0.833297349  0.000767495
59381.459043000  0.830998041  0.000765377
59381.459418000  0.827179952  0.000761861
59381.459793000  0.830998041  0.000765377
59381.460168000  0.830998041  0.000765377
59381.460543000  0.827179952  0.000761861
59381.460918000  0.832530207  0.000766789
59381.461293000  0.832530207  0.000766789
59381.461668000  0.832530207  0.000766789
59381.462043000  0.830998041  0.000765377
59381.462418000  0.829468695  0.000763969
59381.462793000  0.830233016  0.000764673
59381.463168000  0.832530207  0.000766789
59381.463543000  0.830998041  0.000765377
59381.463918000  0.830233016  0.000764673
59381.464293000  0.833297349  0.000767495
59381.464668000  0.833297349  0.000767495
59381.465043000  0.827179952  0.000761861
59381.465418000  0.832530207  0.000766789
59381.465792000  0.832530207  0.000766789
59381.466168000  0.833297349  0.000767495
59381.466543000  0.832530207  0.000766789
59381.466918000  0.830233016  0.000764673
59381.467292000  0.831763771  0.000766083
59381.467668000  0.830998041  0.000765377
59381.468043000  0.831763771  0.000766083
59381.468418000  0.829468695  0.000763969
59381.468792000  0.832530207  0.000766789
59381.469168000  0.827942164  0.000762563
59381.469543000  0.830998041  0.000765377
59381.469917000  0.830233016  0.000764673
59381.470292000  0.832530207  0.000766789
59381.470667000  0.832530207  0.000766789
59381.471042000  0.834065197  0.000768202
59381.471417000  0.830233016  0.000764673
59381.471792000  0.828705078  0.000763266
59381.472167000  0.830998041  0.000765377
59381.472542000  0.824897524  0.000759759
59381.472917000  0.830998041  0.000765377
59381.473292000  0.828705078  0.000763266
59381.473667000  0.835603018  0.000769619
59381.474042000  0.837143674  0.000771038
59381.474417000  0.827179952  0.000761861
59381.474791000  0.830233016  0.000764673
59381.475166000  0.826418442  0.000761160
59381.475541000  0.831763771  0.000766083
59381.475916000  0.827179952  0.000761861
59381.476292000  0.831763771  0.000766083
59381.476667000  0.833297349  0.000767495
59381.477042000  0.834833754  0.001537821
59381.477417000  0.833297349  0.000767495
59381.477792000  0.827179952  0.000761861
59381.478167000  0.834065197  0.000768202
59381.478542000  0.830998041  0.000765377
59381.478917000  0.827179952  0.000761861
59381.479292000  0.834833754  0.000768910
59381.479667000  0.829468695  0.001527938
59381.480042000  0.833297349  0.001534990
59381.480417000  0.830998041  0.000765377
59381.480792000  0.830233016  0.000764673
59381.481167000  0.831763771  0.001532165
59381.481541000  0.828705078  0.001526531
59381.481916000  0.834065197  0.001536405
59381.482291000  0.830998041  0.001530755
59381.482666000  0.831763771  0.001532165
59381.483041000  0.831763771  0.001532165
59381.483416000  0.838687171  0.001544919
59381.483791000  0.837915067  0.001543497
59381.484166000  0.831763771  0.001532165
59381.484541000  0.831763771  0.000766083
59381.484916000  0.835603018  0.001539238
59381.485291000  0.833297349  0.001534990
59381.485666000  0.832530207  0.000766789
59381.486041000  0.834833754  0.001537821
59381.486416000  0.834833754  0.001537821
59381.486791000  0.832530207  0.001533577
59381.487166000  0.831763771  0.000766083
59381.487541000  0.830233016  0.001529346
59381.487916000  0.833297349  0.001534990
59381.488291000  0.839459987  0.001546342
59381.488666000  0.834065197  0.001536405
59381.489041000  0.827942164  0.001525126
59381.489416000  0.828705078  0.002289797
59381.489791000  0.834065197  0.002304607
59381.490166000  0.830233016  0.002294019
59381.490541000  0.830233016  0.002294019
59381.490916000  0.830998041  0.002296132
59381.491291000  0.834065197  0.002304607
59381.491666000  0.832530207  0.002300366
59381.492041000  0.835603018  0.002308856
59381.492416000  0.832530207  0.002300366
59381.492791000  0.837915067  0.003086993
59381.493166000  0.838687171  0.003089838
59381.493541000  0.834833754  0.002306731
59381.493916000  0.833297349  0.003069981
59381.494291000  0.836372992  0.002310984
59381.494666000  0.833297349  0.002302486
59381.495041000  0.831763771  0.002298248
59381.495416000  0.836372992  0.002310984
59381.495791000  0.829468695  0.002291907
59381.496166000  0.831763771  0.002298248
59381.496541000  0.830233016  0.002294019
59381.496916000  0.837143674  0.002313113
59381.497291000  0.831763771  0.002298248
59381.497666000  0.832530207  0.003067155
59381.498041000  0.830233016  0.002294019
59381.498416000  0.830233016  0.002294019
59381.498791000  0.836372992  0.002310984
59381.499166000  0.827942164  0.002287689
59381.499541000  0.835603018  0.002308856
59381.499916000  0.834065197  0.002304607
59381.500291000  0.834833754  0.002306731
59381.500666000  0.827179952  0.003047444
59381.501041000  0.830998041  0.003061510
59381.501416000  0.830233016  0.003058691
59381.501791000  0.836372992  0.003081312
59381.502166000  0.835603018  0.003078475
59381.502541000  0.829468695  0.003055876
59381.502915000  0.837915067  0.002315245
59381.503290000  0.836372992  0.002310984
59381.503665000  0.836372992  0.002310984
59381.504040000  0.833297349  0.002302486
59381.504415000  0.837915067  0.002315245
59381.504790000  0.838687171  0.002317378
59381.505165000  0.834833754  0.003075641
59381.505540000  0.838687171  0.002317378
59381.505915000  0.843334758  0.002330220
59381.506289000  0.827179952  0.002285583
59381.506664000  0.840233514  0.002321651
59381.507039000  0.837915067  0.002315245
59381.507414000  0.831763771  0.003064331
59381.507789000  0.827942164  0.003050252
59381.508165000  0.837915067  0.003086993
59381.508539000  0.834065197  0.003072810
59381.508914000  0.829468695  0.003055876
59381.509289000  0.840233514  0.003095535
59381.509664000  0.835603018  0.003078475
59381.510040000  0.837143674  0.003084151
59381.510415000  0.839459987  0.003092685
59381.510790000  0.833297349  0.002302486
59381.511164000  0.836372992  0.002310984
59381.511539000  0.834065197  0.001536405
59381.511914000  0.836372992  0.001540656
59381.512289000  0.841782708  0.001550621
59381.512664000  0.841782708  0.000775311
59381.513039000  0.837143674  0.000771038
59381.513415000  0.837143674  0.000771038
59381.513790000  0.834833754  0.000768910
59381.514165000  0.830233016  0.001529346
59381.514540000  0.834065197  0.001536405
59381.514914000  0.839459987  0.001546342
59381.515290000  0.838687171  0.000772459
59381.515665000  0.841782708  0.000775311
59381.516040000  0.837915067  0.000771748
59381.516415000  0.839459987  0.000773171
59381.516789000  0.839459987  0.000773171
59381.517164000  0.840233514  0.000773884
59381.517539000  0.838687171  0.000772459
59381.517914000  0.837143674  0.000771038
59381.518289000  0.841007754  0.000774597
59381.518664000  0.834833754  0.000768910
59381.519039000  0.835603018  0.000769619
59381.519414000  0.837915067  0.000771748
59381.519789000  0.844111856  0.000777456
59381.520164000  0.841007754  0.000774597
59381.520540000  0.840233514  0.000773884
59381.520915000  0.840233514  0.000773884
59381.521290000  0.843334758  0.000776740
59381.521665000  0.839459987  0.000773171
59381.522040000  0.842558375  0.000776025
59381.522415000  0.838687171  0.000772459
59381.522790000  0.844111856  0.000777456
59381.523165000  0.848008099  0.000781044
59381.523540000  0.838687171  0.000772459
59381.523915000  0.846447448  0.001559214
59381.524290000  0.841007754  0.001549194
59381.524665000  0.845668200  0.001557778
59381.525040000  0.842558375  0.002328075
59381.525415000  0.842558375  0.002328075
59381.525790000  0.843334758  0.002330220
59381.526165000  0.841007754  0.002323790
59381.526541000  0.838687171  0.002317378
59381.526916000  0.848008099  0.002343133
59381.527290000  0.844111856  0.002332367
59381.527665000  0.843334758  0.003106960
59381.528040000  0.848008099  0.003124177
59381.528415000  0.851922326  0.002353948
59381.528790000  0.849571627  0.002347453
59381.529165000  0.844111856  0.001554912
59381.529540000  0.850354472  0.001566411
59381.529915000  0.851922326  0.000784649
59381.530578000  0.850354472  0.000783205
59381.530953000  0.848008099  0.000781044
59381.531328000  0.845668200  0.001557778
59381.531703000  0.855854621  0.001576542
59381.532078000  0.854279530  0.001573641
59381.532453000  0.855066713  0.000787546
59381.532828000  0.855854621  0.000788271
59381.533203000  0.854279530  0.000786821
59381.533578000  0.855854621  0.000788271
59381.533953000  0.850354472  0.000783205
59381.534328000  0.855066713  0.000787546
59381.534703000  0.851922326  0.000784649
59381.535078000  0.870161772  0.000801449
59381.535453000  0.852707337  0.000785372
59381.535828000  0.857432617  0.000789725
59381.536203000  0.856643256  0.000788998
59381.537778000  0.859013522  0.000791181
59381.537921000  0.859013522  0.000791181
59381.538065000  0.862978548  0.000794833
59381.538208000  0.859013522  0.000791181
59381.538352000  0.858222705  0.000790452
59381.538495000  0.857432617  0.000789725
59381.539835000  0.866163742  0.000797766
59381.540210000  0.862978548  0.000794833
59381.540585000  0.866163742  0.000797766
59381.549918000  0.879832499  0.000810356
59381.550293000  0.877404788  0.000808120
59381.550668000  0.876597040  0.000807376
59381.551043000  0.883079900  0.000813347
59381.551418000  0.883079900  0.000813347
59381.551793000  0.883893622  0.000814096
59381.552168000  0.884708093  0.000814846
59381.552543000  0.884708093  0.000814846
59381.552918000  0.885523315  0.000815597
59381.553293000  0.889610704  0.000819362
59381.553668000  0.887156012  0.000817101
59381.554043000  0.887156012  0.000817101
59381.557994000  0.892894196  0.000822386
59381.558369000  0.894540484  0.000823902
59381.558744000  0.892894196  0.000822386
59381.559120000  0.894540484  0.000823902
59381.559495000  0.894540484  0.000823902
59381.559869000  0.894540484  0.000823902
59381.560245000  0.896189807  0.000825421
59381.560620000  0.898669495  0.000827705
59381.560995000  0.900326431  0.000829231
59381.561370000  0.897842171  0.000826943
59381.561745000  0.897015608  0.000826182
59381.562120000  0.900326431  0.000829231
59381.562496000  0.901156044  0.000829995
59381.562871000  0.899497582  0.000828468
59381.563246000  0.903649474  0.000832292
59381.563621000  0.903649474  0.000832292
59381.563996000  0.906984782  0.000835364
59381.564371000  0.911171233  0.000839220
59381.564746000  0.902817565  0.000831526
59381.565121000  0.903649474  0.000832292
59381.565496000  0.906984782  0.000835364
59381.565871000  0.912851219  0.000840767
59381.566621000  0.912010839  0.000839993
59381.566996000  0.910332400  0.000838447
59381.567371000  0.913692374  0.000841542
59381.567747000  0.906149802  0.000834595
59381.568122000  0.915377008  0.000843093
59381.568500000  0.913692374  0.000841542
59381.568879000  0.916220490  0.000843870
59381.569257000  0.914534303  0.000842317
59381.569636000  0.914534303  0.000842317
59381.570011000  0.917909786  0.000845426
59381.570387000  0.915377008  0.000843093
59381.570762000  0.914534303  0.000842317
59381.571138000  0.914534303  0.000842317
59381.571512000  0.920449572  0.000847765
59381.571888000  0.915377008  0.000843093
59381.572263000  0.916220490  0.000843870
59381.572638000  0.921297728  0.000848547
59381.573014000  0.916220490  0.000843870
59381.573393000  0.917064749  0.000844648
59381.573772000  0.920449572  0.000847765
59381.574148000  0.926403101  0.000853249
59381.574524000  0.921297728  0.000848547
59381.574900000  0.919602197  0.000846985
59381.575276000  0.924698174  0.000851678
59381.575651000  0.928111171  0.000854822
59381.576027000  0.925550245  0.000852463
59381.576403000  0.924698174  0.000851678
59381.576779000  0.923846888  0.000850894
59381.577155000  0.922996385  0.000850111
59381.577530000  0.925550245  0.000852463
59381.577906000  0.925550245  0.000852463
59381.578282000  0.922996385  0.000850111
59381.578660000  0.924698174  0.000851678
59381.579036000  0.939290652  0.000865119
59381.579412000  0.934975003  0.000861144
59381.579788000  0.929822391  0.000856398
59381.580165000  0.927256743  0.000854035
59381.580541000  0.930679183  0.000857187
59381.580917000  0.939290652  0.001730237
59381.581293000  0.930679183  0.002571562
59381.581669000  0.925550245  0.002557390
59381.582045000  0.943626220  0.002607336
59381.582421000  0.935836544  0.003447749
59381.582797000  0.924698174  0.002555035
59381.583550000  0.926403101  0.003412995
59381.584302000  0.934975003  0.002583431
59381.584678000  0.925550245  0.002557390
59381.585430000  0.937562007  0.002590580
59381.586183000  0.927256743  0.002562105
59381.586559000  0.934114256  0.003441404
59381.586935000  0.940156169  0.003463663
59381.587687000  0.936698878  0.005176389
59381.588064000  0.924698174  0.005110071
59381.588440000  0.959400632  0.005301844
59381.588815000  0.941022484  0.004333569
59381.589191000  0.953235044  0.003511848
59381.589567000  0.941022484  0.003466855
59381.589943000  0.936698878  0.003450926
59381.590319000  0.944495733  0.003479651
59381.591070000  0.953235044  0.004389810
59381.591446000  0.944495733  0.003479651
59381.591822000  0.951480736  0.004381731
59381.592198000  0.948855327  0.003495712
59381.592573000  0.962055219  0.005316514
59381.592948000  0.954113410  0.006151396
59381.593323000  0.940156169  0.006927327
59381.593698000  0.962055219  0.006202599
59381.594073000  0.961169542  0.010623238
59381.594448000  0.968277856  0.007134535
59381.594823000  0.949729657  0.005248400
59381.595199000  0.954992586  0.007036645
59414.341669000  0.825049490  0.000000000
59414.343369000  0.823227747  0.000000000
59414.345059000  0.826418442  0.000000000
59414.346749000  0.827408542  0.000000000
59414.348439000  0.824214024  0.000000000
59414.350129000  0.831457394  0.000000000
59414.351819000  0.828628755  0.000000000
59414.353519000  0.829315915  0.000000000
59414.355209000  0.826418442  0.000000000
59414.356899000  0.829010440  0.000000000
59414.358599000  0.828018424  0.000000000
59414.360289000  0.823076117  0.000000000
59414.361979000  0.828170964  0.000000000
59414.363669000  0.826418442  0.000000000
59414.365359000  0.829927203  0.000000000
59414.367049000  0.828094690  0.000000000
59414.368749000  0.825201483  0.000000000
59414.370439000  0.831687166  0.000000000
59414.372129000  0.831227686  0.000000000
59414.373819000  0.831457394  0.000000000
59414.375509000  0.831227686  0.000000000
59414.377199000  0.834603112  0.000000000
59414.378899000  0.832683579  0.000000000
59414.380589000  0.834603112  0.000000000
59414.382279000  0.834833754  0.000000000
59414.383969000  0.835295227  0.000000000
59414.385659000  0.834372535  0.000000000
59414.387349000  0.832913689  0.000000000
59414.389049000  0.836450028  0.000000000
59414.390739000  0.836912395  0.000000000
59414.392429000  0.839614635  0.000000000
59414.394119000  0.842635981  0.000000000
59414.395809000  0.842403185  0.000000000
59414.397499000  0.842635981  0.000000000
59414.399189000  0.847305450  0.000000000
59414.400889000  0.849102266  0.000000000
59414.402579000  0.847773818  0.000000000
59414.404269000  0.853886210  0.000000000
59414.405959000  0.851216435  0.000000000
59414.407649000  0.856879988  0.000000000
59414.409339000  0.860676609  0.000000000
59414.411039000  0.857827570  0.000000000
59414.412729000  0.863455579  0.000000000
59414.414419000  0.867680825  0.000000000
59414.416109000  0.869440767  0.000000000
59414.417799000  0.871685858  0.000000000
59414.419489000  0.875306191  0.000000000
59414.421179000  0.879265433  0.000000000
59414.422879000  0.883405299  0.000000000
59414.424569000  0.884789581  0.000000000
59414.426259000  0.882592027  0.000000000
59414.438609000  0.910667840  0.000000000
59414.440309000  0.907736921  0.000000000
59414.441999000  0.910416248  0.000000000
59414.443689000  0.913103484  0.000000000
59414.445379000  0.917487170  0.000000000
59414.447069000  0.920788740  0.000000000
59414.448759000  0.927427565  0.000000000
59414.450459000  0.928709739  0.000000000
59414.452149000  0.931450971  0.000000000
59414.453839000  0.933168349  0.000000000
59414.455529000  0.934458460  0.000000000
59414.457219000  0.937734728  0.000000000
59414.458909000  0.940329368  0.000000000
59414.460609000  0.943191764  0.000000000
59414.462299000  0.943191764  0.000000000
59414.463989000  0.951130262  0.000000000
59414.465679000  0.950604794  0.000000000
59414.467369000  0.953761967  0.000000000
59414.469059000  0.952532933  0.000000000
59414.470749000  0.956400953  0.000000000
59414.472449000  0.959665760  0.000000000
59414.474139000  0.958605684  0.000000000
59414.475829000  0.957194071  0.000000000
59414.477519000  0.960019379  0.000000000
59414.479209000  0.961081019  0.000000000
59414.480919000  0.966495864  0.000000000
59414.482599000  0.968634649  0.000000000
59414.484299000  0.974271503  0.000000000
59414.485979000  0.974271503  0.000000000
59414.487669000  0.972568054  0.000000000
59414.489359000  0.973016041  0.000000000
59414.491069000  0.978408011  0.000000000
59414.492749000  0.978137704  0.000000000
59414.494449000  0.979850909  0.000000000
59414.496129000  0.982290627  0.000000000
59414.497829000  0.985553036  0.000000000
59414.499509000  0.984827121  0.000000000
59414.501219000  0.984917831  0.000000000
59414.502909000  0.988097954  0.000000000
59414.504599000  0.984192384  0.000000000
59414.506279000  0.988006951  0.000000000
59414.507979000  0.987733992  0.000000000
59414.509669000  0.989646288  0.000000000
59414.511349000  0.992841678  0.000000000
59414.513059000  0.989190644  0.000000000
59414.514749000  0.988735210  0.000000000
59414.516439000  0.987279229  0.000000000
59414.518129000  0.991836303  0.000000000
59414.519819000  0.987733992  0.000000000
59414.521499000  0.991288345  0.000000000
59414.523209000  0.991014480  0.000000000
59414.524899000  0.993939614  0.000000000
59414.526589000  0.989464005  0.000000000
59414.528279000  0.996322642  0.000000000
59414.529969000  0.991470964  0.000000000
59414.531659000  0.996689768  0.000000000
59414.533359000  0.991927658  0.000000000
59414.535049000  0.987370165  0.000000000
59414.536739000  0.992933127  0.000000000
59414.538429000  0.997975777  0.000000000
59414.540119000  0.990102142  0.000000000
59414.541809000  0.996781571  0.000000000
59414.543499000  0.995130415  0.000000000
59427.373980000  0.943539313  0.000000000
59427.375050000  0.949729657  0.000000000
59427.377190000  0.939117644  0.000000000
59427.378260000  0.945017824  0.000000000
59427.379320000  0.941889597  0.000000000
59427.380390000  0.942410248  0.000000000
59427.381460000  0.929651127  0.000000000
59427.382530000  0.932910541  0.000000000
59427.383600000  0.927769305  0.000000000
59427.384670000  0.927683858  0.000000000
59427.385740000  0.926403101  0.000000000
59427.386810000  0.919771609  0.000000000
59427.387880000  0.919686899  0.000000000
59427.388950000  0.921976815  0.000000000
59427.390020000  0.920958372  0.000000000
59427.391090000  0.917402670  0.000000000
59427.392160000  0.914365855  0.000000000
59427.393240000  0.910667840  0.000000000
59427.394310000  0.906901249  0.000000000
59427.395380000  0.910500105  0.000000000
59427.396460000  0.909494339  0.000000000
59427.397530000  0.906233266  0.000000000
59427.398610000  0.904732101  0.000000000
59427.399680000  0.904232266  0.000000000
59427.400750000  0.900409358  0.000000000
59427.401820000  0.895859699  0.000000000
59427.402900000  0.895529713  0.000000000
59427.405050000  0.892729734  0.000000000
59427.406120000  0.897098230  0.000000000
59427.407190000  0.893058688  0.000000000
59427.408270000  0.889610704  0.000000000
59427.409340000  0.886829232  0.000000000
59427.410410000  0.892400901  0.000000000
59427.411490000  0.882673321  0.000000000
59427.412560000  0.884137884  0.000000000
59427.413640000  0.880156701  0.000000000
59427.414710000  0.877323980  0.000000000
59427.415780000  0.882023183  0.000000000
59427.416860000  0.875709377  0.000000000
59427.420080000  0.868480357  0.000000000
59427.421150000  0.874419834  0.000000000
59427.422230000  0.872730191  0.000000000
59427.426520000  0.860121889  0.000000000
59427.427590000  0.861945884  0.000000000
59427.430810000  0.865286643  0.000000000
59427.431880000  0.855381789  0.000000000
59427.435110000  0.854830482  0.000000000
59427.436180000  0.851922326  0.000000000
59427.437250000  0.854200851  0.000000000
59427.438330000  0.859409203  0.000000000
59427.439410000  0.857669567  0.000000000
59427.441560000  0.854200851  0.000000000
59427.442630000  0.854043516  0.000000000
59427.446930000  0.847617667  0.000000000
59427.448000000  0.846057734  0.000000000
59427.449070000  0.840697972  0.000000000
59427.450150000  0.845123153  0.000000000
59427.452290000  0.839459987  0.000000000
59427.453370000  0.843645511  0.000000000
59427.454440000  0.839924017  0.000000000
59427.455520000  0.838378244  0.000000000
59427.456590000  0.842635981  0.000000000
59427.457660000  0.842403185  0.000000000
59427.468380000  0.839691970  0.000000000
59427.469340000  0.838764421  0.000000000
59427.470290000  0.839769312  0.000000000
59427.471250000  0.838223824  0.000000000
59427.472210000  0.841705180  0.000000000
59427.473160000  0.836835316  0.000000000
59427.474120000  0.840775407  0.000000000
59427.475080000  0.838532694  0.000000000
59427.476040000  0.832990407  0.000000000
59427.477000000  0.835526060  0.000000000
59427.478920000  0.833297349  0.000000000
59427.479870000  0.835833936  0.000000000
59427.480830000  0.834218852  0.000000000
59427.481790000  0.836604122  0.000000000
59427.482750000  0.838687171  0.000000000
59427.483700000  0.838069431  0.000000000
59427.484660000  0.835987916  0.000000000
59427.485620000  0.834372535  0.000000000
59427.486580000  0.835910922  0.000000000
59427.487540000  0.834603112  0.000000000
59427.490410000  0.835679984  0.000000000
59427.491370000  0.834142021  0.000000000
59427.492330000  0.836912395  0.000000000
59427.493280000  0.836604122  0.000000000
59427.494240000  0.834065197  0.000000000
59427.495260000  0.830615440  0.000000000
59427.496330000  0.833067132  0.000000000
59427.497410000  0.830309487  0.000000000
59427.498480000  0.831380818  0.000000000
59427.499550000  0.836218940  0.000000000
59427.500630000  0.832836979  0.000000000
59427.502770000  0.829774339  0.000000000
59427.503840000  0.835295227  0.000000000
59427.504910000  0.834679986  0.000000000
59427.505990000  0.836527071  0.000000000
59427.507060000  0.833220603  0.000000000
59427.513510000  0.835679984  0.000000000
59427.514580000  0.830998041  0.000000000
59427.515650000  0.834987550  0.000000000
59427.516720000  0.831380818  0.000000000
59427.517790000  0.834295690  0.000000000
59427.519940000  0.833834769  0.000000000
59427.522090000  0.831227686  0.000000000
59427.523170000  0.833911571  0.000000000
59427.524240000  0.832913689  0.000000000
59427.526390000  0.833681185  0.000000000
59427.528530000  0.833834769  0.000000000
59427.530680000  0.837066574  0.000000000
59427.531750000  0.834910648  0.000000000
59427.532830000  0.832683579  0.000000000
59427.533900000  0.832530207  0.000000000
59427.536050000  0.836989481  0.000000000
59427.537130000  0.838764421  0.000000000
59427.538200000  0.838764421  0.000000000
59427.539270000  0.842403185  0.000000000
59427.540350000  0.834987550  0.000000000
59427.541430000  0.839846661  0.000000000
59427.542500000  0.841705180  0.000000000
59427.543570000  0.840620545  0.000000000
59427.544650000  0.840233514  0.000000000
59427.547870000  0.843878651  0.000000000
59427.548940000  0.842868843  0.000000000
59427.550020000  0.842092889  0.000000000
59427.551090000  0.844422895  0.000000000
59427.552160000  0.848633165  0.000000000
59427.553240000  0.845901899  0.000000000
59427.555390000  0.846993349  0.000000000
59427.556460000  0.849962959  0.000000000
59427.557530000  0.850197845  0.000000000
59437.307370000  0.839459987  0.006571955
59437.307512000  0.841782708  0.003876553
59437.307654000  0.838687171  0.005484462
59437.307796000  0.838687171  0.002162886
59437.307938000  0.834833754  0.003229423
59437.312932000  0.836372992  0.002156918
59437.313075000  0.830233016  0.002141084
59437.313217000  0.833297349  0.003223480
59437.313360000  0.832530207  0.002760439
59437.313502000  0.827942164  0.003812815
59437.318589000  0.833297349  0.004374723
59437.318731000  0.830233016  0.002141084
59437.318874000  0.828705078  0.003816328
59437.319016000  0.830233016  0.004358635
59437.319158000  0.827942164  0.002745226
59437.321770000  0.857195732  0.000000000
59437.323430000  0.849806405  0.000000000
59437.325070000  0.845278845  0.000000000
59437.325611000  0.824138115  0.004857979
59437.325753000  0.823379405  0.003791802
59437.325895000  0.824897524  0.003798793
59437.326037000  0.827179952  0.005104468
59437.326179000  0.823379405  0.003185114
59437.326710000  0.853886210  0.000000000
59437.328360000  0.847773818  0.000000000
59437.330000000  0.837606425  0.000000000
59437.331459000  0.824138115  0.002732613
59437.331601000  0.821864080  0.003179252
59437.331640000  0.853178691  0.000000000
59437.331743000  0.822621394  0.003788312
59437.331886000  0.824897524  0.003190987
59437.332028000  0.821107464  0.003781340
59437.334930000  0.843956379  0.000000000
59437.337244000  0.821864080  0.003406342
59437.337386000  0.821107464  0.003176325
59437.337529000  0.822621394  0.002121454
59437.337671000  0.824138115  0.005465227
59437.337813000  0.821107464  0.004310727
59437.338220000  0.844811856  0.000000000
59437.339870000  0.854200851  0.000000000
59437.341520000  0.850589466  0.000000000
59437.343160000  0.853650305  0.000000000
59437.344399000  0.822621394  0.004394441
59437.344541000  0.818841792  0.003770906
59437.344683000  0.821864080  0.005374450
59437.344800000  0.849728138  0.000000000
59437.344826000  0.822621394  0.004849039
59437.344968000  0.819596320  0.005359620
59437.346450000  0.843334758  0.000000000
59437.348090000  0.851294838  0.000000000
59437.349730000  0.849493382  0.000000000
59437.350137000  0.823379405  0.004322655
59437.350279000  0.821107464  0.005445129
59437.350421000  0.821864080  0.006434201
59437.350564000  0.822621394  0.004318675
59437.350706000  0.821864080  0.004844575
59437.351380000  0.838301030  0.000000000
59437.353020000  0.849415145  0.000000000
59437.355887000  0.821107464  0.006503904
59437.356029000  0.815830617  0.004283024
59437.356171000  0.821107464  0.006428277
59437.356313000  0.820351544  0.004835659
59437.356320000  0.853964860  0.000000000
59437.356455000  0.814329185  0.004800159
59437.357960000  0.850981267  0.000000000
59437.359610000  0.849571627  0.000000000
59437.361250000  0.858222705  0.000000000
59437.362890000  0.851451667  0.000000000
59437.364540000  0.852157754  0.000000000
59437.366180000  0.854358216  0.000000000
59437.367820000  0.846915342  0.000000000
59437.369470000  0.844578458  0.000000000
59437.371110000  0.838146624  0.000000000
59437.372051000  0.816582371  0.002707561
59437.372193000  0.818087958  0.005425105
59437.372336000  0.817334818  0.004817876
59437.372478000  0.817334818  0.005871787
59437.372620000  0.820351544  0.006422359
59437.372770000  0.857274686  0.000000000
59437.374410000  0.842170452  0.000000000
59437.376050000  0.853257275  0.000000000
59437.377477000  0.824897524  0.004406600
59437.377620000  0.820351544  0.005440116
59437.377700000  0.856327715  0.000000000
59437.377762000  0.820351544  0.005062330
59437.377904000  0.821107464  0.004840115
59437.378046000  0.821107464  0.002117550
59437.379340000  0.859725879  0.000000000
59437.380980000  0.852314742  0.000000000
59437.382630000  0.840852849  0.000000000
59437.383218000  0.818841792  0.004374251
59437.383360000  0.819596320  0.002113653
59437.383502000  0.822621394  0.003409480
59437.384270000  0.840543124  0.000000000
59437.385910000  0.847617667  0.000000000
59437.387560000  0.852393246  0.000000000
59437.389210000  0.852785878  0.000000000
59437.390379000  0.821107464  0.002117550
59437.390860000  0.854830482  0.000000000
59437.392500000  0.855775798  0.000000000
59437.394140000  0.845979813  0.000000000
59437.395790000  0.851765411  0.000000000
59437.397430000  0.856879988  0.000000000
59437.399090000  0.842791215  0.000000000
59437.401346000  0.830233016  0.002752822
59437.401488000  0.824138115  0.002732613
59437.401910000  0.825657633  0.002737652
59437.401994000  0.826418442  0.002740174
59437.402078000  0.823379405  0.003185114
59437.402162000  0.824138115  0.003188049
59437.402247000  0.828705078  0.003205715
59437.405660000  0.858064629  0.000000000
59437.407320000  0.852707337  0.000000000
59437.408563000  0.835603018  0.002770628
59437.408647000  0.832530207  0.002760439
59437.408731000  0.826418442  0.002740174
59437.408815000  0.829468695  0.002139113
59437.408899000  0.824138115  0.003188049
59437.408960000  0.857037845  0.000000000
59437.410600000  0.859250909  0.000000000
59437.412240000  0.860597341  0.000000000
59437.413890000  0.857748565  0.000000000
59437.413924000  0.833297349  0.002762983
59437.414009000  0.828705078  0.002747756
59437.414093000  0.827942164  0.002135176
59437.414177000  0.832530207  0.002147008
59437.414261000  0.827942164  0.002135176
59437.415530000  0.855539371  0.000000000
59437.417190000  0.863455579  0.000000000
59437.418830000  0.858697108  0.000000000
59437.419220000  0.837143674  0.002775736
59437.419304000  0.834833754  0.002768077
59437.419388000  0.829468695  0.002750288
59437.419472000  0.837143674  0.003238359
59437.419556000  0.824897524  0.002735131
59437.420470000  0.853886210  0.000000000
59437.422120000  0.863614648  0.000000000
59437.423760000  0.863932874  0.000000000
59437.425410000  0.867441109  0.000000000
59437.427060000  0.860914455  0.000000000
59437.427270000  0.844889669  0.003268323
59437.427355000  0.830233016  0.002752822
59437.427439000  0.832530207  0.002760439
59437.427523000  0.833297349  0.003837476
59437.427608000  0.835603018  0.003463285
59437.428700000  0.859330052  0.000000000
59437.429158000  0.840233514  0.003482476
59437.429242000  0.836372992  0.003851640
59437.429327000  0.828705078  0.003816328
59437.429411000  0.834833754  0.003844552
59437.429495000  0.837915067  0.002778294
59437.430350000  0.867521007  0.000000000
59437.431990000  0.865206951  0.000000000
59437.433630000  0.872408724  0.000000000
59437.434463000  0.841782708  0.003256304
59437.434547000  0.841782708  0.003256304
59437.434631000  0.848789503  0.003517938
59437.434715000  0.841007754  0.003872984
59437.434799000  0.835603018  0.003463285
59437.435280000  0.873936745  0.000000000
59437.436930000  0.854909218  0.000000000
59437.438580000  0.874178256  0.000000000
59437.439800000  0.855066713  0.005040291
59437.439884000  0.846447448  0.002182899
59437.439968000  0.846447448  0.002806585
59437.440053000  0.848008099  0.003514699
59437.440137000  0.848008099  0.004530057
59437.440220000  0.873373479  0.000000000
59437.441860000  0.869360693  0.000000000
59437.443510000  0.868960429  0.000000000
59437.445150000  0.868400370  0.000000000
59437.446488000  0.858222705  0.006165528
59437.446573000  0.863773747  0.002864034
59437.446657000  0.856643256  0.002840391
59437.446742000  0.860597341  0.002219390
59437.446790000  0.875144968  0.000000000
59437.446826000  0.856643256  0.003313790
59437.448450000  0.865685214  0.000000000
59437.450090000  0.883242585  0.000000000
59437.451740000  0.881211183  0.000000000
59437.451781000  0.869360693  0.003362985
59437.451865000  0.869360693  0.003603199
59437.451949000  0.866163742  0.002871959
59437.452034000  0.861390346  0.002856131
59437.452118000  0.867760745  0.003996186
59437.455030000  0.871685858  0.000000000
59437.456680000  0.867840672  0.000000000
59437.457076000  0.877404788  0.004040598
59437.457161000  0.880643228  0.002919969
59437.457245000  0.878213280  0.003397230
59437.457329000  0.872569443  0.003375398
59437.457413000  0.875790036  0.004597805
59437.458320000  0.884382214  0.000000000
59437.459970000  0.885034091  0.000000000
59437.461610000  0.884871077  0.000000000
59437.463771000  0.886339287  0.002938855
59437.463855000  0.888791720  0.004747923
59437.463939000  0.880643228  0.004704394
59437.464024000  0.897842171  0.003473161
59437.464108000  0.896189807  0.004787444
59437.469089000  0.900326431  0.004146156
59437.469173000  0.897842171  0.004134716
59437.469257000  0.896189807  0.006273202
59437.469341000  0.895364766  0.008081682
59437.469426000  0.900326431  0.002321848
59437.472930000  0.873856257  0.000000000
59437.474455000  0.912851219  0.003783452
59437.474539000  0.911171233  0.003524723
59437.474624000  0.905315592  0.003001775
59437.474708000  0.910332400  0.002347652
59437.474792000  0.912851219  0.003026761
59437.477860000  0.876274150  0.000000000
59437.479500000  0.884708093  0.000000000
59437.481150000  0.883893622  0.000000000
59437.481772000  0.917909786  0.003550790
59437.481856000  0.912851219  0.003026761
59437.481940000  0.912010839  0.004199965
59437.482025000  0.914534303  0.003032342
59437.482109000  0.916220490  0.003037933
59437.482800000  0.874258775  0.000000000
59437.484440000  0.884137884  0.000000000
59437.486090000  0.897428795  0.000000000
59437.487730000  0.881048873  0.000000000
59437.489096000  0.947109079  0.003140351
59437.489266000  0.934975003  0.002411203
59437.489380000  0.882185672  0.000000000
59437.489436000  0.932395138  0.003091564
59437.489606000  0.937562007  0.003108695
59437.489776000  0.938425931  0.002420102
59437.491030000  0.886257656  0.000000000
59437.492670000  0.887891708  0.000000000
59437.494320000  0.890102457  0.000000000
59437.495960000  0.894787689  0.000000000
59437.496537000  0.955872572  0.003169408
59437.496708000  0.950604794  0.003939927
59437.496878000  0.951480736  0.003943558
59437.497047000  0.952357486  0.002456030
59437.497217000  0.941022484  0.002426798
59437.499250000  0.889692644  0.000000000
59437.500900000  0.894293347  0.000000000
59437.502550000  0.889856547  0.000000000
59437.503951000  0.952357486  0.003947191
59437.504121000  0.953235044  0.003160663
59437.504190000  0.894210984  0.000000000
59437.504291000  0.958517398  0.002471916
59437.504462000  0.962055219  0.002481040
59437.504632000  0.956753369  0.003172329
59437.515795000  0.960284679  0.003184038
59437.515965000  0.969170084  0.002499388
59437.516135000  0.977237221  0.004500344
59437.516305000  0.962941713  0.002483326
59437.516475000  0.966495864  0.003204632
59460.304320000  0.871685858  0.000000000
59460.305050000  0.880967729  0.000000000
59460.305770000  0.874661479  0.000000000
59460.306500000  0.871766147  0.000000000
59460.307230000  0.871926747  0.000000000
59460.307960000  0.872489080  0.000000000
59460.308680000  0.866323310  0.000000000
59460.309410000  0.870482411  0.000000000
59460.310140000  0.872890968  0.000000000
59460.310860000  0.869040467  0.000000000
59460.311590000  0.863217030  0.000000000
59460.312320000  0.865924445  0.000000000
59460.313050000  0.865685214  0.000000000
59460.313770000  0.861628390  0.000000000
59460.314500000  0.859963463  0.000000000
59460.315230000  0.863694194  0.000000000
59460.315960000  0.868800376  0.000000000
59460.316680000  0.859805067  0.000000000
59460.317410000  0.858143663  0.000000000
59460.318140000  0.854909218  0.000000000
59460.318860000  0.855460576  0.000000000
59460.319590000  0.860755884  0.000000000
59460.320320000  0.860201113  0.000000000
59460.321050000  0.860121889  0.000000000
59460.321770000  0.859409203  0.000000000
59460.322500000  0.860042672  0.000000000
59460.323230000  0.862501780  0.000000000
59460.323950000  0.861231686  0.000000000
59460.325410000  0.861707752  0.000000000
59460.326130000  0.852079271  0.000000000
59460.326860000  0.853886210  0.000000000
59460.327590000  0.858618022  0.000000000
59460.328320000  0.857590576  0.000000000
59460.329040000  0.857037845  0.000000000
59460.329770000  0.858143663  0.000000000
59460.330500000  0.855145471  0.000000000
59460.331220000  0.852550277  0.000000000
59460.332680000  0.855224237  0.000000000
59460.333410000  0.854043516  0.000000000
59460.334130000  0.855303009  0.000000000
59460.334860000  0.856012290  0.000000000
59460.335590000  0.853414466  0.000000000
59460.337040000  0.852864426  0.000000000
59460.338500000  0.852550277  0.000000000
59460.339220000  0.851451667  0.000000000
59460.339950000  0.854673031  0.000000000
59460.340680000  0.853414466  0.000000000
59460.341400000  0.851922326  0.000000000
59460.342130000  0.853728933  0.000000000
59460.342860000  0.854751753  0.000000000
59460.343580000  0.851686964  0.000000000
59460.344310000  0.850824525  0.000000000
59460.345040000  0.847929998  0.000000000
59460.345760000  0.851530092  0.000000000
59460.346490000  0.850354472  0.000000000
59460.347220000  0.851765411  0.000000000
59460.347940000  0.853964860  0.000000000
59460.348670000  0.854043516  0.000000000
59460.349400000  0.854358216  0.000000000
59460.350120000  0.848320574  0.000000000
59460.350850000  0.851686964  0.000000000
59460.351580000  0.848789503  0.000000000
59460.352300000  0.852864426  0.000000000
59460.353030000  0.852236244  0.000000000
59460.353760000  0.849024065  0.000000000
59460.354480000  0.851843865  0.000000000
59460.355210000  0.849728138  0.000000000
59460.355940000  0.850746165  0.000000000
59460.356660000  0.850667812  0.000000000
59460.357390000  0.848164322  0.000000000
59460.358110000  0.848398711  0.000000000
59460.358840000  0.851765411  0.000000000
59460.359560000  0.850041248  0.000000000
59460.360290000  0.853178691  0.000000000
59460.361740000  0.844578458  0.000000000
59460.362460000  0.846603384  0.000000000
59460.363190000  0.847305450  0.000000000
59460.363920000  0.846681362  0.000000000
59460.364640000  0.849884679  0.000000000
59460.365370000  0.849024065  0.000000000
59460.366090000  0.848164322  0.000000000
59460.366820000  0.849180475  0.000000000
59460.368270000  0.848164322  0.000000000
59460.368990000  0.848320574  0.000000000
59460.369720000  0.845746093  0.000000000
59460.370450000  0.850354472  0.000000000
59460.371170000  0.845200996  0.000000000
59460.371900000  0.847539602  0.000000000
59460.372620000  0.845200996  0.000000000
59460.373350000  0.847227414  0.000000000
59460.374070000  0.845668200  0.000000000
59460.374800000  0.846681362  0.000000000
59460.375520000  0.849962959  0.000000000
59460.376250000  0.847149385  0.000000000
59460.376970000  0.847929998  0.000000000
59460.377700000  0.846837341  0.000000000
59460.379150000  0.850041248  0.000000000
59460.379880000  0.848945870  0.000000000
59460.380600000  0.845123153  0.000000000
59460.381330000  0.847149385  0.000000000
59460.382050000  0.847227414  0.000000000
59460.382780000  0.851843865  0.000000000
59460.383500000  0.847773818  0.000000000
59460.384230000  0.844500673  0.000000000
59460.384960000  0.851373249  0.000000000
59460.385680000  0.847071363  0.000000000
59460.386410000  0.851059649  0.000000000
59460.387130000  0.847929998  0.000000000
59460.387860000  0.852314742  0.000000000
59460.388580000  0.851608524  0.000000000
59460.389310000  0.844889669  0.000000000
59460.390030000  0.851765411  0.000000000
59460.390760000  0.842558375  0.000000000
59460.391490000  0.850746165  0.000000000
59460.392210000  0.845200996  0.000000000
59460.392940000  0.848633165  0.000000000
59460.393660000  0.851686964  0.000000000
59460.394390000  0.842325600  0.000000000
59460.395120000  0.849493382  0.000000000
59460.395830000  0.849024065  0.000000000
59460.396560000  0.852000795  0.000000000
59460.397280000  0.852628804  0.000000000
59460.398010000  0.850589466  0.000000000
59460.398730000  0.847695739  0.000000000
59460.399460000  0.846447448  0.000000000
59460.400180000  0.852000795  0.000000000
59460.400910000  0.855224237  0.000000000
59460.401640000  0.844811856  0.000000000
59460.402360000  0.849180475  0.000000000
59460.403090000  0.848164322  0.000000000
59460.403810000  0.853414466  0.000000000
59460.404540000  0.845123153  0.000000000
59460.405260000  0.849102266  0.000000000
59460.405990000  0.850589466  0.000000000
59460.406710000  0.841705180  0.000000000
59460.407440000  0.853178691  0.000000000
59460.408170000  0.847227414  0.000000000
59460.408890000  0.848398711  0.000000000
59460.409620000  0.851373249  0.000000000
59460.410340000  0.849728138  0.000000000
59460.411070000  0.847617667  0.000000000
59460.412520000  0.853257275  0.000000000
59460.413240000  0.848789503  0.000000000
59460.413970000  0.848555006  0.000000000
59460.414700000  0.854436909  0.000000000
59460.415420000  0.851530092  0.000000000
59460.416150000  0.855933452  0.000000000
59460.416870000  0.858143663  0.000000000
59460.417600000  0.850667812  0.000000000
59460.418320000  0.851059649  0.000000000
59460.419050000  0.846837341  0.000000000
59460.420500000  0.854515609  0.000000000
59460.421230000  0.850667812  0.000000000
59460.421950000  0.857037845  0.000000000
59460.422680000  0.854594316  0.000000000
59460.423400000  0.856248848  0.000000000
59460.424130000  0.850667812  0.000000000
59460.424850000  0.852000795  0.000000000
59460.425580000  0.852236244  0.000000000
59460.426310000  0.853650305  0.000000000
59460.427030000  0.855224237  0.000000000
59460.427760000  0.854673031  0.000000000
59460.428480000  0.860121889  0.000000000
59460.429210000  0.857432617  0.000000000
59460.429940000  0.859013522  0.000000000
59460.430660000  0.862899068  0.000000000
59460.431390000  0.857748565  0.000000000
59460.432110000  0.857511593  0.000000000
59460.432840000  0.862342916  0.000000000
59460.433570000  0.862978548  0.000000000
59460.434290000  0.861549034  0.000000000
59460.435020000  0.861866499  0.000000000
59460.435740000  0.867441109  0.000000000
59460.436470000  0.866722358  0.000000000
59460.437190000  0.868160456  0.000000000
59460.437920000  0.866482907  0.000000000
59460.438650000  0.876839287  0.000000000
59460.439370000  0.871766147  0.000000000
59460.440100000  0.870241921  0.000000000
59460.440820000  0.879508417  0.000000000
59460.442280000  0.873132190  0.000000000
59460.443000000  0.874983775  0.000000000
59460.443730000  0.876597040  0.000000000
59460.444450000  0.880481023  0.000000000
59460.445180000  0.873856257  0.000000000
59460.445910000  0.880481023  0.000000000
59460.446630000  0.888218879  0.000000000
59460.447360000  0.883893622  0.000000000
59460.448080000  0.884219320  0.000000000
59460.448810000  0.882266928  0.000000000
59460.449540000  0.883812216  0.000000000
59460.450260000  0.889283020  0.000000000
59460.450990000  0.891579348  0.000000000
59460.451710000  0.888873584  0.000000000
59460.452440000  0.890758551  0.000000000
59460.453170000  0.886176033  0.000000000
59460.453890000  0.890430444  0.000000000
59460.454620000  0.895282303  0.000000000
59460.455340000  0.892154355  0.000000000
59460.456070000  0.897842171  0.000000000
59460.456800000  0.899166255  0.000000000
59460.457520000  0.903649474  0.000000000
59460.458250000  0.905232213  0.000000000
59460.458970000  0.894458097  0.000000000
59460.459700000  0.902651275  0.000000000
59460.460420000  0.907904147  0.000000000
59460.461880000  0.908489684  0.000000000
59460.464050000  0.915461322  0.000000000
59460.464780000  0.911003405  0.000000000
59460.465500000  0.911590940  0.000000000
59460.466230000  0.912178853  0.000000000
59460.466960000  0.909997083  0.000000000
59460.467680000  0.927171343  0.000000000
59460.468410000  0.915124115  0.000000000
59460.469130000  0.918248019  0.000000000
59460.469860000  0.917740716  0.000000000
59460.470580000  0.912010839  0.000000000
59460.471310000  0.922486459  0.000000000
59460.472040000  0.923251453  0.000000000
59460.472760000  0.925891293  0.000000000
59460.473490000  0.923251453  0.000000000
59460.474210000  0.926232467  0.000000000
59460.474940000  0.923421538  0.000000000
59460.475670000  0.925209322  0.000000000
59460.476390000  0.922826378  0.000000000
59460.477120000  0.922401499  0.000000000
59460.477840000  0.930850636  0.000000000
59460.480020000  0.931708376  0.000000000
59460.480750000  0.935836544  0.000000000
59460.481470000  0.930250688  0.000000000
59460.482200000  0.935061121  0.000000000
59460.482920000  0.934200295  0.000000000
59460.483650000  0.939031152  0.000000000
59460.484380000  0.942583862  0.000000000
59460.485100000  0.940329368  0.000000000
59460.485830000  0.942323453  0.000000000
59460.486550000  0.952006689  0.000000000
59460.488010000  0.945975742  0.000000000
59460.488730000  0.949030128  0.000000000
59460.489460000  0.941629379  0.000000000
59460.490180000  0.941195842  0.000000000
59460.490910000  0.949379828  0.000000000
59460.491630000  0.948942724  0.000000000
59460.492360000  0.953322844  0.000000000
59460.493090000  0.956048666  0.000000000
59460.493810000  0.944582728  0.000000000
59460.494540000  0.950604794  0.000000000
59460.495260000  0.944843762  0.000000000
59460.495990000  0.955256497  0.000000000
59460.496720000  0.951130262  0.000000000
59460.497440000  0.953059468  0.000000000
59460.498170000  0.960638526  0.000000000
59460.498890000  0.960903997  0.000000000
59460.499620000  0.956312869  0.000000000
59460.500350000  0.958605684  0.000000000
59460.501070000  0.955608491  0.000000000
59460.501800000  0.954728748  0.000000000
59460.502520000  0.963562745  0.000000000
59460.503250000  0.966406851  0.000000000
59460.503970000  0.960019379  0.000000000
59460.504700000  0.961435159  0.000000000
59460.505430000  0.966673916  0.000000000
59460.506150000  0.964894876  0.000000000
59460.506880000  0.962764349  0.000000000
59460.509060000  0.968813094  0.000000000
59460.509780000  0.953937672  0.000000000
59460.510510000  0.964272986  0.000000000
59460.511230000  0.966050879  0.000000000
59460.511960000  0.964894876  0.000000000
59460.513410000  0.980121690  0.000000000
59460.514140000  0.981838370  0.000000000
59460.514860000  0.970331209  0.000000000
59460.515590000  0.976427495  0.000000000
59460.516310000  0.967742914  0.000000000
59460.517040000  0.975259075  0.000000000
59460.517770000  0.970420584  0.000000000
59460.518490000  0.970152484  0.000000000
59460.519220000  0.975798172  0.000000000
59460.519940000  0.971762196  0.000000000
59460.520670000  0.970599359  0.000000000
59460.521390000  0.976697329  0.000000000
59460.522120000  0.976427495  0.000000000
59460.522850000  0.974450987  0.000000000
59460.524300000  0.981657525  0.000000000
59460.525020000  0.977867472  0.000000000
59460.525750000  0.977597315  0.000000000
59460.526480000  0.992658807  0.000000000
59460.527200000  0.978137704  0.000000000
59460.529380000  0.982833611  0.000000000
59460.530110000  0.984283036  0.000000000
59460.530830000  0.990284542  0.000000000
59460.531560000  0.979399775  0.000000000
59460.532280000  0.972836821  0.000000000
59460.533010000  0.990010954  0.000000000
59460.533730000  0.986642911  0.000000000
59460.534460000  0.994489037  0.000000000
59460.535190000  0.980573156  0.000000000
59460.535910000  0.987733992  0.000000000
59460.536640000  0.978948849  0.000000000
59460.537360000  0.994214288  0.000000000
59460.538810000  0.977507279  0.000000000
59460.539540000  0.989919775  0.000000000
59465.276850000  0.845045318  0.000000000
59465.278130000  0.843956379  0.000000000
59465.279200000  0.841782708  0.000000000
59465.280220000  0.842480776  0.000000000
59465.281180000  0.846681362  0.000000000
59465.282140000  0.847461544  0.000000000
59465.283150000  0.842480776  0.000000000
59465.284220000  0.844034114  0.000000000
59465.285300000  0.838069431  0.000000000
59465.286370000  0.844967490  0.000000000
59465.287440000  0.841162688  0.000000000
59465.288520000  0.846369491  0.000000000
59465.289590000  0.846213598  0.000000000
59465.290660000  0.849102266  0.000000000
59465.291730000  0.843334758  0.000000000
59465.292810000  0.845668200  0.000000000
59465.293880000  0.840156129  0.000000000
59465.294950000  0.843334758  0.000000000
59465.296030000  0.840465711  0.000000000
59465.297100000  0.842713595  0.000000000
59465.298170000  0.844267361  0.000000000
59465.299240000  0.843257087  0.000000000
59465.300310000  0.840388305  0.000000000
59465.301390000  0.840930298  0.000000000
59465.302460000  0.846603384  0.000000000
59465.303530000  0.839846661  0.000000000
59465.304610000  0.842635981  0.000000000
59465.305680000  0.840078751  0.000000000
59465.306750000  0.845512437  0.000000000
59465.307830000  0.837683575  0.000000000
59465.308900000  0.841705180  0.000000000
59465.309980000  0.845979813  0.000000000
59465.311050000  0.841007754  0.000000000
59465.312120000  0.845200996  0.000000000
59465.313190000  0.841627660  0.000000000
59465.314270000  0.846369491  0.000000000
59465.315340000  0.845356702  0.000000000
59465.316410000  0.840697972  0.000000000
59465.317480000  0.844111856  0.000000000
59465.318560000  0.847773818  0.000000000
59465.319630000  0.838996212  0.000000000
59465.320700000  0.840697972  0.000000000
59465.321770000  0.841472641  0.000000000
59465.322850000  0.843334758  0.000000000
59465.323920000  0.841860242  0.000000000
59465.324990000  0.840852849  0.000000000
59465.327750000  0.851373249  0.000000000
59465.328820000  0.845278845  0.000000000
59465.329890000  0.844267361  0.000000000
59465.330970000  0.846915342  0.000000000
59465.332040000  0.852079271  0.000000000
59465.333120000  0.844189605  0.000000000
59465.334190000  0.845356702  0.000000000
59465.335260000  0.846135663  0.000000000
59465.336330000  0.848711330  0.000000000
59465.337410000  0.848711330  0.000000000
59465.338480000  0.845979813  0.000000000
59465.339550000  0.844967490  0.000000000
59465.340630000  0.844656250  0.000000000
59465.341700000  0.847149385  0.000000000
59465.342770000  0.848476855  0.000000000
59465.343840000  0.848320574  0.000000000
59465.344920000  0.845590315  0.000000000
59465.345990000  0.848086207  0.000000000
59465.347060000  0.845123153  0.000000000
59465.348140000  0.845278845  0.000000000
59465.349210000  0.845746093  0.000000000
59465.350280000  0.848633165  0.000000000
59465.351360000  0.844656250  0.000000000
59465.352430000  0.844189605  0.000000000
59465.353500000  0.846681362  0.000000000
59465.354570000  0.846681362  0.000000000
59465.355650000  0.842558375  0.000000000
59465.356720000  0.844345125  0.000000000
59465.357800000  0.843490120  0.000000000
59465.358870000  0.844811856  0.000000000
59465.359950000  0.845045318  0.000000000
59465.361020000  0.849258691  0.000000000
59465.362090000  0.847695739  0.000000000
59465.363170000  0.846525412  0.000000000
59465.364240000  0.848398711  0.000000000
59465.365310000  0.850197845  0.000000000
59465.366390000  0.847461544  0.000000000
59465.367460000  0.848945870  0.000000000
59465.368530000  0.845434566  0.000000000
59465.369600000  0.847695739  0.000000000
59465.370680000  0.851216435  0.000000000
59465.371750000  0.849962959  0.000000000
59465.372820000  0.855460576  0.000000000
59465.373890000  0.856091135  0.000000000
59465.374970000  0.857432617  0.000000000
59465.376040000  0.858222705  0.000000000
59465.377110000  0.857274686  0.000000000
59465.378190000  0.856722159  0.000000000
59465.379260000  0.865844694  0.000000000
59465.380330000  0.859409203  0.000000000
59465.381410000  0.861707752  0.000000000
59465.382480000  0.869360693  0.000000000
59465.383550000  0.867521007  0.000000000
59465.384620000  0.864251217  0.000000000
59465.385700000  0.873132190  0.000000000
59465.386770000  0.872087376  0.000000000
59465.387840000  0.873856257  0.000000000
59465.388910000  0.874822612  0.000000000
59465.389990000  0.878698733  0.000000000
59465.391060000  0.882266928  0.000000000
59465.392130000  0.883486667  0.000000000
59465.393200000  0.882835930  0.000000000
59465.394280000  0.880237771  0.000000000
59465.395350000  0.890594482  0.000000000
59465.396430000  0.886829232  0.000000000
59465.397500000  0.885441759  0.000000000
59465.398570000  0.889446847  0.000000000
59465.399640000  0.891004710  0.000000000
59465.400710000  0.897098230  0.000000000
59465.401790000  0.889119223  0.000000000
59465.402860000  0.897263497  0.000000000
59465.403930000  0.901903350  0.000000000
59465.405010000  0.902235685  0.000000000
59465.406080000  0.905899458  0.000000000
59465.407150000  0.902983885  0.000000000
59465.408230000  0.907653319  0.000000000
59465.409300000  0.910835607  0.000000000
59465.410370000  0.915208405  0.000000000
59465.411440000  0.909913273  0.000000000
59465.412520000  0.912599024  0.000000000
59465.413590000  0.918670985  0.000000000
59465.414660000  0.923591654  0.000000000
59465.415740000  0.921212877  0.000000000
59465.416810000  0.922486459  0.000000000
59465.417880000  0.922656403  0.000000000
59465.418950000  0.927085951  0.000000000
59465.420020000  0.922826378  0.000000000
59465.421100000  0.931193638  0.000000000
59465.422170000  0.928966387  0.000000000
59465.423240000  0.936526348  0.000000000
59465.424320000  0.930336371  0.000000000
59465.425390000  0.937734728  0.000000000
59465.426460000  0.938512367  0.000000000
59465.427540000  0.941195842  0.000000000
59465.428610000  0.940242764  0.000000000
59465.429680000  0.940329368  0.000000000
59465.430760000  0.950429702  0.000000000
59465.431830000  0.944669731  0.000000000
59465.432900000  0.946062874  0.000000000
59465.433970000  0.954464983  0.000000000
59465.435050000  0.948156442  0.000000000
59465.436120000  0.956753369  0.000000000
59465.437190000  0.949642188  0.000000000
59465.438260000  0.957458590  0.000000000
59465.439340000  0.957458590  0.000000000
59465.440410000  0.966317846  0.000000000
59465.441490000  0.966139860  0.000000000
59465.442560000  0.967921195  0.000000000
59465.443630000  0.971762196  0.000000000
59465.444710000  0.967921195  0.000000000
59465.445780000  0.966584886  0.000000000
59465.446850000  0.975708301  0.000000000
59465.447920000  0.971404252  0.000000000
59465.449000000  0.971941218  0.000000000
59465.450070000  0.977687359  0.000000000
59465.451140000  0.977867472  0.000000000
59465.452220000  0.972747224  0.000000000
59465.453290000  0.976427495  0.000000000
59465.454370000  0.979580204  0.000000000
59465.455440000  0.973912635  0.000000000
59465.456510000  0.981295935  0.000000000
59465.457590000  0.976967238  0.000000000
59465.458660000  0.988188965  0.000000000
59465.459730000  0.989190644  0.000000000
59465.460810000  0.988826280  0.000000000
59465.461880000  0.988006951  0.000000000
59465.462960000  0.989646288  0.000000000
59465.464030000  0.989008445  0.000000000
59465.465100000  0.992658807  0.000000000
59465.466170000  0.993207522  0.000000000
59465.467250000  0.994031163  0.000000000
59465.468320000  0.996689768  0.000000000
59465.469400000  1.000552773  0.000000000
59465.470470000  0.998987376  0.000000000
59465.471550000  1.005448892  0.000000000
59465.472620000  0.999723728  0.000000000
59465.473690000  0.999539589  0.000000000
59465.474760000  0.993390494  0.000000000
59465.475840000  0.997148867  0.000000000
59465.476910000  0.993116048  0.000000000
59465.477990000  1.000368481  0.000000000
59465.479050000  1.000644932  0.000000000
59465.480120000  1.004338243  0.000000000
59465.481200000  1.008045186  0.000000000
59465.482270000  1.001198061  0.000000000
59465.483350000  1.006746202  0.000000000
59465.484420000  1.001659236  0.000000000
59465.485490000  1.002028329  0.000000000
59465.486560000  1.000460623  0.000000000
59465.487640000  1.006004677  0.000000000
59465.488710000  0.999815810  0.000000000
59465.489790000  1.001105852  0.000000000
59465.490860000  0.998895370  0.000000000
59465.491930000  0.999539589  0.000000000
59465.493010000  0.998067698  0.000000000
59465.494080000  0.992750238  0.000000000
59465.495160000  0.994855488  0.000000000
59465.496230000  1.004245744  0.000000000
59465.497300000  1.002766923  0.000000000
59465.498370000  1.000829274  0.000000000
59465.499450000  0.999263444  0.000000000
59465.500520000  1.008323758  0.000000000
59465.501590000  0.996781571  0.000000000
59465.502670000  1.004893414  0.000000000
59465.503740000  1.004153254  0.000000000
59465.504820000  1.003044036  0.000000000
59465.505890000  1.000276348  0.000000000
59465.506960000  1.005912025  0.000000000
59465.508040000  0.997332565  0.000000000
59465.509110000  1.000092108  0.000000000
59465.510180000  0.989281756  0.000000000
59465.511250000  1.001198061  0.000000000
59465.512330000  1.003136424  0.000000000
59465.513400000  0.997700064  0.000000000
59465.514470000  0.999723728  0.000000000
59465.515550000  0.997700064  0.000000000
59465.516620000  1.000737099  0.000000000
59465.517700000  0.996965202  0.000000000
59465.518770000  1.006653482  0.000000000
59465.519850000  0.996414411  0.000000000
59465.520920000  0.999171413  0.000000000
59465.522000000  1.002859285  0.000000000
59465.523070000  0.988462050  0.000000000
59465.524150000  0.993207522  0.000000000
59486.231735000  0.992201776  0.002924325
59486.232125000  0.994397446  0.002930796
59486.232519000  0.994214288  0.002838686
59486.232913000  0.993481993  0.002836595
59486.233307000  0.992567384  0.002833984
59486.233704000  1.000644932  0.002857047
59486.234099000  0.994305862  0.002747369
59486.234493000  0.994397446  0.002747622
59486.234886000  0.996047386  0.002752181
59486.235282000  0.994214288  0.002655545
59486.235678000  0.995405417  0.002658727
59486.236073000  0.995863924  0.002659951
59486.236468000  0.994855488  0.002657258
59486.236862000  0.996597974  0.002570122
59486.237257000  0.993665016  0.002562558
59486.237654000  0.996139129  0.002568939
59486.238048000  0.995405417  0.002567046
59486.238443000  0.992567384  0.002559727
59486.238835000  0.994214288  0.002563975
59486.239229000  0.997240712  0.002571779
59486.239621000  0.994397446  0.002564447
59486.240014000  0.995680496  0.002567756
59486.240409000  0.992841678  0.002560435
59486.240802000  0.988917358  0.002550314
59486.241196000  0.989737442  0.002552429
59486.241589000  0.995405417  0.002567046
59486.241984000  0.996873382  0.002570832
59486.242376000  0.996414411  0.002569648
59486.242770000  0.992384563  0.002559256
59486.243164000  0.990193338  0.002553605
59486.243558000  0.993390494  0.002561850
59486.243953000  0.995772206  0.002567992
59486.244346000  0.997883864  0.002573438
59486.244741000  0.996047386  0.002568702
59486.245133000  0.994122721  0.002563738
59486.245527000  0.995863924  0.002476506
59486.245919000  0.998987376  0.002484274
59486.246313000  0.984827121  0.002449060
59486.246706000  0.993573501  0.002470811
59486.247100000  1.002674569  0.002493443
59486.247494000  0.991927658  0.002466718
59486.247887000  0.996873382  0.002479017
59486.248280000  0.993299004  0.002470128
59486.248673000  0.999539589  0.002485647
59486.249068000  0.993573501  0.002470811
59486.249462000  1.000368481  0.002487708
59486.249855000  0.994489037  0.002473087
59486.250248000  0.994672246  0.002473543
59486.250640000  0.993207522  0.002469900
59486.251033000  1.005263699  0.002499882
59486.251426000  0.994489037  0.002473087
59486.251820000  0.995588795  0.002475822
59486.252213000  0.995222074  0.002474910
59486.252606000  0.996597974  0.002478332
59486.252999000  0.996047386  0.002476963
59486.253393000  0.998251566  0.002482444
59486.253785000  0.991744955  0.002466263
59486.254179000  0.994672246  0.002473543
59486.254573000  0.996965202  0.002479245
59486.254967000  1.000737099  0.002488625
59486.255360000  0.997424427  0.002480387
59486.255753000  0.996506188  0.002478104
59486.256147000  0.992019022  0.002466945
59486.256542000  0.988371013  0.002457873
59486.256934000  0.989464005  0.002460591
59486.257326000  0.994580637  0.002473315
59486.257720000  0.994855488  0.002473999
59486.258115000  0.995405417  0.002475366
59486.258510000  0.997148867  0.002479702
59486.258902000  1.006375372  0.002502646
59486.259298000  0.993756540  0.002471266
59486.259691000  0.997057030  0.002479473
59486.260084000  0.991014480  0.002373171
59486.260477000  0.993390494  0.002470355
59486.260869000  0.995405417  0.002475366
59486.261263000  0.995038764  0.002474454
59486.261658000  0.995772206  0.002476278
59486.262051000  0.997240712  0.002479930
59486.262445000  0.995680496  0.002476050
59486.262838000  0.995955651  0.002476734
59486.263232000  0.994580637  0.002473315
59486.263625000  0.991927658  0.002466718
59486.264018000  1.003783379  0.002496200
59486.264410000  0.997700064  0.002481072
59486.264803000  0.994397446  0.002472860
59486.265195000  0.998067698  0.002481987
59486.265588000  0.989281756  0.002460138
59486.265982000  0.991105760  0.002464674
59486.266374000  1.000552773  0.002488167
59486.266768000  0.992019022  0.002466945
59486.267162000  0.996597974  0.002478332
59486.267555000  1.003875835  0.002496430
59486.267947000  1.000552773  0.002488167
59486.268341000  0.997975777  0.002481758
59486.268735000  0.996139129  0.002477191
59486.269130000  0.995680496  0.002476050
59486.269523000  0.995680496  0.002476050
59486.269915000  0.990102142  0.002462178
59486.270310000  0.990375755  0.002462858
59486.270704000  1.001659236  0.002490918
59486.271098000  0.998527431  0.002483130
59486.271494000  0.998251566  0.002482444
59486.271889000  1.005078539  0.002591992
59486.272280000  1.000276348  0.002579608
59486.272674000  0.997883864  0.002573438
59486.273066000  0.991653616  0.002557371
59486.273459000  0.996873382  0.002570832
59486.273853000  0.999631654  0.002577945
59486.274245000  1.003136424  0.002586984
59486.274642000  0.999907901  0.002578658
59486.275036000  0.998987376  0.002576284
59486.275428000  0.999815810  0.002578420
59486.275821000  0.999079390  0.002576521
59486.276213000  0.997608176  0.002572727
59486.276606000  1.002212927  0.002584602
59486.276999000  0.996506188  0.002569885
59486.277395000  0.991014480  0.002555723
59486.277787000  0.993390494  0.002561850
59486.278180000  0.996230881  0.002569175
59486.278572000  0.998803372  0.002575809
59486.278966000  0.993116048  0.002561142
59486.279359000  0.992110395  0.002558549
59486.279757000  0.987370165  0.002546324
59486.280151000  0.997883864  0.002573438
59486.280543000  1.004708323  0.002591038
59486.280936000  0.996506188  0.002478104
59486.281330000  0.998711383  0.002483587
59486.281722000  0.998159627  0.002482215
59486.282117000  0.996230881  0.002477419
59486.282510000  0.995863924  0.002476506
59486.282902000  1.002674569  0.002493443
59486.283296000  1.002305238  0.002492525
59486.283691000  0.999815810  0.002486334
59486.284084000  0.996414411  0.002477875
59486.284480000  0.998159627  0.002482215
59486.284872000  0.995955651  0.002476734
59486.285268000  1.003598492  0.002495741
59486.285662000  0.997332565  0.002480159
59486.286054000  0.998711383  0.002483587
59486.286447000  0.996047386  0.002476963
59486.286842000  1.003136424  0.002494592
59486.287236000  0.997424427  0.002480387
59486.287629000  0.997057030  0.002479473
59486.288022000  0.993024583  0.002469445
59486.288415000  0.998987376  0.002484274
59486.288807000  0.999171413  0.002484731
59486.289201000  0.996873382  0.002479017
59486.289594000  0.996689768  0.002478560
59486.289988000  0.995955651  0.002476734
59486.290383000  0.999171413  0.002484731
59486.290777000  1.000092108  0.002487021
59486.291174000  0.998343512  0.002482673
59486.291569000  0.991744955  0.002466263
59486.291962000  0.997700064  0.002572964
59486.292356000  0.999815810  0.002578420
59486.292750000  1.001013651  0.002489313
59486.293145000  0.999263444  0.002484960
59486.293538000  0.998987376  0.002484274
59486.293931000  1.000829274  0.002488854
59486.294326000  0.999171413  0.002484731
59486.294719000  0.995038764  0.002474454
59486.295112000  0.999723728  0.002486105
59486.295504000  1.000644932  0.002488396
59486.295899000  0.997975777  0.002481758
59486.296292000  0.997057030  0.002479473
59486.296687000  0.996414411  0.002477875
59486.297079000  1.003321226  0.002495051
59486.297474000  1.001474741  0.002490459
59486.297866000  1.002766923  0.002401314
59486.298262000  1.003044036  0.002494362
59486.298656000  0.993116048  0.002378204
59486.299050000  0.996139129  0.002385443
59486.299445000  0.993024583  0.002469445
59486.299838000  0.997148867  0.002479702
59486.300234000  0.992567384  0.002468309
59486.300627000  0.995680496  0.002476050
59486.301020000  1.001382506  0.002490230
59486.301415000  0.998435467  0.002482901
59486.301811000  0.997057030  0.002479473
59486.302205000  0.993024583  0.002469445
59486.302598000  0.997516298  0.002480615
59486.302991000  0.997424427  0.002480387
59486.303383000  0.997148867  0.002479702
59486.303778000  0.993390494  0.002470355
59486.304172000  0.997791960  0.002481301
59486.304567000  0.991105760  0.002464674
59486.304960000  0.990375755  0.002462858
59486.305355000  0.994947122  0.002474226
59486.305750000  0.999263444  0.002484960
59486.306143000  0.997057030  0.002479473
59486.306537000  0.997608176  0.002480844
59486.306929000  0.999539589  0.002577708
59486.307322000  0.998159627  0.002482215
59486.307716000  0.997148867  0.002479702
59486.308108000  1.001105852  0.002489542
59486.308500000  0.998803372  0.002483816
59486.308893000  0.999723728  0.002486105
59486.309288000  0.999355484  0.002485189
59486.309681000  0.995863924  0.002476506
59486.310079000  0.999447532  0.002485418
59486.310476000  0.997424427  0.002480387
59486.310869000  1.001013651  0.002489313
59486.311265000  0.996781571  0.002478788
59486.311662000  0.994214288  0.002472404
59486.312057000  0.997516298  0.002480615
59486.312450000  0.999263444  0.002484960
59486.312842000  1.001566984  0.002490689
59486.313236000  0.996230881  0.002477419
59486.313632000  0.996322642  0.002385882
59486.314025000  0.995038764  0.002382808
59486.314418000  0.996689768  0.002386762
59486.314812000  0.998343512  0.002390722
59486.315206000  0.992475969  0.002376671
59486.315602000  1.001843766  0.002399104
59486.315996000  0.993756540  0.002379737
59486.316389000  0.994947122  0.002382588
59486.316784000  0.993116048  0.002378204
59486.317177000  0.996689768  0.002386762
59486.317574000  1.002859285  0.002493902
59486.317968000  1.000644932  0.002396233
59486.318360000  0.998067698  0.002390061
59486.318754000  0.998435467  0.002390942
59486.319151000  0.993116048  0.002378204
59486.319547000  0.993756540  0.002379737
59486.319942000  0.996414411  0.002477875
59486.320335000  0.997883864  0.002389621
59486.320731000  0.996047386  0.002385223
59486.321126000  0.997148867  0.002387861
59486.321520000  0.996689768  0.002386762
59486.321913000  1.000368481  0.002395571
59486.322311000  0.997057030  0.002387641
59486.322705000  0.995313741  0.002383466
59486.323099000  1.002582224  0.002400872
59486.323494000  0.996139129  0.002385443
59486.323890000  1.002674569  0.002401093
59486.324679000  0.998159627  0.002390281
59486.325075000  0.993939614  0.002380176
59486.325475000  0.997057030  0.002387641
59486.325874000  0.995955651  0.002385004
59486.326266000  0.997608176  0.002388961
59486.326659000  0.994214288  0.002472404
59486.327051000  0.999355484  0.002485189
59486.327443000  0.998527431  0.002483130
59486.327837000  0.996873382  0.002479017
59486.328230000  0.998435467  0.002482901
59486.328625000  1.000921458  0.002489083
59486.329020000  0.996873382  0.002479017
59486.329413000  0.998343512  0.002482673
59486.329810000  0.998527431  0.002483130
59486.330202000  1.001751497  0.002491148
59486.330596000  0.996689768  0.002478560
59486.330989000  0.993665016  0.002471038
59486.331380000  0.998343512  0.002574623
59486.331777000  0.995863924  0.002568229
59486.332170000  1.000552773  0.002580321
59486.332564000  0.995863924  0.002476506
59486.332957000  0.990649444  0.002463539
59486.333352000  0.997700064  0.002481072
59486.333747000  1.005912025  0.002501494
59486.334143000  1.002212927  0.002492295
59486.334538000  1.004615790  0.002498270
59486.334933000  0.998251566  0.002482444
59486.335329000  1.002305238  0.002492525
59486.335722000  0.999539589  0.002485647
59486.336115000  1.000737099  0.002488625
59486.336509000  0.995405417  0.002475366
59486.336903000  0.996506188  0.002478104
59486.337298000  0.990193338  0.002462405
59486.337692000  0.998343512  0.002482673
59486.338085000  0.996597974  0.002478332
59486.338477000  0.996047386  0.002476963
59486.338872000  0.994580637  0.002473315
59486.339266000  0.997883864  0.002481530
59486.339659000  0.995955651  0.002476734
59486.340052000  0.999447532  0.002485418
59486.340444000  1.009996805  0.002511652
59486.340840000  1.006468066  0.002502877
59486.341234000  1.004338243  0.002497580
59486.341628000  0.994855488  0.002473999
59486.342023000  1.002859285  0.002493902
59486.342415000  0.999447532  0.002485418
59486.342808000  0.996781571  0.002478788
59486.343200000  0.997791960  0.002481301
59486.343594000  0.991105760  0.002464674
59486.343988000  0.994580637  0.002473315
59486.344381000  1.001198061  0.002489771
59486.344776000  0.990284542  0.002462632
59486.345169000  0.993665016  0.002471038
59486.345563000  1.000829274  0.002488854
59486.345955000  0.999907901  0.002486563
59486.346350000  0.989828604  0.002461498
59486.346745000  0.999079390  0.002484503
59486.347141000  0.999815810  0.002486334
59486.347535000  0.996322642  0.002477647
59486.347929000  0.997608176  0.002480844
59486.348321000  0.999171413  0.002484731
59486.348716000  0.997791960  0.002481301
59486.349108000  0.997700064  0.002481072
59486.349502000  0.999355484  0.002485189
59486.349895000  1.006004677  0.002501724
59486.350290000  0.997883864  0.002481530
59486.350683000  0.994305862  0.002472632
59486.351077000  0.993573501  0.002470811
59486.351470000  0.994489037  0.002473087
59486.351868000  0.989281756  0.002460138
59486.352265000  0.998251566  0.002482444
59486.352658000  1.000829274  0.002488854
59486.353052000  0.995222074  0.002474910
59486.353444000  0.999723728  0.002486105
59486.353839000  0.999815810  0.002486334
59486.354231000  0.997516298  0.002480615
59486.354625000  0.997883864  0.002481530
59486.355018000  0.998251566  0.002482444
59486.355412000  0.993848073  0.002471493
59486.355807000  0.998619403  0.002483359
59486.356199000  0.994763863  0.002473771
59486.356593000  0.996506188  0.002478104
59486.356985000  0.998067698  0.002481987
59486.357380000  1.002212927  0.002492295
59486.357773000  0.993207522  0.002469900
59486.358168000  1.001290279  0.002490001
59486.358561000  1.000921458  0.002489083
59486.358953000  0.990375755  0.002462858
59486.359349000  1.001659236  0.002490918
59486.359747000  0.992475969  0.002468081
59486.360142000  0.994305862  0.002472632
59486.360538000  0.996965202  0.002479245
59486.360932000  0.995313741  0.002475138
59486.361324000  0.989919775  0.002461724
59486.361720000  0.998251566  0.002482444
59486.362113000  0.994305862  0.002472632
59486.362509000  0.995222074  0.002474910
59486.362904000  0.996597974  0.002478332
59486.363297000  0.998067698  0.002481987
59486.363690000  0.997240712  0.002479930
59486.364083000  0.998251566  0.002482444
59486.364476000  0.994672246  0.002473543
59486.364874000  1.001105852  0.002489542
59486.365268000  0.995497102  0.002475594
59486.365664000  0.994031163  0.002471949
59486.366058000  1.000184224  0.002487250
59486.366453000  0.996873382  0.002479017
59486.366847000  0.999631654  0.002485876
59486.367243000  0.994855488  0.002473999
59486.367639000  0.996965202  0.002479245
59486.368032000  0.995863924  0.002476506
59486.368429000  0.995680496  0.002476050
59486.368823000  0.997975777  0.002481758
59486.369218000  0.991470964  0.002465582
59486.369611000  0.992841678  0.002468991
59486.370003000  1.002859285  0.002493902
59486.370399000  0.996873382  0.002479017
59486.370792000  0.992567384  0.002468309
59486.371184000  0.995405417  0.002475366
59486.371581000  0.990923208  0.002464220
59486.371976000  0.993024583  0.002469445
59486.372369000  0.997148867  0.002479702
59486.372762000  0.995130415  0.002474682
59486.373157000  0.985008549  0.002540234
59486.374342000  1.003228821  0.002494821
59486.374736000  0.996689768  0.002478560
59486.375129000  0.997057030  0.002479473
59486.375525000  0.998159627  0.002482215
59486.375919000  0.990558206  0.002463312
59486.376313000  0.994122721  0.002472176
59486.376710000  0.994672246  0.002473543
59486.377103000  0.994122721  0.002472176
59486.377497000  0.994214288  0.002472404
59486.377894000  0.993756540  0.002471266
59486.378289000  0.998895370  0.002484045
59486.378684000  0.994672246  0.002473543
59486.379078000  0.992293165  0.002467627
59486.379474000  0.993481993  0.002470583
59486.379869000  0.995405417  0.002475366
59486.380263000  0.987370165  0.002455384
59486.380657000  0.995222074  0.002474910
59486.381051000  0.989190644  0.002459911
59486.381445000  0.991562286  0.002465809
59486.381842000  0.988553095  0.002458326
59486.382239000  0.989555142  0.002460818
59486.382632000  0.988188965  0.002548436
59486.383027000  0.996047386  0.002476963
59486.383423000  0.991014480  0.002555723
59486.383817000  0.987006471  0.002545386
59486.384212000  0.991288345  0.002556429
59486.384606000  0.991562286  0.002557135
59486.384999000  1.000644932  0.002488396
59486.385395000  0.996873382  0.002570832
59486.385789000  0.987279229  0.002455158
59486.386186000  0.988917358  0.002550314
59486.386582000  0.985825392  0.002542340
59486.386975000  0.990649444  0.002554781
59486.387371000  0.993756540  0.002562794
59486.387765000  0.989099540  0.002550784
59486.388158000  0.992384563  0.002559256
59486.388551000  0.988006951  0.002547966
59486.388948000  0.987370165  0.002546324
59486.389346000  0.982562081  0.002533925
59486.389742000  0.989737442  0.002552429
59486.390138000  0.984645726  0.002539298
59486.390532000  0.984373696  0.002538597
59486.390927000  0.993299004  0.002561614
59486.391321000  0.983195767  0.002535559
59486.391720000  0.992019022  0.002558313
59486.392117000  0.983829861  0.002537194
59486.392517000  0.982833611  0.002534625
59486.392911000  0.987188301  0.002545855
59486.393307000  0.988279985  0.002548671
59486.393703000  0.984827121  0.002539766
59486.394102000  0.975169254  0.002514859
59486.394495000  0.983286327  0.002535792
59486.394891000  0.975798172  0.002516481
59486.395288000  0.983286327  0.002535792
59486.395683000  0.971583207  0.002505611
59486.396077000  0.981747943  0.002531825
59486.396470000  0.979219380  0.002525304
59486.396865000  0.977417251  0.002520657
59486.397261000  0.979309573  0.002525537
59486.397654000  0.974002339  0.002511850
59486.398050000  0.983829861  0.002537194
59486.398446000  0.993573501  0.002562322
59486.398841000  0.973016041  0.002509306
59486.399236000  0.986188650  0.002543277
59486.399629000  0.980934479  0.002529727
59486.400024000  0.978408011  0.002523212
59486.400419000  0.970063134  0.002501691
59486.400814000  0.977057224  0.002519728
59486.401210000  0.970331209  0.002502383
59486.401606000  0.971941218  0.002506535
59486.401999000  0.971225329  0.002504688
59486.402394000  0.975708301  0.002516250
59486.402791000  0.970152484  0.002501922
59486.403186000  0.964983750  0.002488592
59486.403579000  0.971314786  0.002504919
59486.403976000  0.967386450  0.002494788
59486.404370000  0.979309573  0.002525537
59486.404764000  0.963385266  0.002484470
59486.405158000  0.965428244  0.002489738
59486.405552000  0.976067832  0.002517177
59486.405945000  0.968367042  0.002497317
59486.406340000  0.970152484  0.002501922
59486.406735000  0.957282236  0.002556900
59486.407129000  0.973284932  0.002599643
59486.407524000  0.978137704  0.002612605
59486.407919000  0.966228849  0.002491803
59486.408313000  0.972388916  0.002597250
59486.408709000  0.967475554  0.002584126
59486.409106000  0.961081019  0.002567046
59486.409498000  0.967386450  0.002583888
59486.409894000  0.963740256  0.002574149
59486.410289000  0.961878018  0.002569175
59486.410683000  0.960284679  0.002564919
59486.411080000  0.968277856  0.002586269
59486.411475000  0.968545438  0.002586984
59486.411871000  0.963829024  0.002574386
59486.412265000  0.960461586  0.002565392
59486.412658000  0.962143832  0.002569885
59486.413051000  0.962321082  0.002570358
59486.413445000  0.962055219  0.002569648
59486.413840000  0.956665252  0.002555252
59486.414234000  0.969170084  0.002588652
59486.414628000  0.960903997  0.002566573
59486.415023000  0.969705815  0.002590083
59486.415417000  0.962409719  0.002570595
59486.415810000  0.959047240  0.002561614
59486.416203000  0.963207820  0.002572727
59486.416598000  0.953235044  0.002546090
59486.416990000  0.964628302  0.002576521
59486.417385000  0.956753369  0.002555487
59486.417782000  0.965961907  0.002580083
59486.418175000  0.960992504  0.002566810
59486.418567000  0.945453121  0.002525304
59486.418961000  0.958693979  0.002560670
59486.419354000  0.947196315  0.002529960
59486.419750000  0.951393106  0.002541170
59486.420147000  0.956048666  0.002641660
59486.420539000  0.946673020  0.002615754
59486.420934000  0.947719900  0.002618647
59486.421327000  0.956224793  0.002642147
59486.421720000  0.956400953  0.002642633
59486.422112000  0.952883924  0.002545152
59486.422506000  0.958076086  0.002559020
59486.422898000  0.954816686  0.002550314
59486.423291000  0.952357486  0.002543746
59486.423684000  0.961878018  0.002569175
59486.424076000  0.942323453  0.002516945
59486.424472000  0.950867492  0.002539766
59486.424870000  0.951042664  0.002540234
59486.425264000  0.938685264  0.002507227
59486.425659000  0.945366046  0.002525071
59486.426051000  0.945366046  0.002525071
59486.426447000  0.937216660  0.002503304
59486.426839000  0.943104897  0.002605895
59486.427232000  0.936612609  0.002587956
59486.427628000  0.940849157  0.002599662
59486.428021000  0.947719900  0.002618647
59486.428417000  0.928709739  0.002566120
59486.428813000  0.928709739  0.002651657
59486.429994000  0.926659111  0.002816499
59486.430389000  0.944930789  0.002872034
59486.430781000  0.934114256  0.002839158
59486.431175000  0.929736755  0.002825853
59486.431572000  0.945104868  0.002872563
59486.431967000  0.938858192  0.002853577
59486.432359000  0.935922741  0.002844655
59486.432753000  0.932309265  0.002833672
59486.433150000  0.945366046  0.002873357
59486.433543000  0.940242764  0.002857785
59486.433938000  0.927854760  0.002820133
59486.434330000  0.937389318  0.002849113
59486.434728000  0.927085951  0.002817796
59486.435128000  0.920110528  0.002796595
59486.435918000  0.933082405  0.002750082
59486.436311000  0.944495733  0.002783721
59486.436705000  0.922571427  0.002719103
59486.437101000  0.937734728  0.002763794
59486.437496000  0.929651127  0.002739969
59486.438285000  0.940069581  0.002684092
59486.438679000  0.940329368  0.002684834
59486.439073000  0.918332596  0.002622028
59486.439468000  0.919856327  0.002626379
59486.439863000  0.922741387  0.002634616
59486.440258000  0.913692374  0.002692934
59486.440650000  0.902069502  0.002658677
59486.441046000  0.909829470  0.002765347
59488.227695000  0.927342150  0.002903987
59488.228086000  0.926403101  0.002815721
59488.228481000  0.921382586  0.002715599
59488.228874000  0.933856186  0.002752363
59488.229272000  0.922656403  0.002719353
59488.229665000  0.923676724  0.002637287
59488.230061000  0.928795281  0.002651901
59488.230455000  0.921976815  0.002632433
59488.230849000  0.922061736  0.002547751
59488.231246000  0.924017082  0.002553154
59488.231642000  0.921297728  0.002545640
59488.232039000  0.921722099  0.002461919
59488.232827000  0.923421538  0.002466458
59488.233223000  0.920025787  0.002457388
59488.233616000  0.924783346  0.002470095
59488.234010000  0.919009498  0.002370029
59488.234408000  0.914029052  0.002357185
59488.234803000  0.912599024  0.002353497
59488.235991000  0.910751720  0.002348733
59488.237172000  0.911423034  0.002266519
59488.237566000  0.912430933  0.002269026
59488.237962000  0.908322349  0.002258809
59488.238753000  0.913271700  0.002271117
59488.239148000  0.904148987  0.002248430
59488.239541000  0.908991872  0.002260474
59488.239935000  0.904148987  0.002248430
59488.240333000  0.906483702  0.002254236
59488.240727000  0.901737228  0.002242433
59488.241122000  0.900160600  0.002238512
59488.241519000  0.900824107  0.002240162
59488.241912000  0.900990061  0.002240575
59488.242306000  0.909326819  0.002261307
59488.242700000  0.903067057  0.002245740
59488.243094000  0.897924869  0.002232952
59488.243489000  0.905148842  0.002250917
59488.243882000  0.900243512  0.002238718
59488.244276000  0.898586728  0.002151835
59488.244671000  0.895199848  0.002143725
59488.245068000  0.895447235  0.002144317
59488.245463000  0.895447235  0.002144317
59488.245859000  0.893305484  0.002139188
59488.246253000  0.897428795  0.002149062
59488.246646000  0.897842171  0.002150052
59488.251770000  0.884545139  0.002118210
59488.255314000  0.877323980  0.002100918
59488.261627000  0.868640351  0.002080123
59488.262022000  0.865047589  0.002071520
59488.262418000  0.869040467  0.002081081
59488.262816000  0.867361218  0.002077060
59488.263213000  0.872248036  0.002088762
59488.263607000  0.864012449  0.002069041
59488.264000000  0.869440767  0.002082040
59488.264394000  0.860201113  0.002059914
59488.264788000  0.861311012  0.002062572
59488.265182000  0.861469686  0.002062952
59488.265577000  0.862899068  0.002066374
59488.265970000  0.861231686  0.002062382
59488.266368000  0.867521007  0.002077443
59488.266762000  0.864967919  0.002071329
59488.267155000  0.862740131  0.002065994
59488.267549000  0.857748565  0.002054041
59488.267944000  0.856722159  0.002051583
59488.268336000  0.860359582  0.002060293
59488.268731000  0.858618022  0.002056123
59488.269519000  0.855381789  0.002048373
59488.270306000  0.859409203  0.002058017
59488.270700000  0.856485471  0.002129901
59488.271096000  0.857590576  0.002053662
59488.271493000  0.858301754  0.002055365
59488.271888000  0.851216435  0.002038398
59488.272280000  0.851294838  0.002038586
59488.272674000  0.854358216  0.002045922
59488.273067000  0.852000795  0.002040277
59488.273856000  0.857669567  0.002132846
59488.274249000  0.854200851  0.002045545
59488.274644000  0.854751753  0.002125590
59488.275039000  0.851843865  0.002118358
59488.275433000  0.851686964  0.002117968
59488.275828000  0.851373249  0.002117188
59488.276221000  0.848555006  0.002110180
59488.276615000  0.848008099  0.002108820
59488.277007000  0.848711330  0.002110568
59488.277403000  0.842170452  0.002094303
59488.277796000  0.844189605  0.002099324
59488.278190000  0.846993349  0.002106296
59488.278584000  0.845823992  0.002103388
59488.278979000  0.844967490  0.002101258
59488.279374000  0.842325600  0.002094688
59488.279769000  0.846291541  0.002104551
59488.280164000  0.846993349  0.002106296
59488.280559000  0.846213598  0.002104357
59488.280952000  0.839228067  0.002086986
59488.281348000  0.846837341  0.002105908
59488.281745000  0.844500673  0.002100097
59488.282141000  0.844189605  0.002099324
59488.282535000  0.840930298  0.002091219
59488.282930000  0.838378244  0.002084872
59488.283324000  0.843800931  0.002098357
59488.283717000  0.843024119  0.002096426
59488.284112000  0.840465711  0.002090063
59488.284509000  0.843490120  0.002097584
59488.284902000  0.841240165  0.002091989
59488.285296000  0.843179424  0.002096812
59488.285690000  0.844500673  0.002100097
59488.286083000  0.840233514  0.002089486
59488.286476000  0.843800931  0.002098357
59488.286869000  0.840156129  0.002089293
59488.287265000  0.843490120  0.002097584
59488.287659000  0.841705180  0.002093146
59488.288052000  0.839228067  0.002086986
59488.288447000  0.842558375  0.002095267
59488.288842000  0.844345125  0.002099711
59488.289237000  0.839691970  0.002088139
59488.289633000  0.843645511  0.002097971
59488.290026000  0.841860242  0.002093531
59488.290420000  0.840775407  0.002090833
59488.290813000  0.843024119  0.002096426
59488.291206000  0.843490120  0.002097584
59488.291601000  0.846213598  0.002104357
59488.291997000  0.842092889  0.002094110
59488.292390000  0.840697972  0.002090641
59488.292785000  0.838223824  0.002084488
59488.293179000  0.837683575  0.002083145
59488.293572000  0.841240165  0.002091989
59488.293966000  0.843101768  0.002096619
59488.294361000  0.840078751  0.002089101
59488.294755000  0.845746093  0.002103195
59488.295149000  0.846135663  0.002104163
59488.295545000  0.843800931  0.002098357
59488.295940000  0.840775407  0.002090833
59488.296336000  0.843723217  0.002098164
59488.296731000  0.837066574  0.002081610
59488.297127000  0.840852849  0.002091026
59488.297520000  0.844111856  0.002099131
59488.297916000  0.841860242  0.002093531
59488.298311000  0.841007754  0.002091411
59488.298707000  0.838223824  0.002084488
59488.299101000  0.842868843  0.002096039
59488.299495000  0.841472641  0.002092567
59488.299890000  0.845200996  0.002101839
59488.300282000  0.840233514  0.002089486
59488.300675000  0.841937784  0.002093724
59488.301071000  0.839614635  0.002087947
59488.301468000  0.844111856  0.002099131
59488.301861000  0.842170452  0.002094303
59488.302256000  0.841705180  0.002093146
59488.302650000  0.843723217  0.002098164
59488.303044000  0.846057734  0.002103970
59488.303437000  0.840697972  0.002090641
59488.303830000  0.845123153  0.002101645
59488.304224000  0.837375018  0.002082377
59488.304621000  0.839769312  0.002088332
59488.305017000  0.838532694  0.002085256
59488.305410000  0.846213598  0.002104357
59488.305805000  0.845045318  0.002101452
59488.306199000  0.840930298  0.002091219
59488.306594000  0.838069431  0.002084104
59488.306992000  0.843024119  0.002096426
59488.307387000  0.842325600  0.002094688
59488.307783000  0.843490120  0.002097584
59488.308178000  0.839769312  0.002088332
59488.308574000  0.841550147  0.002092760
59488.308969000  0.842791215  0.002095846
59488.309363000  0.843101768  0.002096619
59488.309759000  0.844656250  0.002100484
59488.310154000  0.844034114  0.002098937
59488.310550000  0.846135663  0.002104163
59488.310945000  0.841937784  0.002093724
59488.311341000  0.846447448  0.002104939
59488.311736000  0.844578458  0.002100291
59488.312132000  0.842713595  0.002095653
59488.312527000  0.842635981  0.002095460
59488.312922000  0.839073490  0.002086601
59488.313316000  0.843024119  0.002096426
59488.313711000  0.844734049  0.002100678
59488.314104000  0.840543124  0.002090256
59488.314500000  0.839769312  0.002088332
59488.314894000  0.844656250  0.002100484
59488.315287000  0.838996212  0.002086409
59488.315682000  0.839691970  0.002088139
59488.316076000  0.843567812  0.002097778
59488.316470000  0.842325600  0.002094688
59488.316864000  0.839769312  0.002088332
59488.317259000  0.842248023  0.002094496
59488.317652000  0.840620545  0.002090448
59488.318046000  0.836989481  0.002081419
59488.318441000  0.837297896  0.002082186
59488.318836000  0.838918941  0.002086217
59488.319233000  0.844500673  0.002100097
59488.319626000  0.846135663  0.002104163
59488.320021000  0.841085217  0.002091604
59488.320415000  0.842248023  0.002094496
59488.320808000  0.839382673  0.002087370
59488.321203000  0.837683575  0.002083145
59488.321598000  0.833450862  0.002072619
59488.321992000  0.834910648  0.002076249
59488.322386000  0.841705180  0.002093146
59488.322783000  0.843723217  0.002098164
59488.323181000  0.839537307  0.002087755
59488.323574000  0.843257087  0.002097005
59488.323969000  0.847695739  0.002108043
59488.324363000  0.836527071  0.002080269
59488.324756000  0.836681180  0.002080652
59488.325150000  0.835295227  0.002077205
59488.325543000  0.840388305  0.002089871
59488.325938000  0.841782708  0.002093338
59488.326334000  0.838996212  0.002086409
59488.326728000  0.842480776  0.002095074
59488.327122000  0.839924017  0.002088716
59488.327517000  0.841472641  0.002092567
59488.327909000  0.843956379  0.002098744
59488.328302000  0.843956379  0.002098744
59488.328696000  0.850041248  0.002113876
59488.329091000  0.835603018  0.002077971
59488.329487000  0.845512437  0.002102613
59488.329881000  0.843412435  0.002097391
59488.330275000  0.835987916  0.002078928
59488.330668000  0.841395142  0.002092375
59488.331063000  0.849024065  0.002111346
59488.331458000  0.839846661  0.002088524
59488.331854000  0.839305367  0.002087178
59488.332250000  0.841472641  0.002092567
59488.332644000  0.845045318  0.002101452
59488.333040000  0.842558375  0.002095267
59488.333432000  0.839924017  0.002088716
59488.333825000  0.840697972  0.002090641
59488.334221000  0.845746093  0.002103195
59488.334615000  0.837837896  0.002083528
59488.335009000  0.845746093  0.002103195
59488.335405000  0.842558375  0.002095267
59488.335800000  0.845356702  0.002102226
59488.336195000  0.843257087  0.002097005
59488.336590000  0.844422895  0.002099904
59488.336985000  0.840697972  0.002090641
59488.337380000  0.841705180  0.002093146
59488.337776000  0.841860242  0.002093531
59488.338170000  0.844267361  0.002099517
59488.338566000  0.838609929  0.002085448
59488.338965000  0.841085217  0.002091604
59488.339361000  0.844189605  0.002099324
59488.339755000  0.840310906  0.002167074
59488.340149000  0.846447448  0.002182899
59488.340542000  0.845746093  0.002103195
59488.340938000  0.836604122  0.002080460
59488.341728000  0.836835316  0.002158111
59488.342121000  0.842015333  0.002171469
59488.342516000  0.841937784  0.002093724
59488.342910000  0.835756956  0.002078354
59488.343305000  0.837297896  0.002082186
59488.343700000  0.834833754  0.002152949
59488.344095000  0.839614635  0.002165278
59488.344885000  0.830768460  0.002448531
59488.346464000  0.846213598  0.002260235
59488.346858000  0.842713595  0.002095653
59488.347252000  0.836064917  0.002156124
59488.347647000  0.834449387  0.002075102
59488.348042000  0.840852849  0.002091026
59488.348436000  0.838996212  0.002086409
59488.348836000  0.844811856  0.002100871
59488.349232000  0.843179424  0.002174471
59488.349627000  0.846135663  0.002182095
59488.350023000  0.843101768  0.002096619
59488.350415000  0.840852849  0.002091026
59488.350811000  0.846057734  0.002103970
59488.351204000  0.845045318  0.002101452
59488.351597000  0.839769312  0.002088332
59488.351994000  0.840543124  0.002090256
59488.352388000  0.840233514  0.002089486
59488.352784000  0.835833936  0.002078545
59488.353179000  0.837915067  0.002083720
59488.353574000  0.838378244  0.002084872
59488.353968000  0.842403185  0.002094881
59488.354363000  0.840001381  0.002088909
59488.354758000  0.843024119  0.002096426
59488.355153000  0.837837896  0.002083528
59488.355547000  0.839382673  0.002087370
59488.355943000  0.844967490  0.002101258
59488.356337000  0.834756866  0.002075867
59488.356731000  0.838301030  0.002161891
59488.357128000  0.841472641  0.002092567
59488.357521000  0.848242445  0.002109402
59488.357915000  0.839846661  0.002088524
59488.358311000  0.838301030  0.002084680
59488.358704000  0.838069431  0.002084104
59488.359099000  0.840001381  0.002088909
59488.359495000  0.842868843  0.002096039
59488.359890000  0.836912395  0.002081227
59488.360285000  0.841395142  0.002169870
59488.361075000  0.840697972  0.002168072
59488.361469000  0.835603018  0.002077971
59488.361863000  0.842403185  0.002094881
59488.362258000  0.837915067  0.002083720
59488.362657000  0.841007754  0.002091411
59488.363051000  0.839769312  0.002088332
59488.363444000  0.838223824  0.002084488
59488.363841000  0.837529282  0.002082761
59488.364235000  0.842092889  0.002094110
59488.364631000  0.842248023  0.002172069
59488.365025000  0.845512437  0.002180488
59488.365424000  0.840620545  0.002167872
59488.365820000  0.839228067  0.002164281
59488.366215000  0.846603384  0.002105326
59488.366611000  0.842791215  0.002095846
59488.367003000  0.838301030  0.002084680
59488.367397000  0.843800931  0.002098357
59488.367791000  0.842325600  0.002094688
59488.368186000  0.838996212  0.002086409
59488.368580000  0.844422895  0.002099904
59488.368977000  0.840930298  0.002091219
59488.369372000  0.844578458  0.002100291
59488.369768000  0.841162688  0.002091797
59488.370162000  0.839614635  0.002087947
59488.370559000  0.845434566  0.002102420
59488.370955000  0.841860242  0.002093531
59488.371352000  0.839846661  0.002088524
59488.371747000  0.837066574  0.002081610
59488.372141000  0.843179424  0.002174471
59488.372539000  0.835910922  0.002078737
59488.372932000  0.840156129  0.002089293
59488.373326000  0.843956379  0.002176475
59488.373719000  0.834526246  0.002075293
59488.374115000  0.842403185  0.002172470
59488.374509000  0.846057734  0.002181894
59488.374905000  0.838223824  0.002161691
59488.375298000  0.841705180  0.002170670
59488.375691000  0.837915067  0.002160895
59488.376084000  0.836989481  0.002158508
59488.376478000  0.838378244  0.002162090
59488.376874000  0.838455465  0.002162289
59488.377267000  0.841472641  0.002170070
59488.377662000  0.838764421  0.002163086
59488.378056000  0.836141925  0.002156322
59488.378452000  0.835526060  0.002154734
59488.378847000  0.840697972  0.002168072
59488.379242000  0.838764421  0.002163086
59488.379636000  0.846759348  0.002183704
59488.380031000  0.843257087  0.002174672
59488.380425000  0.840543124  0.002167673
59488.380819000  0.836835316  0.002158111
59488.381215000  0.845045318  0.002179283
59488.381610000  0.840388305  0.002167273
59488.382004000  0.840233514  0.002166874
59488.382400000  0.841472641  0.002170070
59488.382794000  0.833911571  0.002150571
59488.383187000  0.838301030  0.002161891
59488.384371000  0.843645511  0.002175673
59488.384765000  0.845901899  0.002181492
59488.385157000  0.845278845  0.002179886
59488.385553000  0.840852849  0.002168471
59488.385950000  0.838918941  0.002163484
59488.386344000  0.843490120  0.002175273
59488.386739000  0.841240165  0.002169470
59488.387133000  0.836064917  0.002156124
59488.387526000  0.841937784  0.002171269
59488.387920000  0.833067132  0.002225121
59488.388711000  0.842635981  0.002250680
59488.389106000  0.839305367  0.002241784
59488.389502000  0.846135663  0.002182095
59488.389898000  0.840697972  0.002168072
59488.390292000  0.841317650  0.002169670
59488.390685000  0.839769312  0.002165677
59488.391078000  0.838918941  0.002163484
59488.391470000  0.843800931  0.002176074
59488.391863000  0.837760732  0.002160497
59488.392256000  0.835449109  0.002154536
59488.392651000  0.838301030  0.002161891
59488.393044000  0.845045318  0.002179283
59488.393438000  0.834603112  0.002152354
59488.393832000  0.847695739  0.002186119
59488.394226000  0.840620545  0.002167872
59488.394619000  0.840930298  0.002168671
59488.395013000  0.835679984  0.002155131
59488.395407000  0.840697972  0.002168072
59488.395800000  0.843257087  0.002174672
59488.396197000  0.848555006  0.002188335
59488.396594000  0.847305450  0.002185112
59488.396990000  0.835910922  0.002155727
59488.397386000  0.844811856  0.002178681
59488.397780000  0.846915342  0.002184106
59488.398173000  0.844345125  0.002177478
59488.398570000  0.841705180  0.002170670
59488.398964000  0.847227414  0.002184911
59488.399361000  0.839537307  0.002165079
59488.399754000  0.841627660  0.002170470
59488.400147000  0.841550147  0.002170270
59488.400540000  0.837683575  0.002160298
59488.400935000  0.849415145  0.002190553
59488.401329000  0.845668200  0.002180890
59488.401725000  0.843490120  0.002175273
59488.402121000  0.839537307  0.002165079
59488.402515000  0.840233514  0.002166874
59488.402909000  0.845590315  0.002180689
59488.403305000  0.842248023  0.002172069
59488.403700000  0.844967490  0.002179083
59488.404094000  0.842248023  0.002172069
59488.404492000  0.850276155  0.002192773
59488.404885000  0.846603384  0.002183301
59488.405281000  0.841007754  0.002168871
59488.405676000  0.846525412  0.002183100
59488.406070000  0.852393246  0.002198233
59488.406464000  0.844811856  0.002178681
59488.406859000  0.842558375  0.002172870
59488.407254000  0.851608524  0.002196209
59488.407649000  0.846837341  0.002183905
59488.408045000  0.843257087  0.002174672
59488.408441000  0.851530092  0.002196007
59488.408835000  0.852157754  0.002197626
59488.409229000  0.852079271  0.002197423
59488.409625000  0.850824525  0.002194187
59488.410020000  0.855381789  0.002205940
59488.410413000  0.855224237  0.002205534
59488.410814000  0.852942982  0.002199651
59488.411207000  0.850041248  0.002192167
59488.411601000  0.858618022  0.002214286
59488.411996000  0.855066713  0.002205128
59488.412392000  0.855381789  0.002205940
59488.412788000  0.854751753  0.002204315
59488.413183000  0.854594316  0.002203909
59488.413577000  0.856406589  0.002208583
59488.413971000  0.860518081  0.002219186
59488.414365000  0.865605486  0.002232306
59488.414760000  0.862025276  0.002223073
59488.415153000  0.853650305  0.002201475
59488.415546000  0.863296539  0.002305864
59488.415939000  0.867041730  0.002236010
59488.416334000  0.858538944  0.002214082
59488.416727000  0.866882029  0.002235598
59488.417120000  0.864888256  0.002310115
59488.417517000  0.862978548  0.002225531
59488.417912000  0.865446050  0.002231895
59488.418306000  0.858697108  0.002214490
59488.418700000  0.864410433  0.002308839
59488.419095000  0.863694194  0.002306926
59488.419491000  0.864569678  0.002309264
59488.419890000  0.869520849  0.002322489
59488.420284000  0.857274686  0.002210822
59488.420678000  0.865047589  0.002310541
59488.421073000  0.862104675  0.002302680
59488.421468000  0.867680825  0.002317574
59488.421861000  0.853807568  0.002201880
59488.422258000  0.871685858  0.002328272
59488.422653000  0.875548080  0.002338588
59488.423050000  0.871766147  0.002328486
59488.423446000  0.874339301  0.002335359
59488.423840000  0.871605576  0.002247780
59488.424234000  0.869681036  0.002322917
59488.424629000  0.872649813  0.002330847
59488.425025000  0.872810576  0.002331276
59488.425420000  0.868000549  0.002318428
59488.425814000  0.879427415  0.002348949
59488.426207000  0.881373523  0.002354148
59488.426603000  0.875225576  0.002337726
59488.427000000  0.880318847  0.002351331
59488.427393000  0.881779504  0.002355232
59488.427786000  0.867441109  0.002316934
59488.428182000  0.879022517  0.002347868
59488.428575000  0.873534375  0.002333209
59488.428970000  0.884626612  0.002362837
59488.429367000  0.884871077  0.002363490
59488.429762000  0.888709863  0.002373743
59488.430156000  0.882835930  0.002358054
59488.430552000  0.882917246  0.002358271
59488.430947000  0.882266928  0.002356534
59488.431342000  0.886747556  0.002368502
59488.431736000  0.888218879  0.002372431
59488.432132000  0.886992607  0.002369156
59488.432526000  0.880643228  0.002352197
59488.432922000  0.877728095  0.002344411
59488.433316000  0.883893622  0.002360879
59488.433709000  0.892483098  0.002383821
59488.434104000  0.880156701  0.002350897
59488.434499000  0.889283020  0.002375274
59488.434898000  0.900077696  0.002404106
59488.435293000  0.891579348  0.002381407
59488.435688000  0.893140946  0.002385578
59488.436083000  0.890840596  0.002379434
59488.436481000  0.891415128  0.002380969
59488.436875000  0.890594482  0.002378777
59488.437268000  0.899414739  0.002402336
59488.437664000  0.885768027  0.002365885
59488.438062000  0.905482372  0.002418542
59488.438458000  0.891743598  0.002381846
59488.438853000  0.893470052  0.002386457
59488.439248000  0.894870105  0.002390197
59488.439644000  0.892400901  0.002383602
59488.440039000  0.912346898  0.002436877
59488.440435000  0.892811961  0.002384700
59488.440831000  0.911255159  0.002433961
59488.441227000  0.902152589  0.002409648
59488.441623000  0.901986422  0.002409205
59488.442020000  0.908991872  0.002427916
59488.442413000  0.905315592  0.002418097
59488.442809000  0.898255738  0.002399240
59488.443204000  0.910164726  0.002431049
59488.443597000  0.909913273  0.002430377
59488.443996000  0.903067057  0.002412091
59488.444392000  0.909913273  0.002430377
59488.444788000  0.913103484  0.002438898
59488.445184000  0.915208405  0.002444520
59488.445578000  0.903899196  0.002414314
59488.445973000  0.903067057  0.002412091
59488.446370000  0.894622878  0.002389537
59488.446763000  0.924868525  0.002555506
59488.447157000  0.904065716  0.002498026
59488.447554000  0.911674904  0.002435082
59488.447948000  0.909829470  0.002513952
59488.448343000  0.905649184  0.002418988
59488.448740000  0.909326819  0.002512563
59488.449134000  0.915461322  0.002529513
59488.449527000  0.916558100  0.002448126
59488.449923000  0.918078887  0.002536746
59488.450318000  0.906734207  0.002421886
59488.450713000  0.927171343  0.002561869
59488.451108000  0.928025693  0.002564230
59488.451506000  0.917825247  0.002536045
59488.451900000  0.916642522  0.002532777
59488.452295000  0.930507762  0.002571088
59488.452693000  0.929051952  0.002567065
59488.453092000  0.914281643  0.002526254
59488.453487000  0.916726952  0.002533010
59488.453884000  0.934286342  0.002581529
59488.454281000  0.928624206  0.002565884
59488.454676000  0.912346898  0.002520908
59488.455073000  0.925891293  0.002558332
59488.455471000  0.923081400  0.002550568
59488.455867000  0.930764906  0.002571798
59488.456264000  0.910332400  0.002515341
59488.456660000  0.922231602  0.002548220
59488.457055000  0.931622567  0.002574168
59488.457453000  0.919094146  0.002539551
59488.457850000  0.923506592  0.002551743
59488.458247000  0.928709739  0.002566120
59488.458643000  0.930250688  0.002570378
59488.459038000  0.927000567  0.002561397
59488.459435000  0.927512988  0.002562813
59488.459831000  0.935233382  0.002584145
59488.460229000  0.938425931  0.002592967
59488.460631000  0.934544530  0.002582242
59488.461423000  0.937475658  0.002590341
59488.461820000  0.941455940  0.002601339
59488.462221000  0.930422063  0.002570851
59488.462618000  0.930850636  0.002572035
59488.463016000  0.930593468  0.002571325
59488.463412000  0.942063115  0.002603017
59488.463808000  0.926659111  0.002560454
59488.464204000  0.931193638  0.002572983
59488.464599000  0.938771724  0.002593922
59488.464997000  0.922826378  0.002549864
59488.465395000  0.939636763  0.002596312
59634.563203000  0.854200851  0.000000000
59634.563783000  0.851451667  0.000000000
59634.564243000  0.856327715  0.000000000
59634.564703000  0.842868843  0.000000000
59634.565163000  0.855381789  0.000000000
59634.565623000  0.849180475  0.000000000
59634.566083000  0.849493382  0.000000000
59634.566543000  0.855145471  0.000000000
59634.567003000  0.851843865  0.000000000
59634.567463000  0.851451667  0.000000000
59634.567883000  0.845200996  0.000000000
59634.568283000  0.849493382  0.000000000
59634.568693000  0.852628804  0.000000000
59634.569093000  0.849884679  0.000000000
59634.569493000  0.844656250  0.000000000
59634.569893000  0.846525412  0.000000000
59634.570293000  0.843800931  0.000000000
59634.570693000  0.845278845  0.000000000
59634.571093000  0.841162688  0.000000000
59634.571503000  0.846213598  0.000000000
59634.571903000  0.841240165  0.000000000
59634.572303000  0.842170452  0.000000000
59634.572703000  0.843024119  0.000000000
59634.573103000  0.838687171  0.000000000
59634.573503000  0.836912395  0.000000000
59634.573903000  0.840078751  0.000000000
59634.574313000  0.843101768  0.000000000
59634.574713000  0.845356702  0.000000000
59634.575113000  0.842791215  0.000000000
59634.575513000  0.841782708  0.000000000
59634.575913000  0.833834769  0.000000000
59634.576323000  0.842248023  0.000000000
59634.576723000  0.841085217  0.000000000
59634.577123000  0.839073490  0.000000000
59634.577523000  0.837220782  0.000000000
59634.577923000  0.835910922  0.000000000
59634.578323000  0.839769312  0.000000000
59634.578733000  0.842170452  0.000000000
59634.579133000  0.838841677  0.000000000
59634.579533000  0.842325600  0.000000000
59634.579933000  0.836681180  0.000000000
59634.580333000  0.840388305  0.000000000
59634.580733000  0.836681180  0.000000000
59634.581143000  0.837066574  0.000000000
59634.581543000  0.846837341  0.000000000
59634.581943000  0.838841677  0.000000000
59634.582343000  0.836604122  0.000000000
59634.582743000  0.836372992  0.000000000
59634.583143000  0.838146624  0.000000000
59634.583553000  0.834833754  0.000000000
59634.583953000  0.834679986  0.000000000
59634.584353000  0.840852849  0.000000000
59634.584753000  0.833374102  0.000000000
59634.585153000  0.842558375  0.000000000
59634.585553000  0.829010440  0.000000000
59634.585963000  0.836681180  0.000000000
59634.586363000  0.835987916  0.000000000
59634.586763000  0.833604403  0.000000000
59634.587163000  0.843024119  0.000000000
59634.587563000  0.840465711  0.000000000
59634.587963000  0.830003646  0.000000000
59634.588373000  0.840078751  0.000000000
59634.588773000  0.835372164  0.000000000
59634.589173000  0.825277491  0.000000000
59634.589573000  0.836450028  0.000000000
59634.589973000  0.840620545  0.000000000
59634.590373000  0.838996212  0.000000000
59634.590773000  0.832376863  0.000000000
59634.591183000  0.836218940  0.000000000
59634.591583000  0.833604403  0.000000000
59634.591983000  0.830921507  0.000000000
59634.592383000  0.832913689  0.000000000
59634.592783000  0.834218852  0.000000000
59634.593183000  0.824745586  0.000000000
59634.593593000  0.833757973  0.000000000
59634.593993000  0.834065197  0.000000000
59634.594393000  0.837683575  0.000000000
59634.594793000  0.838223824  0.000000000
59634.595193000  0.828705078  0.000000000
59634.595593000  0.835603018  0.000000000
59634.596003000  0.835679984  0.000000000
59634.596403000  0.834218852  0.000000000
59634.596803000  0.836372992  0.000000000
59634.597203000  0.837683575  0.000000000
59634.597603000  0.831533978  0.000000000
59634.598003000  0.833834769  0.000000000
59634.598413000  0.830844980  0.000000000
59634.598813000  0.830462449  0.000000000
59634.599213000  0.838455465  0.000000000
59634.599613000  0.834449387  0.000000000
59634.600013000  0.827560970  0.000000000
59634.600413000  0.839459987  0.000000000
59634.600813000  0.831610569  0.000000000
59634.601223000  0.829468695  0.000000000
59634.601623000  0.833143864  0.000000000
59634.602023000  0.831151131  0.000000000
59634.602423000  0.830921507  0.000000000
59634.602823000  0.837529282  0.000000000
59634.603223000  0.834910648  0.000000000
59634.603623000  0.832683579  0.000000000
59634.604033000  0.836758244  0.000000000
59634.604433000  0.831380818  0.000000000
59634.604833000  0.836064917  0.000000000
59634.605233000  0.832223548  0.000000000
59634.605633000  0.832530207  0.000000000
59634.606033000  0.836835316  0.000000000
59634.606443000  0.835526060  0.000000000
59634.606843000  0.834603112  0.000000000
59634.607243000  0.829774339  0.000000000
59634.607643000  0.831457394  0.000000000
59634.608043000  0.834603112  0.000000000
59634.608443000  0.833143864  0.000000000
59634.608853000  0.830844980  0.000000000
59634.609253000  0.836989481  0.000000000
59634.609653000  0.833911571  0.000000000
59634.610063000  0.830921507  0.000000000
59634.610473000  0.829697917  0.000000000
59634.610883000  0.827637195  0.000000000
59634.611283000  0.835218297  0.000000000
59634.611683000  0.827256141  0.000000000
59634.612083000  0.831151131  0.000000000
59634.612483000  0.834679986  0.000000000
59634.612893000  0.828094690  0.000000000
59634.613293000  0.832990407  0.000000000
59634.613693000  0.831610569  0.000000000
59634.614093000  0.827637195  0.000000000
59634.614493000  0.828018424  0.000000000
59634.614893000  0.828552439  0.000000000
59634.615293000  0.833450862  0.000000000
59634.615703000  0.829315915  0.000000000
59634.616103000  0.833757973  0.000000000
59634.616503000  0.831227686  0.000000000
59634.616903000  0.830921507  0.000000000
59634.617303000  0.829315915  0.000000000
59634.617703000  0.831840383  0.000000000
59634.618103000  0.826646821  0.000000000
59634.618513000  0.829927203  0.000000000
59634.618913000  0.828247245  0.000000000
59634.619313000  0.830768460  0.000000000
59634.619713000  0.828628755  0.000000000
59634.620113000  0.832223548  0.000000000
59634.620513000  0.830309487  0.000000000
59634.620913000  0.833067132  0.000000000
59634.621313000  0.826494561  0.000000000
59634.621723000  0.831840383  0.000000000
59634.622123000  0.832530207  0.000000000
59634.622523000  0.829315915  0.000000000
59634.622923000  0.832453531  0.000000000
59634.623323000  0.833527629  0.000000000
59634.623723000  0.832376863  0.000000000
59634.624123000  0.829468695  0.000000000
59634.624523000  0.828781408  0.000000000
59634.624933000  0.829850768  0.000000000
59634.625333000  0.832760275  0.000000000
59634.625733000  0.829315915  0.000000000
59634.626133000  0.830003646  0.000000000
59634.626533000  0.830080095  0.000000000
59634.626933000  0.834679986  0.000000000
59634.627333000  0.833297349  0.000000000
59634.627733000  0.832453531  0.000000000
59634.628133000  0.833604403  0.000000000
59634.628533000  0.833681185  0.000000000
59634.628943000  0.828094690  0.000000000
59634.629343000  0.833450862  0.000000000
59634.629743000  0.830156552  0.000000000
59634.630143000  0.833143864  0.000000000
59634.630543000  0.834449387  0.000000000
59634.630943000  0.832760275  0.000000000
59634.631343000  0.832223548  0.000000000
59634.631743000  0.835910922  0.000000000
59634.632153000  0.836681180  0.000000000
59634.632553000  0.832606889  0.000000000
59634.632953000  0.829774339  0.000000000
59634.633353000  0.831380818  0.000000000
59634.633753000  0.830615440  0.000000000
59634.634153000  0.829392302  0.000000000
59634.634553000  0.832530207  0.000000000
59634.634953000  0.834987550  0.000000000
59634.635353000  0.830003646  0.000000000
59634.635763000  0.835295227  0.000000000
59634.636163000  0.837915067  0.000000000
59634.636563000  0.830003646  0.000000000
59634.636963000  0.833911571  0.000000000
59634.637363000  0.835679984  0.000000000
59634.637763000  0.833834769  0.000000000
59634.638163000  0.832146901  0.000000000
59634.638563000  0.832836979  0.000000000
59634.638973000  0.832223548  0.000000000
59634.639373000  0.831457394  0.000000000
59634.639773000  0.837915067  0.000000000
59634.640173000  0.832530207  0.000000000
59634.640573000  0.843567812  0.000000000
59634.640973000  0.831074582  0.000000000
59634.641383000  0.835372164  0.000000000
59634.641783000  0.832530207  0.000000000
59634.642183000  0.834910648  0.000000000
59634.642583000  0.833143864  0.000000000
59634.642983000  0.831917002  0.000000000
59634.643383000  0.829315915  0.000000000
59634.643743000  0.831840383  0.000000000
59634.689883000  0.846603384  0.000000000
59634.690283000  0.846369491  0.000000000
59634.690683000  0.850354472  0.000000000
59634.691093000  0.848476855  0.000000000
59634.691493000  0.853021544  0.000000000
59634.691893000  0.849102266  0.000000000
59634.692293000  0.850197845  0.000000000
59634.692693000  0.851765411  0.000000000
59634.693093000  0.851608524  0.000000000
59634.693493000  0.848398711  0.000000000
59634.693893000  0.849962959  0.000000000
59634.694293000  0.850981267  0.000000000
59634.694703000  0.853571685  0.000000000
59634.695103000  0.853414466  0.000000000
59634.695503000  0.855381789  0.000000000
59634.695903000  0.857274686  0.000000000
59634.696303000  0.856406589  0.000000000
59634.696703000  0.857748565  0.000000000
59634.697103000  0.857116785  0.000000000
59634.697503000  0.856722159  0.000000000
59634.697903000  0.856485471  0.000000000
59634.698313000  0.859488361  0.000000000
59634.698713000  0.856879988  0.000000000
59634.699113000  0.859250909  0.000000000
59634.699513000  0.860280344  0.000000000
59634.699913000  0.858459874  0.000000000
59634.700313000  0.863376056  0.000000000
59634.700713000  0.859488361  0.000000000
59634.701113000  0.865844694  0.000000000
59634.701513000  0.864808600  0.000000000
59634.701923000  0.863137529  0.000000000
59634.702323000  0.863694194  0.000000000
59634.702723000  0.865764951  0.000000000
59634.703123000  0.863058035  0.000000000
59634.703523000  0.865206951  0.000000000
59634.703923000  0.864251217  0.000000000
59634.704323000  0.868640351  0.000000000
59634.704723000  0.869040467  0.000000000
59634.705133000  0.869440767  0.000000000
59634.705533000  0.869200565  0.000000000
59634.705933000  0.869440767  0.000000000
59634.706333000  0.871124042  0.000000000
59634.706733000  0.878132397  0.000000000
59634.707133000  0.872328376  0.000000000
59634.707533000  0.870161772  0.000000000
59634.707933000  0.874580923  0.000000000
59634.708333000  0.875306191  0.000000000
59634.708743000  0.875225576  0.000000000
59634.709143000  0.877970654  0.000000000
59634.709543000  0.878213280  0.000000000
59634.709943000  0.876597040  0.000000000
59634.710343000  0.879103482  0.000000000
59634.710743000  0.881048873  0.000000000
59634.711143000  0.880156701  0.000000000
59634.711543000  0.876274150  0.000000000
59634.711953000  0.881454704  0.000000000
59634.712353000  0.881373523  0.000000000
59634.712753000  0.881292349  0.000000000
59634.713153000  0.884056456  0.000000000
59634.713553000  0.884137884  0.000000000
59634.713953000  0.884300764  0.000000000
59634.714353000  0.882592027  0.000000000
59634.714753000  0.884871077  0.000000000
59634.715163000  0.890020480  0.000000000
59634.715563000  0.886747556  0.000000000
59634.715963000  0.888137075  0.000000000
59634.716363000  0.885441759  0.000000000
59634.716763000  0.888955456  0.000000000
59634.717163000  0.889364930  0.000000000
59634.717563000  0.891907878  0.000000000
59634.717973000  0.891004710  0.000000000
59634.718373000  0.891907878  0.000000000
59634.718773000  0.891661469  0.000000000
59634.719173000  0.894622878  0.000000000
59634.719573000  0.893799279  0.000000000
59634.719973000  0.897594122  0.000000000
59634.720373000  0.900326431  0.000000000
59662.467474000  0.934028225  0.000000000
59662.467874000  0.927854760  0.000000000
59662.468274000  0.925891293  0.000000000
59662.468674000  0.915377008  0.000000000
59662.469074000  0.917909786  0.000000000
59662.469464000  0.921043199  0.000000000
59662.469864000  0.930422063  0.000000000
59662.470264000  0.914281643  0.000000000
59662.470664000  0.918501775  0.000000000
59662.471064000  0.915039833  0.000000000
59662.471464000  0.923166423  0.000000000
59662.471854000  0.932481018  0.000000000
59662.472254000  0.915039833  0.000000000
59662.472654000  0.919263465  0.000000000
59662.473054000  0.927854760  0.000000000
59662.473454000  0.913776532  0.000000000
59662.473854000  0.904148987  0.000000000
59662.474244000  0.922741387  0.000000000
59662.474644000  0.908322349  0.000000000
59662.475044000  0.914787033  0.000000000
59662.475444000  0.911842856  0.000000000
59662.475844000  0.915039833  0.000000000
59662.476244000  0.912599024  0.000000000
59662.476634000  0.907820530  0.000000000
59662.477034000  0.912599024  0.000000000
59662.477434000  0.912262872  0.000000000
59662.477834000  0.920788740  0.000000000
59662.478234000  0.915208405  0.000000000
59662.478634000  0.898752269  0.000000000
59662.479034000  0.911255159  0.000000000
59662.479434000  0.902983885  0.000000000
59662.479824000  0.906567196  0.000000000
59662.480224000  0.919771609  0.000000000
59662.480624000  0.899497582  0.000000000
59662.481024000  0.909661889  0.000000000
59662.481424000  0.896354906  0.000000000
59662.481824000  0.907987772  0.000000000
59662.482214000  0.893881605  0.000000000
59662.482614000  0.898173009  0.000000000
59662.483014000  0.893223211  0.000000000
59662.483414000  0.895942215  0.000000000
59662.483814000  0.889201118  0.000000000
59662.484214000  0.903649474  0.000000000
59662.484614000  0.903150237  0.000000000
59662.485004000  0.883079900  0.000000000
59662.485404000  0.899829030  0.000000000
59662.485804000  0.895612198  0.000000000
59662.486204000  0.897015608  0.000000000
59662.486604000  0.895199848  0.000000000
59662.487004000  0.908908155  0.000000000
59662.487404000  0.898090288  0.000000000
59662.487794000  0.885115610  0.000000000
59662.488194000  0.902069502  0.000000000
59662.488594000  0.900658185  0.000000000
59662.488994000  0.883975035  0.000000000
59662.489394000  0.886829232  0.000000000
59662.489794000  0.881130024  0.000000000
59662.490194000  0.884056456  0.000000000
59662.490594000  0.887891708  0.000000000
59662.490994000  0.886176033  0.000000000
59662.491394000  0.888546172  0.000000000
59662.491784000  0.883975035  0.000000000
59662.492184000  0.887401176  0.000000000
59662.492584000  0.886665887  0.000000000
59662.492984000  0.880075640  0.000000000
59662.493384000  0.884545139  0.000000000
59662.493784000  0.882673321  0.000000000
59662.494184000  0.879427415  0.000000000
59662.494584000  0.873856257  0.000000000
59662.494984000  0.880318847  0.000000000
59662.495384000  0.887156012  0.000000000
59662.495784000  0.873132190  0.000000000
59662.496174000  0.880318847  0.000000000
59662.496574000  0.877404788  0.000000000
59662.496974000  0.875628725  0.000000000
59662.497374000  0.886910916  0.000000000
59662.497774000  0.881292349  0.000000000
59662.498174000  0.875467443  0.000000000
59662.498574000  0.873936745  0.000000000
59662.498974000  0.879913539  0.000000000
59662.499374000  0.876758530  0.000000000
59662.499774000  0.871525302  0.000000000
59662.500174000  0.869200565  0.000000000
59662.500574000  0.869440767  0.000000000
59662.500964000  0.870883375  0.000000000
59662.501364000  0.872408724  0.000000000
59662.501764000  0.877728095  0.000000000
59662.502164000  0.866802190  0.000000000
59662.502564000  0.870001497  0.000000000
59662.502964000  0.869520849  0.000000000
59662.503364000  0.868640351  0.000000000
59662.503764000  0.861787122  0.000000000
59662.504164000  0.852942982  0.000000000
59662.504564000  0.872730191  0.000000000
59662.504964000  0.862025276  0.000000000
59662.505354000  0.862899068  0.000000000
59662.505754000  0.867281335  0.000000000
59662.506154000  0.862263495  0.000000000
59662.506554000  0.862819596  0.000000000
59662.506954000  0.860042672  0.000000000
59662.507354000  0.869520849  0.000000000
59662.507754000  0.863535110  0.000000000
59662.508144000  0.860755884  0.000000000
59662.508544000  0.860201113  0.000000000
59662.508944000  0.864808600  0.000000000
59662.509344000  0.859884261  0.000000000
59662.509744000  0.856406589  0.000000000
59662.510144000  0.856564359  0.000000000
59662.510544000  0.860676609  0.000000000
59662.510934000  0.856801070  0.000000000
59662.511334000  0.858459874  0.000000000
59662.511734000  0.853257275  0.000000000
59662.512134000  0.856958913  0.000000000
59662.512534000  0.855854621  0.000000000
59662.512934000  0.857827570  0.000000000
59662.513324000  0.851373249  0.000000000
59662.513724000  0.854279530  0.000000000
59662.514124000  0.854436909  0.000000000
59662.514524000  0.851059649  0.000000000
59662.514924000  0.850276155  0.000000000
59662.515324000  0.852157754  0.000000000
59662.515724000  0.852471758  0.000000000
59662.516114000  0.853335867  0.000000000
59662.516514000  0.846291541  0.000000000
59662.516914000  0.845512437  0.000000000
59662.517314000  0.852157754  0.000000000
59662.517714000  0.844345125  0.000000000
59662.518114000  0.843101768  0.000000000
59662.518514000  0.846603384  0.000000000
59662.518914000  0.849571627  0.000000000
59662.519304000  0.844422895  0.000000000
59662.519704000  0.846681362  0.000000000
59662.520104000  0.843257087  0.000000000
59662.520504000  0.839846661  0.000000000
59662.520904000  0.844189605  0.000000000
59662.521304000  0.840852849  0.000000000
59662.521704000  0.845901899  0.000000000
59662.522094000  0.844889669  0.000000000
59662.522494000  0.836141925  0.000000000
59662.522894000  0.843800931  0.000000000
59662.523294000  0.840001381  0.000000000
59662.523694000  0.842325600  0.000000000
59662.524094000  0.840697972  0.000000000
59662.524494000  0.835449109  0.000000000
59662.524894000  0.839073490  0.000000000
59662.525284000  0.837066574  0.000000000
59662.525684000  0.840620545  0.000000000
59662.526084000  0.839382673  0.000000000
59662.526484000  0.838301030  0.000000000
59662.526884000  0.837297896  0.000000000
59662.527284000  0.833527629  0.000000000
59662.527684000  0.831840383  0.000000000
59662.528074000  0.836527071  0.000000000
59662.528474000  0.832300202  0.000000000
59662.528874000  0.833834769  0.000000000
59662.529274000  0.837915067  0.000000000
59662.529674000  0.834679986  0.000000000
59662.530074000  0.837760732  0.000000000
59662.530464000  0.830921507  0.000000000
59662.530864000  0.837143674  0.000000000
59662.531264000  0.836758244  0.000000000
59662.531664000  0.833374102  0.000000000
59662.532064000  0.835372164  0.000000000
59662.532464000  0.833604403  0.000000000
59662.532854000  0.839924017  0.000000000
59662.533254000  0.835679984  0.000000000
59662.533654000  0.835449109  0.000000000
59662.534054000  0.828018424  0.000000000
59662.534454000  0.829545096  0.000000000
59662.534854000  0.833604403  0.000000000
59662.535254000  0.834756866  0.000000000
59662.535644000  0.830844980  0.000000000
59662.536044000  0.835603018  0.000000000
59662.536444000  0.833220603  0.000000000
59662.536844000  0.838918941  0.000000000
59662.537244000  0.834065197  0.000000000
59662.537644000  0.837837896  0.000000000
59662.538044000  0.833988381  0.000000000
59662.538444000  0.838301030  0.000000000
59662.538834000  0.839073490  0.000000000
59662.539234000  0.831457394  0.000000000
59662.539634000  0.833143864  0.000000000
59662.540034000  0.824821552  0.000000000
59662.540434000  0.837683575  0.000000000
59662.540834000  0.832836979  0.000000000
59662.541234000  0.832223548  0.000000000
59662.541624000  0.833834769  0.000000000
59662.542024000  0.833988381  0.000000000
59662.542424000  0.841550147  0.000000000
59662.542824000  0.836989481  0.000000000
59662.543224000  0.834218852  0.000000000
59662.543624000  0.834603112  0.000000000
59662.544024000  0.832836979  0.000000000
59662.544424000  0.834910648  0.000000000
59662.544814000  0.838146624  0.000000000
59662.545214000  0.832300202  0.000000000
59662.545614000  0.835603018  0.000000000
59662.546014000  0.833143864  0.000000000
59662.546414000  0.836450028  0.000000000
59662.546814000  0.837220782  0.000000000
59662.547214000  0.834065197  0.000000000
59662.547614000  0.834295690  0.000000000
59662.548004000  0.832146901  0.000000000
59662.548404000  0.834603112  0.000000000
59662.548804000  0.836372992  0.000000000
59662.549204000  0.838841677  0.000000000
59662.549604000  0.840310906  0.000000000
59662.550004000  0.831533978  0.000000000
59662.550404000  0.835679984  0.000000000
59662.555084000  0.830233016  0.000000000
59662.555484000  0.834218852  0.000000000
59662.555874000  0.833911571  0.000000000
59662.556274000  0.835526060  0.000000000
59662.556674000  0.835141375  0.000000000
59662.557074000  0.832530207  0.000000000
59662.557474000  0.829468695  0.000000000
59662.557874000  0.839150775  0.000000000
59662.558274000  0.833604403  0.000000000
59662.558674000  0.837066574  0.000000000
59662.559064000  0.834679986  0.000000000
59662.559464000  0.831074582  0.000000000
59662.559864000  0.837220782  0.000000000
59662.560264000  0.842325600  0.000000000
59662.560664000  0.837375018  0.000000000
59662.561064000  0.836141925  0.000000000
59662.561464000  0.835141375  0.000000000
59662.561854000  0.836681180  0.000000000
59662.562254000  0.833220603  0.000000000
59662.562654000  0.838223824  0.000000000
59662.563054000  0.837143674  0.000000000
59662.563454000  0.838996212  0.000000000
59662.563854000  0.838764421  0.000000000
59662.564254000  0.839769312  0.000000000
59662.564644000  0.834603112  0.000000000
59662.565044000  0.834295690  0.000000000
59662.565444000  0.837683575  0.000000000
59662.565844000  0.835679984  0.000000000
59662.566244000  0.834449387  0.000000000
59662.566644000  0.841007754  0.000000000
59662.567114000  0.837220782  0.000000000
59662.567514000  0.833067132  0.000000000
59662.567914000  0.840775407  0.000000000
59662.568314000  0.838841677  0.000000000
59662.568714000  0.841627660  0.000000000
59662.569114000  0.832913689  0.000000000
59662.569514000  0.835526060  0.000000000
59662.569914000  0.835987916  0.000000000
59662.570304000  0.834910648  0.000000000
59662.570704000  0.842092889  0.000000000
59662.571104000  0.833834769  0.000000000
59662.571504000  0.836758244  0.000000000
59662.571904000  0.837375018  0.000000000
59662.572304000  0.834372535  0.000000000
59662.572694000  0.839305367  0.000000000
59662.573094000  0.833527629  0.000000000
59662.573494000  0.834910648  0.000000000
59662.573894000  0.842480776  0.000000000
59662.574294000  0.834372535  0.000000000
59662.574694000  0.840310906  0.000000000
59662.575094000  0.836064917  0.000000000
59662.575484000  0.833527629  0.000000000
59662.575884000  0.835372164  0.000000000
59662.576284000  0.836450028  0.000000000
59662.576684000  0.834603112  0.000000000
59662.577084000  0.835910922  0.000000000
59662.577484000  0.841937784  0.000000000
59662.577884000  0.836450028  0.000000000
59662.578274000  0.835679984  0.000000000
59662.578674000  0.837915067  0.000000000
59662.579074000  0.836450028  0.000000000
59662.579474000  0.836218940  0.000000000
59662.579874000  0.833681185  0.000000000
59662.580274000  0.838841677  0.000000000
59662.580674000  0.838687171  0.000000000
59662.581074000  0.834910648  0.000000000
59662.581464000  0.837220782  0.000000000
59662.581864000  0.838996212  0.000000000
59662.582264000  0.839691970  0.000000000
59662.582664000  0.839769312  0.000000000
59662.583064000  0.836835316  0.000000000
59662.583464000  0.835679984  0.000000000
59662.583854000  0.836989481  0.000000000
59662.584254000  0.836604122  0.000000000
59662.584654000  0.837529282  0.000000000
59662.585054000  0.837992246  0.000000000
59662.585454000  0.839614635  0.000000000
59662.585854000  0.836989481  0.000000000
59662.586254000  0.837837896  0.000000000
59662.586654000  0.835833936  0.000000000
59662.587044000  0.836450028  0.000000000
59662.587444000  0.837066574  0.000000000
59662.587844000  0.838069431  0.000000000
59662.588244000  0.837837896  0.000000000
59662.588644000  0.834295690  0.000000000
59662.589044000  0.835449109  0.000000000
59662.589444000  0.838301030  0.000000000
59662.589844000  0.841007754  0.000000000
59662.590234000  0.842558375  0.000000000
59662.590634000  0.841240165  0.000000000
59662.591034000  0.845045318  0.000000000
59662.591434000  0.841240165  0.000000000
59662.591834000  0.837143674  0.000000000
59662.592234000  0.838918941  0.000000000
59662.592634000  0.837375018  0.000000000
59662.593034000  0.837529282  0.000000000
59662.593424000  0.838687171  0.000000000
59662.593824000  0.837066574  0.000000000
59662.594224000  0.835603018  0.000000000
59662.594624000  0.840156129  0.000000000
59662.595034000  0.838532694  0.000000000
59662.595434000  0.835603018  0.000000000
59662.595834000  0.836450028  0.000000000
59662.596234000  0.839537307  0.000000000
59662.596624000  0.838223824  0.000000000
59662.597024000  0.834449387  0.000000000
59662.597424000  0.838455465  0.000000000
59662.597824000  0.838841677  0.000000000
59662.598224000  0.837529282  0.000000000
59662.598624000  0.835449109  0.000000000
59662.599014000  0.836527071  0.000000000
59662.599414000  0.839382673  0.000000000
59662.599814000  0.834756866  0.000000000
59662.600214000  0.837375018  0.000000000
59662.600614000  0.838069431  0.000000000
59662.601014000  0.839305367  0.000000000
59662.601414000  0.838069431  0.000000000
59662.601814000  0.840930298  0.000000000
59662.602214000  0.839073490  0.000000000
59662.602604000  0.841007754  0.000000000
59662.603004000  0.840543124  0.000000000
59662.603404000  0.834218852  0.000000000
59662.603804000  0.832836979  0.000000000
59662.604204000  0.840001381  0.000000000
59662.604604000  0.836912395  0.000000000
59662.604994000  0.838918941  0.000000000
59662.605394000  0.838996212  0.000000000
59662.605794000  0.834987550  0.000000000
59662.606994000  0.835910922  0.000000000
59662.607784000  0.838146624  0.000000000
59662.608184000  0.841085217  0.000000000
59662.608584000  0.836989481  0.000000000
59662.609784000  0.835833936  0.000000000
59662.610184000  0.836064917  0.000000000
59662.610574000  0.838609929  0.000000000
59662.610974000  0.836450028  0.000000000
59662.611774000  0.839150775  0.000000000
59662.612174000  0.838301030  0.000000000
59662.612574000  0.836604122  0.000000000
59662.613764000  0.833681185  0.000000000
59662.615364000  0.837837896  0.000000000
59662.615764000  0.834295690  0.000000000
59662.616154000  0.835218297  0.000000000
59662.616554000  0.833988381  0.000000000
59662.616954000  0.839769312  0.000000000
59662.617354000  0.835679984  0.000000000
59662.617754000  0.836681180  0.000000000
59662.618154000  0.835449109  0.000000000
59662.618554000  0.840310906  0.000000000
59662.618954000  0.839846661  0.000000000
59662.619344000  0.835603018  0.000000000
59662.619744000  0.836064917  0.000000000
59662.620144000  0.839228067  0.000000000
59662.620944000  0.836604122  0.000000000
59662.621744000  0.834987550  0.000000000
59662.622534000  0.835372164  0.000000000
59662.622934000  0.838301030  0.000000000
59662.623334000  0.835603018  0.000000000
59662.623734000  0.837683575  0.000000000
59662.624134000  0.831380818  0.000000000
59662.624524000  0.836527071  0.000000000
59662.624924000  0.836141925  0.000000000
59662.625324000  0.837297896  0.000000000
59662.625724000  0.838455465  0.000000000
59662.626124000  0.839769312  0.000000000
59662.626924000  0.840620545  0.000000000
59662.627314000  0.834526246  0.000000000
59662.628914000  0.836835316  0.000000000
59662.629314000  0.840930298  0.000000000
59662.630114000  0.837452146  0.000000000
59662.630504000  0.837606425  0.000000000
59662.630904000  0.838532694  0.000000000
59662.631304000  0.834679986  0.000000000
59662.631704000  0.838532694  0.000000000
59662.632104000  0.842248023  0.000000000
59662.632504000  0.831840383  0.000000000
59662.632904000  0.838301030  0.000000000
59662.633304000  0.838996212  0.000000000
59662.633694000  0.835679984  0.000000000
59662.634494000  0.834987550  0.000000000
59662.634894000  0.839150775  0.000000000
59662.635294000  0.841162688  0.000000000
59662.635694000  0.836604122  0.000000000
59662.636094000  0.840620545  0.000000000
59662.636494000  0.839537307  0.000000000
59662.636884000  0.837837896  0.000000000
59662.637284000  0.839924017  0.000000000
59662.637684000  0.840156129  0.000000000
59662.638084000  0.836681180  0.000000000
59662.638484000  0.839305367  0.000000000
59662.639274000  0.837066574  0.000000000
59662.639674000  0.840620545  0.000000000
59662.640474000  0.837837896  0.000000000
59662.640874000  0.838301030  0.000000000
59662.641274000  0.837683575  0.000000000
59662.641674000  0.841782708  0.000000000
59662.642464000  0.841472641  0.000000000
59662.642864000  0.840078751  0.000000000
59662.643264000  0.839150775  0.000000000
59662.643664000  0.840852849  0.000000000
59662.644454000  0.838609929  0.000000000
59662.645254000  0.839691970  0.000000000
59662.646454000  0.840775407  0.000000000
59662.646854000  0.839769312  0.000000000
59662.647244000  0.840620545  0.000000000
59662.648444000  0.845045318  0.000000000
59662.648844000  0.845590315  0.000000000
59662.649244000  0.843412435  0.000000000
59662.649644000  0.842092889  0.000000000
59662.650034000  0.845590315  0.000000000
59662.650434000  0.849884679  0.000000000
59662.650834000  0.848945870  0.000000000
59662.651234000  0.843723217  0.000000000
59662.651634000  0.846759348  0.000000000
59662.652034000  0.846291541  0.000000000
59662.652434000  0.849493382  0.000000000
59662.652834000  0.845356702  0.000000000
59662.653224000  0.847149385  0.000000000
59662.653624000  0.848476855  0.000000000
59662.654024000  0.850902893  0.000000000
59662.654824000  0.851451667  0.000000000
59662.655224000  0.853100114  0.000000000
59662.655624000  0.853414466  0.000000000
59662.656014000  0.853414466  0.000000000
59662.656414000  0.853807568  0.000000000
59662.656814000  0.861152368  0.000000000
59662.657214000  0.855854621  0.000000000
59662.657614000  0.860755884  0.000000000
59662.658014000  0.857274686  0.000000000
59662.658414000  0.856091135  0.000000000
59662.658804000  0.855775798  0.000000000
59662.659204000  0.870722967  0.000000000
59662.659604000  0.856406589  0.000000000
59662.660004000  0.863376056  0.000000000
59662.660404000  0.864092031  0.000000000
59662.660804000  0.857590576  0.000000000
59662.661204000  0.874903190  0.000000000
59662.661594000  0.859805067  0.000000000
59662.661914000  0.862422344  0.000000000
59690.452123000  0.882266928  0.002437794
59690.452267000  0.872569443  0.002410998
59690.452411000  0.857432617  0.002369174
59690.452555000  0.883079900  0.002440040
59690.452698000  0.853493072  0.002358289
59690.453146000  0.866961876  0.002395504
59690.453290000  0.862184081  0.002382303
59690.453434000  0.859805067  0.002375729
59690.453578000  0.873373479  0.002413220
59690.453721000  0.857432617  0.002369174
59690.453865000  0.860597341  0.002377918
59690.454009000  0.863773747  0.002386695
59690.454152000  0.867760745  0.002397712
59690.454296000  0.855066713  0.002362637
59690.454439000  0.869360693  0.001601422
59690.454879000  0.882266928  0.003250391
59690.455000000  0.874983775  0.003223559
59690.455121000  0.870963590  0.003208748
59690.460399000  0.852707337  0.002356117
59690.460520000  0.842558375  0.002328075
59690.460640000  0.857432617  0.002369174
59690.465948000  0.847227414  0.002340976
59690.466069000  0.843334758  0.002330220
59690.466189000  0.844889669  0.002334516
59690.472914000  0.839459987  0.002319514
59690.473035000  0.836372992  0.001540656
59690.473156000  0.838687171  0.002317378
59690.478430000  0.830998041  0.002296132
59690.478551000  0.828705078  0.001526531
59690.478672000  0.828705078  0.002289797
59690.483939000  0.827942164  0.002287689
59690.484059000  0.821107464  0.001512536
59690.484180000  0.826418442  0.001522319
59690.490877000  0.821864080  0.001513930
59690.490998000  0.823379405  0.002275081
59690.491119000  0.822621394  0.002272987
59690.496386000  0.821864080  0.001513930
59690.496507000  0.816582371  0.002256300
59690.496628000  0.825657633  0.001520918
59690.501889000  0.823379405  0.002275081
59690.502009000  0.827942164  0.002287689
59690.502130000  0.821864080  0.002270894
59690.508785000  0.814329185  0.002250075
59690.508929000  0.814329185  0.002250075
59690.509073000  0.816582371  0.002256300
59690.509217000  0.823379405  0.002275081
59690.509361000  0.821107464  0.002268804
59690.509505000  0.812830516  0.002245934
59690.509648000  0.815830617  0.002254223
59690.509792000  0.814329185  0.000750025
59690.509936000  0.812830516  0.000748645
59690.510080000  0.816582371  0.000752100
59690.510224000  0.811334605  0.002241800
59690.510368000  0.821107464  0.002268804
59690.510511000  0.816582371  0.002256300
59690.510656000  0.809095899  0.002235615
59690.510800000  0.812830516  0.001497289
59690.510943000  0.820351544  0.001511143
59690.511088000  0.818087958  0.001506974
59690.511232000  0.818841792  0.000754181
59690.511376000  0.815830617  0.000751408
59690.511519000  0.821107464  0.000756268
59690.511663000  0.822621394  0.001515325
59690.511807000  0.815079556  0.002252148
59690.511951000  0.818841792  0.002262543
59690.512095000  0.815079556  0.002252148
59690.512239000  0.817334818  0.001505586
59690.512383000  0.821107464  0.000756268
59690.512527000  0.812082216  0.001495911
59690.512671000  0.819596320  0.001509752
59690.512815000  0.814329185  0.001500050
59690.512960000  0.821107464  0.002268804
59690.513103000  0.821864080  0.002270894
59690.513247000  0.812830516  0.002245934
59690.513391000  0.815079556  0.001501432
59690.513535000  0.820351544  0.001511143
59690.513679000  0.818841792  0.002262543
59690.520014000  0.812082216  0.002243866
59690.520135000  0.819596320  0.002264628
59690.520256000  0.819596320  0.001509752
59690.525263000  0.824138115  0.002277178
59690.525384000  0.806863370  0.002229446
59690.525504000  0.815079556  0.002252148
59690.531917000  0.808351037  0.001489038
59690.532038000  0.812082216  0.001495911
59690.532159000  0.819596320  0.002264628
59690.537195000  0.807606861  0.002231500
59690.537316000  0.816582371  0.002256300
59690.537437000  0.812082216  0.002243866
59690.542455000  0.803896245  0.002221247
59690.542576000  0.810587682  0.002239737
59690.542696000  0.808351037  0.002233556
59690.544191000  0.812082216  0.001495911
59690.544335000  0.811334605  0.002241800
59690.544479000  0.806120564  0.000742464
59690.544623000  0.810587682  0.000746579
59690.544767000  0.806863370  0.000743149
59690.544911000  0.810587682  0.001493158
59690.545055000  0.809841447  0.002237675
59690.545199000  0.805378441  0.000741781
59690.545343000  0.806863370  0.002229446
59690.545487000  0.800202677  0.002211042
59690.545630000  0.812830516  0.001497289
59690.545775000  0.806863370  0.002229446
59690.545919000  0.809095899  0.001490410
59690.546064000  0.803896245  0.002221247
59690.546208000  0.803156170  0.001479468
59690.546352000  0.802416776  0.002217159
59690.546495000  0.801678063  0.002215118
59690.546640000  0.802416776  0.002217159
59690.546783000  0.807606861  0.000743833
59690.546927000  0.802416776  0.001478106
59690.547071000  0.802416776  0.001478106
59690.547215000  0.802416776  0.002217159
59690.547359000  0.807606861  0.001487667
59690.547503000  0.805378441  0.001483562
59690.547647000  0.805378441  0.000741781
59690.547791000  0.803156170  0.000739734
59690.547934000  0.803896245  0.000740416
59690.548078000  0.803896245  0.000740416
59690.548222000  0.803896245  0.002221247
59690.548366000  0.800940031  0.001475386
59690.548510000  0.802416776  0.002217159
59690.548653000  0.806120564  0.000742464
59690.548797000  0.805378441  0.001483562
59690.548942000  0.800940031  0.000737693
59690.549086000  0.802416776  0.001478106
59690.549230000  0.802416776  0.001478106
59690.549374000  0.796526080  0.002200883
59690.549518000  0.798730006  0.002206973
59690.549662000  0.802416776  0.001478106
59690.549806000  0.803156170  0.002219203
59690.549949000  0.796526080  0.002200883
59690.550093000  0.802416776  0.002217159
59690.550612000  0.797994687  0.002939921
59690.550734000  0.803896245  0.002961663
59690.550854000  0.797260045  0.002202911
59690.550975000  0.797994687  0.002939921
59690.551096000  0.800202677  0.002948056
59690.551216000  0.796526080  0.002934511
59690.551338000  0.796526080  0.002200883
59690.551459000  0.800202677  0.002948056
59690.551579000  0.800202677  0.002211042
59690.551700000  0.792136454  0.002918339
59690.551821000  0.803156170  0.002219203
59690.551941000  0.798730006  0.002206973
59690.552062000  0.795060175  0.002196832
59690.552183000  0.795060175  0.002929110
59690.552304000  0.800940031  0.002213079
59690.552424000  0.797994687  0.002204941
59690.552545000  0.799466003  0.002209006
59690.552666000  0.802416776  0.002217159
59690.552787000  0.800202677  0.002211042
59690.552907000  0.788496918  0.002904930
59690.553028000  0.797994687  0.002204941
59690.553149000  0.801678063  0.002953491
59690.553269000  0.800202677  0.002211042
59690.553390000  0.795792790  0.002198857
59690.553511000  0.796526080  0.002200883
59690.553631000  0.795792790  0.001465904
59690.553752000  0.800940031  0.002213079
59690.553873000  0.797260045  0.002202911
59690.553993000  0.789223485  0.002180705
59690.554114000  0.797994687  0.002204941
59690.554235000  0.798730006  0.001471315
59690.554356000  0.792866375  0.002190771
59690.554477000  0.794328235  0.002194810
59690.554597000  0.796526080  0.001467255
59690.554718000  0.797994687  0.002204941
59690.554839000  0.794328235  0.001463207
59690.554960000  0.793596968  0.002192789
59690.555081000  0.792866375  0.002190771
59690.555201000  0.791407205  0.001457826
59690.555322000  0.799466003  0.001472671
59690.555442000  0.798730006  0.001471315
59690.555563000  0.800940031  0.002213079
59690.555684000  0.799466003  0.002209006
59690.555805000  0.793596968  0.002192789
59690.555926000  0.797260045  0.002202911
59690.556047000  0.800202677  0.001474028
59690.556167000  0.792136454  0.002188754
59690.556288000  0.798730006  0.002206973
59690.556409000  0.795792790  0.001465904
59690.556529000  0.797994687  0.002204941
59690.556650000  0.797260045  0.001468607
59690.556771000  0.793596968  0.002192789
59690.556892000  0.792866375  0.002190771
59690.557013000  0.797994687  0.002204941
59690.557134000  0.795060175  0.002196832
59690.557255000  0.797260045  0.002202911
59690.557376000  0.792866375  0.001460514
59690.557496000  0.799466003  0.001472671
59690.557618000  0.792866375  0.001460514
59690.557738000  0.796526080  0.001467255
59690.557859000  0.795060175  0.002196832
59690.557979000  0.797994687  0.001469961
59690.558100000  0.797260045  0.001468607
59690.558221000  0.792866375  0.001460514
59690.558342000  0.786321227  0.002172686
59690.558463000  0.793596968  0.002192789
59690.558583000  0.797994687  0.001469961
59690.558704000  0.787771020  0.001451128
59690.558825000  0.792866375  0.002190771
59690.558945000  0.791407205  0.002186739
59690.559067000  0.795792790  0.002198857
59690.559187000  0.794328235  0.002194810
59690.559308000  0.792866375  0.002190771
59690.559429000  0.793596968  0.001461860
59690.559550000  0.795060175  0.002196832
59690.559671000  0.791407205  0.002186739
59690.559792000  0.796526080  0.002200883
59690.559912000  0.790678628  0.001456484
59690.560033000  0.794328235  0.002194810
59690.560153000  0.790678628  0.002184726
59690.560274000  0.797260045  0.002202911
59690.560395000  0.795060175  0.002196832
59690.560516000  0.789223485  0.002180705
59690.560636000  0.787045790  0.002174688
59690.560757000  0.790678628  0.002184726
59690.560878000  0.791407205  0.001457826
59690.560999000  0.787771020  0.002176692
59690.561120000  0.790678628  0.002184726
59690.561241000  0.790678628  0.002184726
59690.561362000  0.788496918  0.002178697
59690.561483000  0.792866375  0.002190771
59690.561603000  0.791407205  0.002186739
59690.561724000  0.787045790  0.002174688
59690.561845000  0.792136454  0.002188754
59690.561965000  0.795792790  0.002198857
59690.562086000  0.789223485  0.002180705
59690.562207000  0.791407205  0.001457826
59690.562328000  0.791407205  0.001457826
59690.562448000  0.795792790  0.002198857
59690.562569000  0.790678628  0.001456484
59690.562689000  0.792136454  0.002188754
59690.562810000  0.792136454  0.002188754
59690.562931000  0.786321227  0.002172686
59690.563052000  0.792866375  0.002190771
59690.563173000  0.784874103  0.002168687
59690.563294000  0.787045790  0.002174688
59690.563414000  0.788496918  0.002178697
59690.563535000  0.784874103  0.002168687
59690.563656000  0.781267935  0.002158723
59690.563777000  0.789223485  0.002180705
59690.563897000  0.797260045  0.002202911
59690.564018000  0.789223485  0.002180705
59690.564139000  0.789950721  0.002182715
59690.564259000  0.787771020  0.002176692
59690.564380000  0.782708410  0.002162703
59690.564502000  0.787045790  0.002174688
59690.571511000  0.782708410  0.002162703
59690.571631000  0.781987840  0.002160712
59690.571752000  0.780548691  0.001437824
59690.576794000  0.769130440  0.002125186
59690.576914000  0.771969248  0.002133030
59690.577035000  0.772680585  0.002134995
59690.582123000  0.767008188  0.002119322
59690.582244000  0.768422371  0.001415486
59690.582365000  0.764187624  0.002111528
59690.588818000  0.762079010  0.002105702
59690.588938000  0.768422371  0.001415486
59690.589059000  0.760676501  0.002101827
59690.589180000  0.762781234  0.002107642
59690.589300000  0.764187624  0.002111528
59690.589421000  0.762781234  0.001405095
59690.598579000  0.754397082  0.002084476
59690.598700000  0.759276573  0.002097959
59690.598821000  0.757181510  0.001394780
59690.599135000  0.756484441  0.002090244
59690.599256000  0.753702577  0.002082557
59690.599868000  0.757879221  0.002094098
59690.599966000  0.757879221  0.002094098
59690.600063000  0.762079010  0.002105702
59690.600161000  0.754397082  0.002084476
59690.600258000  0.760676501  0.002101827
59690.600356000  0.748169501  0.002756358
59690.600453000  0.753702577  0.002082557
59690.600551000  0.755092228  0.002086397
59690.600648000  0.754397082  0.002084476
59690.600746000  0.748858908  0.002069174
59690.600843000  0.757879221  0.002094098
59690.600941000  0.750239628  0.002072989
59690.601038000  0.759276573  0.002097959
59690.601135000  0.761377432  0.002103764
59690.601233000  0.757181510  0.002092170
59690.601330000  0.760676501  0.002101827
59690.601427000  0.752315483  0.002078725
59690.601525000  0.753008711  0.002080640
59690.601622000  0.760676501  0.002101827
59690.601719000  0.751622894  0.002076811
59690.601816000  0.761377432  0.002103764
59690.603106000  0.752315483  0.002078725
59690.603435000  0.758577575  0.002096027
59690.603764000  0.753008711  0.002080640
59690.604093000  0.755092228  0.002086397
59690.604422000  0.753702577  0.002082557
59690.604751000  0.757879221  0.002094098
59690.605080000  0.757181510  0.002092170
59690.605409000  0.755092228  0.002086397
59690.605738000  0.757181510  0.002092170
59690.606067000  0.754397082  0.002084476
59690.606396000  0.758577575  0.002096027
59690.606725000  0.753008711  0.002080640
59690.607054000  0.754397082  0.002084476
59690.607383000  0.747480728  0.002065366
59690.607712000  0.754397082  0.002084476
59690.608040000  0.753008711  0.002080640
59690.608369000  0.760676501  0.002101827
59690.608698000  0.754397082  0.002084476
59690.609027000  0.753008711  0.002080640
59690.609356000  0.764891791  0.002113474
59690.609685000  0.753008711  0.002080640
59690.610014000  0.755092228  0.002086397
59690.610343000  0.752315483  0.002078725
59690.610672000  0.759976214  0.002099892
59690.611001000  0.755788014  0.002088319
59690.611330000  0.750930942  0.002074899
59690.611659000  0.754397082  0.002084476
59690.611988000  0.753702577  0.002082557
59690.612317000  0.759976214  0.002099892
59690.612646000  0.755092228  0.002086397
59690.612975000  0.763484105  0.002109585
59690.613304000  0.762079010  0.002105702
59690.613633000  0.757879221  0.002094098
59690.613962000  0.759276573  0.002097959
59690.614291000  0.754397082  0.002084476
59690.614620000  0.761377432  0.002103764
59690.614948000  0.753702577  0.002082557
59690.615277000  0.758577575  0.002096027
59690.615606000  0.757181510  0.002092170
59690.615935000  0.753702577  0.002082557
59690.616264000  0.755788014  0.002088319
59690.616593000  0.752315483  0.002078725
59690.616922000  0.756484441  0.002090244
59690.617251000  0.759976214  0.002099892
59690.617580000  0.759976214  0.002099892
59690.617908000  0.758577575  0.002096027
59690.618237000  0.759976214  0.002099892
59690.618566000  0.752315483  0.002078725
59690.618895000  0.753008711  0.002080640
59718.346185000  0.941976352  0.000000000
59718.346575000  0.937993870  0.000000000
59718.347025000  0.941802849  0.000000000
59718.347485000  0.943626220  0.000000000
59718.347945000  0.948505820  0.000000000
59718.348395000  0.944060876  0.000000000
59718.348855000  0.946237161  0.000000000
59718.349305000  0.938166670  0.000000000
59718.349765000  0.937044034  0.000000000
59718.350225000  0.935233382  0.000000000
59718.355565000  0.929308694  0.000000000
59718.356025000  0.931279408  0.000000000
59718.356475000  0.931022121  0.000000000
59718.356935000  0.927940222  0.000000000
59718.357395000  0.921891902  0.000000000
59718.357845000  0.922826378  0.000000000
59718.358305000  0.929137524  0.000000000
59718.358765000  0.926061864  0.000000000
59718.359215000  0.925976575  0.000000000
59718.359675000  0.923336492  0.000000000
59718.360135000  0.922061736  0.000000000
59718.360585000  0.923591654  0.000000000
59718.361045000  0.921467453  0.000000000
59718.361505000  0.922401499  0.000000000
59718.361955000  0.920195277  0.000000000
59718.362415000  0.918332596  0.000000000
59718.362875000  0.921297728  0.000000000
59718.363325000  0.919771609  0.000000000
59718.363785000  0.917318178  0.000000000
59718.364235000  0.913355819  0.000000000
59718.369235000  0.905482372  0.000000000
59718.369685000  0.906567196  0.000000000
59718.370135000  0.909243071  0.000000000
59718.370595000  0.909326819  0.000000000
59718.371055000  0.906483702  0.000000000
59718.371505000  0.905816026  0.000000000
59718.371965000  0.903982452  0.000000000
59718.372425000  0.905398978  0.000000000
59718.372875000  0.903399821  0.000000000
59718.373335000  0.898503969  0.000000000
59718.373785000  0.899166255  0.000000000
59718.374245000  0.901737228  0.000000000
59718.374705000  0.898090288  0.000000000
59718.375165000  0.897098230  0.000000000
59718.375615000  0.897263497  0.000000000
59718.376075000  0.899994800  0.000000000
59718.376535000  0.896767788  0.000000000
59718.376985000  0.895777191  0.000000000
59718.377445000  0.889774592  0.000000000
59718.377905000  0.891990030  0.000000000
59718.382835000  0.884382214  0.000000000
59718.383295000  0.885034091  0.000000000
59718.383745000  0.882592027  0.000000000
59718.384205000  0.889283020  0.000000000
59718.384665000  0.883975035  0.000000000
59718.385115000  0.881292349  0.000000000
59718.385575000  0.881211183  0.000000000
59718.386035000  0.879022517  0.000000000
59718.386485000  0.883079900  0.000000000
59718.386945000  0.878536885  0.000000000
59718.387405000  0.878779667  0.000000000
59718.387855000  0.876435580  0.000000000
59718.388315000  0.877566427  0.000000000
59718.388775000  0.874258775  0.000000000
59718.389225000  0.874097745  0.000000000
59718.389685000  0.874419834  0.000000000
59718.390145000  0.874903190  0.000000000
59718.390595000  0.874903190  0.000000000
59718.391055000  0.872569443  0.000000000
59718.391515000  0.871124042  0.000000000
59718.397345000  0.867920607  0.000000000
59718.397805000  0.862581223  0.000000000
59718.398265000  0.863853307  0.000000000
59718.398715000  0.858538944  0.000000000
59718.399175000  0.861787122  0.000000000
59718.399635000  0.857906582  0.000000000
59718.400085000  0.857274686  0.000000000
59718.400545000  0.861628390  0.000000000
59718.401005000  0.858064629  0.000000000
59718.401915000  0.854594316  0.000000000
59718.402365000  0.854200851  0.000000000
59718.402825000  0.852471758  0.000000000
59718.403285000  0.857274686  0.000000000
59718.403735000  0.853414466  0.000000000
59718.404195000  0.851686964  0.000000000
59718.404655000  0.852314742  0.000000000
59718.405105000  0.853728933  0.000000000
59718.405565000  0.848789503  0.000000000
59718.406025000  0.853650305  0.000000000
59718.412385000  0.843723217  0.000000000
59718.412835000  0.842558375  0.000000000
59718.413295000  0.840001381  0.000000000
59718.413755000  0.842558375  0.000000000
59718.414205000  0.842480776  0.000000000
59718.414665000  0.840078751  0.000000000
59718.415125000  0.842558375  0.000000000
59718.415575000  0.835218297  0.000000000
59718.416035000  0.834603112  0.000000000
59718.416495000  0.837992246  0.000000000
59718.416945000  0.838069431  0.000000000
59718.417405000  0.836681180  0.000000000
59718.417865000  0.837760732  0.000000000
59718.418315000  0.835756956  0.000000000
59718.418775000  0.835449109  0.000000000
59718.419225000  0.838301030  0.000000000
59718.419685000  0.833834769  0.000000000
59718.420145000  0.834679986  0.000000000
59718.420595000  0.834756866  0.000000000
59718.421055000  0.832376863  0.000000000
59718.426305000  0.834833754  0.000000000
59718.426765000  0.832760275  0.000000000
59718.427215000  0.831380818  0.000000000
59718.427675000  0.830233016  0.000000000
59718.428135000  0.830538941  0.000000000
59718.428585000  0.830615440  0.000000000
59718.429045000  0.831763771  0.000000000
59718.429505000  0.830156552  0.000000000
59718.429955000  0.833450862  0.000000000
59718.430415000  0.830998041  0.000000000
59718.430875000  0.834295690  0.000000000
59718.431325000  0.834756866  0.000000000
59718.431785000  0.830233016  0.000000000
59718.432245000  0.832453531  0.000000000
59718.432695000  0.833911571  0.000000000
59718.433155000  0.832760275  0.000000000
59718.433615000  0.833374102  0.000000000
59718.434065000  0.831227686  0.000000000
59718.434525000  0.830003646  0.000000000
59718.434985000  0.832070261  0.000000000
59718.440125000  0.834065197  0.000000000
59718.440575000  0.833834769  0.000000000
59718.441035000  0.832146901  0.000000000
59718.441495000  0.830538941  0.000000000
59718.441945000  0.833604403  0.000000000
59718.442405000  0.831610569  0.000000000
59718.442865000  0.836064917  0.000000000
59718.443315000  0.832683579  0.000000000
59718.443775000  0.830998041  0.000000000
59718.444235000  0.829927203  0.000000000
59718.444685000  0.835449109  0.000000000
59718.445145000  0.829086799  0.000000000
59718.445605000  0.831304248  0.000000000
59718.446055000  0.833757973  0.000000000
59718.446515000  0.832913689  0.000000000
59718.446975000  0.831227686  0.000000000
59718.447425000  0.832683579  0.000000000
59718.447885000  0.832530207  0.000000000
59718.448335000  0.833220603  0.000000000
59718.448795000  0.833374102  0.000000000
59718.454135000  0.832453531  0.000000000
59718.454595000  0.833527629  0.000000000
59718.455055000  0.833220603  0.000000000
59718.455505000  0.833911571  0.000000000
59718.455965000  0.832990407  0.000000000
59718.456425000  0.834756866  0.000000000
59718.456875000  0.831610569  0.000000000
59718.457335000  0.832836979  0.000000000
59718.457795000  0.832606889  0.000000000
59718.458245000  0.833220603  0.000000000
59718.458705000  0.833988381  0.000000000
59718.459165000  0.834142021  0.000000000
59718.459615000  0.832070261  0.000000000
59718.460075000  0.833297349  0.000000000
59718.460525000  0.833681185  0.000000000
59718.460985000  0.832683579  0.000000000
59718.461445000  0.832990407  0.000000000
59718.461895000  0.832836979  0.000000000
59718.462355000  0.831227686  0.000000000
59718.462815000  0.834526246  0.000000000
59718.467585000  0.831380818  0.000000000
59718.468035000  0.834987550  0.000000000
59718.468495000  0.833911571  0.000000000
59718.468955000  0.835526060  0.000000000
59718.469405000  0.836372992  0.000000000
59718.469865000  0.832990407  0.000000000
59718.470325000  0.836295962  0.000000000
59718.470775000  0.834372535  0.000000000
59718.471235000  0.834987550  0.000000000
59718.471695000  0.835679984  0.000000000
59718.472145000  0.834142021  0.000000000
59718.472605000  0.833911571  0.000000000
59718.473055000  0.833834769  0.000000000
59718.473515000  0.831610569  0.000000000
59718.473975000  0.832990407  0.000000000
59718.474425000  0.834065197  0.000000000
59718.474885000  0.834756866  0.000000000
59718.475345000  0.834756866  0.000000000
59718.475795000  0.835833936  0.000000000
59718.476255000  0.836295962  0.000000000
59718.480825000  0.832300202  0.000000000
59718.481285000  0.838532694  0.000000000
59718.481735000  0.836450028  0.000000000
59718.482195000  0.834910648  0.000000000
59718.482655000  0.833067132  0.000000000
59718.483105000  0.833757973  0.000000000
59718.484025000  0.835526060  0.000000000
59718.484475000  0.835064459  0.000000000
59718.484935000  0.833527629  0.000000000
59718.485385000  0.833834769  0.000000000
59718.485845000  0.832990407  0.000000000
59718.486755000  0.836295962  0.000000000
59718.487675000  0.834295690  0.000000000
59718.488585000  0.833220603  0.000000000
59718.489035000  0.833988381  0.000000000
59718.489495000  0.834295690  0.000000000
59718.494405000  0.833067132  0.000000000
59718.494855000  0.835141375  0.000000000
59718.495315000  0.835372164  0.000000000
59718.495775000  0.833143864  0.000000000
59718.496225000  0.835679984  0.000000000
59718.496685000  0.831993628  0.000000000
59718.497135000  0.834679986  0.000000000
59718.497595000  0.834679986  0.000000000
59718.498055000  0.836604122  0.000000000
59718.498505000  0.835679984  0.000000000
59718.498965000  0.833143864  0.000000000
59718.499425000  0.839305367  0.000000000
59718.499875000  0.834142021  0.000000000
59718.500335000  0.833911571  0.000000000
59718.500795000  0.836295962  0.000000000
59718.501245000  0.834756866  0.000000000
59718.501705000  0.835064459  0.000000000
59718.502165000  0.833988381  0.000000000
59718.502615000  0.835295227  0.000000000
59718.503075000  0.836064917  0.000000000
59718.507455000  0.837143674  0.000000000
59718.507915000  0.836064917  0.000000000
59718.508375000  0.833681185  0.000000000
59718.508825000  0.835603018  0.000000000
59718.509285000  0.834987550  0.000000000
59718.509745000  0.836835316  0.000000000
59718.510195000  0.836218940  0.000000000
59718.510655000  0.836681180  0.000000000
59718.511105000  0.833988381  0.000000000
59718.511565000  0.833988381  0.000000000
59718.512025000  0.834910648  0.000000000
59718.512485000  0.833527629  0.000000000
59718.512945000  0.835603018  0.000000000
59718.513405000  0.834679986  0.000000000
59718.513865000  0.835833936  0.000000000
59718.514325000  0.836064917  0.000000000
59718.514775000  0.835526060  0.000000000
59718.515235000  0.834065197  0.000000000
59718.515695000  0.834756866  0.000000000
59718.516145000  0.835141375  0.000000000
59718.520685000  0.834756866  0.000000000
59718.521145000  0.834756866  0.000000000
59718.521605000  0.836758244  0.000000000
59718.522055000  0.835603018  0.000000000
59718.522515000  0.835679984  0.000000000
59718.522975000  0.836064917  0.000000000
59718.523425000  0.834756866  0.000000000
59718.523885000  0.835756956  0.000000000
59718.524345000  0.835679984  0.000000000
59718.524795000  0.836372992  0.000000000
59718.525255000  0.833988381  0.000000000
59718.525715000  0.832836979  0.000000000
59718.526165000  0.834987550  0.000000000
59718.526625000  0.834679986  0.000000000
59718.527085000  0.835526060  0.000000000
59718.527535000  0.835372164  0.000000000
59718.527995000  0.835526060  0.000000000
59718.528455000  0.837915067  0.000000000
59718.528905000  0.834679986  0.000000000
59718.529365000  0.834756866  0.000000000
59718.533715000  0.835603018  0.000000000
59718.534175000  0.835910922  0.000000000
59718.534635000  0.834526246  0.000000000
59718.535105000  0.836295962  0.000000000
59718.535555000  0.836989481  0.000000000
59718.536015000  0.834295690  0.000000000
59718.536475000  0.836064917  0.000000000
59718.536925000  0.834526246  0.000000000
59718.537385000  0.836372992  0.000000000
59718.537845000  0.836835316  0.000000000
59718.538285000  0.836218940  0.000000000
59718.538745000  0.837837896  0.000000000
59718.539195000  0.838841677  0.000000000
59718.539655000  0.836681180  0.000000000
59718.540115000  0.839537307  0.000000000
59718.540565000  0.837837896  0.000000000
59718.545115000  0.843101768  0.000000000
59718.545575000  0.841782708  0.000000000
59718.546035000  0.843179424  0.000000000
59718.546495000  0.843179424  0.000000000
59718.546945000  0.843179424  0.000000000
59718.547405000  0.845979813  0.000000000
59718.547855000  0.848633165  0.000000000
59718.548315000  0.846213598  0.000000000
59718.548775000  0.849571627  0.000000000
59718.549225000  0.848008099  0.000000000
59718.549685000  0.848086207  0.000000000
59718.550145000  0.848633165  0.000000000
59718.550595000  0.846993349  0.000000000
59718.551055000  0.848867683  0.000000000
59718.551515000  0.852314742  0.000000000
59718.551965000  0.849102266  0.000000000
59718.552425000  0.852471758  0.000000000
59718.552885000  0.855381789  0.000000000
59718.553335000  0.853493072  0.000000000
59718.553795000  0.853964860  0.000000000
59718.558565000  0.861311012  0.000000000
59718.559025000  0.862978548  0.000000000
59718.559485000  0.860755884  0.000000000
59718.559935000  0.862263495  0.000000000
59718.560395000  0.863455579  0.000000000
59718.560855000  0.865446050  0.000000000
59718.561305000  0.865685214  0.000000000
59718.561765000  0.865366343  0.000000000
59718.562225000  0.868080499  0.000000000
59718.562675000  0.868560350  0.000000000
59718.563135000  0.869600939  0.000000000
59718.563595000  0.869841252  0.000000000
59718.564045000  0.870402240  0.000000000
59718.564505000  0.871364776  0.000000000
59718.564965000  0.872007058  0.000000000
59718.565415000  0.872890968  0.000000000
59718.565875000  0.873293042  0.000000000
59718.566335000  0.875064368  0.000000000
59718.566795000  0.875628725  0.000000000
59718.567245000  0.876032059  0.000000000
59718.573635000  0.884952581  0.000000000
59718.574095000  0.886829232  0.000000000
59718.574545000  0.885686449  0.000000000
59718.575005000  0.888055278  0.000000000
59718.575465000  0.887482913  0.000000000
59718.575915000  0.892236530  0.000000000
59718.576375000  0.890922650  0.000000000
59718.576835000  0.891004710  0.000000000
59718.577285000  0.893881605  0.000000000
59718.577745000  0.894046279  0.000000000
59718.578195000  0.892400901  0.000000000
59718.578655000  0.897842171  0.000000000
59718.579115000  0.897098230  0.000000000
59718.579565000  0.898835051  0.000000000
59718.580025000  0.899497582  0.000000000
59718.580485000  0.900160600  0.000000000
59718.580935000  0.901820285  0.000000000
59718.581395000  0.898173009  0.000000000
59718.581845000  0.903649474  0.000000000
59718.582305000  0.903982452  0.000000000
59718.585575000  0.906233266  0.000000000
59718.586045000  0.908657049  0.000000000
59792.315096000  0.990193338  0.001094402
59792.315238000  0.991105760  0.001095411
59792.315381000  0.989828604  0.001093999
59792.315523000  0.991744955  0.001096117
59792.315664000  0.986007004  0.001089775
59792.316591000  0.984101741  0.001087669
59792.316849000  0.986461182  0.001090277
59792.317107000  0.987824970  0.001091785
59792.318396000  0.982471588  0.001085868
59792.318654000  0.984011106  0.001087569
59792.318912000  0.984192384  0.001087770
59792.319169000  0.985099276  0.001088772
59792.319427000  0.981386320  0.001084668
59792.319685000  0.981024831  0.001084269
59792.319943000  0.980302251  0.001083470
59792.320200000  0.962764349  0.002128173
59792.320458000  0.963385266  0.001064773
59792.320716000  1.005541502  0.001111366
59792.320974000  0.979489985  0.001082572
59792.321232000  0.985916194  0.001089675
59792.321490000  0.956400953  0.001937931
59792.321748000  0.981838370  0.001085168
59792.322005000  0.982562081  0.001085968
59792.322264000  0.979399775  0.001082473
59792.322521000  0.978588257  0.001081576
59792.322779000  0.976157735  0.001078889
59792.323037000  0.977957541  0.001080879
59792.323295000  0.981115191  0.001084369
59792.323553000  0.977957541  0.001080879
59792.323810000  0.975977937  0.001078691
59792.324068000  0.978768536  0.001081775
59792.324325000  0.971493725  0.001073735
59792.324584000  0.838609929  0.015447766
59792.324841000  1.104078620  0.004677712
59792.325099000  0.929565507  0.001883555
59792.325357000  0.993665016  0.004209917
59792.325615000  0.996781571  0.001101684
59792.325873000  0.975798172  0.001078492
59792.326131000  0.977327232  0.001080182
59792.326389000  0.979039017  0.001082074
59792.326646000  0.974181774  0.001076705
59792.326904000  0.974630504  0.001077201
59792.327162000  0.973195294  0.001075615
59792.327420000  0.962321082  0.001063597
59792.327677000  0.895612198  0.006599115
59792.327935000  1.012791389  0.001119378
59792.328193000  0.973374579  0.001075813
59792.328451000  0.974450987  0.001077003
59792.328709000  0.974271503  0.001076805
59792.328967000  0.883242585  0.002765888
59792.329225000  0.945801503  0.001916454
59792.329483000  1.065319803  0.142665869
59792.329740000  0.991836303  0.001918381
59792.329998000  0.965250422  0.001066834
59792.330256000  0.961435159  0.001062617
59792.330514000  0.967564666  0.001069392
59792.330772000  0.971225329  0.001073438
59792.331030000  0.949292391  0.001049197
59792.331287000  0.983648649  0.001087169
59792.331545000  0.968723867  0.001070673
59792.331803000  0.966495864  0.001068211
59792.332061000  0.968723867  0.001070673
59792.383256000  0.876920050  0.000969208
59792.383540000  0.883161239  0.000976106
59792.383682000  0.882266928  0.000975117
59792.383824000  0.882348192  0.000975207
59792.383966000  0.877081600  0.000969386
59792.384250000  0.878455973  0.000970905
59792.385102000  0.874580923  0.000966623
59792.385244000  0.880562122  0.000973233
59792.386380000  0.877162386  0.000969476
59792.386522000  0.879508417  0.000972069
59792.387232000  0.875144968  0.000967246
59792.387374000  0.875790036  0.000967959
59792.390499000  0.862581223  0.000953360
59792.390783000  0.868960429  0.000960411
59792.390925000  0.873856257  0.000965822
59792.391067000  0.870562589  0.000962181
59792.391209000  0.869200565  0.000960676
59792.391492000  0.867920607  0.000959261
59792.391634000  0.867361218  0.000958643
59792.391776000  0.863376056  0.000954238
59792.391918000  0.869280625  0.000960764
59792.392202000  0.868160456  0.000959526
59792.392344000  0.870642774  0.000962270
59792.392486000  0.865047589  0.000956086
59792.392770000  0.866243522  0.000957408
59792.392912000  0.866083969  0.000957231
59792.393054000  0.865764951  0.000956879
59792.393196000  0.863296539  0.000954151
59792.393338000  0.865764951  0.000956879
59792.393480000  0.863296539  0.000954151
59792.393622000  0.865446050  0.000956526
59792.393764000  0.867840672  0.000959173
59792.393906000  0.862263495  0.000953009
59792.394049000  0.859963463  0.000950467
59792.394191000  0.862422344  0.000953184
59792.394332000  0.863614648  0.000954502
59792.394474000  0.863614648  0.000954502
59792.394900000  0.863614648  0.000954502
59792.395184000  0.858855300  0.000949242
59792.395326000  0.859092643  0.000949504
59792.395468000  0.862660673  0.000953448
59792.395610000  0.861787122  0.000952482
59792.395752000  0.861073056  0.000951693
59792.395894000  0.861707752  0.000952395
59792.396036000  0.860280344  0.000950817
59792.396178000  0.863137529  0.000953975
59792.396320000  0.856327715  0.000946448
59792.396462000  0.857274686  0.000947495
59792.396888000  0.860438828  0.000950992
59792.397030000  0.855539371  0.000945577
59792.397172000  0.862263495  0.000953009
59792.397314000  0.859409203  0.000949854
59792.397456000  0.856722159  0.000946884
59792.397598000  0.857985602  0.000948281
59792.397740000  0.860518081  0.000951080
59792.398024000  0.857906582  0.000948193
59792.398166000  0.856091135  0.000946187
59792.398308000  0.856801070  0.000946972
59792.398449000  0.856248848  0.000946361
59792.398591000  0.854279530  0.000944185
59792.398733000  0.853964860  0.000943837
59792.398875000  0.859171772  0.000949592
59792.399017000  0.854673031  0.000944620
59792.399160000  0.859250909  0.000949679
59792.399302000  0.855381789  0.000945403
59792.399443000  0.853335867  0.000943142
59792.399585000  0.858222705  0.000948543
59792.399728000  0.855381789  0.000945403
59792.399870000  0.848789503  0.000938117
59792.400012000  0.853650305  0.000943489
59792.400154000  0.856169988  0.000946274
59792.400296000  0.856958913  0.000947146
59792.400437000  0.848945870  0.000938290
59792.400579000  0.853807568  0.000943663
59792.400722000  0.855224237  0.000945229
59792.400864000  0.854673031  0.000944620
59792.401006000  0.852079271  0.000941753
59792.401148000  0.850902893  0.000940453
59792.401290000  0.853257275  0.000943055
59792.401432000  0.852628804  0.000942360
59792.401574000  0.849806405  0.000939241
59792.401858000  0.853571685  0.000943402
59792.402000000  0.849493382  0.000938895
59792.402142000  0.852942982  0.000942707
59792.402284000  0.850119543  0.000939587
59792.402425000  0.852628804  0.000942360
59792.402568000  0.853178691  0.000942968
59792.402710000  0.849258691  0.000938635
59792.402852000  0.850197845  0.000939673
59792.403420000  0.852864426  0.000942621
59792.403704000  0.849102266  0.000938463
59792.403846000  0.847695739  0.000936908
59792.403988000  0.845668200  0.000934667
59792.404130000  0.851608524  0.000941233
59792.404272000  0.853257275  0.000943055
59792.404413000  0.848945870  0.000938290
59792.404555000  0.847227414  0.000936390
59792.404698000  0.849336914  0.000938722
59792.404840000  0.849493382  0.000938895
59792.404982000  0.847383494  0.000936563
59792.405123000  0.847149385  0.000936304
59792.405266000  0.849571627  0.000938981
59792.405408000  0.845045318  0.000933979
59792.405550000  0.848242445  0.000937512
59792.405692000  0.845746093  0.000934753
59792.405834000  0.848164322  0.000937426
59792.405976000  0.844578458  0.000933463
59792.406118000  0.845434566  0.000934409
59792.406260000  0.847851904  0.000937081
59792.406402000  0.849258691  0.000938635
59792.406543000  0.845356702  0.000934323
59792.406686000  0.845512437  0.000934495
59792.406828000  0.849728138  0.000939154
59792.406970000  0.847773818  0.000936994
59792.407112000  0.846213598  0.000935270
59792.407254000  0.843645511  0.000932431
59792.407396000  0.846759348  0.000935873
59792.407537000  0.845823992  0.000934839
59792.407679000  0.844656250  0.000933549
59792.407821000  0.845746093  0.000934753
59792.407963000  0.842092889  0.000930715
59792.408105000  0.847617667  0.000936822
59792.408247000  0.845901899  0.000934925
59792.408389000  0.842791215  0.000931487
59792.408531000  0.844189605  0.000933033
59792.408673000  0.846135663  0.000935184
59792.408815000  0.842325600  0.000930973
59792.408957000  0.847851904  0.000937081
59792.409099000  0.842092889  0.000930715
59792.409241000  0.840543124  0.000929003
59792.409383000  0.842791215  0.000931487
59792.409525000  0.845200996  0.000934151
59792.409667000  0.847383494  0.000936563
59792.409809000  0.843723217  0.000932517
59792.409951000  0.844034114  0.000932861
59792.410093000  0.846057734  0.000935098
59792.410235000  0.845901899  0.000934925
59792.410377000  0.844578458  0.000933463
59792.410519000  0.841085217  0.000929602
59792.411939000  0.843878651  0.000932689
59792.414354000  0.845200996  0.000934151
59792.416911000  0.840388305  0.000928831
59792.417479000  0.839228067  0.000927549
59792.417763000  0.840465711  0.000928917
59792.417905000  0.844734049  0.000933635
59792.418047000  0.841240165  0.000929773
59792.418331000  0.842092889  0.000930715
59792.418615000  0.840310906  0.000928746
59792.418899000  0.838455465  0.000926695
59792.419041000  0.840078751  0.000928489
59792.419183000  0.837375018  0.000925501
59792.419325000  0.838996212  0.000927293
59792.419467000  0.843723217  0.000932517
59792.419609000  0.843179424  0.000931916
59792.419751000  0.841240165  0.000929773
59792.420035000  0.841317650  0.000929859
59792.420177000  0.841472641  0.000930030
59792.420603000  0.841085217  0.000929602
59792.420745000  0.840388305  0.000928831
59792.420887000  0.840620545  0.000929088
59792.421029000  0.838764421  0.000927037
59792.421770000  0.837143674  0.000925245
59792.422195000  0.841317650  0.000929859
59792.422479000  0.837066574  0.000925160
59792.423473000  0.839228067  0.000927549
59792.423615000  0.839382673  0.000927720
59792.423757000  0.840697972  0.000929174
59792.424609000  0.838532694  0.000926781
59792.426029000  0.839150775  0.000927464
59792.426171000  0.836912395  0.000924990
59792.426313000  0.837760732  0.000925927
59792.426455000  0.840310906  0.000928746
59792.426597000  0.843956379  0.000932775
59792.426739000  0.838687171  0.000926951
59792.426881000  0.837606425  0.000925757
59792.427449000  0.840620545  0.000929088
59792.427591000  0.842248023  0.000930887
59792.427733000  0.837915067  0.000926098
59792.427875000  0.837837896  0.000926013
59792.428017000  0.839305367  0.000927635
59792.428159000  0.838841677  0.000927122
59792.428301000  0.836450028  0.000924479
59792.428443000  0.837220782  0.000925331
59792.428585000  0.838301030  0.000926525
59792.428727000  0.839228067  0.000927549
59792.428869000  0.837837896  0.000926013
59792.429011000  0.834372535  0.000922183
59792.429153000  0.836835316  0.000924905
59792.429295000  0.837220782  0.000925331
59792.429437000  0.838301030  0.000926525
59792.429579000  0.835910922  0.000923883
59792.429721000  0.840465711  0.000928917
59792.429863000  0.838841677  0.000927122
59792.430147000  0.839924017  0.000928318
59792.430715000  0.838455465  0.000926695
59792.431141000  0.835910922  0.000923883
59792.431708000  0.841162688  0.000929687
59792.431850000  0.838301030  0.000926525
59792.431992000  0.836758244  0.000924819
59792.432135000  0.838378244  0.000926610
59792.432277000  0.835679984  0.000923628
59792.432419000  0.838301030  0.000926525
59792.432561000  0.838841677  0.000927122
59792.432703000  0.840310906  0.000928746
59792.432845000  0.838301030  0.000926525
59792.432987000  0.840078751  0.000928489
59792.433129000  0.834756866  0.000922607
59792.433271000  0.836295962  0.000924308
59792.433413000  0.833911571  0.000921673
59792.433555000  0.839537307  0.000927891
59792.433697000  0.837760732  0.000925927
59792.433839000  0.839459987  0.000927805
59792.433981000  0.839073490  0.000927378
59792.434123000  0.838764421  0.000927037
59792.434265000  0.838223824  0.000926439
59792.434407000  0.835833936  0.000923798
59792.434550000  0.838146624  0.000926354
59792.434691000  0.837760732  0.000925927
59792.434833000  0.837760732  0.000925927
59792.434975000  0.837683575  0.000925842
59792.435117000  0.841317650  0.000929859
59792.435259000  0.839382673  0.000927720
59792.435401000  0.838223824  0.000926439
59792.435543000  0.837220782  0.000925331
59792.435685000  0.836989481  0.000925075
59792.435969000  0.837066574  0.000925160
59792.436111000  0.833834769  0.000921588
59792.436253000  0.839846661  0.000928233
59792.436395000  0.836835316  0.000924905
59792.436537000  0.835295227  0.000923202
59792.436679000  0.838918941  0.000927207
59792.436821000  0.838223824  0.000926439
59792.436963000  0.836681180  0.000924734
59792.437105000  0.833067132  0.000920740
59792.437247000  0.838069431  0.000926269
59792.437389000  0.837143674  0.000925245
59792.437531000  0.839150775  0.000927464
59792.437673000  0.836835316  0.000924905
59792.437815000  0.835372164  0.000923287
59792.437957000  0.838301030  0.000926525
59792.438241000  0.836758244  0.000924819
59792.438383000  0.839228067  0.000927549
59792.438525000  0.836218940  0.000924223
59792.438951000  0.835218297  0.000923117
59792.439093000  0.837375018  0.000925501
59792.439235000  0.834065197  0.000921843
59792.439519000  0.837683575  0.000925842
59792.439661000  0.838146624  0.000926354
59792.439802000  0.840775407  0.000929259
59792.439944000  0.835064459  0.000922947
59792.440086000  0.833988381  0.000921758
59792.440228000  0.836218940  0.000924223
59792.440370000  0.838687171  0.000926951
59792.440512000  0.836141925  0.000924138
59792.440654000  0.836912395  0.000924990
59792.440796000  0.835987916  0.000923968
59792.440939000  0.835987916  0.000923968
59792.441081000  0.838918941  0.000927207
59792.441223000  0.836989481  0.000925075
59792.441365000  0.838918941  0.000927207
59792.441506000  0.837452146  0.000925586
59792.441790000  0.836527071  0.000924564
59792.442216000  0.841085217  0.000929602
59792.442926000  0.831151131  0.000918622
59792.443068000  0.837837896  0.000926013
59792.443352000  0.836527071  0.000924564
59792.443494000  0.835218297  0.000923117
59792.443636000  0.839305367  0.000927635
59792.443778000  0.835526060  0.000923458
59792.443920000  0.837915067  0.000926098
59792.444346000  0.837143674  0.000925245
59792.444488000  0.836218940  0.000924223
59792.444630000  0.841472641  0.000930030
59792.444914000  0.835756956  0.000923713
59792.445056000  0.836295962  0.000924308
59792.445340000  0.836141925  0.000924138
59792.445482000  0.835372164  0.000923287
59792.445624000  0.837529282  0.000925672
59792.445766000  0.835064459  0.000922947
59792.445908000  0.836295962  0.000924308
59792.446051000  0.838532694  0.000926781
59792.446192000  0.836835316  0.000924905
59792.446334000  0.835679984  0.000923628
59792.446476000  0.839305367  0.000927635
59792.446618000  0.834449387  0.000922268
59792.446760000  0.838223824  0.000926439
59792.446902000  0.836372992  0.000924394
59792.447044000  0.836758244  0.000924819
59792.447186000  0.838146624  0.000926354
59792.447327000  0.837837896  0.000926013
59792.447470000  0.836141925  0.000924138
59792.447611000  0.834142021  0.000921928
59792.447754000  0.838455465  0.000926695
59792.447896000  0.836527071  0.000924564
59792.448748000  0.836450028  0.000924479
59792.448890000  0.837915067  0.000926098
59792.449032000  0.837683575  0.000925842
59792.449174000  0.833527629  0.000921249
59792.449316000  0.835833936  0.000923798
59792.449458000  0.838069431  0.000926269
59792.449599000  0.833757973  0.000921503
59792.449741000  0.836450028  0.000924479
59792.449883000  0.838378244  0.000926610
59792.450025000  0.837529282  0.000925672
59792.450167000  0.837066574  0.000925160
59792.450310000  0.835603018  0.000923543
59792.450452000  0.835218297  0.000923117
59792.450594000  0.840465711  0.000928917
59792.450736000  0.833374102  0.000921079
59792.450878000  0.837606425  0.000925757
59792.451020000  0.832760275  0.000920401
59792.451161000  0.834449387  0.000922268
59792.451304000  0.831304248  0.000918791
59792.451445000  0.836912395  0.000924990
59792.451587000  0.835218297  0.000923117
59792.451730000  0.836141925  0.000924138
59792.451872000  0.837915067  0.000926098
59792.452014000  0.836295962  0.000924308
59792.452156000  0.833681185  0.000921418
59792.452298000  0.834449387  0.000922268
59792.452440000  0.834526246  0.000922352
59792.452582000  0.833450862  0.000921164
59792.452724000  0.836141925  0.000924138
59792.452866000  0.834910648  0.000922777
59792.453008000  0.834218852  0.000922013
59792.453150000  0.837760732  0.000925927
59792.453292000  0.837066574  0.000925160
59792.453434000  0.836527071  0.000924564
59792.453576000  0.835679984  0.000923628
59792.453718000  0.837915067  0.000926098
59792.453860000  0.834910648  0.000922777
59792.454002000  0.837297896  0.000925416
59792.454144000  0.835526060  0.000923458
59792.454428000  0.834449387  0.000922268
59792.454570000  0.835295227  0.000923202
59792.454712000  0.832606889  0.000920231
59792.454854000  0.835449109  0.000923372
59792.454996000  0.834449387  0.000922268
59792.455138000  0.834910648  0.000922777
59792.455280000  0.837683575  0.000925842
59792.455422000  0.833988381  0.000921758
59792.455564000  0.834065197  0.000921843
59792.455706000  0.831840383  0.000919384
59792.455848000  0.833988381  0.000921758
59792.455990000  0.836141925  0.000924138
59792.456133000  0.835372164  0.000923287
59792.456275000  0.834603112  0.000922437
59792.456417000  0.837452146  0.000925586
59792.456559000  0.832683579  0.000920316
59792.456700000  0.833834769  0.000921588
59792.456842000  0.837837896  0.000926013
59792.456984000  0.836450028  0.000924479
59792.457126000  0.837143674  0.000925245
59792.457269000  0.834910648  0.000922777
59792.457411000  0.837220782  0.000925331
59792.457552000  0.835295227  0.000923202
59792.457694000  0.837066574  0.000925160
59792.457836000  0.836141925  0.000924138
59792.457978000  0.835910922  0.000923883
59792.458262000  0.835064459  0.000922947
59792.458404000  0.833988381  0.000921758
59792.458546000  0.839691970  0.000928062
59792.458688000  0.836218940  0.000924223
59792.458830000  0.836912395  0.000924990
59792.458972000  0.835910922  0.000923883
59792.459114000  0.833834769  0.000921588
59792.459256000  0.836295962  0.000924308
59792.459398000  0.837220782  0.000925331
59792.459540000  0.836064917  0.000924053
59792.459682000  0.833297349  0.000920994
59792.459824000  0.836989481  0.000925075
59792.459967000  0.837837896  0.000926013
59792.460251000  0.836989481  0.000925075
59792.460393000  0.838996212  0.000927293
59792.460677000  0.833067132  0.000920740
59792.460960000  0.836141925  0.000924138
59792.461244000  0.837529282  0.000925672
59792.461386000  0.834372535  0.000922183
59792.461528000  0.834372535  0.000922183
59792.461670000  0.836372992  0.000924394
59792.461812000  0.834603112  0.000922437
59792.461954000  0.833450862  0.000921164
59792.462096000  0.837606425  0.000925757
59792.462238000  0.835064459  0.000922947
59792.462380000  0.837837896  0.000926013
59792.462522000  0.836141925  0.000924138
59792.462664000  0.836141925  0.000924138
59792.462806000  0.833911571  0.000921673
59792.462948000  0.832990407  0.000920655
59792.463090000  0.837297896  0.000925416
59792.463232000  0.834987550  0.000922862
59792.463375000  0.838996212  0.000927293
59792.463517000  0.834295690  0.000922098
59792.463659000  0.835756956  0.000923713
59792.463801000  0.835372164  0.000923287
59792.463942000  0.836989481  0.000925075
59792.464085000  0.835833936  0.000923798
59792.464227000  0.836295962  0.000924308
59792.464369000  0.838609929  0.000926866
59792.464511000  0.834065197  0.000921843
59792.464653000  0.835833936  0.000923798
59792.464795000  0.833911571  0.000921673
59792.464937000  0.834756866  0.000922607
59792.465079000  0.837143674  0.000925245
59792.465221000  0.834833754  0.000922692
59792.465363000  0.835603018  0.000923543
59792.465505000  0.838301030  0.000926525
59792.465647000  0.838841677  0.000927122
59792.465789000  0.835679984  0.000923628
59792.465931000  0.835295227  0.000923202
59792.466073000  0.832453531  0.000920062
59792.466215000  0.835218297  0.000923117
59792.466357000  0.834603112  0.000922437
59792.466499000  0.834142021  0.000921928
59792.466641000  0.835679984  0.000923628
59792.466783000  0.840233514  0.000928660
59792.466925000  0.835756956  0.000923713
59792.467067000  0.836295962  0.000924308
59792.467209000  0.835833936  0.000923798
59792.467351000  0.833988381  0.000921758
59792.467493000  0.832760275  0.000920401
59792.467635000  0.835141375  0.000923032
59792.467777000  0.836989481  0.000925075
59792.467919000  0.837606425  0.000925757
59792.468061000  0.836604122  0.000924649
59792.468203000  0.836450028  0.000924479
59792.468345000  0.838223824  0.000926439
59792.468487000  0.832453531  0.000920062
59792.468629000  0.837066574  0.000925160
59792.468771000  0.838223824  0.000926439
59792.468913000  0.832300202  0.000919892
59792.469055000  0.833143864  0.000920825
59792.469197000  0.837760732  0.000925927
59792.469339000  0.832146901  0.000919723
59792.469481000  0.835526060  0.000923458
59792.469622000  0.832606889  0.000920231
59792.469764000  0.833988381  0.000921758
59792.469906000  0.836450028  0.000924479
59792.470048000  0.834142021  0.000921928
59792.470190000  0.836604122  0.000924649
59792.470332000  0.831687166  0.000919215
59792.470474000  0.834987550  0.000922862
59792.470616000  0.833220603  0.000920909
59792.470758000  0.836372992  0.000924394
59792.470900000  0.832760275  0.000920401
59792.471042000  0.833604403  0.000921334
59792.471184000  0.838841677  0.000927122
59792.471327000  0.838918941  0.000927207
59792.471468000  0.836372992  0.000924394
59792.471610000  0.835295227  0.000923202
59792.471752000  0.836758244  0.000924819
59792.471895000  0.833450862  0.000921164
59792.472037000  0.838378244  0.000926610
59792.472179000  0.837220782  0.000925331
59792.472320000  0.837297896  0.000925416
59792.472462000  0.835295227  0.000923202
59792.472604000  0.832760275  0.000920401
59792.472746000  0.837606425  0.000925757
59792.472888000  0.836912395  0.000924990
59792.473030000  0.835449109  0.000923372
59792.473172000  0.832530207  0.000920146
59792.473314000  0.834910648  0.000922777
59792.473457000  0.836835316  0.000924905
59792.473598000  0.834833754  0.000922692
59792.473740000  0.835295227  0.000923202
59792.473882000  0.832683579  0.000920316
59792.474024000  0.834065197  0.000921843
59792.474166000  0.833988381  0.000921758
59792.474308000  0.835295227  0.000923202
59792.474450000  0.838069431  0.000926269
59792.474592000  0.837683575  0.000925842
59792.475160000  0.834372535  0.000922183
59792.475302000  0.835449109  0.000923372
59792.475443000  0.834910648  0.000922777
59792.475585000  0.833681185  0.000921418
59792.475728000  0.834526246  0.000922352
59792.475869000  0.838841677  0.000927122
59792.476011000  0.835756956  0.000923713
59792.476153000  0.834218852  0.000922013
59792.476296000  0.838918941  0.000927207
59792.476580000  0.833374102  0.000921079
59792.477148000  0.833988381  0.000921758
59792.477289000  0.836681180  0.000924734
59792.477431000  0.836989481  0.000925075
59792.477574000  0.836604122  0.000924649
59792.477715000  0.836295962  0.000924308
59792.477858000  0.836604122  0.000924649
59792.477999000  0.837915067  0.000926098
59792.478283000  0.837529282  0.000925672
59792.478425000  0.833527629  0.000921249
59792.478568000  0.836141925  0.000924138
59792.478710000  0.835141375  0.000923032
59792.478852000  0.836758244  0.000924819
59792.479136000  0.838764421  0.000927037
59792.479278000  0.841550147  0.000930116
59792.479562000  0.836758244  0.000924819
59792.479704000  0.839691970  0.000928062
59792.479845000  0.838532694  0.000926781
59792.479987000  0.837220782  0.000925331
59792.480129000  0.833143864  0.000920825
59792.480271000  0.834526246  0.000922352
59792.480413000  0.836681180  0.000924734
59792.480555000  0.837529282  0.000925672
59792.480698000  0.833681185  0.000921418
59792.480840000  0.838532694  0.000926781
59792.480982000  0.838146624  0.000926354
59792.481124000  0.837837896  0.000926013
59792.481265000  0.837143674  0.000925245
59792.481407000  0.837606425  0.000925757
59792.481975000  0.839382673  0.000927720
59792.482117000  0.837915067  0.000926098
59792.482260000  0.834526246  0.000922352
59792.482402000  0.838378244  0.000926610
59792.482543000  0.840465711  0.000928917
59792.482686000  0.839459987  0.000927805
59792.483112000  0.839691970  0.000928062
59792.483254000  0.837452146  0.000925586
59792.483396000  0.835218297  0.000923117
59792.483538000  0.836527071  0.000924564
59792.483964000  0.837375018  0.000925501
59792.484106000  0.836141925  0.000924138
59792.484248000  0.836064917  0.000924053
59792.484532000  0.838841677  0.000927122
59792.484816000  0.838996212  0.000927293
59792.484958000  0.835141375  0.000923032
59792.485100000  0.840775407  0.000929259
59792.485242000  0.835833936  0.000923798
59792.485384000  0.840697972  0.000929174
59792.485526000  0.838301030  0.000926525
59792.485668000  0.836372992  0.000924394
59792.485810000  0.837143674  0.000925245
59792.485952000  0.840697972  0.000929174
59792.486094000  0.838532694  0.000926781
59792.486236000  0.836295962  0.000924308
59792.486378000  0.836681180  0.000924734
59792.486520000  0.840233514  0.000928660
59792.486662000  0.839228067  0.000927549
59792.486804000  0.838378244  0.000926610
59792.486946000  0.838687171  0.000926951
59792.487088000  0.838146624  0.000926354
59792.487372000  0.838455465  0.000926695
59792.487514000  0.838146624  0.000926354
59792.487798000  0.841240165  0.000929773
59792.487940000  0.840543124  0.000929003
59792.488082000  0.838841677  0.000927122
59792.488224000  0.841627660  0.000930201
59792.488366000  0.839305367  0.000927635
59792.488508000  0.841627660  0.000930201
59792.488650000  0.838378244  0.000926610
59792.488792000  0.839073490  0.000927378
59792.488934000  0.835603018  0.000923543
59792.489076000  0.839150775  0.000927464
59792.489218000  0.837143674  0.000925245
59792.489360000  0.837606425  0.000925757
59792.489644000  0.836912395  0.000924990
59792.489786000  0.840775407  0.000929259
59792.489928000  0.837452146  0.000925586
59792.490354000  0.837915067  0.000926098
59792.490496000  0.836295962  0.000924308
59792.490638000  0.838687171  0.000926951
59792.490922000  0.838223824  0.000926439
59792.491064000  0.838146624  0.000926354
59792.491206000  0.837606425  0.000925757
59792.491632000  0.841472641  0.000930030
59792.491774000  0.836064917  0.000924053
59792.491916000  0.839382673  0.000927720
59792.492058000  0.837683575  0.000925842
59792.492200000  0.837992246  0.000926183
59792.492342000  0.840233514  0.000928660
59792.492484000  0.837606425  0.000925757
59792.492626000  0.842248023  0.000930887
59792.492768000  0.840543124  0.000929003
59792.493052000  0.839846661  0.000928233
59792.493194000  0.835910922  0.000923883
59792.493335000  0.840233514  0.000928660
59792.493478000  0.838069431  0.000926269
59792.493620000  0.840156129  0.000928575
59792.493762000  0.840078751  0.000928489
59792.493904000  0.837606425  0.000925757
59792.494046000  0.838069431  0.000926269
59792.494188000  0.840310906  0.000928746
59792.494330000  0.840852849  0.000929345
59792.494472000  0.836758244  0.000924819
59792.494614000  0.840620545  0.000929088
59792.494756000  0.841317650  0.000929859
59792.494898000  0.840465711  0.000928917
59792.495040000  0.838455465  0.000926695
59792.495182000  0.837683575  0.000925842
59792.495324000  0.840543124  0.000929003
59792.495466000  0.839614635  0.000927976
59792.495608000  0.835603018  0.000923543
59792.495750000  0.841085217  0.000929602
59792.495891000  0.838301030  0.000926525
59792.496034000  0.837606425  0.000925757
59792.496175000  0.839073490  0.000927378
59792.496317000  0.838301030  0.000926525
59792.496459000  0.840078751  0.000928489
59792.496601000  0.838687171  0.000926951
59792.496743000  0.840930298  0.000929431
59792.496885000  0.839924017  0.000928318
59792.497027000  0.837760732  0.000925927
59792.497169000  0.839150775  0.000927464
59792.497311000  0.839614635  0.000927976
59792.497453000  0.836218940  0.000924223
59792.497595000  0.843257087  0.000932002
59792.497737000  0.838841677  0.000927122
59792.497879000  0.839769312  0.000928147
59792.498020000  0.840388305  0.000928831
59792.498162000  0.841627660  0.000930201
59792.498304000  0.838764421  0.000927037
59792.498446000  0.842558375  0.000931230
59792.498589000  0.841472641  0.000930030
59792.498731000  0.841937784  0.000930544
59792.498873000  0.840156129  0.000928575
59792.499015000  0.841085217  0.000929602
59792.499157000  0.840543124  0.000929003
59792.499299000  0.842015333  0.000930630
59792.499441000  0.841937784  0.000930544
59792.499583000  0.838532694  0.000926781
59792.499725000  0.838378244  0.000926610
59792.500150000  0.840930298  0.000929431
59792.500292000  0.839228067  0.000927549
59792.500434000  0.838223824  0.000926439
59792.500576000  0.842868843  0.000931573
59792.500718000  0.838841677  0.000927122
59792.500860000  0.843412435  0.000932174
59792.501002000  0.841317650  0.000929859
59792.501144000  0.840775407  0.000929259
59792.501286000  0.842015333  0.000930630
59792.501428000  0.840775407  0.000929259
59792.501570000  0.837066574  0.000925160
59792.501712000  0.843878651  0.000932689
59792.501854000  0.840388305  0.000928831
59792.501997000  0.843334758  0.000932088
59792.502139000  0.843024119  0.000931745
59792.502280000  0.836450028  0.000924479
59792.502423000  0.840852849  0.000929345
59792.502564000  0.839846661  0.000928233
59792.502706000  0.841472641  0.000930030
59792.502848000  0.841007754  0.000929516
59792.502990000  0.840078751  0.000928489
59792.503132000  0.839614635  0.000927976
59792.503275000  0.842713595  0.000931401
59792.503417000  0.841705180  0.000930287
59792.503559000  0.842248023  0.000930887
59792.503701000  0.842946477  0.000931659
59792.503843000  0.838455465  0.000926695
59792.503985000  0.839769312  0.000928147
59792.504127000  0.842480776  0.000931144
59792.504268000  0.842248023  0.000930887
59792.504410000  0.845045318  0.000933979
59792.504552000  0.837760732  0.000925927
59792.504694000  0.844889669  0.000933807
59792.504836000  0.837452146  0.000925586
59792.504978000  0.841317650  0.000929859
59792.505120000  0.839537307  0.000927891
59792.505263000  0.839691970  0.000928062
59792.505404000  0.844734049  0.000933635
59792.505546000  0.842480776  0.000931144
59792.505688000  0.837220782  0.000925331
59792.505830000  0.845200996  0.000934151
59792.505972000  0.842170452  0.000930801
59792.506114000  0.841317650  0.000929859
59792.506256000  0.843956379  0.000932775
59792.506398000  0.841317650  0.000929859
59792.506541000  0.843723217  0.000932517
59792.506682000  0.842170452  0.000930801
59792.506825000  0.844111856  0.000932947
59792.506967000  0.844967490  0.000933893
59792.507109000  0.841007754  0.000929516
59792.507251000  0.840233514  0.000928660
59792.507393000  0.843179424  0.000931916
59792.507535000  0.845278845  0.000934237
59792.507677000  0.840852849  0.000929345
59792.507819000  0.843878651  0.000932689
59792.507961000  0.840852849  0.000929345
59792.508102000  0.844345125  0.000933205
59792.508244000  0.843878651  0.000932689
59792.508386000  0.845901899  0.000934925
59792.508528000  0.840388305  0.000928831
59792.508670000  0.841240165  0.000929773
59792.508812000  0.844656250  0.000933549
59792.508954000  0.840156129  0.000928575
59792.509096000  0.845045318  0.000933979
59792.509238000  0.844967490  0.000933893
59792.509380000  0.843567812  0.000932346
59792.509523000  0.843645511  0.000932431
59792.509665000  0.842092889  0.000930715
59792.509807000  0.844578458  0.000933463
59792.509948000  0.839382673  0.000927720
59792.510090000  0.845123153  0.000934065
59792.510233000  0.846447448  0.000935528
59792.510375000  0.843567812  0.000932346
59792.510517000  0.846447448  0.000935528
59792.510658000  0.842558375  0.000931230
59792.510801000  0.841937784  0.000930544
59792.510943000  0.845668200  0.000934667
59792.511085000  0.842248023  0.000930887
59792.511227000  0.842325600  0.000930973
59792.511369000  0.841550147  0.000930116
59792.511511000  0.838687171  0.000926951
59792.511653000  0.842868843  0.000931573
59792.511795000  0.847149385  0.000936304
59792.511937000  0.844578458  0.000933463
59792.512079000  0.842170452  0.000930801
59792.512221000  0.840388305  0.000928831
59792.512363000  0.841860242  0.000930458
59792.512505000  0.842015333  0.000930630
59792.512647000  0.845045318  0.000933979
59792.512789000  0.846681362  0.000935787
59792.512931000  0.844734049  0.000933635
59792.513073000  0.844422895  0.000933291
59792.513215000  0.846915342  0.000936045
59792.513357000  0.843956379  0.000932775
59792.513499000  0.844500673  0.000933377
59792.513641000  0.844189605  0.000933033
59792.513783000  0.846057734  0.000935098
59792.513925000  0.844500673  0.000933377
59792.514067000  0.845434566  0.000934409
59792.514209000  0.842248023  0.000930887
59792.514351000  0.843878651  0.000932689
59792.514493000  0.849728138  0.000939154
59792.514634000  0.847227414  0.000936390
59792.514776000  0.850981267  0.000940539
59792.514918000  0.848164322  0.000937426
59792.515060000  0.842868843  0.000931573
59792.515202000  0.844889669  0.000933807
59792.515344000  0.845668200  0.000934667
59792.515486000  0.845668200  0.000934667
59792.515628000  0.844734049  0.000933635
59792.515770000  0.848242445  0.000937512
59792.515912000  0.844422895  0.000933291
59792.516054000  0.844189605  0.000933033
59792.516196000  0.843179424  0.000931916
59792.516338000  0.847851904  0.000937081
59792.516480000  0.847227414  0.000936390
59792.516622000  0.847695739  0.000936908
59792.516764000  0.846213598  0.000935270
59792.516906000  0.852628804  0.000942360
59792.517048000  0.844656250  0.000933549
59792.517190000  0.846603384  0.000935701
59792.517332000  0.847851904  0.000937081
59792.517474000  0.849180475  0.000938549
59792.517616000  0.844811856  0.000933721
59792.517758000  0.845356702  0.000934323
59792.517900000  0.846681362  0.000935787
59792.518042000  0.843101768  0.000931831
59792.518184000  0.851843865  0.000941493
59792.518468000  0.851294838  0.000940886
59792.518610000  0.849024065  0.000938376
59792.518752000  0.849884679  0.000939327
59792.518894000  0.847227414  0.000936390
59792.519036000  0.846681362  0.000935787
59792.519178000  0.848633165  0.000937944
59792.519320000  0.848945870  0.000938290
59792.519462000  0.857037845  0.000947233
59792.519604000  0.851373249  0.000940972
59792.519746000  0.847071363  0.000936218
59792.519888000  0.852942982  0.000942707
59792.520030000  0.850432796  0.000939933
59792.520172000  0.850041248  0.000939500
59792.520314000  0.848164322  0.000937426
59792.520456000  0.852864426  0.000942621
59792.520598000  0.849493382  0.000938895
59792.520740000  0.850667812  0.000940193
59792.520882000  0.850902893  0.000940453
59792.521024000  0.848867683  0.000938203
59792.521166000  0.851686964  0.000941319
59792.521308000  0.851608524  0.000941233
59792.521450000  0.850354472  0.000939846
59792.521592000  0.851451667  0.000941059
59792.521734000  0.854830482  0.000944794
59792.521876000  0.850667812  0.000940193
59792.522018000  0.855460576  0.000945490
59792.522160000  0.854594316  0.000944533
59792.522302000  0.853257275  0.000943055
59792.522444000  0.854594316  0.000944533
59792.522586000  0.855145471  0.000945142
59792.522728000  0.854122180  0.000944011
59792.522870000  0.849571627  0.000938981
59792.523012000  0.853021544  0.000942794
59792.523154000  0.857511593  0.000947757
59792.523296000  0.849649879  0.000939068
59792.523438000  0.853964860  0.000943837
59792.523580000  0.853021544  0.000942794
59792.523722000  0.855775798  0.000945838
59792.523864000  0.856248848  0.000946361
59792.524006000  0.858301754  0.000948630
59792.524148000  0.855933452  0.000946013
59792.524290000  0.856091135  0.000946187
59792.524432000  0.854673031  0.000944620
59792.524574000  0.854751753  0.000944707
59792.524716000  0.854279530  0.000944185
59792.524858000  0.858538944  0.000948892
59792.525000000  0.854673031  0.000944620
59792.525142000  0.857985602  0.000948281
59792.525284000  0.856012290  0.000946100
59792.525426000  0.860359582  0.000950905
59792.525568000  0.855696981  0.000945751
59792.525710000  0.853414466  0.000943229
59792.525852000  0.858143663  0.000948455
59792.525994000  0.859013522  0.000949417
59792.526136000  0.856564359  0.000946710
59792.526278000  0.858064629  0.000948368
59792.526420000  0.859963463  0.000950467
59792.526562000  0.856091135  0.000946187
59792.526704000  0.858697108  0.000949067
59792.526846000  0.857037845  0.000947233
59792.526988000  0.858618022  0.000948980
59792.527130000  0.855145471  0.000945142
59792.527272000  0.859488361  0.000949942
59792.527414000  0.856248848  0.000946361
59792.527556000  0.862342916  0.000953097
59792.527698000  0.864728952  0.000955734
59792.527840000  0.861707752  0.000952395
59792.527982000  0.855460576  0.000945490
59792.528124000  0.858618022  0.000948980
59792.528266000  0.861945884  0.000952658
59792.528408000  0.860121889  0.000950642
59792.528550000  0.863932874  0.000954854
59792.528692000  0.861073056  0.000951693
59792.528834000  0.867201459  0.000958466
59792.528976000  0.865685214  0.000956791
59792.529118000  0.859646699  0.000950117
59792.529260000  0.863535110  0.000954414
59792.529402000  0.865685214  0.000956791
59792.529544000  0.861390346  0.000952044
59792.529686000  0.863535110  0.000954414
59792.529828000  0.857353648  0.000947582
59792.529970000  0.870402240  0.000962004
59792.530112000  0.868480357  0.000959880
59792.530254000  0.868640351  0.000960057
59792.530396000  0.870161772  0.000961738
59792.530538000  0.868800376  0.000960234
59792.530680000  0.865685214  0.000956791
59792.530822000  0.869200565  0.000960676
59792.530965000  0.866562717  0.000957761
59792.531107000  0.867840672  0.000959173
59792.531391000  0.865047589  0.000956086
59792.531533000  0.865525764  0.000956614
59792.531675000  0.862581223  0.000953360
59792.531817000  0.860121889  0.000950642
59792.531959000  0.865844694  0.000956967
59792.532101000  0.867920607  0.000959261
59792.532243000  0.860914455  0.000951518
59792.532385000  0.867121591  0.000958378
59792.532527000  0.866083969  0.000957231
59792.532669000  0.868400370  0.000959792
59792.532811000  0.866882029  0.000958113
59792.532952000  0.868160456  0.000959526
59792.533094000  0.873132190  0.000965021
59792.533237000  0.866642534  0.000957849
59792.533379000  0.868720360  0.000960145
59792.533521000  0.863932874  0.000954854
59792.533663000  0.869280625  0.000960764
59792.533805000  0.872087376  0.000963867
59792.533947000  0.871766147  0.000963512
59792.534088000  0.870241921  0.000961827
59792.534230000  0.874258775  0.000966267
59792.534372000  0.871605576  0.000963334
59792.534514000  0.868480357  0.000959880
59792.534656000  0.868640351  0.000960057
59792.534798000  0.875790036  0.000967959
59792.534941000  0.873293042  0.000965199
59792.535083000  0.868560350  0.000959968
59792.535224000  0.875144968  0.000967246
59792.535367000  0.873534375  0.000965466
59792.535509000  0.875064368  0.000967157
59792.535651000  0.872328376  0.000964133
59792.535793000  0.878375068  0.000970816
59792.535935000  0.871926747  0.000963689
59792.536076000  0.876112749  0.000968316
59792.536219000  0.871766147  0.000963512
59792.536361000  0.874178256  0.000966178
59792.536502000  0.875548080  0.000967691
59792.536644000  0.873453924  0.000965377
59792.536786000  0.871766147  0.000963512
59792.536928000  0.870722967  0.000962359
59792.537070000  0.872890968  0.000964755
59792.537212000  0.871204279  0.000962891
59792.537354000  0.878779667  0.000971263
59792.537497000  0.877243179  0.000969565
59792.537639000  0.874580923  0.000966623
59792.537781000  0.877081600  0.000969386
59792.537923000  0.878213280  0.000970637
59792.538065000  0.876274150  0.000968494
59792.538207000  0.875548080  0.000967691
59792.538349000  0.875870703  0.000968048
59792.538491000  0.884789581  0.000977906
59792.538633000  0.878536885  0.000970995
59792.538775000  0.883893622  0.000976915
59792.538917000  0.877647257  0.000970012
59792.539059000  0.884219320  0.000977275
59792.539201000  0.876274150  0.000968494
59792.539343000  0.873695301  0.000965644
59792.539485000  0.880643228  0.000973323
59792.539627000  0.878455973  0.000970905
59792.539769000  0.874500375  0.000966534
59792.539911000  0.882104424  0.000974938
59792.540053000  0.878779667  0.000971263
59792.540195000  0.883730818  0.000976735
59792.540337000  0.884952581  0.000978086
59792.540479000  0.883161239  0.000976106
59792.540621000  0.874017242  0.000966000
59792.540763000  0.884952581  0.000978086
59792.540905000  0.877566427  0.000969922
59792.541047000  0.876758530  0.000969029
59792.541189000  0.882429463  0.000975297
59792.541331000  0.885768027  0.000978987
59792.541472000  0.882835930  0.000975746
59792.541614000  0.885686449  0.000978897
59792.541757000  0.884789581  0.000977906
59792.541899000  0.882917246  0.000975836
59792.542041000  0.883079900  0.000976016
59792.542183000  0.880399931  0.000973054
59792.542325000  0.882429463  0.000975297
59792.542467000  0.882754622  0.000975656
59792.542609000  0.884952581  0.000978086
59792.542751000  0.882510741  0.000975387
59792.542893000  0.885034091  0.000978176
59792.543035000  0.884708093  0.000977816
59792.543177000  0.889283020  0.000982872
59792.543319000  0.884545139  0.000977635
59792.543461000  0.886502572  0.000979799
59792.543603000  0.880318847  0.000972964
59792.543745000  0.887482913  0.000980882
59792.543887000  0.888628013  0.000982148
59792.544029000  0.881048873  0.000973771
59792.544171000  0.889201118  0.000982781
59792.544313000  0.883568043  0.000976555
59792.544455000  0.879670443  0.000972248
59792.544597000  0.885278669  0.000978446
59792.544739000  0.885686449  0.000978897
59792.544881000  0.889938509  0.000983596
59792.545023000  0.889856547  0.000983506
59792.545165000  0.887482913  0.000980882
59792.545307000  0.893634650  0.000987682
59792.545449000  0.890020480  0.000983687
59792.545591000  0.885197136  0.000978356
59792.545733000  0.893799279  0.000987863
59792.545875000  0.889119223  0.000982691
59792.546017000  0.884871077  0.000977996
59792.546160000  0.893140946  0.000987136
59792.546302000  0.890348436  0.000984049
59792.546444000  0.888055278  0.000981515
59792.546586000  0.889446847  0.000983053
59792.546728000  0.895942215  0.000990232
59792.546870000  0.893140946  0.000987136
59792.547012000  0.894210984  0.000988319
59792.547154000  0.892072189  0.000985955
59792.547296000  0.897511455  0.000991966
59792.547438000  0.892400901  0.000986318
59792.547580000  0.895117401  0.000989320
59792.547722000  0.893140946  0.000987136
59792.547864000  0.895447235  0.000989685
59792.548006000  0.894128628  0.000988227
59792.548148000  0.896520036  0.000990871
59792.548290000  0.894705279  0.000988865
59792.548432000  0.897346142  0.000991784
59792.548574000  0.895447235  0.000989685
59792.548716000  0.898173009  0.000992697
59792.548858000  0.894458097  0.000988592
59792.549000000  0.896437467  0.000990779
59792.549142000  0.895199848  0.000989411
59792.549284000  0.893058688  0.000987045
59792.549426000  0.900658185  0.000995444
59792.549568000  0.895942215  0.000990232
59792.549710000  0.896520036  0.000990871
59792.549852000  0.898835051  0.000993429
59792.549994000  0.895777191  0.000990050
59792.550136000  0.898669495  0.000993246
59792.550278000  0.896520036  0.000990871
59792.550420000  0.899580432  0.000994253
59792.550562000  0.896354906  0.000990688
59792.550704000  0.901488104  0.000996361
59792.550846000  0.899829030  0.000994528
59792.550988000  0.897428795  0.000991875
59792.551130000  0.899580432  0.000994253
59792.551272000  0.899580432  0.000994253
59792.551414000  0.893058688  0.000987045
59792.551556000  0.901073049  0.000995903
59792.551697000  0.901239048  0.000996086
59792.551839000  0.900907080  0.000995719
59792.551981000  0.903067057  0.000998107
59792.552123000  0.901654179  0.000996545
59792.552265000  0.902069502  0.000997004
59792.552407000  0.896850387  0.000991236
59792.552549000  0.907068322  0.001002529
59792.552691000  0.904232266  0.000999394
59792.552833000  0.895942215  0.000990232
59792.552975000  0.901986422  0.000996912
59792.553117000  0.891333029  0.000985138
59792.553259000  0.896272353  0.000990597
59792.553401000  0.902235685  0.000997188
59792.553543000  0.901156044  0.000995994
59792.553685000  0.907820530  0.001003360
59792.553827000  0.900160600  0.000994894
59792.553969000  0.904898774  0.001000131
59792.554111000  0.902318787  0.000997280
59792.554253000  0.901488104  0.000996361
59792.554395000  0.908991872  0.001004655
59792.554537000  0.908238693  0.001003823
59792.554679000  0.902568142  0.000997555
59792.554821000  0.908489684  0.001004100
59792.554963000  0.908155045  0.001003730
59792.555105000  0.908991872  0.001004655
59792.555247000  0.912683081  0.001008735
59792.555389000  0.901488104  0.000996361
59792.555531000  0.912430933  0.001008456
59792.555673000  0.902568142  0.000997555
59792.555815000  0.908071405  0.001003638
59792.555957000  0.917487170  0.001014044
59792.556099000  0.908406012  0.001004007
59792.556241000  0.912851219  0.001008920
59792.556383000  0.902817565  0.000997831
59792.556525000  0.906817724  0.001002252
59792.556667000  0.909745676  0.001005488
59792.556809000  0.906817724  0.001002252
59792.556951000  0.917571678  0.001014138
59792.557093000  0.916051732  0.001012458
59792.557235000  0.904065716  0.000999210
59792.557377000  0.912262872  0.001008270
59792.557519000  0.912683081  0.001008735
59792.557661000  0.906233266  0.001001606
59792.557803000  0.899000638  0.000993612
59792.557945000  0.909410575  0.001005118
59792.558087000  0.907904147  0.001003453
59792.558229000  0.916726952  0.001013204
59792.558371000  0.915208405  0.001011526
59792.558513000  0.917825247  0.001014418
59792.558655000  0.915798652  0.001012178
59792.558797000  0.915124115  0.001011433
59792.558939000  0.914029052  0.001010222
59792.559081000  0.916811390  0.001013297
59792.559223000  0.916473686  0.001012924
59792.559365000  0.914450075  0.001010688
59792.559507000  0.920958372  0.001017881
59792.559649000  0.912178853  0.001008177
59792.559791000  0.910667840  0.001006507
59792.559933000  0.920873552  0.001017787
59792.560075000  0.911758876  0.001007713
59792.560217000  0.909075597  0.001004747
59792.560359000  0.916473686  0.001012924
59792.560501000  0.912010839  0.001007992
59792.560643000  0.917825247  0.001014418
59792.560785000  0.919771609  0.001016569
59792.560927000  0.919517502  0.001016288
59792.561069000  0.924613010  0.001021920
59792.561211000  0.916642522  0.001013111
59792.561353000  0.917656193  0.001014231
59792.561495000  0.916473686  0.001012924
59792.561637000  0.921297728  0.001018256
59792.561779000  0.916558100  0.001013017
59792.561921000  0.912683081  0.001008735
59792.562063000  0.921043199  0.001017975
59792.562205000  0.918924858  0.001015633
59792.562347000  0.922826378  0.001019945
59792.562489000  0.925550245  0.001022956
59792.562631000  0.921722099  0.001018725
59792.562773000  0.926573766  0.001024087
59792.562915000  0.919602197  0.001016382
59792.563057000  0.921637209  0.001018631
59792.563199000  0.924868525  0.001022202
59792.563341000  0.924187308  0.001021450
59792.563483000  0.920110528  0.001016944
59792.563625000  0.919602197  0.001016382
59792.563767000  0.922146665  0.001019194
59792.563909000  0.921297728  0.001018256
59792.564051000  0.923081400  0.001020227
59792.564193000  0.916473686  0.001012924
59792.564335000  0.922486459  0.001019570
59792.564477000  0.929137524  0.001026921
59792.564619000  0.927598420  0.001025220
59792.564761000  0.915124115  0.001011433
59792.564903000  0.923591654  0.001020791
59792.565045000  0.928709739  0.001026448
59792.565187000  0.922826378  0.001019945
59792.565329000  0.915967364  0.001012365
59792.565471000  0.925635495  0.001023050
59792.565613000  0.920195277  0.001017037
59792.565755000  0.927940222  0.001025597
59792.565897000  0.923081400  0.001020227
59792.566039000  0.918586376  0.001015259
59792.566181000  0.922741387  0.001019851
59792.566323000  0.924187308  0.001021450
59792.566465000  0.926232467  0.001023710
59792.566607000  0.922316546  0.001019382
59792.566749000  0.925976575  0.001023427
59792.566891000  0.922486459  0.001019570
59792.567033000  0.930422063  0.001028340
59792.567175000  0.933168349  0.001031376
59792.567317000  0.922571427  0.001019664
59792.567459000  0.922401499  0.001019476
59792.567601000  0.930336371  0.001028246
59792.567743000  0.926317780  0.001023804
59792.567885000  0.929479894  0.001027299
59792.568027000  0.916726952  0.001013204
59792.568169000  0.927854760  0.001025503
59792.568311000  0.927940222  0.001025597
59792.568453000  0.935664172  0.001034134
59792.568595000  0.924187308  0.001021450
59792.568737000  0.929394290  0.001027205
59792.568879000  0.925209322  0.001022579
59792.569021000  0.925806019  0.001023239
59792.569163000  0.936785155  0.001035373
59792.569305000  0.928880830  0.001026637
59792.569447000  0.929137524  0.001026921
59792.569589000  0.929908034  0.001027772
59792.569731000  0.932137543  0.001030236
59792.569873000  0.932481018  0.001030616
59792.570015000  0.933770179  0.001032041
59792.570158000  0.929223105  0.001027015
59792.570300000  0.933426228  0.001031661
59792.570441000  0.937648364  0.001036327
59792.570583000  0.926915191  0.001024465
59792.570725000  0.933512204  0.001031756
59792.570868000  0.931193638  0.001029193
59792.571010000  0.919602197  0.001016382
59792.571152000  0.932051694  0.001030142
59792.571294000  0.931794194  0.001029857
59792.571436000  0.928880830  0.001026637
59792.571578000  0.930079346  0.001027962
59792.571720000  0.931622567  0.001029667
59792.571862000  0.927085951  0.001024653
59792.572004000  0.932395138  0.001030521
59792.572146000  0.939204144  0.001038047
59792.572288000  0.935061121  0.001033468
59792.572430000  0.928795281  0.001026542
59792.572572000  0.931794194  0.001029857
59792.572714000  0.939290652  0.001038142
59792.572856000  0.938858192  0.001037664
59792.572998000  0.931708376  0.001029762
59792.573140000  0.937907481  0.001036614
59792.573282000  0.937130343  0.001035755
59792.573424000  0.931022121  0.001029004
59792.573566000  0.933856186  0.001032136
59792.573708000  0.941889597  0.001041015
59792.573850000  0.937389318  0.001036041
59792.574134000  0.944582728  0.001043991
59792.574276000  0.937302985  0.001035946
59792.574560000  0.933684179  0.001031946
59792.574702000  0.941889597  0.001041015
59792.574844000  0.936095161  0.001034611
59792.574987000  0.941369233  0.001040440
59792.575129000  0.934630609  0.001032992
59792.575271000  0.928624206  0.001026353
59792.575413000  0.937734728  0.001036423
59792.575555000  0.933856186  0.001032136
59792.575697000  0.934200295  0.001032516
59792.575839000  0.936526348  0.001035087
59792.575980000  0.947458072  0.001047169
59792.576122000  0.943973929  0.001043319
59792.576264000  0.940415979  0.001039386
59792.576406000  0.941802849  0.001040919
59792.576548000  0.941629379  0.001040727
59792.576690000  0.939809866  0.001038716
59792.576833000  0.950429702  0.001050454
59792.576975000  0.939117644  0.001037951
59792.577117000  0.950167125  0.001050164
59792.577259000  0.943539313  0.001042838
59792.577400000  0.944321766  0.001043703
59792.577542000  0.951217869  0.001051325
59792.577684000  0.943365523  0.001042646
59792.577826000  0.947545340  0.001047266
59792.577968000  0.947981801  0.001047748
59792.578110000  0.952182072  0.001052391
59792.578252000  0.940502599  0.001039482
59792.578394000  0.936267611  0.001034801
59792.578536000  0.946760216  0.001046398
59792.578678000  0.944495733  0.001043895
59792.578820000  0.949204962  0.001049100
59792.578962000  0.944060876  0.001043415
59792.579104000  0.939809866  0.001038716
59792.579247000  0.945714396  0.001045242
59792.579389000  0.952006689  0.001052197
59792.579531000  0.942410248  0.001041590
59792.579673000  0.945627296  0.001045146
59792.579815000  0.946585832  0.001046205
59792.579957000  0.948593185  0.001048424
59792.580099000  0.944495733  0.001043895
59792.580382000  0.945453121  0.001044953
59792.580524000  0.948505820  0.001048327
59792.580666000  0.947719900  0.001047459
59792.580808000  0.952620669  0.001052875
59792.580950000  0.948680557  0.001048521
59792.581092000  0.940675862  0.001039673
59792.581234000  0.944669731  0.001044088
59792.581376000  0.948767938  0.001048617
59792.581518000  0.942497051  0.001041686
59792.581660000  0.945714396  0.001045242
59792.581802000  0.947370812  0.001047073
59792.581944000  0.945888619  0.001045435
59792.582244000  0.954025537  0.001054428
59792.582386000  0.944756742  0.001044184
59792.582529000  0.942323453  0.001041494
59792.582671000  0.954992586  0.001055497
59792.582813000  0.947545340  0.001047266
59792.582954000  0.947458072  0.001047169
59792.583096000  0.954464983  0.001054914
59792.583238000  0.945627296  0.001045146
59792.583381000  0.954025537  0.001054428
59792.583523000  0.942236665  0.001041398
59792.583665000  0.955696510  0.001056275
59792.583807000  0.943278640  0.001042550
59792.583949000  0.947894493  0.001047652
59792.584091000  0.944060876  0.001043415
59792.584233000  0.952357486  0.001052584
59792.584375000  0.949467274  0.001049390
[truncated: 140,281 more chars]
