# Supplementary material for: Discovery of the most compact 3+1-type quadruple star system TIC 120362137
Source: Nat Commun. 2026 Mar 3;17:1859. doi: 10.1038/s41467-026-69223-4 (PMC12957322; doi:10.1038/s41467-026-69223-4)
Supplement: Supplementary file 6 — Supplementary Dataset 4 [file 41467_2026_69223_MOESM6_ESM.txt]

# Supplementary Data 4: 
# The 900-sec binned Sloan-z' filtered GAO80 observations of TIC 120362137, which were used for the spectro-photodynamical analysis (see in the Methods section).
# The data columns are:
# Col. 1: BJD - 2400000[in days]
# Col. 2: Normalized (or relative) flux
# Col. 3: Observational uncertainties (in normalized flux)
 59302.509621  0.840461  0.001947
 59302.520455  0.837244  0.002045
 59302.529153  0.835508  0.002051
 59302.545976  0.835902  0.002513
 59302.554096  0.832138  0.004052
 59377.345613  1.015259  0.002155
 59377.356163  1.012538  0.002066
 59377.366718  1.010989  0.002023
 59377.377261  1.010429  0.002006
 59377.387816  1.010849  0.002016
 59377.395350  1.010897  0.002030
 59377.412688  1.012259  0.002039
 59377.424742  1.010933  0.002044
 59377.448862  1.011114  0.002072
 59377.463179  1.006723  0.002049
 59377.475233  1.008028  0.001990
 59377.490307  1.008324  0.002173
 59377.500857  1.008942  0.002038
 59377.509149  1.004545  0.002188
 59380.338362  1.004962  0.002754
 59380.348924  1.001511  0.002717
 59380.358669  1.003867  0.002700
 59380.369642  1.001168  0.002700
 59380.380614  1.000661  0.002673
 59380.391176  1.001395  0.002642
 59380.401737  1.002244  0.002670
 59380.412298  1.001816  0.002634
 59380.422866  1.002062  0.002619
 59380.433428  1.003187  0.002624
 59380.443989  1.001327  0.002600
 59380.454557  1.001380  0.002587
 59380.465124  1.001892  0.002590
 59380.475686  1.003763  0.002587
 59380.486253  1.003536  0.002583
 59380.496815  1.002877  0.002588
 59380.507382  1.004786  0.002600
 59380.517944  1.002938  0.002577
 59380.528505  1.002589  0.002576
 59380.539073  1.004849  0.002595
 59380.549634  1.005639  0.002594
 59380.560202  1.003095  0.002576
 59380.569137  1.004266  0.002576
 59383.345038  1.004013  0.002831
 59383.355605  1.000452  0.002822
 59383.366166  0.999022  0.002816
 59383.376729  0.997157  0.002835
 59383.388106  0.998391  0.002799
 59383.398668  0.997605  0.002752
 59383.409229  0.999233  0.002744
 59383.419791  0.996630  0.002724
 59383.430359  0.998555  0.002749
 59383.441730  0.999783  0.002739
 59383.452297  0.998749  0.002720
 59383.462853  0.998736  0.002743
 59383.473420  1.000157  0.002727
 59383.483571  0.999352  0.002747
 59383.494138  1.001065  0.002712
 59383.500226  1.003395  0.002736
 59394.357798  1.002579  0.001860
 59394.368342  0.999491  0.001865
 59394.378897  0.999987  0.001867
 59394.389441  0.998117  0.001854
 59394.399992  0.999356  0.001854
 59394.410542  0.998495  0.001851
 59394.421092  0.999012  0.001863
 59394.430889  0.999367  0.001865
 59394.442185  1.000310  0.001868
 59394.452741  0.998607  0.001867
 59394.463286  0.993593  0.001865
 59394.473836  0.982371  0.001846
 59394.483632  0.968546  0.001845
 59437.302692  0.858559  0.001630
 59437.313322  0.846895  0.001611
 59437.323877  0.838680  0.001593
 59437.334427  0.837988  0.001592
 59437.344976  0.837453  0.001596
 59437.351759  0.833493  0.001704
 59486.226348  1.000784  0.001966
 59486.237528  0.999825  0.002187
 59486.248477  1.000702  0.002256
 59486.258916  0.998923  0.002267
 59486.269355  0.998292  0.002275
 59486.279789  0.997406  0.002229
 59486.290228  0.998100  0.002246
 59486.300667  1.000191  0.002380
 59486.311101  1.000308  0.002607
 59486.321540  1.001657  0.002697
 59486.331979  0.999403  0.002486
 59486.342419  1.000488  0.002411
 59486.352858  0.998851  0.002372
 59486.363297  0.999208  0.002370
 59486.373737  0.999220  0.002409
 59486.384176  0.994198  0.002491
 59486.394615  0.985860  0.002656
 59486.405055  0.975916  0.002778
 59486.415494  0.964075  0.003051
 59486.425933  0.951869  0.002837
 59486.436366  0.936519  0.002492
 59486.446806  0.924434  0.002479
 59486.457246  0.904307  0.002583
 59486.467679  0.887486  0.003251
 59486.478118  0.872058  0.003987
 59486.488569  0.848386  0.006046
 59486.498429  0.844428  0.004904
 59516.190435  0.855998  0.001854
 59516.200996  0.845960  0.001845
 59516.211707  0.836400  0.001990
 59516.222314  0.835209  0.002576
 59516.233013  0.832491  0.002574
 59516.243714  0.831200  0.002587
 59516.254414  0.830603  0.002604
 59516.265118  0.831378  0.002633
 59516.275825  0.832556  0.002651
 59516.286518  0.831166  0.002660
 59516.297224  0.831945  0.002657
 59516.307923  0.834963  0.002690
 59516.318622  0.838370  0.002694
 59516.329317  0.852312  0.002760
 59516.340022  0.870898  0.002843
 59516.350717  0.888073  0.002870
 59516.359326  0.902023  0.002950
 59537.241189  0.793277  0.001320
 59537.251738  0.789918  0.001456
 59537.262293  0.787957  0.001492
 59537.272842  0.787425  0.001498
 59537.283392  0.788217  0.001585
 59537.293947  0.787271  0.001413
 59537.304496  0.785457  0.001455
 59537.315045  0.787151  0.001400
 59537.325594  0.787511  0.001465
 59537.336138  0.785869  0.001533
 59537.342926  0.782238  0.001839
 59538.235358  0.992260  0.002534
 59538.245925  0.992076  0.002354
 59538.256504  0.993557  0.002352
 59538.265444  0.998907  0.002416
 59538.278447  1.005316  0.002355
 59538.289025  1.008313  0.002373
 59538.299592  1.002730  0.002389
 59538.310158  1.007087  0.002515
 59538.319509  1.008492  0.002458
 59634.593640  0.835733  0.001508
 59634.604214  0.833042  0.001902
 59634.614787  0.832246  0.001908
 59634.625354  0.831479  0.001925
 59634.635917  0.831759  0.001874
 59634.646483  0.831190  0.001886
 59634.657052  0.830572  0.001850
 59634.667618  0.833182  0.001856
 59634.678186  0.835293  0.001857
 59634.688753  0.839867  0.001861
 59634.697695  0.847584  0.001865
 59690.516727  0.834671  0.001953
 59690.529736  0.827041  0.001918
 59690.538680  0.821033  0.001901
 59690.550876  0.809349  0.001867
 59690.561446  0.798662  0.001849
 59690.572014  0.786962  0.001827
 59690.582583  0.773766  0.001802
 59690.593153  0.764831  0.001795
 59690.603721  0.758847  0.001778
 59690.614292  0.760825  0.001787
 59690.624863  0.759948  0.001784
 59718.319627  0.989910  0.003658
 59718.329820  0.977499  0.003645
 59718.341459  0.959330  0.003529
 59718.352167  0.944979  0.003512
 59718.362875  0.926074  0.003339
 59718.373579  0.911929  0.003264
 59718.384280  0.890160  0.003152
 59718.394981  0.874083  0.003076
 59718.405684  0.856093  0.003031
 59718.416386  0.841920  0.003051
 59718.427086  0.834104  0.002932
 59718.437786  0.834451  0.002921
 59718.448486  0.834759  0.002908
 59718.459186  0.834179  0.002909
 59718.469888  0.833039  0.002885
 59718.480589  0.833607  0.002872
 59718.491289  0.831580  0.002857
 59718.501990  0.834151  0.002861
 59718.512690  0.831215  0.002842
 59718.523442  0.833551  0.002813
 59718.534192  0.831546  0.002808
 59718.544894  0.837779  0.002820
 59718.555485  0.850908  0.002865
 59718.566083  0.865420  0.002924
 59718.576798  0.881821  0.002970
 59718.587514  0.902769  0.003020
 59718.598232  0.915904  0.003078
 59718.605223  0.926764  0.003035
 59746.332126  0.915994  0.003252
 59746.342764  0.895520  0.003158
 59746.353469  0.876863  0.003106
 59746.364180  0.858840  0.003046
 59746.374892  0.846230  0.003002
 59746.385604  0.839468  0.002970
 59746.396318  0.836729  0.002957
 59746.407030  0.835484  0.002947
 59746.417744  0.835757  0.002962
 59746.428457  0.832569  0.002942
 59746.439172  0.833916  0.002979
 59746.448719  0.833567  0.002970
 59746.556177  0.944296  0.003617
 59746.563927  0.954892  0.003488
 59769.333685  0.912308  0.002231
 59769.344401  0.894591  0.001544
 59769.356473  0.874025  0.001500
 59769.367035  0.857338  0.001503
 59769.376844  0.844854  0.001480
 59769.423357  0.834938  0.001901
 59769.434168  0.833445  0.002005
 59769.444756  0.833635  0.002007
 59769.455329  0.834591  0.001994
 59769.465898  0.836267  0.002006
 59769.476467  0.837026  0.002039
 59769.487037  0.840185  0.002024
 59769.497605  0.847546  0.002019
 59769.508173  0.862995  0.002058
 59769.517115  0.878969  0.002103
 59881.183892  0.832519  0.002200
 59881.194486  0.835309  0.002229
 59881.204256  0.835758  0.002678
 60111.329643  0.858095  0.001696
 60111.340212  0.845902  0.001673
 60111.350782  0.842297  0.001643
 60111.361345  0.838142  0.001560
 60111.371905  0.837888  0.001553
 60111.382468  0.836981  0.001553
 60111.393030  0.835898  0.001531
 60111.403590  0.833869  0.001518
 60111.414155  0.835191  0.001538
 60111.424712  0.838932  0.001549
 60111.435261  0.838739  0.001531
 60111.445811  0.840619  0.001548
 60111.456361  0.847651  0.001527
 60111.466911  0.862224  0.001558
 60111.477462  0.877658  0.001573
 60111.488013  0.896065  0.001618
 60111.498562  0.912031  0.001625
 60111.509111  0.927966  0.001646
 60111.519663  0.942736  0.001697
 60111.530214  0.957861  0.001720
 60111.540765  0.972315  0.001726
 60111.550560  0.982792  0.001756
 60111.561865  0.990054  0.001740
 60111.572415  0.996732  0.001740
 60415.398959  0.961035  0.002900
 60415.409639  0.941738  0.002948
 60415.420208  0.922288  0.002881
 60415.430778  0.908515  0.002766
 60415.441348  0.888963  0.002642
 60415.452325  0.870914  0.002844
 60415.463302  0.853192  0.002594
 60415.473873  0.836335  0.002576
 60415.484443  0.832560  0.002744
 60415.495014  0.834876  0.002684
 60415.505585  0.835518  0.002994
 60415.516155  0.836069  0.002592
 60415.526319  0.838160  0.004591
 60415.538110  0.835387  0.003951
 60415.547460  0.837652  0.003732
 60415.558844  0.833163  0.004244
 60485.404553  0.970501  0.001954
 60485.415193  0.965970  0.001934
 60485.424244  0.965554  0.002275
 60485.507829  0.916998  0.002905
 60486.385707  0.864756  0.001930
 60486.396345  0.866283  0.001897
 60486.406903  0.865897  0.001887
 60486.414446  0.866966  0.001890
 60486.446716  0.865823  0.001822
 60486.457276  0.865700  0.001815
 60486.467828  0.865615  0.001821
 60486.478383  0.864025  0.001812
 60486.488944  0.863035  0.001843
 60486.499509  0.865021  0.001880
 60486.510072  0.866637  0.001912
 60486.520631  0.863473  0.001930
 60486.531190  0.867102  0.001783
 60486.541750  0.866951  0.001770
 60558.304287  0.997254  0.002027
 60558.314933  0.995641  0.002003
 60558.325497  0.996576  0.002015
 60558.336059  0.993133  0.002012
 60558.346622  0.995232  0.002017
 60558.357185  0.992483  0.002012
 60558.367747  0.994177  0.002043
 60558.378307  0.989865  0.002042
 60558.388869  0.979640  0.002017
 60558.399430  0.971478  0.002017
 60558.409990  0.959956  0.001996
 60558.420551  0.945361  0.001978
 60558.431114  0.929203  0.001946
 60558.441679  0.914117  0.001920
 60558.452245  0.893047  0.001918
 60558.462811  0.874956  0.001901
 60558.473376  0.859972  0.001882
 60558.483939  0.843611  0.001878
 60558.494501  0.834671  0.001927
 60558.505065  0.831084  0.001921
 60558.515626  0.829358  0.001926
 60558.526189  0.826264  0.001973
 60558.538260  0.825970  0.002044
 60558.546559  0.830305  0.002101
 60573.299553  0.830365  0.001709
 60573.310193  0.830164  0.001681
 60573.320755  0.830562  0.001684
 60573.331316  0.829007  0.001685
 60573.341898  0.829576  0.001680
 60573.352475  0.831006  0.001690
 60573.363034  0.827824  0.001684
 60573.373599  0.830273  0.001683
 60573.384163  0.829663  0.001682
 60573.394728  0.828084  0.001689
 60573.405290  0.829063  0.001763
 60573.415853  0.831676  0.001735
 60573.426416  0.846397  0.001746
 60573.436981  0.860675  0.001786
 60573.447547  0.875190  0.001840
 60573.458111  0.892277  0.001925
 60573.468672  0.908971  0.001967
 60573.479235  0.933633  0.002002
 60573.489797  0.948302  0.002055
 60573.500361  0.959218  0.002155
 60573.507904  0.967923  0.002220
