# Supplementary material for: Discovery of the most compact 3+1-type quadruple star system TIC 120362137
Source: Nat Commun. 2026 Mar 3;17:1859. doi: 10.1038/s41467-026-69223-4 (PMC12957322; doi:10.1038/s41467-026-69223-4)
Supplement: Supplementary file 7 — Supplementary Dataset 5 [file 41467_2026_69223_MOESM7_ESM.txt]

# Supplementary Data 5: 
# The 900-sec-binned Sloan-r' filtered BAO80 observations together with the Cousins R observations of other observers of TIC 120362137, which were used for the spectro-photodynamical analysis (see in the Methods section).
# The data columns are:
# Col. 1: BJD - 2400000 [in days]
# Col. 2: Normalized (or relative) flux
# Col. 3: Observational uncertainties (in normalized flux) - where this was not available, the value is zero
 59325.466258  0.917602  0.000000
 59325.477123  0.900048  0.000000
 59325.487823  0.882138  0.000000
 59325.498523  0.864425  0.000000
 59325.509218  0.853027  0.000000
 59325.519923  0.841140  0.000000
 59325.529553  0.837788  0.000000
 59325.550953  0.834767  0.000000
 59325.561658  0.834462  0.000000
 59325.572353  0.832662  0.000000
 59325.583058  0.834304  0.000000
 59325.593763  0.835566  0.000000
 59325.604463  0.836854  0.000000
 59325.615383  0.840150  0.000000
 59325.621498  0.839769  0.000000
 59330.419008  0.886886  0.000000
 59330.430343  0.871034  0.000000
 59330.441673  0.859739  0.000000
 59330.452448  0.845335  0.000000
 59330.463393  0.840603  0.000000
 59330.474318  0.840486  0.000000
 59330.485078  0.841479  0.000000
 59330.495928  0.840842  0.000000
 59330.506653  0.841094  0.000000
 59330.517623  0.838823  0.000000
 59330.528513  0.840715  0.000000
 59330.539358  0.840736  0.000000
 59330.550238  0.842272  0.000000
 59330.560693  0.842407  0.000000
 59330.571288  0.842590  0.000000
 59330.582168  0.852411  0.000000
 59330.592953  0.868846  0.000000
 59330.603953  0.887974  0.000000
 59330.614848  0.904820  0.000000
 59330.626713  0.926756  0.000000
 59340.351583  0.835374  0.000000
 59340.361653  0.834534  0.000000
 59340.375048  0.835108  0.000000
 59340.385233  0.832239  0.000000
 59340.399153  0.834610  0.000000
 59340.425403  0.835800  0.000000
 59340.446293  0.842542  0.000000
 59340.459903  0.857281  0.000000
 59340.468773  0.868403  0.000000
 59340.481193  0.884631  0.000000
 59340.491708  0.904108  0.000000
 59340.501268  0.922698  0.000000
 59340.513898  0.942857  0.000000
 59340.524818  0.961046  0.000000
 59340.535733  0.977231  0.000000
 59340.546643  0.986386  0.000000
 59340.557553  0.995456  0.000000
 59340.568468  0.997520  0.000000
 59340.579378  0.997455  0.000000
 59340.590298  0.995809  0.000000
 59340.596598  0.997014  0.000000
 59345.362003  0.940287  0.000000
 59345.373523  0.966077  0.000000
 59345.383393  0.984625  0.000000
 59345.413018  1.012885  0.000000
 59345.442628  0.997057  0.000000
 59345.458253  0.987267  0.000000
 59345.473053  0.989491  0.000000
 59345.484573  0.979496  0.000000
 59345.496913  0.993957  0.000000
 59345.508418  0.993164  0.000000
 59345.519938  0.987260  0.000000
 59345.530633  0.983314  0.000000
 59345.544618  1.000071  0.000000
 59345.555308  0.986764  0.000000
 59345.567653  0.992146  0.000000
 59345.579163  0.994490  0.000000
 59345.591503  0.996341  0.000000
 59353.385518  0.977313  0.000000
 59353.396448  0.959013  0.000000
 59353.407393  0.934841  0.000000
 59353.418143  0.917021  0.000000
 59353.428808  0.898286  0.000000
 59353.439373  0.881264  0.000000
 59353.449903  0.865379  0.000000
 59353.460213  0.852878  0.000000
 59353.470903  0.845220  0.000000
 59353.481393  0.843955  0.000000
 59353.491903  0.844169  0.000000
 59353.502488  0.843383  0.000000
 59353.513203  0.843913  0.000000
 59353.523888  0.844054  0.000000
 59353.534408  0.844096  0.000000
 59353.544993  0.845120  0.000000
 59353.554523  0.842533  0.000000
 59358.370853  0.871330  0.000000
 59358.384938  0.852677  0.000000
 59358.395418  0.842971  0.000000
 59358.406613  0.837381  0.000000
 59358.417448  0.835723  0.000000
 59358.428293  0.835508  0.000000
 59358.439128  0.834228  0.000000
 59358.449978  0.834649  0.000000
 59358.456483  0.837636  0.000000
 59358.485028  0.840719  0.000000
 59358.495718  0.844552  0.000000
 59358.506408  0.856414  0.000000
 59358.517098  0.883413  0.000000
 59358.527788  0.916139  0.000000
 59358.538478  0.933880  0.000000
 59358.549168  0.946807  0.000000
 59358.559858  0.964327  0.000000
 59358.570548  0.972515  0.000000
 59358.580898  0.972899  0.000000
 59363.349204  0.838165  0.000000
 59363.357729  0.835135  0.000000
 59363.447834  0.848988  0.000000
 59363.458539  0.865073  0.000000
 59363.469489  0.882057  0.000000
 59363.480434  0.900763  0.000000
 59363.487429  0.912191  0.000000
 59376.375209  0.995313  0.000000
 59376.386189  0.982911  0.000000
 59376.394699  0.973378  0.000000
 59376.408094  0.951402  0.000000
 59376.418734  0.936725  0.000000
 59376.429174  0.919565  0.000000
 59376.439869  0.901452  0.000000
 59376.450809  0.882468  0.000000
 59376.461754  0.866487  0.000000
 59376.472699  0.852179  0.000000
 59376.483639  0.844947  0.000000
 59376.492754  0.845675  0.000000
 59376.505224  0.845848  0.000000
 59376.515979  0.841632  0.000000
 59376.528079  0.840957  0.000000
 59376.537444  0.842485  0.000000
 59377.329146  1.003940  0.001461
 59377.341668  1.002795  0.000924
 59377.353055  0.999546  0.000921
 59377.361842  1.009268  0.002789
 59377.376679  1.004632  0.000925
 59377.390634  1.005252  0.000926
 59377.401074  1.004583  0.000999
 59377.411674  1.006872  0.001494
 59377.422301  1.005211  0.000993
 59377.432282  1.006756  0.000927
 59377.443450  1.012157  0.000932
 59377.457114  1.007708  0.000928
 59377.468729  1.006318  0.000927
 59377.481020  1.013134  0.000933
 59377.494255  1.009515  0.000930
 59377.504215  1.008886  0.000929
 59377.516417  1.011331  0.000931
 59377.527371  1.009723  0.000930
 59377.539297  1.012986  0.000933
 59377.547234  1.013290  0.000933
 59377.577507  1.006530  0.001545
 59377.587733  1.004685  0.003699
 59377.748758  0.999660  0.000000
 59377.759552  1.000670  0.000000
 59377.770440  0.993542  0.000000
 59377.781179  1.007315  0.000000
 59377.791955  1.001045  0.000000
 59377.802659  0.999238  0.000000
 59377.813461  0.998553  0.000000
 59377.824285  1.005220  0.000000
 59377.831887  1.010069  0.000000
 59378.653493  0.979540  0.000000
 59378.663922  0.981559  0.000000
 59378.674372  0.984526  0.000000
 59378.685076  0.984993  0.000000
 59378.695497  0.986676  0.000000
 59378.705808  0.989324  0.000000
 59378.716425  0.992417  0.000000
 59378.726781  0.991935  0.000000
 59378.737371  0.993890  0.000000
 59378.747843  1.000827  0.000000
 59378.758326  0.994838  0.000000
 59378.768808  0.997436  0.000000
 59378.779562  0.999512  0.000000
 59378.789938  0.998867  0.000000
 59378.800920  0.998792  0.000000
 59378.812647  0.997429  0.000000
 59378.823666  0.998458  0.000000
 59378.834457  1.000404  0.000000
 59378.845068  1.000808  0.000000
 59378.855685  1.002080  0.000000
 59378.866221  1.001743  0.000000
 59378.876671  1.000930  0.000000
 59378.887402  1.003198  0.000000
 59378.897928  1.003924  0.000000
 59378.908520  1.003522  0.000000
 59378.919128  1.003267  0.000000
 59378.930013  1.003592  0.000000
 59378.940591  1.006645  0.000000
 59378.951133  1.013757  0.000000
 59378.960138  1.018220  0.000000
 59379.753848  0.856813  0.000000
 59379.764272  0.845569  0.000000
 59379.774907  0.840121  0.000000
 59379.785595  0.838001  0.000000
 59379.796179  0.839052  0.000000
 59379.806701  0.837978  0.000000
 59379.817234  0.838716  0.000000
 59379.827822  0.838129  0.000000
 59379.838384  0.839747  0.000000
 59379.848796  0.839583  0.000000
 59379.859395  0.840676  0.000000
 59379.869822  0.842009  0.000000
 59379.880352  0.840083  0.000000
 59379.890880  0.844682  0.000000
 59379.901622  0.856689  0.000000
 59379.912356  0.872720  0.000000
 59379.922856  0.890569  0.000000
 59379.933413  0.909582  0.000000
 59379.943980  0.927758  0.000000
 59379.954659  0.944338  0.000000
 59379.965097  0.960395  0.000000
 59379.975632  0.974973  0.000000
 59379.984083  0.986783  0.000000
 59380.359899  1.007377  0.000000
 59380.370509  1.006639  0.000000
 59380.381239  1.008777  0.000000
 59380.391979  1.009775  0.000000
 59380.402709  1.011589  0.000000
 59380.414509  1.011794  0.000000
 59380.425244  1.010782  0.000000
 59380.435439  1.010309  0.000000
 59380.446709  1.011703  0.000000
 59380.457439  1.010975  0.000000
 59380.468174  1.012505  0.000000
 59380.479979  1.010309  0.000000
 59380.490709  1.012971  0.000000
 59380.501449  1.011749  0.000000
 59380.513249  1.011748  0.000000
 59380.523979  1.012970  0.000000
 59380.534719  1.011228  0.000000
 59380.545449  1.016282  0.000000
 59380.553564  1.011663  0.000000
 59381.319649  0.977702  0.000900
 59381.330234  0.969151  0.000893
 59381.340773  0.955695  0.000880
 59381.351303  0.940569  0.000866
 59381.361868  0.924837  0.000852
 59381.372431  0.905570  0.000834
 59381.383031  0.889324  0.000819
 59381.393767  0.869380  0.000909
 59381.404209  0.854207  0.001376
 59381.414639  0.842898  0.001553
 59381.425105  0.837093  0.000826
 59381.435604  0.835032  0.000769
 59381.446105  0.832506  0.000767
 59381.456606  0.831302  0.000766
 59381.467105  0.831218  0.000766
 59381.477604  0.831031  0.000984
 59381.488103  0.833495  0.001810
 59381.498603  0.833166  0.002521
 59381.509103  0.836025  0.002254
 59381.519602  0.840350  0.000912
 59381.530246  0.849819  0.001590
 59381.538207  0.860460  0.000793
 59381.555082  0.887521  0.000817
 59381.565691  0.907813  0.000836
 59381.576215  0.924629  0.000944
 59381.586745  0.938282  0.003539
 59381.593699  0.955712  0.006460
 59414.346744  0.826629  0.000000
 59414.358594  0.827204  0.000000
 59414.370434  0.829832  0.000000
 59414.382274  0.834186  0.000000
 59414.394119  0.841137  0.000000
 59414.405964  0.853909  0.000000
 59414.417804  0.872891  0.000000
 59414.425414  0.883691  0.000000
 59414.443684  0.915375  0.000000
 59414.455534  0.935578  0.000000
 59414.467374  0.952470  0.000000
 59414.479219  0.963757  0.000000
 59414.491054  0.976935  0.000000
 59414.502904  0.986190  0.000000
 59414.514744  0.989609  0.000000
 59414.526579  0.992884  0.000000
 59414.538429  0.993174  0.000000
 59427.378790  0.939115  0.000000
 59427.389490  0.918582  0.000000
 59427.400215  0.902191  0.000000
 59427.410950  0.886531  0.000000
 59427.421690  0.870292  0.000000
 59427.432420  0.857261  0.000000
 59427.443165  0.853166  0.000000
 59427.453365  0.841534  0.000000
 59427.472690  0.838281  0.000000
 59427.483230  0.835759  0.000000
 59427.495520  0.833803  0.000000
 59427.504915  0.833899  0.000000
 59427.518340  0.833290  0.000000
 59427.529070  0.833946  0.000000
 59427.540350  0.839368  0.000000
 59427.552700  0.846106  0.000000
 59437.310436  0.835383  0.003542
 59437.323475  0.835155  0.002545
 59437.334935  0.830615  0.002344
 59437.346450  0.832516  0.002889
 59437.357955  0.836939  0.002441
 59437.369475  0.835441  0.002104
 59437.380980  0.834634  0.002118
 59437.392495  0.848940  0.000265
 59437.404025  0.833839  0.002134
 59437.415535  0.842534  0.001541
 59437.427055  0.847210  0.001992
 59437.438570  0.855298  0.002085
 59437.450090  0.867205  0.002131
 59437.460394  0.882611  0.002784
 59437.474295  0.898262  0.003126
 59437.486090  0.909012  0.001825
 59437.497610  0.917997  0.001449
 59437.504291  0.946188  0.002539
 59437.516135  0.967226  0.003174
 59460.309410  0.869244  0.000000
 59460.320320  0.860485  0.000000
 59460.330860  0.855311  0.000000
 59460.342130  0.852103  0.000000
 59460.353025  0.850989  0.000000
 59460.363915  0.848684  0.000000
 59460.374800  0.847463  0.000000
 59460.385680  0.848279  0.000000
 59460.396565  0.849234  0.000000
 59460.407440  0.849147  0.000000
 59460.418320  0.852787  0.000000
 59460.429210  0.857337  0.000000
 59460.440100  0.872006  0.000000
 59460.450990  0.888351  0.000000
 59460.461880  0.906815  0.000000
 59460.472760  0.922408  0.000000
 59460.485100  0.940083  0.000000
 59460.495990  0.953283  0.000000
 59460.506880  0.962958  0.000000
 59460.518130  0.974145  0.000000
 59460.529380  0.983746  0.000000
 59460.537365  0.984816  0.000000
 59465.281610  0.843696  0.000000
 59465.292270  0.843852  0.000000
 59465.303000  0.842120  0.000000
 59465.313730  0.843983  0.000000
 59465.324760  0.843126  0.000000
 59465.335800  0.846770  0.000000
 59465.346530  0.846706  0.000000
 59465.357260  0.845476  0.000000
 59465.367995  0.849130  0.000000
 59465.378720  0.860959  0.000000
 59465.389450  0.876568  0.000000
 59465.400180  0.893094  0.000000
 59465.410910  0.912857  0.000000
 59465.421635  0.929833  0.000000
 59465.432365  0.947195  0.000000
 59465.443090  0.966868  0.000000
 59465.453830  0.977662  0.000000
 59465.464565  0.992182  0.000000
 59465.475295  0.999271  0.000000
 59465.486030  1.002596  0.000000
 59465.496760  0.999742  0.000000
 59465.507500  1.000932  0.000000
 59465.518235  0.998639  0.000000
 59465.524150  0.993208  0.000000
 59486.236860  0.994529  0.002667
 59486.247491  0.995454  0.002503
 59486.258115  0.995387  0.002472
 59486.268739  0.996876  0.002499
 59486.279363  0.997656  0.002539
 59486.289992  0.998180  0.002489
 59486.300627  0.997009  0.002469
 59486.311266  0.997676  0.002457
 59486.321917  0.997358  0.002403
 59486.332568  0.998282  0.002493
 59486.343203  0.998017  0.002482
 59486.353834  0.997322  0.002480
 59486.364480  0.996157  0.002477
 59486.375133  0.994706  0.002477
 59486.385792  0.990171  0.002526
 59486.396464  0.980309  0.002528
 59486.407132  0.967917  0.002542
 59486.417778  0.957807  0.002575
 59486.428417  0.940962  0.002676
 59486.437492  0.926288  0.002730
 59488.232828  0.920545  0.002525
 59488.242699  0.901416  0.002214
 59488.256896  0.873889  0.002093
 59488.267546  0.860877  0.002065
 59488.278196  0.847024  0.002100
 59488.288841  0.841969  0.002094
 59488.299491  0.842054  0.002094
 59488.310152  0.842547  0.002095
 59488.320810  0.840275  0.002090
 59488.331462  0.842427  0.002095
 59488.342119  0.840253  0.002139
 59488.352781  0.840978  0.002100
 59488.363445  0.840678  0.002108
 59488.374110  0.839990  0.002135
 59488.384767  0.841080  0.002179
 59488.395416  0.841519  0.002170
 59488.406071  0.847387  0.002185
 59488.416731  0.861204  0.002248
 59488.427392  0.878335  0.002343
 59488.438063  0.895838  0.002393
 59488.448740  0.914428  0.002489
 59488.459440  0.929179  0.002567
 59488.465196  0.931232  0.002573
 59634.568353  0.847369  0.000000
 59634.578928  0.839336  0.000000
 59634.589373  0.835110  0.000000
 59634.599813  0.833797  0.000000
 59634.610263  0.831898  0.000000
 59634.620718  0.830574  0.000000
 59634.631148  0.832660  0.000000
 59634.640153  0.833485  0.000000
 59634.694898  0.853666  0.000000
 59634.705328  0.869736  0.000000
 59634.715558  0.887322  0.000000
 59662.472654  0.918329  0.000000
 59662.483414  0.900401  0.000000
 59662.494184  0.881684  0.000000
 59662.504959  0.865282  0.000000
 59662.515724  0.850563  0.000000
 59662.526484  0.837718  0.000000
 59662.537244  0.834420  0.000000
 59662.546614  0.835214  0.000000
 59662.560264  0.835711  0.000000
 59662.570864  0.836781  0.000000
 59662.581469  0.837234  0.000000
 59662.592234  0.838233  0.000000
 59662.603004  0.837870  0.000000
 59662.613769  0.836882  0.000000
 59662.624329  0.836944  0.000000
 59662.635294  0.838140  0.000000
 59662.646054  0.842154  0.000000
 59662.656774  0.855994  0.000000
 59690.456382  0.865051  0.002467
 59690.469552  0.841662  0.002197
 59690.481305  0.827313  0.001906
 59690.493752  0.821995  0.001892
 59690.507064  0.817480  0.001802
 59690.516320  0.817574  0.001795
 59690.528711  0.814352  0.002001
 59690.542349  0.806972  0.001759
 59690.552813  0.798178  0.002002
 59690.561301  0.791011  0.002050
 59690.574273  0.776504  0.002026
 59690.585772  0.764505  0.001877
 59690.603638  0.755686  0.002088
 59690.613961  0.756718  0.002091
 59718.351330  0.938943  0.000000
 59718.360585  0.922174  0.000000
 59718.373570  0.901093  0.000000
 59718.387175  0.878873  0.000000
 59718.401685  0.856931  0.000000
 59718.416720  0.837972  0.000000
 59718.430645  0.832091  0.000000
 59718.444460  0.832551  0.000000
 59718.458475  0.833129  0.000000
 59718.471920  0.834435  0.000000
 59718.485160  0.834504  0.000000
 59718.498740  0.834901  0.000000
 59718.511800  0.835265  0.000000
 59718.525025  0.835323  0.000000
 59718.537140  0.836523  0.000000
 59718.549455  0.848107  0.000000
 59718.562905  0.868501  0.000000
 59718.577970  0.894428  0.000000
 59718.585810  0.907445  0.000000
 59792.320226  0.979639  0.001746
 59792.328838  0.970474  0.006864
 59792.388439  0.871478  0.000963
 59792.398947  0.856101  0.000946
 59792.409313  0.845942  0.000935
 59792.421896  0.840086  0.000928
 59792.432632  0.837853  0.000926
 59792.442926  0.836924  0.000925
 59792.453931  0.835672  0.000924
 59792.464439  0.835732  0.000924
 59792.474947  0.835851  0.000924
 59792.485454  0.838068  0.000926
 59792.496104  0.839638  0.000928
 59792.506612  0.842232  0.000931
 59792.517120  0.847681  0.000937
 59792.527627  0.860310  0.000951
 59792.538135  0.877095  0.000969
 59792.548644  0.894617  0.000989
 59792.559152  0.914231  0.001010
 59792.569660  0.929664  0.001028
 59792.580178  0.945792  0.001045
 59792.590693  0.956161  0.001067
 59792.601200  0.958892  0.001761
 59792.607164  0.958063  0.001941
 60406.466633  0.990202  0.009315
 60406.477196  0.984754  0.003505
 60406.487940  0.974669  0.002814
 60406.498730  0.969488  0.002721
 60406.509522  0.963010  0.002619
 60406.520123  0.952623  0.002528
 60406.530747  0.943642  0.003043
 60406.541344  0.933471  0.002215
 60406.551944  0.923410  0.002290
 60406.562538  0.913462  0.002909
 60406.573123  0.903217  0.005160
 60406.583713  0.892857  0.006023
 60406.594297  0.878661  0.005418
 60406.604864  0.867069  0.003813
 60406.615409  0.861334  0.016532
 60406.626088  0.846062  0.002628
 60406.636857  0.832870  0.002219
 60406.647623  0.822335  0.002541
 60410.531845  0.854615  0.001413
 60410.542352  0.843432  0.001593
 60410.552858  0.837767  0.001137
 60410.563364  0.834750  0.001063
 60410.573871  0.832811  0.001069
 60410.584378  0.832444  0.001060
 60410.594884  0.831419  0.001059
 60410.605391  0.832021  0.001060
 60410.615898  0.833403  0.001062
 60410.626405  0.834946  0.001189
 60410.636914  0.838671  0.001422
 60410.647422  0.845974  0.005245
 60410.652889  0.841038  0.009294
 60415.436723  0.900261  0.002460
 60415.447536  0.882627  0.002175
 60415.458231  0.867025  0.002368
 60415.468935  0.851430  0.002280
 60415.479604  0.842358  0.002255
 60415.490307  0.842624  0.001895
 60415.501040  0.841858  0.001893
 60415.511647  0.842056  0.001820
 60415.522339  0.843770  0.002133
 60415.533227  0.843046  0.002132
 60415.544141  0.842959  0.001961
 60415.555096  0.842752  0.002259
 60415.566059  0.843634  0.003240
 60415.576991  0.842717  0.003107
 60415.587918  0.843684  0.002133
 60415.598867  0.848567  0.001931
 60415.609834  0.861506  0.001961
 60415.620788  0.879562  0.002446
 60415.628068  0.889296  0.002698
 60435.425134  0.873589  0.001114
 60435.435730  0.886355  0.001130
 60435.446325  0.900383  0.001148
 60435.456920  0.912896  0.001164
 60435.467515  0.925123  0.001180
 60435.478108  0.937884  0.001196
 60435.488702  0.950864  0.001213
 60435.499296  0.961021  0.001226
 60435.509789  0.975476  0.001245
 60435.516985  0.981282  0.001252
 60435.533275  0.994244  0.001269
 60435.543870  0.998435  0.001275
 60435.553265  1.000803  0.001278
 60435.572453  1.003574  0.001281
 60435.587246  0.999920  0.001276
 60435.607834  1.003694  0.001281
 60457.338726  0.973775  0.000888
 60457.349335  0.982543  0.000896
 60457.359913  0.989629  0.000902
 60457.370398  0.996855  0.000909
 60457.380891  1.000088  0.000912
 60457.391390  1.003180  0.000915
 60457.401865  1.002804  0.000914
 60457.412352  1.003830  0.000915
 60457.422847  1.004405  0.000916
 60457.433366  1.004417  0.000916
 60457.443739  1.004670  0.000916
 60457.454241  1.004101  0.000916
 60457.464815  1.006224  0.000918
 60457.475534  1.003838  0.000915
 60457.486251  1.007123  0.000918
 60457.496970  1.006728  0.001638
 60457.507702  1.003275  0.001464
 60457.518643  1.006266  0.000918
 60457.529579  1.004618  0.000916
 60457.540515  1.004191  0.000916
 60457.551450  1.003332  0.000915
 60457.562384  1.001932  0.001035
 60457.570405  1.001491  0.000913
 60573.274818  0.867090  0.001738
 60573.285512  0.851931  0.001618
 60573.296327  0.842762  0.001600
 60573.307140  0.841353  0.001608
 60573.317947  0.840546  0.001612
 60573.328745  0.840613  0.001613
 60573.339534  0.840888  0.001622
 60573.349874  0.841142  0.001625
 60573.361113  0.841181  0.001634
 60573.370997  0.840162  0.001660
 60573.386286  0.842004  0.001729
 60573.397080  0.841359  0.001710
 60573.403379  0.839973  0.001701
 60573.425901  0.856550  0.001762
 60573.436255  0.873002  0.001820
 60573.456078  0.906132  0.001816
