# Supplementary material for: Discovery of the most compact 3+1-type quadruple star system TIC 120362137
Source: Nat Commun. 2026 Mar 3;17:1859. doi: 10.1038/s41467-026-69223-4 (PMC12957322; doi:10.1038/s41467-026-69223-4)
Supplement: Supplementary file 8 — Supplementary Dataset 6 [file 41467_2026_69223_MOESM8_ESM.txt]

#Supplementary Data 6: 
# Times of minima of TIC 120362137. Integer and half-integer cycle numbers refer to primary and secondary eclipses, respectively.
# The data columns are:
# Col. 1: BJD - 2400000 [in days]
# Col. 2: Cycle number
# Col. 3: standard deviation [in days]
58684.42478      0.0    0.00006
58686.07944      0.5    0.00006
58687.70980      1.0    0.00008
58689.36348      1.5    0.00009
58690.99543      2.0    0.00008
58692.64860      2.5    0.00006
58694.28220      3.0    0.00009
58695.93412      3.5    0.00008
58697.56730      4.0    0.00011
58699.22163      4.5    0.00007
58700.85526      5.0    0.00007
58702.51037      5.5    0.00011
58704.14399      6.0    0.00010
58705.79954      6.5    0.00007
58707.43620      7.0    0.00009
58709.09124      7.5    0.00010
59011.58647     99.5    0.00014
59013.21585    100.0    0.00017
59014.87131    100.5    0.00015
59016.50923    101.0    0.00011
59018.16118    101.5    0.00013
59019.79719    102.0    0.00017
59021.45067    102.5    0.00016
59024.74548    103.5    0.00012
59028.03712    104.5    0.00014
59029.67348    105.0    0.00013
59031.32647    105.5    0.00013
59032.96019    106.0    0.00013
59034.61202    106.5    0.00011
59325.56984    195.0    0.00016
59330.51296    196.5    0.00008
59340.38499    199.5    0.00033
59353.52571    203.5    0.00014
59358.44170    205.0    0.00014
59363.38081    206.5    0.00035
59376.53863    210.5    0.00018
59379.82814    211.5    0.00008
59381.46942    212.0    0.00003
59391.34050    215.0    0.00005
59392.99104    215.5    0.00005
59394.62565    216.0    0.00006
59396.27748    216.5    0.00007
59397.91137    217.0    0.00006
59399.56274    217.5    0.00005
59401.19611    218.0    0.00008
59402.84734    218.5    0.00007
59406.13252    219.5    0.00005
59407.76642    220.0    0.00006
59409.41732    220.5    0.00005
59411.05245    221.0    0.00006
59412.70359    221.5    0.00005
59414.33876    222.0    0.00005
59417.62643    223.0    0.00006
59420.91455    224.0    0.00012
59422.56613    224.5    0.00022
59424.20524    225.0    0.00022
59425.85706    225.5    0.00019
59427.49415    226.0    0.00014
59429.14576    226.5    0.00013
59430.78388    227.0    0.00012
59432.43711    227.5    0.00013
59434.07940    228.0    0.00009
59435.73115    228.5    0.00010
59437.37059    229.0    0.00011
59439.02347    229.5    0.00012
59440.65995    230.0    0.00010
59442.31111    230.5    0.00009
59443.94598    231.0    0.00010
59445.59733    231.5    0.00012
59460.37465    236.0    0.00009
59465.30783    237.5    0.00019
59488.34223    244.5    0.00004
59516.26245    253.0    0.00010
59634.63015    289.0    0.00010
59662.58453    297.5    0.00009
59718.48141    314.5    0.00004
59744.79968    322.5    0.00006
59746.43521    323.0    0.00007
59751.37444    324.5    0.00006
59753.00812    325.0    0.00007
59754.66001    325.5    0.00007
59757.94511    326.5    0.00005
59759.57869    327.0    0.00006
59761.22906    327.5    0.00005
59764.51543    328.5    0.00005
59766.14965    329.0    0.00005
59767.80114    329.5    0.00005
59771.08763    330.5    0.00007
59774.37398    331.5    0.00011
59776.00832    332.0    0.00011
59779.29864    333.0    0.00008
59780.95039    333.5    0.00010
59784.24101    334.5    0.00009
59785.87679    335.0    0.00008
59787.52880    335.5    0.00008
59789.16718    336.0    0.00009
59790.82285    336.5    0.00006
59794.11772    337.5    0.00010
59795.75430    338.0    0.00009
60111.39727    434.0    0.00014
60313.61292    495.5    0.00004
60315.24708    496.0    0.00005
60316.89883    496.5    0.00006
60318.53322    497.0    0.00009
60320.18431    497.5    0.00006
60321.81821    498.0    0.00005
60323.46956    498.5    0.00005
60325.10366    499.0    0.00006
60326.75482    499.5    0.00003
60328.38949    500.0    0.00005
60330.03986    500.5    0.00007
60331.67572    501.0    0.00006
60336.61238    502.5    0.00006
60338.24874    503.0    0.00004
60410.59481    525.0    0.00013
60415.53568    526.5    0.00006
60443.46381    535.0    0.00008
60481.28393    546.5    0.00005
60482.91957    547.0    0.00005
60484.56905    547.5    0.00005
60486.20099    548.0    0.00007
60489.49196    549.0    0.00005
60491.14126    549.5    0.00004
60492.77979    550.0    0.00006
60494.42834    550.5    0.00004
60496.06736    551.0    0.00004
60497.71648    551.5    0.00005
60499.35531    552.0    0.00004
60501.00587    552.5    0.00004
60502.64341    553.0    0.00005
60504.29440    553.5    0.00005
60505.93130    554.0    0.00018
60507.58963    554.5    0.00004
60509.23151    555.0    0.00004
60510.88439    555.5    0.00006
60512.52352    556.0    0.00008
60514.17381    556.5    0.00007
60515.81027    557.0    0.00004
60517.46127    557.5    0.00006
60519.09676    558.0    0.00010
60520.74708    558.5    0.00004
60522.38212    559.0    0.00004
60524.03280    559.5    0.00004
60525.66791    560.0    0.00005
60527.31782    560.5    0.00004
60528.95353    561.0    0.00005
60530.60367    561.5    0.00004
60532.23918    562.0    0.00005
