# Supplementary material for: Discovery of the most compact 3+1-type quadruple star system TIC 120362137
Source: Nat Commun. 2026 Mar 3;17:1859. doi: 10.1038/s41467-026-69223-4 (PMC12957322; doi:10.1038/s41467-026-69223-4)
Supplement: Supplementary file 9 — Supplementary Dataset 7 [file 41467_2026_69223_MOESM9_ESM.txt]

#Supplementary Data 7: 
# TRES Spectrograph Radial Velocity  Measurements of TIC 120362137.
# Note: missing data is denoted with "..."
# The data columns are:
# Col. 1: BJD - 2400000 [in days]
# Col. 2: RV_Aa [in km/s]
# Col. 3: sigma_(RV_Aa) [in km/s]
# Col. 4: RV_Ab [in km/s]
# Col. 5: sigma_(RV_Ab) [in km/s]
# Col. 6: RV_B [in km/s]
# Col. 7: sigma_(RV_B) [in km/s]
# Col. 8: RV_C [in km/s]
# Col. 9: sigma_(RV_C) [in km/s]
59103.6624      -22.55	     2.57         ...        ...        -2.07	     14.38      -20.04       3.74
59111.6187       31.56	     2.45       -60.36       2.95      -44.20	     13.74      -14.95	     3.58
59116.7021      -12.48	     2.50        26.50       3.00      -86.80	     13.99      -23.05	     3.64
59472.7149       92.10	     1.58      -118.51       1.90      -76.34	      8.87       -7.78	     2.31
59486.6802   	  ...	     ...       -12.04        3.05      -41.36	     14.19       -8.99	     3.69
59500.6531     -142.17	     1.58        69.65       1.90    	23.19	      8.86       -8.51	     2.30
59522.6263       34.05	     1.63       -49.33       1.96      -61.27	      9.12      -11.20	     2.37
59529.6052      -17.13	     1.42        54.41       1.70     -106.53	      7.94       -9.95	     2.06
59531.5894       87.93	     1.63       -88.89       1.96      -86.50	      9.12      -13.89	     2.37
59650.9995   	  ...	     ...        -69.70       1.76    	36.47	      8.21      -28.35	     2.13
59660.9527   	  ...	     ...          ...        ...     	18.15	      8.24      -30.45	     2.14
59676.9545       70.80	     1.68       -79.68       2.02      -84.10	      9.42      -30.91	     2.45
59681.0012      -40.66	     1.82        87.22       2.18      -87.57	     10.18      -28.35	     2.65
59691.8922      -67.68	     1.38        42.67       1.66      -26.56	      7.74      -31.02	     2.01
59696.9936      -15.65	     1.79       -65.29       2.15    	20.18	     10.02      -29.87	     2.61
59700.9839     -128.65	     1.61        58.76       1.94    	25.49	      9.02      -30.39	     2.35
59713.8439      -84.94	     1.42        30.26       1.71    	-0.45	      7.98      -32.85	     2.08
59722.8937       66.65	     1.31      -109.52       1.58      -39.76	      7.34      -34.89	     1.91
59732.9093       76.91	     1.09       -58.77       1.31      -94.95	      6.12      -39.72	     1.59
59743.9122     -116.47	     1.28        91.69       1.54      -24.41	      7.20      -34.73	     1.87
59767.7986      -22.14	     1.51         ...        ...     	 3.97	      8.48        ...	     ... 
59820.7782       38.07	     1.52       -99.92       1.83    	 1.77	      8.54      -47.89	     2.22
59837.6786      111.01	     1.07       -99.60       1.29      -83.58	      6.00      -45.48	     1.56
59839.6987      -55.32	     1.33       100.43       1.60      -77.94	      7.44      -43.04	     1.94
59842.7807      -89.02	     1.38       107.28       1.66      -51.46	      7.71      -49.28	     2.01
59850.6226       45.86	     1.33      -148.81       1.59    	33.58	      7.44      -48.78	     1.93
59861.6697      -70.94	     1.62        -7.00       1.95    	21.52	      9.07      -43.49	     2.36
59878.6510      -88.23	     1.68       117.25       2.01      -55.74	      9.39      -47.73	     2.44
59880.6189       92.38	     1.51       -99.69       1.81      -66.40	      8.46      -53.56	     2.20
59903.5745       46.33	     1.50      -154.31       1.81    	46.12	      8.42      -48.65	     2.19
60035.0039      102.57	     1.52      -106.10       1.83      -68.01	      8.52      -47.04	     2.22
60041.9530       81.33	     1.30       -61.48       1.56      -88.54	      7.28      -49.08	     1.89
60050.9488       34.21	     1.46      -104.71       1.75    	11.29	      8.17      -45.50	     2.13
60070.8988       50.84	     1.21      -140.77       1.46    	19.85	      6.79      -39.66	     1.77
60090.9682      106.71	     1.23       -95.46       1.47      -86.59	      6.87      -36.99	     1.79
60091.8098       -9.60	     1.44        49.62       1.73     -106.12	      8.09      -39.88	     2.10
60097.8633       58.41	     0.95       -83.43       1.14      -44.68	      5.32      -38.99	     1.38
60102.7767      -95.98	     1.58        50.05       1.90    	-2.31	      8.83      -33.83	     2.30
60108.8113     -135.88	     1.25        70.13       1.51    	29.93	      7.02      -33.69	     1.83
60114.8385      -74.78	     1.97       -12.61       2.36    	23.65	     11.00      -34.37	     2.86
60115.8091     -122.45	     1.35        54.47       1.63    	16.90	      7.59      -29.97	     1.97
60126.6973       49.99	     1.40      -121.95       1.68    	 4.06	      7.83      -27.28	     2.04
60129.8240       39.25	     1.53       -90.82       1.84      -14.31	      8.57      -24.94	     2.23
60144.7515      -61.78	     1.59       106.17       1.91      -81.42	      8.89      -24.42	     2.31
60151.7427     -114.19	     1.15        92.86       1.39      -28.35	      6.46      -18.56	     1.68
60159.6546       31.20	     1.34      -154.83       1.61    	35.30	      7.49      -13.76	     1.95
60161.7952     -132.61	     1.46        51.00       1.76    	31.19	      8.21      -15.80	     2.13
60162.7223   	  5.98	     1.61      -126.50       1.93    	33.67	      9.01      -17.18	     2.34
60204.6169     -112.44	     1.28        56.36       1.54      -15.28	      7.18       -2.12	     1.87
60207.6599     -139.19	     0.92        69.50       1.11    	 8.37	      5.18       -0.36	     1.35
60215.6432       33.99	     1.43      -166.16       1.72    	33.46	      8.00        0.95	     2.08
60227.6626     -103.28	     1.14        54.65       1.38      -22.34	      6.41        5.07	     1.67
60235.6909       76.69	     1.31      -122.74       1.57      -57.43	      7.32        6.61	     1.90
60245.5850       92.37	     1.52      -102.43       1.83      -93.22	      8.52        9.45	     2.22
60256.5829     -122.21	     1.30        56.59       1.57    	-7.50	      7.29        8.42	     1.90
60406.0034       29.94	     0.96       -90.56       1.16    	 ...	      ...         6.80	     1.41
60422.9131       38.70	     1.40      -168.67       1.68    	30.79	      7.81        2.46	     2.03
60430.9888     -125.09	     1.17        76.24       1.41      -25.40	      6.55        4.05	     1.71
60445.8361       95.42	     1.38      -111.29       1.66      -85.31	      7.76        2.63	     2.02
60452.8857       71.88	     1.26       -88.37       1.52      -88.33	      7.07       -1.20	     1.84
60458.9501       54.28	     1.40      -145.82       1.69       -5.95	      7.86        1.18	     2.05
60478.8878       49.21	     1.46      -158.40       1.75    	12.15	      8.15       -4.93	     2.12
60493.8220      -84.93	     1.38       104.34       1.66      -79.07	      7.71       -8.45	     2.01
60504.7163       66.07	     1.57       -87.24       1.89      -75.03	      8.81       -3.39	     2.29
60509.6985     -101.24	     1.74        64.54       2.10      -25.42	      9.78       -7.20	     2.54
60522.7367     -111.87	     1.43        22.44       1.72    	22.85	      8.03       -8.50	     2.09
60555.6436      -60.38	     1.03        81.01       1.24      -75.60	      5.76        ...	     ... 
60566.6397        ...	     ...        -19.78       1.43    	21.55	      6.68      -11.78	     1.74
60577.6328       42.83	     0.84      -156.53       1.01    	20.43	      4.71      -12.21	     1.22
60588.6687      -98.72	     1.28        81.81       1.54    	 ...	      ...       -13.74	     1.86
60628.5531     -132.98	     1.28        71.70       1.54    	 7.90	      7.17      -20.37	     1.86
60633.5708       51.97	     1.35      -140.80       1.62    	 1.30	      7.55      -20.66	     1.96
60643.5727       64.61	     1.42       -99.36       1.71      -54.50	      7.98      -21.62	     2.08
