# Supplementary material for: Discovery of the most compact 3+1-type quadruple star system TIC 120362137
Source: Nat Commun. 2026 Mar 3;17:1859. doi: 10.1038/s41467-026-69223-4 (PMC12957322; doi:10.1038/s41467-026-69223-4)
Supplement: Supplementary file 10 — Supplementary Dataset 8 [file 41467_2026_69223_MOESM10_ESM.txt]

#Supplementary Data 8: 
#Skalnate Pleso Observatory Velocity  Measurements of TIC 120362137.
# Note: missing data is denoted with "..."
# The data columns are:
# Col. 1: BJD - 2400000 [in days]
# Col. 2: RV_Aa [in km/s]
# Col. 3: sigma_(RV_Aa) [in km/s]
# Col. 4: RV_Ab [in km/s]
# Col. 5: sigma_(RV_Ab) [in km/s]
# Col. 6: RV_B [in km/s]
# Col. 7: sigma_(RV_B) [in km/s]
# Col. 8: RV_C [in km/s]
# Col. 9: sigma_(RV_C) [in km/s]
59372.54510      -84.19      0.40      119.91       0.72          ...          ...         ...        ...
59383.47483       38.75	     1.12      -91.05       1.06          ...          ...        7.36       0.98
59385.47961     -115.38      0.65       89.01       1.00          ...          ...        2.26       1.13
59386.52045      -17.65      1.35      -68.83       0.97          ...          ...        8.91       0.69
59388.44509     -102.99	     0.35       41.73       0.43          ...          ...        3.36       0.40
59389.49576      -72.70	     0.86        2.78       0.89          ...          ...        5.11       1.35
59392.42470     -130.38	     0.82       52.48       1.08          ...          ...        2.72       1.51
59403.50579       37.43	     0.72     -163.00       0.92          ...          ...        3.41       0.70
59403.54015       34.21	     0.98     -164.84       1.11          ...          ...        3.64       1.06
59649.61084      -27.14	     2.93      -89.37       2.23          ...          ...         ...        ...
59659.61201         ...       ...     -110.71       1.74          ...          ...      -25.45       0.94
59715.45370       13.67	     1.72      -89.17       2.53          ...          ...      -32.89       1.42
60585.27921      -93.01	     0.88       58.26       1.75          ...          ...      -11.21       1.72
60600.27480       97.33	     1.05     -100.70       1.56          ...          ...      -18.32       1.92
60603.28366       72.44	     1.08      -62.49       1.09          ...          ...      -17.76       0.93
