# Supplementary material for: Discovery of the most compact 3+1-type quadruple star system TIC 120362137
Source: Nat Commun. 2026 Mar 3;17:1859. doi: 10.1038/s41467-026-69223-4 (PMC12957322; doi:10.1038/s41467-026-69223-4)
Supplement: Supplementary file 11 — Supplementary Dataset 9 [file 41467_2026_69223_MOESM11_ESM.txt]

#Supplementary Data 9: 
#Konkoly and Rozhen Observatory Velocity  Measurements of TIC 120362137.
# Note: missing data is denoted with "..."
# The data columns are:
# Col. 1: BJD - 2400000 [in days]
# Col. 2: RV_Aa [in km/s]
# Col. 3: sigma_(RV_Aa) [in km/s]
# Col. 4: RV_Ab [in km/s]
# Col. 5: sigma_(RV_Ab) [in km/s]
# Col. 6: RV_B [in km/s]
# Col. 7: sigma_(RV_B) [in km/s]
# Col. 8: RV_C [in km/s]
# Col. 9: sigma_(RV_C) [in km/s]
59294.58282      -19.16      7.40     -103.02       7.18          ...          ...        1.04       6.78
59296.59052     -136.09	    16.29       51.26      15.70          ...          ...         ...        ...
59298.59868       45.73      1.55     -166.34       4.47          ...          ...         ...        ...
59328.48773       49.76	     9.15      -52.67       5.90          ...          ...         ...        ...
59329.46319      -84.06	     5.72         ...        ...          ...          ...         ...        ...
59331.49172       86.31	     5.60         ...        ...          ...          ...       -4.12      10.21
59332.42748      -79.64	     4.41       30.19       6.13          ...          ...         ...        ...
59332.46919      -75.29	     6.44       40.07       7.57          ...          ...         ...        ...
59360.56366       26.33	     0.58     -121.92       1.59          ...          ...         ...        ...
59361.44948       11.07	     1.00      -84.95       2.90          ...          ...         ...        ...
59390.45791       58.55	     1.63     -165.16       0.71          ...          ...         ...        ...
59392.43062     -136.11	     1.00       51.07       2.26          ...          ...       -5.82       3.04
59394.52628      -31.39	    11.51      -83.71       1.99          ...          ...       -1.38       4.48
59395.52528     -142.21	     1.74       69.30       1.81          ...          ...         ...        ...
59658.66088     -129.69	     2.99       57.87       8.78          ...          ...      -38.69       6.67
59659.66742       17.74	     6.16         ...        ...          ...          ...      -32.62       4.76
59660.64429        ...        ...      -95.57      15.88          ...          ...      -16.83       2.38
59711.40636     -113.78      1.76       57.24       1.87          ...          ...      -32.59       2.98
59786.50678      -78.13	     3.68      137.80       3.74          ...          ...      -36.64       1.96
59826.51719      -74.99	     3.83       90.49       4.57          ...          ...      -32.48       4.37
59831.39569       90.93	     1.33      -85.40       1.55          ...          ...      -41.86       1.98
60426.59771       15.73	     3.04     -144.60       1.33          ...          ...         ...        ...
60429.59897        ...        ...     -141.26       2.85          ...          ...         ...        ...
60430.59866      -95.97	     5.49         ...        ...          ...          ...         ...        ...
60431.60086      -91.82	     1.54         ...        ...          ...          ...         ...        ...
60467.49259     -146.71	     1.75         ...        ...          ...          ...         ...        ...
60552.46651        ...        ...      104.96       1.17          ...          ...         ...        ...
60553.38550        ...        ...       63.55       2.37          ...          ...         ...        ...
