# Supplementary material for: Discovery of the most compact 3+1-type quadruple star system TIC 120362137
Source: Nat Commun. 2026 Mar 3;17:1859. doi: 10.1038/s41467-026-69223-4 (PMC12957322; doi:10.1038/s41467-026-69223-4)
Supplement: Supplementary file 13 — Source Data [file 41467_2026_69223_MOESM13_ESM.zip]

Archive with 106 entries (106 files):
- SDF_descriptions.txt
- SDF_Fig1a_part1.txt
- SDF_Fig1a_part2.txt
- SDF_Fig1a_part3.txt
- SDF_Fig1b_part1.txt
- SDF_Fig1b_part2.txt
- SDF_Fig1b_part3.txt
- SDF_Fig2_part1.txt
- SDF_Fig2_part2.txt
- SDF_Fig2_part3.txt
- SDF_Fig2_part4.txt
- SDF_Fig2_part5.txt
- SDF_Fig2_part6.txt
- SDF_Fig2_part7.txt
- SDF_Fig3a.txt
- SDF_Fig3b.txt
- SDF_Fig4a_part1.txt
- SDF_Fig4a_part2.txt
- SDF_Fig4a_part3.txt
- SDF_Fig4a_part4.txt
- SDF_Fig4a_part5.txt
- SDF_Fig4a_part6.txt
- SDF_Fig4a_part7.txt
- SDF_Fig4a_part8.txt
- SDF_Fig4a_part9.txt
- SDF_Fig4b_part1.txt
- SDF_Fig4b_part2.txt
- SDF_Fig4b_part3.txt
- SDF_Fig4b_part4.txt
- SDF_Fig4b_part5.txt
- SDF_Fig4c_part1.txt
- SDF_Fig4c_part2.txt
- SDF_Fig4c_part3.txt
- SDF_Fig4c_part4.txt
- SDF_Fig4c_part5.txt
- SDF_Fig4c_part6.txt
- SDF_Fig4c_part7.txt
- SDF_Fig4d_part1.txt
- SDF_Fig4d_part2.txt
- SDF_Fig4d_part3.txt
- SDF_Fig4d_part4.txt
- SDF_Fig4d_part5.txt
- SDF_Fig4d_part6.txt
- SDF_Fig4d_part7.txt
- SDF_Fig4d_part8.txt
- SDF_Fig4d_part9.txt
- SDF_Fig5a_part1.txt
- SDF_Fig5a_part2.txt
- SDF_Fig5a_part3.txt
- SDF_Fig5a_part4.txt
- SDF_Fig5a_part5.txt
- SDF_Fig5a_part6.txt
- SDF_Fig5a_part7.txt
- SDF_Fig5b_part1.txt
- SDF_Fig5b_part2.txt
- SDF_Fig5b_part3.txt
- SDF_Fig5b_part4.txt
- SDF_Fig5b_part5.txt
- SDF_SupplFig3a_part1.txt
- SDF_SupplFig3a_part2.txt
- SDF_SupplFig3b_part1.txt
- SDF_SupplFig3b_part2.txt
- SDF_SupplFig3c_part1.txt
- SDF_SupplFig3c_part2.txt
- SDF_SupplFig3d_part1.txt
- SDF_SupplFig3d_part2.txt
- SDF_SupplFig3e_part1.txt
- SDF_SupplFig3e_part2.txt
- SDF_SupplFig3f_part1.txt
- SDF_SupplFig3f_part2.txt
- SDF_SupplFig3g_part1.txt
- SDF_SupplFig3g_part2.txt
- SDF_SupplFig3h_part1.txt
- SDF_SupplFig3h_part2.txt
- SDF_SupplFig3i_part1.txt
- SDF_SupplFig3i_part2.txt
- SDF_SupplFig4a_part1.txt
- SDF_SupplFig4a_part2.txt
- SDF_SupplFig4a_part3.txt
- SDF_SupplFig4b_part1.txt
- SDF_SupplFig4b_part2.txt
- SDF_SupplFig4b_part3.txt
- SDF_SupplFig4c_part1.txt
- SDF_SupplFig4c_part2.txt
- SDF_SupplFig4c_part3.txt
- SDF_SupplFig4d_part1.txt
- SDF_SupplFig4d_part2.txt
- SDF_SupplFig4d_part3.txt
- SDF_SupplFig4e_part1.txt
- SDF_SupplFig4e_part2.txt
- SDF_SupplFig4e_part3.txt
- SDF_SupplFig4f_part1.txt
- SDF_SupplFig4f_part2.txt
- SDF_SupplFig4f_part3.txt
- SDF_SupplFig4g_part1.txt
- SDF_SupplFig4g_part2.txt
- SDF_SupplFig4g_part3.txt
- SDF_SupplFig4h_part1.txt
- SDF_SupplFig4h_part2.txt
- SDF_SupplFig4h_part3.txt
- SDF_SupplFig4i_part1.txt
- SDF_SupplFig4i_part2.txt
- SDF_SupplFig4i_part3.txt
- SDF_SupplFig4j_part1.txt
- SDF_SupplFig4j_part2.txt
- SDF_SupplFig4j_part3.txt
