# Supplementary material for: Discovery of the most compact 3+1-type quadruple star system TIC 120362137
Source: Nat Commun. 2026 Mar 3;17:1859. doi: 10.1038/s41467-026-69223-4 (PMC12957322; doi:10.1038/s41467-026-69223-4)
Supplement: Supplementary file 13 — Source Data [file 41467_2026_69223_MOESM13_ESM.zip › SDF_descriptions.txt]

#Description of source data files
#
# Figure 1a
#
#SDF_Fig1a_part1.txt 
#
# Relative flux from 1800-sec binned TESS observations around the first third-body eclipse in Sector 54. (Data for the blue circles in the upper part of the figure) 
#
# x The mid-time of the binned observations [in BJD - 240000]
# y Relative flux from 1800-sec binned TESS observations
#
#SDF_Fig1a_part2.txt
#
# Relative flux from best spectro-photodynamical model around the first third-body eclipse in Sector 54. (Smooth, red curve in the upper part of the figure) 
#
# x The mid-time of the model flux data [in BJD-2400000]
# y Relative flux from best spectro-photodynamical model  
#
#SDF_Fig1a_part3.txt
#
# Residual flux data around the first third-body eclipse in Sector 54. (Red circles in the lower part of the figure) 
#
# x The mid-time of the binned observations [in BJD - 240000]
# y Residual flux from 1800-sec binned TESS observations minus model curve
#
# Figure 1b
#
#SDF_Fig1b_part1.txt
#
# Relative flux from 1800-sec binned TESS observations around the second third-body eclipse in Sector 54. (Data for the blue circles in the upper part of the figure) 
#
# x The mid-time of the binned observations [in BJD - 240000]
# y Relative flux from 1800-sec binned TESS observations
#
#SDF_Fig1b_part2.txt
#
# Relative flux from best spectro-photodynamical model around the second third-body eclipse in Sector 54. (Smooth, red curve in the upper part of the figure) 
#
# x The mid-time of the model flux data [in BJD-2400000]
# y Relative flux from best spectro-photodynamical model  
#
#SDF_Fig1b_part3.txt
#
# Residual flux data around the second third-body eclipse in Sector 54. (Red circles in the lower part of the figure) 
#
# x The mid-time of the binned observations [in BJD - 240000]
# y Residual flux from 1800-sec binned TESS observations minus model curve
#
# Figure 2
#
#SDF_Fig2_part1.txt
#
# Observed primary ETV data. The large red circles in the upper part of the plot
#
# x Mid-minima times of primary eclipses [in BJD-2400000]
# y Primary ETV points [in days]
#
#SDF_Fig2_part2.txt
#
# Observed secondary ETV data. The large  blue boxes in the upper part of the plot.
#
# x Mid-minima times of secondary eclipses [in BJD-2400000]
# y Secondary ETV points [in days]
#
#SDF_Fig2_part3.txt
#
# Modelled primary ETV data. The small red circles, connected with red straight lines, in the upper part of the plot.
#
# x Mid-minima times of modelled primary eclipses [in BJD-2400000]
# y Modelled primary ETV points [in days] 
#
#SDF_Fig2_part4.txt
#
# Modelled secondary ETV data. The small blue circles, connected with blue straight lines, in the upper part of the plot.
#
# x Mid-minima times of modelled secondary eclipses [in BJD-2400000]
# y Modelled secondary ETV points [in days] 
#
#SDF_Fig2_part5.txt
#
# Light-travel time effect (LTTE) contribution of the modelled ETV points. The black curve in the upper part of the plot.
#
# x Mid-minima times of modelled eclipses [in BJD-2400000]
# y LTTE part of the modelled ETV points [in days]
#
#SDF_Fig2_part6.txt
#
# Residual primary ETV data. Red circles with error bars in the lower part of the plot
#
# x Mid-minima times of observed primary eclipses [in BJD-2400000]
# y Residual primary ETV values (observed-modelled) [in days]
# z Uncertainties in the observed ETV points [in days]
#
#SDF_Fig2_part7.txt
#
# Residual secondary ETV data. Blue boxes with error bars in the lower part of the plot
#
# x Mid-minima times of observed secondary eclipses [in BJD-2400000]
# y Residual secondary ETV values (observed-modelled) [in days]
# z Uncertainties in the observed ETV points [in days]
#
# Figure 3a
#
#SDF_Fig3a.txt
#
# One-dimensional cross-correlation function (CCF) for the spectrum taken on BJD 2460430.9888
#
# x Radial Velocity in km/s
# y CCF
#
# Figure 3b
#
#SDF_Fig3b.txt
#
# One-dimensional cross-correlation function (CCF) for the spectrum taken on BJD 2460628.5531
#
# x Radial Velocity in km/s
# y CCF
#
# Figure 4a
#
#SDF_Fig4a_part1.txt
#
# Measured RVs of component Aa in the time domain. Red circles in the upper part of the plot.
#
#x BJD - 2400000
#y Measured RVs of component Aa [in km/s}
#
#SDF_Fig4a_part2.txt
#
# Measured RVs of component Ab in the time domain. Orange circles in the upper part of the plot.
#
#x BJD - 2400000
#y Measured RVs of component Ab [in km/s}
#
#SDF_Fig4a_part3.txt
#
# Measured RVs of component B in the time domain. Blue circles in the upper part of the plot.
#
#x BJD - 2400000
#y Measured RVs of component B [in km/s}
#
#SDF_Fig4a_part4.txt
#
# Measured RVs of component C in the time domain. Gray circles in the upper part of the plot.
#
#x BJD - 2400000
#y Measured RVs of component C [in km/s}
#
#SDF_Fig4a_part5.txt
#
# Best-fit photodynamical model generated RVs of each component in the time domain. Red, orange, blue and gray lines in the upper part of the plot.
#
#x BJD - 2400000
# columns 2 -- 5 Modelled RVs of stars Aa (red), Ab (orange), B (blue), C (gray); respectively [in km/s]
#
#SDF_Fig4a_part6.txt
#
# Residual RV data of component Aa in the time domain. Red circles with error bars in the lower part of the plot
#
#x BJD - 2400000
#y Measured minus modelled RVs of component Aa [in km/s]
#z Observational uncertainties of the measured RVs of component Aa [in km/s]
#
#SDF_Fig4a_part7.txt
#
# Residual RV data of component Ab in the time domain. Orange circles with error bars in the lower part of the plot
#
#x BJD - 2400000
#y Measured minus modelled RVs of component Ab [in km/s]
#z Observational uncertainties of the measured RVs of component Ab [in km/s]
#
#SDF_Fig4a_part8.txt
#
# Residual RV data of component B in the time domain. Blue circles with error bars in the lower part of the plot
#
#x BJD - 2400000
#y Measured minus modelled RVs of component B [in km/s]
#z Observational uncertainties of the measured RVs of component B [in km/s]
#
#SDF_Fig4a_part9.txt
#
# Residual RV data of component C in the time domain. Gray circles with error bars in the lower part of the plot
#
#x BJD - 2400000
#y Measured minus modelled RVs of component C [in km/s]
#z Observational uncertainties of the measured RVs of component C [in km/s]
#
#Figure 4b
#
#SDF_Fig4b_part1.txt
#
# All measured innermost orbit RVs of component Aa folded according to the phase of the inner orbit. Red circles in the upper part of the plot.
#
#x Orbital phase of the inner orbit (not ordered)
#y Measured innermost orbit RVs of component Aa [in km/s}
#
#SDF_Fig4b_part2.txt
#
# All measured innermost orbit RVs of component Ab folded according to the phase of the inner orbit. Orange circles in the upper part of the plot.
#
#x Orbital phase of the inner orbit (not ordered)
#y Measured innermost orbit RVs of component Ab [in km/s}
#
#SDF_Fig4b_part3.txt
#
# Modelled innermost orbit RVs of components Aa and Ab folded according to the phase of the inner orbit. Red and orange lines in the upper part of the plot.
#
#x Orbital phase of the inner orbit (not ordered)
#y Modelled innermost orbit RVs of component Aa [in km/s}
#z Modelled innermost orbit RVs of component Ab [in km/s}
#
#SDF_Fig4b_part4.txt
#
# Residual RV data of component Aa folded according to the phase of the inner orbit. Red circles with error bars in the lower part of the plot
#
#x Orbital phase of the inner orbit (not ordered)
#y Measured minus modelled RVs of component Aa [in km/s]
#z Observational uncertainties of the measured RVs of component Aa [in km/s]
#
#SDF_Fig4b_part5.txt
#
# Residual RV data of component Ab folded according to the phase of the inner orbit. Orange circles with error bars in the lower part of the plot
#
#x Orbital phase of the inner orbit (not ordered)
#y Measured minus modelled RVs of component Ab [in km/s]
#z Observational uncertainties of the measured RVs of component Ab [in km/s]
#
# Figure 4c
#
#SDF_Fig4c_part1.txt
#
# All measured medium orbit RVs of component Aa folded according to the phase of the medium orbit. Red circles in the upper part of the plot.
#
#x Orbital phase of the medium orbit (not ordered)
#y Measured medium orbit RVs of component Aa [in km/s}
#
#SDF_Fig4c_part2.txt
#
# All measured medium orbit RVs of component Ab folded according to the phase of the medium orbit. Orange circles in the upper part of the plot.
#
#x Orbital phase of the medium orbit (not ordered)
#y Measured medium orbit RVs of component Ab [in km/s}
#
#SDF_Fig4c_part3.txt
#
# All measured medium orbit RVs of component B folded according to the phase of the medium orbit. Blue circles in the upper part of the plot.
#
#x Orbital phase of the medium orbit (not ordered)
#y Measured medium orbit RVs of component B [in km/s}
#
#SDF_Fig4c_part4.txt
#
# Modelled medium orbit RVs of components A (Aa+Ab) and B folded according to the phase of the medium orbit. Brown and blue lines in the upper part of the plot.
#
#x Orbital phase of the medium orbit (not ordered)
#y Modelled medium orbit RVs of component A [in km/s}
#z Modelled medium orbit RVs of component B [in km/s}
#
#SDF_Fig4c_part5.txt
#
# Residual RV data of component Aa folded according to the phase of the medium orbit. Red circles with error bars in the lower part of the plot
#
#x Orbital phase of the medium orbit (not ordered)
#y Measured minus modelled RVs of component Aa [in km/s]
#z Observational uncertainties of the measured RVs of component Aa [in km/s]
#
#SDF_Fig4c_part6.txt
#
# Residual RV data of component Ab folded according to the phase of the medium orbit. Orange circles with error bars in the lower part of the plot
#
#x Orbital phase of the medium orbit (not ordered)
#y Measured minus modelled RVs of component Ab [in km/s]
#z Observational uncertainties of the measured RVs of component Ab [in km/s]
#
#SDF_Fig4c_part7.txt
#
# Residual RV data of component B folded according to the phase of the medium orbit. Blue circles with error bars in the lower part of the plot
#
#x Orbital phase of the medium orbit (not ordered)
#y Measured minus modelled RVs of component B [in km/s]
#z Observational uncertainties of the measured RVs of component B [in km/s]
#
# Figure 4d
#
#SDF_Fig4d_part1.txt
#
# All measured outer orbit RVs of component Aa folded according to the phase of the outer orbit. Red circles in the upper part of the plot.
#
#x Orbital phase of the outer orbit (not ordered)
#y Measured medium orbit RVs of component Aa [in km/s}
#
#SDF_Fig4d_part2.txt
#
# All measured outer orbit RVs of component Ab folded according to the phase of the outer orbit. Orange circles in the upper part of the plot.
#
#x Orbital phase of the outer orbit (not ordered)
#y Measured medium orbit RVs of component Ab [in km/s}
#
#SDF_Fig4d_part3.txt
#
# All measured outer orbit RVs of component B folded according to the phase of the outer orbit. Blue circles in the upper part of the plot.
#
#x Orbital phase of the outer orbit (not ordered)
#y Measured medium orbit RVs of component B [in km/s}
#
#SDF_Fig4d_part4.txt
#
# All measured outer orbit RVs of component C folded according to the phase of the outer orbit. Gray circles in the upper part of the plot.
#
#x Orbital phase of the outer orbit (not ordered)
#y Measured medium orbit RVs of component C [in km/s}
#
#SDF_Fig4d_part5.txt
#
# Modelled outer orbit RVs of components AB [(Aa+Ab)+B] and C folded according to the phase of the outer orbit. Blue and gray lines in the upper part of the plot.
#
#x Orbital phase of the outer orbit (not ordered)
#y Modelled medium orbit RVs of component AB [in km/s}
#z Modelled medium orbit RVs of component C [in km/s}
#
#SDF_Fig4d_part6.txt
#
# Residual RV data of component Aa folded according to the phase of the outer orbit. Red circles with error bars in the lower part of the plot
#
#x Orbital phase of the outer orbit (not ordered)
#y Measured minus modelled RVs of component Aa [in km/s]
#z Observational uncertainties of the measured RVs of component Aa [in km/s]
#
#SDF_Fig4d_part7.txt
#
# Residual RV data of component Ab folded according to the phase of the outer orbit. Orange circles with error bars in the lower part of the plot
#
#x Orbital phase of the outer orbit (not ordered)
#y Measured minus modelled RVs of component Ab [in km/s]
#z Observational uncertainties of the measured RVs of component Ab [in km/s]
#
#SDF_Fig4d_part8.txt
#
# Residual RV data of component B folded according to the phase of the outer orbit. Blue circles with error bars in the lower part of the plot
#
#x Orbital phase of the outer orbit (not ordered)
#y Measured minus modelled RVs of component B [in km/s]
#z Observational uncertainties of the measured RVs of component B [in km/s]
#
#SDF_Fig4d_part9.txt
#
# Residual RV data of component C folded according to the phase of the outer orbit. Gray circles with error bars in the lower part of the plot
#
#x Orbital phase of the outer orbit (not ordered)
#y Measured minus modelled RVs of component C [in km/s]
#z Observational uncertainties of the measured RVs of component C [in km/s]
#
# Figure 5a
#
#SDF_Fig5a_part1.txt
#
# The orbit of component Aa during one full revolution of component B (red curve) 
#
#x   X coordinate [in solar radius]
#y   Y coordinate [in solar radius]
#
#SDF_Fig5a_part2.txt
#
# The orbit of component Ab during one full revolution of component B (blue curve) 
#
#x   X coordinate [in solar radius]
#y   Y coordinate [in solar radius]
#
#SDF_Fig5a_part3.txt
#
# The orbit of component A (i.e., the centre of mass of Aa+Ab) during one full revolution of component B (brown curve) 
#
#x   X coordinate [in solar radius]
#y   Y coordinate [in solar radius]
#
#SDF_Fig5a_part4.txt
#
# The orbit of component B during its one full revolution (dark green curve) 
#
#x   X coordinate [in solar radius]
#y   Y coordinate [in solar radius]
#
#SDF_Fig5a_part5.txt
#
# The arc of the orbit of component Aa during the very first third-body eclipse observed in Sector 14 (thick orange curve) 
#
#x   X coordinate [in solar radius]
#y   Y coordinate [in solar radius]
#
#SDF_Fig5a_part6.txt
#
# The arc of the orbit of component Ab during the very first third-body eclipse observed in Sector 14 (thick cyan curve) 
#
#x   X coordinate [in solar radius]
#y   Y coordinate [in solar radius]
#
#SDF_Fig5a_part7.txt
#
# The arc of the orbit of component B during the very first third-body eclipse observed in Sector 14 (thick green curve) 
#
#x   X coordinate [in solar radius]
#y   Y coordinate [in solar radius]
#
# Figure 5b
#
#SDF_Fig5b_part1.txt
#
# The orbit of component Aa during one full revolution of component C (red curve) 
#
#x   X coordinate [in solar radius]
#y   Y coordinate [in solar radius]
#
#SDF_Fig5b_part2.txt
#
# The orbit of component Ab during one full revolution of component C (blue curve) 
#
#x   X coordinate [in solar radius]
#y   Y coordinate [in solar radius]
#
#SDF_Fig5b_part3.txt
#
# The orbit of component A (i.e., the centre of mass of Aa+Ab) during one full revolution of component C (brown curve) 
#
#x   X coordinate [in solar radius]
#y   Y coordinate [in solar radius]
#
#SDF_Fig5b_part4.txt
#
# The orbit of component B during one full revolution of component C (dark green curve) 
#
#x   X coordinate [in solar radius]
#y   Y coordinate [in solar radius]
#
#SDF_Fig5b_part5.txt
#
# The orbit of component C during its one full revolution (steel blue curve) 
#
#x   X coordinate [in solar radius]
#y   Y coordinate [in solar radius]
#
# Supplementary Figure 3a
#
# SDF_SupplFig3a_part1.txt
#
# Relative flux from 1800-sec binned TESS observations around the first third-body eclipse in Sector 14. (Data for the blue circles) 
#
# x BJD - 2400000
# y Relative flux from 1800-sec binned TESS observations
#
# SDF_SupplFig3a_part2.txt
#
# Relative flux from best spectro-photodynamical model around the first third-body eclipse in Sector 14. (Smooth, red curve) 
#
# x BJD - 2400000
# y Relative flux from best spectro-photodynamical model 
#
# Supplementary Figure 3b
#
# SDF_SupplFig3b_part1.txt
#
# Relative flux from 1800-sec binned TESS observations around the third-body eclipse in Sector 26. (Data for the blue circles) 
#
# x BJD - 2400000
# y Relative flux from 1800-sec binned TESS observations
#
# SDF_SupplFig3b_part2.txt
#
# Relative flux from best spectro-photodynamical model around the third-body eclipse in Sector 26. (Smooth, red curve) 
#
# x BJD - 2400000
# y Relative flux from best spectro-photodynamical model 
#
# Supplementary Figure 3c
#
# SDF_SupplFig3c_part1.txt
#
# Relative flux from 1800-sec binned TESS observations around the third-body eclipse in Sector 40. (Data for the blue circles) 
#
# x BJD - 2400000
# y Relative flux from 1800-sec binned TESS observations
#
# SDF_SupplFig3c_part2.txt
#
# Relative flux from best spectro-photodynamical model around the third-body eclipse in Sector 40. (Smooth, red curve) 
#
# x BJD - 2400000
# y Relative flux from best spectro-photodynamical model 
#
# Supplementary Figure 3d
#
# SDF_SupplFig3d_part1.txt
#
# Relative flux from 1800-sec binned TESS observations around the third-body eclipse in Sector 41. (Data for the blue circles) 
#
# x BJD - 2400000
# y Relative flux from 1800-sec binned TESS observations
#
# SDF_SupplFig3d_part2.txt
#
# Relative flux from best spectro-photodynamical model around the third-body eclipse in Sector 41. (Smooth, red curve) 
#
# x BJD - 2400000
# y Relative flux from best spectro-photodynamical model 
#
# Supplementary Figure 3e
#
# SDF_SupplFig3e_part1.txt = SDF_Fig1a_part1.txt
#
# Relative flux from 1800-sec binned TESS observations around the first third-body eclipse in Sector 54. (Data for the blue circles) 
#
# x BJD - 2400000
# y Relative flux from 1800-sec binned TESS observations
#
# SDF_SupplFig3e_part2.txt = SDF_Fig1a_part2.txt
#
# Relative flux from best spectro-photodynamical model around the first third-body eclipse in Sector 54. (Smooth, red curve) 
#
# x BJD - 2400000
# y Relative flux from best spectro-photodynamical model 
#
# Supplementary Figure 3f
#
# SDF_SupplFig3f_part1.txt = SDF_Fig1b_part1.txt
#
# Relative flux from 1800-sec binned TESS observations around the second third-body eclipse in Sector 54. (Data for the blue circles) 
#
# x BJD - 2400000
# y Relative flux from 1800-sec binned TESS observations
#
# SDF_SupplFig3f_part2.txt = SDF_Fig1b_part2.txt
#
# Relative flux from best spectro-photodynamical model around the second third-body eclipse in Sector 54. (Smooth, red curve) 
#
# x BJD - 2400000
# y Relative flux from best spectro-photodynamical model 
#
# Supplementary Figure 3g
#
# SDF_SupplFig3g_part1.txt
#
# Relative flux from 1800-sec binned TESS observations around the third-body eclipse in Sector 74. (Data for the blue circles) 
#
# x BJD - 2400000
# y Relative flux from 1800-sec binned TESS observations
#
# SDF_SupplFig3g_part2.txt
#
# Relative flux from best spectro-photodynamical model around the third-body eclipse in Sector 74. (Smooth, red curve) 
#
# x BJD - 2400000
# y Relative flux from best spectro-photodynamical model 
#
# Supplementary Figure 3h
#
# SDF_SupplFig3h_part1.txt
#
# Relative flux from 1800-sec binned TESS observations around the third-body eclipse in Sector 80. (Data for the blue circles) 
#
# x BJD - 2400000
# y Relative flux from 1800-sec binned TESS observations
#
# SDF_SupplFig3h_part2.txt
#
# Relative flux from best spectro-photodynamical model around the third-body eclipse in Sector 80. (Smooth, red curve) 
#
# x BJD - 2400000
# y Relative flux from best spectro-photodynamical model 
#
# Supplementary Figure 3i
#
# SDF_SupplFig3i_part1.txt
#
# Relative flux from 1800-sec binned TESS observations around the third-body eclipse in Sector 81. (Data for the blue circles) 
#
# x BJD - 2400000
# y Relative flux from 1800-sec binned TESS observations
#
# SDF_SupplFig3i_part2.txt
#
# Relative flux from best spectro-photodynamical model around the third-body eclipse in Sector 81. (Smooth, red curve) 
#
# x BJD - 2400000
# y Relative flux from best spectro-photodynamical model 
#
# Supplementary Figure 4a
#
# SDF_SupplFig4a_part1.txt
#
# Relative flux from the orginial, ground-based observations around 2021-09-28. Gray circles in the plot.
#
# x BJD - 2400000
# y Relative flux from the original observations
#
# SDF_SupplFig4a_part2.txt
#
# Relative flux from 900-sec binned ground-based observations around 2021-09-28. Blue circles in the plot.
#
# x BJD - 2400000
# y Relative flux from 900-sec binned ground-based observations
#
# SDF_SupplFig4a_part3.txt
#
# Relative flux from best spectro-photodynamical model around 2021-09-28.Red, smooth curve in the plot.
#
# x BJD - 2400000
# y Relative flux from best spectro-photodynamical model
#
# Supplementary Figure 4b
#
# SDF_SupplFig4b_part1.txt
#
# Relative flux from the orginial, ground-based observations around 2021-09-28. Gray circles in the plot.
#
# x BJD - 2400000
# y Relative flux from the original observations
#
# SDF_SupplFig4b_part2.txt
#
# Relative flux from 900-sec binned ground-based observations around 2021-09-28. Blue circles in the plot.
#
# x BJD - 2400000
# y Relative flux from 900-sec binned ground-based observations
#
# SDF_SupplFig4b_part3.txt
#
# Relative flux from best spectro-photodynamical model around 2021-09-28. Red, smooth curve in the plot.
#
# x BJD - 2400000
# y Relative flux from best spectro-photodynamical model
#
# Supplementary Figure 4c
#
# SDF_SupplFig4c_part1.txt
#
# Relative flux from the orginial, ground-based observations around 2021-11-18. Gray circles in the plot.
#
# x BJD - 2400000
# y Relative flux from the original observations
#
# SDF_SupplFig4c_part2.txt
#
# Relative flux from 900-sec binned ground-based observations around 2021-11-18. Blue circles in the plot.
#
# x BJD - 2400000
# y Relative flux from 900-sec binned ground-based observations
#
# SDF_SupplFig4c_part3.txt
#
# Relative flux from best spectro-photodynamical model around 2021-11-18. Red, smooth curve in the plot.
#
# x BJD - 2400000
# y Relative flux from best spectro-photodynamical model
#
# Supplementary Figure 4d
#
# SDF_SupplFig4d_part1.txt
#
# Relative flux from the orginial, ground-based observations around 2022-04-20. Gray circles in the plot.
#
# x BJD - 2400000
# y Relative flux from the original observations
#
# SDF_SupplFig4d_part2.txt
#
# Relative flux from 900-sec binned ground-based observations around 2022-04-20. Blue circles in the plot.
#
# x BJD - 2400000
# y Relative flux from 900-sec binned ground-based observations
#
# SDF_SupplFig4d_part3.txt
#
# Relative flux from best spectro-photodynamical model around 2022-04-20. Red, smooth curve in the plot.
#
# x BJD - 2400000
# y Relative flux from best spectro-photodynamical model
#
# Supplementary Figure 4e
#
# SDF_SupplFig4e_part1.txt
#
# Relative flux from the orginial, ground-based observations around 2022-04-20. Gray circles in the plot.
#
# x BJD - 2400000
# y Relative flux from the original observations
#
# SDF_SupplFig4e_part2.txt
#
# Relative flux from 900-sec binned ground-based observations around 2022-04-20. Blue circles in the plot.
#
# x BJD - 2400000
# y Relative flux from 900-sec binned ground-based observations
#
# SDF_SupplFig4e_part3.txt
#
# Relative flux from best spectro-photodynamical model around 2022-04-20. Red, smooth curve in the plot.
#
# x BJD - 2400000
# y Relative flux from best spectro-photodynamical model
#
# Supplementary Figure 4f
#
# SDF_SupplFig4f_part1.txt
#
# Relative flux from the orginial, ground-based observations around 2022-07-31. Gray circles in the plot.
#
# x BJD - 2400000
# y Relative flux from the original observations
#
# SDF_SupplFig4f_part2.txt
#
# Relative flux from 900-sec binned ground-based observations around 2022-07-31. Blue circles in the plot.
#
# x BJD - 2400000
# y Relative flux from 900-sec binned ground-based observations
#
# SDF_SupplFig4f_part3.txt
#
# Relative flux from best spectro-photodynamical model around 2022-07-31. Red, smooth curve in the plot.
#
# x BJD - 2400000
# y Relative flux from best spectro-photodynamical model
#
# Supplementary Figure 4g
#
# SDF_SupplFig4g_part1.txt
#
# Relative flux from the orginial, ground-based observations around 2024-04-06. Gray circles in the plot.
#
# x BJD - 2400000
# y Relative flux from the original observations
#
# SDF_SupplFig4g_part2.txt
#
# Relative flux from 900-sec binned ground-based observations around 2024-04-06. Blue circles in the plot.
#
# x BJD - 2400000
# y Relative flux from 900-sec binned ground-based observations
#
# SDF_SupplFig4g_part3.txt
#
# Relative flux from best spectro-photodynamical model around 2024-04-06. Red, smooth curve in the plot.
#
# x BJD - 2400000
# y Relative flux from best spectro-photodynamical model
#
# Supplementary Figure 4h
#
# SDF_SupplFig4h_part1.txt
#
# Relative flux from the orginial, ground-based observations around 2024-05-05. Gray circles in the plot.
#
# x BJD - 2400000
# y Relative flux from the original observations
#
# SDF_SupplFig4h_part2.txt
#
# Relative flux from 900-sec binned ground-based observations around 2024-05-05. Blue circles in the plot.
#
# x BJD - 2400000
# y Relative flux from 900-sec binned ground-based observations
#
# SDF_SupplFig4h_part3.txt
#
# Relative flux from best spectro-photodynamical model around 2024-05-05. Red, smooth curve in the plot.
#
# x BJD - 2400000
# y Relative flux from best spectro-photodynamical model
#
# Supplementary Figure 4i
#
# SDF_SupplFig4i_part1.txt
#
# Relative flux from the orginial, ground-based observations around 2024-05-26. Gray circles in the plot.
#
# x BJD - 2400000
# y Relative flux from the original observations
#
# SDF_SupplFig4i_part2.txt
#
# Relative flux from 900-sec binned ground-based observations around 2024-05-26. Blue circles in the plot.
#
# x BJD - 2400000
# y Relative flux from 900-sec binned ground-based observations
#
# SDF_SupplFig4i_part3.txt
#
# Relative flux from best spectro-photodynamical model around 2024-05-26. Red, smooth curve in the plot.
#
# x BJD - 2400000
# y Relative flux from best spectro-photodynamical model
#
# Supplementary Figure 4j
#
# SDF_SupplFig4j_part1.txt
#
# Relative flux from the orginial, ground-based observations around 2024-06-24. Gray circles in the plot.
#
# x BJD - 2400000
# y Relative flux from the original observations
#
# SDF_SupplFig4j_part2.txt
#
# Relative flux from 900-sec binned ground-based observations around 2024-06-24. Blue circles in the plot.
#
# x BJD - 2400000
# y Relative flux from 900-sec binned ground-based observations
#
# SDF_SupplFig4j_part3.txt
#
# Relative flux from best spectro-photodynamical model around 2024-06-24. Red, smooth curve in the plot.
#
# x BJD - 2400000
# y Relative flux from best spectro-photodynamical model
