# Supplementary material for: Discovery of the most compact 3+1-type quadruple star system TIC 120362137
Source: Nat Commun. 2026 Mar 3;17:1859. doi: 10.1038/s41467-026-69223-4 (PMC12957322; doi:10.1038/s41467-026-69223-4)
Supplement: Supplementary file 13 — Source Data [file 41467_2026_69223_MOESM13_ESM.zip › SDF_Fig1a_part1.txt]

# Figure 1a
#
#SDF_Fig1a_part1.txt 
#
# Relative flux from 1800-sec binned TESS observations around the first third-body eclipse in Sector 54. (Data for the blue circles in the upper part of the figure) 
#
# x The mid-time of the binned observations [in BJD - 240000]
# y Relative flux from 1800-sec binned TESS observations
 59769.911992  0.994431
 59769.932825  0.995269
 59769.953659  0.996271
 59769.974492  0.995401
 59769.995326  0.996416
 59770.016159  0.997384
 59770.036992  0.997951
 59770.057826  1.000161
 59770.078659  1.000739
 59770.099492  1.000301
 59770.120326  1.001199
 59770.141159  1.001047
 59770.161993  1.001090
 59770.182826  1.001580
 59770.203659  1.001178
 59770.224493  1.002981
 59770.245326  1.003306
 59770.266159  1.001547
 59770.286993  1.002138
 59770.307826  1.002578
 59770.328660  1.001680
 59770.349493  1.004050
 59770.370326  1.001597
 59770.391160  1.002710
 59770.411993  1.001522
 59770.432826  1.003132
 59770.453660  1.002225
 59770.474493  1.002508
 59770.495326  1.001837
 59770.516160  1.001741
 59770.536993  1.002680
 59770.557826  1.002298
 59770.578660  1.001513
 59770.599493  1.001182
 59770.620326  1.001749
 59770.641160  1.001776
 59770.661993  1.001108
 59770.682826  1.001316
 59770.703660  1.000288
 59770.724493  1.001117
 59770.745327  1.000037
 59770.766160  1.000701
 59770.786993  1.001176
 59770.807827  1.000620
 59770.828660  1.000620
 59770.849493  1.001039
 59770.870327  0.999652
 59770.891160  1.000166
 59770.911993  0.997927
 59770.932827  0.991970
 59770.953660  0.978624
 59770.974493  0.962097
 59770.995327  0.944479
 59771.016160  0.928634
 59771.036993  0.921116
 59771.057827  0.919704
 59771.078660  0.920603
 59771.099493  0.920423
 59771.120327  0.921398
 59771.141160  0.922001
 59771.161993  0.931356
 59771.182827  0.947384
 59771.203660  0.965236
 59771.224493  0.981612
 59771.245327  0.993780
 59771.266160  0.999274
 59771.286993  1.000301
 59771.307827  0.999313
 59771.328660  0.999882
 59771.349493  1.000062
 59771.370327  0.999868
 59771.391160  1.000816
 59771.411993  0.999969
 59771.432827  1.000700
 59771.453660  1.001214
 59771.474493  1.000811
 59771.495327  1.001138
 59771.516160  1.000900
 59771.536993  1.001846
 59771.557827  1.002937
 59771.578660  1.002336
 59771.599493  1.003548
 59771.620327  1.002327
 59771.641160  1.003659
 59771.661994  1.002817
 59771.682827  1.003072
 59771.703660  1.002856
 59771.724494  1.004261
 59771.745327  1.004693
 59771.766160  1.004002
 59771.786994  1.003497
 59771.807827  1.004024
 59771.828660  1.004204
 59771.849494  1.004464
 59771.870327  1.002819
 59771.891160  0.999037
 59771.911994  0.995042
 59771.932827  0.990153
 59771.953660  0.986477
 59771.974494  0.982200
 59771.995327  0.974904
 59772.016160  0.970616
 59772.036994  0.964194
 59772.057827  0.959549
 59772.078660  0.955473
 59772.099494  0.951136
 59772.120327  0.947089
 59772.141160  0.942576
 59772.161994  0.939839
 59772.182827  0.937106
 59772.203660  0.934044
 59772.224494  0.932605
 59772.245327  0.928612
 59772.266160  0.926151
 59772.286994  0.925797
 59772.307827  0.923878
 59772.328660  0.922492
 59772.349494  0.921250
 59772.370327  0.920749
 59772.391161  0.919375
 59772.411994  0.917719
 59772.432827  0.917512
 59772.453661  0.917016
 59772.474494  0.916113
 59772.495327  0.917009
 59772.516161  0.917025
 59772.536994  0.916344
 59772.557827  0.913937
 59772.578661  0.903716
 59772.599494  0.890890
 59772.620327  0.875191
 59772.641161  0.859085
 59772.661994  0.844571
 59772.682827  0.838899
 59772.703661  0.838382
 59772.724494  0.838138
 59772.745327  0.840140
 59772.766161  0.842214
 59772.786994  0.850672
 59772.807827  0.866099
 59772.828661  0.882847
 59772.849494  0.898632
 59772.870327  0.912718
 59772.891161  0.921225
 59772.911994  0.923705
 59772.932827  0.923097
 59772.953661  0.923594
 59772.974494  0.923654
 59772.995328  0.922954
 59773.016161  0.924008
 59773.036994  0.922756
 59773.057828  0.923138
 59773.078661  0.922729
 59773.099494  0.921929
 59773.120328  0.921454
 59773.141161  0.919628
 59773.161994  0.918997
 59773.182828  0.917874
 59773.203661  0.917667
 59773.224494  0.916347
 59773.245328  0.914483
 59773.266161  0.913450
 59773.286994  0.912022
 59773.307828  0.910550
 59773.328661  0.909754
 59773.349494  0.908438
 59773.370328  0.908259
 59773.391161  0.908366
 59773.411994  0.907087
 59773.432828  0.908714
 59773.453661  0.908972
 59773.474494  0.910884
 59773.495328  0.913698
 59773.516161  0.915991
 59773.536994  0.920780
 59773.557828  0.925829
 59773.578661  0.931391
 59773.599494  0.938017
 59773.620328  0.945463
 59773.641161  0.952109
 59773.661994  0.960877
 59773.682828  0.971207
 59773.703661  0.978167
 59773.724495  0.985996
 59773.745328  0.992991
 59773.766161  0.998345
 59773.786995  1.002830
 59773.807828  1.003470
 59773.828661  1.003259
 59773.849495  1.003589
 59773.870328  1.002154
 59773.891161  1.003151
 59773.911995  1.002357
 59773.932828  1.002605
 59773.953661  1.001997
 59773.974495  1.000850
 59773.995328  1.002522
 59774.016161  1.001015
 59774.036995  1.001191
 59774.057828  1.000951
 59774.078661  1.001360
 59774.099495  1.001424
 59774.120328  1.001043
 59774.141161  1.000828
 59774.161995  1.000335
 59774.182828  1.000587
 59774.203661  0.998680
 59774.224495  0.989103
 59774.245328  0.974514
 59774.266161  0.957472
 59774.286995  0.941349
 59774.307828  0.925706
 59774.328661  0.921383
 59774.349495  0.921402
 59774.370328  0.921245
 59774.391161  0.921156
 59774.411995  0.921369
 59774.432828  0.923078
 59774.453662  0.935003
 59774.474495  0.952846
 59774.495328  0.969225
 59774.516162  0.984413
 59774.536995  0.995902
 59774.557828  0.999679
 59774.578662  1.000250
 59774.599495  0.999852
 59774.620328  0.999218
 59774.641162  0.998889
 59774.661995  1.001876
 59774.682828  1.000734
 59774.703662  1.001218
 59774.724495  1.001986
 59774.745328  1.000437
 59774.766162  1.001775
 59774.786995  1.001636
 59774.807828  1.001588
 59774.828662  1.001558
 59774.849495  1.001800
 59774.870328  1.001930
 59774.891162  1.002046
 59774.911995  1.000880
 59774.932828  1.002238
 59774.953662  1.002745
 59774.974495  1.002878
 59774.995328  1.001951
 59775.016162  1.003282
 59775.036995  1.004348
 59775.057828  1.002579
 59775.078662  1.003495
 59775.099495  1.004172
 59775.120328  1.003232
 59775.141162  1.003227
 59775.161995  1.003409
 59775.182828  1.002954
 59775.203662  1.003599
 59775.224495  1.003217
 59775.245328  1.003899
 59775.266162  1.002614
 59775.286995  1.002288
 59775.307828  1.001582
 59775.328662  1.000990
 59775.349495  1.001637
 59775.370328  1.001444
 59775.391162  1.002463
 59775.411995  1.001064
 59775.432828  1.000197
 59775.453662  1.001270
 59775.474495  0.997200
 59775.495328  1.000529
 59775.516162  1.000619
 59775.536995  0.998643
 59775.557828  0.999958
 59775.578662  0.998199
 59775.599495  0.998938
 59775.620329  0.998268
 59775.641162  0.997047
 59775.661995  0.998371
 59775.682829  0.994752
 59775.703662  0.996424
 59775.724495  0.996352
 59775.745329  0.996238
 59775.766162  0.996369
 59775.786995  0.997276
 59775.807829  0.995955
 59775.828662  0.994920
 59775.849495  0.990343
 59775.870329  0.981406
 59775.891162  0.967602
 59775.911995  0.949472
 59775.932829  0.933295
 59775.953662  0.917689
 59775.974495  0.915684
 59775.995329  0.914296
 59776.016162  0.914014
 59776.036995  0.915108
 59776.057134  0.916154
 59776.086995  0.936577
 59776.107829  0.953117
 59776.128662  0.969613
 59776.149495  0.985695
 59776.170329  0.993840
 59776.191162  0.997721
 59776.211995  0.999221
 59776.232829  0.998522
 59776.253662  0.999439
 59776.274495  0.999056
 59776.295329  0.999669
 59776.316162  0.999311
 59776.336995  1.000058
 59776.357829  1.000449
 59776.378662  1.000081
 59776.399495  1.000194
 59776.420329  1.000793
 59776.441162  1.001259
 59776.461995  1.000356
 59776.482829  1.000633
