# Supplementary material for: Discovery of the most compact 3+1-type quadruple star system TIC 120362137
Source: Nat Commun. 2026 Mar 3;17:1859. doi: 10.1038/s41467-026-69223-4 (PMC12957322; doi:10.1038/s41467-026-69223-4)
Supplement: Supplementary file 13 — Source Data [file 41467_2026_69223_MOESM13_ESM.zip › SDF_Fig1a_part2.txt]

# Figure 1a
#
#SDF_Fig1a_part2.txt
#
# Relative flux from best spectro-photodynamical model around the first third-body eclipse in Sector 54. (Smooth, red curve in the upper part of the figure) 
#
# x The mid-time of the model flux data [in BJD-2400000]
# y Relative flux from best spectro-photodynamical model  
   59769.90201     1.001105698
   59769.90530     1.001165809
   59769.90859     1.001224774
   59769.91188     1.001281608
   59769.91516     1.001337239
   59769.91845     1.001388921
   59769.92174     1.001434252
   59769.92503     1.001473187
   59769.92831     1.001505705
   59769.93160     1.001531810
   59769.93489     1.001557706
   59769.93818     1.001582519
   59769.94146     1.001602368
   59769.94475     1.001636732
   59769.94804     1.001668685
   59769.95133     1.001695993
   59769.95461     1.001720603
   59769.95790     1.001742100
   59769.96119     1.001771521
   59769.96448     1.001811907
   59769.96776     1.001858911
   59769.97105     1.001909643
   59769.97434     1.001962751
   59769.97763     1.002014877
   59769.98091     1.002063473
   59769.98420     1.002105838
   59769.98749     1.002143784
   59769.99078     1.002183799
   59769.99406     1.002218148
   59769.99735     1.002247847
   59770.00064     1.002277513
   59770.00393     1.002304236
   59770.00721     1.002323520
   59770.01050     1.002336693
   59770.01379     1.002347154
   59770.01708     1.002359055
   59770.02036     1.002364543
   59770.02365     1.002367825
   59770.02694     1.002391340
   59770.03023     1.002433455
   59770.03351     1.002483530
   59770.03680     1.002532494
   59770.04009     1.002581388
   59770.04338     1.002628053
   59770.04666     1.002675824
   59770.04995     1.002719857
   59770.05324     1.002757386
   59770.05653     1.002791255
   59770.05981     1.002818677
   59770.06310     1.002839580
   59770.06639     1.002853955
   59770.06968     1.002861820
   59770.07296     1.002871382
   59770.07625     1.002877945
   59770.07954     1.002882372
   59770.08283     1.002891072
   59770.08611     1.002894966
   59770.08940     1.002902376
   59770.09269     1.002921313
   59770.09598     1.002943292
   59770.09926     1.002971696
   59770.10255     1.002997777
   59770.10584     1.003021630
   59770.10913     1.003043504
   59770.11241     1.003065435
   59770.11570     1.003083057
   59770.11899     1.003095924
   59770.12227     1.003102839
   59770.12556     1.003108097
   59770.12885     1.003123659
   59770.13214     1.003136057
   59770.13542     1.003143138
   59770.13871     1.003150987
   59770.14200     1.003159021
   59770.14529     1.003160506
   59770.14857     1.003158111
   59770.15186     1.003152728
   59770.15515     1.003166668
   59770.15844     1.003191302
   59770.16172     1.003227409
   59770.16501     1.003262534
   59770.16830     1.003305374
   59770.17159     1.003343036
   59770.17487     1.003374798
   59770.17816     1.003402378
   59770.18145     1.003423332
   59770.18474     1.003437657
   59770.18802     1.003445382
   59770.19131     1.003450691
   59770.19460     1.003455256
   59770.19789     1.003454664
   59770.20117     1.003447929
   59770.20446     1.003434113
   59770.20775     1.003413295
   59770.21104     1.003396825
   59770.21432     1.003385423
   59770.21761     1.003378413
   59770.22090     1.003389948
   59770.22419     1.003418361
   59770.22747     1.003452869
   59770.23076     1.003487013
   59770.23405     1.003515831
   59770.23734     1.003538136
   59770.24062     1.003553836
   59770.24391     1.003562868
   59770.24720     1.003565196
   59770.25049     1.003560802
   59770.25377     1.003549688
   59770.25706     1.003531876
   59770.26035     1.003507583
   59770.26364     1.003478247
   59770.26692     1.003451880
   59770.27021     1.003420531
   59770.27350     1.003382415
   59770.27679     1.003347455
   59770.28007     1.003316141
   59770.28336     1.003296501
   59770.28665     1.003293471
   59770.28994     1.003304798
   59770.29322     1.003324578
   59770.29651     1.003350896
   59770.29980     1.003373687
   59770.30309     1.003391821
   59770.30637     1.003410577
   59770.30966     1.003425643
   59770.31295     1.003435987
   59770.31624     1.003440612
   59770.31952     1.003438526
   59770.32281     1.003429705
   59770.32610     1.003414147
   59770.32939     1.003391869
   59770.33267     1.003362906
   59770.33596     1.003327318
   59770.33925     1.003285190
   59770.34254     1.003236648
   59770.34582     1.003181900
   59770.34911     1.003150784
   59770.35240     1.003139528
   59770.35569     1.003137324
   59770.35897     1.003135668
   59770.36226     1.003144561
   59770.36555     1.003152974
   59770.36884     1.003154695
   59770.37212     1.003149288
   59770.37541     1.003136704
   59770.37870     1.003125101
   59770.38199     1.003110214
   59770.38527     1.003090584
   59770.38856     1.003064301
   59770.39185     1.003031344
   59770.39514     1.002991719
   59770.39842     1.002945456
   59770.40171     1.002892609
   59770.40500     1.002845716
   59770.40829     1.002795643
   59770.41157     1.002750156
   59770.41486     1.002720693
   59770.41815     1.002701098
   59770.42144     1.002699280
   59770.42472     1.002691557
   59770.42801     1.002679424
   59770.43130     1.002669449
   59770.43459     1.002656116
   59770.43787     1.002636674
   59770.44116     1.002615736
   59770.44445     1.002603982
   59770.44774     1.002591140
   59770.45102     1.002574695
   59770.45431     1.002552204
   59770.45760     1.002523695
   59770.46089     1.002489410
   59770.46417     1.002460673
   59770.46746     1.002426860
   59770.47075     1.002386634
   59770.47404     1.002342799
   59770.47732     1.002313720
   59770.48061     1.002300583
   59770.48390     1.002293723
   59770.48719     1.002289155
   59770.49047     1.002284315
   59770.49376     1.002273613
   59770.49705     1.002257441
   59770.50034     1.002240000
   59770.50362     1.002225330
   59770.50691     1.002204067
   59770.51020     1.002176208
   59770.51349     1.002141765
   59770.51677     1.002100795
   59770.52006     1.002053326
   59770.52335     1.001999922
   59770.52664     1.001950983
   59770.52992     1.001896997
   59770.53321     1.001836220
   59770.53650     1.001774504
   59770.53979     1.001723840
   59770.54307     1.001700344
   59770.54636     1.001692841
   59770.54965     1.001686829
   59770.55294     1.001674441
   59770.55622     1.001657229
   59770.55951     1.001644634
   59770.56280     1.001625179
   59770.56609     1.001602376
   59770.56937     1.001581289
   59770.57266     1.001554631
   59770.57595     1.001521263
   59770.57924     1.001481123
   59770.58252     1.001439440
   59770.58581     1.001398795
   59770.58910     1.001352472
   59770.59239     1.001299837
   59770.59567     1.001240952
   59770.59896     1.001175937
   59770.60225     1.001117866
   59770.60554     1.001079361
   59770.60882     1.001065652
   59770.61211     1.001049229
   59770.61540     1.001027464
   59770.61869     1.000999835
   59770.62197     1.000966525
   59770.62526     1.000940878
   59770.62855     1.000923595
   59770.63183     1.000901236
   59770.63512     1.000873405
   59770.63841     1.000850786
   59770.64170     1.000824131
   59770.64498     1.000791009
   59770.64827     1.000751430
   59770.65156     1.000705419
   59770.65485     1.000653024
   59770.65813     1.000594320
   59770.66142     1.000530264
   59770.66471     1.000473614
   59770.66800     1.000432314
   59770.67128     1.000401261
   59770.67457     1.000372413
   59770.67786     1.000342530
   59770.68115     1.000315098
   59770.68443     1.000282032
   59770.68772     1.000247388
   59770.69101     1.000216548
   59770.69430     1.000189796
   59770.69758     1.000158451
   59770.70087     1.000120063
   59770.70416     1.000084363
   59770.70745     1.000051721
   59770.71073     1.000021713
   59770.71402     0.999986155
   59770.71731     0.999952275
   59770.72060     0.999916781
   59770.72388     0.999877173
   59770.72717     0.999842905
   59770.73046     0.999823866
   59770.73375     0.999822850
   59770.73703     0.999816944
   59770.74032     0.999804967
   59770.74361     0.999786812
   59770.74690     0.999762415
   59770.75018     0.999731763
   59770.75347     0.999694796
   59770.75676     0.999651332
   59770.76005     0.999609648
   59770.76333     0.999568451
   59770.76662     0.999521874
   59770.76991     0.999477907
   59770.77320     0.999447100
   59770.77648     0.999411840
   59770.77977     0.999371139
   59770.78306     0.999325073
   59770.78635     0.999273825
   59770.78963     0.999241323
   59770.79292     0.999231358
   59770.79621     0.999232979
   59770.79950     0.999231291
   59770.80278     0.999223662
   59770.80607     0.999210044
   59770.80936     0.999192805
   59770.81265     0.999179695
   59770.81593     0.999160759
   59770.81922     0.999135388
   59770.82251     0.999103645
   59770.82580     0.999067702
   59770.82908     0.999036339
   59770.83237     0.998998167
   59770.83566     0.998953038
   59770.83895     0.998907768
   59770.84223     0.998863452
   59770.84552     0.998813301
   59770.84881     0.998763699
   59770.85210     0.998731854
   59770.85538     0.998724574
   59770.85867     0.998731975
   59770.86196     0.998734319
   59770.86525     0.998730401
   59770.86853     0.998720945
   59770.87182     0.998716690
   59770.87511     0.998707725
   59770.87840     0.998692778
   59770.88168     0.998671784
   59770.88497     0.998644711
   59770.88826     0.998611550
   59770.89155     0.998572320
   59770.89483     0.998533939
   59770.89812     0.998497175
   59770.90141     0.998455322
   59770.90470     0.998419023
   59770.90798     0.998382257
   59770.91127     0.998257426
   59770.91456     0.997737136
   59770.91785     0.996946123
   59770.92113     0.995863683
   59770.92442     0.994544717
   59770.92771     0.993341332
   59770.93100     0.991831824
   59770.93428     0.990054721
   59770.93757     0.988318744
   59770.94086     0.986191040
   59770.94415     0.984182597
   59770.94743     0.981923731
   59770.95072     0.979489117
   59770.95401     0.977273247
   59770.95730     0.975016565
   59770.96058     0.972484622
   59770.96387     0.969819676
   59770.96716     0.967163284
   59770.97045     0.964535861
   59770.97373     0.961603740
   59770.97702     0.959358671
   59770.98031     0.956131800
   59770.98360     0.953599858
   59770.98688     0.950774176
   59770.99017     0.947577021
   59770.99346     0.945438648
   59770.99675     0.942557993
   59771.00003     0.940197137
   59771.00332     0.937276399
   59771.00661     0.934907690
   59771.00990     0.932221524
   59771.01318     0.930405295
   59771.01647     0.927896083
   59771.01976     0.926133413
   59771.02305     0.924578872
   59771.02633     0.923299136
   59771.02962     0.922564034
   59771.03291     0.922502230
   59771.03620     0.922497491
   59771.03948     0.922513340
   59771.04277     0.922537393
   59771.04606     0.922557157
   59771.04935     0.922572483
   59771.05263     0.922583279
   59771.05592     0.922589482
   59771.05921     0.922591056
   59771.06250     0.922587980
   59771.06578     0.922580254
   59771.06907     0.922567894
   59771.07236     0.922550943
   59771.07565     0.922533369
   59771.07893     0.922517609
   59771.08222     0.922497074
   59771.08551     0.922471859
   59771.08880     0.922442113
   59771.09208     0.922421607
   59771.09537     0.922412480
   59771.09866     0.922410231
   59771.10195     0.922417048
   59771.10523     0.922433179
   59771.10852     0.922462584
   59771.11181     0.922487497
   59771.11510     0.922507753
   59771.11838     0.922523249
   59771.12167     0.922538608
   59771.12496     0.922555262
   59771.12825     0.922567336
   59771.13153     0.922574781
   59771.13482     0.922577577
   59771.13811     0.922575721
   59771.14140     0.922569229
   59771.14468     0.922824574
   59771.14797     0.923771391
   59771.15126     0.925147062
   59771.15454     0.926835607
   59771.15783     0.928770336
   59771.16112     0.930935602
   59771.16441     0.933257818
   59771.16769     0.935700446
   59771.17098     0.938284736
   59771.17427     0.940925399
   59771.17756     0.943636059
   59771.18084     0.946400804
   59771.18413     0.949164463
   59771.18742     0.951980183
   59771.19071     0.954789555
   59771.19399     0.957561468
   59771.19728     0.960353549
   59771.20057     0.963059930
   59771.20386     0.965741561
   59771.20714     0.968380255
   59771.21043     0.970925189
   59771.21372     0.973456289
   59771.21701     0.975892402
   59771.22029     0.978288713
   59771.22358     0.980593009
   59771.22687     0.982844148
   59771.23016     0.984977582
   59771.23344     0.987012744
   59771.23673     0.988916576
   59771.24002     0.990702317
   59771.24331     0.992345565
   59771.24659     0.993828203
   59771.24988     0.995151420
   59771.25317     0.996294456
   59771.25646     0.997223224
   59771.25974     0.997902028
   59771.26303     0.998254445
   59771.26632     0.998276423
   59771.26961     0.998295492
   59771.27289     0.998309699
   59771.27618     0.998305592
   59771.27947     0.998310789
   59771.28276     0.998329648
   59771.28604     0.998363091
   59771.28933     0.998398388
   59771.29262     0.998434652
   59771.29591     0.998478085
   59771.29919     0.998516956
   59771.30248     0.998555795
   59771.30577     0.998597312
   59771.30906     0.998632949
   59771.31234     0.998663307
   59771.31563     0.998689939
   59771.31892     0.998710490
   59771.32221     0.998724998
   59771.32549     0.998733540
   59771.32878     0.998742691
   59771.33207     0.998749392
   59771.33536     0.998749861
   59771.33864     0.998747033
   59771.34193     0.998744793
   59771.34522     0.998766491
   59771.34851     0.998800940
   59771.35179     0.998843032
   59771.35508     0.998885716
   59771.35837     0.998929169
   59771.36166     0.998977341
   59771.36494     0.999018803
   59771.36823     0.999054787
   59771.37152     0.999092600
   59771.37481     0.999127583
   59771.37809     0.999156059
   59771.38138     0.999179878
   59771.38467     0.999198316
   59771.38796     0.999217066
   59771.39124     0.999233489
   59771.39453     0.999243798
   59771.39782     0.999250379
   59771.40111     0.999251640
   59771.40439     0.999257865
   59771.40768     0.999279898
   59771.41097     0.999316219
   59771.41426     0.999355271
   59771.41754     0.999394204
   59771.42083     0.999433984
   59771.42412     0.999468796
   59771.42741     0.999508704
   59771.43069     0.999554244
   59771.43398     0.999594370
   59771.43727     0.999632855
   59771.44056     0.999677928
   59771.44384     0.999717413
   59771.44713     0.999750939
   59771.45042     0.999781029
   59771.45371     0.999804840
   59771.45699     0.999822408
   59771.46028     0.999833805
   59771.46357     0.999839150
   59771.46686     0.999852861
   59771.47014     0.999877156
   59771.47343     0.999910102
   59771.47672     0.999940152
   59771.48001     0.999968883
   59771.48329     1.000005105
   59771.48658     1.000037536
   59771.48987     1.000068505
   59771.49316     1.000102431
   59771.49644     1.000139100
   59771.49973     1.000172264
   59771.50302     1.000200983
   59771.50631     1.000235564
   59771.50959     1.000269660
   59771.51288     1.000302388
   59771.51617     1.000330207
   59771.51946     1.000359236
   59771.52274     1.000390356
   59771.52603     1.000419876
   59771.52932     1.000453908
   59771.53261     1.000501763
   59771.53589     1.000554705
   59771.53918     1.000609107
   59771.54247     1.000661907
   59771.54576     1.000712797
   59771.54904     1.000757972
   59771.55233     1.000796722
   59771.55562     1.000829013
   59771.55891     1.000854836
   59771.56219     1.000883986
   59771.56548     1.000908494
   59771.56877     1.000927186
   59771.57206     1.000948169
   59771.57534     1.000976244
   59771.57863     1.001002526
   59771.58192     1.001025228
   59771.58521     1.001045537
   59771.58849     1.001060984
   59771.59178     1.001087704
   59771.59507     1.001131413
   59771.59836     1.001186047
   59771.60164     1.001238159
   59771.60493     1.001291030
   59771.60822     1.001341250
   59771.61151     1.001386417
   59771.61479     1.001425685
   59771.61808     1.001468392
   59771.62137     1.001504407
   59771.62466     1.001535896
   59771.62794     1.001561408
   59771.63123     1.001582553
   59771.63452     1.001605041
   59771.63781     1.001620309
   59771.64109     1.001638901
   59771.64438     1.001654037
   59771.64767     1.001662529
   59771.65096     1.001666311
   59771.65424     1.001678293
   59771.65753     1.001712920
   59771.66082     1.001756905
   59771.66411     1.001809098
   59771.66739     1.001860074
   59771.67068     1.001911376
   59771.67397     1.001965930
   59771.67725     1.002015761
   59771.68054     1.002059041
   59771.68383     1.002096795
   59771.68712     1.002129785
   59771.69040     1.002156202
   59771.69369     1.002176024
   59771.69698     1.002191352
   59771.70027     1.002209143
   59771.70355     1.002221026
   59771.70684     1.002227270
   59771.71013     1.002230473
   59771.71342     1.002236902
   59771.71670     1.002241323
   59771.71999     1.002257366
   59771.72328     1.002287380
   59771.72657     1.002321693
   59771.72985     1.002353742
   59771.73314     1.002383791
   59771.73643     1.002414043
   59771.73972     1.002443885
   59771.74300     1.002467635
   59771.74629     1.002488193
   59771.74958     1.002502727
   59771.75287     1.002511236
   59771.75615     1.002524043
   59771.75944     1.002542533
   59771.76273     1.002556961
   59771.76602     1.002567015
   59771.76930     1.002575608
   59771.77259     1.002585116
   59771.77588     1.002589308
   59771.77917     1.002595673
   59771.78245     1.002611170
   59771.78574     1.002639767
   59771.78903     1.002675124
   59771.79232     1.002717203
   59771.79560     1.002764242
   59771.79889     1.002811630
   59771.80218     1.002852556
   59771.80547     1.002888798
   59771.80875     1.002919457
   59771.81204     1.002943447
   59771.81533     1.002960779
   59771.81862     1.002971507
   59771.82190     1.002983227
   59771.82519     1.002991055
   59771.82848     1.002994222
   59771.83177     1.002990255
   59771.83505     1.002979220
   59771.83834     1.002969806
   59771.84163     1.002967086
   59771.84492     1.002960683
   59771.84820     1.002969740
   59771.85149     1.002959842
   59771.85478     1.002845397
   59771.85807     1.002628551
   59771.86135     1.002369586
   59771.86464     1.002026457
   59771.86793     1.001722925
   59771.87122     1.001204816
   59771.87450     1.000813192
   59771.87779     1.000436789
   59771.88108     0.999710606
   59771.88437     0.999182599
   59771.88765     0.998719404
   59771.89094     0.998166132
   59771.89423     0.997136958
   59771.89752     0.996540097
   59771.90080     0.995979554
   59771.90409     0.995417643
   59771.90738     0.994441621
   59771.91067     0.993381014
   59771.91395     0.992831502
   59771.91724     0.992254537
   59771.92053     0.991671859
   59771.92382     0.990888400
   59771.92710     0.989786981
   59771.93039     0.989043477
   59771.93368     0.988308398
   59771.93697     0.987640396
   59771.94025     0.986924806
   59771.94354     0.985998984
   59771.94683     0.984866463
   59771.95012     0.984102158
   59771.95340     0.983302795
   59771.95669     0.982497424
   59771.95998     0.981753903
   59771.96327     0.980751824
   59771.96655     0.979774677
   59771.96984     0.978712557
   59771.97313     0.978012641
   59771.97642     0.977052704
   59771.97970     0.976432730
   59771.98299     0.975738831
   59771.98628     0.974509151
   59771.98957     0.973444781
   59771.99285     0.972843411
   59771.99614     0.971832403
   59771.99943     0.971116872
   59772.00272     0.970300650
   59772.00600     0.969516097
   59772.00929     0.968744706
   59772.01258     0.967827733
   59772.01587     0.966589906
   59772.01915     0.966086198
   59772.02244     0.965231929
   59772.02573     0.964188561
   59772.02902     0.963390035
   59772.03230     0.962638355
   59772.03559     0.961769420
   59772.03888     0.960788815
   59772.04217     0.960011877
   59772.04545     0.959241933
   59772.04874     0.958572939
   59772.05203     0.957930620
   59772.05532     0.956895421
   59772.05860     0.956188361
   59772.06189     0.955417471
   59772.06518     0.954795140
   59772.06847     0.953797877
   59772.07175     0.953069790
   59772.07504     0.952329371
   59772.07833     0.951745487
   59772.08162     0.951193207
   59772.08490     0.950238472
   59772.08819     0.949631617
   59772.09148     0.948870016
   59772.09477     0.948311166
   59772.09805     0.947616560
   59772.10134     0.946651326
   59772.10463     0.945974510
   59772.10792     0.945407075
   59772.11120     0.944871522
   59772.11449     0.944307105
   59772.11778     0.943772941
   59772.12107     0.943026308
   59772.12435     0.942416862
   59772.12764     0.941834250
   59772.13093     0.941273291
   59772.13422     0.940545247
   59772.13750     0.939925479
   59772.14079     0.939390219
   59772.14408     0.938877924
   59772.14737     0.938427834
   59772.15065     0.937795468
   59772.15394     0.937156625
   59772.15723     0.936601881
   59772.16052     0.936114326
   59772.16380     0.935504296
   59772.16709     0.934957144
   59772.17038     0.934478036
   59772.17367     0.933910848
   59772.17695     0.933408474
   59772.18024     0.933048414
   59772.18353     0.932561626
   59772.18682     0.932129705
   59772.19010     0.931748602
   59772.19339     0.931179148
   59772.19668     0.930827288
   59772.19996     0.930393152
   59772.20325     0.929971136
   59772.20654     0.929574187
   59772.20983     0.929055589
   59772.21311     0.928633917
   59772.21640     0.928273226
   59772.21969     0.927856401
   59772.22298     0.927431431
   59772.22626     0.927012468
   59772.22955     0.926640676
   59772.23284     0.926228969
   59772.23613     0.925861931
   59772.23941     0.925569762
   59772.24270     0.925241461
   59772.24599     0.924891536
   59772.24928     0.924526138
   59772.25256     0.924217990
   59772.25585     0.923928471
   59772.25914     0.923648880
   59772.26243     0.923282038
   59772.26571     0.922985402
   59772.26900     0.922707464
   59772.27229     0.922440772
   59772.27558     0.922145251
   59772.27886     0.921835521
   59772.28215     0.921563626
   59772.28544     0.921291059
   59772.28873     0.920969581
   59772.29201     0.920646090
   59772.29530     0.920392288
   59772.29859     0.920159254
   59772.30188     0.919939129
   59772.30516     0.919724669
   59772.30845     0.919461766
   59772.31174     0.919199631
   59772.31503     0.918989823
   59772.31831     0.918788930
   59772.32160     0.918596877
   59772.32489     0.918407923
   59772.32818     0.918216552
   59772.33146     0.917966852
   59772.33475     0.917764760
   59772.33804     0.917574464
   59772.34133     0.917387957
   59772.34461     0.917164830
   59772.34790     0.917002800
   59772.35119     0.916849121
   59772.35448     0.916676869
   59772.35776     0.916524950
   59772.36105     0.916357631
   59772.36434     0.916226933
   59772.36763     0.916096138
   59772.37091     0.915963354
   59772.37420     0.915828233
   59772.37749     0.915665869
   59772.38078     0.915534679
   59772.38406     0.915400545
   59772.38735     0.915263223
   59772.39064     0.915134210
   59772.39393     0.915006083
   59772.39721     0.914877610
   59772.40050     0.914735284
   59772.40379     0.914621131
   59772.40708     0.914504953
   59772.41036     0.914382839
   59772.41365     0.914268717
   59772.41694     0.914145448
   59772.42023     0.914056690
   59772.42351     0.913987905
   59772.42680     0.913929221
   59772.43009     0.913867676
   59772.43338     0.913803108
   59772.43666     0.913735489
   59772.43995     0.913665755
   59772.44324     0.913573046
   59772.44653     0.913511993
   59772.44981     0.913447079
   59772.45310     0.913378363
   59772.45639     0.913310878
   59772.45968     0.913247477
   59772.46296     0.913179447
   59772.46625     0.913107784
   59772.46954     0.913043386
   59772.47283     0.912976782
   59772.47611     0.912906628
   59772.47940     0.912844987
   59772.48269     0.912816659
   59772.48598     0.912809146
   59772.48926     0.912807239
   59772.49255     0.912801310
   59772.49584     0.912791249
   59772.49913     0.912787368
   59772.50241     0.912782324
   59772.50570     0.912773532
   59772.50899     0.912760684
   59772.51228     0.912743766
   59772.51556     0.912722711
   59772.51885     0.912697279
   59772.52214     0.912671543
   59772.52543     0.912651280
   59772.52871     0.912628361
   59772.53200     0.912602155
   59772.53529     0.912577801
   59772.53858     0.912585654
   59772.54186     0.912585715
   59772.54515     0.912599860
   59772.54844     0.912485214
   59772.55173     0.912037658
   59772.55501     0.911558424
   59772.55830     0.910600975
   59772.56159     0.909728005
   59772.56488     0.908252843
   59772.56816     0.907156676
   59772.57145     0.905568725
   59772.57474     0.903974807
   59772.57803     0.902424538
   59772.58131     0.900565489
   59772.58460     0.898094529
   59772.58789     0.896949294
   59772.59118     0.894757100
   59772.59446     0.892239690
   59772.59775     0.889658373
   59772.60104     0.888074104
   59772.60433     0.886329559
   59772.60761     0.883414039
   59772.61090     0.880561513
   59772.61419     0.878092972
   59772.61748     0.875955673
   59772.62076     0.873122387
   59772.62405     0.869309415
   59772.62734     0.867800042
   59772.63063     0.865196655
   59772.63391     0.862745265
   59772.63720     0.860761472
   59772.64049     0.856913192
   59772.64378     0.854282329
   59772.64706     0.851910697
   59772.65035     0.849688661
   59772.65364     0.847943412
   59772.65693     0.844847267
   59772.66021     0.842076259
   59772.66350     0.841644574
   59772.66679     0.840228819
   59772.67008     0.839618007
   59772.67336     0.839741200
   59772.67665     0.837681348
   59772.67994     0.837822440
   59772.68323     0.837864784
   59772.68651     0.837494315
   59772.68980     0.837928019
   59772.69309     0.836613975
   59772.69638     0.836365268
   59772.69966     0.837873832
   59772.70295     0.837026076
   59772.70624     0.837275997
   59772.70953     0.836290885
   59772.71281     0.836171709
   59772.71610     0.837765580
   59772.71939     0.837118444
   59772.72267     0.837173222
   59772.72596     0.836225509
   59772.72925     0.837251254
   59772.73254     0.837580871
   59772.73582     0.837923020
   59772.73911     0.837427577
   59772.74240     0.838038993
   59772.74569     0.838335064
   59772.74897     0.838869214
   59772.75226     0.838617648
   59772.75555     0.839378129
   59772.75884     0.839867286
   59772.76212     0.840013126
   59772.76541     0.840671349
   59772.76870     0.841106851
   59772.77199     0.841908703
   59772.77527     0.842679930
   59772.77856     0.843485549
   59772.78185     0.844866850
   59772.78514     0.846758533
   59772.78842     0.848949583
   59772.79171     0.851353113
   59772.79500     0.853860225
   59772.79829     0.856394305
   59772.80157     0.858978344
   59772.80486     0.861551314
   59772.80815     0.864208281
   59772.81144     0.866999744
   59772.81472     0.869672914
   59772.81801     0.872339095
   59772.82130     0.874987329
   59772.82459     0.877693994
   59772.82787     0.880425409
   59772.83116     0.883059487
   59772.83445     0.885655305
   59772.83774     0.888216675
   59772.84102     0.890799844
   59772.84431     0.893318735
   59772.84760     0.895776251
   59772.85089     0.898206309
   59772.85417     0.900592937
   59772.85746     0.902924793
   59772.86075     0.905164465
   59772.86404     0.907337726
   59772.86732     0.909426185
   59772.87061     0.911326824
   59772.87390     0.913150021
   59772.87719     0.914858347
   59772.88047     0.916371942
   59772.88376     0.917673863
   59772.88705     0.918801105
   59772.89034     0.919744328
   59772.89362     0.920487803
   59772.89691     0.920990858
   59772.90020     0.921152648
   59772.90349     0.921218966
   59772.90677     0.921280029
   59772.91006     0.921322662
   59772.91335     0.921393811
   59772.91664     0.921470452
   59772.91992     0.921546958
   59772.92321     0.921631185
   59772.92650     0.921710310
   59772.92979     0.921783234
   59772.93307     0.921852750
   59772.93636     0.921922528
   59772.93965     0.921984028
   59772.94294     0.922039247
   59772.94622     0.922086932
   59772.94951     0.922126065
   59772.95280     0.922219807
   59772.95609     0.922241729
   59772.95937     0.922260822
   59772.96266     0.922276376
   59772.96595     0.922221576
   59772.96924     0.922222199
   59772.97252     0.922229179
   59772.97581     0.922249953
   59772.97910     0.922290795
   59772.98239     0.922329490
   59772.98567     0.922364846
   59772.98896     0.922400899
   59772.99225     0.922433685
   59772.99554     0.922456976
   59772.99882     0.922474628
   59773.00211     0.922492249
   59773.00540     0.922500595
   59773.00869     0.922499678
   59773.01197     0.922494738
   59773.01526     0.922488552
   59773.01855     0.922473370
   59773.02184     0.922449157
   59773.02512     0.922416209
   59773.02841     0.922376983
   59773.03170     0.922329656
   59773.03499     0.922293279
   59773.03827     0.922269907
   59773.04156     0.922253268
   59773.04485     0.922232340
   59773.04814     0.922129550
   59773.05142     0.922101421
   59773.05471     0.922064833
   59773.05800     0.922035098
   59773.06129     0.922003138
   59773.06457     0.921931569
   59773.06786     0.921903799
   59773.07115     0.921836253
   59773.07444     0.921785684
   59773.07772     0.921727412
   59773.08101     0.921661603
   59773.08430     0.921557654
   59773.08759     0.921484081
   59773.09087     0.921353311
   59773.09416     0.921256920
   59773.09745     0.921164766
   59773.10074     0.921078011
   59773.10402     0.920953098
   59773.10731     0.920852005
   59773.11060     0.920717415
   59773.11389     0.920627718
   59773.11717     0.920531066
   59773.12046     0.920435388
   59773.12375     0.920342474
   59773.12704     0.920246676
   59773.13032     0.920086526
   59773.13361     0.919955277
   59773.13690     0.919788107
   59773.14019     0.919672803
   59773.14347     0.919550933
   59773.14676     0.919423695
   59773.15005     0.919292872
   59773.15334     0.919115352
   59773.15662     0.918962151
   59773.15991     0.918818931
   59773.16320     0.918687696
   59773.16649     0.918534528
   59773.16977     0.918415599
   59773.17306     0.918293420
   59773.17635     0.918127323
   59773.17964     0.917970921
   59773.18292     0.917796618
   59773.18621     0.917643722
   59773.18950     0.917449608
   59773.19279     0.917263961
   59773.19607     0.917076536
   59773.19936     0.916882457
   59773.20265     0.916687614
   59773.20594     0.916524798
   59773.20922     0.916319131
   59773.21251     0.916120899
   59773.21580     0.915919097
   59773.21909     0.915722715
   59773.22237     0.915536730
   59773.22566     0.915362493
   59773.22895     0.915180315
   59773.23223     0.915003405
   59773.23552     0.914825109
   59773.23881     0.914644254
   59773.24210     0.914457627
   59773.24538     0.914265539
   59773.24867     0.914074785
   59773.25196     0.913876996
   59773.25525     0.913675640
   59773.25853     0.913474314
   59773.26182     0.913270323
   59773.26511     0.913059474
   59773.26840     0.912841857
   59773.27168     0.912622913
   59773.27497     0.912408008
   59773.27826     0.912187516
   59773.28155     0.911965360
   59773.28483     0.911766479
   59773.28812     0.911587129
   59773.29141     0.911417652
   59773.29470     0.911249860
   59773.29798     0.911082817
   59773.30127     0.910914989
   59773.30456     0.910751450
   59773.30785     0.910588074
   59773.31113     0.910421977
   59773.31442     0.910255683
   59773.31771     0.910086057
   59773.32100     0.909912941
   59773.32428     0.909738057
   59773.32757     0.909561817
   59773.33086     0.909391441
   59773.33415     0.909222823
   59773.33743     0.909056118
   59773.34072     0.908898682
   59773.34401     0.908743653
   59773.34730     0.908598506
   59773.35058     0.908469569
   59773.35387     0.908347822
   59773.35716     0.908237233
   59773.36045     0.908131770
   59773.36373     0.908031265
   59773.36702     0.907936543
   59773.37031     0.907850346
   59773.37360     0.907766615
   59773.37688     0.907685309
   59773.38017     0.907606898
   59773.38346     0.907536586
   59773.38675     0.907485039
   59773.39003     0.907438668
   59773.39332     0.907397076
   59773.39661     0.907366632
   59773.39990     0.907344194
   59773.40318     0.907326268
   59773.40647     0.907315206
   59773.40976     0.907311601
   59773.41305     0.907339380
   59773.41633     0.907389898
   59773.41962     0.907462493
   59773.42291     0.907545914
   59773.42620     0.907649551
   59773.42948     0.907761665
   59773.43277     0.907878919
   59773.43606     0.908005082
   59773.43935     0.908139295
   59773.44263     0.908281427
   59773.44592     0.908432867
   59773.44921     0.908597906
   59773.45250     0.908774972
   59773.45578     0.908961574
   59773.45907     0.909158964
   59773.46236     0.909366209
   59773.46565     0.909582105
   59773.46893     0.909817948
   59773.47222     0.910078751
   59773.47551     0.910362383
   59773.47880     0.910683093
   59773.48208     0.911033611
   59773.48537     0.911409520
   59773.48866     0.911803934
   59773.49195     0.912213638
   59773.49523     0.912637940
   59773.49852     0.913074333
   59773.50181     0.913522289
   59773.50510     0.913984002
   59773.50838     0.914457856
   59773.51167     0.914950571
   59773.51496     0.915457890
   59773.51825     0.915977061
   59773.52153     0.916513392
   59773.52482     0.917071788
   59773.52811     0.917649722
   59773.53140     0.918244696
   59773.53468     0.918862696
   59773.53797     0.919510383
   59773.54126     0.920187005
   59773.54455     0.920905283
   59773.54783     0.921659315
   59773.55112     0.922444800
   59773.55441     0.923259054
   59773.55770     0.924090710
   59773.56098     0.924936512
   59773.56427     0.925809979
   59773.56756     0.926699206
   59773.57085     0.927606162
   59773.57413     0.928531148
   59773.57742     0.929468735
   59773.58071     0.930420135
   59773.58400     0.931384997
   59773.58728     0.932368160
   59773.59057     0.933363490
   59773.59386     0.934370362
   59773.59715     0.935389320
   59773.60043     0.936420435
   59773.60372     0.937462493
   59773.60701     0.938549557
   59773.61030     0.939685661
   59773.61358     0.940834051
   59773.61687     0.941994451
   59773.62016     0.943189565
   59773.62345     0.944407259
   59773.62673     0.945632916
   59773.63002     0.946845233
   59773.63331     0.948069624
   59773.63660     0.949322404
   59773.63988     0.950587745
   59773.64317     0.951853408
   59773.64646     0.953114275
   59773.64975     0.954381735
   59773.65303     0.955647702
   59773.65632     0.956933834
   59773.65961     0.958215094
   59773.66290     0.959493183
   59773.66618     0.960774164
   59773.66947     0.962075607
   59773.67276     0.963412187
   59773.67605     0.964778678
   59773.67933     0.966128762
   59773.68262     0.967473849
   59773.68591     0.968831953
   59773.68920     0.970196157
   59773.69248     0.971568641
   59773.69577     0.972910362
   59773.69906     0.974225768
   59773.70235     0.975567437
   59773.70563     0.976903237
   59773.70892     0.978217605
   59773.71221     0.979542462
   59773.71550     0.980815935
   59773.71878     0.982086648
   59773.72207     0.983336257
   59773.72536     0.984581100
   59773.72865     0.985789785
   59773.73193     0.986965096
   59773.73522     0.988123464
   59773.73851     0.989281166
   59773.74180     0.990414800
   59773.74508     0.991539703
   59773.74837     0.992608919
   59773.75166     0.993663090
   59773.75494     0.994672420
   59773.75823     0.995632903
   59773.76152     0.996560250
   59773.76481     0.997428664
   59773.76809     0.998241143
   59773.77138     0.998995085
   59773.77467     0.999686385
   59773.77796     1.000297755
   59773.78124     1.000840313
   59773.78453     1.001299877
   59773.78782     1.001667338
   59773.79111     1.001918651
   59773.79439     1.002021225
   59773.79768     1.001974233
   59773.80097     1.001951548
   59773.80426     1.001944800
   59773.80754     1.001940704
   59773.81083     1.001930205
   59773.81412     1.001914486
   59773.81741     1.001903097
   59773.82069     1.001885514
   59773.82398     1.001864068
   59773.82727     1.001844377
   59773.83056     1.001819473
   59773.83384     1.001787814
   59773.83713     1.001749351
   59773.84042     1.001709121
   59773.84371     1.001669673
   59773.84699     1.001624893
   59773.85028     1.001573760
   59773.85357     1.001516331
   59773.85686     1.001452717
   59773.86014     1.001393111
   59773.86343     1.001353703
   59773.86672     1.001339387
   59773.87001     1.001324279
   59773.87329     1.001303591
   59773.87658     1.001277220
   59773.87987     1.001245128
   59773.88316     1.001219362
   59773.88644     1.001201465
   59773.88973     1.001180219
   59773.89302     1.001153338
   59773.89631     1.001129904
   59773.89959     1.001104368
   59773.90288     1.001072327
   59773.90617     1.001033786
   59773.90946     1.000988769
   59773.91274     1.000937320
   59773.91603     1.000879507
   59773.91932     1.000815432
   59773.92261     1.000758384
   59773.92589     1.000713723
   59773.92918     1.000680689
   59773.93247     1.000652498
   59773.93576     1.000622339
   59773.93904     1.000595601
   59773.94233     1.000563178
   59773.94562     1.000526575
   59773.94891     1.000495970
   59773.95219     1.000467572
   59773.95548     1.000436978
   59773.95877     1.000399304
   59773.96206     1.000362582
   59773.96534     1.000329280
   59773.96863     1.000299250
   59773.97192     1.000264045
   59773.97521     1.000228372
   59773.97849     1.000192772
   59773.98178     1.000153417
   59773.98507     1.000114458
   59773.98836     1.000092476
   59773.99164     1.000089019
   59773.99493     1.000083444
   59773.99822     1.000071777
   59774.00151     1.000053905
   59774.00479     1.000029758
   59774.00808     0.999999295
   59774.01137     0.999962500
   59774.01466     0.999919375
   59774.01794     0.999875651
   59774.02123     0.999834359
   59774.02452     0.999787638
   59774.02781     0.999741286
   59774.03109     0.999706747
   59774.03438     0.999671293
   59774.03767     0.999630343
   59774.04096     0.999583957
   59774.04424     0.999532271
   59774.04753     0.999492940
   59774.05082     0.999476646
   59774.05411     0.999474075
   59774.05739     0.999472224
   59774.06068     0.999464408
   59774.06397     0.999450566
   59774.06726     0.999430694
   59774.07054     0.999416275
   59774.07383     0.999397210
   59774.07712     0.999371553
   59774.08041     0.999339464
   59774.08369     0.999301049
   59774.08698     0.999267578
   59774.09027     0.999229145
   59774.09356     0.999183703
   59774.09684     0.999135594
   59774.10013     0.999090551
   59774.10342     0.999039730
   59774.10671     0.998984784
   59774.10999     0.998946666
   59774.11328     0.998930232
   59774.11657     0.998935547
   59774.11986     0.998937387
   59774.12314     0.998932968
   59774.12643     0.998922144
   59774.12972     0.998915394
   59774.13301     0.998905746
   59774.13629     0.998890102
   59774.13958     0.998868389
   59774.14287     0.998840425
   59774.14616     0.998806273
   59774.14944     0.998766223
   59774.15273     0.998723932
   59774.15602     0.998686062
   59774.15931     0.998643053
   59774.16259     0.998597771
   59774.16588     0.998555852
   59774.16917     0.998510123
   59774.17246     0.998475859
   59774.17574     0.998458968
   59774.17903     0.998452594
   59774.18232     0.998442048
   59774.18561     0.998425602
   59774.18889     0.998405073
   59774.19218     0.998387950
   59774.19547     0.998366152
   59774.19876     0.998175525
   59774.20204     0.997498380
   59774.20533     0.996594503
   59774.20862     0.995506464
   59774.21191     0.994435752
   59774.21519     0.993067209
   59774.21848     0.991219485
   59774.22177     0.989571637
   59774.22506     0.987706806
   59774.22834     0.985774941
   59774.23163     0.983781586
   59774.23492     0.981470880
   59774.23821     0.979138960
   59774.24149     0.976830636
   59774.24478     0.974235872
   59774.24807     0.971791957
   59774.25136     0.969624173
   59774.25464     0.966766554
   59774.25793     0.963923240
   59774.26122     0.961122627
   59774.26451     0.958552292
   59774.26779     0.955692099
   59774.27108     0.953108235
   59774.27437     0.950268867
   59774.27765     0.947243459
   59774.28094     0.944436957
   59774.28423     0.942098923
   59774.28752     0.938981438
   59774.29080     0.936953783
   59774.29409     0.934018317
   59774.29738     0.931926971
   59774.30067     0.929519638
   59774.30395     0.927600835
   59774.30724     0.925798126
   59774.31053     0.924354959
   59774.31382     0.923167027
   59774.31710     0.922634454
   59774.32039     0.922630026
   59774.32368     0.922620939
   59774.32697     0.922607204
   59774.33025     0.922588856
   59774.33354     0.922566378
   59774.33683     0.922549296
   59774.34012     0.922527410
   59774.34340     0.922500806
   59774.34669     0.922469609
   59774.34998     0.922440560
   59774.35327     0.922426417
   59774.35655     0.922415846
   59774.35984     0.922420266
   59774.36313     0.922428277
   59774.36642     0.922452804
   59774.36970     0.922476292
   59774.37299     0.922495170
   59774.37628     0.922509321
   59774.37957     0.922519853
   59774.38285     0.922535076
   59774.38614     0.922545749
   59774.38943     0.922551809
   59774.39272     0.922553230
   59774.39600     0.922550003
   59774.39929     0.922542139
   59774.40258     0.922529665
   59774.40587     0.922512598
   59774.40915     0.922491080
   59774.41244     0.922465194
   59774.41573     0.922436568
   59774.41902     0.922425126
   59774.42230     0.922438693
   59774.42559     0.922455292
   59774.42888     0.922482608
   59774.43217     0.922960855
   59774.43545     0.924069130
   59774.43874     0.925565775
   59774.44203     0.927359805
   59774.44532     0.929370716
   59774.44860     0.931588133
   59774.45189     0.933919082
   59774.45518     0.936381772
   59774.45847     0.938955343
   59774.46175     0.941578239
   59774.46504     0.944267487
   59774.46833     0.947008239
   59774.47162     0.949759107
   59774.47490     0.952536048
   59774.47819     0.955334693
   59774.48148     0.958108681
   59774.48477     0.960887958
   59774.48805     0.963643020
   59774.49134     0.966315283
   59774.49463     0.968977862
   59774.49792     0.971538941
   59774.50120     0.974084531
   59774.50449     0.976535852
   59774.50778     0.978919071
   59774.51107     0.981225814
   59774.51435     0.983435920
   59774.51764     0.985538696
   59774.52093     0.987534136
   59774.52422     0.989398924
   59774.52750     0.991143611
   59774.53079     0.992737608
   59774.53408     0.994170467
   59774.53737     0.995430154
   59774.54065     0.996508974
   59774.54394     0.997381797
   59774.54723     0.998000047
   59774.55052     0.998242950
   59774.55380     0.998278839
   59774.55709     0.998313743
   59774.56038     0.998354527
   59774.56367     0.998395003
   59774.56695     0.998429709
   59774.57024     0.998458629
   59774.57353     0.998484435
   59774.57682     0.998504188
   59774.58010     0.998517921
   59774.58339     0.998525698
   59774.58668     0.998531927
   59774.58997     0.998538014
   59774.59325     0.998537870
   59774.59654     0.998533922
   59774.59983     0.998528935
   59774.60312     0.998541537
   59774.60640     0.998568115
   59774.60969     0.998607806
   59774.61298     0.998649201
   59774.61627     0.998689718
   59774.61955     0.998736626
   59774.62284     0.998777649
   59774.62613     0.998812729
   59774.62942     0.998846600
   59774.63270     0.998881107
   59774.63599     0.998909176
   59774.63928     0.998932147
   59774.64257     0.998950247
   59774.64585     0.998965653
   59774.64914     0.998981726
   59774.65243     0.998991728
   59774.65572     0.998997552
   59774.65900     0.998998547
   59774.66229     0.999000757
   59774.66558     0.999016599
   59774.66887     0.999047584
   59774.67215     0.999085105
   59774.67544     0.999122643
   59774.67873     0.999161525
   59774.68202     0.999196020
   59774.68530     0.999230789
   59774.68859     0.999276006
   59774.69188     0.999315870
   59774.69517     0.999352382
   59774.69845     0.999396610
   59774.70174     0.999436071
   59774.70503     0.999469461
   59774.70832     0.999499302
   59774.71160     0.999523240
   59774.71489     0.999540969
   59774.71818     0.999552555
   59774.72147     0.999558107
   59774.72475     0.999567242
   59774.72804     0.999587133
   59774.73133     0.999620126
   59774.73462     0.999649475
   59774.73790     0.999677806
   59774.74119     0.999711523
   59774.74448     0.999743751
   59774.74777     0.999773775
   59774.75105     0.999808059
   59774.75434     0.999843970
   59774.75763     0.999877212
   59774.76092     0.999905669
   59774.76420     0.999938695
   59774.76749     0.999971105
   59774.77078     1.000004329
   59774.77407     1.000032276
   59774.77735     1.000060859
   59774.78064     1.000092329
   59774.78393     1.000120108
   59774.78722     1.000152119
   59774.79050     1.000198870
   59774.79379     1.000251372
   59774.79708     1.000305548
   59774.80036     1.000358639
   59774.80365     1.000409863
   59774.80694     1.000455879
   59774.81023     1.000495516
   59774.81351     1.000528739
   59774.81680     1.000555535
   59774.82009     1.000583857
   59774.82338     1.000609312
   59774.82666     1.000628995
   59774.82995     1.000649077
   59774.83324     1.000677370
   59774.83653     1.000704712
   59774.83981     1.000728109
   59774.84310     1.000749136
   59774.84639     1.000765748
   59774.84968     1.000790611
   59774.85296     1.000834012
   59774.85625     1.000889051
   59774.85954     1.000941601
   59774.86283     1.000994931
   59774.86611     1.001046101
   59774.86940     1.001092641
   59774.87269     1.001132997
   59774.87598     1.001177174
   59774.87926     1.001214695
   59774.88255     1.001247338
   59774.88584     1.001274434
   59774.88913     1.001296678
   59774.89241     1.001320840
   59774.89570     1.001337808
   59774.89899     1.001357031
   59774.90228     1.001373907
   59774.90556     1.001384171
   59774.90885     1.001389233
   59774.91214     1.001401776
   59774.91543     1.001436895
   59774.91871     1.001482254
   59774.92200     1.001535568
   59774.92529     1.001587355
   59774.92858     1.001640180
   59774.93186     1.001696336
   59774.93515     1.001748159
   59774.93844     1.001793467
   59774.94173     1.001832924
   59774.94501     1.001867987
   59774.94830     1.001896511
   59774.95159     1.001918468
   59774.95488     1.001936076
   59774.95816     1.001956064
   59774.96145     1.001970168
   59774.96474     1.001978392
   59774.96803     1.001983748
   59774.97131     1.001992270
   59774.97460     1.001999626
   59774.97789     1.002017472
   59774.98118     1.002050278
   59774.98446     1.002086721
   59774.98775     1.002120526
   59774.99104     1.002152721
   59774.99433     1.002185804
   59774.99761     1.002218197
   59775.00090     1.002244520
   59775.00419     1.002267316
   59775.00748     1.002284448
   59775.01076     1.002295576
   59775.01405     1.002310998
   59775.01734     1.002331813
   59775.02063     1.002348903
   59775.02391     1.002361333
   59775.02720     1.002372607
   59775.03049     1.002384849
   59775.03378     1.002391490
   59775.03706     1.002403253
   59775.04035     1.002422722
   59775.04364     1.002455031
   59775.04693     1.002492725
   59775.05021     1.002537506
   59775.05350     1.002587409
   59775.05679     1.002637819
   59775.06008     1.002681780
   59775.06336     1.002720754
   59775.06665     1.002754481
   59775.06994     1.002781549
   59775.07323     1.002801971
   59775.07651     1.002815801
   59775.07980     1.002830796
   59775.08309     1.002841437
   59775.08638     1.002847741
   59775.08966     1.002846921
   59775.09295     1.002839042
   59775.09624     1.002835663
   59775.09953     1.002836274
   59775.10281     1.002832849
   59775.10610     1.002847538
   59775.10939     1.002883834
   59775.11268     1.002928150
   59775.11596     1.002973025
   59775.11925     1.003015710
   59775.12254     1.003052015
   59775.12583     1.003081725
   59775.12911     1.003104772
   59775.13240     1.003121115
   59775.13569     1.003130732
   59775.13898     1.003133621
   59775.14226     1.003129797
   59775.14555     1.003119319
   59775.14884     1.003102222
   59775.15213     1.003086668
   59775.15541     1.003068538
   59775.15870     1.003044453
   59775.16199     1.003020030
   59775.16528     1.002996953
   59775.16856     1.002985673
   59775.17185     1.002989039
   59775.17514     1.003005802
   59775.17843     1.003035219
   59775.18171     1.003069957
   59775.18500     1.003105579
   59775.18829     1.003136537
   59775.19158     1.003165457
   59775.19486     1.003194381
   59775.19815     1.003216700
   59775.20144     1.003235197
   59775.20473     1.003247017
   59775.20801     1.003252128
   59775.21130     1.003250523
   59775.21459     1.003242215
   59775.21788     1.003227237
   59775.22116     1.003205644
   59775.22445     1.003177520
   59775.22774     1.003142992
   59775.23103     1.003102978
   59775.23431     1.003067999
   59775.23760     1.003059881
   59775.24089     1.003065289
   59775.24418     1.003073379
   59775.24746     1.003093704
   59775.25075     1.003112746
   59775.25404     1.003127279
   59775.25733     1.003134745
   59775.26061     1.003135087
   59775.26390     1.003128978
   59775.26719     1.003125639
   59775.27048     1.003117742
   59775.27376     1.003104060
   59775.27705     1.003083757
   59775.28034     1.003056829
   59775.28363     1.003023304
   59775.28691     1.002983233
   59775.29020     1.002943301
   59775.29349     1.002904160
   59775.29678     1.002859664
   59775.30006     1.002833156
   59775.30335     1.002823868
   59775.30664     1.002829235
   59775.30993     1.002832020
   59775.31321     1.002828171
   59775.31650     1.002818303
   59775.31979     1.002813422
   59775.32307     1.002804104
   59775.32636     1.002788726
   59775.32965     1.002774625
   59775.33294     1.002771166
   59775.33622     1.002763373
   59775.33951     1.002751051
   59775.34280     1.002732783
   59775.34609     1.002709309
   59775.34937     1.002689474
   59775.35266     1.002665556
   59775.35595     1.002635940
   59775.35924     1.002603259
   59775.36252     1.002573638
   59775.36581     1.002557859
   59775.36910     1.002549543
   59775.37239     1.002544286
   59775.37567     1.002538536
   59775.37896     1.002535258
   59775.38225     1.002526493
   59775.38554     1.002519899
   59775.38882     1.002511716
   59775.39211     1.002498063
   59775.39540     1.002477885
   59775.39869     1.002451183
   59775.40197     1.002417983
   59775.40526     1.002378341
   59775.40855     1.002332355
   59775.41184     1.002288926
   59775.41512     1.002243037
   59775.41841     1.002190392
   59775.42170     1.002131148
   59775.42499     1.002070232
   59775.42827     1.002029183
   59775.43156     1.002013825
   59775.43485     1.002012346
   59775.43814     1.002004891
   59775.44142     1.001993868
   59775.44471     1.001986264
   59775.44800     1.001972151
   59775.45129     1.001950743
   59775.45457     1.001922074
   59775.45786     1.001897658
   59775.46115     1.001868902
   59775.46444     1.001833499
   59775.46772     1.001793712
   59775.47101     1.001755683
   59775.47430     1.001714138
   59775.47759     1.001666372
   59775.48087     1.001612418
   59775.48416     1.001552397
   59775.48745     1.001493802
   59775.49074     1.001441638
   59775.49402     1.001405063
   59775.49731     1.001384779
   59775.50060     1.001364292
   59775.50389     1.001338381
   59775.50717     1.001306936
   59775.51046     1.001270377
   59775.51375     1.001244299
   59775.51704     1.001223328
   59775.52032     1.001196919
   59775.52361     1.001175132
   59775.52690     1.001150267
   59775.53019     1.001119000
   59775.53347     1.001081324
   59775.53676     1.001037255
   59775.54005     1.000986831
   59775.54334     1.000930114
   59775.54662     1.000867207
   59775.54991     1.000798726
   59775.55320     1.000741148
   59775.55649     1.000697383
   59775.55977     1.000667624
   59775.56306     1.000635246
   59775.56635     1.000607445
   59775.56964     1.000574088
   59775.57292     1.000535136
   59775.57621     1.000499354
   59775.57950     1.000468872
   59775.58279     1.000438051
   59775.58607     1.000400197
   59775.58936     1.000355316
   59775.59265     1.000309742
   59775.59594     1.000271526
   59775.59922     1.000234908
   59775.60251     1.000192765
   59775.60580     1.000146893
   59775.60909     1.000106091
   59775.61237     1.000062946
   59775.61566     1.000026249
   59775.61895     1.000006495
   59775.62224     0.999993779
   59775.62552     0.999979767
   59775.62881     0.999959733
   59775.63210     0.999933553
   59775.63539     0.999901157
   59775.63867     0.999862503
   59775.64196     0.999817578
   59775.64525     0.999766389
   59775.64854     0.999716454
   59775.65182     0.999667324
   59775.65511     0.999612856
   59775.65840     0.999569281
   59775.66169     0.999531357
   59775.66497     0.999488112
   59775.66826     0.999439432
   59775.67155     0.999385407
   59775.67484     0.999326286
   59775.67812     0.999291323
   59775.68141     0.999273424
   59775.68470     0.999268271
   59775.68799     0.999257625
   59775.69127     0.999241019
   59775.69456     0.999218390
   59775.69785     0.999190192
   59775.70114     0.999159668
   59775.70442     0.999131955
   59775.70771     0.999097799
   59775.71100     0.999057263
   59775.71429     0.999013090
   59775.71757     0.998973083
   59775.72086     0.998926047
   59775.72415     0.998872041
   59775.72744     0.998820433
   59775.73072     0.998767334
   59775.73401     0.998708357
   59775.73730     0.998647399
   59775.74059     0.998619454
   59775.74387     0.998610490
   59775.74716     0.998610321
   59775.75045     0.998604328
   59775.75374     0.998591812
   59775.75702     0.998580273
   59775.76031     0.998568358
   59775.76360     0.998551134
   59775.76689     0.998527856
   59775.77017     0.998498468
   59775.77346     0.998462943
   59775.77675     0.998421274
   59775.78004     0.998373553
   59775.78332     0.998332358
   59775.78661     0.998287214
   59775.78990     0.998236868
   59775.79319     0.998184144
   59775.79647     0.998135914
   59775.79976     0.998088269
   59775.80305     0.998054495
   59775.80634     0.998037124
   59775.80962     0.998025230
   59775.81291     0.998007716
   59775.81620     0.997986921
   59775.81949     0.997969813
   59775.82277     0.997948649
   59775.82606     0.997922003
   59775.82935     0.997889326
   59775.83264     0.997859832
   59775.83592     0.997765284
   59775.83921     0.997341505
   59775.84250     0.996565959
   59775.84578     0.995867186
   59775.84907     0.994661433
   59775.85236     0.993565200
   59775.85565     0.991735494
   59775.85893     0.990860774
   59775.86222     0.989126160
   59775.86551     0.986740588
   59775.86880     0.985619909
   59775.87208     0.983552123
   59775.87537     0.981271812
   59775.87866     0.978904265
   59775.88195     0.977385220
   59775.88523     0.974916324
   59775.88852     0.972161796
   59775.89181     0.969359801
   59775.89510     0.967989702
   59775.89838     0.965690118
   59775.90167     0.962652028
   59775.90496     0.959418112
   59775.90825     0.956752473
   59775.91153     0.954550481
   59775.91482     0.952465579
   59775.91811     0.949210856
   59775.92140     0.945782756
   59775.92468     0.943586769
   59775.92797     0.941391934
   59775.93126     0.938741984
   59775.93455     0.935702771
   59775.93783     0.932162851
   59775.94112     0.930817428
   59775.94441     0.928426421
   59775.94770     0.926421871
   59775.95098     0.925222860
   59775.95427     0.922675048
   59775.95756     0.921787506
   59775.96085     0.922778971
   59775.96413     0.921368481
   59775.96742     0.921172495
   59775.97071     0.920012264
   59775.97400     0.918847882
   59775.97728     0.920148276
   59775.98057     0.919622975
   59775.98386     0.919342564
   59775.98715     0.919502550
   59775.99043     0.917907606
   59775.99372     0.918906446
   59775.99701     0.918669986
   59776.00030     0.918646765
   59776.00358     0.918536833
   59776.00687     0.917382803
   59776.01016     0.918941059
   59776.01345     0.918437457
   59776.01673     0.918849084
   59776.02002     0.917658654
   59776.02331     0.918633398
   59776.02660     0.918633713
   59776.02988     0.918947578
   59776.03317     0.918404559
   59776.03646     0.919591722
   59776.03975     0.919727669
   59776.04303     0.919359418
   59776.04632     0.920111448
   59776.04961     0.920567271
   59776.05290     0.920704014
   59776.05618     0.921183863
   59776.05947     0.921731579
   59776.06276     0.922354453
   59776.06605     0.923082078
   59776.06933     0.924377707
   59776.07262     0.926248494
   59776.07591     0.928367274
   59776.07920     0.930663959
   59776.08248     0.933064436
   59776.08577     0.935612925
   59776.08906     0.938267322
   59776.09235     0.940941543
   59776.09563     0.943624172
   59776.09892     0.946292588
   59776.10221     0.949015769
   59776.10550     0.951762948
   59776.10878     0.954483977
   59776.11207     0.957154028
   59776.11536     0.959790340
   59776.11865     0.962432420
   59776.12193     0.965051159
   59776.12522     0.967585545
   59776.12851     0.970054833
   59776.13180     0.972454475
   59776.13508     0.974850173
   59776.13837     0.977140433
   59776.14166     0.979346754
   59776.14495     0.981460227
   59776.14823     0.983531840
   59776.15152     0.985467332
   59776.15481     0.987302824
   59776.15810     0.989039564
   59776.16138     0.990673714
   59776.16467     0.992162143
   59776.16796     0.993520406
   59776.17125     0.994734849
   59776.17453     0.995797927
   59776.17782     0.996699733
   59776.18111     0.997407666
   59776.18440     0.997875381
   59776.18768     0.997999052
   59776.19097     0.998024343
   59776.19426     0.998048288
   59776.19755     0.998163665
   59776.20083     0.998198656
   59776.20412     0.998229011
   59776.20741     0.998253256
   59776.21070     0.998271430
   59776.21398     0.998283601
   59776.21727     0.998291672
   59776.22056     0.998302234
   59776.22385     0.998307389
   59776.22713     0.998308399
   59776.23042     0.998312054
   59776.23371     0.998329078
   59776.23700     0.998375945
   59776.24028     0.998425016
   59776.24357     0.998473481
   59776.24686     0.998522476
   59776.25015     0.998575423
   59776.25343     0.998621657
   59776.25672     0.998663146
   59776.26001     0.998709025
   59776.26330     0.998749144
   59776.26658     0.998782564
   59776.26987     0.998812879
   59776.27316     0.998847014
   59776.27645     0.998875065
   59776.27973     0.998896833
   59776.28302     0.998912655
   59776.28631     0.998925161
   59776.28960     0.998932038
   59776.29288     0.998948380
   59776.29617     0.998978624
   59776.29946     0.999025250
   59776.30275     0.999070579
   59776.30603     0.999116659
   59776.30932     0.999162183
   59776.31261     0.999202322
   59776.31590     0.999247815
   59776.31918     0.999298800
   59776.32247     0.999344757
   59776.32576     0.999393915
   59776.32905     0.999444846
   59776.33233     0.999489725
   59776.33562     0.999529384
   59776.33891     0.999564950
   59776.34220     0.999594314
   59776.34548     0.999617535
   59776.34877     0.999634715
   59776.35206     0.999649921
   59776.35534     0.999670759
   59776.35863     0.999703270
   59776.36192     0.999740831
   59776.36521     0.999777240
   59776.36849     0.999822021
   59776.37178     0.999864724
   59776.37507     0.999902809
   59776.37836     0.999942650
   59776.38164     0.999987974
   59776.38493     1.000030985
   59776.38822     1.000069584
   59776.39151     1.000103272
   59776.39479     1.000139812
   59776.39808     1.000179907
   59776.40137     1.000217545
   59776.40466     1.000251409
   59776.40794     1.000281810
   59776.41123     1.000318530
   59776.41452     1.000350041
   59776.41781     1.000395021
   59776.42109     1.000453094
   59776.42438     1.000514590
   59776.42767     1.000573846
   59776.43096     1.000631585
   59776.43424     1.000686837
   59776.43753     1.000735920
   59776.44082     1.000778677
   59776.44411     1.000815084
   59776.44739     1.000845137
   59776.45068     1.000873457
   59776.45397     1.000902216
   59776.45726     1.000925384
   59776.46054     1.000959471
   59776.46383     1.000995589
   59776.46712     1.001026310
   59776.47041     1.001054432
   59776.47369     1.001080134
   59776.47698     1.001109113
   59776.48027     1.001150880
   59776.48356     1.001201935
   59776.48684     1.001255519
   59776.49013     1.001311768
   59776.49342     1.001367258
   59776.49671     1.001420820
   59776.49999     1.001468502 
