# Supplementary material for: Discovery of the most compact 3+1-type quadruple star system TIC 120362137
Source: Nat Commun. 2026 Mar 3;17:1859. doi: 10.1038/s41467-026-69223-4 (PMC12957322; doi:10.1038/s41467-026-69223-4)
Supplement: Supplementary file 13 — Source Data [file 41467_2026_69223_MOESM13_ESM.zip › SDF_Fig1a_part3.txt]

# Figure 1a
#
#SDF_Fig1a_part3.txt
#
# Residual flux data around the first third-body eclipse in Sector 54. (Red circles in the lower part of the figure) 
#
# x The mid-time of the binned observations [in BJD - 240000]
# y Residual flux from 1800-sec binned TESS observations minus model curve
59769.911992000  -0.006852661 
59769.932825000  -0.006270909 
59769.953659000  -0.005442520 
59769.974492000  -0.006564182 
59769.995326000  -0.005814350 
59770.016159000  -0.004972394 
59770.036992000  -0.004584264 
59770.057826000  -0.002641891 
59770.078659000  -0.002141501 
59770.099492000  -0.002672596 
59770.120326000  -0.001900463 
59770.141159000  -0.002110598 
59770.161993000  -0.002140357 
59770.182826000  -0.001850139 
59770.203659000  -0.002260139 
59770.224493000  -0.000440631 
59770.245326000  -0.000258693 
59770.266159000  -0.001911194 
59770.286993000  -0.001155368 
59770.307826000  -0.000840050 
59770.328660000  -0.001717365 
59770.349493000  +0.000902388 
59770.370326000  -0.001556126 
59770.391160000  -0.000328794 
59770.411993000  -0.001222897 
59770.432826000  +0.000468000 
59770.453660000  -0.000332128 
59770.474493000  +0.000170117 
59770.495326000  -0.000429614 
59770.516160000  -0.000367922 
59770.536993000  +0.000914244 
59770.557826000  +0.000646256 
59770.578660000  +0.000024375 
59770.599493000  +0.000016846 
59770.620326000  +0.000765093 
59770.641160000  +0.000947080 
59770.661993000  +0.000587713 
59770.682826000  +0.001017096 
59770.703660000  +0.000198447 
59770.724493000  +0.001247800 
59770.745327000  +0.000262163 
59770.766160000  +0.001172269 
59770.786993000  +0.001910000 
59770.807827000  +0.001419688 
59770.828660000  +0.001579255 
59770.849493000  +0.002282677 
59770.870327000  +0.000933189 
59770.891160000  +0.001588765 
59770.911993000  -0.000209065 
59770.932827000  +0.001265339 
59770.953660000  +0.001174712 
59770.974493000  +0.001230744 
59770.995327000  +0.000757677 
59771.016160000  +0.000581991 
59771.036993000  -0.001383318 
59771.057827000  -0.002886959 
59771.078660000  -0.001916099 
59771.099493000  -0.001989277 
59771.120327000  -0.001132508 
59771.141160000  -0.000568848 
59771.161993000  -0.000174808 
59771.182827000  -0.000686538 
59771.203660000  -0.000339846 
59771.224493000  +0.000395534 
59771.245327000  +0.000515745 
59771.266160000  +0.001010694 
59771.286993000  +0.001927479 
59771.307827000  +0.000692684 
59771.328660000  +0.001139671 
59771.349493000  +0.001248402 
59771.370327000  +0.000789659 
59771.391160000  +0.001582845 
59771.411993000  +0.000640513 
59771.432827000  +0.001119089 
59771.453660000  +0.001409441 
59771.474493000  +0.000890818 
59771.495327000  +0.001011152 
59771.516160000  +0.000569849 
59771.536993000  +0.001273069 
59771.557827000  +0.002089912 
59771.578660000  +0.001333253 
59771.599493000  +0.002343918 
59771.620327000  +0.000833261 
59771.641160000  +0.002019712 
59771.661994000  +0.001041380 
59771.682827000  +0.000986561 
59771.703660000  +0.000634683 
59771.724494000  +0.001960791 
59771.745327000  +0.002210212 
59771.766160000  +0.001434623 
59771.786994000  +0.000845699 
59771.807827000  +0.001112511 
59771.828660000  +0.001209807 
59771.849494000  +0.001488882 
59771.870327000  +0.001405751 
59771.891160000  +0.001038086 
59771.911994000  +0.001824614 
59771.932827000  +0.001665377 
59771.953660000  +0.003201362 
59771.974494000  +0.004548345 
59771.995327000  +0.002741149 
59772.016160000  +0.004071120 
59772.036994000  +0.002715154 
59772.057827000  +0.003183425 
59772.078660000  +0.003774137 
59772.099494000  +0.003881271 
59772.120327000  +0.003953772 
59772.141160000  +0.003325541 
59772.161994000  +0.003992323 
59772.182827000  +0.004462861 
59772.203660000  +0.004122061 
59772.224494000  +0.005337210 
59772.245327000  +0.003663030 
59772.266160000  +0.003198683 
59772.286994000  +0.004634807 
59772.307827000  +0.004373190 
59772.328660000  +0.004303627 
59772.349494000  +0.004321361 
59772.370327000  +0.004761571 
59772.391161000  +0.004260810 
59772.411994000  +0.003392283 
59772.432827000  +0.003697672 
59772.453661000  +0.003649518 
59772.474494000  +0.003171168 
59772.495327000  +0.004215784 
59772.516161000  +0.004306357 
59772.536994000  +0.003775751 
59772.557827000  +0.003279618 
59772.578661000  +0.001598343 
59772.599494000  +0.001863451 
59772.620327000  +0.000912682 
59772.641161000  +0.003038123 
59772.661994000  +0.002878701 
59772.682827000  -0.000036668 
59772.703661000  +0.001576333 
59772.724494000  +0.000899356 
59772.745327000  +0.001785570 
59772.766161000  +0.001198782 
59772.786994000  +0.002693736 
59772.807827000  +0.002149713 
59772.828661000  +0.001781739 
59772.849494000  +0.001469688 
59772.870327000  +0.001548196 
59772.891161000  +0.001263983 
59772.911994000  +0.002341027 
59772.932827000  +0.001249527 
59772.953661000  +0.001367393 
59772.974494000  +0.001415574 
59772.995328000  +0.000497935 
59773.016161000  +0.001522437 
59773.036994000  +0.000481111 
59773.057828000  +0.001101223 
59773.078661000  +0.001019198 
59773.099494000  +0.000817867 
59773.120328000  +0.001014489 
59773.141161000  -0.000009672 
59773.161994000  +0.000268763 
59773.182828000  +0.000072915 
59773.203661000  +0.001028612 
59773.224494000  +0.000929431 
59773.245328000  +0.000214109 
59773.266161000  +0.000459642 
59773.286994000  +0.000374788 
59773.307828000  -0.000039119 
59773.328661000  +0.000250177 
59773.349494000  -0.000072122 
59773.370328000  +0.000409100 
59773.391161000  +0.000942132 
59773.411994000  -0.000241785 
59773.432828000  +0.000832966 
59773.453661000  +0.000132462 
59773.474494000  +0.000611064 
59773.495328000  +0.001047684 
59773.516161000  +0.000345315 
59773.536994000  +0.001464432 
59773.557828000  +0.001704598 
59773.578661000  +0.001564263 
59773.599494000  +0.001890039 
59773.620328000  +0.002210877 
59773.641161000  +0.001027592 
59773.661994000  +0.001731996 
59773.682828000  +0.003648761 
59773.703661000  +0.002068463 
59773.724495000  +0.001750579 
59773.745328000  +0.001369622 
59773.766161000  +0.000573845 
59773.786995000  +0.001242807 
59773.807828000  +0.001529957 
59773.828661000  +0.001424354 
59773.849495000  +0.002002433 
59773.870328000  +0.000831504 
59773.891161000  +0.001981789 
59773.911995000  +0.001407403 
59773.932828000  +0.001955690 
59773.953661000  +0.001542215 
59773.974495000  +0.000614562 
59773.995328000  +0.002439649 
59774.016161000  +0.001117481 
59774.036995000  +0.001551831 
59774.057828000  +0.001479474 
59774.078661000  +0.002002716 
59774.099495000  +0.002324309 
59774.120328000  +0.002105867 
59774.141161000  +0.001972231 
59774.161995000  +0.001730034 
59774.182828000  +0.002147121 
59774.203661000  +0.001498660 
59774.224495000  +0.000991927 
59774.245328000  +0.000486283 
59774.266161000  +0.000233283 
59774.286995000  +0.002028967 
59774.307828000  +0.000193969 
59774.328661000  -0.001215322 
59774.349495000  -0.001040953 
59774.370328000  -0.001235230 
59774.391161000  -0.001397137 
59774.411995000  -0.001099963 
59774.432828000  -0.000068146 
59774.453662000  -0.000235568 
59774.474495000  +0.000651939 
59774.495328000  -0.000314341 
59774.516162000  -0.000202684 
59774.536995000  +0.000598820 
59774.557828000  +0.001352501 
59774.578662000  +0.001737356 
59774.599495000  +0.001322916 
59774.620328000  +0.000471096 
59774.641162000  -0.000054310 
59774.661995000  +0.002875596 
59774.682828000  +0.001530274 
59774.703662000  +0.001761667 
59774.724495000  +0.002420269 
59774.745328000  +0.000685059 
59774.766162000  +0.001818400 
59774.786995000  +0.001486413 
59774.807828000  +0.001120772 
59774.828662000  +0.000918920 
59774.849495000  +0.001011709 
59774.870328000  +0.000825372 
59774.891162000  +0.000733504 
59774.911995000  -0.000520846 
59774.932828000  +0.000525795 
59774.953662000  +0.000816054 
59774.974495000  +0.000878791 
59774.995328000  -0.000245317 
59775.016162000  +0.000957324 
59775.036995000  +0.001945180 
59775.057828000  -0.000073423 
59775.078662000  +0.000669485 
59775.099495000  +0.001335700 
59775.120328000  +0.000203670 
59775.141162000  +0.000095173 
59775.161995000  +0.000389016 
59775.182828000  -0.000128669 
59775.203662000  +0.000355073 
59775.224495000  +0.000039906 
59775.245328000  +0.000819602 
59775.266162000  -0.000513390 
59775.286995000  -0.000694143 
59775.307828000  -0.001248998 
59775.328662000  -0.001787036 
59775.349495000  -0.001051623 
59775.370328000  -0.001104279 
59775.391162000  -0.000039671 
59775.411995000  -0.001222868 
59775.432828000  -0.001816883 
59775.453662000  -0.000660703 
59775.474495000  -0.004511457 
59775.495328000  -0.000866324 
59775.516162000  -0.000610425 
59775.536995000  -0.002390870 
59775.557828000  -0.000727847 
59775.578662000  -0.002276582 
59775.599495000  -0.001293626 
59775.620329000  -0.001731225 
59775.641162000  -0.002782060 
59775.661995000  -0.001156510 
59775.682829000  -0.004519698 
59775.703662000  -0.002714934 
59775.724495000  -0.002513926 
59775.745329000  -0.002372972 
59775.766162000  -0.002164490 
59775.786995000  -0.001005580 
59775.807829000  -0.002077287 
59775.828662000  -0.002976999 
59775.849495000  -0.004247747 
59775.870329000  -0.003548981 
59775.891162000  -0.003035505 
59775.911995000  -0.004783785 
59775.932829000  -0.004518449 
59775.953662000  -0.005011963 
59775.974495000  -0.003347030 
59775.995329000  -0.005331680 
59776.016162000  -0.004704782 
59776.036995000  -0.004380648 
59776.057134000  -0.005390152 
59776.086995000  -0.000012831 
59776.107829000  -0.000588053 
59776.128662000  -0.000557216 
59776.149495000  +0.001405264 
59776.170329000  -0.000578016 
59776.191162000  -0.000305711 
59776.211995000  +0.000944038 
59776.232829000  +0.000199168 
59776.253662000  +0.000814363 
59776.274495000  +0.000196828 
59776.295329000  +0.000701966 
59776.316162000  +0.000058836 
59776.336995000  +0.000512972 
59776.357829000  +0.000753197 
59776.378662000  +0.000134465 
59776.399495000  -0.000002811 
59776.420329000  +0.000354966 
59776.441162000  +0.000476221 
59776.461995000  -0.000620098 
