# Supplementary material for: Discovery of the most compact 3+1-type quadruple star system TIC 120362137
Source: Nat Commun. 2026 Mar 3;17:1859. doi: 10.1038/s41467-026-69223-4 (PMC12957322; doi:10.1038/s41467-026-69223-4)
Supplement: Supplementary file 13 — Source Data [file 41467_2026_69223_MOESM13_ESM.zip › SDF_Fig1b_part1.txt]

# Figure 1b
#
#SDF_Fig1b_part1.txt
#
# Relative flux from 1800-sec binned TESS observations around the second third-body eclipse in Sector 54. (Data for the blue circles in the upper part of the figure) 
#
# x The mid-time of the binned observations [in BJD - 240000]
# y Relative flux from 1800-sec binned TESS observations
 59790.003581  1.004333
 59790.024414  1.004925
 59790.045247  1.005391
 59790.066080  1.003720
 59790.086913  1.003768
 59790.107746  1.003873
 59790.128579  1.004008
 59790.149412  1.003779
 59790.170245  1.003645
 59790.191079  1.003426
 59790.211912  1.003314
 59790.232745  1.003177
 59790.253578  1.002936
 59790.274411  1.002694
 59790.295244  1.003561
 59790.316077  1.003401
 59790.336910  1.003060
 59790.357743  1.001805
 59790.378576  1.001754
 59790.399409  1.001987
 59790.420242  1.001578
 59790.441076  1.002195
 59790.461909  1.002030
 59790.482742  1.001198
 59790.503575  1.001457
 59790.524408  1.000916
 59790.545241  1.001108
 59790.566074  1.000009
 59790.586907  0.999327
 59790.607740  1.000294
 59790.628573  1.000430
 59790.649407  0.998586
 59790.670240  0.991899
 59790.691073  0.978800
 59790.711906  0.961351
 59790.732739  0.944886
 59790.753572  0.928978
 59790.774405  0.923756
 59790.795238  0.922561
 59790.816071  0.923414
 59790.836904  0.923045
 59790.857737  0.923896
 59790.878571  0.924669
 59790.899404  0.934611
 59790.920237  0.950797
 59790.941070  0.967986
 59790.961903  0.982385
 59790.982736  0.996019
 59791.003569  1.000656
 59791.024402  1.001096
 59791.045235  0.999976
 59791.066068  1.000774
 59791.086901  1.000548
 59791.107734  1.000924
 59791.128568  1.000834
 59791.149401  1.001865
 59791.170234  1.002218
 59791.191067  1.001888
 59791.211900  1.001866
 59791.232733  1.001126
 59791.253566  1.002620
 59791.274399  1.002876
 59791.295232  1.003438
 59791.316065  1.003363
 59791.336898  1.002885
 59791.357732  1.002754
 59791.378565  1.003371
 59791.399398  1.003908
 59791.420231  1.003418
 59791.441064  1.003180
 59791.461897  1.004426
 59791.482730  1.003721
 59791.503563  1.004162
 59791.524396  1.004338
 59791.545229  1.003000
 59791.566062  1.004644
 59791.586896  1.004175
 59791.607729  1.003533
 59791.628562  1.004829
 59791.649395  1.004476
 59791.670228  1.004821
 59791.691061  1.004406
 59791.711894  1.004559
 59791.732727  1.005210
 59791.753560  1.005047
 59791.774393  1.004561
 59791.795226  1.004227
 59791.816059  1.003642
 59791.836893  1.004073
 59791.857726  1.004389
 59791.878559  1.004254
 59791.899392  1.003728
 59791.920225  1.004360
 59791.941058  1.004111
 59791.961891  1.003541
 59791.982724  1.003213
 59792.003557  1.003960
 59792.024390  1.003101
 59792.045223  1.002669
 59792.066056  1.002345
 59792.086890  1.002456
 59792.107723  1.002523
 59792.128556  1.002283
 59792.149389  1.001253
 59792.170222  1.001850
 59792.191055  1.001744
 59792.211888  1.001416
 59792.232721  1.001732
 59792.253554  1.000864
 59792.274387  1.002036
 59792.295220  0.999311
 59792.316054  0.991305
 59792.336887  0.978952
 59792.357720  0.963218
 59792.378553  0.946868
 59792.399386  0.931981
 59792.420219  0.924917
 59792.441052  0.923250
 59792.461885  0.922341
 59792.482718  0.923525
 59792.503551  0.925746
 59792.524384  0.931627
 59792.545217  0.946628
 59792.566050  0.963136
 59792.586884  0.976101
 59792.607717  0.981001
 59792.627855  0.977331
 59792.652161  0.962158
 59792.672994  0.946725
 59792.693827  0.934003
 59792.717438  0.919191
 59792.728549  0.913437
 59792.777854  0.907247
 59792.860492  0.952544
 59792.881325  0.965489
 59792.902158  0.978917
 59792.922991  0.989969
 59792.943824  0.998929
 59792.964657  1.005297
 59792.985490  1.005094
 59793.006323  1.005460
 59793.027156  1.007282
 59793.047989  1.006307
 59793.068822  1.007006
 59793.089655  1.006697
 59793.110488  1.007033
 59793.131321  1.006594
 59793.152155  1.007605
 59793.172988  1.006791
 59793.193821  1.007601
 59793.214654  1.007580
 59793.235487  1.007375
 59793.256320  1.007049
 59793.277153  1.007447
 59793.297986  1.008391
 59793.318819  1.007223
 59793.339652  1.005475
 59793.360485  1.001054
 59793.381319  0.994670
 59793.402152  0.987760
 59793.422985  0.981057
 59793.443818  0.973585
 59793.464651  0.969630
 59793.485484  0.966680
 59793.506317  0.966271
 59793.527150  0.969260
 59793.547983  0.976098
 59793.568816  0.983585
 59793.589649  0.991564
 59793.610482  1.000207
 59793.631315  1.004989
 59793.652149  1.005373
 59793.672982  1.005475
 59793.693815  1.005254
 59793.714648  1.004842
 59793.735481  1.004301
 59793.756314  1.003992
 59793.777147  1.003704
 59793.797980  1.003855
 59793.818813  1.003575
 59793.839646  1.003553
 59793.860479  1.003558
 59793.881313  1.002434
 59793.902146  1.002804
 59793.922979  1.002765
 59793.943812  1.001273
 59793.964645  0.993504
 59793.985478  0.980724
 59794.006311  0.964195
 59794.027144  0.948208
 59794.047977  0.931400
 59794.068810  0.924672
 59794.089643  0.924725
 59794.110476  0.924810
 59794.131309  0.925089
 59794.152142  0.924863
 59794.172976  0.925084
 59794.193809  0.936075
 59794.214642  0.953287
 59794.235475  0.970231
 59794.256308  0.985865
 59794.277141  0.996340
 59794.297974  1.001141
 59794.318807  1.002224
 59794.339640  1.002519
 59794.360473  1.001662
 59794.381306  1.002591
 59794.402140  1.002560
 59794.422973  1.002900
 59794.443806  1.001998
 59794.464639  1.003148
 59794.485472  1.002058
 59794.506305  1.003268
 59794.527138  1.002962
 59794.547971  1.003577
 59794.568804  1.003054
 59794.589637  1.003217
 59794.610470  1.004039
 59794.631303  1.003939
 59794.652136  1.003696
 59794.672969  1.003457
 59794.693803  1.004531
 59794.714636  1.005301
 59794.735469  1.004879
 59794.756302  1.004051
 59794.777135  1.005668
 59794.797968  1.004880
 59794.818801  1.005045
 59794.839634  1.004828
 59794.860467  1.004370
 59794.881300  1.004765
 59794.902133  1.004393
 59794.922967  1.004863
 59794.943800  1.004779
 59794.964633  1.005390
 59794.985466  1.004407
 59795.006299  1.004158
 59795.027132  1.003599
 59795.047965  1.004545
 59795.068798  1.004882
 59795.089631  1.003987
 59795.110464  1.003787
 59795.131297  1.003950
 59795.152130  1.002822
 59795.172963  1.003427
 59795.193796  1.002446
 59795.214629  1.002777
 59795.235463  1.003380
 59795.422960  1.000273
 59795.443793  1.001106
 59795.464626  1.000208
 59795.485459  1.000752
 59795.506292  0.999446
 59795.527126  1.000277
 59795.547959  0.999318
 59795.568792  0.999333
 59795.589625  0.996024
 59795.610458  0.986996
 59795.631291  0.973022
 59795.652124  0.957583
 59795.672957  0.941067
 59795.693790  0.925691
 59795.714623  0.919833
 59795.735456  0.918199
 59795.756289  0.918413
 59795.777122  0.919287
 59795.797955  0.920643
 59795.818788  0.929204
 59795.839621  0.944675
 59795.860454  0.961268
 59795.881288  0.976517
 59795.902121  0.988784
 59795.922954  0.997155
 59795.943787  0.997701
 59795.964620  0.997787
 59795.985453  0.998869
 59796.006286  0.998089
 59796.027119  0.998771
 59796.047952  0.997791
 59796.068785  0.999771
