# Supplementary material for: Discovery of the most compact 3+1-type quadruple star system TIC 120362137
Source: Nat Commun. 2026 Mar 3;17:1859. doi: 10.1038/s41467-026-69223-4 (PMC12957322; doi:10.1038/s41467-026-69223-4)
Supplement: Supplementary file 13 — Source Data [file 41467_2026_69223_MOESM13_ESM.zip › SDF_Fig1b_part2.txt]

# Figure 1b
#
#SDF_Fig1b_part2.txt
#
# Relative flux from best spectro-photodynamical model around the second third-body eclipse in Sector 54. (Smooth, red curve in the upper part of the figure) 
#
# x The mid-time of the model flux data [in BJD-2400000]
# y Relative flux from best spectro-photodynamical model  
   59790.00169     1.003381071
   59790.00498     1.003374392
   59790.00827     1.003369277
   59790.01155     1.003360472
   59790.01484     1.003347739
   59790.01813     1.003329039
   59790.02142     1.003314610
   59790.02470     1.003312318
   59790.02799     1.003325291
   59790.03128     1.003336682
   59790.03457     1.003352294
   59790.03785     1.003365930
   59790.04114     1.003375162
   59790.04443     1.003379634
   59790.04772     1.003387640
   59790.05100     1.003391308
   59790.05429     1.003389014
   59790.05758     1.003380017
   59790.06087     1.003364330
   59790.06415     1.003341990
   59790.06744     1.003313207
   59790.07073     1.003279147
   59790.07402     1.003248695
   59790.07730     1.003212819
   59790.08059     1.003170042
   59790.08388     1.003125840
   59790.08717     1.003088924
   59790.09045     1.003084868
   59790.09374     1.003096289
   59790.09703     1.003106750
   59790.10032     1.003110907
   59790.10360     1.003111127
   59790.10689     1.003114741
   59790.11018     1.003111343
   59790.11347     1.003104007
   59790.11675     1.003096785
   59790.12004     1.003085443
   59790.12333     1.003067363
   59790.12662     1.003042370
   59790.12990     1.003017705
   59790.13319     1.002989749
   59790.13648     1.002957935
   59790.13977     1.002919635
   59790.14305     1.002874881
   59790.14634     1.002823774
   59790.14963     1.002774672
   59790.15292     1.002742101
   59790.15620     1.002737366
   59790.15949     1.002733829
   59790.16278     1.002724580
   59790.16607     1.002709492
   59790.16935     1.002688511
   59790.17264     1.002670352
   59790.17593     1.002660221
   59790.17922     1.002649487
   59790.18250     1.002632926
   59790.18579     1.002616412
   59790.18908     1.002601046
   59790.19237     1.002578986
   59790.19565     1.002550231
   59790.19894     1.002514797
   59790.20223     1.002472717
   59790.20552     1.002424047
   59790.20880     1.002368871
   59790.21209     1.002315776
   59790.21538     1.002270347
   59790.21867     1.002239342
   59790.22195     1.002216276
   59790.22524     1.002191052
   59790.22853     1.002171663
   59790.23182     1.002146856
   59790.23510     1.002116142
   59790.23839     1.002086354
   59790.24168     1.002057743
   59790.24497     1.002034018
   59790.24825     1.002003674
   59790.25154     1.001970290
   59790.25483     1.001939159
   59790.25812     1.001913265
   59790.26140     1.001883927
   59790.26469     1.001848732
   59790.26798     1.001816263
   59790.27127     1.001781005
   59790.27455     1.001740765
   59790.27784     1.001710473
   59790.28113     1.001695415
   59790.28442     1.001693173
   59790.28770     1.001686599
   59790.29099     1.001673649
   59790.29428     1.001654256
   59790.29757     1.001628316
   59790.30085     1.001595819
   59790.30414     1.001556755
   59790.30743     1.001511129
   59790.31072     1.001471117
   59790.31400     1.001427237
   59790.31729     1.001377661
   59790.32058     1.001334120
   59790.32387     1.001296275
   59790.32715     1.001257487
   59790.33044     1.001212946
   59790.33373     1.001162718
   59790.33702     1.001109052
   59790.34030     1.001069216
   59790.34359     1.001050908
   59790.34688     1.001041786
   59790.35017     1.001035996
   59790.35345     1.001023980
   59790.35674     1.001005688
   59790.36003     1.000981117
   59790.36332     1.000960245
   59790.36660     1.000935904
   59790.36989     1.000904846
   59790.37318     1.000867116
   59790.37647     1.000822822
   59790.37975     1.000779492
   59790.38304     1.000734958
   59790.38633     1.000683189
   59790.38962     1.000632127
   59790.39290     1.000580640
   59790.39619     1.000522956
   59790.39948     1.000459362
   59790.40276     1.000408492
   59790.40605     1.000386044
   59790.40934     1.000384454
   59790.41263     1.000379827
   59790.41591     1.000368705
   59790.41920     1.000351750
   59790.42249     1.000339658
   59790.42578     1.000322753
   59790.42906     1.000299625
   59790.43235     1.000270203
   59790.43564     1.000234450
   59790.43893     1.000192352
   59790.44221     1.000143915
   59790.44550     1.000094195
   59790.44879     1.000047547
   59790.45208     0.999995486
   59790.45536     0.999938074
   59790.45865     0.999882550
   59790.46194     0.999827401
   59790.46523     0.999778468
   59790.46851     0.999745957
   59790.47180     0.999725561
   59790.47509     0.999706119
   59790.47838     0.999680585
   59790.48166     0.999650363
   59790.48495     0.999626229
   59790.48824     0.999596547
   59790.49153     0.999561241
   59790.49481     0.999520304
   59790.49810     0.999475791
   59790.50139     0.999437811
   59790.50468     0.999406542
   59790.50796     0.999370157
   59790.51125     0.999328164
   59790.51454     0.999289735
   59790.51783     0.999249379
   59790.52111     0.999202818
   59790.52440     0.999153513
   59790.52769     0.999120863
   59790.53098     0.999104814
   59790.53426     0.999105403
   59790.53755     0.999108200
   59790.54084     0.999109608
   59790.54413     0.999107775
   59790.54741     0.999100099
   59790.55070     0.999086306
   59790.55399     0.999066364
   59790.55728     0.999040322
   59790.56056     0.999008228
   59790.56385     0.998980515
   59790.56714     0.998948852
   59790.57043     0.998910530
   59790.57371     0.998865595
   59790.57700     0.998814115
   59790.58029     0.998758627
   59790.58358     0.998715169
   59790.58686     0.998673816
   59790.59015     0.998645066
   59790.59344     0.998645820
   59790.59673     0.998659896
   59790.60001     0.998669551
   59790.60330     0.998673339
   59790.60659     0.998671152
   59790.60988     0.998662918
   59790.61316     0.998648594
   59790.61645     0.998628156
   59790.61974     0.998601605
   59790.62303     0.998568960
   59790.62631     0.998530270
   59790.62960     0.998487919
   59790.63289     0.998448644
   59790.63618     0.998405005
   59790.63946     0.998360752
   59790.64275     0.998310825
   59790.64604     0.998236356
   59790.64933     0.997746779
   59790.65261     0.997015252
   59790.65590     0.996100348
   59790.65919     0.994960854
   59790.66248     0.993599041
   59790.66576     0.992085210
   59790.66905     0.990545672
   59790.67234     0.988702520
   59790.67563     0.986720626
   59790.67891     0.984706214
   59790.68220     0.982574185
   59790.68549     0.980298494
   59790.68878     0.978060039
   59790.69206     0.975783491
   59790.69535     0.973194917
   59790.69864     0.970438701
   59790.70193     0.967654718
   59790.70521     0.965012894
   59790.70850     0.962746164
   59790.71179     0.959592559
   59790.71508     0.956896984
   59790.71836     0.953919613
   59790.72165     0.951196672
   59790.72494     0.948291169
   59790.72823     0.945881409
   59790.73151     0.942981415
   59790.73480     0.940568121
   59790.73809     0.937955684
   59790.74138     0.935189744
   59790.74466     0.932874549
   59790.74795     0.930663445
   59790.75124     0.928462847
   59790.75453     0.926480421
   59790.75781     0.924745169
   59790.76110     0.923455186
   59790.76439     0.922595029
   59790.76768     0.922456893
   59790.77096     0.922430558
   59790.77425     0.922408413
   59790.77754     0.922402746
   59790.78083     0.922411049
   59790.78411     0.922418485
   59790.78740     0.922421363
   59790.79069     0.922419592
   59790.79398     0.922421328
   59790.79726     0.922421631
   59790.80055     0.922417802
   59790.80384     0.922419291
   59790.80713     0.922427945
   59790.81041     0.922432554
   59790.81370     0.922433076
   59790.81699     0.922429528
   59790.82028     0.922427465
   59790.82356     0.922425788
   59790.82685     0.922419600
   59790.83014     0.922408981
   59790.83343     0.922394949
   59790.83671     0.922396415
   59790.84000     0.922412305
   59790.84329     0.922429064
   59790.84658     0.922441474
   59790.84986     0.922459619
   59790.85315     0.922474788
   59790.85644     0.922491305
   59790.85973     0.922508758
   59790.86301     0.922521614
   59790.86630     0.922529853
   59790.86959     0.922533477
   59790.87288     0.922532509
   59790.87616     0.922526997
   59790.87945     0.922713153
   59790.88274     0.923615795
   59790.88603     0.924961281
   59790.88931     0.926635116
   59790.89260     0.928565773
   59790.89589     0.930700216
   59790.89918     0.933007859
   59790.90246     0.935456924
   59790.90575     0.938020299
   59790.90904     0.940662355
   59790.91233     0.943383752
   59790.91561     0.946144850
   59790.91890     0.948925667
   59790.92219     0.951748049
   59790.92547     0.954554318
   59790.92876     0.957353413
   59790.93205     0.960140406
   59790.93534     0.962877289
   59790.93862     0.965567572
   59790.94191     0.968197745
   59790.94520     0.970793631
   59790.94849     0.973326030
   59790.95177     0.975791200
   59790.95506     0.978165570
   59790.95835     0.980482669
   59790.96164     0.982709452
   59790.96492     0.984866629
   59790.96821     0.986904580
   59790.97150     0.988830718
   59790.97479     0.990615518
   59790.97807     0.992263514
   59790.98136     0.993768673
   59790.98465     0.995107735
   59790.98794     0.996258409
   59790.99122     0.997204648
   59790.99451     0.997901403
   59790.99780     0.998272251
   59791.00109     0.998299236
   59791.00437     0.998313828
   59791.00766     0.998322937
   59791.01095     0.998332288
   59791.01424     0.998328948
   59791.01752     0.998324849
   59791.02081     0.998329200
   59791.02410     0.998344861
   59791.02739     0.998365405
   59791.03067     0.998384879
   59791.03396     0.998405005
   59791.03725     0.998428919
   59791.04054     0.998451261
   59791.04382     0.998477141
   59791.04711     0.998505917
   59791.05040     0.998531412
   59791.05369     0.998552302
   59791.05697     0.998570451
   59791.06026     0.998591238
   59791.06355     0.998614608
   59791.06684     0.998635490
   59791.07012     0.998658934
   59791.07341     0.998683536
   59791.07670     0.998702428
   59791.07999     0.998721683
   59791.08327     0.998756785
   59791.08656     0.998804276
   59791.08985     0.998852215
   59791.09314     0.998898932
   59791.09642     0.998943741
   59791.09971     0.998983123
   59791.10300     0.999016347
   59791.10629     0.999043377
   59791.10957     0.999064201
   59791.11286     0.999082302
   59791.11615     0.999101969
   59791.11944     0.999116133
   59791.12272     0.999129080
   59791.12601     0.999155913
   59791.12930     0.999178186
   59791.13259     0.999197548
   59791.13587     0.999214593
   59791.13916     0.999226957
   59791.14245     0.999251902
   59791.14574     0.999290796
   59791.14902     0.999341881
   59791.15231     0.999391150
   59791.15560     0.999441141
   59791.15889     0.999488841
   59791.16217     0.999531337
   59791.16546     0.999573583
   59791.16875     0.999614016
   59791.17204     0.999648019
   59791.17532     0.999678060
   59791.17861     0.999702106
   59791.18190     0.999727005
   59791.18519     0.999748208
   59791.18847     0.999762520
   59791.19176     0.999780066
   59791.19505     0.999794641
   59791.19834     0.999802861
   59791.20162     0.999807257
   59791.20491     0.999825537
   59791.20820     0.999867617
   59791.21149     0.999918017
   59791.21477     0.999971312
   59791.21806     1.000023747
   59791.22135     1.000076705
   59791.22464     1.000133699
   59791.22792     1.000184484
   59791.23121     1.000228936
   59791.23450     1.000268730
   59791.23779     1.000303381
   59791.24107     1.000331693
   59791.24436     1.000353650
   59791.24765     1.000376112
   59791.25094     1.000396825
   59791.25422     1.000411869
   59791.25751     1.000422242
   59791.26080     1.000435255
   59791.26409     1.000446965
   59791.26737     1.000466097
   59791.27066     1.000497483
   59791.27395     1.000540296
   59791.27724     1.000579325
   59791.28052     1.000617066
   59791.28381     1.000653892
   59791.28710     1.000694678
   59791.29039     1.000729635
   59791.29367     1.000759432
   59791.29696     1.000785524
   59791.30025     1.000805813
   59791.30354     1.000825845
   59791.30682     1.000855566
   59791.31011     1.000881180
   59791.31340     1.000902146
   59791.31669     1.000921740
   59791.31997     1.000944307
   59791.32326     1.000960478
   59791.32655     1.000982723
   59791.32984     1.001014212
   59791.33312     1.001056306
   59791.33641     1.001102426
   59791.33970     1.001154958
   59791.34299     1.001215270
   59791.34627     1.001276213
   59791.34956     1.001332020
   59791.35285     1.001381485
   59791.35614     1.001427249
   59791.35942     1.001466707
   59791.36271     1.001499671
   59791.36600     1.001526190
   59791.36929     1.001554265
   59791.37257     1.001577736
   59791.37586     1.001595719
   59791.37915     1.001608213
   59791.38244     1.001616418
   59791.38572     1.001631484
   59791.38901     1.001646215
   59791.39230     1.001661976
   59791.39559     1.001692823
   59791.39887     1.001748353
   59791.40216     1.001805443
   59791.40545     1.001861383
   59791.40874     1.001917578
   59791.41202     1.001969156
   59791.41531     1.002014248
   59791.41860     1.002052781
   59791.42189     1.002084711
   59791.42517     1.002110018
   59791.42846     1.002128697
   59791.43175     1.002140766
   59791.43504     1.002146265
   59791.43832     1.002146235
   59791.44161     1.002148951
   59791.44490     1.002145460
   59791.44818     1.002139257
   59791.45147     1.002135680
   59791.45476     1.002137526
   59791.45805     1.002152059
   59791.46133     1.002179766
   59791.46462     1.002222059
   59791.46791     1.002268540
   59791.47120     1.002322375
   59791.47448     1.002374727
   59791.47777     1.002422623
   59791.48106     1.002473169
   59791.48435     1.002520649
   59791.48763     1.002561485
   59791.49092     1.002597156
   59791.49421     1.002627567
   59791.49750     1.002651307
   59791.50078     1.002668369
   59791.50407     1.002678768
   59791.50736     1.002682536
   59791.51065     1.002679730
   59791.51393     1.002670436
   59791.51722     1.002654782
   59791.52051     1.002641007
   59791.52380     1.002648600
   59791.52708     1.002672436
   59791.53037     1.002696486
   59791.53366     1.002725985
   59791.53695     1.002768233
   59791.54023     1.002806468
   59791.54352     1.002840745
   59791.54681     1.002868689
   59791.55010     1.002889476
   59791.55338     1.002912727
   59791.55667     1.002930226
   59791.55996     1.002941562
   59791.56325     1.002948510
   59791.56653     1.002948807
   59791.56982     1.002942452
   59791.57311     1.002929474
   59791.57640     1.002909928
   59791.57968     1.002893060
   59791.58297     1.002876482
   59791.58626     1.002866180
   59791.58955     1.002871800
   59791.59283     1.002890649
   59791.59612     1.002914864
   59791.59941     1.002938746
   59791.60270     1.002958480
   59791.60598     1.002980551
   59791.60927     1.002996415
   59791.61256     1.003008788
   59791.61585     1.003018104
   59791.61913     1.003034632
   59791.62242     1.003052271
   59791.62571     1.003064611
   59791.62900     1.003073792
   59791.63228     1.003076943
   59791.63557     1.003077431
   59791.63886     1.003078695
   59791.64215     1.003074489
   59791.64543     1.003065878
   59791.64872     1.003055482
   59791.65201     1.003055718
   59791.65530     1.003070679
   59791.65858     1.003089398
   59791.66187     1.003108478
   59791.66516     1.003130084
   59791.66845     1.003148846
   59791.67173     1.003161935
   59791.67502     1.003178587
   59791.67831     1.003190488
   59791.68160     1.003198184
   59791.68488     1.003199214
   59791.68817     1.003193584
   59791.69146     1.003181324
   59791.69475     1.003162491
   59791.69803     1.003137193
   59791.70132     1.003114706
   59791.70461     1.003088905
   59791.70790     1.003056539
   59791.71118     1.003017447
   59791.71447     1.002982239
   59791.71776     1.002966683
   59791.72105     1.002982420
   59791.72433     1.002999174
   59791.72762     1.003012253
   59791.73091     1.003022222
   59791.73420     1.003033261
   59791.73748     1.003039171
   59791.74077     1.003037617
   59791.74406     1.003032041
   59791.74735     1.003028052
   59791.75063     1.003018865
   59791.75392     1.003002846
   59791.75721     1.002982986
   59791.76050     1.002963840
   59791.76378     1.002939668
   59791.76707     1.002910496
   59791.77036     1.002874958
   59791.77365     1.002833166
   59791.77693     1.002791930
   59791.78022     1.002754725
   59791.78351     1.002736337
   59791.78680     1.002736058
   59791.79008     1.002733426
   59791.79337     1.002725172
   59791.79666     1.002711190
   59791.79995     1.002691465
   59791.80323     1.002681681
   59791.80652     1.002676304
   59791.80981     1.002666571
   59791.81310     1.002660039
   59791.81638     1.002650575
   59791.81967     1.002635563
   59791.82296     1.002613949
   59791.82625     1.002585744
   59791.82953     1.002550980
   59791.83282     1.002509716
   59791.83611     1.002462041
   59791.83940     1.002408107
   59791.84268     1.002358437
   59791.84597     1.002324491
   59791.84926     1.002304567
   59791.85255     1.002283316
   59791.85583     1.002265232
   59791.85912     1.002245462
   59791.86241     1.002219923
   59791.86570     1.002193596
   59791.86898     1.002172884
   59791.87227     1.002154571
   59791.87556     1.002129809
   59791.87885     1.002097822
   59791.88213     1.002058652
   59791.88542     1.002025366
   59791.88871     1.001999240
   59791.89200     1.001968415
   59791.89528     1.001932725
   59791.89857     1.001900836
   59791.90186     1.001865736
   59791.90515     1.001835444
   59791.90843     1.001811545
   59791.91172     1.001799700
   59791.91501     1.001792999
   59791.91830     1.001782381
   59791.92158     1.001765511
   59791.92487     1.001742284
   59791.92816     1.001712637
   59791.93145     1.001676541
   59791.93473     1.001633988
   59791.93802     1.001585350
   59791.94131     1.001538543
   59791.94460     1.001491369
   59791.94788     1.001439602
   59791.95117     1.001404741
   59791.95446     1.001368047
   59791.95775     1.001325728
   59791.96103     1.001277829
   59791.96432     1.001224475
   59791.96761     1.001172294
   59791.97089     1.001142065
   59791.97418     1.001126950
   59791.97747     1.001120924
   59791.98076     1.001108918
   59791.98404     1.001090790
   59791.98733     1.001066481
   59791.99062     1.001037007
   59791.99391     1.001008905
   59791.99719     1.000978804
   59792.00048     1.000942105
   59792.00377     1.000898885
   59792.00706     1.000856244
   59792.01034     1.000812965
   59792.01363     1.000762494
   59792.01692     1.000704893
   59792.02021     1.000645714
   59792.02349     1.000588488
   59792.02678     1.000525311
   59792.03007     1.000466261
   59792.03336     1.000430535
   59792.03664     1.000413094
   59792.03993     1.000402774
   59792.04322     1.000390440
   59792.04651     1.000371674
   59792.04979     1.000348798
   59792.05308     1.000330582
   59792.05637     1.000306296
   59792.05966     1.000275823
   59792.06294     1.000239103
   59792.06623     1.000196103
   59792.06952     1.000146817
   59792.07281     1.000091260
   59792.07609     1.000035260
   59792.07938     0.999981679
   59792.08267     0.999922805
   59792.08596     0.999862760
   59792.08924     0.999806170
   59792.09253     0.999744429
   59792.09582     0.999696097
   59792.09911     0.999662472
   59792.10239     0.999640338
   59792.10568     0.999612300
   59792.10897     0.999578203
   59792.11226     0.999545887
   59792.11554     0.999513563
   59792.11883     0.999475675
   59792.12212     0.999432177
   59792.12541     0.999384518
   59792.12869     0.999343456
   59792.13198     0.999304895
   59792.13527     0.999266464
   59792.13856     0.999222360
   59792.14184     0.999174523
   59792.14513     0.999132446
   59792.14842     0.999084106
   59792.15171     0.999029622
   59792.15499     0.998979120
   59792.15828     0.998945508
   59792.16157     0.998930704
   59792.16486     0.998924125
   59792.16814     0.998912281
   59792.17143     0.998904651
   59792.17472     0.998894609
   59792.17801     0.998878477
   59792.18129     0.998856214
   59792.18458     0.998827808
   59792.18787     0.998793280
   59792.19116     0.998752696
   59792.19444     0.998716606
   59792.19773     0.998676450
   59792.20102     0.998629641
   59792.20431     0.998576286
   59792.20759     0.998516345
   59792.21088     0.998464401
   59792.21417     0.998418708
   59792.21746     0.998373977
   59792.22074     0.998346614
   59792.22403     0.998348613
   59792.22732     0.998356300
   59792.23061     0.998358191
   59792.23389     0.998354131
   59792.23718     0.998344026
   59792.24047     0.998327814
   59792.24376     0.998305457
   59792.24704     0.998276936
   59792.25033     0.998242252
   59792.25362     0.998201424
   59792.25691     0.998154494
   59792.26019     0.998101534
   59792.26348     0.998045400
   59792.26677     0.997993747
   59792.27006     0.997935903
   59792.27334     0.997883080
   59792.27663     0.997828673
   59792.27992     0.997787395
   59792.28321     0.997762658
   59792.28649     0.997743891
   59792.28978     0.997543161
   59792.29307     0.996988941
   59792.29636     0.996209143
   59792.29964     0.995453718
   59792.30293     0.994401379
   59792.30622     0.992917862
   59792.30951     0.991623808
   59792.31279     0.989385922
   59792.31608     0.988353437
   59792.31937     0.986642563
   59792.32266     0.984524049
   59792.32594     0.982316561
   59792.32923     0.980962369
   59792.33252     0.978598344
   59792.33581     0.976083179
   59792.33909     0.973493503
   59792.34238     0.971720295
   59792.34567     0.969093843
   59792.34896     0.966035622
   59792.35224     0.964059630
   59792.35553     0.961497700
   59792.35882     0.959160254
   59792.36211     0.956155890
   59792.36539     0.952441308
   59792.36868     0.950880981
   59792.37197     0.948109735
   59792.37526     0.945516025
   59792.37854     0.942506676
   59792.38183     0.939072816
   59792.38512     0.937108985
   59792.38841     0.934435786
   59792.39169     0.932084740
   59792.39498     0.930327537
   59792.39827     0.926833260
   59792.40156     0.924572639
   59792.40484     0.924224969
   59792.40813     0.923008763
   59792.41142     0.922247195
   59792.41471     0.921450958
   59792.41799     0.919704223
   59792.42128     0.920643446
   59792.42457     0.919954581
   59792.42786     0.919760240
   59792.43114     0.920169580
   59792.43443     0.918678585
   59792.43772     0.918771160
   59792.44101     0.919277589
   59792.44429     0.918574624
   59792.44758     0.919100491
   59792.45087     0.917945254
   59792.45416     0.918238646
   59792.45744     0.918389350
   59792.46073     0.918335937
   59792.46402     0.918709557
   59792.46731     0.917699030
   59792.47059     0.918958903
   59792.47388     0.918534302
   59792.47717     0.918756850
   59792.48045     0.918203625
   59792.48374     0.919382239
   59792.48703     0.919259474
   59792.49032     0.919322172
   59792.49360     0.919398370
   59792.49689     0.919891853
   59792.50018     0.920211851
   59792.50347     0.920639674
   59792.50675     0.921092557
   59792.51004     0.921514406
   59792.51333     0.921943102
   59792.51662     0.922662813
   59792.51990     0.923534039
   59792.52319     0.925152431
   59792.52648     0.927101584
   59792.52977     0.929324331
   59792.53305     0.931738636
   59792.53634     0.934260425
   59792.53963     0.936850292
   59792.54292     0.939481190
   59792.54620     0.942167904
   59792.54949     0.944910434
   59792.55278     0.947661749
   59792.55607     0.950390417
   59792.55935     0.953093795
   59792.56264     0.955794695
   59792.56593     0.958501283
   59792.56922     0.961164330
   59792.57250     0.963759541
   59792.57579     0.966080973
   59792.57908     0.968118762
   59792.58237     0.969743692
   59792.58565     0.971247594
   59792.58894     0.972352317
   59792.59223     0.973736021
   59792.59552     0.974061257
   59792.59880     0.974639504
   59792.60209     0.975656273
   59792.60538     0.975074948
   59792.60867     0.974901862
   59792.61195     0.975369774
   59792.61524     0.975283028
   59792.61853     0.973506656
   59792.62182     0.972837528
   59792.62510     0.972349037
   59792.62839     0.971516428
   59792.63168     0.968992699
   59792.63497     0.966790327
   59792.63825     0.965328792
   59792.64154     0.963636897
   59792.64483     0.961476202
   59792.64812     0.957505320
   59792.65140     0.954850328
   59792.65469     0.952998207
   59792.65798     0.950934489
   59792.66127     0.948937958
   59792.66455     0.945703002
   59792.66784     0.941874963
   59792.67113     0.940036014
   59792.67442     0.938388299
   59792.67770     0.936613008
   59792.68099     0.934018375
   59792.68428     0.930348079
   59792.68757     0.927512166
   59792.69085     0.925710485
   59792.69414     0.924461481
   59792.69743     0.922507415
   59792.70072     0.920623843
   59792.70400     0.916510094
   59792.70729     0.914861130
   59792.71058     0.913909429
   59792.71387     0.912519916
   59792.71715     0.911135225
   59792.72044     0.909506509
   59792.72373     0.906555738
   59792.72702     0.905226691
   59792.73030     0.905567956
   59792.73359     0.905042516
   59792.73688     0.903921826
   59792.74017     0.902501715
   59792.74345     0.901200521
   59792.74674     0.902283952
   59792.75003     0.901880824
   59792.75332     0.900971874
   59792.75660     0.900548170
   59792.75989     0.901364156
   59792.76318     0.901403615
   59792.76647     0.901484809
   59792.76975     0.901823318
   59792.77304     0.902548599
   59792.77633     0.903417193
   59792.77962     0.904108910
   59792.78290     0.905121604
   59792.78619     0.906237484
   59792.78948     0.907495650
   59792.79277     0.908868644
   59792.79605     0.910256466
   59792.79934     0.911747588
   59792.80263     0.913384119
   59792.80592     0.915143819
   59792.80920     0.916997408
   59792.81249     0.918895966
   59792.81578     0.920880169
   59792.81907     0.922872218
   59792.82235     0.924937527
   59792.82564     0.927063501
   59792.82893     0.929243392
   59792.83222     0.931451930
   59792.83550     0.933698561
   59792.83879     0.935935150
   59792.84208     0.938211712
   59792.84537     0.940486518
   59792.84865     0.942822321
   59792.85194     0.945195561
   59792.85523     0.947519208
   59792.85852     0.949838327
   59792.86180     0.952185390
   59792.86509     0.954471483
   59792.86838     0.956778232
   59792.87167     0.959087742
   59792.87495     0.961374241
   59792.87824     0.963599247
   59792.88153     0.965806808
   59792.88482     0.967954460
   59792.88810     0.970090270
   59792.89139     0.972205698
   59792.89468     0.974259248
   59792.89797     0.976262933
   59792.90125     0.978239330
   59792.90454     0.980127010
   59792.90783     0.982018012
   59792.91112     0.983829436
   59792.91440     0.985568680
   59792.91769     0.987244038
   59792.92098     0.988845690
   59792.92427     0.990408457
   59792.92755     0.991874131
   59792.93084     0.993262463
   59792.93413     0.994560888
   59792.93742     0.995796635
   59792.94070     0.996928084
   59792.94399     0.997941791
   59792.94728     0.998878749
   59792.95057     0.999678609
   59792.95385     1.000363781
   59792.95714     1.000897804
   59792.96043     1.001269103
   59792.96372     1.001405758
   59792.96700     1.001444122
   59792.97029     1.001483619
   59792.97358     1.001524699
   59792.97687     1.001678802
   59792.98015     1.001734706
   59792.98344     1.001785527
   59792.98673     1.001831700
   59792.99002     1.001871472
   59792.99330     1.001904880
   59792.99659     1.001939444
   59792.99988     1.001969956
   59793.00316     1.001993658
   59793.00645     1.002013019
   59793.00974     1.002025950
   59793.01303     1.002032136
   59793.01631     1.002044745
   59793.01960     1.002066242
   59793.02289     1.002096273
   59793.02618     1.002144692
   59793.02946     1.002197292
   59793.03275     1.002253483
   59793.03604     1.002309240
   59793.03933     1.002364491
   59793.04261     1.002413578
   59793.04590     1.002456266
   59793.04919     1.002492471
   59793.05248     1.002522154
   59793.05576     1.002545298
   59793.05905     1.002561909
   59793.06234     1.002572015
   59793.06563     1.002575670
   59793.06891     1.002576652
   59793.07220     1.002577746
   59793.07549     1.002574093
   59793.07878     1.002566276
   59793.08206     1.002569263
   59793.08535     1.002576334
   59793.08864     1.002597877
   59793.09193     1.002632167
   59793.09521     1.002671220
   59793.09850     1.002723809
   59793.10179     1.002775885
   59793.10508     1.002825066
   59793.10836     1.002872183
   59793.11165     1.002921833
   59793.11494     1.002964971
   59793.11823     1.003001511
   59793.12151     1.003034233
   59793.12480     1.003060505
   59793.12809     1.003080177
   59793.13138     1.003093254
   59793.13466     1.003099764
   59793.13795     1.003099759
   59793.14124     1.003093326
   59793.14453     1.003080604
   59793.14781     1.003067629
   59793.15110     1.003057728
   59793.15439     1.003068989
   59793.15768     1.003086964
   59793.16096     1.003113524
   59793.16425     1.003155608
   59793.16754     1.003192620
   59793.17083     1.003225821
   59793.17411     1.003254666
   59793.17740     1.003276435
   59793.18069     1.003291860
   59793.18398     1.003310116
   59793.18726     1.003321725
   59793.19055     1.003328612
   59793.19384     1.003329830
   59793.19713     1.003324447
   59793.20041     1.003312479
   59793.20370     1.003293970
   59793.20699     1.003273220
   59793.21028     1.003252981
   59793.21356     1.003235116
   59793.21685     1.003229369
   59793.22014     1.003242994
   59793.22343     1.003264427
   59793.22671     1.003284858
   59793.23000     1.003302721
   59793.23329     1.003318391
   59793.23658     1.003334047
   59793.23986     1.003344675
   59793.24315     1.003350887
   59793.24644     1.003358465
   59793.24973     1.003374348
   59793.25301     1.003386447
   59793.25630     1.003393975
   59793.25959     1.003397029
   59793.26288     1.003394110
   59793.26616     1.003394408
   59793.26945     1.003389319
   59793.27274     1.003380051
   59793.27603     1.003365179
   59793.27931     1.003357599
   59793.28260     1.003362137
   59793.28589     1.003378111
   59793.28918     1.003392801
   59793.29246     1.003412415
   59793.29575     1.003429382
   59793.29904     1.003442225
   59793.30233     1.003452663
   59793.30561     1.003464168
   59793.30890     1.003471047
   59793.31219     1.003466889
   59793.31548     1.003459374
   59793.31876     1.003447642
   59793.32205     1.003363392
   59793.32534     1.003141904
   59793.32863     1.002779086
   59793.33191     1.002474053
   59793.33520     1.001913564
   59793.33849     1.001487995
   59793.34178     1.000775051
   59793.34506     1.000326705
   59793.34835     0.999676306
   59793.35164     0.998843100
   59793.35493     0.998320776
   59793.35821     0.997602594
   59793.36150     0.996411921
   59793.36479     0.995819978
   59793.36808     0.995005468
   59793.37136     0.993755588
   59793.37465     0.993002666
   59793.37794     0.992269997
   59793.38123     0.991024253
   59793.38451     0.989734616
   59793.38780     0.988881264
   59793.39109     0.987918856
   59793.39438     0.986603784
   59793.39766     0.985506818
   59793.40095     0.984471810
   59793.40424     0.983293736
   59793.40753     0.981938988
   59793.41081     0.980900951
   59793.41410     0.979917151
   59793.41739     0.978709858
   59793.42068     0.977525725
   59793.42396     0.976500823
   59793.42725     0.975337477
   59793.43054     0.974248959
   59793.43383     0.973179628
   59793.43711     0.972146802
   59793.44040     0.971148323
   59793.44369     0.970163632
   59793.44698     0.969228597
   59793.45026     0.968331046
   59793.45355     0.967467769
   59793.45684     0.966657187
   59793.46013     0.965888026
   59793.46341     0.965183371
   59793.46670     0.964521581
   59793.46999     0.963942186
   59793.47328     0.963435765
   59793.47656     0.963018252
   59793.47985     0.962685382
   59793.48314     0.962432085
   59793.48643     0.962266677
   59793.48971     0.962184155
   59793.49300     0.962184244
   59793.49629     0.962272434
   59793.49958     0.962451386
   59793.50286     0.962726330
   59793.50615     0.963083071
   59793.50944     0.963528285
   59793.51273     0.964062416
   59793.51601     0.964682062
   59793.51930     0.965375480
   59793.52259     0.966146209
   59793.52587     0.966990033
   59793.52916     0.967894739
   59793.53245     0.968863693
   59793.53574     0.969897338
   59793.53902     0.970991781
   59793.54231     0.972154688
   59793.54560     0.973357456
   59793.54889     0.974591243
   59793.55217     0.975862222
   59793.55546     0.977137342
   59793.55875     0.978448050
   59793.56204     0.979767834
   59793.56532     0.981103954
   59793.56861     0.982461572
   59793.57190     0.983834205
   59793.57519     0.985175866
   59793.57847     0.986526235
   59793.58176     0.987873007
   59793.58505     0.989178226
   59793.58834     0.990481135
   59793.59162     0.991741949
   59793.59491     0.992942910
   59793.59820     0.994108970
   59793.60149     0.995239733
   59793.60477     0.996325751
   59793.60806     0.997343041
   59793.61135     0.998284121
   59793.61464     0.999122650
   59793.61792     0.999863473
   59793.62121     1.000477343
   59793.62450     1.000947873
   59793.62779     1.001225905
   59793.63107     1.001241920
   59793.63436     1.001201677
   59793.63765     1.001154380
   59793.64094     1.001111517
   59793.64422     1.001061364
   59793.64751     1.001011139
   59793.65080     1.000961027
   59793.65409     1.000904736
   59793.65737     1.000842034
   59793.66066     1.000788126
   59793.66395     1.000764988
   59793.66724     1.000762351
   59793.67052     1.000759130
   59793.67381     1.000749377
   59793.67710     1.000733258
   59793.68039     1.000721988
   59793.68367     1.000706273
   59793.68696     1.000684288
   59793.69025     1.000655958
   59793.69354     1.000621244
   59793.69682     1.000580127
   59793.70011     1.000532611
   59793.70340     1.000482457
   59793.70669     1.000436523
   59793.70997     1.000385113
   59793.71326     1.000328251
   59793.71655     1.000270456
   59793.71984     1.000215894
   59793.72312     1.000165865
   59793.72641     1.000128838
   59793.72970     1.000105679
   59793.73299     1.000086852
   59793.73627     1.000061905
   59793.73956     1.000031079
   59793.74285     1.000006898
   59793.74614     0.999977540
   59793.74942     0.999942501
   59793.75271     0.999901762
   59793.75600     0.999856867
   59793.75929     0.999814868
   59793.76257     0.999783238
   59793.76586     0.999746849
   59793.76915     0.999704758
   59793.77244     0.999662671
   59793.77572     0.999622283
   59793.77901     0.999575601
   59793.78230     0.999524932
   59793.78559     0.999485870
   59793.78887     0.999464639
   59793.79216     0.999463034
   59793.79545     0.999462769
   59793.79874     0.999463958
   59793.80202     0.999461423
   59793.80531     0.999453449
   59793.80860     0.999439301
   59793.81189     0.999418959
   59793.81517     0.999392429
   59793.81846     0.999359759
   59793.82175     0.999327536
   59793.82504     0.999295377
   59793.82832     0.999256489
   59793.83161     0.999210915
   59793.83490     0.999158716
   59793.83819     0.999100160
   59793.84147     0.999053273
   59793.84476     0.999010439
   59793.84805     0.998972631
   59793.85134     0.998963231
   59793.85462     0.998973948
   59793.85791     0.998982692
   59793.86120     0.998985539
   59793.86449     0.998982373
   59793.86777     0.998973117
   59793.87106     0.998957721
   59793.87435     0.998936158
   59793.87764     0.998908422
   59793.88092     0.998874527
   59793.88421     0.998834514
   59793.88750     0.998788456
   59793.89079     0.998745916
   59793.89407     0.998700859
   59793.89736     0.998649541
   59793.90065     0.998591964
   59793.90394     0.998536982
   59793.90722     0.998493633
   59793.91051     0.998460320
   59793.91380     0.998443994
   59793.91709     0.998439744
   59793.92037     0.998448865
   59793.92366     0.998459258
   59793.92695     0.998466026
   59793.93024     0.998466594
   59793.93352     0.998463647
   59793.93681     0.998457763
   59793.94010     0.998435220
   59793.94339     0.998082701
   59793.94667     0.997442328
   59793.94996     0.996516767
   59793.95325     0.995330729
   59793.95654     0.993907439
   59793.95982     0.992476635
   59793.96311     0.990696175
   59793.96640     0.988927998
   59793.96969     0.986958772
   59793.97297     0.985019936
   59793.97626     0.982807028
   59793.97955     0.980908711
   59793.98284     0.978344714
   59793.98612     0.975887826
   59793.98941     0.973424470
   59793.99270     0.970783043
   59793.99599     0.968249807
   59793.99927     0.965920788
   59794.00256     0.963030659
   59794.00585     0.960227729
   59794.00914     0.957282292
   59794.01242     0.954433970
   59794.01571     0.951911304
   59794.01900     0.949341068
   59794.02229     0.946398556
   59794.02557     0.943559809
   59794.02886     0.940773547
   59794.03215     0.938076437
   59794.03544     0.935644014
   59794.03872     0.933002070
   59794.04201     0.931096022
   59794.04530     0.928643823
   59794.04858     0.926711893
   59794.05187     0.925031997
   59794.05516     0.923634921
   59794.05845     0.922699733
   59794.06173     0.922485728
   59794.06502     0.922489303
   59794.06831     0.922491288
   59794.07160     0.922489181
   59794.07488     0.922482981
   59794.07817     0.922474344
   59794.08146     0.922470188
   59794.08475     0.922461494
   59794.08803     0.922448327
   59794.09132     0.922430809
   59794.09461     0.922422284
   59794.09790     0.922427331
   59794.10118     0.922441494
   59794.10447     0.922451352
   59794.10776     0.922462773
   59794.11105     0.922475175
   59794.11433     0.922485145
   59794.11762     0.922500124
   59794.12091     0.922510521
   59794.12420     0.922516312
   59794.12748     0.922517491
   59794.13077     0.922514074
   59794.13406     0.922506100
   59794.13735     0.922493645
   59794.14063     0.922483394
   59794.14392     0.922472045
   59794.14721     0.922455903
   59794.15050     0.922435117
   59794.15378     0.922417980
   59794.15707     0.922416908
   59794.16036     0.922425137
   59794.16365     0.922447557
   59794.16693     0.922467747
   59794.17022     0.922486517
   59794.17351     0.922614222
   59794.17680     0.923446258
   59794.18008     0.924763733
   59794.18337     0.926415179
   59794.18666     0.928327920
   59794.18995     0.930458435
   59794.19323     0.932731931
   59794.19652     0.935135201
   59794.19981     0.937662681
   59794.20310     0.940271675
   59794.20638     0.942937348
   59794.20967     0.945667616
   59794.21296     0.948416384
   59794.21625     0.951204314
   59794.21953     0.954012197
   59794.22282     0.956826377
   59794.22611     0.959633935
   59794.22940     0.962397331
   59794.23268     0.965111227
   59794.23597     0.967775059
   59794.23926     0.970400834
   59794.24255     0.972970179
   59794.24583     0.975476196
   59794.24912     0.977915941
   59794.25241     0.980262612
   59794.25570     0.982526461
   59794.25898     0.984678456
   59794.26227     0.986725791
   59794.26556     0.988645112
   59794.26885     0.990438222
   59794.27213     0.992082969
   59794.27542     0.993578027
   59794.27871     0.994912287
   59794.28200     0.996077924
   59794.28528     0.997042049
   59794.28857     0.997763949
   59794.29186     0.998176145
   59794.29515     0.998223043
   59794.29843     0.998239832
   59794.30172     0.998261366
   59794.30501     0.998271301
   59794.30830     0.998294965
   59794.31158     0.998314086
   59794.31487     0.998329457
   59794.31816     0.998346512
   59794.32145     0.998364713
   59794.32473     0.998383706
   59794.32802     0.998403394
   59794.33131     0.998426610
   59794.33460     0.998444346
   59794.33788     0.998458203
   59794.34117     0.998484979
   59794.34446     0.998528982
   59794.34775     0.998574766
   59794.35103     0.998619759
   59794.35432     0.998663016
   59794.35761     0.998701495
   59794.36090     0.998733886
   59794.36418     0.998760146
   59794.36747     0.998780259
   59794.37076     0.998794227
   59794.37405     0.998812829
   59794.37733     0.998826235
   59794.38062     0.998835577
   59794.38391     0.998859121
   59794.38720     0.998880737
   59794.39048     0.998899025
   59794.39377     0.998915004
   59794.39706     0.998926866
   59794.40035     0.998944443
   59794.40363     0.998980439
   59794.40692     0.999028139
   59794.41021     0.999075656
   59794.41350     0.999124593
   59794.41678     0.999171592
   59794.42007     0.999213907
   59794.42336     0.999254904
   59794.42665     0.999295341
   59794.42993     0.999329407
   59794.43322     0.999359093
   59794.43651     0.999383320
   59794.43980     0.999407297
   59794.44308     0.999428857
   59794.44637     0.999443499
   59794.44966     0.999458107
   59794.45295     0.999473039
   59794.45623     0.999481677
   59794.45952     0.999484174
   59794.46281     0.999500218
   59794.46610     0.999536409
   59794.46938     0.999585864
   59794.47267     0.999638534
   59794.47596     0.999690537
   59794.47925     0.999742814
   59794.48253     0.999798866
   59794.48582     0.999850295
   59794.48911     0.999895464
   59794.49240     0.999935628
   59794.49568     0.999971106
   59794.49897     1.000000304
   59794.50226     1.000023204
   59794.50555     1.000044483
   59794.50883     1.000066119
   59794.51212     1.000082148
   59794.51541     1.000093153
   59794.51870     1.000106611
   59794.52198     1.000119464
   59794.52527     1.000136857
   59794.52856     1.000166280
   59794.53185     1.000210198
   59794.53513     1.000249998
   59794.53842     1.000288136
   59794.54171     1.000324476
   59794.54500     1.000366575
   59794.54828     1.000402898
   59794.55157     1.000433743
   59794.55486     1.000461294
   59794.55815     1.000483093
   59794.56143     1.000503235
   59794.56472     1.000534423
   59794.56801     1.000561304
   59794.57129     1.000583940
   59794.57458     1.000604571
   59794.57787     1.000628931
   59794.58116     1.000646932
   59794.58444     1.000668699
   59794.58773     1.000700981
   59794.59102     1.000744558
   59794.59431     1.000792279
   59794.59759     1.000845941
   59794.60088     1.000907578
   59794.60417     1.000970101
   59794.60746     1.001027925
   59794.61074     1.001079448
   59794.61403     1.001126947
   59794.61732     1.001168557
   59794.62061     1.001203710
   59794.62389     1.001232453
   59794.62718     1.001262804
   59794.63047     1.001288564
   59794.63376     1.001308523
   59794.63704     1.001323386
   59794.64033     1.001333967
   59794.64362     1.001351308
   59794.64691     1.001368488
   59794.65019     1.001386948
   59794.65348     1.001420170
   59794.65677     1.001477915
   59794.66006     1.001537181
   59794.66334     1.001594609
   59794.66663     1.001653044
   59794.66992     1.001707224
   59794.67321     1.001754947
   59794.67649     1.001796138
   59794.67978     1.001830753
   59794.68307     1.001858767
   59794.68636     1.001880178
   59794.68964     1.001895001
   59794.69293     1.001903278
   59794.69622     1.001906640
   59794.69951     1.001912157
   59794.70279     1.001911223
   59794.70608     1.001908471
   59794.70937     1.001907801
   59794.71266     1.001914056
   59794.71594     1.001932744
   59794.71923     1.001963375
   59794.72252     1.002009738
   59794.72581     1.002058995
   59794.72909     1.002115642
   59794.73238     1.002170739
   59794.73567     1.002221403
   59794.73896     1.002275332
   59794.74224     1.002325932
   59794.74553     1.002369896
   59794.74882     1.002408398
   59794.75211     1.002441945
   59794.75539     1.002468832
   59794.75868     1.002489052
   59794.76197     1.002502616
   59794.76526     1.002509558
   59794.76854     1.002509936
   59794.77183     1.002503835
   59794.77512     1.002491383
   59794.77841     1.002485348
   59794.78169     1.002498603
   59794.78498     1.002526011
   59794.78827     1.002552893
   59794.79156     1.002585710
   59794.79484     1.002631742
   59794.79813     1.002673084
   59794.80142     1.002710490
   59794.80471     1.002741839
   59794.80799     1.002766543
   59794.81128     1.002794201
   59794.81457     1.002815164
   59794.81786     1.002829650
   59794.82114     1.002840031
   59794.82443     1.002843759
   59794.82772     1.002840833
   59794.83101     1.002831282
   59794.83429     1.002815161
   59794.83758     1.002802327
   59794.84087     1.002791601
   59794.84416     1.002788361
   59794.84744     1.002797509
   59794.85073     1.002820453
   59794.85402     1.002847831
   59794.85731     1.002874902
   59794.86059     1.002900578
   59794.86388     1.002926378
   59794.86717     1.002945918
   59794.87046     1.002961638
   59794.87374     1.002976196
   59794.87703     1.002997406
   59794.88032     1.003018380
   59794.88361     1.003034272
   59794.88689     1.003046850
   59794.89018     1.003053608
   59794.89347     1.003058259
   59794.89676     1.003063076
   59794.90004     1.003062151
   59794.90333     1.003057088
   59794.90662     1.003050920
   59794.90991     1.003058125
   59794.91319     1.003079184
   59794.91648     1.003101458
   59794.91977     1.003126295
   59794.92306     1.003151709
   59794.92634     1.003174038
   59794.92963     1.003190916
   59794.93292     1.003211728
   59794.93621     1.003227079
   59794.93949     1.003238480
   59794.94278     1.003243195
   59794.94607     1.003241232
   59794.94936     1.003232622
   59794.95264     1.003217425
   59794.95593     1.003195749
   59794.95922     1.003177296
   59794.96251     1.003154797
   59794.96579     1.003125998
   59794.96908     1.003090461
   59794.97237     1.003061806
   59794.97566     1.003053290
   59794.97894     1.003074006
   59794.98223     1.003094009
   59794.98552     1.003110866
   59794.98881     1.003124891
   59794.99209     1.003139357
   59794.99538     1.003148958
   59794.99867     1.003151070
   59795.00196     1.003151232
   59795.00524     1.003150664
   59795.00853     1.003144996
   59795.01182     1.003132641
   59795.01511     1.003117106
   59795.01839     1.003101598
   59795.02168     1.003080757
   59795.02497     1.003055166
   59795.02826     1.003023189
   59795.03154     1.002984940
   59795.03483     1.002947420
   59795.03812     1.002915953
   59795.04141     1.002901796
   59795.04469     1.002906508
   59795.04798     1.002907604
   59795.05127     1.002903039
   59795.05456     1.002892716
   59795.05784     1.002876622
   59795.06113     1.002871874
   59795.06442     1.002869590
   59795.06771     1.002863467
   59795.07099     1.002860720
   59795.07428     1.002854516
   59795.07757     1.002843042
   59795.08085     1.002824941
   59795.08414     1.002800226
   59795.08743     1.002768930
   59795.09072     1.002731109
   59795.09400     1.002686855
   59795.09729     1.002636318
   59795.10058     1.002590906
   59795.10387     1.002559782
   59795.10715     1.002544386
   59795.11044     1.002526626
   59795.11373     1.002511471
   59795.11702     1.002495110
   59795.12030     1.002472954
   59795.12359     1.002449807
   59795.12688     1.002432391
   59795.13017     1.002417093
   59795.13345     1.002395655
   59795.13674     1.002366968
   59795.14003     1.002331049
   59795.14332     1.002301555
   59795.14660     1.002278350
   59795.14989     1.002250743
   59795.15318     1.002218684
   59795.15647     1.002189783
   59795.15975     1.002157634
   59795.16304     1.002129983
   59795.16633     1.002108666
   59795.16962     1.002099473
   59795.17290     1.002096071
   59795.17619     1.002088561
   59795.17948     1.002074776
   59795.18277     1.002054610
   59795.18605     1.002028001
   59795.18934     1.001994918
   59795.19263     1.001955354
   59795.19592     1.001909082
   59795.19920     1.001864771
   59795.20249     1.001820467
   59795.20578     1.001771182
   59795.20907     1.001737928
   59795.21235     1.001704021
   59795.21564     1.001664466
   59795.21893     1.001619303
   59795.22222     1.001568652
   59795.22550     1.001518154
   59795.22879     1.001488983
   59795.23208     1.001474503
   59795.23537     1.001471008
   59795.23865     1.001461604
   59795.24194     1.001446063
   59795.24523     1.001424318
   59795.24852     1.001396982
   59795.25180     1.001371139
   59795.25509     1.001343545
   59795.25838     1.001309324
   59795.26167     1.001268548
   59795.26495     1.001227407
   59795.26824     1.001186574
   59795.27153     1.001138518
   59795.27482     1.001083299
   59795.27810     1.001024626
   59795.28139     1.000969619
   59795.28468     1.000908612
   59795.28797     1.000849685
   59795.29125     1.000813546
   59795.29454     1.000794998
   59795.29783     1.000784805
   59795.30112     1.000774413
   59795.30440     1.000757592
   59795.30769     1.000734996
   59795.31098     1.000718198
   59795.31427     1.000695711
   59795.31755     1.000667022
   59795.32084     1.000632063
   59795.32413     1.000590799
   59795.32742     1.000543220
   59795.33070     1.000489338
   59795.33399     1.000432276
   59795.33728     1.000380134
   59795.34057     1.000322679
   59795.34385     1.000263128
   59795.34714     1.000207525
   59795.35043     1.000146758
   59795.35372     1.000095456
   59795.35700     1.000058635
   59795.36029     1.000037157
   59795.36358     1.000010263
   59795.36687     0.999977303
   59795.37015     0.999943158
   59795.37344     0.999911781
   59795.37673     0.999874830
   59795.38002     0.999832246
   59795.38330     0.999784026
   59795.38659     0.999742145
   59795.38988     0.999702726
   59795.39317     0.999665050
   59795.39645     0.999621659
   59795.39974     0.999572844
   59795.40303     0.999531327
   59795.40632     0.999483686
   59795.40960     0.999429844
   59795.41289     0.999374698
   59795.41618     0.999337030
   59795.41947     0.999319327
   59795.42275     0.999310146
   59795.42604     0.999298401
   59795.42933     0.999289157
   59795.43262     0.999279269
   59795.43590     0.999263274
   59795.43919     0.999241124
   59795.44248     0.999212801
   59795.44577     0.999178317
   59795.44905     0.999137728
   59795.45234     0.999099481
   59795.45563     0.999059363
   59795.45892     0.999012549
   59795.46220     0.998959087
   59795.46549     0.998899045
   59795.46878     0.998839380
   59795.47207     0.998792573
   59795.47535     0.998743057
   59795.47864     0.998709037
   59795.48193     0.998703960
   59795.48522     0.998710313
   59795.48850     0.998711437
   59795.49179     0.998706611
   59795.49508     0.998695730
   59795.49837     0.998678725
   59795.50165     0.998655550
   59795.50494     0.998626181
   59795.50823     0.998590615
   59795.51152     0.998548866
   59795.51480     0.998500970
   59795.51809     0.998446992
   59795.52138     0.998389178
   59795.52467     0.998334254
   59795.52795     0.998275309
   59795.53124     0.998216916
   59795.53453     0.998160028
   59795.53782     0.998111436
   59795.54110     0.998079464
   59795.54439     0.998066113
   59795.54768     0.998065395
   59795.55097     0.998066211
   59795.55425     0.998071851
   59795.55754     0.998073479
   59795.56083     0.998078368
   59795.56412     0.998077405
   59795.56740     0.998073036
   59795.57069     0.998062670
   59795.57398     0.998044972
   59795.57727     0.998031115
   59795.58055     0.997909424
   59795.58384     0.997436802
   59795.58713     0.996615910
   59795.59042     0.995890189
   59795.59370     0.994616975
   59795.59699     0.993519223
   59795.60028     0.991591101
   59795.60356     0.990701155
   59795.60685     0.989008574
   59795.61014     0.986513315
   59795.61343     0.985387820
   59795.61671     0.983397012
   59795.62000     0.980976568
   59795.62329     0.978488015
   59795.62658     0.977193281
   59795.62986     0.974702106
   59795.63315     0.972554700
   59795.63644     0.969850625
   59795.63973     0.967447550
   59795.64301     0.965277710
   59795.64630     0.962356224
   59795.64959     0.958808381
   59795.65288     0.957291224
   59795.65616     0.954558177
   59795.65945     0.951983290
   59795.66274     0.948875477
   59795.66603     0.945106772
   59795.66931     0.943617754
   59795.67260     0.940830463
   59795.67589     0.938258247
   59795.67918     0.936316223
   59795.68246     0.932410519
   59795.68575     0.930112823
   59795.68904     0.927853893
   59795.69233     0.925989612
   59795.69561     0.924803382
   59795.69890     0.922740477
   59795.70219     0.921282857
   59795.70548     0.922040469
   59795.70876     0.921342164
   59795.71205     0.920881838
   59795.71534     0.921218708
   59795.71863     0.919183361
   59795.72191     0.919647966
   59795.72520     0.919416667
   59795.72849     0.919175815
   59795.73178     0.919619888
   59795.73506     0.918330661
   59795.73835     0.918516000
   59795.74164     0.919094782
   59795.74493     0.918508550
   59795.74821     0.918715146
   59795.75150     0.917698675
   59795.75479     0.918603326
   59795.75808     0.918591159
   59795.76136     0.918726531
   59795.76465     0.918244848
   59795.76794     0.918353767
   59795.77123     0.918890565
   59795.77451     0.919100509
   59795.77780     0.918550663
   59795.78109     0.919356367
   59795.78438     0.919602596
   59795.78766     0.919847005
   59795.79095     0.920058851
   59795.79424     0.920647470
   59795.79753     0.920716944
   59795.80081     0.921215449
   59795.80410     0.921839401
   59795.80739     0.922501844
   59795.81068     0.923254335
   59795.81396     0.924576684
   59795.81725     0.926473036
   59795.82054     0.928626655
   59795.82383     0.930937119
   59795.82711     0.933365211
   59795.83040     0.935899078
   59795.83369     0.938532991
   59795.83698     0.941220505
   59795.84026     0.943912280
   59795.84355     0.946607966
   59795.84684     0.949307115
   59795.85013     0.952043819
   59795.85341     0.954776461
   59795.85670     0.957459236
   59795.85999     0.960100172
   59795.86328     0.962713063
   59795.86656     0.965325671
   59795.86985     0.967879831
   59795.87314     0.970346337
   59795.87643     0.972753196
   59795.87971     0.975131498
   59795.88300     0.977433317
   59795.88629     0.979628258
   59795.88958     0.981747132
   59795.89286     0.983792644
   59795.89615     0.985735799
   59795.89944     0.987563961
   59795.90273     0.989268426
   59795.90601     0.990898578
   59795.90930     0.992370073
   59795.91259     0.993728818
   59795.91588     0.994950433
   59795.91916     0.996002457
   59795.92245     0.996890501
   59795.92574     0.997571153
   59795.92903     0.998014948
   59795.93231     0.998116821
   59795.93560     0.998139974
   59795.93889     0.998165168
   59795.94218     0.998079992
   59795.94546     0.998106139
   59795.94875     0.998136021
   59795.95204     0.998164621
   59795.95533     0.998189341
   59795.95861     0.998210415
   59795.96190     0.998230850
   59795.96519     0.998253468
   59795.96848     0.998279088
   59795.97176     0.998321407
   59795.97505     0.998372909
   59795.97834     0.998426077
   59795.98163     0.998477611
   59795.98491     0.998527063
   59795.98820     0.998570430
   59795.99149     0.998607655
   59795.99478     0.998638707
   59795.99806     0.998663581
   59796.00135     0.998688333
   59796.00464     0.998712298
   59796.00793     0.998730783
   59796.01121     0.998754407
   59796.01450     0.998786684
   59796.01779     0.998813801
   59796.02108     0.998838644
   59796.02436     0.998860998
   59796.02765     0.998878232
   59796.03094     0.998908678
   59796.03423     0.998956470
   59796.03751     0.999012082
   59796.04080     0.999067910
   59796.04409     0.999123052
   59796.04738     0.999176035
   59796.05066     0.999223049
   59796.05395     0.999264064
   59796.05724     0.999306555
   59796.06053     0.999346252
   59796.06381     0.999381855
   59796.06710     0.999412596
   59796.07039     0.999445806
   59796.07368     0.999472083
   59796.07696     0.999492223
   59796.08025     0.999514252
   59796.08354     0.999534151
   59796.08683     0.999547838
   59796.09011     0.999556884
   59796.09340     0.999596612
   59796.09669     0.999650370
   59796.09998     0.999710187
   59796.10326     0.999769450
   59796.10655     0.999828222
   59796.10984     0.999888844
   59796.11313     0.999950843
   59796.11641     1.000006690
   59796.11970     1.000056277
   59796.12299     1.000102164
   59796.12627     1.000142162
   59796.12956     1.000175916
   59796.13285     1.000203424
   59796.13614     1.000228380
   59796.13942     1.000254765
   59796.14271     1.000275688
   59796.14600     1.000297995
   59796.14929     1.000321411
   59796.15257     1.000344739
   59796.15586     1.000372491
   59796.15915     1.000413560
   59796.16244     1.000458645
   59796.16572     1.000503093
   59796.16901     1.000545449
   59796.17230     1.000587946
   59796.17559     1.000633034
   59796.17887     1.000672410
   59796.18216     1.000707500
   59796.18545     1.000738325
   59796.18874     1.000768139
   59796.19202     1.000805628
   59796.19531     1.000840474
   59796.19860     1.000872054
   59796.20189     1.000902405
   59796.20517     1.000936248
   59796.20846     1.000963789
   59796.21175     1.000985131
   59796.21504     1.001006071
   59796.21832     1.001046593
   59796.22161     1.001098274
   59796.22490     1.001155337
   59796.22819     1.001212787
   59796.23147     1.001276654
   59796.23476     1.001341172
   59796.23805     1.001400097
   59796.24134     1.001453634
   59796.24462     1.001502922
   59796.24791     1.001545846
   59796.25120     1.001582439
   59796.25449     1.001619633
   59796.25777     1.001653442
   59796.26106     1.001680472
   59796.26435     1.001702865
   59796.26764     1.001719209
   59796.27092     1.001728840
   59796.27421     1.001744708
   59796.27750     1.001769514
   59796.28079     1.001802407
   59796.28407     1.001853828
   59796.28736     1.001909835
   59796.29065     1.001968896
   59796.29394     1.002027767
   59796.29722     1.002086342
   59796.30051     1.002139149
   59796.30380     1.002185574
   59796.30709     1.002225549
   59796.31037     1.002259035
   59796.31366     1.002286015
   59796.31695     1.002306492
   59796.32024     1.002320494
   59796.32352     1.002328076
   59796.32681     1.002332807
   59796.33010     1.002338147
   59796.33339     1.002338220
   59796.33667     1.002334673
   59796.33996     1.002342482
   59796.34325     1.002354627
   59796.34654     1.002381079
   59796.34982     1.002419105
   59796.35311     1.002461795
   59796.35640     1.002518588
   59796.35969     1.002574386
   59796.36297     1.002627336
   59796.36626     1.002678933
   59796.36955     1.002732748
   59796.37284     1.002780070
   59796.37612     1.002820817
   59796.37941     1.002857442
   59796.38270     1.002887957
   59796.38599     1.002911896
   59796.38927     1.002929266
   59796.39256     1.002940095
   59796.39585     1.002944438
   59796.39914     1.002942386
   59796.40242     1.002934090
   59796.40571     1.002927386
   59796.40900     1.002924185
   59796.41229     1.002939943
   59796.41557     1.002962023
   59796.41886     1.002994852
   59796.42215     1.003040796
   59796.42544     1.003081642
   59796.42872     1.003118700
   59796.43201     1.003151750
   59796.43530     1.003177738
   59796.43859     1.003197860
   59796.44187     1.003220388
   59796.44516     1.003236279
   59796.44845     1.003247176
   59796.45174     1.003252690
   59796.45502     1.003251622
   59796.45831     1.003243989
   59796.46160     1.003229837
   59796.46489     1.003214244
   59796.46817     1.003198155
   59796.47146     1.003187883
   59796.47475     1.003188194
   59796.47804     1.003208883
   59796.48132     1.003233985
   59796.48461     1.003257818
   59796.48790     1.003279753
   59796.49119     1.003299881
   59796.49447     1.003319644
   59796.49776     1.003334114
   59796.50105     1.003344427
   59796.50434     1.003357341
   59796.50762     1.003377062
   59796.51091     1.003393266
   59796.51420     1.003404628
   59796.51749     1.003411823
   59796.52077     1.003413686
   59796.52406     1.003419090
   59796.52735     1.003418101
   59796.53064     1.003412670
   59796.53392     1.003404395
   59796.53721     1.003401396
   59796.54050     1.003412903
   59796.54379     1.003432401
   59796.54707     1.003450358
   59796.55036     1.003474127
   59796.55365     1.003494680
   59796.55694     1.003511376
   59796.56022     1.003527904
   59796.56351     1.003543119
   59796.56680     1.003553404
   59796.57009     1.003558374
   59796.57337     1.003556653
   59796.57666     1.003548257
   59796.57995     1.003533224
   59796.58324     1.003511629
   59796.58652     1.003487800
   59796.58981     1.003463968
   59796.59310     1.003435378
   59796.59639     1.003399927
   59796.59967     1.003363723
   59796.60296     1.003341073
   59796.60625     1.003348771
   59796.60954     1.003366137
   59796.61282     1.003382897
   59796.61611     1.003393912
   59796.61940     1.003404802
   59796.62269     1.003414423
   59796.62597     1.003417670
   59796.62926     1.003417687
   59796.63255     1.003417144
   59796.63584     1.003411893
   59796.63912     1.003400438
   59796.64241     1.003382042
   59796.64570     1.003365773
   59796.64898     1.003344296
   59796.65227     1.003318738
   59796.65556     1.003287085
   59796.65885     1.003248988
   59796.66213     1.003204410
   59796.66542     1.003165761
   59796.66871     1.003142778
   59796.67200     1.003145027
   59796.67528     1.003147264
   59796.67857     1.003144228
   59796.68186     1.003135341
   59796.68515     1.003120550
   59796.68843     1.003108928
   59796.69172     1.003106296
   59796.69501     1.003101257
   59796.69830     1.003090762
   59796.70158     1.003082379
   59796.70487     1.003072906
   59796.70816     1.003056716
   59796.71145     1.003033824
   59796.71473     1.003004209
   59796.71802     1.002967924
   59796.72131     1.002925027
   59796.72460     1.002875604
   59796.72788     1.002828406
   59796.73117     1.002788729
   59796.73446     1.002764195
   59796.73775     1.002748366
   59796.74103     1.002728140
   59796.74432     1.002714626
   59796.74761     1.002695166
   59796.75090     1.002669760
   59796.75418     1.002645212
   59796.75747     1.002621619
   59796.76076     1.002603754
   59796.76405     1.002578545
   59796.76733     1.002550354
   59796.77062     1.002523927
   59796.77391     1.002502570
   59796.77720     1.002477961
   59796.78048     1.002447639
   59796.78377     1.002419762
   59796.78706     1.002388660
   59796.79035     1.002353164
   59796.79363     1.002326621
   59796.79692     1.002314988
