# Supplementary material for: Discovery of the most compact 3+1-type quadruple star system TIC 120362137
Source: Nat Commun. 2026 Mar 3;17:1859. doi: 10.1038/s41467-026-69223-4 (PMC12957322; doi:10.1038/s41467-026-69223-4)
Supplement: Supplementary file 13 — Source Data [file 41467_2026_69223_MOESM13_ESM.zip › SDF_Fig1b_part3.txt]

# Figure 1b
#
#SDF_Fig1b_part3.txt
#
# Residual flux data around the second third-body eclipse in Sector 54. (Red circles in the lower part of the figure) 
#
# x The mid-time of the binned observations [in BJD - 240000]
# y Residual flux from 1800-sec binned TESS observations minus model curve
 59790.003581   +0.000955040
 59790.024414	+0.001612923
 59790.045247	+0.002008774
 59790.066080	+0.000394022
 59790.086913	+0.000678282
 59790.107746	+0.000758425
 59790.128579	+0.000980826
 59790.149412	+0.001002069
 59790.170245	+0.000962591
 59790.191079	+0.000837589
 59790.211912	+0.000995351
 59790.232745	+0.001038239
 59790.253578	+0.000985496
 59790.274411	+0.000951381
 59790.295244	+0.001913698
 59790.316077	+0.002004391
 59790.336910	+0.001949444
 59790.357743	+0.000806155
 59790.378576	+0.000960349
 59790.399409	+0.001526322
 59790.420242	+0.001229928
 59790.441076	+0.002033601
 59790.461909	+0.002202068
 59790.482742	+0.001554955
 59790.503575	+0.002039543
 59790.524408	+0.001762580
 59790.545241	+0.002002153
 59790.566074	+0.001049166
 59790.586907	+0.000653763
 59790.607740	+0.001625048
 59790.628573	+0.001929784
 59790.649407	+0.000865476
 59790.670240	+0.001943755
 59790.691073	+0.002415916
 59790.711906	+0.001798630
 59790.732739	+0.002881975
 59790.753572	+0.001958647
 59790.774405	+0.001348265
 59790.795238	+0.000139071
 59790.816071	+0.000983078
 59790.836904	+0.000648534
 59790.857737	+0.001397249
 59790.878571	+0.002089591
 59790.899404	+0.001436031
 59790.920237	+0.000724885
 59790.941070	+0.000470929
 59790.961903	-0.000487214
 59790.982736	+0.001686996
 59791.003569	+0.002364399
 59791.024402	+0.002749274
 59791.045235	+0.001486710
 59791.066068	+0.002143284
 59791.086901	+0.001738811
 59791.107734	+0.001870681
 59791.128568	+0.001660291
 59791.149401	+0.002517603
 59791.170234	+0.002587817
 59791.191067	+0.002111815
 59791.211900	+0.001941246
 59791.232733	+0.000878469
 59791.253566	+0.002210676
 59791.274399	+0.002330291
 59791.295232	+0.002665462
 59791.316065	+0.002446156
 59791.336898	+0.001775035
 59791.357732	+0.001306765
 59791.378565	+0.001764484
 59791.399398	+0.002150394
 59791.420231	+0.001348518
 59791.441064	+0.001031025
 59791.461897	+0.002241519
 59791.482730	+0.001222876
 59791.503563	+0.001484401
 59791.524396	+0.001685246
 59791.545229	+0.000143849
 59791.566062	+0.001694821
 59791.586896	+0.001307407
 59791.607729	+0.000543235
 59791.628562	+0.001756073
 59791.649395	+0.001422144
 59791.670228	+0.001664358
 59791.691061	+0.001222843
 59791.711894	+0.001550862
 59791.732727	+0.002181170
 59791.753560	+0.002042064
 59791.774393	+0.001738186
 59791.795226	+0.001509017
 59791.816059	+0.000990309
 59791.836893	+0.001623283
 59791.857726	+0.002134456
 59791.878559	+0.002153114
 59791.899392	+0.001835391
 59791.920225	+0.002586767
 59791.941058	+0.002569111
 59791.961891	+0.002276597
 59791.982724	+0.002114198
 59792.003557	+0.003058136
 59792.024390	+0.002529145
 59792.045223	+0.002289233
 59792.066056	+0.002146448
 59792.086890	+0.002608928
 59792.107723	+0.002931165
 59792.128556	+0.002937733
 59792.149389	+0.002184348
 59792.170222	+0.002943186
 59792.191055	+0.002989975
 59792.211888	+0.002965509
 59792.232721	+0.003375742
 59792.253554	+0.002661725
 59792.274387	+0.004169976
 59792.295220	+0.002622743
 59792.316054	+0.002888161
 59792.336887	+0.003610625
 59792.357720	+0.003330097
 59792.378553	+0.004321922
 59792.399386	+0.005716069
 59792.420219	+0.004616734
 59792.441052	+0.003913562
 59792.461885	+0.003765916
 59792.482718	+0.004643493
 59792.503551	+0.005019497
 59792.524384	+0.005747255
 59792.545217	+0.005226846
 59792.566050	+0.004483690
 59792.586884	+0.004474672
 59792.607717	+0.005839527
 59792.627855	+0.005306913
 59792.652161	+0.008000790
 59792.672994	+0.007481608
 59792.693827	+0.009274226
 59792.717438	+0.008056041
 59792.728549	+0.008110898
 59792.777854	+0.003551318
 59792.860492	+0.001232338
 59792.881325	-0.000235787
 59792.902158	+0.000100402
 59792.922991	+0.000097893
 59792.943824	+0.000975264
 59792.964657	+0.003819606
 59792.985490	+0.003278918
 59793.006323	+0.003447618
 59793.027156	+0.005122567
 59793.047989	+0.003826989
 59793.068822	+0.004429465
 59793.089655	+0.004090195
 59793.110488	+0.004128000
 59793.131321	+0.003500906
 59793.152155	+0.004544009
 59793.172988	+0.003545417
 59793.193821	+0.004271155
 59793.214654	+0.004346386
 59793.235487	+0.004045454
 59793.256320	+0.003654990
 59793.277153	+0.004084895
 59793.297986	+0.004952267
 59793.318819	+0.003768429
 59793.339652	+0.004156110
 59793.360485	+0.004319294
 59793.381319	+0.003661010
 59793.402152	+0.003544879
 59793.422985	+0.004324504
 59793.443818	+0.003447975
 59793.464651	+0.004701442
 59793.485484	+0.004370659
 59793.506317	+0.003163909
 59793.527150	+0.001920463
 59793.547983	+0.001844222
 59793.568816	+0.001032553
 59793.589649	+0.000567847
 59793.610482	+0.002154681
 59793.631315	+0.003742748
 59793.652149	+0.004434340
 59793.672982	+0.004722548
 59793.693815	+0.004636000
 59793.714648	+0.004539343
 59793.735481	+0.004232517
 59793.756314	+0.004139602
 59793.777147	+0.004101171
 59793.797980	+0.004390805
 59793.818813	+0.004219108
 59793.839646	+0.004475070
 59793.860479	+0.004572583
 59793.881313	+0.003563907
 59793.902146	+0.004239224
 59793.922979	+0.004307828
 59793.943812	+0.003203884
 59793.964645	+0.003407312
 59793.985478	+0.004505635
 59794.006311	+0.004409573
 59794.027144	+0.006150750
 59794.047977	+0.004216913
 59794.068810	+0.002180770
 59794.089643	+0.002284712
 59794.110476	+0.002336709
 59794.131309	+0.002575919
 59794.152142	+0.002437804
 59794.172976	+0.002539580
 59794.193809	+0.002919627
 59794.214642	+0.003448570
 59794.235475	+0.002838003
 59794.256308	+0.002910980
 59794.277141	+0.002024582
 59794.297974	+0.002883920
 59794.318807	+0.003874358
 59794.339640	+0.004047713
 59794.360473	+0.002931930
 59794.381306	+0.003752469
 59794.402140	+0.003596405
 59794.422973	+0.003650241
 59794.443806	+0.002565322
 59794.464639	+0.003631213
 59794.485472	+0.002212849
 59794.506305	+0.003218009
 59794.527138	+0.002810663
 59794.547971	+0.003177282
 59794.568804	+0.002486677
 59794.589637	+0.002492769
 59794.610470	+0.002963605
 59794.631303	+0.002644985
 59794.652136	+0.002291106
 59794.672969	+0.001705278
 59794.693803	+0.002626607
 59794.714636	+0.003377379
 59794.735469	+0.002660584
 59794.756302	+0.001575909
 59794.777135	+0.003183934
 59794.797968	+0.002208856
 59794.818801	+0.002211681
 59794.839634	+0.002034228
 59794.860467	+0.001470535
 59794.881300	+0.001741247
 59794.902133	+0.001333331
 59794.922967	+0.001711900
 59794.943800	+0.001535700
 59794.964633	+0.002253061
 59794.985466	+0.001296352
 59795.006299	+0.001008532
 59795.027132	+0.000564176
 59795.047965	+0.001637393
 59795.068798	+0.002019662
 59795.089631	+0.001242682
 59795.110464	+0.001260519
 59795.131297	+0.001539465
 59795.152130	+0.000593336
 59795.172963	+0.001331019
 59795.193796	+0.000506252
 59795.214629	+0.001099757
 59795.235463	+0.001909193
 59795.422960	+0.000963447
 59795.443793	+0.001906265
 59795.464626	+0.001292542
 59795.485459	+0.002041414
 59795.506292	+0.000833702
 59795.527126	+0.001986294
 59795.547959	+0.001252696
 59795.568792	+0.001263607
 59795.589625	+0.000011064
 59795.610458	+0.000660352
 59795.631291	-0.000672565
 59795.652124	+0.000040526
 59795.672957	+0.000554496
 59795.693790	+0.000337750
 59795.714623	-0.001264101
 59795.735456	+0.000289583
 59795.756289	-0.000624105
 59795.777122	+0.000293396
 59795.797955	-0.000096955
 59795.818788	+0.001799518
 59795.839621	+0.001346668
 59795.860454	+0.000857081
 59795.881288	+0.000332629
 59795.902121	-0.000109306
 59795.922954	+0.000217627
 59795.943787	-0.000390673
 59795.964620	-0.000462974
 59795.985453	+0.000334386
 59796.006286	-0.000633259
 59796.027119	-0.000104791
 59796.047952	-0.001393727
 59796.068785	+0.000340504
