# Supplementary material for: Discovery of the most compact 3+1-type quadruple star system TIC 120362137
Source: Nat Commun. 2026 Mar 3;17:1859. doi: 10.1038/s41467-026-69223-4 (PMC12957322; doi:10.1038/s41467-026-69223-4)
Supplement: Supplementary file 13 — Source Data [file 41467_2026_69223_MOESM13_ESM.zip › SDF_Fig2_part1.txt]

# Figure 2
#
#SDF_Fig2_part1.txt
#
# Observed primary ETV data. The large red circles in the upper part of the plot
#
# x Mid-minima times of primary eclipses [in BJD-2400000]
# y Primary ETV points [in days]
58684.424777237      -0.009222763
58687.709799341      -0.012125659
58690.995426368      -0.014423632
58694.282200669      -0.015574331
58697.567301271      -0.018398729
58700.855258053      -0.018366947
58704.143988151      -0.017561849
58707.436197101      -0.013277899
59013.215849382      -0.010650618
59016.509227737      -0.005197263
59019.797185540      -0.005164460
59029.673478640       0.007353640
59032.960188287       0.006138287
59325.569836563      -0.009538437
59358.441704503      -0.016920497
59381.469421721      -0.004678279
59391.340501057       0.002626057
59394.625650399      -0.000149601
59397.911369521      -0.002355479
59401.196106139      -0.005543861
59407.766419311      -0.011080689
59411.052446471      -0.012978529
59414.338760089      -0.014589911
59417.626428430      -0.014846570
59420.914553787      -0.014646213
59424.205242033      -0.011882967
59427.494149462      -0.010900538
59430.783882528      -0.009092472
59434.079404719      -0.001495281
59437.370587820       0.001762820
59440.659948342       0.003198342
59443.945980923       0.001305923
59460.374645250      -0.009654750
59516.262448374      -0.016576626
59634.630149273      -0.014175727
59746.435209176       0.001434176
59753.008116721      -0.001508279
59759.578688954      -0.006786046
59766.149651784      -0.011673216
59776.008318288      -0.016781712
59779.298638490      -0.014386510
59785.876787564      -0.012087436
59789.167177167      -0.009622833
59795.754302056       0.001652056
60111.397268657       0.003818657
60315.247078028       0.002278028
60318.533217034       0.000492034
60321.818211079      -0.002438921
60325.103662918      -0.004912082
60328.389494951      -0.007005049
60331.675719654      -0.008705346
60338.248737204      -0.011537796
60410.594813292       0.000188292
60482.919570289      -0.009404711
60486.200986006      -0.015913994
60489.491963862      -0.012861138
60492.779793371      -0.012956629
60496.067355968      -0.013319032
60499.355314262      -0.013285738
60502.643408766      -0.013116234
60505.931297651      -0.013152349
60509.231509594      -0.000865406
60512.523523545       0.003223545
60515.810267174       0.002042174
60519.096761401       0.000611401
60522.382121314      -0.001953686
60525.667910859      -0.004089141
60528.953528224      -0.006396776
60532.239180289      -0.008669711
