# Supplementary material for: Discovery of the most compact 3+1-type quadruple star system TIC 120362137
Source: Nat Commun. 2026 Mar 3;17:1859. doi: 10.1038/s41467-026-69223-4 (PMC12957322; doi:10.1038/s41467-026-69223-4)
Supplement: Supplementary file 13 — Source Data [file 41467_2026_69223_MOESM13_ESM.zip › SDF_Fig2_part2.txt]

# Figure 2
#
#SDF_Fig2_part2.txt
#
# Observed secondary ETV data. The large  blue boxes in the upper part of the plot.
#
# x Mid-minima times of secondary eclipses [in BJD-2400000]
# y Secondary ETV points [in days]
58686.079441926     0.001479426   
58689.363477900    -0.002409600 
58692.648603242    -0.005209258 
58695.934115236    -0.007622264 
58699.221633879    -0.008028621 
58702.510373086    -0.007214414 
58705.799536504    -0.005975996 
58709.091236633    -0.002200867 
59011.586472626     0.003935126 
59014.871308827     0.000846327 
59018.161179909     0.002792409 
59021.450670893     0.004358393 
59024.745480593     0.011243093 
59028.037122541     0.014960041 
59031.326466557     0.016379057 
59034.612016666     0.014004166 
59330.512958755     0.001696255 
59340.384994186     0.009956686 
59353.525711442    -0.001026058 
59363.380806558    -0.009705942 
59376.538625454    -0.003587046 
59379.828135090    -0.002002410 
59392.991044064     0.009206564 
59396.277477833     0.007715333 
59399.562740819     0.005053319 
59402.847336755     0.001724255 
59406.132522243    -0.001015257 
59409.417320693    -0.004141807 
59412.703588965    -0.005798535 
59422.566130318    -0.007032182 
59425.857055663    -0.004031837 
59429.145755574    -0.003256926 
59432.437114883     0.000177383 
59435.731151901     0.006289401 
59439.023466484     0.010678984 
59442.311114409     0.010401909 
59445.597333750     0.008696250 
59465.307828149    -0.008359351 
59488.342229574     0.010567074 
59662.584526757    -0.007160743 
59718.481409278    -0.005003222 
59744.799675364     0.009862864 
59751.374443094     0.008780594 
59754.660008865     0.006421365 
59757.945107437     0.003594937 
59761.229064487    -0.000373013 
59764.515433614    -0.001928886 
59767.801135683    -0.004151817 
59771.087626217    -0.005586283 
59774.373975105    -0.007162395 
59780.950387587    -0.006599913 
59784.241010473    -0.003902027 
59787.528797361    -0.004040139 
59790.822847533     0.002085033 
59794.117724297     0.009036797 
60313.612916416     0.012078916 
60316.898827369     0.010064869 
60320.184314180     0.007626680 
60323.469563659     0.004951159 
60326.754815692     0.002278192 
60330.039858132    -0.000604368 
60336.612377052    -0.003935448 
60415.535677137     0.009164637 
60481.283928934    -0.001083566 
60484.569054402    -0.003883098 
60491.141257379    -0.007530121 
60494.428337333    -0.008375167 
60497.716475810    -0.008161690 
60501.005869867    -0.006692633 
60504.294399534    -0.006087966 
60507.589630089     0.001217589 
60510.884385600     0.008048100 
60514.173810276     0.009547776 
60517.461265057     0.009077557 
60520.747082337     0.006969837 
60524.032796149     0.004758649 
60527.317823827     0.001861327 
60530.603671526    -0.000215974 
