# Supplementary material for: Discovery of the most compact 3+1-type quadruple star system TIC 120362137
Source: Nat Commun. 2026 Mar 3;17:1859. doi: 10.1038/s41467-026-69223-4 (PMC12957322; doi:10.1038/s41467-026-69223-4)
Supplement: Supplementary file 13 — Source Data [file 41467_2026_69223_MOESM13_ESM.zip › SDF_Fig2_part3.txt]

# Figure 2
#
#SDF_Fig2_part3.txt
#
# Modelled primary ETV data. The small red circles, connected with red straight lines, in the upper part of the plot.
#
# x Mid-minima times of modelled primary eclipses [in BJD-2400000]
# y Modelled primary ETV points [in days] 
 58684.42474	 -0.00926
 58687.70985	 -0.01208
 58690.99514	 -0.01471
 58694.28083	 -0.01694
 58697.56725	 -0.01845
 58700.85492	 -0.01870
 58704.14460	 -0.01695
 58707.43623	 -0.01324
 58710.72650	 -0.01090
 58714.01557	 -0.00976
 58717.30866	 -0.00459
 58720.60034	 -0.00083
 58723.88869	 -0.00041
 58727.17510	 -0.00192
 58730.46064	 -0.00431
 58733.74582	 -0.00706
 58737.03091	 -0.00989
 58740.31609	 -0.01263
 58743.60155	 -0.01510
 58746.88753	 -0.01704
 58750.17444	 -0.01806
 58753.46291	 -0.01751
 58756.75358	 -0.01477
 58760.04517	 -0.01110
 58763.33406	 -0.01014
 58766.62513	 -0.00699
 58769.91843	 -0.00162
 58773.20854	  0.00057
 58776.49585	 -0.00005
 58779.78177	 -0.00205
 58783.06711	 -0.00464
 58786.35224	 -0.00743
 58789.63736	 -0.01024
 58792.92266	 -0.01286
 58796.20833	 -0.01512
 58799.49467	 -0.01671
 58802.78218	 -0.01712
 58806.07157	 -0.01566
 58809.36301	 -0.01214
 58812.65360	 -0.00947
 58815.94244	 -0.00856
 58819.23555	 -0.00337
 58822.52777	  0.00092
 58825.81644	  0.00166
 58829.10298	  0.00028
 58832.38859	 -0.00204
 58835.67381	 -0.00474
 58838.95892	 -0.00755
 58842.24411	 -0.01029
 58845.52956	 -0.01277
 58848.81548	 -0.01477
 58852.10226	 -0.01591
 58855.39049	 -0.01561
 58858.68083	 -0.01319
 58861.97245	 -0.00950
 58865.26162	 -0.00825
 58868.55227	 -0.00553
 58871.84602	  0.00029
 58875.13663	  0.00298
 58878.42415	  0.00258
 58881.71018	  0.00068
 58884.99557	 -0.00185
 58888.28073	 -0.00462
 58891.56587	 -0.00741
 58894.85116	 -0.01004
 58898.13679	 -0.01234
 58901.42303	 -0.01402
 58904.71033	 -0.01464
 58907.99937	 -0.01353
 58911.29051	 -0.01031
 58914.58143	 -0.00732
 58917.87010	 -0.00657
 58921.16310	 -0.00150
 58924.45600	  0.00348
 58927.74506	  0.00461
 58931.03177	  0.00339
 58934.31744	  0.00114
 58937.60270	 -0.00152
 58940.88784	 -0.00431
 58944.17304	 -0.00704
 58947.45845	 -0.00955
 58950.74431	 -0.01161
 58954.03093	 -0.01292
 58957.31885	 -0.01293
 58960.60872	 -0.01098
 58963.90018	 -0.00744
 58967.18976	 -0.00579
 58970.47978	 -0.00369
 58973.77397	  0.00257
 58977.06529	  0.00596
 58980.35312	  0.00587
 58983.63926	  0.00408
 58986.92471	  0.00161
 58990.20990	 -0.00113
 58993.49505	 -0.00390
 58996.78033	 -0.00655
 59000.06591	 -0.00889
 59003.35204	 -0.01068
 59006.63911	 -0.01154
 59009.92770	 -0.01088
 59013.21826	 -0.00824
 59016.50927	 -0.00516
 59019.79791	 -0.00444
 59023.09029	  0.00001
 59026.38404	  0.00584
 59029.67373	  0.00761
 59032.96067	  0.00662
 59036.24644	  0.00447
 59039.53175	  0.00185
 59042.81691	 -0.00092
 59046.10211	 -0.00364
 59049.38750	 -0.00617
 59052.67330	 -0.00830
 59055.95977	 -0.00975
 59059.24737	 -0.01008
 59062.53665	 -0.00873
 59065.82751	 -0.00579
 59069.11732	 -0.00390
 59072.40649	 -0.00266
 59075.70045	  0.00338
 59078.99271	  0.00771
 59082.28105	  0.00813
 59085.56738	  0.00653
 59088.85289	  0.00412
 59092.13811	  0.00141
 59095.42327	 -0.00135
 59098.70854	 -0.00401
 59101.99409	 -0.00638
 59105.28016	 -0.00824
 59108.56708	 -0.00925
 59111.85534	 -0.00891
 59115.14531	 -0.00686
 59118.43587	 -0.00423
 59121.72450	 -0.00352
 59125.01564	 -0.00031
 59128.30947	  0.00560
 59131.59983	  0.00803
 59134.88708	  0.00736
 59138.17294	  0.00529
 59141.45827	  0.00269
 59144.74341	 -0.00009
 59148.02858	 -0.00285
 59151.31393	 -0.00542
 59154.59965	 -0.00762
 59157.88603	 -0.00917
 59161.17350	 -0.00963
 59164.46255	 -0.00850
 59167.75311	 -0.00587
 59171.04280	 -0.00410
 59174.33163	 -0.00319
 59177.62492	  0.00217
 59180.91729	  0.00662
 59184.20586	  0.00726
 59187.49226	  0.00573
 59190.77776	  0.00331
 59194.06292	  0.00055
 59197.34801	 -0.00229
 59200.63319	 -0.00503
 59203.91863	 -0.00752
 59207.20454	 -0.00953
 59210.49126	 -0.01074
 59213.77929	 -0.01063
 59217.06910	 -0.00875
 59220.35979	 -0.00599
 59223.64850	 -0.00520
 59226.93939	 -0.00223
 59230.23346	  0.00391
 59233.52399	  0.00652
 59236.81128	  0.00588
 59240.09711	  0.00378
 59243.38238	  0.00113
 59246.66746	 -0.00171
 59249.95254	 -0.00456
 59253.23778	 -0.00724
 59256.52336	 -0.00959
 59259.80951	 -0.01136
 59263.09664	 -0.01216
 59266.38528	 -0.01145
 59269.67563	 -0.00902
 59272.96576	 -0.00681
 59276.25433	 -0.00617
 59279.54778	 -0.00065
 59282.84099	  0.00464
 59286.12987	  0.00559
 59289.41633	  0.00413
 59292.70185	  0.00172
 59295.98701	 -0.00104
 59299.27207	 -0.00390
 59302.55721	 -0.00669
 59305.84257	 -0.00925
 59309.12835	 -0.01140
 59312.41484	 -0.01284
 59315.70247	 -0.01313
 59318.99174	 -0.01178
 59322.28229	 -0.00916
 59325.57139	 -0.00799
 59328.86148	 -0.00582
 59332.15624	  0.00102
 59335.44768	  0.00453
 59338.73528	  0.00421
 59342.02123	  0.00223
 59345.30657	 -0.00035
 59348.59170	 -0.00315
 59351.87681	 -0.00597
 59355.16205	 -0.00865
 59358.44759	 -0.01104
 59361.73364	 -0.01291
 59365.02054	 -0.01393
 59368.30877	 -0.01363
 59371.59862	 -0.01170
 59374.88880	 -0.00945
 59378.17727	 -0.00891
 59381.47004	 -0.00406
 59384.76422	  0.00219
 59388.05378	  0.00383
 59391.34049	  0.00262
 59394.62612	  0.00032
 59397.91137	 -0.00235
 59401.19651	 -0.00514
 59404.48170	 -0.00787
 59407.76709	 -0.01041
 59411.05285	 -0.01258
 59414.33924	 -0.01411
 59417.62665	 -0.01463
 59420.91552	 -0.01368
 59424.20569	 -0.01143
 59427.49497	 -0.01008
 59430.78439	 -0.00859
 59434.07913	 -0.00177
 59437.37146	  0.00264
 59440.65950	  0.00275
 59443.94563	  0.00095
 59447.23108	 -0.00152
 59450.51630	 -0.00423
 59453.80148	 -0.00697
 59457.08678	 -0.00959
 59460.37234	 -0.01196
 59463.65838	 -0.01385
 59466.94518	 -0.01497
 59470.23316	 -0.01491
 59473.52263	 -0.01337
 59476.81265	 -0.01128
 59480.10116	 -0.01069
 59483.39311	 -0.00666
 59486.68784	  0.00014
 59489.97805	  0.00243
 59493.26504	  0.00149
 59496.55080	 -0.00067
 59499.83615	 -0.00325
 59503.12138	 -0.00594
 59506.40664	 -0.00861
 59509.69208	 -0.01110
 59512.97786	 -0.01324
 59516.26422	 -0.01481
 59519.55150	 -0.01545
 59522.84010	 -0.01478
 59526.12995	 -0.01285
 59529.41928	 -0.01145
 59532.70829	 -0.01036
 59536.00270	 -0.00388
 59539.29574	  0.00124
 59542.58421	  0.00179
 59545.87051	  0.00016
 59549.15607	 -0.00220
 59552.44138	 -0.00482
 59555.72665	 -0.00748
 59559.01201	 -0.01004
 59562.29762	 -0.01236
 59565.58366	 -0.01424
 59568.87040	 -0.01543
 59572.15822	 -0.01553
 59575.44739	 -0.01428
 59578.73723	 -0.01237
 59582.02580	 -0.01173
 59585.31707	 -0.00838
 59588.61207	 -0.00130
 59591.90289	  0.00159
 59595.19014	  0.00091
 59598.47603	 -0.00112
 59601.76148	 -0.00360
 59605.04678	 -0.00622
 59608.33212	 -0.00881
 59611.61761	 -0.01124
 59614.90342	 -0.01336
 59618.18976	 -0.01494
 59621.47695	 -0.01567
 59624.76535	 -0.01520
 59628.05494	 -0.01354
 59631.34426	 -0.01214
 59634.63304	 -0.01129
 59637.92701	 -0.00524
 59641.22065	  0.00047
 59644.50953	  0.00143
 59647.79600	 -0.00003
 59651.08165	 -0.00230
 59654.36705	 -0.00483
 59657.65239	 -0.00741
 59660.93781	 -0.00991
 59664.22346	 -0.01219
 59667.50951	 -0.01406
 59670.79622	 -0.01528
 59674.08391	 -0.01552
 59677.37286	 -0.01449
 59680.66253	 -0.01275
 59683.95114	 -0.01206
 59687.24185	 -0.00927
 59690.53699	 -0.00206
 59693.82838	  0.00141
 59697.11588	  0.00098
 59700.40189	 -0.00093
 59703.68742	 -0.00333
 59706.97280	 -0.00587
 59710.25820	 -0.00840
 59713.54375	 -0.01078
 59716.82958	 -0.01287
 59720.11592	 -0.01446
 59723.40304	 -0.01526
 59726.69127	 -0.01496
 59729.98064	 -0.01351
 59733.26994	 -0.01214
 59736.55856	 -0.01144
 59739.85208	 -0.00584
 59743.14623	  0.00038
 59746.43552	  0.00175
 59749.72215	  0.00045
 59753.00790	 -0.00173
 59756.29336	 -0.00419
 59759.57877	 -0.00670
 59762.86425	 -0.00915
 59766.14994	 -0.01139
 59769.43600	 -0.01325
 59772.72267	 -0.01451
 59776.01025	 -0.01485
 59779.29901	 -0.01402
 59782.58854	 -0.01241
 59785.87720	 -0.01168
 59789.16744	 -0.00936
 59792.46263	 -0.00209
 59795.75458	  0.00193
 59799.04234	  0.00176
 59802.32845	 -0.00005
 59805.61406	 -0.00237
 59808.89951	 -0.00484
 59812.18496	 -0.00731
 59815.47055	 -0.00965
 59818.75641	 -0.01172
 59822.04273	 -0.01332
 59825.32978	 -0.01420
 59828.61786	 -0.01404
 59831.90706	 -0.01277
 59835.19633	 -0.01142
 59838.48484	 -0.01083
 59841.77793	 -0.00567
 59845.07256	  0.00103
 59848.36227	  0.00282
 59851.64905	  0.00167
 59854.93487	 -0.00043
 59858.22040	 -0.00282
 59861.50587	 -0.00528
 59864.79139	 -0.00768
 59868.07711	 -0.00989
 59871.36316	 -0.01176
 59874.64979	 -0.01306
 59877.93726	 -0.01351
 59881.22585	 -0.01285
 59884.51525	 -0.01137
 59887.80397	 -0.01058
 59891.09382	 -0.00866
 59894.38904	 -0.00136
 59897.68157	  0.00325
 59900.96958	  0.00333
 59904.25579	  0.00161
 59907.54146	 -0.00064
 59910.82696	 -0.00306
 59914.11246	 -0.00549
 59917.39808	 -0.00780
 59920.68394	 -0.00986
 59923.97022	 -0.01150
 59927.25718	 -0.01247
 59930.54511	 -0.01246
 59933.83414	 -0.01136
 59937.12340	 -0.01002
 59940.41185	 -0.00950
 59943.70451	 -0.00477
 59946.99968	  0.00248
 59950.28984	  0.00471
 59953.57676	  0.00371
 59956.86265	  0.00168
 59960.14824	 -0.00066
 59963.43375	 -0.00308
 59966.71930	 -0.00545
 59970.00501	 -0.00766
 59973.29104	 -0.00956
 59976.57758	 -0.01095
 59979.86491	 -0.01154
 59983.15329	 -0.01109
 59986.44256	 -0.00974
 59989.73136	 -0.00886
 59993.02079	 -0.00736
 59996.31609	  0.00001
 59999.60935	  0.00535
 60002.89765	  0.00572
 60006.18394	  0.00409
 60009.46966	  0.00189
 60012.75521	 -0.00049
 60016.04074	 -0.00289
 60019.32635	 -0.00520
 60022.61218	 -0.00729
 60025.89839	 -0.00901
 60029.18520	 -0.01013
 60032.47289	 -0.01036
 60035.76165	 -0.00953
 60039.05087	 -0.00823
 60042.33928	 -0.00774
 60045.63128	 -0.00367
 60048.92725	  0.00437
 60052.21808	  0.00728
 60055.50517	  0.00645
 60058.79113	  0.00448
 60062.07677	  0.00219
 60065.36231	 -0.00019
 60068.64787	 -0.00256
 60071.93356	 -0.00479
 60075.21951	 -0.00677
 60078.50591	 -0.00829
 60081.79298	 -0.00914
 60085.08100	 -0.00905
 60088.36993	 -0.00805
 60091.65876	 -0.00714
 60094.94758	 -0.00624
 60098.24249	  0.00074
 60101.53706	  0.00738
 60104.82590	  0.00830
 60108.11232	  0.00680
 60111.39811	  0.00466
 60114.68371	  0.00234
 60117.96927	 -0.00003
 60121.25488	 -0.00235
 60124.54066	 -0.00449
 60127.82677	 -0.00631
 60131.11338	 -0.00762
 60134.40072	 -0.00820
 60137.68897	 -0.00788
 60140.97780	 -0.00698
 60144.26611	 -0.00659
 60147.55661	 -0.00402
 60150.85285	  0.00430
 60154.14505	  0.00857
 60157.43256	  0.00816
 60160.71863	  0.00630
 60164.00434	  0.00409
 60167.28993	  0.00175
 60170.57552	 -0.00058
 60173.86120	 -0.00282
 60177.14712	 -0.00483
 60180.43342	 -0.00646
 60183.72030	 -0.00750
 60187.00797	 -0.00776
 60190.29640	 -0.00725
 60193.58486	 -0.00671
 60196.87318	 -0.00632
 60200.16634	 -0.00108
 60203.46157	  0.00622
 60206.75130	  0.00803
 60210.03794	  0.00674
 60213.32379	  0.00466
 60216.60943	  0.00238
 60219.89501	  0.00003
 60223.18063	 -0.00227
 60226.46640	 -0.00443
 60229.75247	 -0.00628
 60233.03900	 -0.00767
 60236.32622	 -0.00838
 60239.61425	 -0.00828
 60242.90277	 -0.00768
 60246.19087	 -0.00751
 60249.48070	 -0.00560
 60252.77606	  0.00183
 60256.06872	  0.00657
 60259.35654	  0.00646
 60262.64263	  0.00463
 60265.92832	  0.00239
 60269.21390	  0.00005
 60272.49946	 -0.00231
 60275.78512	 -0.00458
 60279.07099	 -0.00664
 60282.35721	 -0.00834
 60285.64400	 -0.00947
 60288.93155	 -0.00985
 60292.21988	 -0.00944
 60295.50831	 -0.00894
 60298.79647	 -0.00870
 60302.08925	 -0.00385
 60305.38468	  0.00366
 60308.67469	  0.00574
 60311.96138	  0.00451
 60315.24721	  0.00241
 60318.53282	  0.00010
 60321.81838	 -0.00227
 60325.10396	 -0.00461
 60328.38968	 -0.00682
 60331.67566	 -0.00876
 60334.96208	 -0.01027
 60338.24914	 -0.01113
 60341.53701	 -0.01119
 60344.82548	 -0.01065
 60348.11363	 -0.01042
 60351.40299	 -0.00898
 60354.69858	 -0.00132
 60357.99203	  0.00420
 60361.28008	  0.00433
 60364.56624	  0.00256
 60367.85196	  0.00036
 60371.13756	 -0.00197
 60374.42313	 -0.00432
 60377.70877	 -0.00661
 60380.99459	 -0.00871
 60384.28073	 -0.01050
 60387.56737	 -0.01178
 60390.85472	 -0.01235
 60394.14285	 -0.01215
 60397.43126	 -0.01167
 60400.71929	 -0.01156
 60404.01133	 -0.00744
 60407.30768	  0.00098
 60410.59847	  0.00384
 60413.88536	  0.00281
 60417.17128	  0.00081
 60420.45698	 -0.00142
 60423.74260	 -0.00373
 60427.02822	 -0.00603
 60430.31394	 -0.00823
 60433.59989	 -0.01021
 60436.88623	 -0.01180
 60440.17313	 -0.01282
 60443.46077	 -0.01310
 60446.74906	 -0.01274
 60450.03721	 -0.01252
 60453.32601	 -0.01164
 60456.62120	 -0.00438
 60459.91586	  0.00236
 60463.20444	  0.00302
 60466.49076	  0.00141
 60469.77660	 -0.00068
 60473.06230	 -0.00290
 60476.34796	 -0.00517
 60479.63364	 -0.00741
 60482.91948	 -0.00950
 60486.20559	 -0.01131
 60489.49215	 -0.01268
 60492.77933	 -0.01342
 60496.06723	 -0.01344
 60499.35551	 -0.01309
 60502.64346	 -0.01306
 60505.93453	 -0.00992
 60509.23129	 -0.00109
 60512.52310	  0.00280
 60515.81030	  0.00208
 60519.09637	  0.00022
 60522.38219	 -0.00189
 60525.66792	 -0.00408
 60528.95362	 -0.00631
 60532.23939	 -0.00846
 60535.52536	 -0.01042
 60538.81166	 -0.01204
 60542.09846	 -0.01316
 60545.38593	 -0.01362
 60548.67401	 -0.01347
 60551.96209	 -0.01331
 60555.25051	 -0.01282
 60558.54483	 -0.00642
 60561.84050	  0.00132
 60565.12974	  0.00264
 60568.41624	  0.00121
 60571.70221	 -0.00074
 60574.98804	 -0.00283
 60578.27380	 -0.00500
 60581.55956	 -0.00716
 60584.84544	 -0.00921
 60588.13156	 -0.01101
 60591.41807	 -0.01243
 60594.70514	 -0.01328
 60597.99286	 -0.01349
 60601.28098	 -0.01330
 60604.56886	 -0.01334
 60607.85910	 -0.01102
 60611.15574	 -0.00231
 60614.44858	  0.00261
 60617.73615	  0.00225
 60621.02235	  0.00052
 60624.30830	 -0.00145
