# Supplementary material for: Discovery of the most compact 3+1-type quadruple star system TIC 120362137
Source: Nat Commun. 2026 Mar 3;17:1859. doi: 10.1038/s41467-026-69223-4 (PMC12957322; doi:10.1038/s41467-026-69223-4)
Supplement: Supplementary file 13 — Source Data [file 41467_2026_69223_MOESM13_ESM.zip › SDF_Fig2_part4.txt]

# Figure 2
#
#SDF_Fig2_part4.txt
#
# Modelled secondary ETV data. The small blue circles, connected with blue straight lines, in the upper part of the plot.
#
# x Mid-minima times of modelled secondary eclipses [in BJD-2400000]
# y Modelled secondary ETV points [in days] 
 58686.07895	  0.00099
 58689.36403	 -0.00185
 58692.64924	 -0.00457
 58695.93483	 -0.00690
 58699.22124	 -0.00843
 58702.50921	 -0.00838
 58705.79964	 -0.00587
 58709.09139	 -0.00204
 58712.38060	 -0.00076
 58715.67159	  0.00230
 58718.96450	  0.00729
 58722.25473	  0.00959
 58725.54243	  0.00937
 58728.82875	  0.00776
 58732.11436	  0.00545
 58735.39961	  0.00277
 58738.68471	 -0.00005
 58741.96984	 -0.00285
 58745.25520	 -0.00541
 58748.54111	 -0.00743
 58751.82810	 -0.00836
 58755.11708	 -0.00731
 58758.40846	 -0.00385
 58761.69929	 -0.00095
 58764.98840	  0.00024
 58768.28118	  0.00510
 58771.57319	  0.00918
 58774.86214	  0.01020
 58778.14910	  0.00923
 58781.43503	  0.00724
 58784.72045	  0.00473
 58788.00561	  0.00198
 58791.29072	 -0.00084
 58794.57594	 -0.00355
 58797.86151	 -0.00590
 58801.14783	 -0.00751
 58804.43558	 -0.00769
 58807.72565	 -0.00554
 58811.01734	 -0.00177
 58814.30680	 -0.00024
 58817.59756	  0.00259
 58820.89088	  0.00799
 58824.18151	  0.01070
 58827.46940	  0.01066
 58830.75580	  0.00914
 58834.04146	  0.00687
 58837.32674	  0.00422
 58840.61186	  0.00142
 58843.89700	 -0.00136
 58847.18236	 -0.00393
 58850.46821	 -0.00600
 58853.75505	 -0.00708
 58857.04371	 -0.00635
 58860.33475	 -0.00324
 58863.62581	 -0.00010
 58866.91485	  0.00101
 58870.20768	  0.00591
 58873.50025	  0.01056
 58876.78952	  0.01190
 58880.07661	  0.01107
 58883.36260	  0.00914
 58886.64805	  0.00666
 58889.93324	  0.00393
 58893.21836	  0.00112
 58896.50357	 -0.00159
 58899.78911	 -0.00398
 58903.07532	 -0.00569
 58906.36282	 -0.00611
 58909.65247	 -0.00439
 58912.94400	 -0.00079
 58916.23379	  0.00107
 58919.52419	  0.00355
 58922.81798	  0.00942
 58926.10917	  0.01268
 58929.39731	  0.01289
 58932.68380	  0.01147
 58935.96950	  0.00924
 58939.25480	  0.00662
 58942.53994	  0.00383
 58945.82508	  0.00105
 58949.11042	 -0.00155
 58952.39619	 -0.00369
 58955.68286	 -0.00496
 58958.97113	 -0.00461
 58962.26167	 -0.00199
 58965.55288	  0.00129
 58968.84188	  0.00236
 58972.13452	  0.00709
 58975.42786	  0.01250
 58978.71761	  0.01432
 58982.00488	  0.01367
 58985.29095	  0.01181
 58988.57643	  0.00937
 58991.86164	  0.00665
 58995.14676	  0.00384
 58998.43196	  0.00112
 59001.71745	 -0.00131
 59005.00353	 -0.00315
 59008.29074	 -0.00387
 59011.57983	 -0.00271
 59014.87089	  0.00043
 59018.16101	  0.00262
 59021.45077	  0.00445
 59024.74486	  0.01062
 59028.03689	  0.01473
 59031.32543	  0.01534
 59034.61208	  0.01407
 59037.89784	  0.01190
 59041.18317	  0.00931
 59044.46831	  0.00653
 59047.75345	  0.00374
 59051.03875	  0.00111
 59054.32445	 -0.00111
 59057.61094	 -0.00255
 59060.89880	 -0.00261
 59064.18864	 -0.00069
 59067.47952	  0.00225
 59070.76856	  0.00337
 59074.06023	  0.00712
 59077.35420	  0.01317
 59080.64471	  0.01575
 59083.93231	  0.01542
 59087.21850	  0.01369
 59090.50403	  0.01130
 59093.78925	  0.00859
 59097.07437	  0.00578
 59100.35955	  0.00304
 59103.64500	  0.00056
 59106.93101	 -0.00135
 59110.21803	 -0.00225
 59113.50669	 -0.00152
 59116.79709	  0.00095
 59120.08704	  0.00297
 59123.37621	  0.00422
 59126.66953	  0.00962
 59129.96211	  0.01427
 59133.25113	  0.01537
 59136.53798	  0.01429
 59139.82380	  0.01218
 59143.10914	  0.00960
 59146.39426	  0.00680
 59149.67936	  0.00397
 59152.96461	  0.00130
 59156.25025	 -0.00098
 59159.53664	 -0.00252
 59162.82434	 -0.00274
 59166.11390	 -0.00111
 59169.40447	  0.00153
 59172.69342	  0.00255
 59175.98446	  0.00567
 59179.27817	  0.01146
 59182.56888	  0.01425
 59185.85662	  0.01406
 59189.14284	  0.01235
 59192.42834	  0.00993
 59195.71351	  0.00717
 59198.99856	  0.00429
 59202.28366	  0.00147
 59205.56900	 -0.00112
 59208.85485	 -0.00318
 59212.14167	 -0.00429
 59215.43009	 -0.00379
 59218.72039	 -0.00142
 59222.01051	  0.00077
 59225.29952	  0.00186
 59228.59292	  0.00733
 59231.88576	  0.01225
 59235.17486	  0.01343
 59238.46170	  0.01233
 59241.74747	  0.01018
 59245.03274	  0.00753
 59248.31780	  0.00466
 59251.60281	  0.00175
 59254.88796	 -0.00103
 59258.17344	 -0.00347
 59261.45959	 -0.00524
 59264.74693	 -0.00583
 59268.03608	 -0.00461
 59271.32668	 -0.00193
 59274.61591	 -0.00062
 59277.90659	  0.00213
 59281.20111	  0.00872
 59284.49243	  0.01212
 59287.78034	  0.01210
 59291.06658	  0.01042
 59294.35207	  0.00799
 59297.63722	  0.00520
 59300.92223	  0.00229
 59304.20727	 -0.00059
 59307.49253	 -0.00325
 59310.77825	 -0.00546
 59314.06480	 -0.00684
 59317.35277	 -0.00680
 59320.64258	 -0.00490
 59323.93289	 -0.00252
 59327.22170	 -0.00164
 59330.51487	  0.00361
 59333.80881	  0.00962
 59337.09853	  0.01142
 59340.38557	  0.01053
 59343.67143	  0.00847
 59346.95675	  0.00586
 59350.24183	  0.00301
 59353.52685	  0.00011
 59356.81198	 -0.00268
 59360.09742	 -0.00517
 59363.38345	 -0.00706
 59366.67052	 -0.00792
 59369.95920	 -0.00717
 59373.24943	 -0.00485
 59376.53890	 -0.00331
 59379.82881	 -0.00133
 59383.12363	  0.00557
 59386.41594	  0.00995
 59389.70430	  0.01039
 59392.99073	  0.00889
 59396.27633	  0.00656
 59399.56154	  0.00385
 59402.84660	  0.00099
 59406.13168	 -0.00186
 59409.41694	 -0.00452
 59412.70262	 -0.00676
 59415.98906	 -0.00825
 59419.27675	 -0.00849
 59422.56613	 -0.00704
 59425.85629	 -0.00480
 59429.14507	 -0.00394
 59432.43746	  0.00052
 59435.73212	  0.00726
 59439.02256	  0.00977
 59442.30991	  0.00920
 59445.59592	  0.00728
 59448.88134	  0.00477
 59452.16649	  0.00200
 59455.45157	 -0.00084
 59458.73674	 -0.00360
 59462.02219	 -0.00608
 59465.30818	 -0.00801
 59468.59511	 -0.00900
 59471.88349	 -0.00855
 59475.17338	 -0.00659
 59478.46291	 -0.00498
 59481.75230	 -0.00351
 59485.04689	  0.00315
 59488.33998	  0.00832
 59491.62883	  0.00924
 59494.91547	  0.00796
 59498.20119	  0.00575
 59501.48649	  0.00313
 59504.77162	  0.00033
 59508.05675	 -0.00246
 59511.34205	 -0.00509
 59514.62773	 -0.00733
 59517.91411	 -0.00888
 59521.20163	 -0.00929
 59524.49070	 -0.00814
 59527.78067	 -0.00609
 59531.06949	 -0.00520
 59534.36113	 -0.00148
 59537.65614	  0.00561
 59540.94723	  0.00876
 59544.23489	  0.00850
 59547.52105	  0.00674
 59550.80657	  0.00433
 59554.09180	  0.00164
 59557.37694	 -0.00115
 59560.66216	 -0.00385
 59563.94763	 -0.00631
 59567.23361	 -0.00826
 59570.52045	 -0.00934
 59573.80862	 -0.00909
 59577.09823	 -0.00741
 59580.38776	 -0.00580
 59583.67685	 -0.00463
 59586.97101	  0.00160
 59590.26472	  0.00738
 59593.55402	  0.00875
 59596.84087	  0.00768
 59600.12671	  0.00559
 59603.41209	  0.00306
 59606.69729	  0.00033
 59609.98248	 -0.00241
 59613.26781	 -0.00500
 59616.55351	 -0.00723
 59619.83984	 -0.00882
 59623.12723	 -0.00935
 59626.41606	 -0.00845
 59629.70586	 -0.00657
 59632.99473	 -0.00563
 59636.28576	 -0.00253
 59639.58091	  0.00469
 59642.87257	  0.00843
 59646.16054	  0.00848
 59649.44685	  0.00686
 59652.73247	  0.00455
 59656.01777	  0.00193
 59659.30297	 -0.00079
 59662.58823	 -0.00346
 59665.87373	 -0.00588
 59669.15969	 -0.00784
 59672.44647	 -0.00900
 59675.73447	 -0.00892
 59679.02385	 -0.00746
 59682.31336	 -0.00588
 59685.60227	 -0.00489
 59688.89595	  0.00086
 59692.19015	  0.00714
 59695.47989	  0.00895
 59698.76694	  0.00808
 59702.05289	  0.00610
 59705.33836	  0.00365
 59708.62362	  0.00099
 59711.90886	 -0.00171
 59715.19423	 -0.00426
 59718.47992	 -0.00649
 59721.76623	 -0.00811
 59725.05351	 -0.00876
 59728.34214	 -0.00805
 59731.63179	 -0.00632
 59734.92071	 -0.00532
 59738.21124	 -0.00273
 59741.50640	  0.00451
 59744.79860	  0.00879
 59748.08687	  0.00913
 59751.37332	  0.00766
 59754.65903	  0.00544
 59757.94440	  0.00289
 59761.22966	  0.00022
 59764.51496	 -0.00241
 59767.80047	 -0.00482
 59771.08642	 -0.00679
 59774.37312	 -0.00801
 59777.66098	 -0.00808
 59780.95016	 -0.00682
 59784.23965	 -0.00526
 59787.52847	 -0.00437
 59790.82166	  0.00090
 59794.11628	  0.00759
 59797.40644	  0.00983
 59800.69369	  0.00915
 59803.97975	  0.00729
 59807.26529	  0.00491
 59810.55062	  0.00230
 59813.83589	 -0.00035
 59817.12128	 -0.00288
 59820.40698	 -0.00511
 59823.69324	 -0.00677
 59826.98042	 -0.00752
 59830.26887	 -0.00699
 59833.55839	 -0.00540
 59836.84738	 -0.00433
 59840.13750	 -0.00214
 59843.43261	  0.00505
 59846.72534	  0.00985
 59850.01389	  0.01048
 59853.30048	  0.00914
 59856.58627	  0.00701
 59859.87171	  0.00452
 59863.15701	  0.00190
 59866.44234	 -0.00070
 59869.72785	 -0.00311
 59873.01378	 -0.00511
 59876.30040	 -0.00641
 59879.58811	 -0.00663
 59882.87712	 -0.00555
 59886.16659	 -0.00399
 59889.45536	 -0.00315
 59892.74811	  0.00168
 59896.04313	  0.00877
 59899.33372	  0.01143
 59902.62115	  0.01094
 59905.90731	  0.00917
 59909.19292	  0.00686
 59912.47829	  0.00431
 59915.76360	  0.00169
 59919.04900	 -0.00084
 59922.33468	 -0.00308
 59925.62088	 -0.00481
 59928.90792	 -0.00569
 59932.19619	 -0.00535
 59935.48558	 -0.00388
 59938.77466	 -0.00273
 59942.06444	 -0.00088
 59945.35952	  0.00629
 59948.65282	  0.01166
 59951.94166	  0.01257
 59955.22837	  0.01136
 59958.51424	  0.00930
 59961.79973	  0.00687
 59965.08506	  0.00427
 59968.37040	  0.00168
 59971.65590	 -0.00074
 59974.94176	 -0.00280
 59978.22827	 -0.00422
 59981.51578	 -0.00463
 59984.80457	 -0.00377
 59988.09404	 -0.00223
 59991.38281	 -0.00138
 59994.67508	  0.00297
 59997.97064	  0.01060
 60001.26173	  0.01377
 60004.54936	  0.01347
 60007.83560	  0.01179
 60011.12127	  0.00954
 60014.40668	  0.00702
 60017.69199	  0.00441
 60020.97738	  0.00187
 60024.26300	 -0.00044
 60027.54908	 -0.00228
 60030.83593	 -0.00336
 60034.12391	 -0.00331
 60037.41307	 -0.00206
 60040.70226	 -0.00080
 60043.99162	  0.00064
 60047.28664	  0.00773
 60050.58081	  0.01397
 60053.87005	  0.01528
 60057.15690	  0.01421
 60060.44284	  0.01222
 60063.72837	  0.00983
 60067.01371	  0.00725
 60070.29903	  0.00464
 60073.58448	  0.00217
 60076.87024	  0.00000
 60080.15656	 -0.00161
 60083.44375	 -0.00234
 60086.73213	 -0.00189
 60090.02138	 -0.00055
 60093.31017	  0.00031
 60096.60146	  0.00367
 60099.89769	  0.01198
 60103.18975	  0.01612
 60106.47771	  0.01614
 60109.76408	  0.01459
 60113.04982	  0.01240
 60116.33525	  0.00991
 60119.62057	  0.00730
 60122.90591	  0.00473
 60126.19146	  0.00234
 60129.47739	  0.00035
 60132.76397	 -0.00099
 60136.05152	 -0.00137
 60139.34014	 -0.00067
 60142.62913	  0.00040
 60145.91796	  0.00130
 60149.21170	  0.00711
 60152.50706	  0.01455
 60155.79717	  0.01673
 60159.08430	  0.01594
 60162.37037	  0.01408
 60165.65597	  0.01176
 60168.94135	  0.00921
 60172.22666	  0.00660
 60175.51207	  0.00409
 60178.79775	  0.00184
 60182.08393	  0.00009
 60185.37086	 -0.00090
 60188.65879	 -0.00089
 60191.94754	 -0.00007
 60195.23611	  0.00057
 60198.52616	  0.00270
 60201.82148	  0.01009
 60205.11453	  0.01522
 60208.40303	  0.01579
 60211.68958	  0.01442
 60214.97541	  0.01232
 60218.26089	  0.00988
 60221.54622	  0.00728
 60224.83155	  0.00469
 60228.11705	  0.00226
 60231.40290	  0.00019
 60234.68937	 -0.00127
 60237.97673	 -0.00183
 60241.26508	 -0.00141
 60244.55380	 -0.00061
 60247.84240	  0.00007
 60251.13506	  0.00480
 60254.43013	  0.01194
 60257.72065	  0.01453
 60261.00795	  0.01392
 60264.29407	  0.01211
 60267.57969	  0.00981
 60270.86507	  0.00726
 60274.15036	  0.00462
 60277.43572	  0.00206
 60280.72133	 -0.00026
 60284.00739	 -0.00212
 60287.29418	 -0.00326
 60290.58196	 -0.00340
 60293.87061	 -0.00268
 60297.15917	 -0.00204
 60300.44898	 -0.00016
 60303.74410	  0.00703
 60307.03735	  0.01236
 60310.32597	  0.01306
 60313.61256	  0.01172
 60316.89840	  0.00964
 60320.18388	  0.00719
 60323.46919	  0.00457
 60326.75448	  0.00194
 60330.03990	 -0.00056
 60333.32565	 -0.00274
 60336.61195	 -0.00436
 60339.89910	 -0.00514
 60343.18727	 -0.00490
 60346.47600	 -0.00409
 60349.76456	 -0.00346
 60353.05688	  0.00094
 60356.35259	  0.00872
 60359.64354	  0.01175
 60362.93098	  0.01127
 60366.21717	  0.00953
 60369.50283	  0.00727
 60372.78823	  0.00474
 60376.07352	  0.00211
 60379.35885	 -0.00048
 60382.64439	 -0.00287
 60385.93033	 -0.00486
 60389.21692	 -0.00619
 60392.50445	 -0.00659
 60395.79290	 -0.00606
 60399.08151	 -0.00538
 60402.37089	 -0.00392
 60405.66596	  0.00322
 60408.96019	  0.00952
 60412.24922	  0.01063
 60415.53597	  0.00946
 60418.82192	  0.00748
 60422.10748	  0.00512
 60425.39284	  0.00256
 60428.67815	 -0.00006
 60431.96357	 -0.00257
 60435.24925	 -0.00481
 60438.53543	 -0.00656
 60441.82236	 -0.00755
 60445.11025	 -0.00759
 60448.39884	 -0.00692
 60451.68736	 -0.00633
 60454.97890	 -0.00272
 60458.27516	  0.00562
 60461.56697	  0.00950
 60464.85471	  0.00932
 60468.14106	  0.00775
 60471.42686	  0.00563
 60474.71236	  0.00320
 60477.99771	  0.00063
 60481.28308	 -0.00194
 60484.56860	 -0.00433
 60487.85448	 -0.00638
 60491.14094	 -0.00785
 60494.42823	 -0.00848
 60497.71643	 -0.00820
 60501.00497	 -0.00759
 60504.29401	 -0.00648
 60507.58844	  0.00003
 60510.88361	  0.00727
 60514.17321	  0.00895
 60517.46019	  0.00800
 60520.74631	  0.00619
 60524.03200	  0.00397
 60527.31746	  0.00150
 60530.60284	 -0.00105
 60533.88828	 -0.00353
 60537.17395	 -0.00578
 60540.46006	 -0.00760
 60543.74684	 -0.00875
 60547.03449	 -0.00903
 60550.32287	 -0.00856
 60553.61133	 -0.00803
 60556.90213	 -0.00516
 60560.19842	  0.00321
 60563.49111	  0.00798
 60566.77921	  0.00815
 60570.06576	  0.00677
 60573.35171	  0.00480
 60576.63734	  0.00250
 60579.92278	  0.00002
 60583.20820	 -0.00248
 60586.49375	 -0.00486
 60589.77960	 -0.00693
 60593.06597	 -0.00849
 60596.35309	 -0.00930
 60599.64106	 -0.00926
 60602.92947	 -0.00877
 60606.21828	 -0.00788
 60609.51190	 -0.00219
 60612.80770	  0.00569
 60616.09793	  0.00799
 60619.38514	  0.00728
 60622.67143	  0.00564
