# Supplementary material for: Discovery of the most compact 3+1-type quadruple star system TIC 120362137
Source: Nat Commun. 2026 Mar 3;17:1859. doi: 10.1038/s41467-026-69223-4 (PMC12957322; doi:10.1038/s41467-026-69223-4)
Supplement: Supplementary file 13 — Source Data [file 41467_2026_69223_MOESM13_ESM.zip › SDF_Fig2_part5.txt]

# Figure 2
#
#SDF_Fig2_part5.txt
#
# Light-travel time effect (LTTE) contribution of the modelled ETV points. The black curve in the upper part of the plot.
#
# x Mid-minima times of modelled eclipses [in BJD-2400000]
# y LTTE part of the modelled ETV points [in days]
 58684.42474	 -0.00430
 58687.70985	 -0.00454
 58690.99514	 -0.00475
 58694.28083	 -0.00492
 58697.56725	 -0.00501
 58700.85492	 -0.00499
 58704.14460	 -0.00485
 58707.43623	 -0.00455
 58710.72650	 -0.00412
 58714.01557	 -0.00367
 58717.30866	 -0.00333
 58720.60034	 -0.00315
 58723.88869	 -0.00313
 58727.17510	 -0.00323
 58730.46064	 -0.00340
 58733.74582	 -0.00362
 58737.03091	 -0.00384
 58740.31609	 -0.00406
 58743.60155	 -0.00424
 58746.88753	 -0.00436
 58750.17444	 -0.00439
 58753.46291	 -0.00430
 58756.75358	 -0.00407
 58760.04517	 -0.00369
 58763.33406	 -0.00323
 58766.62513	 -0.00280
 58769.91843	 -0.00252
 58773.20854	 -0.00241
 58776.49585	 -0.00245
 58779.78177	 -0.00257
 58783.06711	 -0.00276
 58786.35224	 -0.00297
 58789.63736	 -0.00318
 58792.92266	 -0.00337
 58796.20833	 -0.00351
 58799.49467	 -0.00358
 58802.78218	 -0.00355
 58806.07157	 -0.00339
 58809.36301	 -0.00307
 58812.65360	 -0.00263
 58815.94244	 -0.00216
 58819.23555	 -0.00178
 58822.52777	 -0.00157
 58825.81644	 -0.00153
 58829.10298	 -0.00160
 58832.38859	 -0.00175
 58835.67381	 -0.00195
 58838.95892	 -0.00215
 58842.24411	 -0.00234
 58845.52956	 -0.00250
 58848.81548	 -0.00260
 58852.10226	 -0.00261
 58855.39049	 -0.00251
 58858.68083	 -0.00227
 58861.97245	 -0.00189
 58865.26162	 -0.00140
 58868.55227	 -0.00095
 58871.84602	 -0.00064
 58875.13663	 -0.00051
 58878.42415	 -0.00052
 58881.71018	 -0.00063
 58884.99557	 -0.00080
 58888.28073	 -0.00099
 58891.56587	 -0.00119
 58894.85116	 -0.00136
 58898.13679	 -0.00148
 58901.42303	 -0.00154
 58904.71033	 -0.00149
 58907.99937	 -0.00132
 58911.29051	 -0.00101
 58914.58143	 -0.00056
 58917.87010	 -0.00007
 58921.16310	  0.00033
 58924.45600	  0.00056
 58927.74506	  0.00062
 58931.03177	  0.00056
 58934.31744	  0.00042
 58937.60270	  0.00023
 58940.88784	  0.00004
 58944.17304	 -0.00015
 58947.45845	 -0.00029
 58950.74431	 -0.00038
 58954.03093	 -0.00039
 58957.31885	 -0.00029
 58960.60872	 -0.00006
 58963.90018	  0.00032
 58967.18976	  0.00080
 58970.47978	  0.00127
 58973.77397	  0.00159
 58977.06529	  0.00174
 58980.35312	  0.00173
 58983.63926	  0.00162
 58986.92471	  0.00144
 58990.20990	  0.00124
 58993.49505	  0.00104
 58996.78033	  0.00087
 59000.06591	  0.00074
 59003.35204	  0.00068
 59006.63911	  0.00071
 59009.92770	  0.00086
 59013.21826	  0.00115
 59016.50927	  0.00157
 59019.79791	  0.00205
 59023.09029	  0.00245
 59026.38404	  0.00269
 59029.67373	  0.00274
 59032.96067	  0.00266
 59036.24644	  0.00249
 59039.53175	  0.00228
 59042.81691	  0.00206
 59046.10211	  0.00185
 59049.38750	  0.00167
 59052.67330	  0.00156
 59055.95977	  0.00151
 59059.24737	  0.00158
 59062.53665	  0.00177
 59065.82751	  0.00209
 59069.11732	  0.00252
 59072.40649	  0.00295
 59075.70045	  0.00326
 59078.99271	  0.00338
 59082.28105	  0.00333
 59085.56738	  0.00317
 59088.85289	  0.00295
 59092.13811	  0.00269
 59095.42327	  0.00244
 59098.70854	  0.00220
 59101.99409	  0.00202
 59105.28016	  0.00190
 59108.56708	  0.00187
 59111.85534	  0.00195
 59115.14531	  0.00216
 59118.43587	  0.00250
 59121.72450	  0.00290
 59125.01564	  0.00325
 59128.30947	  0.00343
 59131.59983	  0.00342
 59134.88708	  0.00328
 59138.17294	  0.00304
 59141.45827	  0.00275
 59144.74341	  0.00244
 59148.02858	  0.00215
 59151.31393	  0.00189
 59154.59965	  0.00169
 59157.88603	  0.00156
 59161.17350	  0.00154
 59164.46255	  0.00164
 59167.75311	  0.00187
 59171.04280	  0.00221
 59174.33163	  0.00256
 59177.62492	  0.00280
 59180.91729	  0.00285
 59184.20586	  0.00273
 59187.49226	  0.00249
 59190.77776	  0.00218
 59194.06292	  0.00185
 59197.34801	  0.00151
 59200.63319	  0.00119
 59203.91863	  0.00092
 59207.20454	  0.00072
 59210.49126	  0.00061
 59213.77929	  0.00061
 59217.06910	  0.00074
 59220.35979	  0.00100
 59223.64850	  0.00134
 59226.93939	  0.00163
 59230.23346	  0.00175
 59233.52399	  0.00169
 59236.81128	  0.00149
 59240.09711	  0.00119
 59243.38238	  0.00085
 59246.66746	  0.00049
 59249.95254	  0.00014
 59253.23778	 -0.00017
 59256.52336	 -0.00042
 59259.80951	 -0.00059
 59263.09664	 -0.00067
 59266.38528	 -0.00062
 59269.67563	 -0.00044
 59272.96576	 -0.00014
 59276.25433	  0.00019
 59279.54778	  0.00041
 59282.84099	  0.00044
 59286.12987	  0.00030
 59289.41633	  0.00004
 59292.70185	 -0.00029
 59295.98701	 -0.00064
 59299.27207	 -0.00100
 59302.55721	 -0.00133
 59305.84257	 -0.00161
 59309.12835	 -0.00182
 59312.41484	 -0.00195
 59315.70247	 -0.00196
 59318.99174	 -0.00185
 59322.28229	 -0.00161
 59325.57139	 -0.00128
 59328.86148	 -0.00098
 59332.15624	 -0.00083
 59335.44768	 -0.00088
 59338.73528	 -0.00107
 59342.02123	 -0.00137
 59345.30657	 -0.00171
 59348.59170	 -0.00206
 59351.87681	 -0.00239
 59355.16205	 -0.00269
 59358.44759	 -0.00293
 59361.73364	 -0.00309
 59365.02054	 -0.00316
 59368.30877	 -0.00310
 59371.59862	 -0.00292
 59374.88880	 -0.00262
 59378.17727	 -0.00227
 59381.47004	 -0.00202
 59384.76422	 -0.00195
 59388.05378	 -0.00206
 59391.34049	 -0.00230
 59394.62612	 -0.00261
 59397.91137	 -0.00294
 59401.19651	 -0.00328
 59404.48170	 -0.00359
 59407.76709	 -0.00384
 59411.05285	 -0.00403
 59414.33924	 -0.00413
 59417.62665	 -0.00413
 59420.91552	 -0.00400
 59424.20569	 -0.00374
 59427.49497	 -0.00340
 59430.78439	 -0.00306
 59434.07913	 -0.00287
 59437.37146	 -0.00287
 59440.65950	 -0.00304
 59443.94563	 -0.00330
 59447.23108	 -0.00362
 59450.51630	 -0.00395
 59453.80148	 -0.00426
 59457.08678	 -0.00453
 59460.37234	 -0.00474
 59463.65838	 -0.00487
 59466.94518	 -0.00491
 59470.23316	 -0.00483
 59473.52263	 -0.00462
 59476.81265	 -0.00430
 59480.10116	 -0.00393
 59483.39311	 -0.00363
 59486.68784	 -0.00352
 59489.97805	 -0.00359
 59493.26504	 -0.00379
 59496.55080	 -0.00408
 59499.83615	 -0.00439
 59503.12138	 -0.00470
 59506.40664	 -0.00497
 59509.69208	 -0.00520
 59512.97786	 -0.00536
 59516.26422	 -0.00543
 59519.55150	 -0.00540
 59522.84010	 -0.00525
 59526.12995	 -0.00497
 59529.41928	 -0.00460
 59532.70829	 -0.00423
 59536.00270	 -0.00399
 59539.29574	 -0.00395
 59542.58421	 -0.00408
 59545.87051	 -0.00432
 59549.15607	 -0.00461
 59552.44138	 -0.00490
 59555.72665	 -0.00519
 59559.01201	 -0.00543
 59562.29762	 -0.00561
 59565.58366	 -0.00571
 59568.87040	 -0.00572
 59572.15822	 -0.00561
 59575.44739	 -0.00538
 59578.73723	 -0.00504
 59582.02580	 -0.00465
 59585.31707	 -0.00431
 59588.61207	 -0.00415
 59591.90289	 -0.00418
 59595.19014	 -0.00435
 59598.47603	 -0.00461
 59601.76148	 -0.00489
 59605.04678	 -0.00517
 59608.33212	 -0.00542
 59611.61761	 -0.00562
 59614.90342	 -0.00575
 59618.18976	 -0.00580
 59621.47695	 -0.00574
 59624.76535	 -0.00556
 59628.05494	 -0.00526
 59631.34426	 -0.00486
 59634.63304	 -0.00447
 59637.92701	 -0.00419
 59641.22065	 -0.00411
 59644.50953	 -0.00420
 59647.79600	 -0.00441
 59651.08165	 -0.00467
 59654.36705	 -0.00494
 59657.65239	 -0.00520
 59660.93781	 -0.00541
 59664.22346	 -0.00556
 59667.50951	 -0.00564
 59670.79622	 -0.00562
 59674.08391	 -0.00549
 59677.37286	 -0.00524
 59680.66253	 -0.00487
 59683.95114	 -0.00445
 59687.24185	 -0.00408
 59690.53699	 -0.00388
 59693.82838	 -0.00387
 59697.11588	 -0.00402
 59700.40189	 -0.00424
 59703.68742	 -0.00450
 59706.97280	 -0.00476
 59710.25820	 -0.00498
 59713.54375	 -0.00516
 59716.82958	 -0.00526
 59720.11592	 -0.00528
 59723.40304	 -0.00519
 59726.69127	 -0.00499
 59729.98064	 -0.00467
 59733.26994	 -0.00426
 59736.55856	 -0.00383
 59739.85208	 -0.00352
 59743.14623	 -0.00340
 59746.43552	 -0.00346
 59749.72215	 -0.00364
 59753.00790	 -0.00387
 59756.29336	 -0.00412
 59759.57877	 -0.00435
 59762.86425	 -0.00454
 59766.14994	 -0.00467
 59769.43600	 -0.00472
 59772.72267	 -0.00468
 59776.01025	 -0.00453
 59779.29901	 -0.00425
 59782.58854	 -0.00387
 59785.87720	 -0.00343
 59789.16744	 -0.00303
 59792.46263	 -0.00279
 59795.75458	 -0.00275
 59799.04234	 -0.00286
 59802.32845	 -0.00307
 59805.61406	 -0.00330
 59808.89951	 -0.00354
 59812.18496	 -0.00374
 59815.47055	 -0.00389
 59818.75641	 -0.00397
 59822.04273	 -0.00396
 59825.32978	 -0.00386
 59828.61786	 -0.00364
 59831.90706	 -0.00330
 59835.19633	 -0.00287
 59838.48484	 -0.00242
 59841.77793	 -0.00207
 59845.07256	 -0.00192
 59848.36227	 -0.00195
 59851.64905	 -0.00210
 59854.93487	 -0.00232
 59858.22040	 -0.00255
 59861.50587	 -0.00276
 59864.79139	 -0.00293
 59868.07711	 -0.00304
 59871.36316	 -0.00307
 59874.64979	 -0.00301
 59877.93726	 -0.00284
 59881.22585	 -0.00255
 59884.51525	 -0.00216
 59887.80397	 -0.00169
 59891.09382	 -0.00127
 59894.38904	 -0.00100
 59897.68157	 -0.00093
 59900.96958	 -0.00102
 59904.25579	 -0.00120
 59907.54146	 -0.00143
 59910.82696	 -0.00164
 59914.11246	 -0.00183
 59917.39808	 -0.00196
 59920.68394	 -0.00203
 59923.97022	 -0.00201
 59927.25718	 -0.00188
 59930.54511	 -0.00165
 59933.83414	 -0.00131
 59937.12340	 -0.00087
 59940.41185	 -0.00040
 59943.70451	 -0.00003
 59946.99968	  0.00015
 59950.28984	  0.00014
 59953.57676	 -0.00000
 59956.86265	 -0.00021
 59960.14824	 -0.00043
 59963.43375	 -0.00063
 59966.71930	 -0.00079
 59970.00501	 -0.00088
 59973.29104	 -0.00091
 59976.57758	 -0.00084
 59979.86491	 -0.00066
 59983.15329	 -0.00037
 59986.44256	  0.00002
 59989.73136	  0.00049
 59993.02079	  0.00093
 59996.31609	  0.00122
 59999.60935	  0.00130
 60002.89765	  0.00121
 60006.18394	  0.00103
 60009.46966	  0.00081
 60012.75521	  0.00059
 60016.04074	  0.00041
 60019.32635	  0.00027
 60022.61218	  0.00021
 60025.89839	  0.00022
 60029.18520	  0.00034
 60032.47289	  0.00056
 60035.76165	  0.00089
 60039.05087	  0.00131
 60042.33928	  0.00177
 60045.63128	  0.00215
 60048.92725	  0.00234
 60052.21808	  0.00232
 60055.50517	  0.00217
 60058.79113	  0.00195
 60062.07677	  0.00171
 60065.36231	  0.00149
 60068.64787	  0.00132
 60071.93356	  0.00120
 60075.21951	  0.00115
 60078.50591	  0.00120
 60081.79298	  0.00134
 60085.08100	  0.00159
 60088.36993	  0.00195
 60091.65876	  0.00237
 60094.94758	  0.00279
 60098.24249	  0.00307
 60101.53706	  0.00314
 60104.82590	  0.00302
 60108.11232	  0.00280
 60111.39811	  0.00254
 60114.68371	  0.00227
 60117.96927	  0.00204
 60121.25488	  0.00186
 60124.54066	  0.00175
 60127.82677	  0.00172
 60131.11338	  0.00177
 60134.40072	  0.00193
 60137.68897	  0.00219
 60140.97780	  0.00255
 60144.26611	  0.00294
 60147.55661	  0.00327
 60150.85285	  0.00343
 60154.14505	  0.00337
 60157.43256	  0.00315
 60160.71863	  0.00286
 60164.00434	  0.00255
 60167.28993	  0.00225
 60170.57552	  0.00200
 60173.86120	  0.00180
 60177.14712	  0.00169
 60180.43342	  0.00165
 60183.72030	  0.00172
 60187.00797	  0.00188
 60190.29640	  0.00214
 60193.58486	  0.00248
 60196.87318	  0.00281
 60200.16634	  0.00303
 60203.46157	  0.00304
 60206.75130	  0.00286
 60210.03794	  0.00256
 60213.32379	  0.00221
 60216.60943	  0.00185
 60219.89501	  0.00153
 60223.18063	  0.00126
 60226.46640	  0.00106
 60229.75247	  0.00094
 60233.03900	  0.00092
 60236.32622	  0.00100
 60239.61425	  0.00117
 60242.90277	  0.00144
 60246.19087	  0.00176
 60249.48070	  0.00202
 60252.77606	  0.00211
 60256.06872	  0.00200
 60259.35654	  0.00172
 60262.64263	  0.00136
 60265.92832	  0.00098
 60269.21390	  0.00061
 60272.49946	  0.00029
 60275.78512	  0.00003
 60279.07099	 -0.00016
 60282.35721	 -0.00025
 60285.64400	 -0.00025
 60288.93155	 -0.00014
 60292.21988	  0.00007
 60295.50831	  0.00035
 60298.79647	  0.00065
 60302.08925	  0.00083
 60305.38468	  0.00081
 60308.67469	  0.00060
 60311.96138	  0.00026
 60315.24721	 -0.00012
 60318.53282	 -0.00051
 60321.81838	 -0.00086
 60325.10396	 -0.00116
 60328.38968	 -0.00138
 60331.67566	 -0.00153
 60334.96208	 -0.00158
 60338.24914	 -0.00153
 60341.53701	 -0.00137
 60344.82548	 -0.00112
 60348.11363	 -0.00082
 60351.40299	 -0.00056
 60354.69858	 -0.00046
 60357.99203	 -0.00057
 60361.28008	 -0.00085
 60364.56624	 -0.00121
 60367.85196	 -0.00160
 60371.13756	 -0.00197
 60374.42313	 -0.00229
 60377.70877	 -0.00254
 60380.99459	 -0.00272
 60384.28073	 -0.00281
 60387.56737	 -0.00281
 60390.85472	 -0.00270
 60394.14285	 -0.00249
 60397.43126	 -0.00220
 60400.71929	 -0.00189
 60404.01133	 -0.00168
 60407.30768	 -0.00167
 60410.59847	 -0.00185
 60413.88536	 -0.00217
 60417.17128	 -0.00254
 60420.45698	 -0.00291
 60423.74260	 -0.00325
 60427.02822	 -0.00353
 60430.31394	 -0.00373
 60433.59989	 -0.00386
 60436.88623	 -0.00389
 60440.17313	 -0.00382
 60443.46077	 -0.00365
 60446.74906	 -0.00339
 60450.03721	 -0.00307
 60453.32601	 -0.00277
 60456.62120	 -0.00263
 60459.91586	 -0.00270
 60463.20444	 -0.00295
 60466.49076	 -0.00329
 60469.77660	 -0.00365
 60473.06230	 -0.00399
 60476.34796	 -0.00429
 60479.63364	 -0.00452
 60482.91948	 -0.00467
 60486.20559	 -0.00473
 60489.49215	 -0.00470
 60492.77933	 -0.00457
 60496.06723	 -0.00434
 60499.35551	 -0.00403
 60502.64346	 -0.00370
 60505.93453	 -0.00344
 60509.23129	 -0.00338
 60512.52310	 -0.00353
 60515.81030	 -0.00381
 60519.09637	 -0.00416
 60522.38219	 -0.00450
 60525.66792	 -0.00481
 60528.95362	 -0.00506
 60532.23939	 -0.00524
 60535.52536	 -0.00533
 60538.81166	 -0.00534
 60542.09846	 -0.00524
 60545.38593	 -0.00504
 60548.67401	 -0.00476
 60551.96209	 -0.00441
 60555.25051	 -0.00409
 60558.54483	 -0.00390
 60561.84050	 -0.00392
 60565.12974	 -0.00413
 60568.41624	 -0.00444
 60571.70221	 -0.00478
 60574.98804	 -0.00510
 60578.27380	 -0.00536
 60581.55956	 -0.00556
 60584.84544	 -0.00569
 60588.13156	 -0.00572
 60591.41807	 -0.00566
 60594.70514	 -0.00550
 60597.99286	 -0.00524
 60601.28098	 -0.00491
 60604.56886	 -0.00455
 60607.85910	 -0.00426
 60611.15574	 -0.00415
 60614.44858	 -0.00425
 60617.73615	 -0.00451
 60621.02235	 -0.00483
 60624.30830	 -0.00515
