# Supplementary material for: Discovery of the most compact 3+1-type quadruple star system TIC 120362137
Source: Nat Commun. 2026 Mar 3;17:1859. doi: 10.1038/s41467-026-69223-4 (PMC12957322; doi:10.1038/s41467-026-69223-4)
Supplement: Supplementary file 13 — Source Data [file 41467_2026_69223_MOESM13_ESM.zip › SDF_Fig2_part6.txt]

# Figure 2
#
#SDF_Fig2_part6.txt
#
# Residual primary ETV data. Red circles with error bars in the lower part of the plot
#
# x Mid-minima times of observed primary eclipses [in BJD-2400000]
# y Residual primary ETV values (observed-modelled) [in days]
# z Uncertainties in the observed ETV points [in days]
 58684.42478	  0.00004     0.000060231
 58687.70980	 -0.00005     0.000078552
 58690.99543	  0.00029     0.000080887
 58694.28220	  0.00137     0.000087656
 58697.56730	  0.00005     0.000111911
 58700.85526	  0.00033     0.000072378
 58704.14399	 -0.00061     0.000095106
 58707.43620	 -0.00004     0.000089994
 59013.21585	 -0.00240     0.000166910
 59016.50923	 -0.00004     0.000112283
 59019.79719	 -0.00072     0.000172358
 59029.67348	 -0.00025     0.000129272
 59032.96019	 -0.00048     0.000127642
 59325.56984	 -0.00155     0.000159333
 59358.44170	 -0.00588     0.000142574
 59381.46942	 -0.00061     0.000031118
 59391.34050	  0.00001     0.000054309
 59394.62565	 -0.00047     0.000061515
 59397.91137	 -0.00000     0.000064466
 59401.19611	 -0.00040     0.000077012
 59407.76642	 -0.00066     0.000057328
 59411.05245	 -0.00040     0.000062830
 59414.33876	 -0.00048     0.000046503
 59417.62643	 -0.00022     0.000058039
 59420.91455	 -0.00096     0.000123583
 59424.20524	 -0.00044     0.000215030
 59427.49415	 -0.00082     0.000143363
 59430.78388	 -0.00050     0.000117458
 59434.07940	  0.00028     0.000094182
 59437.37059	 -0.00087     0.000109813
 59440.65995	  0.00045     0.000100702
 59443.94598	  0.00036     0.000103772
 59460.37465	  0.00231     0.000090251
 59516.26245	 -0.00177     0.000097739
 59634.63015	 -0.00288     0.000098624
 59746.43521	 -0.00031     0.000065662
 59753.00812	  0.00023     0.000068781
 59759.57869	 -0.00008     0.000057941
 59766.14965	 -0.00028     0.000047803
 59776.00832	 -0.00192     0.000113125
 59779.29864	 -0.00036     0.000081381
 59785.87679	 -0.00040     0.000077676
 59789.16718	 -0.00026     0.000088755
 59795.75430	 -0.00027     0.000085570
 60111.39727	 -0.00084     0.000140720
 60315.24708	 -0.00012     0.000052183
 60318.53322	  0.00041     0.000089088
 60321.81821	 -0.00015     0.000046058
 60325.10366	 -0.00029     0.000064210
 60328.38949	 -0.00017     0.000050656
 60331.67572	  0.00007     0.000062454
 60338.24874	 -0.00039     0.000044731
 60410.59481	 -0.00364     0.000128568
 60482.91957	  0.00011     0.000050583
 60486.20099	 -0.00459     0.000073954
 60489.49196	 -0.00017     0.000053372
 60492.77979	  0.00048     0.000061226
 60496.06736	  0.00013     0.000037941
 60499.35531	 -0.00018     0.000040678
 60502.64341	 -0.00004     0.000046735
 60505.93130	 -0.00322     0.000177556
 60509.23151	  0.00024     0.000042920
 60512.52352	  0.00044     0.000079411
 60515.81027	 -0.00002     0.000044347
 60519.09676	  0.00041     0.000099905
 60522.38212	 -0.00006     0.000038346
 60525.66791	  0.00001     0.000054742
 60528.95353	 -0.00008     0.000049243
 60532.23918	 -0.00020     0.000050194
