# Supplementary material for: Discovery of the most compact 3+1-type quadruple star system TIC 120362137
Source: Nat Commun. 2026 Mar 3;17:1859. doi: 10.1038/s41467-026-69223-4 (PMC12957322; doi:10.1038/s41467-026-69223-4)
Supplement: Supplementary file 13 — Source Data [file 41467_2026_69223_MOESM13_ESM.zip › SDF_Fig2_part7.txt]

# Figure 2
#
#SDF_Fig2_part7.txt
#
# Residual secondary ETV data. Blue boxes with error bars in the lower part of the plot
#
# x Mid-minima times of observed secondary eclipses [in BJD-2400000]
# y Residual secondary ETV values (observed-modelled) [in days]
# z Uncertainties in the observed ETV points [in days]
 58686.07944	  0.00049   0.000064563
 58689.36348	 -0.00056   0.000087859
 58692.64860	 -0.00064   0.000063684
 58695.93412	 -0.00072   0.000079703
 58699.22163	  0.00040   0.000071063
 58702.51037	  0.00117   0.000105564
 58705.79954	 -0.00010   0.000074564
 58709.09124	 -0.00016   0.000100129
 59011.58647	  0.00664   0.000143744
 59014.87131	  0.00042   0.000154932
 59018.16118	  0.00017   0.000126386
 59021.45067	 -0.00009   0.000160055
 59024.74548	  0.00062   0.000124258
 59028.03712	  0.00023   0.000139786
 59031.32647	  0.00104   0.000130606
 59034.61202	 -0.00006   0.000112678
 59330.51296	 -0.00191   0.000076167
 59340.38499	 -0.00057   0.000333442
 59353.52571	 -0.00113   0.000141813
 59363.38081	 -0.00264   0.000352381
 59376.53863	 -0.00027   0.000181567
 59379.82814	 -0.00067   0.000082311
 59392.99104	  0.00032   0.000047901
 59396.27748	  0.00116   0.000068732
 59399.56274	  0.00121   0.000045638
 59402.84734	  0.00074   0.000068275
 59406.13252	  0.00085   0.000054117
 59409.41732	  0.00038   0.000053780
 59412.70359	  0.00097   0.000054099
 59422.56613	  0.00001   0.000218579
 59425.85706	  0.00077   0.000192472
 59429.14576	  0.00069   0.000131991
 59432.43711	 -0.00034   0.000131698
 59435.73115	 -0.00097   0.000096552
 59439.02347	  0.00091   0.000119204
 59442.31111	  0.00121   0.000092181
 59445.59733	  0.00142   0.000118948
 59465.30783	 -0.00035   0.000186244
 59488.34223	  0.00225   0.000042385
 59662.58453	 -0.00370   0.000089607
 59718.48141	  0.00149   0.000044600
 59744.79968	  0.00108   0.000062170
 59751.37444	  0.00113   0.000061386
 59754.66001	  0.00099   0.000066854
 59757.94511	  0.00071   0.000045784
 59761.22906	 -0.00059   0.000050325
 59764.51543	  0.00048   0.000049399
 59767.80114	  0.00067   0.000054459
 59771.08763	  0.00121   0.000065319
 59774.37398	  0.00086   0.000105859
 59780.95039	  0.00023   0.000101704
 59784.24101	  0.00137   0.000086138
 59787.52880	  0.00034   0.000084402
 59790.82285	  0.00119   0.000061150
 59794.11772	  0.00145   0.000104531
 60313.61292	  0.00037   0.000041503
 60316.89883	  0.00044   0.000056176
 60320.18431	  0.00045   0.000057250
 60323.46956	  0.00039   0.000047412
 60326.75482	  0.00035   0.000034796
 60330.03986	 -0.00003   0.000068152
 60336.61238	  0.00043   0.000055533
 60415.53568	 -0.00028   0.000057785
 60481.28393	  0.00086   0.000048929
 60484.56905	  0.00046   0.000050892
 60491.14126	  0.00033   0.000044012
 60494.42834	  0.00012   0.000037767
 60497.71648	  0.00006   0.000046642
 60501.00587	  0.00091   0.000041422
 60504.29440	  0.00041   0.000047267
 60507.58963	  0.00120   0.000044740
 60510.88439	  0.00079   0.000056928
 60514.17381	  0.00061   0.000065598
 60517.46127	  0.00109   0.000059524
 60520.74708	  0.00079   0.000043632
 60524.03280	  0.00081   0.000041972
 60527.31782	  0.00037   0.000037748
 60530.60367	  0.00085   0.000036390
