# Supplementary material for: Discovery of the most compact 3+1-type quadruple star system TIC 120362137
Source: Nat Commun. 2026 Mar 3;17:1859. doi: 10.1038/s41467-026-69223-4 (PMC12957322; doi:10.1038/s41467-026-69223-4)
Supplement: Supplementary file 13 — Source Data [file 41467_2026_69223_MOESM13_ESM.zip › SDF_Fig3a.txt]

# Figure 3a
#
#SDF_Fig3a.txt
#
# One-dimensional cross-correlation function (CCF) for the spectrum taken on BJD 2460430.9888
#
# x Radial Velocity in km/s
# y CCF
-499.636  0.038560
-498.226  0.041450
-496.816  0.044074
-495.406  0.046123
-493.996  0.047440
-492.586  0.048035
-491.176  0.048070
-489.766  0.047820
-488.356  0.047619
-486.946  0.047795
-485.536  0.048611
-484.126  0.050220
-482.716  0.052642
-481.306  0.055765
-479.896  0.059367
-478.486  0.063159
-477.076  0.066842
-475.666  0.070151
-474.256  0.072905
-472.846  0.075027
-471.436  0.076551
-470.026  0.077603
-468.616  0.078365
-467.206  0.079029
-465.795  0.079755
-464.385  0.080624
-462.975  0.081625
-461.565  0.082650
-460.155  0.083514
-458.745  0.083998
-457.335  0.083897
-455.925  0.083075
-454.514  0.081507
-453.104  0.079306
-451.694  0.076724
-450.284  0.074127
-448.874  0.071948
-447.463  0.070624
-446.053  0.070519
-444.643  0.071867
-443.233  0.074718
-441.823  0.078917
-440.412  0.084117
-439.002  0.089814
-437.592  0.095416
-436.182  0.100323
-434.771  0.104013
-433.361  0.106112
-431.951  0.106447
-430.541  0.105068
-429.130  0.102230
-427.720  0.098349
-426.310  0.093928
-424.899  0.089474
-423.489  0.085415
-422.079  0.082030
-420.669  0.079403
-419.258  0.077421
-417.848  0.075791
-416.438  0.074102
-415.027  0.071898
-413.617  0.068763
-412.206  0.064404
-410.796  0.058705
-409.386  0.051760
-407.975  0.043868
-406.565  0.035494
-405.155  0.027202
-403.744  0.019575
-402.334  0.013123
-400.923  0.008215
-399.513  0.005023
-398.103  0.003499
-396.692  0.003391
-395.282  0.004290
-393.871  0.005692
-392.461  0.007085
-391.050  0.008027
-389.640  0.008209
-388.229  0.007503
-386.819  0.005969
-385.408  0.003838
-383.998  0.001467
-382.587 -0.000728
-381.177 -0.002340
-379.766 -0.003041
-378.356 -0.002633
-376.945 -0.001074
-375.535  0.001517
-374.124  0.004885
-372.714  0.008683
-371.303  0.012529
-369.893  0.016063
-368.482  0.018999
-367.072  0.021162
-365.661  0.022502
-364.250  0.023089
-362.840  0.023092
-361.429  0.022736
-360.019  0.022266
-358.608  0.021904
-357.197  0.021817
-355.787  0.022098
-354.376  0.022767
-352.965  0.023775
-351.555  0.025034
-350.144  0.026433
-348.733  0.027874
-347.323  0.029279
-345.912  0.030613
-344.501  0.031873
-343.091  0.033085
-341.680  0.034286
-340.269  0.035506
-338.859  0.036758
-337.448  0.038022
-336.037  0.039253
-334.627  0.040388
-333.216  0.041356
-331.805  0.042105
-330.394  0.042610
-328.984  0.042891
-327.573  0.043008
-326.162  0.043058
-324.751  0.043153
-323.341  0.043397
-321.930  0.043858
-320.519  0.044548
-319.108  0.045407
-317.697  0.046303
-316.287  0.047047
-314.876  0.047419
-313.465  0.047202
-312.054  0.046228
-310.643  0.044408
-309.232  0.041763
-307.822  0.038432
-306.411  0.034667
-305.000  0.030802
-303.589  0.027209
-302.178  0.024249
-300.767  0.022212
-299.356  0.021273
-297.945  0.021455
-296.534  0.022619
-295.124  0.024476
-293.713  0.026619
-292.302  0.028579
-290.891  0.029888
-289.480  0.030144
-288.069  0.029069
-286.658  0.026554
-285.247  0.022673
-283.836  0.017677
-282.425  0.011963
-281.014  0.006021
-279.603  0.000368
-278.192 -0.004517
-276.781 -0.008261
-275.370 -0.010637
-273.959 -0.011592
-272.548 -0.011250
-271.137 -0.009882
-269.726 -0.007872
-268.315 -0.005649
-266.904 -0.003639
-265.493 -0.002195
-264.082 -0.001561
-262.671 -0.001840
-261.260 -0.002989
-259.849 -0.004833
-258.438 -0.007095
-257.026 -0.009441
-255.615 -0.011528
-254.204 -0.013052
-252.793 -0.013785
-251.382 -0.013598
-249.971 -0.012471
-248.560 -0.010485
-247.149 -0.007801
-245.738 -0.004627
-244.326 -0.001184
-242.915  0.002325
-241.504  0.005740
-240.093  0.008963
-238.682  0.011952
-237.271  0.014720
-235.859  0.017307
-234.448  0.019762
-233.037  0.022109
-231.626  0.024334
-230.215  0.026367
-228.803  0.028081
-227.392  0.029300
-225.981  0.029827
-224.570  0.029464
-223.158  0.028053
-221.747  0.025498
-220.336  0.021796
-218.925  0.017045
-217.513  0.011443
-216.102  0.005274
-214.691 -0.001122
-213.279 -0.007386
-211.868 -0.013183
-210.457 -0.018240
-209.045 -0.022381
-207.634 -0.025547
-206.223 -0.027799
-204.812 -0.029310
-203.400 -0.030338
-201.989 -0.031186
-200.577 -0.032160
-199.166 -0.033525
-197.755 -0.035465
-196.343 -0.038057
-194.932 -0.041258
-193.521 -0.044906
-192.109 -0.048741
-190.698 -0.052438
-189.286 -0.055638
-187.875 -0.057994
-186.464 -0.059201
-185.052 -0.059026
-183.641 -0.057314
-182.229 -0.053996
-180.818 -0.049067
-179.406 -0.042564
-177.995 -0.034539
-176.583 -0.025026
-175.172 -0.014021
-173.760 -0.001466
-172.349  0.012750
-170.937  0.028776
-169.526  0.046782
-168.114  0.066913
-166.703  0.089265
-165.291  0.113841
-163.880  0.140532
-162.468  0.169099
-161.057  0.199176
-159.645  0.230290
-158.234  0.261888
-156.822  0.293384
-155.411  0.324201
-153.999  0.353822
-152.587  0.381824
-151.176  0.407910
-149.764  0.431918
-148.353  0.453818
-146.941  0.473695
-145.529  0.491713
-144.118  0.508084
-142.706  0.523019
-141.295  0.536703
-139.883  0.549254
-138.471  0.560721
-137.060  0.571072
-135.648  0.580211
-134.236  0.587999
-132.825  0.594284
-131.413  0.598935
-130.001  0.601869
-128.590  0.603075
-127.178  0.602629
-125.766  0.600688
-124.354  0.597482
-122.943  0.593288
-121.531  0.588401
-120.119  0.583098
-118.707  0.577606
-117.296  0.572076
-115.884  0.566563
-114.472  0.561025
-113.060  0.555324
-111.649  0.549251
-110.237  0.542545
-108.825  0.534929
-107.413  0.526138
-106.002  0.515953
-104.590  0.504215
-103.178  0.490843
-101.766  0.475830
-100.354  0.459243
-98.942  0.441200
-97.531  0.421860
-96.119  0.401397
-94.707  0.379988
-93.295  0.357801
-91.883  0.334993
-90.471  0.311714
-89.059  0.288117
-87.647  0.264367
-86.236  0.240663
-84.824  0.217236
-83.412  0.194364
-82.000  0.172356
-80.588  0.151545
-79.176  0.132263
-77.764  0.114813
-76.352  0.099442
-74.940  0.086315
-73.528  0.075496
-72.116  0.066940
-70.704  0.060495
-69.292  0.055921
-67.880  0.052915
-66.468  0.051141
-65.056  0.050268
-63.644  0.050002
-62.232  0.050110
-60.820  0.050434
-59.408  0.050894
-57.996  0.051478
-56.584  0.052220
-55.172  0.053178
-53.760  0.054407
-52.348  0.055935
-50.936  0.057747
-49.524  0.059785
-48.112  0.061952
-46.700  0.064127
-45.288  0.066190
-43.876  0.068048
-42.464  0.069655
-41.051  0.071023
-39.639  0.072234
-38.227  0.073420
-36.815  0.074751
-35.403  0.076403
-33.991  0.078523
-32.579  0.081202
-31.167  0.084451
-29.754  0.088188
-28.342  0.092249
-26.930  0.096402
-25.518  0.100385
-24.106  0.103950
-22.694  0.106907
-21.281  0.109163
-19.869  0.110758
-18.457  0.111871
-17.045  0.112811
-15.632  0.113994
-14.220  0.115889
-12.808  0.118960
-11.396  0.123602
 -9.983  0.130075
 -8.571  0.138457
 -7.159  0.148610
 -5.747  0.160174
 -4.334  0.172585
 -2.922  0.185114
 -1.510  0.196937
 -0.098  0.207202
  1.315  0.215118
  2.727  0.220025
  4.139  0.221459
  5.552  0.219199
  6.964  0.213287
  8.376  0.204019
  9.789  0.191921
 11.201  0.177695
 12.613  0.162155
 14.026  0.146154
 15.438  0.130513
 16.851  0.115950
 18.263  0.103029
 19.675  0.092125
 21.088  0.083404
 22.500  0.076831
 23.913  0.072190
 25.325  0.069124
 26.737  0.067186
 28.150  0.065893
 29.562  0.064785
 30.975  0.063478
 32.387  0.061700
 33.800  0.059330
 35.212  0.056400
 36.625  0.053100
 38.037  0.049752
 39.450  0.046778
 40.862  0.044652
 42.275  0.043853
 43.687  0.044812
 45.100  0.047861
 46.512  0.053201
 47.925  0.060877
 49.337  0.070771
 50.750  0.082614
 52.162  0.096012
 53.575  0.110488
 54.987  0.125533
 56.400  0.140652
 57.812  0.155421
 59.225  0.169517
 60.638  0.182747
 62.050  0.195053
 63.463  0.206494
 64.875  0.217223
 66.288  0.227434
 67.701  0.237313
 69.113  0.246985
 70.526  0.256468
 71.939  0.265639
 73.351  0.274221
 74.764  0.281797
 76.177  0.287835
 77.589  0.291744
 79.002  0.292941
 80.415  0.290917
 81.827  0.285311
 83.240  0.275965
 84.653  0.262960
 86.065  0.246628
 87.478  0.227535
 88.891  0.206441
 90.303  0.184229
 91.716  0.161827
 93.129  0.140123
 94.542  0.119879
 95.954  0.101667
 97.367  0.085826
 98.780  0.072442
100.193  0.061365
101.606  0.052248
103.018  0.044610
104.431  0.037908
105.844  0.031622
107.257  0.025319
108.670  0.018708
110.082  0.011675
111.495  0.004282
112.908 -0.003252
114.321 -0.010594
115.734 -0.017358
117.147 -0.023167
118.559 -0.027716
119.972 -0.030814
121.385 -0.032416
122.798 -0.032629
124.211 -0.031688
125.624 -0.029924
127.037 -0.027708
128.450 -0.025400
129.862 -0.023294
131.275 -0.021578
132.688 -0.020315
134.101 -0.019441
135.514 -0.018787
136.927 -0.018113
138.340 -0.017164
139.753 -0.015712
141.166 -0.013607
142.579 -0.010805
143.992 -0.007380
145.405 -0.003520
146.818  0.000505
148.231  0.004387
149.644  0.007825
151.057  0.010582
152.470  0.012522
153.883  0.013637
155.296  0.014056
156.709  0.014020
158.122  0.013856
159.535  0.013916
160.948  0.014531
162.361  0.015948
163.774  0.018297
165.187  0.021556
166.601  0.025558
168.014  0.030009
169.427  0.034526
170.840  0.038697
172.253  0.042137
173.666  0.044542
175.079  0.045738
176.492  0.045697
177.905  0.044544
179.319  0.042528
180.732  0.039987
182.145  0.037286
183.558  0.034766
184.971  0.032690
186.384  0.031203
187.798  0.030316
189.211  0.029916
190.624  0.029784
192.037  0.029648
193.450  0.029232
194.864  0.028315
196.277  0.026770
197.690  0.024600
199.103  0.021939
200.517  0.019042
201.930  0.016242
203.343  0.013899
204.756  0.012344
206.170  0.011821
207.583  0.012446
208.996  0.014181
210.409  0.016834
211.823  0.020090
213.236  0.023547
214.649  0.026784
216.063  0.029417
217.476  0.031158
218.889  0.031858
220.303  0.031525
221.716  0.030317
223.129  0.028517
224.543  0.026479
225.956  0.024572
227.369  0.023117
228.783  0.022333
230.196  0.022305
231.610  0.022968
233.023  0.024124
234.436  0.025471
235.850  0.026662
237.263  0.027360
238.677  0.027297
240.090  0.026324
241.503  0.024431
242.917  0.021759
244.330  0.018572
245.744  0.015224
247.157  0.012095
248.571  0.009542
249.984  0.007838
251.398  0.007134
252.811  0.007440
254.225  0.008629
255.638  0.010459
257.052  0.012620
258.465  0.014782
259.879  0.016650
261.292  0.018013
262.706  0.018770
264.119  0.018942
265.533  0.018665
266.947  0.018158
268.360  0.017683
269.774  0.017502
271.187  0.017824
272.601  0.018779
274.014  0.020396
275.428  0.022599
276.842  0.025229
278.255  0.028066
279.669  0.030876
281.082  0.033441
282.496  0.035596
283.910  0.037252
285.323  0.038399
286.737  0.039103
288.151  0.039485
289.564  0.039688
290.978  0.039854
292.392  0.040093
293.805  0.040460
295.219  0.040956
296.633  0.041524
298.046  0.042070
299.460  0.042481
300.874  0.042650
302.288  0.042501
303.701  0.041999
305.115  0.041155
306.529  0.040024
307.943  0.038689
309.356  0.037237
310.770  0.035744
312.184  0.034253
313.598  0.032766
315.011  0.031243
316.425  0.029613
317.839  0.027793
319.253  0.025712
320.667  0.023333
322.080  0.020677
323.494  0.017834
324.908  0.014956
326.322  0.012252
327.736  0.009959
329.150  0.008315
330.563  0.007522
331.977  0.007719
333.391  0.008959
334.805  0.011202
336.219  0.014321
337.633  0.018118
339.047  0.022354
340.461  0.026786
341.875  0.031198
343.288  0.035434
344.702  0.039418
346.116  0.043154
347.530  0.046726
348.944  0.050271
350.358  0.053953
351.772  0.057927
353.186  0.062311
354.600  0.067156
356.014  0.072437
357.428  0.078044
358.842  0.083801
360.256  0.089482
361.670  0.094841
363.084  0.099648
364.498  0.103709
365.912  0.106899
367.326  0.109164
368.740  0.110531
370.154  0.111095
371.568  0.110997
372.982  0.110407
374.396  0.109491
375.810  0.108393
377.224  0.107213
378.639  0.105996
380.053  0.104736
381.467  0.103377
382.881  0.101832
384.295  0.100001
385.709  0.097789
387.123  0.095132
388.537  0.092007
389.951  0.088441
391.366  0.084518
392.780  0.080368
394.194  0.076160
395.608  0.072079
397.022  0.068315
398.436  0.065036
399.851  0.062373
401.265  0.060408
402.679  0.059165
404.093  0.058610
405.507  0.058657
406.922  0.059180
408.336  0.060030
409.750  0.061054
411.164  0.062114
412.579  0.063100
413.993  0.063948
415.407  0.064640
416.821  0.065202
418.236  0.065698
419.650  0.066212
421.064  0.066833
422.478  0.067635
423.893  0.068660
425.307  0.069907
426.721  0.071326
428.136  0.072829
429.550  0.074291
430.964  0.075580
432.379  0.076570
433.793  0.077170
435.207  0.077341
436.622  0.077107
438.036  0.076562
439.450  0.075860
440.865  0.075201
442.279  0.074807
443.694  0.074893
445.108  0.075640
446.522  0.077170
447.937  0.079531
449.351  0.082690
450.766  0.086539
452.180  0.090909
453.594  0.095591
455.009  0.100368
456.423  0.105036
457.838  0.109428
459.252  0.113427
460.667  0.116977
462.081  0.120070
463.496  0.122743
464.910  0.125054
466.325  0.127067
467.739  0.128837
469.154  0.130395
470.568  0.131749
471.983  0.132882
473.397  0.133769
474.812  0.134387
476.226  0.134729
477.641  0.134821
479.055  0.134727
480.470  0.134546
481.885  0.134407
483.299  0.134453
484.714  0.134820
486.128  0.135623
487.543  0.136934
488.957  0.138774
490.372  0.141111
491.787  0.143866
493.201  0.146927
494.616  0.150168
496.031  0.153469
497.445  0.156738
498.860  0.159918
