# Supplementary material for: Discovery of the most compact 3+1-type quadruple star system TIC 120362137
Source: Nat Commun. 2026 Mar 3;17:1859. doi: 10.1038/s41467-026-69223-4 (PMC12957322; doi:10.1038/s41467-026-69223-4)
Supplement: Supplementary file 13 — Source Data [file 41467_2026_69223_MOESM13_ESM.zip › SDF_Fig3b.txt]

# Figure 3b
#
#SDF_Fig3b.txt
#
# One-dimensional cross-correlation function (CCF) for the spectrum taken on BJD 2460628.5531
#
# x Radial Velocity in km/s
# y CCF
-498.830  0.046991
-497.420  0.048578
-496.010  0.049724
-494.600  0.050519
-493.190  0.051143
-491.780  0.051836
-490.370  0.052844
-488.960  0.054378
-487.550  0.056565
-486.140  0.059426
-484.730  0.062863
-483.320  0.066672
-481.910  0.070575
-480.500  0.074259
-479.090  0.077430
-477.680  0.079854
-476.270  0.081392
-474.859  0.082022
-473.449  0.081833
-472.039  0.081011
-470.629  0.079803
-469.219  0.078478
-467.809  0.077287
-466.399  0.076428
-464.989  0.076026
-463.578  0.076125
-462.168  0.076700
-460.758  0.077672
-459.348  0.078942
-457.938  0.080413
-456.527  0.082016
-455.117  0.083716
-453.707  0.085512
-452.297  0.087427
-450.887  0.089477
-449.476  0.091654
-448.066  0.093896
-446.656  0.096076
-445.246  0.098001
-443.835  0.099428
-442.425  0.100090
-441.015  0.099737
-439.605  0.098174
-438.194  0.095303
-436.784  0.091145
-435.374  0.085852
-433.964  0.079694
-432.553  0.073033
-431.143  0.066278
-429.733  0.059830
-428.322  0.054033
-426.912  0.049128
-425.502  0.045228
-424.091  0.042305
-422.681  0.040209
-421.271  0.038695
-419.860  0.037470
-418.450  0.036245
-417.039  0.034779
-415.629  0.032920
-414.219  0.030622
-412.808  0.027949
-411.398  0.025054
-409.987  0.022150
-408.577  0.019468
-407.167  0.017218
-405.756  0.015553
-404.346  0.014548
-402.935  0.014194
-401.525  0.014406
-400.114  0.015047
-398.704  0.015959
-397.293  0.016993
-395.883  0.018034
-394.472  0.019020
-393.062  0.019947
-391.651  0.020854
-390.241  0.021804
-388.830  0.022861
-387.420  0.024060
-386.009  0.025389
-384.599  0.026780
-383.188  0.028114
-381.778  0.029240
-380.367  0.030000
-378.957  0.030266
-377.546  0.029970
-376.136  0.029124
-374.725  0.027833
-373.314  0.026286
-371.904  0.024732
-370.493  0.023447
-369.083  0.022687
-367.672  0.022648
-366.261  0.023430
-364.851  0.025019
-363.440  0.027286
-362.029  0.030002
-360.619  0.032880
-359.208  0.035619
-357.797  0.037952
-356.387  0.039693
-354.976  0.040768
-353.565  0.041226
-352.155  0.041229
-350.744  0.041021
-349.333  0.040883
-347.923  0.041075
-346.512  0.041791
-345.101  0.043112
-343.691  0.044988
-342.280  0.047235
-340.869  0.049569
-339.458  0.051641
-338.048  0.053107
-336.637  0.053686
-335.226  0.053216
-333.815  0.051693
-332.405  0.049288
-330.994  0.046331
-329.583  0.043271
-328.172  0.040612
-326.761  0.038842
-325.351  0.038351
-323.940  0.039374
-322.529  0.041939
-321.118  0.045856
-319.707  0.050734
-318.296  0.056025
-316.886  0.061096
-315.475  0.065315
-314.064  0.068132
-312.653  0.069161
-311.242  0.068225
-309.831  0.065385
-308.420  0.060930
-307.009  0.055332
-305.598  0.049186
-304.188  0.043125
-302.777  0.037738
-301.366  0.033494
-299.955  0.030687
-298.544  0.029403
-297.133  0.029523
-295.722  0.030753
-294.311  0.032672
-292.900  0.034802
-291.489  0.036676
-290.078  0.037902
-288.667  0.038208
-287.256  0.037471
-285.845  0.035718
-284.434  0.033103
-283.023  0.029866
-281.612  0.026292
-280.201  0.022653
-278.790  0.019173
-277.379  0.015995
-275.968  0.013174
-274.557  0.010686
-273.146  0.008449
-271.735  0.006362
-270.324  0.004338
-268.913  0.002336
-267.502  0.000380
-266.090 -0.001433
-264.679 -0.002952
-263.268 -0.003996
-261.857 -0.004391
-260.446 -0.004012
-259.035 -0.002819
-257.624 -0.000877
-256.213  0.001634
-254.802  0.004442
-253.390  0.007206
-251.979  0.009569
-250.568  0.011211
-249.157  0.011898
-247.746  0.011522
-246.335  0.010126
-244.923  0.007899
-243.512  0.005155
-242.101  0.002285
-240.690 -0.000298
-239.279 -0.002229
-237.867 -0.003240
-236.456 -0.003216
-235.045 -0.002205
-233.634 -0.000423
-232.222  0.001782
-230.811  0.003977
-229.400  0.005714
-227.989  0.006592
-226.577  0.006325
-225.166  0.004782
-223.755  0.002010
-222.343 -0.001773
-220.932 -0.006214
-219.521 -0.010873
-218.109 -0.015300
-216.698 -0.019093
-215.287 -0.021970
-213.876 -0.023805
-212.464 -0.024649
-211.053 -0.024721
-209.641 -0.024372
-208.230 -0.024031
-206.819 -0.024134
-205.407 -0.025054
-203.996 -0.027037
-202.585 -0.030161
-201.173 -0.034308
-199.762 -0.039168
-198.350 -0.044271
-196.939 -0.049035
-195.528 -0.052825
-194.116 -0.055025
-192.705 -0.055098
-191.293 -0.052636
-189.882 -0.047392
-188.470 -0.039295
-187.059 -0.028437
-185.647 -0.015046
-184.236  0.000549
-182.824  0.017971
-181.413  0.036836
-180.001  0.056793
-178.590  0.077557
-177.178  0.098921
-175.767  0.120762
-174.355  0.143028
-172.944  0.165720
-171.532  0.188864
-170.121  0.212488
-168.709  0.236594
-167.298  0.261141
-165.886  0.286030
-164.475  0.311108
-163.063  0.336168
-161.651  0.360965
-160.240  0.385237
-158.828  0.408726
-157.417  0.431201
-156.005  0.452475
-154.593  0.472423
-153.182  0.490985
-151.770  0.508167
-150.359  0.524031
-148.947  0.538677
-147.535  0.552217
-146.124  0.564756
-144.712  0.576362
-143.300  0.587047
-141.889  0.596753
-140.477  0.605349
-139.065  0.612643
-137.654  0.618394
-136.242  0.622349
-134.830  0.624273
-133.418  0.623986
-132.007  0.621398
-130.595  0.616531
-129.183  0.609529
-127.771  0.600655
-126.360  0.590270
-124.948  0.578795
-123.536  0.566671
-122.124  0.554303
-120.713  0.542016
-119.301  0.530012
-117.889  0.518348
-116.477  0.506926
-115.066  0.495504
-113.654  0.483731
-112.242  0.471186
-110.830  0.457437
-109.418  0.442090
-108.006  0.424843
-106.595  0.405524
-105.183  0.384111
-103.771  0.360742
-102.359  0.335696
-100.947  0.309371
-99.535  0.282243
-98.123  0.254827
-96.712  0.227633
-95.300  0.201131
-93.888  0.175725
-92.476  0.151735
-91.064  0.129391
-89.652  0.108838
-88.240  0.090139
-86.828  0.073295
-85.416  0.058249
-84.004  0.044908
-82.592  0.033146
-81.180  0.022816
-79.768  0.013759
-78.356  0.005814
-76.944 -0.001176
-75.532 -0.007346
-74.120 -0.012803
-72.708 -0.017609
-71.296 -0.021774
-69.884 -0.025258
-68.472 -0.027968
-67.060 -0.029777
-65.648 -0.030548
-64.236 -0.030152
-62.824 -0.028509
-61.412 -0.025608
-60.000 -0.021527
-58.588 -0.016447
-57.176 -0.010636
-55.764 -0.004437
-54.352  0.001776
-52.940  0.007639
-51.528  0.012846
-50.116  0.017194
-48.703  0.020614
-47.291  0.023187
-45.879  0.025137
-44.467  0.026806
-43.055  0.028611
-41.643  0.030982
-40.231  0.034307
-38.818  0.038868
-37.406  0.044808
-35.994  0.052099
-34.582  0.060547
-33.170  0.069815
-31.758  0.079467
-30.345  0.089024
-28.933  0.098025
-27.521  0.106083
-26.109  0.112929
-24.696  0.118431
-23.284  0.122598
-21.872  0.125552
-20.460  0.127497
-19.047  0.128664
-17.635  0.129266
-16.223  0.129457
-14.811  0.129305
-13.398  0.128789
-11.986  0.127815
-10.574  0.126253
 -9.162  0.123973
 -7.749  0.120907
 -6.337  0.117077
 -4.925  0.112629
 -3.512  0.107834
 -2.100  0.103070
 -0.688  0.098776
  0.725  0.095394
  2.137  0.093306
  3.549  0.092759
  4.962  0.093826
  6.374  0.096368
  7.787  0.100043
  9.199  0.104332
 10.611  0.108602
 12.024  0.112185
 13.436  0.114463
 14.849  0.114960
 16.261  0.113405
 17.673  0.109779
 19.086  0.104323
 20.498  0.097516
 21.911  0.090012
 23.323  0.082567
 24.736  0.075943
 26.148  0.070812
 27.561  0.067685
 28.973  0.066852
 30.386  0.068364
 31.798  0.072047
 33.211  0.077543
 34.623  0.084380
 36.036  0.092057
 37.448  0.100122
 38.861  0.108247
 40.273  0.116273
 41.686  0.124229
 43.098  0.132320
 44.511  0.140887
 45.923  0.150339
 47.336  0.161077
 48.748  0.173424
 50.161  0.187553
 51.574  0.203449
 52.986  0.220894
 54.399  0.239475
 55.811  0.258628
 57.224  0.277697
 58.637  0.296002
 60.049  0.312913
 61.462  0.327905
 62.875  0.340599
 64.287  0.350783
 65.700  0.358401
 67.113  0.363523
 68.525  0.366304
 69.938  0.366929
 71.351  0.365566
 72.763  0.362326
 74.176  0.357245
 75.589  0.350281
 77.001  0.341335
 78.414  0.330287
 79.827  0.317042
 81.239  0.301573
 82.652  0.283965
 84.065  0.264434
 85.478  0.243339
 86.890  0.221157
 88.303  0.198454
 89.716  0.175833
 91.129  0.153877
 92.542  0.133088
 93.954  0.113848
 95.367  0.096382
 96.780  0.080747
 98.193  0.066847
 99.605  0.054457
101.018  0.043271
102.431  0.032954
103.844  0.023192
105.257  0.013734
106.670  0.004432
108.082 -0.004755
109.495 -0.013754
110.908 -0.022406
112.321 -0.030488
113.734 -0.037757
115.147 -0.043983
116.560 -0.048981
117.973 -0.052637
119.386 -0.054916
120.798 -0.055864
122.211 -0.055592
123.624 -0.054263
125.037 -0.052071
126.450 -0.049214
127.863 -0.045886
129.276 -0.042260
130.689 -0.038487
132.102 -0.034697
133.515 -0.031001
134.928 -0.027501
136.341 -0.024287
137.754 -0.021444
139.167 -0.019041
140.580 -0.017121
141.993 -0.015696
143.406 -0.014725
144.819 -0.014116
146.232 -0.013713
147.645 -0.013309
149.058 -0.012657
150.471 -0.011496
151.884 -0.009576
153.297 -0.006693
154.710 -0.002718
156.123  0.002379
157.536  0.008516
158.950  0.015499
160.363  0.023031
161.776  0.030742
163.189  0.038220
164.602  0.045054
166.015  0.050875
167.428  0.055395
168.841  0.058434
170.255  0.059937
171.668  0.059977
173.081  0.058745
174.494  0.056526
175.907  0.053667
177.320  0.050543
178.734  0.047517
180.147  0.044909
181.560  0.042971
182.973  0.041865
184.386  0.041660
185.800  0.042329
187.213  0.043765
188.626  0.045788
190.039  0.048170
191.453  0.050655
192.866  0.052977
194.279  0.054879
195.692  0.056132
197.106  0.056547
198.519  0.055988
199.932  0.054378
201.345  0.051706
202.759  0.048034
204.172  0.043490
205.585  0.038264
206.999  0.032602
208.412  0.026787
209.825  0.021122
211.239  0.015904
212.652  0.011405
214.065  0.007844
215.479  0.005369
216.892  0.004040
218.305  0.003828
219.719  0.004615
221.132  0.006205
222.546  0.008349
223.959  0.010768
225.372  0.013185
226.786  0.015352
228.199  0.017077
229.613  0.018237
231.026  0.018787
232.439  0.018756
233.853  0.018236
235.266  0.017358
236.680  0.016273
238.093  0.015122
239.507  0.014020
240.920  0.013038
242.334  0.012199
243.747  0.011481
245.161  0.010825
246.574  0.010158
247.988  0.009406
249.401  0.008518
250.815  0.007475
252.228  0.006305
253.642  0.005078
255.055  0.003898
256.469  0.002890
257.882  0.002182
259.296  0.001884
260.710  0.002073
262.123  0.002782
263.537  0.003994
264.950  0.005651
266.364  0.007657
267.778  0.009902
269.191  0.012273
270.605  0.014675
272.018  0.017039
273.432  0.019329
274.846  0.021541
276.259  0.023694
277.673  0.025814
279.087  0.027923
280.500  0.030020
281.914  0.032069
283.328  0.034003
284.741  0.035718
286.155  0.037093
287.569  0.038003
288.982  0.038344
290.396  0.038051
291.810  0.037117
293.224  0.035605
294.637  0.033640
296.051  0.031409
297.465  0.029130
298.879  0.027035
300.292  0.025333
301.706  0.024182
303.120  0.023670
304.534  0.023800
305.947  0.024484
307.361  0.025560
308.775  0.026813
310.189  0.028001
311.603  0.028896
313.016  0.029310
314.430  0.029129
315.844  0.028326
317.258  0.026969
318.672  0.025213
320.086  0.023279
321.499  0.021426
322.913  0.019915
324.327  0.018981
325.741  0.018794
327.155  0.019448
328.569  0.020945
329.983  0.023203
331.397  0.026070
332.811  0.029347
334.224  0.032822
335.638  0.036303
337.052  0.039641
338.466  0.042756
339.880  0.045649
341.294  0.048394
342.708  0.051133
344.122  0.054045
345.536  0.057323
346.950  0.061137
348.364  0.065605
349.778  0.070767
351.192  0.076573
352.606  0.082878
354.020  0.089452
355.434  0.096003
356.848  0.102202
358.262  0.107727
359.676  0.112293
361.090  0.115688
362.504  0.117797
363.918  0.118620
365.332  0.118268
366.746  0.116957
368.160  0.114983
369.575  0.112690
370.989  0.110434
372.403  0.108543
373.817  0.107286
375.231  0.106846
376.645  0.107306
378.059  0.108642
379.473  0.110733
380.887  0.113379
382.302  0.116325
383.716  0.119289
385.130  0.121990
386.544  0.124172
387.958  0.125621
389.372  0.126176
390.787  0.125731
392.201  0.124229
393.615  0.121657
395.029  0.118040
396.443  0.113425
397.858  0.107887
399.272  0.101527
400.686  0.094477
402.100  0.086909
403.514  0.079041
404.929  0.071147
406.343  0.063547
407.757  0.056602
409.172  0.050687
410.586  0.046162
412.000  0.043336
413.414  0.042420
414.829  0.043500
416.243  0.046501
417.657  0.051183
419.072  0.057144
420.486  0.063850
421.900  0.070679
423.315  0.076991
424.729  0.082190
426.143  0.085801
427.558  0.087523
428.972  0.087280
430.386  0.085231
431.801  0.081762
433.215  0.077444
434.630  0.072973
436.044  0.069081
437.458  0.066457
438.873  0.065656
440.287  0.067034
441.702  0.070699
443.116  0.076504
444.530  0.084057
445.945  0.092774
447.359  0.101950
448.774  0.110843
450.188  0.118765
451.603  0.125159
453.017  0.129662
454.432  0.132137
455.846  0.132681
457.261  0.131597
458.675  0.129344
460.090  0.126474
461.504  0.123557
462.919  0.121108
464.333  0.119533
465.748  0.119093
467.162  0.119885
468.577  0.121859
469.991  0.124844
471.406  0.128592
472.821  0.132831
474.235  0.137311
475.650  0.141839
477.064  0.146305
478.479  0.150678
479.893  0.154998
481.308  0.159341
482.723  0.163786
484.137  0.168376
485.552  0.173086
486.967  0.177806
488.381  0.182339
489.796  0.186417
491.211  0.189733
492.625  0.191984
494.040  0.192917
495.455  0.192372
496.869  0.190321
498.284  0.186882
499.699  0.182317
