# Supplementary material for: Discovery of the most compact 3+1-type quadruple star system TIC 120362137
Source: Nat Commun. 2026 Mar 3;17:1859. doi: 10.1038/s41467-026-69223-4 (PMC12957322; doi:10.1038/s41467-026-69223-4)
Supplement: Supplementary file 13 — Source Data [file 41467_2026_69223_MOESM13_ESM.zip › SDF_Fig4a_part1.txt]

# Figure 4a
#
#SDF_Fig4a_part1.txt
#
# Measured RVs of component Aa in the time domain. Red circles in the upper part of the plot.
#
#x BJD - 2400000
#y Measured RVs of component Aa [in km/s}
 59649.61084	  -27.14
 59658.66088	 -129.69
 59659.66742	   17.74
 59676.95450	   70.80
 59681.00120	  -40.66
 59691.89220	  -67.68
 59696.99360	  -15.65
 59700.98390	 -128.65
 59711.40636	 -113.78
 59713.84390	  -84.94
 59715.45370	   13.67
 59722.89370	   66.65
 59732.90930	   76.91
 59743.91220	 -116.47
