# Supplementary material for: Discovery of the most compact 3+1-type quadruple star system TIC 120362137
Source: Nat Commun. 2026 Mar 3;17:1859. doi: 10.1038/s41467-026-69223-4 (PMC12957322; doi:10.1038/s41467-026-69223-4)
Supplement: Supplementary file 13 — Source Data [file 41467_2026_69223_MOESM13_ESM.zip › SDF_Fig4a_part2.txt]

# Figure 4a
#
#SDF_Fig4a_part2.txt
#
# Measured RVs of component Ab in the time domain. Orange circles in the upper part of the plot.
#
#x BJD - 2400000
#y Measured RVs of component Ab [in km/s}
 59649.61084	  -89.37
 59650.99950	  -69.70
 59658.66088	   57.87
 59659.61201	 -110.71
 59660.64429	  -95.57
 59676.95450	  -79.68
 59681.00120	   87.22
 59691.89220	   42.67
 59696.99360	  -65.29
 59700.98390	   58.76
 59711.40636	   57.24
 59713.84390	   30.26
 59715.45370	  -89.17
 59722.89370	 -109.52
 59732.90930	  -58.77
 59743.91220	   91.69
