# Supplementary material for: Discovery of the most compact 3+1-type quadruple star system TIC 120362137
Source: Nat Commun. 2026 Mar 3;17:1859. doi: 10.1038/s41467-026-69223-4 (PMC12957322; doi:10.1038/s41467-026-69223-4)
Supplement: Supplementary file 13 — Source Data [file 41467_2026_69223_MOESM13_ESM.zip › SDF_Fig4a_part3.txt]

# Figure 4a
#
#SDF_Fig4a_part3.txt
#
# Measured RVs of component B in the time domain. Blue circles in the upper part of the plot.
#
#x BJD - 2400000
#y Measured RVs of component B [in km/s}
 59650.99950	   36.47
 59660.95270	   18.15
 59676.95450	  -84.10
 59681.00120	  -87.57
 59691.89220	  -26.56
 59696.99360	   20.18
 59700.98390	   25.49
 59713.84390	   -0.45
 59722.89370	  -39.76
 59732.90930	  -94.95
 59743.91220	  -24.41
