# Supplementary material for: Discovery of the most compact 3+1-type quadruple star system TIC 120362137
Source: Nat Commun. 2026 Mar 3;17:1859. doi: 10.1038/s41467-026-69223-4 (PMC12957322; doi:10.1038/s41467-026-69223-4)
Supplement: Supplementary file 13 — Source Data [file 41467_2026_69223_MOESM13_ESM.zip › SDF_Fig4a_part4.txt]

# Figure 4a
#
#SDF_Fig4a_part4.txt
#
# Measured RVs of component C in the time domain. Gray circles in the upper part of the plot.
#
#x BJD - 2400000
#y Measured RVs of component C [in km/s}
 59650.99950	  -28.35
 59658.66088	  -38.69
 59659.61201	  -25.45
 59659.66742	  -32.62
 59660.64429	  -16.83
 59660.95270	  -30.45
 59676.95450	  -30.91
 59681.00120	  -28.35
 59691.89220	  -31.02
 59696.99360	  -29.87
 59700.98390	  -30.39
 59711.40636	  -32.59
 59713.84390	  -32.85
 59715.45370	  -32.89
 59722.89370	  -34.89
 59732.90930	  -39.72
 59743.91220	  -34.73
