# Supplementary material for: Discovery of the most compact 3+1-type quadruple star system TIC 120362137
Source: Nat Commun. 2026 Mar 3;17:1859. doi: 10.1038/s41467-026-69223-4 (PMC12957322; doi:10.1038/s41467-026-69223-4)
Supplement: Supplementary file 13 — Source Data [file 41467_2026_69223_MOESM13_ESM.zip › SDF_Fig4a_part5.txt]

# Figure 4a
#
#SDF_Fig4a_part5.txt
#
# Best-fit photodynamical model generated RVs of each component in the time domain. Red, orange, blue and gray lines in the upper part of the plot.
#
#x BJD - 2400000
# columns 2 -- 5 Modelled RVs of stars Aa (red), Ab (orange), B (blue), C (gray); respectively [in km/s]
 59640.00230	   48.62104	 -101.35966	  -29.85657	  -25.76543
 59640.00558	   49.00198	 -101.88845	  -29.81866	  -25.76579
 59640.00887	   49.38028	 -102.41389	  -29.78077	  -25.76615
 59640.01216	   49.75596	 -102.93592	  -29.74289	  -25.76652
 59640.01545	   50.12897	 -103.45455	  -29.70503	  -25.76688
 59640.01873	   50.49933	 -103.96973	  -29.66717	  -25.76724
 59640.02202	   50.86700	 -104.48147	  -29.62933	  -25.76761
 59640.02531	   51.23196	 -104.98974	  -29.59151	  -25.76797
 59640.02860	   51.59422	 -105.49452	  -29.55370	  -25.76834
 59640.03188	   51.95376	 -105.99579	  -29.51590	  -25.76870
 59640.03517	   52.31054	 -106.49353	  -29.47812	  -25.76906
 59640.03846	   52.66457	 -106.98774	  -29.44036	  -25.76943
 59640.04175	   53.01582	 -107.47838	  -29.40261	  -25.76979
 59640.04503	   53.36430	 -107.96542	  -29.36486	  -25.77015
 59640.04832	   53.70997	 -108.44887	  -29.32714	  -25.77052
 59640.05161	   54.05282	 -108.92870	  -29.28944	  -25.77088
 59640.05490	   54.39285	 -109.40490	  -29.25174	  -25.77124
 59640.05818	   54.73004	 -109.87742	  -29.21405	  -25.77161
 59640.06147	   55.06437	 -110.34629	  -29.17639	  -25.77197
 59640.06476	   55.39582	 -110.81147	  -29.13874	  -25.77234
 59640.06805	   55.72440	 -111.27293	  -29.10110	  -25.77270
 59640.07133	   56.05008	 -111.73067	  -29.06347	  -25.77306
 59640.07462	   56.37285	 -112.18467	  -29.02586	  -25.77343
 59640.07791	   56.69269	 -112.63491	  -28.98827	  -25.77379
 59640.08120	   57.00961	 -113.08137	  -28.95069	  -25.77415
 59640.08448	   57.32357	 -113.52404	  -28.91312	  -25.77452
 59640.08777	   57.63456	 -113.96291	  -28.87556	  -25.77488
 59640.09106	   57.94258	 -114.39795	  -28.83803	  -25.77524
 59640.09435	   58.24761	 -114.82915	  -28.80051	  -25.77561
 59640.09763	   58.54966	 -115.25648	  -28.76299	  -25.77597
 59640.10092	   58.84867	 -115.67995	  -28.72549	  -25.77634
 59640.10421	   59.14467	 -116.09954	  -28.68801	  -25.77670
 59640.10750	   59.43763	 -116.51521	  -28.65055	  -25.77706
 59640.11078	   59.72755	 -116.92696	  -28.61309	  -25.77743
 59640.11407	   60.01440	 -117.33479	  -28.57565	  -25.77779
 59640.11736	   60.29818	 -117.73866	  -28.53823	  -25.77815
 59640.12065	   60.57887	 -118.13858	  -28.50082	  -25.77852
 59640.12393	   60.85647	 -118.53450	  -28.46342	  -25.77888
 59640.12722	   61.13098	 -118.92643	  -28.42603	  -25.77924
 59640.13051	   61.40234	 -119.31437	  -28.38866	  -25.77961
 59640.13380	   61.67059	 -119.69828	  -28.35131	  -25.77997
 59640.13708	   61.93569	 -120.07815	  -28.31397	  -25.78034
 59640.14037	   62.19766	 -120.45397	  -28.27664	  -25.78070
 59640.14366	   62.45645	 -120.82573	  -28.23933	  -25.78106
 59640.14695	   62.71207	 -121.19341	  -28.20203	  -25.78143
 59640.15023	   62.96452	 -121.55700	  -28.16475	  -25.78179
 59640.15352	   63.21377	 -121.91649	  -28.12747	  -25.78215
 59640.15681	   63.45981	 -122.27186	  -28.09021	  -25.78252
 59640.16010	   63.70264	 -122.62311	  -28.05297	  -25.78288
 59640.16338	   63.94225	 -122.97020	  -28.01575	  -25.78324
 59640.16667	   64.17863	 -123.31315	  -27.97852	  -25.78361
 59640.16996	   64.41176	 -123.65193	  -27.94132	  -25.78397
 59640.17325	   64.64164	 -123.98653	  -27.90414	  -25.78434
 59640.17653	   64.86826	 -124.31694	  -27.86697	  -25.78470
 59640.17982	   65.09162	 -124.64313	  -27.82980	  -25.78506
 59640.18311	   65.31169	 -124.96512	  -27.79265	  -25.78543
 59640.18640	   65.52846	 -125.28289	  -27.75552	  -25.78579
 59640.18968	   65.74194	 -125.59642	  -27.71841	  -25.78615
 59640.19297	   65.95212	 -125.90569	  -27.68129	  -25.78652
 59640.19626	   66.15898	 -126.21071	  -27.64421	  -25.78688
 59640.19955	   66.36252	 -126.51145	  -27.60713	  -25.78724
 59640.20283	   66.56272	 -126.80791	  -27.57007	  -25.78761
 59640.20612	   66.75959	 -127.10007	  -27.53301	  -25.78797
 59640.20941	   66.95310	 -127.38795	  -27.49597	  -25.78833
 59640.21270	   67.14325	 -127.67150	  -27.45895	  -25.78870
 59640.21598	   67.33005	 -127.95073	  -27.42195	  -25.78906
 59640.21927	   67.51346	 -128.22564	  -27.38495	  -25.78943
 59640.22256	   67.69351	 -128.49618	  -27.34796	  -25.78979
 59640.22585	   67.87016	 -128.76239	  -27.31099	  -25.79015
 59640.22913	   68.04342	 -129.02423	  -27.27404	  -25.79052
 59640.23242	   68.21327	 -129.28171	  -27.23710	  -25.79088
 59640.23571	   68.37973	 -129.53478	  -27.20016	  -25.79124
 59640.23900	   68.54276	 -129.78349	  -27.16325	  -25.79161
 59640.24228	   68.70236	 -130.02780	  -27.12634	  -25.79197
 59640.24557	   68.85853	 -130.26770	  -27.08946	  -25.79233
 59640.24886	   69.01128	 -130.50318	  -27.05257	  -25.79270
 59640.25215	   69.16058	 -130.73424	  -27.01571	  -25.79306
 59640.25543	   69.30643	 -130.96088	  -26.97886	  -25.79343
 59640.25872	   69.44882	 -131.18307	  -26.94202	  -25.79379
 59640.26201	   69.58777	 -131.40081	  -26.90519	  -25.79415
 59640.26530	   69.72323	 -131.61410	  -26.86838	  -25.79452
 59640.26858	   69.85522	 -131.82294	  -26.83159	  -25.79488
 59640.27187	   69.98373	 -132.02731	  -26.79480	  -25.79524
 59640.27516	   70.10877	 -132.22719	  -26.75802	  -25.79561
 59640.27845	   70.23032	 -132.42259	  -26.72126	  -25.79597
 59640.28173	   70.34836	 -132.61352	  -26.68452	  -25.79633
 59640.28502	   70.46291	 -132.79994	  -26.64778	  -25.79670
 59640.28831	   70.57395	 -132.98186	  -26.61105	  -25.79706
 59640.29160	   70.68148	 -133.15928	  -26.57435	  -25.79742
 59640.29488	   70.78550	 -133.33218	  -26.53765	  -25.79779
 59640.29817	   70.88600	 -133.50056	  -26.50097	  -25.79815
 59640.30146	   70.98299	 -133.66441	  -26.46429	  -25.79852
 59640.30475	   71.07643	 -133.82374	  -26.42763	  -25.79888
 59640.30803	   71.16635	 -133.97854	  -26.39099	  -25.79924
 59640.31132	   71.25273	 -134.12878	  -26.35435	  -25.79961
 59640.31461	   71.33558	 -134.27448	  -26.31772	  -25.79997
 59640.31790	   71.41488	 -134.41564	  -26.28112	  -25.80033
 59640.32118	   71.49063	 -134.55223	  -26.24452	  -25.80070
 59640.32447	   71.56283	 -134.68427	  -26.20794	  -25.80106
 59640.32776	   71.63147	 -134.81175	  -26.17136	  -25.80142
 59640.33105	   71.69657	 -134.93465	  -26.13479	  -25.80179
 59640.33433	   71.75810	 -135.05298	  -26.09825	  -25.80215
 59640.33762	   71.81607	 -135.16675	  -26.06171	  -25.80252
 59640.34091	   71.87047	 -135.27593	  -26.02519	  -25.80288
 59640.34420	   71.92130	 -135.38052	  -25.98867	  -25.80324
 59640.34748	   71.96856	 -135.48053	  -25.95217	  -25.80361
 59640.35077	   72.01225	 -135.57595	  -25.91568	  -25.80397
 59640.35406	   72.05236	 -135.66678	  -25.87920	  -25.80433
 59640.35735	   72.08890	 -135.75301	  -25.84273	  -25.80470
 59640.36063	   72.12185	 -135.83465	  -25.80628	  -25.80506
 59640.36392	   72.15122	 -135.91168	  -25.76983	  -25.80542
 59640.36721	   72.17700	 -135.98413	  -25.73340	  -25.80579
 59640.37050	   72.19921	 -136.05195	  -25.69698	  -25.80615
 59640.37378	   72.21782	 -136.11518	  -25.66057	  -25.80651
 59640.37707	   72.23284	 -136.17380	  -25.62417	  -25.80688
 59640.38036	   72.24428	 -136.22781	  -25.58779	  -25.80724
 59640.38365	   72.25213	 -136.27720	  -25.55141	  -25.80761
 59640.38693	   72.25638	 -136.32199	  -25.51505	  -25.80797
 59640.39022	   72.25704	 -136.36216	  -25.47869	  -25.80833
 59640.39351	   72.25410	 -136.39774	  -25.44236	  -25.80870
 59640.39680	   72.24759	 -136.42867	  -25.40602	  -25.80906
 59640.40008	   72.23746	 -136.45501	  -25.36970	  -25.80942
 59640.40337	   72.22373	 -136.47673	  -25.33339	  -25.80979
 59640.40666	   72.20642	 -136.49384	  -25.29710	  -25.81015
 59640.40995	   72.18553	 -136.50631	  -25.26080	  -25.81051
 59640.41323	   72.16102	 -136.51419	  -25.22453	  -25.81088
 59640.41652	   72.13293	 -136.51745	  -25.18827	  -25.81124
 59640.41981	   72.10123	 -136.51610	  -25.15202	  -25.81160
 59640.42310	   72.06595	 -136.51013	  -25.11577	  -25.81197
 59640.42638	   72.02708	 -136.49954	  -25.07953	  -25.81233
 59640.42967	   71.98461	 -136.48435	  -25.04331	  -25.81270
 59640.43296	   71.93855	 -136.46455	  -25.00710	  -25.81306
 59640.43625	   71.88889	 -136.44015	  -24.97090	  -25.81342
 59640.43953	   71.83566	 -136.41112	  -24.93470	  -25.81379
 59640.44282	   71.77883	 -136.37750	  -24.89853	  -25.81415
 59640.44611	   71.71841	 -136.33928	  -24.86236	  -25.81451
 59640.44940	   71.65441	 -136.29645	  -24.82620	  -25.81488
 59640.45268	   71.58684	 -136.24902	  -24.79004	  -25.81524
 59640.45597	   71.51567	 -136.19700	  -24.75390	  -25.81560
 59640.45926	   71.44093	 -136.14038	  -24.71777	  -25.81597
 59640.46255	   71.36260	 -136.07917	  -24.68166	  -25.81633
 59640.46583	   71.28072	 -136.01336	  -24.64554	  -25.81669
 59640.46912	   71.19524	 -135.94298	  -24.60944	  -25.81706
 59640.47241	   71.10621	 -135.86801	  -24.57335	  -25.81742
 59640.47570	   71.01360	 -135.78847	  -24.53727	  -25.81779
 59640.47898	   70.91743	 -135.70435	  -24.50119	  -25.81815
 59640.48227	   70.81770	 -135.61565	  -24.46513	  -25.81851
 59640.48556	   70.71441	 -135.52239	  -24.42908	  -25.81888
 59640.48884	   70.60756	 -135.42457	  -24.39304	  -25.81924
 59640.49213	   70.49716	 -135.32218	  -24.35700	  -25.81960
 59640.49542	   70.38321	 -135.21525	  -24.32098	  -25.81997
 59640.49871	   70.26571	 -135.10376	  -24.28497	  -25.82033
 59640.50199	   70.14468	 -134.98773	  -24.24897	  -25.82069
 59640.50528	   70.02011	 -134.86715	  -24.21296	  -25.82106
 59640.50857	   69.89200	 -134.74204	  -24.17698	  -25.82142
 59640.51186	   69.76036	 -134.61241	  -24.14100	  -25.82178
 59640.51514	   69.62519	 -134.47825	  -24.10504	  -25.82215
 59640.51843	   69.48650	 -134.33957	  -24.06908	  -25.82251
 59640.52172	   69.34431	 -134.19636	  -24.03312	  -25.82288
 59640.52501	   69.19859	 -134.04867	  -23.99718	  -25.82324
 59640.52829	   69.04937	 -133.89646	  -23.96125	  -25.82360
 59640.53158	   68.89664	 -133.73977	  -23.92533	  -25.82397
 59640.53487	   68.74042	 -133.57857	  -23.88941	  -25.82433
 59640.53816	   68.58071	 -133.41290	  -23.85350	  -25.82469
 59640.54144	   68.41751	 -133.24276	  -23.81761	  -25.82506
 59640.54473	   68.25082	 -133.06815	  -23.78172	  -25.82542
 59640.54802	   68.08066	 -132.88908	  -23.74583	  -25.82578
 59640.55131	   67.90703	 -132.70555	  -23.70996	  -25.82615
 59640.55459	   67.72993	 -132.51758	  -23.67410	  -25.82651
 59640.55788	   67.54937	 -132.32517	  -23.63824	  -25.82687
 59640.56117	   67.36537	 -132.12833	  -23.60239	  -25.82724
 59640.56446	   67.17791	 -131.92707	  -23.56655	  -25.82760
 59640.56774	   66.98702	 -131.72139	  -23.53072	  -25.82796
 59640.57103	   66.79268	 -131.51132	  -23.49490	  -25.82833
 59640.57432	   66.59493	 -131.29683	  -23.45908	  -25.82869
 59640.57761	   66.39375	 -131.07796	  -23.42328	  -25.82906
 59640.58089	   66.18916	 -130.85471	  -23.38748	  -25.82942
 59640.58418	   65.98116	 -130.62709	  -23.35169	  -25.82978
 59640.58747	   65.76976	 -130.39510	  -23.31590	  -25.83015
 59640.59076	   65.55497	 -130.15877	  -23.28013	  -25.83051
 59640.59404	   65.33679	 -129.91809	  -23.24436	  -25.83087
 59640.59733	   65.11523	 -129.67308	  -23.20860	  -25.83124
 59640.60062	   64.89030	 -129.42375	  -23.17285	  -25.83160
 59640.60391	   64.66202	 -129.17009	  -23.13710	  -25.83196
 59640.60719	   64.43038	 -128.91213	  -23.10137	  -25.83233
 59640.61048	   64.19539	 -128.64989	  -23.06564	  -25.83269
 59640.61377	   63.95705	 -128.38336	  -23.02992	  -25.83305
 59640.61706	   63.71541	 -128.11254	  -22.99419	  -25.83342
 59640.62034	   63.47042	 -127.83749	  -22.95849	  -25.83378
 59640.62363	   63.22213	 -127.55817	  -22.92279	  -25.83415
 59640.62692	   62.97052	 -127.27462	  -22.88710	  -25.83451
 59640.63021	   62.71563	 -126.98683	  -22.85141	  -25.83487
 59640.63349	   62.45746	 -126.69483	  -22.81573	  -25.83524
 59640.63678	   62.19599	 -126.39863	  -22.78006	  -25.83560
 59640.64007	   61.93126	 -126.09823	  -22.74440	  -25.83596
 59640.64336	   61.66328	 -125.79364	  -22.70873	  -25.83633
 59640.64664	   61.39203	 -125.48489	  -22.67308	  -25.83669
 59640.64993	   61.11755	 -125.17199	  -22.63744	  -25.83705
 59640.65322	   60.83984	 -124.85493	  -22.60181	  -25.83742
 59640.65651	   60.55891	 -124.53374	  -22.56617	  -25.83778
 59640.65979	   60.27477	 -124.20844	  -22.53055	  -25.83814
 59640.66308	   59.98742	 -123.87903	  -22.49493	  -25.83851
 59640.66637	   59.69688	 -123.54553	  -22.45932	  -25.83887
 59640.66966	   59.40317	 -123.20793	  -22.42371	  -25.83923
 59640.67294	   59.10628	 -122.86628	  -22.38812	  -25.83960
 59640.67623	   58.80623	 -122.52057	  -22.35253	  -25.83996
 59640.67952	   58.50302	 -122.17084	  -22.31695	  -25.84033
 59640.68281	   58.19669	 -121.81706	  -22.28137	  -25.84069
 59640.68609	   57.88723	 -121.45927	  -22.24579	  -25.84105
 59640.68938	   57.57465	 -121.09749	  -22.21023	  -25.84142
 59640.69267	   57.25896	 -120.73172	  -22.17467	  -25.84178
 59640.69596	   56.94017	 -120.36199	  -22.13912	  -25.84214
 59640.69924	   56.61832	 -119.98829	  -22.10357	  -25.84251
 59640.70253	   56.29338	 -119.61067	  -22.06803	  -25.84287
 59640.70582	   55.96538	 -119.22912	  -22.03250	  -25.84323
 59640.70911	   55.63433	 -118.84366	  -21.99697	  -25.84360
 59640.71239	   55.30026	 -118.45429	  -21.96144	  -25.84396
 59640.71568	   54.96315	 -118.06106	  -21.92593	  -25.84432
 59640.71897	   54.62304	 -117.66395	  -21.89042	  -25.84469
 59640.72226	   54.27991	 -117.26301	  -21.85492	  -25.84505
 59640.72554	   53.93382	 -116.85823	  -21.81941	  -25.84541
 59640.72883	   53.58473	 -116.44963	  -21.78392	  -25.84578
 59640.73212	   53.23269	 -116.03724	  -21.74843	  -25.84614
 59640.73541	   52.87770	 -115.62106	  -21.71296	  -25.84651
 59640.73869	   52.51978	 -115.20111	  -21.67747	  -25.84687
 59640.74198	   52.15892	 -114.77742	  -21.64200	  -25.84723
 59640.74527	   51.79516	 -114.34999	  -21.60654	  -25.84760
 59640.74856	   51.42849	 -113.91885	  -21.57109	  -25.84796
 59640.75184	   51.05896	 -113.48400	  -21.53563	  -25.84832
 59640.75513	   50.68655	 -113.04547	  -21.50018	  -25.84869
 59640.75842	   50.31127	 -112.60329	  -21.46474	  -25.84905
 59640.76171	   49.93315	 -112.15745	  -21.42931	  -25.84941
 59640.76499	   49.55222	 -111.70797	  -21.39387	  -25.84978
 59640.76828	   49.16845	 -111.25490	  -21.35844	  -25.85014
 59640.77157	   48.78189	 -110.79823	  -21.32302	  -25.85050
 59640.77486	   48.39253	 -110.33799	  -21.28761	  -25.85087
 59640.77814	   48.00041	 -109.87418	  -21.25220	  -25.85123
 59640.78143	   47.60553	 -109.40683	  -21.21679	  -25.85159
 59640.78472	   47.20791	 -108.93597	  -21.18139	  -25.85196
 59640.78801	   46.80755	 -108.46161	  -21.14600	  -25.85232
 59640.79129	   46.40447	 -107.98377	  -21.11062	  -25.85269
 59640.79458	   45.99870	 -107.50245	  -21.07522	  -25.85305
 59640.79787	   45.59025	 -107.01770	  -21.03985	  -25.85341
 59640.80116	   45.17912	 -106.52952	  -21.00448	  -25.85378
 59640.80444	   44.76533	 -106.03794	  -20.96911	  -25.85414
 59640.80773	   44.34891	 -105.54297	  -20.93374	  -25.85450
 59640.81102	   43.92986	 -105.04464	  -20.89838	  -25.85487
 59640.81431	   43.50821	 -104.54296	  -20.86303	  -25.85523
 59640.81759	   43.08395	 -104.03795	  -20.82768	  -25.85559
 59640.82088	   42.65713	 -103.52963	  -20.79233	  -25.85596
 59640.82417	   42.22775	 -103.01803	  -20.75700	  -25.85632
 59640.82746	   41.79581	 -102.50317	  -20.72166	  -25.85668
 59640.83074	   41.36134	 -101.98507	  -20.68634	  -25.85705
 59640.83403	   40.92437	 -101.46373	  -20.65101	  -25.85741
 59640.83732	   40.48489	 -100.93920	  -20.61569	  -25.85777
 59640.84061	   40.04293	 -100.41148	  -20.58038	  -25.85814
 59640.84389	   39.59851	  -99.88061	  -20.54507	  -25.85850
 59640.84718	   39.15165	  -99.34659	  -20.50976	  -25.85887
 59640.85047	   38.70236	  -98.80945	  -20.47446	  -25.85923
 59640.85376	   38.25063	  -98.26922	  -20.43917	  -25.85959
 59640.85704	   37.79652	  -97.72592	  -20.40388	  -25.85996
 59640.86033	   37.34003	  -97.17956	  -20.36860	  -25.86032
 59640.86362	   36.88119	  -96.63016	  -20.33331	  -25.86068
 59640.86691	   36.41998	  -96.07777	  -20.29803	  -25.86105
 59640.87019	   35.95646	  -95.52238	  -20.26276	  -25.86141
 59640.87348	   35.49061	  -94.96403	  -20.22750	  -25.86177
 59640.87677	   35.02249	  -94.40274	  -20.19223	  -25.86214
 59640.88006	   34.55208	  -93.83852	  -20.15697	  -25.86250
 59640.88334	   34.07941	  -93.27142	  -20.12172	  -25.86286
 59640.88663	   33.60450	  -92.70144	  -20.08648	  -25.86323
 59640.88992	   33.12738	  -92.12860	  -20.05122	  -25.86359
 59640.89321	   32.64805	  -91.55294	  -20.01599	  -25.86395
 59640.89649	   32.16652	  -90.97448	  -19.98076	  -25.86432
 59640.89978	   31.68283	  -90.39324	  -19.94553	  -25.86468
 59640.90307	   31.19700	  -89.80923	  -19.91030	  -25.86505
 59640.90636	   30.70903	  -89.22249	  -19.87508	  -25.86541
 59640.90964	   30.21894	  -88.63305	  -19.83986	  -25.86577
 59640.91293	   29.72677	  -88.04092	  -19.80465	  -25.86614
 59640.91622	   29.23253	  -87.44611	  -19.76944	  -25.86650
 59640.91951	   28.73622	  -86.84868	  -19.73424	  -25.86686
 59640.92279	   28.23787	  -86.24864	  -19.69904	  -25.86723
 59640.92608	   27.73751	  -85.64600	  -19.66385	  -25.86759
 59640.92937	   27.23516	  -85.04079	  -19.62866	  -25.86795
 59640.93266	   26.73082	  -84.43305	  -19.59348	  -25.86832
 59640.93594	   26.22451	  -83.82279	  -19.55830	  -25.86868
 59640.93923	   25.71626	  -83.21005	  -19.52313	  -25.86904
 59640.94252	   25.20609	  -82.59483	  -19.48796	  -25.86941
 59640.94581	   24.69403	  -81.97716	  -19.45278	  -25.86977
 59640.94909	   24.18008	  -81.35709	  -19.41763	  -25.87013
 59640.95238	   23.66426	  -80.73463	  -19.38247	  -25.87050
 59640.95567	   23.14659	  -80.10981	  -19.34732	  -25.87086
 59640.95896	   22.62712	  -79.48263	  -19.31217	  -25.87122
 59640.96224	   22.10583	  -78.85314	  -19.27703	  -25.87159
 59640.96553	   21.58276	  -78.22137	  -19.24189	  -25.87195
 59640.96882	   21.05793	  -77.58733	  -19.20676	  -25.87232
 59640.97211	   20.53135	  -76.95106	  -19.17163	  -25.87268
 59640.97539	   20.00306	  -76.31257	  -19.13650	  -25.87304
 59640.97868	   19.47305	  -75.67191	  -19.10139	  -25.87341
 59640.98197	   18.94137	  -75.02907	  -19.06628	  -25.87377
 59640.98526	   18.40803	  -74.38411	  -19.03116	  -25.87413
 59640.98854	   17.87305	  -73.73704	  -18.99606	  -25.87450
 59640.99183	   17.33644	  -73.08790	  -18.96096	  -25.87486
 59640.99512	   16.79823	  -72.43670	  -18.92587	  -25.87522
 59640.99841	   16.25845	  -71.78347	  -18.89077	  -25.87559
 59641.00169	   15.71711	  -71.12825	  -18.85568	  -25.87595
 59641.00498	   15.17424	  -70.47105	  -18.82060	  -25.87631
 59641.00827	   14.62984	  -69.81191	  -18.78553	  -25.87668
 59641.01155	   14.08396	  -69.15084	  -18.75045	  -25.87704
 59641.01484	   13.53660	  -68.48789	  -18.71539	  -25.87740
 59641.01813	   12.98779	  -67.82307	  -18.68033	  -25.87777
 59641.02142	   12.43755	  -67.15642	  -18.64527	  -25.87813
 59641.02470	   11.88589	  -66.48796	  -18.61023	  -25.87850
 59641.02799	   11.33287	  -65.81770	  -18.57517	  -25.87886
 59641.03128	   10.77846	  -65.14571	  -18.54013	  -25.87922
 59641.03457	   10.22271	  -64.47199	  -18.50510	  -25.87959
 59641.03785	    9.66564	  -63.79656	  -18.47007	  -25.87995
 59641.04114	    9.10728	  -63.11946	  -18.43503	  -25.88031
 59641.04443	    8.54763	  -62.44072	  -18.40002	  -25.88068
 59641.04772	    7.98672	  -61.76037	  -18.36500	  -25.88104
 59641.05100	    7.42458	  -61.07843	  -18.32999	  -25.88140
 59641.05429	    6.86124	  -60.39492	  -18.29498	  -25.88177
 59641.05758	    6.29669	  -59.70990	  -18.25998	  -25.88213
 59641.06087	    5.73097	  -59.02337	  -18.22499	  -25.88249
 59641.06415	    5.16412	  -58.33536	  -18.19000	  -25.88286
 59641.06744	    4.59614	  -57.64591	  -18.15501	  -25.88322
 59641.07073	    4.02706	  -56.95504	  -18.12003	  -25.88358
 59641.07402	    3.45689	  -56.26278	  -18.08506	  -25.88395
 59641.07730	    2.88566	  -55.56917	  -18.05009	  -25.88431
 59641.08059	    2.31341	  -54.87423	  -18.01512	  -25.88467
 59641.08388	    1.74015	  -54.17798	  -17.98017	  -25.88504
 59641.08717	    1.16589	  -53.48046	  -17.94522	  -25.88540
 59641.09045	    0.59067	  -52.78169	  -17.91027	  -25.88577
 59641.09374	    0.01450	  -52.08171	  -17.87532	  -25.88613
 59641.09703	   -0.56259	  -51.38055	  -17.84039	  -25.88649
 59641.10032	   -1.14058	  -50.67823	  -17.80546	  -25.88686
 59641.10360	   -1.71944	  -49.97477	  -17.77054	  -25.88722
 59641.10689	   -2.29916	  -49.27024	  -17.73563	  -25.88758
 59641.11018	   -2.87970	  -48.56461	  -17.70071	  -25.88795
 59641.11347	   -3.46106	  -47.85796	  -17.66580	  -25.88831
 59641.11675	   -4.04319	  -47.15029	  -17.63091	  -25.88867
 59641.12004	   -4.62609	  -46.44164	  -17.59601	  -25.88904
 59641.12333	   -5.20972	  -45.73203	  -17.56112	  -25.88940
 59641.12662	   -5.79408	  -45.02152	  -17.52624	  -25.88976
 59641.12990	   -6.37912	  -44.31010	  -17.49136	  -25.89013
 59641.13319	   -6.96483	  -43.59783	  -17.45649	  -25.89049
 59641.13648	   -7.55118	  -42.88471	  -17.42162	  -25.89085
 59641.13977	   -8.13816	  -42.17080	  -17.38677	  -25.89122
 59641.14305	   -8.72575	  -41.45612	  -17.35192	  -25.89158
 59641.14634	   -9.31390	  -40.74070	  -17.31708	  -25.89195
 59641.14963	   -9.90259	  -40.02454	  -17.28223	  -25.89231
 59641.15292	  -10.49183	  -39.30771	  -17.24740	  -25.89267
 59641.15620	  -11.08157	  -38.59024	  -17.21257	  -25.89304
 59641.15949	  -11.67179	  -37.87214	  -17.17776	  -25.89340
 59641.16278	  -12.26246	  -37.15343	  -17.14294	  -25.89376
 59641.16607	  -12.85358	  -36.43416	  -17.10813	  -25.89413
 59641.16935	  -13.44511	  -35.71437	  -17.07334	  -25.89449
 59641.17264	  -14.03702	  -34.99407	  -17.03855	  -25.89485
 59641.17593	  -14.62929	  -34.27330	  -17.00376	  -25.89522
 59641.17922	  -15.22191	  -33.55207	  -16.96897	  -25.89558
 59641.18250	  -15.81484	  -32.83044	  -16.93420	  -25.89594
 59641.18579	  -16.40807	  -32.10843	  -16.89944	  -25.89631
 59641.18908	  -17.00157	  -31.38606	  -16.86469	  -25.89667
 59641.19237	  -17.59530	  -30.66336	  -16.82993	  -25.89703
 59641.19565	  -18.18927	  -29.94038	  -16.79518	  -25.89740
 59641.19894	  -18.78344	  -29.21714	  -16.76045	  -25.89776
 59641.20223	  -19.37778	  -28.49366	  -16.72572	  -25.89812
 59641.20552	  -19.97226	  -27.76997	  -16.69099	  -25.89849
 59641.20880	  -20.56689	  -27.04613	  -16.65628	  -25.89885
 59641.21209	  -21.16161	  -26.32213	  -16.62157	  -25.89922
 59641.21538	  -21.75642	  -25.59803	  -16.58688	  -25.89958
 59641.21867	  -22.35127	  -24.87384	  -16.55218	  -25.89994
 59641.22195	  -22.94617	  -24.14961	  -16.51749	  -25.90031
 59641.22524	  -23.54107	  -23.42536	  -16.48282	  -25.90067
 59641.22853	  -24.13596	  -22.70111	  -16.44815	  -25.90103
 59641.23182	  -24.73079	  -21.97690	  -16.41348	  -25.90140
 59641.23510	  -25.32559	  -21.25277	  -16.37883	  -25.90176
 59641.23839	  -25.92029	  -20.52874	  -16.34419	  -25.90212
 59641.24168	  -26.51488	  -19.80484	  -16.30955	  -25.90249
 59641.24497	  -27.10933	  -19.08110	  -16.27492	  -25.90285
 59641.24825	  -27.70363	  -18.35756	  -16.24030	  -25.90321
 59641.25154	  -28.29776	  -17.63424	  -16.20568	  -25.90358
 59641.25483	  -28.89167	  -16.91117	  -16.17108	  -25.90394
 59641.25812	  -29.48536	  -16.18838	  -16.13649	  -25.90430
 59641.26140	  -30.07879	  -15.46590	  -16.10189	  -25.90467
 59641.26469	  -30.67195	  -14.74378	  -16.06731	  -25.90503
 59641.26798	  -31.26481	  -14.02202	  -16.03274	  -25.90539
 59641.27127	  -31.85735	  -13.30067	  -15.99818	  -25.90576
 59641.27455	  -32.44953	  -12.57975	  -15.96362	  -25.90612
 59641.27784	  -33.04136	  -11.85930	  -15.92908	  -25.90648
 59641.28113	  -33.63278	  -11.13935	  -15.89455	  -25.90685
 59641.28442	  -34.22379	  -10.41991	  -15.86002	  -25.90721
 59641.28770	  -34.81435	   -9.70103	  -15.82549	  -25.90758
 59641.29099	  -35.40445	   -8.98274	  -15.79099	  -25.90794
 59641.29428	  -35.99407	   -8.26507	  -15.75649	  -25.90830
 59641.29757	  -36.58317	   -7.54804	  -15.72200	  -25.90867
 59641.30085	  -37.17173	   -6.83167	  -15.68751	  -25.90903
 59641.30414	  -37.75974	   -6.11602	  -15.65304	  -25.90939
 59641.30743	  -38.34717	   -5.40111	  -15.61858	  -25.90976
 59641.31072	  -38.93399	   -4.68696	  -15.58412	  -25.91012
 59641.31400	  -39.52018	   -3.97360	  -15.54967	  -25.91048
 59641.31729	  -40.10572	   -3.26107	  -15.51524	  -25.91085
 59641.32058	  -40.69058	   -2.54940	  -15.48082	  -25.91121
 59641.32387	  -41.27475	   -1.83861	  -15.44640	  -25.91157
 59641.32715	  -41.85818	   -1.12873	  -15.41199	  -25.91194
 59641.33044	  -42.44089	   -0.41980	  -15.37760	  -25.91230
 59641.33373	  -43.02281	    0.28817	  -15.34321	  -25.91266
 59641.33702	  -43.60395	    0.99512	  -15.30884	  -25.91303
 59641.34030	  -44.18428	    1.70104	  -15.27448	  -25.91339
 59641.34359	  -44.76375	    2.40591	  -15.24011	  -25.91375
 59641.34688	  -45.34237	    3.10968	  -15.20577	  -25.91412
 59641.35017	  -45.92012	    3.81233	  -15.17144	  -25.91448
 59641.35345	  -46.49695	    4.51382	  -15.13711	  -25.91484
 59641.35674	  -47.07284	    5.21416	  -15.10279	  -25.91521
 59641.36003	  -47.64779	    5.91327	  -15.06849	  -25.91557
 59641.36332	  -48.22178	    6.61114	  -15.03420	  -25.91594
 59641.36660	  -48.79475	    7.30774	  -14.99992	  -25.91630
 59641.36989	  -49.36670	    8.00307	  -14.96564	  -25.91666
 59641.37318	  -49.93761	    8.69705	  -14.93138	  -25.91703
 59641.37647	  -50.50745	    9.38969	  -14.89713	  -25.91739
 59641.37975	  -51.07621	   10.08094	  -14.86290	  -25.91775
 59641.38304	  -51.64385	   10.77078	  -14.82866	  -25.91812
 59641.38633	  -52.21037	   11.45918	  -14.79445	  -25.91848
 59641.38962	  -52.77572	   12.14612	  -14.76024	  -25.91884
 59641.39290	  -53.33990	   12.83155	  -14.72605	  -25.91921
 59641.39619	  -53.90286	   13.51547	  -14.69186	  -25.91957
 59641.39948	  -54.46461	   14.19783	  -14.65769	  -25.91993
 59641.40277	  -55.02513	   14.87860	  -14.62353	  -25.92030
 59641.40605	  -55.58436	   15.55777	  -14.58939	  -25.92066
 59641.40934	  -56.14231	   16.23529	  -14.55525	  -25.92102
 59641.41263	  -56.69895	   16.91115	  -14.52112	  -25.92139
 59641.41592	  -57.25425	   17.58533	  -14.48701	  -25.92175
 59641.41920	  -57.80821	   18.25776	  -14.45291	  -25.92211
 59641.42249	  -58.36077	   18.92846	  -14.41882	  -25.92248
 59641.42578	  -58.91195	   19.59737	  -14.38474	  -25.92284
 59641.42907	  -59.46170	   20.26449	  -14.35068	  -25.92320
 59641.43235	  -60.01001	   20.92976	  -14.31663	  -25.92357
 59641.43564	  -60.55687	   21.59317	  -14.28259	  -25.92393
 59641.43893	  -61.10222	   22.25471	  -14.24855	  -25.92429
 59641.44222	  -61.64608	   22.91432	  -14.21454	  -25.92466
 59641.44550	  -62.18840	   23.57199	  -14.18054	  -25.92502
 59641.44879	  -62.72918	   24.22769	  -14.14655	  -25.92538
 59641.45208	  -63.26839	   24.88140	  -14.11256	  -25.92575
 59641.45537	  -63.80602	   25.53308	  -14.07860	  -25.92611
 59641.45865	  -64.34202	   26.18271	  -14.04465	  -25.92648
 59641.46194	  -64.87640	   26.83025	  -14.01071	  -25.92684
 59641.46523	  -65.40911	   27.47571	  -13.97677	  -25.92720
 59641.46852	  -65.94016	   28.11903	  -13.94286	  -25.92757
 59641.47180	  -66.46951	   28.76019	  -13.90896	  -25.92793
 59641.47509	  -66.99715	   29.39917	  -13.87508	  -25.92829
 59641.47838	  -67.52305	   30.03595	  -13.84120	  -25.92866
 59641.48167	  -68.04718	   30.67049	  -13.80733	  -25.92902
 59641.48495	  -68.56956	   31.30276	  -13.77349	  -25.92938
 59641.48824	  -69.09012	   31.93275	  -13.73965	  -25.92975
 59641.49153	  -69.60887	   32.56042	  -13.70583	  -25.93011
 59641.49482	  -70.12577	   33.18577	  -13.67202	  -25.93047
 59641.49810	  -70.64083	   33.80874	  -13.63822	  -25.93084
 59641.50139	  -71.15401	   34.42932	  -13.60445	  -25.93120
 59641.50468	  -71.66530	   35.04749	  -13.57068	  -25.93156
 59641.50797	  -72.17465	   35.66323	  -13.53692	  -25.93193
 59641.51125	  -72.68208	   36.27650	  -13.50318	  -25.93229
 59641.51454	  -73.18756	   36.88727	  -13.46946	  -25.93265
 59641.51783	  -73.69105	   37.49553	  -13.43575	  -25.93302
 59641.52111	  -74.19254	   38.10126	  -13.40204	  -25.93338
 59641.52440	  -74.69203	   38.70441	  -13.36836	  -25.93374
 59641.52769	  -75.18948	   39.30499	  -13.33469	  -25.93411
 59641.53098	  -75.68488	   39.90295	  -13.30104	  -25.93447
 59641.53426	  -76.17821	   40.49827	  -13.26739	  -25.93483
 59641.53755	  -76.66945	   41.09094	  -13.23377	  -25.93520
 59641.54084	  -77.15858	   41.68091	  -13.20016	  -25.93556
 59641.54413	  -77.64559	   42.26817	  -13.16656	  -25.93592
 59641.54741	  -78.13044	   42.85271	  -13.13298	  -25.93629
 59641.55070	  -78.61313	   43.43449	  -13.09941	  -25.93665
 59641.55399	  -79.09364	   44.01349	  -13.06585	  -25.93701
 59641.55728	  -79.57195	   44.58968	  -13.03232	  -25.93738
 59641.56056	  -80.04804	   45.16306	  -12.99880	  -25.93774
 59641.56385	  -80.52188	   45.73359	  -12.96528	  -25.93810
 59641.56714	  -80.99348	   46.30124	  -12.93179	  -25.93847
 59641.57043	  -81.46280	   46.86600	  -12.89831	  -25.93883
 59641.57371	  -81.92983	   47.42783	  -12.86485	  -25.93920
 59641.57700	  -82.39455	   47.98674	  -12.83139	  -25.93956
 59641.58029	  -82.85695	   48.54268	  -12.79796	  -25.93992
 59641.58358	  -83.31701	   49.09563	  -12.76454	  -25.94029
 59641.58686	  -83.77470	   49.64557	  -12.73114	  -25.94065
 59641.59015	  -84.23001	   50.19250	  -12.69774	  -25.94101
 59641.59344	  -84.68292	   50.73638	  -12.66437	  -25.94138
 59641.59673	  -85.13344	   51.27717	  -12.63102	  -25.94174
 59641.60001	  -85.58152	   51.81487	  -12.59768	  -25.94210
 59641.60330	  -86.02715	   52.34947	  -12.56434	  -25.94247
 59641.60659	  -86.47032	   52.88093	  -12.53103	  -25.94283
 59641.60988	  -86.91101	   53.40922	  -12.49774	  -25.94319
 59641.61316	  -87.34921	   53.93434	  -12.46446	  -25.94356
 59641.61645	  -87.78490	   54.45626	  -12.43120	  -25.94392
 59641.61974	  -88.21805	   54.97497	  -12.39794	  -25.94428
 59641.62303	  -88.64867	   55.49043	  -12.36471	  -25.94465
 59641.62631	  -89.07673	   56.00263	  -12.33150	  -25.94501
 59641.62960	  -89.50221	   56.51156	  -12.29830	  -25.94537
 59641.63289	  -89.92510	   57.01718	  -12.26511	  -25.94574
 59641.63618	  -90.34538	   57.51949	  -12.23194	  -25.94610
 59641.63946	  -90.76304	   58.01845	  -12.19879	  -25.94646
 59641.64275	  -91.17806	   58.51406	  -12.16566	  -25.94683
 59641.64604	  -91.59043	   59.00628	  -12.13253	  -25.94719
 59641.64933	  -92.00014	   59.49510	  -12.09943	  -25.94755
 59641.65261	  -92.40716	   59.98052	  -12.06634	  -25.94792
 59641.65590	  -92.81149	   60.46248	  -12.03327	  -25.94828
 59641.65919	  -93.21309	   60.94101	  -12.00021	  -25.94864
 59641.66248	  -93.61198	   61.41606	  -11.96717	  -25.94901
 59641.66576	  -94.00812	   61.88761	  -11.93415	  -25.94937
 59641.66905	  -94.40151	   62.35565	  -11.90115	  -25.94973
 59641.67234	  -94.79213	   62.82016	  -11.86816	  -25.95010
 59641.67563	  -95.17997	   63.28113	  -11.83518	  -25.95046
 59641.67891	  -95.56500	   63.73854	  -11.80223	  -25.95082
 59641.68220	  -95.94723	   64.19235	  -11.76929	  -25.95119
 59641.68549	  -96.32663	   64.64257	  -11.73637	  -25.95155
 59641.68878	  -96.70318	   65.08918	  -11.70346	  -25.95191
 59641.69206	  -97.07689	   65.53214	  -11.67057	  -25.95228
 59641.69535	  -97.44773	   65.97146	  -11.63770	  -25.95264
 59641.69864	  -97.81569	   66.40710	  -11.60485	  -25.95300
 59641.70193	  -98.18076	   66.83907	  -11.57200	  -25.95337
 59641.70521	  -98.54292	   67.26733	  -11.53918	  -25.95373
 59641.70850	  -98.90217	   67.69186	  -11.50638	  -25.95409
 59641.71179	  -99.25848	   68.11267	  -11.47359	  -25.95446
 59641.71508	  -99.61185	   68.52973	  -11.44081	  -25.95482
 59641.71836	  -99.96227	   68.94302	  -11.40806	  -25.95518
 59641.72165	 -100.30971	   69.35253	  -11.37533	  -25.95555
 59641.72494	 -100.65419	   69.75823	  -11.34261	  -25.95591
 59641.72823	 -100.99565	   70.16013	  -11.30990	  -25.95627
 59641.73151	 -101.33412	   70.55819	  -11.27721	  -25.95664
 59641.73480	 -101.66957	   70.95241	  -11.24455	  -25.95700
 59641.73809	 -102.00200	   71.34277	  -11.21190	  -25.95736
 59641.74138	 -102.33138	   71.72926	  -11.17926	  -25.95773
 59641.74466	 -102.65770	   72.11187	  -11.14664	  -25.95809
 59641.74795	 -102.98097	   72.49056	  -11.11404	  -25.95845
 59641.75124	 -103.30117	   72.86534	  -11.08146	  -25.95882
 59641.75453	 -103.61829	   73.23619	  -11.04890	  -25.95918
 59641.75781	 -103.93229	   73.60310	  -11.01634	  -25.95954
 59641.76110	 -104.24320	   73.96604	  -10.98381	  -25.95991
 59641.76439	 -104.55098	   74.32502	  -10.95130	  -25.96027
 59641.76768	 -104.85565	   74.68000	  -10.91881	  -25.96063
 59641.77096	 -105.15717	   75.03099	  -10.88632	  -25.96100
 59641.77425	 -105.45555	   75.37796	  -10.85386	  -25.96136
 59641.77754	 -105.75077	   75.72090	  -10.82142	  -25.96172
 59641.78083	 -106.04281	   76.05981	  -10.78900	  -25.96209
 59641.78411	 -106.33168	   76.39467	  -10.75658	  -25.96245
 59641.78740	 -106.61736	   76.72547	  -10.72419	  -25.96281
 59641.79069	 -106.89984	   77.05219	  -10.69182	  -25.96318
 59641.79398	 -107.17912	   77.37481	  -10.65947	  -25.96354
 59641.79726	 -107.45518	   77.69334	  -10.62713	  -25.96390
 59641.80055	 -107.72800	   78.00777	  -10.59480	  -25.96427
 59641.80384	 -107.99761	   78.31806	  -10.56250	  -25.96463
 59641.80713	 -108.26396	   78.62423	  -10.53022	  -25.96499
 59641.81041	 -108.52707	   78.92624	  -10.49795	  -25.96536
 59641.81370	 -108.78690	   79.22410	  -10.46569	  -25.96572
 59641.81699	 -109.04347	   79.51779	  -10.43346	  -25.96608
 59641.82028	 -109.29676	   79.80730	  -10.40125	  -25.96645
 59641.82356	 -109.54677	   80.09261	  -10.36905	  -25.96681
 59641.82685	 -109.79347	   80.37375	  -10.33686	  -25.96717
 59641.83014	 -110.03688	   80.65066	  -10.30470	  -25.96754
 59641.83343	 -110.27698	   80.92334	  -10.27256	  -25.96790
 59641.83671	 -110.51376	   81.19180	  -10.24043	  -25.96826
 59641.84000	 -110.74720	   81.45603	  -10.20832	  -25.96863
 59641.84329	 -110.97732	   81.71601	  -10.17623	  -25.96899
 59641.84658	 -111.20410	   81.97171	  -10.14415	  -25.96935
 59641.84986	 -111.42753	   82.22315	  -10.11210	  -25.96972
 59641.85315	 -111.64760	   82.47033	  -10.08006	  -25.97008
 59641.85644	 -111.86430	   82.71321	  -10.04803	  -25.97044
 59641.85973	 -112.07766	   82.95179	  -10.01603	  -25.97081
 59641.86301	 -112.28762	   83.18607	   -9.98404	  -25.97117
 59641.86630	 -112.49420	   83.41605	   -9.95208	  -25.97153
 59641.86959	 -112.69739	   83.64170	   -9.92012	  -25.97190
 59641.87288	 -112.89720	   83.86302	   -9.88819	  -25.97226
 59641.87616	 -113.09360	   84.08001	   -9.85627	  -25.97262
 59641.87945	 -113.28659	   84.29265	   -9.82438	  -25.97299
 59641.88274	 -113.47616	   84.50095	   -9.79249	  -25.97335
 59641.88603	 -113.66232	   84.70489	   -9.76063	  -25.97371
 59641.88931	 -113.84506	   84.90445	   -9.72879	  -25.97408
 59641.89260	 -114.02436	   85.09965	   -9.69696	  -25.97444
 59641.89589	 -114.20022	   85.29047	   -9.66514	  -25.97480
 59641.89918	 -114.37265	   85.47690	   -9.63335	  -25.97517
 59641.90246	 -114.54163	   85.65894	   -9.60158	  -25.97553
 59641.90575	 -114.70718	   85.83656	   -9.56982	  -25.97589
 59641.90904	 -114.86925	   86.00980	   -9.53809	  -25.97626
 59641.91233	 -115.02786	   86.17862	   -9.50636	  -25.97662
 59641.91561	 -115.18302	   86.34302	   -9.47465	  -25.97698
 59641.91890	 -115.33470	   86.50300	   -9.44297	  -25.97735
 59641.92219	 -115.48291	   86.65855	   -9.41130	  -25.97771
 59641.92548	 -115.62763	   86.80968	   -9.37964	  -25.97807
 59641.92876	 -115.76889	   86.95635	   -9.34801	  -25.97844
 59641.93205	 -115.90665	   87.09858	   -9.31639	  -25.97880
 59641.93534	 -116.04093	   87.23636	   -9.28480	  -25.97916
 59641.93863	 -116.17171	   87.36970	   -9.25321	  -25.97953
 59641.94191	 -116.29899	   87.49857	   -9.22164	  -25.97989
 59641.94520	 -116.42278	   87.62299	   -9.19010	  -25.98025
 59641.94849	 -116.54307	   87.74292	   -9.15857	  -25.98062
 59641.95178	 -116.65984	   87.85840	   -9.12705	  -25.98098
 59641.95506	 -116.77310	   87.96940	   -9.09556	  -25.98134
 59641.95835	 -116.88286	   88.07592	   -9.06408	  -25.98171
 59641.96164	 -116.98911	   88.17795	   -9.03262	  -25.98207
 59641.96493	 -117.09183	   88.27550	   -9.00118	  -25.98243
 59641.96821	 -117.19102	   88.36858	   -8.96975	  -25.98280
 59641.97150	 -117.28671	   88.45715	   -8.93834	  -25.98316
 59641.97479	 -117.37887	   88.54122	   -8.90695	  -25.98352
 59641.97808	 -117.46750	   88.62080	   -8.87558	  -25.98389
 59641.98136	 -117.55259	   88.69589	   -8.84421	  -25.98425
 59641.98465	 -117.63417	   88.76646	   -8.81288	  -25.98461
 59641.98794	 -117.71220	   88.83254	   -8.78156	  -25.98498
 59641.99123	 -117.78671	   88.89411	   -8.75025	  -25.98534
 59641.99451	 -117.85767	   88.95118	   -8.71896	  -25.98570
 59641.99780	 -117.92511	   89.00373	   -8.68769	  -25.98607
 59642.00109	 -117.98900	   89.05178	   -8.65644	  -25.98643
 59642.00438	 -118.04937	   89.09530	   -8.62520	  -25.98679
 59642.00766	 -118.10618	   89.13432	   -8.59398	  -25.98715
 59642.01095	 -118.15945	   89.16883	   -8.56277	  -25.98752
 59642.01424	 -118.20919	   89.19881	   -8.53159	  -25.98788
 59642.01753	 -118.25540	   89.22427	   -8.50042	  -25.98824
 59642.02081	 -118.29805	   89.24522	   -8.46927	  -25.98861
 59642.02410	 -118.33716	   89.26166	   -8.43813	  -25.98897
 59642.02739	 -118.37272	   89.27359	   -8.40701	  -25.98933
 59642.03068	 -118.40475	   89.28098	   -8.37591	  -25.98970
 59642.03396	 -118.43324	   89.28386	   -8.34483	  -25.99006
 59642.03725	 -118.45817	   89.28223	   -8.31375	  -25.99042
 59642.04054	 -118.47958	   89.27607	   -8.28270	  -25.99079
 59642.04382	 -118.49744	   89.26540	   -8.25167	  -25.99115
 59642.04711	 -118.51176	   89.25022	   -8.22065	  -25.99151
 59642.05040	 -118.52253	   89.23053	   -8.18964	  -25.99188
 59642.05369	 -118.52977	   89.20632	   -8.15866	  -25.99224
 59642.05697	 -118.53348	   89.17759	   -8.12769	  -25.99260
 59642.06026	 -118.53365	   89.14435	   -8.09674	  -25.99297
 59642.06355	 -118.53028	   89.10660	   -8.06581	  -25.99333
 59642.06684	 -118.52336	   89.06436	   -8.03488	  -25.99369
 59642.07012	 -118.51293	   89.01759	   -8.00398	  -25.99406
 59642.07341	 -118.49895	   88.96634	   -7.97309	  -25.99442
 59642.07670	 -118.48146	   88.91057	   -7.94222	  -25.99478
 59642.07999	 -118.46043	   88.85030	   -7.91136	  -25.99515
 59642.08327	 -118.43588	   88.78555	   -7.88053	  -25.99551
 59642.08656	 -118.40781	   88.71628	   -7.84971	  -25.99587
 59642.08985	 -118.37621	   88.64253	   -7.81890	  -25.99624
 59642.09314	 -118.34109	   88.56431	   -7.78811	  -25.99660
 59642.09642	 -118.30245	   88.48159	   -7.75734	  -25.99696
 59642.09971	 -118.26030	   88.39439	   -7.72658	  -25.99733
 59642.10300	 -118.21465	   88.30270	   -7.69584	  -25.99769
 59642.10629	 -118.16548	   88.20654	   -7.66512	  -25.99805
 59642.10957	 -118.11281	   88.10591	   -7.63440	  -25.99842
 59642.11286	 -118.05663	   88.00082	   -7.60371	  -25.99878
 59642.11615	 -117.99696	   87.89125	   -7.57303	  -25.99914
 59642.11944	 -117.93379	   87.77723	   -7.54237	  -25.99950
 59642.12272	 -117.86711	   87.65876	   -7.51172	  -25.99987
 59642.12601	 -117.79697	   87.53583	   -7.48109	  -26.00023
 59642.12930	 -117.72332	   87.40846	   -7.45048	  -26.00059
 59642.13259	 -117.64621	   87.27665	   -7.41988	  -26.00096
 59642.13587	 -117.56561	   87.14040	   -7.38929	  -26.00132
 59642.13916	 -117.48153	   86.99972	   -7.35873	  -26.00168
 59642.14245	 -117.39400	   86.85461	   -7.32818	  -26.00205
 59642.14574	 -117.30299	   86.70509	   -7.29764	  -26.00241
 59642.14902	 -117.20852	   86.55116	   -7.26711	  -26.00277
 59642.15231	 -117.11060	   86.39280	   -7.23661	  -26.00314
 59642.15560	 -117.00922	   86.23005	   -7.20612	  -26.00350
 59642.15889	 -116.90441	   86.06289	   -7.17565	  -26.00386
 59642.16217	 -116.79614	   85.89135	   -7.14519	  -26.00423
 59642.16546	 -116.68444	   85.71543	   -7.11474	  -26.00459
 59642.16875	 -116.56930	   85.53514	   -7.08431	  -26.00495
 59642.17204	 -116.45075	   85.35045	   -7.05390	  -26.00532
 59642.17532	 -116.32876	   85.16141	   -7.02350	  -26.00568
 59642.17861	 -116.20336	   84.96802	   -6.99311	  -26.00604
 59642.18190	 -116.07455	   84.77027	   -6.96274	  -26.00641
 59642.18519	 -115.94234	   84.56818	   -6.93239	  -26.00677
 59642.18847	 -115.80673	   84.36175	   -6.90205	  -26.00713
 59642.19176	 -115.66772	   84.15100	   -6.87172	  -26.00750
 59642.19505	 -115.52533	   83.93592	   -6.84141	  -26.00786
 59642.19834	 -115.37956	   83.71653	   -6.81111	  -26.00822
 59642.20162	 -115.23041	   83.49284	   -6.78084	  -26.00858
 59642.20491	 -115.07790	   83.26484	   -6.75057	  -26.00895
 59642.20820	 -114.92202	   83.03256	   -6.72031	  -26.00931
 59642.21149	 -114.76278	   82.79601	   -6.69008	  -26.00967
 59642.21477	 -114.60020	   82.55517	   -6.65986	  -26.01004
 59642.21806	 -114.43429	   82.31007	   -6.62965	  -26.01040
 59642.22135	 -114.26502	   82.06073	   -6.59945	  -26.01076
 59642.22464	 -114.09244	   81.80713	   -6.56927	  -26.01113
 59642.22792	 -113.91653	   81.54930	   -6.53911	  -26.01149
 59642.23121	 -113.73732	   81.28724	   -6.50896	  -26.01185
 59642.23450	 -113.55479	   81.02097	   -6.47882	  -26.01222
 59642.23779	 -113.36897	   80.75048	   -6.44870	  -26.01258
 59642.24107	 -113.17987	   80.47580	   -6.41859	  -26.01294
 59642.24436	 -112.98747	   80.19692	   -6.38850	  -26.01331
 59642.24765	 -112.79179	   79.91388	   -6.35841	  -26.01367
 59642.25094	 -112.59286	   79.62667	   -6.32835	  -26.01403
 59642.25422	 -112.39066	   79.33530	   -6.29830	  -26.01440
 59642.25751	 -112.18522	   79.03977	   -6.26826	  -26.01476
 59642.26080	 -111.97654	   78.74011	   -6.23824	  -26.01512
 59642.26409	 -111.76461	   78.43633	   -6.20822	  -26.01549
 59642.26737	 -111.54946	   78.12843	   -6.17822	  -26.01585
 59642.27066	 -111.33110	   77.81643	   -6.14824	  -26.01621
 59642.27395	 -111.10953	   77.50033	   -6.11827	  -26.01657
 59642.27724	 -110.88475	   77.18016	   -6.08831	  -26.01694
 59642.28052	 -110.65679	   76.85591	   -6.05837	  -26.01730
 59642.28381	 -110.42565	   76.52760	   -6.02844	  -26.01766
 59642.28710	 -110.19133	   76.19524	   -5.99853	  -26.01803
 59642.29039	 -109.95385	   75.85886	   -5.96862	  -26.01839
 59642.29367	 -109.71322	   75.51845	   -5.93873	  -26.01875
 59642.29696	 -109.46944	   75.17403	   -5.90886	  -26.01912
 59642.30025	 -109.22254	   74.82560	   -5.87900	  -26.01948
 59642.30354	 -108.97250	   74.47319	   -5.84915	  -26.01984
 59642.30682	 -108.71935	   74.11681	   -5.81930	  -26.02021
 59642.31011	 -108.46310	   73.75647	   -5.78948	  -26.02057
 59642.31340	 -108.20375	   73.39218	   -5.75968	  -26.02093
 59642.31669	 -107.94133	   73.02394	   -5.72988	  -26.02130
 59642.31997	 -107.67581	   72.65180	   -5.70009	  -26.02166
 59642.32326	 -107.40724	   72.27575	   -5.67032	  -26.02202
 59642.32655	 -107.13562	   71.89579	   -5.64056	  -26.02239
 59642.32984	 -106.86096	   71.51195	   -5.61082	  -26.02275
 59642.33312	 -106.58325	   71.12425	   -5.58108	  -26.02311
 59642.33641	 -106.30254	   70.73269	   -5.55136	  -26.02347
 59642.33970	 -106.01881	   70.33729	   -5.52165	  -26.02384
 59642.34299	 -105.73208	   69.93806	   -5.49196	  -26.02420
 59642.34627	 -105.44236	   69.53502	   -5.46228	  -26.02456
 59642.34956	 -105.14967	   69.12818	   -5.43260	  -26.02493
 59642.35285	 -104.85401	   68.71756	   -5.40294	  -26.02529
 59642.35614	 -104.55540	   68.30316	   -5.37330	  -26.02565
 59642.35942	 -104.25384	   67.88502	   -5.34367	  -26.02602
 59642.36271	 -103.94935	   67.46313	   -5.31404	  -26.02638
 59642.36600	 -103.64194	   67.03752	   -5.28443	  -26.02674
 59642.36929	 -103.33163	   66.60820	   -5.25484	  -26.02711
 59642.37257	 -103.01842	   66.17518	   -5.22526	  -26.02747
 59642.37586	 -102.70232	   65.73849	   -5.19568	  -26.02783
 59642.37915	 -102.38336	   65.29813	   -5.16612	  -26.02820
 59642.38244	 -102.06154	   64.85412	   -5.13657	  -26.02856
 59642.38572	 -101.73687	   64.40648	   -5.10704	  -26.02892
 59642.38901	 -101.40937	   63.95522	   -5.07752	  -26.02928
 59642.39230	 -101.07903	   63.50038	   -5.04799	  -26.02965
 59642.39559	 -100.74590	   63.04193	   -5.01850	  -26.03001
 59642.39887	 -100.40997	   62.57992	   -4.98901	  -26.03037
 59642.40216	 -100.07125	   62.11437	   -4.95953	  -26.03074
 59642.40545	  -99.72976	   61.64528	   -4.93006	  -26.03110
 59642.40874	  -99.38552	   61.17267	   -4.90061	  -26.03146
 59642.41202	  -99.03853	   60.69655	   -4.87117	  -26.03183
 59642.41531	  -98.68882	   60.21695	   -4.84174	  -26.03219
 59642.41860	  -98.33638	   59.73389	   -4.81231	  -26.03255
 59642.42189	  -97.98124	   59.24737	   -4.78290	  -26.03292
 59642.42517	  -97.62340	   58.75743	   -4.75351	  -26.03328
 59642.42846	  -97.26289	   58.26406	   -4.72413	  -26.03364
 59642.43175	  -96.89973	   57.76730	   -4.69475	  -26.03401
 59642.43504	  -96.53390	   57.26716	   -4.66538	  -26.03437
 59642.43832	  -96.16544	   56.76366	   -4.63603	  -26.03473
 59642.44161	  -95.79437	   56.25681	   -4.60670	  -26.03509
 59642.44490	  -95.42068	   55.74663	   -4.57737	  -26.03546
 59642.44819	  -95.04440	   55.23316	   -4.54804	  -26.03582
 59642.45147	  -94.66554	   54.71638	   -4.51874	  -26.03618
 59642.45476	  -94.28413	   54.19633	   -4.48944	  -26.03655
 59642.45805	  -93.90016	   53.67304	   -4.46016	  -26.03691
 59642.46134	  -93.51365	   53.14651	   -4.43088	  -26.03727
 59642.46462	  -93.12462	   52.61676	   -4.40162	  -26.03764
 59642.46791	  -92.73309	   52.08381	   -4.37236	  -26.03800
 59642.47120	  -92.33907	   51.54769	   -4.34312	  -26.03836
 59642.47449	  -91.94258	   51.00841	   -4.31390	  -26.03873
 59642.47777	  -91.54361	   50.46600	   -4.28467	  -26.03909
 59642.48106	  -91.14221	   49.92045	   -4.25546	  -26.03945
 59642.48435	  -90.73838	   49.37182	   -4.22626	  -26.03982
 59642.48764	  -90.33213	   48.82010	   -4.19707	  -26.04018
 59642.49092	  -89.92348	   48.26532	   -4.16789	  -26.04054
 59642.49421	  -89.51245	   47.70750	   -4.13872	  -26.04090
 59642.49750	  -89.09905	   47.14666	   -4.10957	  -26.04127
 59642.50079	  -88.68330	   46.58281	   -4.08042	  -26.04163
 59642.50407	  -88.26521	   46.01600	   -4.05128	  -26.04199
 59642.50736	  -87.84480	   45.44621	   -4.02215	  -26.04236
 59642.51065	  -87.42209	   44.87349	   -3.99304	  -26.04272
 59642.51394	  -86.99709	   44.29785	   -3.96394	  -26.04308
 59642.51722	  -86.56982	   43.71930	   -3.93484	  -26.04345
 59642.52051	  -86.14028	   43.13790	   -3.90575	  -26.04381
 59642.52380	  -85.70851	   42.55363	   -3.87668	  -26.04417
 59642.52709	  -85.27452	   41.96651	   -3.84761	  -26.04454
 59642.53037	  -84.83832	   41.37659	   -3.81856	  -26.04490
 59642.53366	  -84.39993	   40.78388	   -3.78951	  -26.04526
 59642.53695	  -83.95937	   40.18839	   -3.76047	  -26.04563
 59642.54024	  -83.51665	   39.59015	   -3.73145	  -26.04599
 59642.54352	  -83.07180	   38.98917	   -3.70244	  -26.04635
 59642.54681	  -82.62481	   38.38551	   -3.67343	  -26.04671
 59642.55010	  -82.17573	   37.77914	   -3.64443	  -26.04708
 59642.55339	  -81.72456	   37.17012	   -3.61545	  -26.04744
 59642.55667	  -81.27131	   36.55846	   -3.58647	  -26.04780
 59642.55996	  -80.81602	   35.94417	   -3.55751	  -26.04817
 59642.56325	  -80.35868	   35.32729	   -3.52855	  -26.04853
 59642.56653	  -79.89933	   34.70784	   -3.49960	  -26.04889
 59642.56982	  -79.43797	   34.08583	   -3.47067	  -26.04926
 59642.57311	  -78.97463	   33.46130	   -3.44174	  -26.04962
 59642.57640	  -78.50932	   32.83426	   -3.41282	  -26.04998
 59642.57968	  -78.04207	   32.20473	   -3.38391	  -26.05035
 59642.58297	  -77.57290	   31.57274	   -3.35501	  -26.05071
 59642.58626	  -77.10180	   30.93831	   -3.32613	  -26.05107
 59642.58955	  -76.62881	   30.30148	   -3.29724	  -26.05143
 59642.59283	  -76.15395	   29.66224	   -3.26837	  -26.05180
 59642.59612	  -75.67723	   29.02064	   -3.23951	  -26.05216
 59642.59941	  -75.19867	   28.37669	   -3.21066	  -26.05252
 59642.60270	  -74.71829	   27.73042	   -3.18182	  -26.05289
 59642.60598	  -74.23610	   27.08186	   -3.15298	  -26.05325
 59642.60927	  -73.75213	   26.43102	   -3.12416	  -26.05361
 59642.61256	  -73.26640	   25.77793	   -3.09535	  -26.05398
 59642.61585	  -72.77892	   25.12261	   -3.06655	  -26.05434
 59642.61913	  -72.28971	   24.46510	   -3.03774	  -26.05470
 59642.62242	  -71.79879	   23.80541	   -3.00896	  -26.05507
 59642.62571	  -71.30618	   23.14355	   -2.98018	  -26.05543
 59642.62900	  -70.81191	   22.47956	   -2.95142	  -26.05579
 59642.63228	  -70.31597	   21.81349	   -2.92265	  -26.05615
 59642.63557	  -69.81840	   21.14532	   -2.89390	  -26.05652
 59642.63886	  -69.31923	   20.47510	   -2.86517	  -26.05688
 59642.64215	  -68.81846	   19.80284	   -2.83644	  -26.05724
 59642.64543	  -68.31612	   19.12857	   -2.80772	  -26.05761
 59642.64872	  -67.81220	   18.45234	   -2.77899	  -26.05797
 59642.65201	  -67.30677	   17.77413	   -2.75029	  -26.05833
 59642.65530	  -66.79982	   17.09399	   -2.72160	  -26.05870
 59642.65858	  -66.29137	   16.41195	   -2.69291	  -26.05906
 59642.66187	  -65.78143	   15.72804	   -2.66423	  -26.05942
 59642.66516	  -65.27005	   15.04225	   -2.63556	  -26.05979
 59642.66845	  -64.75723	   14.35464	   -2.60690	  -26.06015
 59642.67173	  -64.24299	   13.66522	   -2.57826	  -26.06051
 59642.67502	  -63.72734	   12.97404	   -2.54961	  -26.06087
 59642.67831	  -63.21032	   12.28109	   -2.52098	  -26.06124
 59642.68160	  -62.69195	   11.58641	   -2.49235	  -26.06160
 59642.68488	  -62.17224	   10.89002	   -2.46374	  -26.06196
 59642.68817	  -61.65122	   10.19196	   -2.43514	  -26.06233
 59642.69146	  -61.12888	    9.49226	   -2.40653	  -26.06269
 59642.69475	  -60.60528	    8.79093	   -2.37794	  -26.06305
 59642.69803	  -60.08043	    8.08799	   -2.34936	  -26.06342
 59642.70132	  -59.55433	    7.38348	   -2.32080	  -26.06378
 59642.70461	  -59.02702	    6.67743	   -2.29223	  -26.06414
 59642.70790	  -58.49852	    5.96986	   -2.26367	  -26.06451
 59642.71118	  -57.96884	    5.26080	   -2.23513	  -26.06487
 59642.71447	  -57.43801	    4.55027	   -2.20660	  -26.06523
 59642.71776	  -56.90604	    3.83830	   -2.17806	  -26.06559
 59642.72105	  -56.37298	    3.12491	   -2.14954	  -26.06596
 59642.72433	  -55.83881	    2.41014	   -2.12104	  -26.06632
 59642.72762	  -55.30359	    1.69401	   -2.09254	  -26.06668
 59642.73091	  -54.76730	    0.97654	   -2.06404	  -26.06705
 59642.73420	  -54.22999	    0.25778	   -2.03555	  -26.06741
 59642.73748	  -53.69168	   -0.46228	   -2.00708	  -26.06777
 59642.74077	  -53.15238	   -1.18358	   -1.97861	  -26.06814
 59642.74406	  -52.61212	   -1.90611	   -1.95016	  -26.06850
 59642.74735	  -52.07091	   -2.62982	   -1.92170	  -26.06886
 59642.75063	  -51.52878	   -3.35472	   -1.89326	  -26.06923
 59642.75392	  -50.98576	   -4.08075	   -1.86483	  -26.06959
 59642.75721	  -50.44186	   -4.80791	   -1.83641	  -26.06995
 59642.76050	  -49.89710	   -5.53615	   -1.80800	  -26.07031
 59642.76378	  -49.35149	   -6.26544	   -1.77958	  -26.07068
 59642.76707	  -48.80508	   -6.99577	   -1.75119	  -26.07104
 59642.77036	  -48.25789	   -7.72712	   -1.72280	  -26.07140
 59642.77365	  -47.70992	   -8.45943	   -1.69442	  -26.07177
 59642.77693	  -47.16118	   -9.19268	   -1.66604	  -26.07213
 59642.78022	  -46.61175	   -9.92687	   -1.63768	  -26.07249
 59642.78351	  -46.06159	  -10.66195	   -1.60933	  -26.07286
 59642.78680	  -45.51076	  -11.39790	   -1.58098	  -26.07322
 59642.79008	  -44.95925	  -12.13467	   -1.55264	  -26.07358
 59642.79337	  -44.40711	  -12.87226	   -1.52431	  -26.07394
 59642.79666	  -43.85436	  -13.61063	   -1.49599	  -26.07431
 59642.79995	  -43.30101	  -14.34976	   -1.46768	  -26.07467
 59642.80323	  -42.74709	  -15.08960	   -1.43938	  -26.07503
 59642.80652	  -42.19261	  -15.83014	   -1.41108	  -26.07540
 59642.80981	  -41.63761	  -16.57136	   -1.38279	  -26.07576
 59642.81310	  -41.08210	  -17.31322	   -1.35452	  -26.07612
 59642.81638	  -40.52610	  -18.05568	   -1.32625	  -26.07649
 59642.81967	  -39.96965	  -18.79872	   -1.29798	  -26.07685
 59642.82296	  -39.41275	  -19.54233	   -1.26973	  -26.07721
 59642.82625	  -38.85544	  -20.28645	   -1.24149	  -26.07757
 59642.82953	  -38.29773	  -21.03108	   -1.21326	  -26.07794
 59642.83282	  -37.73964	  -21.77616	   -1.18503	  -26.07830
 59642.83611	  -37.18120	  -22.52170	   -1.15681	  -26.07866
 59642.83940	  -36.62243	  -23.26763	   -1.12861	  -26.07903
 59642.84268	  -36.06337	  -24.01397	   -1.10041	  -26.07939
 59642.84597	  -35.50402	  -24.76065	   -1.07222	  -26.07975
 59642.84926	  -34.94440	  -25.50764	   -1.04403	  -26.08012
 59642.85255	  -34.38455	  -26.25494	   -1.01586	  -26.08048
 59642.85583	  -33.82449	  -27.00251	   -0.98770	  -26.08084
 59642.85912	  -33.26422	  -27.75031	   -0.95955	  -26.08121
 59642.86241	  -32.70379	  -28.49831	   -0.93139	  -26.08157
 59642.86570	  -32.14321	  -29.24651	   -0.90326	  -26.08193
 59642.86898	  -31.58251	  -29.99486	   -0.87513	  -26.08229
 59642.87227	  -31.02170	  -30.74332	   -0.84701	  -26.08266
 59642.87556	  -30.46081	  -31.49187	   -0.81889	  -26.08302
 59642.87885	  -29.89987	  -32.24049	   -0.79079	  -26.08338
 59642.88213	  -29.33889	  -32.98915	   -0.76270	  -26.08375
 59642.88542	  -28.77790	  -33.73781	   -0.73462	  -26.08411
 59642.88871	  -28.21693	  -34.48645	   -0.70654	  -26.08447
 59642.89200	  -27.65597	  -35.23503	   -0.67847	  -26.08484
 59642.89528	  -27.09508	  -35.98353	   -0.65041	  -26.08520
 59642.89857	  -26.53427	  -36.73192	   -0.62236	  -26.08556
 59642.90186	  -25.97357	  -37.48017	   -0.59433	  -26.08592
 59642.90515	  -25.41297	  -38.22824	   -0.56629	  -26.08629
 59642.90843	  -24.85254	  -38.97612	   -0.53827	  -26.08665
 59642.91172	  -24.29229	  -39.72378	   -0.51025	  -26.08701
 59642.91501	  -23.73222	  -40.47118	   -0.48225	  -26.08738
 59642.91830	  -23.17236	  -41.21828	   -0.45426	  -26.08774
 59642.92158	  -22.61275	  -41.96507	   -0.42627	  -26.08810
 59642.92487	  -22.05339	  -42.71151	   -0.39829	  -26.08847
 59642.92816	  -21.49433	  -43.45759	   -0.37032	  -26.08883
 59642.93145	  -20.93557	  -44.20325	   -0.34237	  -26.08919
 59642.93473	  -20.37714	  -44.94848	   -0.31441	  -26.08955
 59642.93802	  -19.81906	  -45.69325	   -0.28647	  -26.08992
 59642.94131	  -19.26136	  -46.43753	   -0.25854	  -26.09028
 59642.94460	  -18.70406	  -47.18128	   -0.23062	  -26.09064
 59642.94788	  -18.14718	  -47.92448	   -0.20270	  -26.09101
 59642.95117	  -17.59075	  -48.66711	   -0.17480	  -26.09137
 59642.95446	  -17.03479	  -49.40913	   -0.14691	  -26.09173
 59642.95775	  -16.47932	  -50.15050	   -0.11903	  -26.09210
 59642.96103	  -15.92436	  -50.89121	   -0.09116	  -26.09246
 59642.96432	  -15.36994	  -51.63122	   -0.06328	  -26.09282
 59642.96761	  -14.81608	  -52.37051	   -0.03543	  -26.09318
 59642.97090	  -14.26280	  -53.10904	   -0.00758	  -26.09355
 59642.97418	  -13.71012	  -53.84678	    0.02025	  -26.09391
 59642.97747	  -13.15807	  -54.58371	    0.04809	  -26.09427
 59642.98076	  -12.60667	  -55.31979	    0.07590	  -26.09464
 59642.98405	  -12.05595	  -56.05500	    0.10371	  -26.09500
 59642.98733	  -11.50593	  -56.78932	    0.13151	  -26.09536
 59642.99062	  -10.95662	  -57.52269	    0.15929	  -26.09572
 59642.99391	  -10.40805	  -58.25511	    0.18708	  -26.09609
 59642.99720	   -9.86025	  -58.98655	    0.21485	  -26.09645
 59643.00048	   -9.31323	  -59.71696	    0.24261	  -26.09681
 59643.00377	   -8.76703	  -60.44632	    0.27035	  -26.09718
 59643.00706	   -8.22164	  -61.17460	    0.29810	  -26.09754
 59643.01035	   -7.67713	  -61.90178	    0.32583	  -26.09790
 59643.01363	   -7.13350	  -62.62784	    0.35355	  -26.09827
 59643.01692	   -6.59076	  -63.35272	    0.38126	  -26.09863
 59643.02021	   -6.04893	  -64.07640	    0.40897	  -26.09899
 59643.02350	   -5.50806	  -64.79887	    0.43666	  -26.09935
 59643.02678	   -4.96816	  -65.52010	    0.46434	  -26.09972
 59643.03007	   -4.42924	  -66.24004	    0.49200	  -26.10008
 59643.03336	   -3.89135	  -66.95868	    0.51966	  -26.10044
 59643.03665	   -3.35447	  -67.67597	    0.54732	  -26.10081
 59643.03993	   -2.81866	  -68.39189	    0.57496	  -26.10117
 59643.04322	   -2.28394	  -69.10644	    0.60259	  -26.10153
 59643.04651	   -1.75031	  -69.81955	    0.63021	  -26.10190
 59643.04980	   -1.21780	  -70.53121	    0.65782	  -26.10226
 59643.05308	   -0.68645	  -71.24140	    0.68542	  -26.10262
 59643.05637	   -0.15626	  -71.95008	    0.71301	  -26.10298
 59643.05966	    0.37273	  -72.65722	    0.74058	  -26.10335
 59643.06295	    0.90052	  -73.36280	    0.76815	  -26.10371
 59643.06623	    1.42707	  -74.06678	    0.79572	  -26.10407
 59643.06952	    1.95236	  -74.76914	    0.82326	  -26.10444
 59643.07281	    2.47637	  -75.46986	    0.85080	  -26.10480
 59643.07610	    2.99908	  -76.16889	    0.87832	  -26.10516
 59643.07938	    3.52047	  -76.86622	    0.90584	  -26.10552
 59643.08267	    4.04051	  -77.56181	    0.93335	  -26.10589
 59643.08596	    4.55919	  -78.25564	    0.96084	  -26.10625
 59643.08924	    5.07647	  -78.94770	    0.98832	  -26.10661
 59643.09253	    5.59236	  -79.63791	    1.01580	  -26.10698
 59643.09582	    6.10681	  -80.32630	    1.04326	  -26.10734
 59643.09911	    6.61979	  -81.01281	    1.07071	  -26.10770
 59643.10239	    7.13131	  -81.69742	    1.09815	  -26.10807
 59643.10568	    7.64133	  -82.38010	    1.12557	  -26.10843
 59643.10897	    8.14985	  -83.06081	    1.15300	  -26.10879
 59643.11226	    8.65680	  -83.73956	    1.18040	  -26.10915
 59643.11554	    9.16220	  -84.41630	    1.20780	  -26.10952
 59643.11883	    9.66603	  -85.09099	    1.23518	  -26.10988
 59643.12212	   10.16825	  -85.76361	    1.26256	  -26.11024
 59643.12541	   10.66884	  -86.43416	    1.28992	  -26.11061
 59643.12869	   11.16779	  -87.10257	    1.31727	  -26.11097
 59643.13198	   11.66507	  -87.76885	    1.34461	  -26.11133
 59643.13527	   12.16067	  -88.43294	    1.37194	  -26.11169
 59643.13856	   12.65456	  -89.09484	    1.39926	  -26.11206
 59643.14184	   13.14672	  -89.75451	    1.42656	  -26.11242
 59643.14513	   13.63713	  -90.41193	    1.45386	  -26.11278
 59643.14842	   14.12576	  -91.06708	    1.48114	  -26.11315
 59643.15171	   14.61261	  -91.71991	    1.50842	  -26.11351
 59643.15499	   15.09765	  -92.37040	    1.53567	  -26.11387
 59643.15828	   15.58085	  -93.01855	    1.56292	  -26.11423
 59643.16157	   16.06219	  -93.66432	    1.59015	  -26.11460
 59643.16486	   16.54168	  -94.30765	    1.61739	  -26.11496
 59643.16814	   17.01926	  -94.94857	    1.64460	  -26.11532
 59643.17143	   17.49493	  -95.58701	    1.67180	  -26.11569
 59643.17472	   17.96867	  -96.22297	    1.69898	  -26.11605
 59643.17801	   18.44045	  -96.85642	    1.72616	  -26.11641
 59643.18129	   18.91026	  -97.48732	    1.75333	  -26.11677
 59643.18458	   19.37808	  -98.11566	    1.78048	  -26.11714
 59643.18787	   19.84388	  -98.74141	    1.80762	  -26.11750
 59643.19116	   20.30765	  -99.36454	    1.83475	  -26.11786
 59643.19444	   20.76938	  -99.98502	    1.86187	  -26.11823
 59643.19773	   21.22902	 -100.60285	    1.88897	  -26.11859
 59643.20102	   21.68658	 -101.21798	    1.91606	  -26.11895
 59643.20431	   22.14202	 -101.83040	    1.94314	  -26.11932
 59643.20759	   22.59533	 -102.44007	    1.97021	  -26.11968
 59643.21088	   23.04650	 -103.04697	    1.99727	  -26.12004
 59643.21417	   23.49550	 -103.65109	    2.02431	  -26.12040
 59643.21746	   23.94230	 -104.25240	    2.05134	  -26.12077
 59643.22074	   24.38691	 -104.85086	    2.07835	  -26.12113
 59643.22403	   24.82928	 -105.44646	    2.10537	  -26.12149
 59643.22732	   25.26942	 -106.03917	    2.13236	  -26.12186
 59643.23061	   25.70729	 -106.62897	    2.15933	  -26.12222
 59643.23389	   26.14287	 -107.21585	    2.18630	  -26.12258
 59643.23718	   26.57615	 -107.79976	    2.21325	  -26.12294
 59643.24047	   27.00713	 -108.38067	    2.24020	  -26.12331
 59643.24376	   27.43576	 -108.95860	    2.26713	  -26.12367
 59643.24704	   27.86204	 -109.53349	    2.29404	  -26.12403
 59643.25033	   28.28595	 -110.10533	    2.32094	  -26.12440
 59643.25362	   28.70747	 -110.67408	    2.34784	  -26.12476
 59643.25691	   29.12657	 -111.23975	    2.37471	  -26.12512
 59643.26019	   29.54324	 -111.80230	    2.40157	  -26.12548
 59643.26348	   29.95749	 -112.36169	    2.42842	  -26.12585
 59643.26677	   30.36925	 -112.91793	    2.45526	  -26.12621
 59643.27006	   30.77856	 -113.47096	    2.48209	  -26.12657
 59643.27334	   31.18536	 -114.02079	    2.50890	  -26.12694
 59643.27663	   31.58963	 -114.56739	    2.53569	  -26.12730
 59643.27992	   31.99139	 -115.11073	    2.56248	  -26.12766
 59643.28321	   32.39059	 -115.65080	    2.58925	  -26.12802
 59643.28649	   32.78723	 -116.18756	    2.61601	  -26.12839
 59643.28978	   33.18129	 -116.72101	    2.64275	  -26.12875
 59643.29307	   33.57274	 -117.25111	    2.66948	  -26.12911
 59643.29636	   33.96160	 -117.77784	    2.69620	  -26.12947
 59643.29964	   34.34781	 -118.30119	    2.72290	  -26.12984
 59643.30293	   34.73136	 -118.82115	    2.74959	  -26.13020
 59643.30622	   35.11226	 -119.33767	    2.77627	  -26.13056
 59643.30951	   35.49048	 -119.85074	    2.80292	  -26.13093
 59643.31279	   35.86601	 -120.36034	    2.82958	  -26.13129
 59643.31608	   36.23881	 -120.86646	    2.85621	  -26.13165
 59643.31937	   36.60889	 -121.36907	    2.88283	  -26.13201
 59643.32266	   36.97622	 -121.86814	    2.90943	  -26.13238
 59643.32594	   37.34081	 -122.36366	    2.93603	  -26.13274
 59643.32923	   37.70261	 -122.85562	    2.96261	  -26.13310
 59643.33252	   38.06161	 -123.34400	    2.98917	  -26.13347
 59643.33581	   38.41781	 -123.82876	    3.01572	  -26.13383
 59643.33909	   38.77119	 -124.30990	    3.04225	  -26.13419
 59643.34238	   39.12175	 -124.78737	    3.06878	  -26.13455
 59643.34567	   39.46943	 -125.26120	    3.09529	  -26.13492
 59643.34896	   39.81427	 -125.73133	    3.12178	  -26.13528
 59643.35224	   40.15621	 -126.19777	    3.14826	  -26.13564
 59643.35553	   40.49527	 -126.66047	    3.17473	  -26.13601
 59643.35882	   40.83141	 -127.11944	    3.20118	  -26.13637
 59643.36211	   41.16463	 -127.57465	    3.22761	  -26.13673
 59643.36539	   41.49491	 -128.02608	    3.25403	  -26.13709
 59643.36868	   41.82224	 -128.47372	    3.28043	  -26.13746
 59643.37197	   42.14661	 -128.91753	    3.30683	  -26.13782
 59643.37526	   42.46800	 -129.35752	    3.33321	  -26.13818
 59643.37854	   42.78639	 -129.79367	    3.35957	  -26.13855
 59643.38183	   43.10177	 -130.22595	    3.38591	  -26.13891
 59643.38512	   43.41415	 -130.65433	    3.41226	  -26.13927
 59643.38841	   43.72348	 -131.07882	    3.43857	  -26.13963
 59643.39169	   44.02976	 -131.49940	    3.46487	  -26.14000
 59643.39498	   44.33299	 -131.91605	    3.49116	  -26.14036
 59643.39827	   44.63314	 -132.32875	    3.51743	  -26.14072
 59643.40156	   44.93022	 -132.73746	    3.54370	  -26.14108
 59643.40484	   45.22419	 -133.14220	    3.56994	  -26.14145
 59643.40813	   45.51505	 -133.54295	    3.59617	  -26.14181
 59643.41142	   45.80279	 -133.93969	    3.62238	  -26.14217
 59643.41471	   46.08740	 -134.33238	    3.64858	  -26.14254
 59643.41799	   46.36885	 -134.72104	    3.67477	  -26.14290
 59643.42128	   46.64716	 -135.10563	    3.70093	  -26.14326
 59643.42457	   46.92228	 -135.48615	    3.72708	  -26.14362
 59643.42786	   47.19424	 -135.86257	    3.75322	  -26.14399
 59643.43114	   47.46299	 -136.23490	    3.77935	  -26.14435
 59643.43443	   47.72854	 -136.60309	    3.80546	  -26.14471
 59643.43772	   47.99087	 -136.96717	    3.83154	  -26.14508
 59643.44101	   48.24999	 -137.32708	    3.85762	  -26.14544
 59643.44429	   48.50586	 -137.68283	    3.88369	  -26.14580
 59643.44758	   48.75848	 -138.03440	    3.90973	  -26.14616
 59643.45087	   49.00783	 -138.38179	    3.93576	  -26.14653
 59643.45416	   49.25392	 -138.72498	    3.96177	  -26.14689
 59643.45744	   49.49673	 -139.06394	    3.98777	  -26.14725
 59643.46073	   49.73625	 -139.39867	    4.01376	  -26.14761
 59643.46402	   49.97248	 -139.72915	    4.03973	  -26.14798
 59643.46731	   50.20538	 -140.05539	    4.06568	  -26.14834
 59643.47059	   50.43496	 -140.37736	    4.09161	  -26.14870
 59643.47388	   50.66123	 -140.69503	    4.11754	  -26.14907
 59643.47717	   50.88414	 -141.00842	    4.14344	  -26.14943
 59643.48046	   51.10370	 -141.31750	    4.16933	  -26.14979
 59643.48374	   51.31991	 -141.62226	    4.19520	  -26.15015
 59643.48703	   51.53275	 -141.92269	    4.22106	  -26.15052
 59643.49032	   51.74222	 -142.21878	    4.24691	  -26.15088
 59643.49361	   51.94829	 -142.51052	    4.27273	  -26.15124
 59643.49689	   52.15097	 -142.79789	    4.29854	  -26.15160
 59643.50018	   52.35024	 -143.08090	    4.32433	  -26.15197
 59643.50347	   52.54612	 -143.35950	    4.35012	  -26.15233
 59643.50676	   52.73857	 -143.63372	    4.37588	  -26.15269
 59643.51004	   52.92758	 -143.90354	    4.40162	  -26.15306
 59643.51333	   53.11316	 -144.16893	    4.42735	  -26.15342
 59643.51662	   53.29529	 -144.42990	    4.45306	  -26.15378
 59643.51991	   53.47400	 -144.68642	    4.47877	  -26.15414
 59643.52319	   53.64923	 -144.93850	    4.50445	  -26.15451
 59643.52648	   53.82098	 -145.18613	    4.53011	  -26.15487
 59643.52977	   53.98927	 -145.42929	    4.55576	  -26.15523
 59643.53306	   54.15408	 -145.66797	    4.58140	  -26.15559
 59643.53634	   54.31540	 -145.90218	    4.60702	  -26.15596
 59643.53963	   54.47323	 -146.13188	    4.63262	  -26.15632
 59643.54292	   54.62755	 -146.35710	    4.65820	  -26.15668
 59643.54621	   54.77837	 -146.57780	    4.68377	  -26.15705
 59643.54949	   54.92568	 -146.79397	    4.70933	  -26.15741
 59643.55278	   55.06946	 -147.00563	    4.73486	  -26.15777
 59643.55607	   55.20970	 -147.21276	    4.76038	  -26.15813
 59643.55936	   55.34643	 -147.41534	    4.78588	  -26.15850
 59643.56264	   55.47962	 -147.61337	    4.81137	  -26.15886
 59643.56593	   55.60926	 -147.80685	    4.83684	  -26.15922
 59643.56922	   55.73535	 -147.99576	    4.86229	  -26.15958
 59643.57251	   55.85789	 -148.18010	    4.88773	  -26.15995
 59643.57579	   55.97686	 -148.35988	    4.91315	  -26.16031
 59643.57908	   56.09228	 -148.53506	    4.93856	  -26.16067
 59643.58237	   56.20412	 -148.70566	    4.96395	  -26.16103
 59643.58566	   56.31239	 -148.87166	    4.98932	  -26.16140
 59643.58894	   56.41708	 -149.03307	    5.01467	  -26.16176
 59643.59223	   56.51820	 -149.18985	    5.04001	  -26.16212
 59643.59552	   56.61571	 -149.34204	    5.06533	  -26.16249
 59643.59881	   56.70964	 -149.48960	    5.09064	  -26.16285
 59643.60209	   56.79996	 -149.63255	    5.11592	  -26.16321
 59643.60538	   56.88669	 -149.77087	    5.14119	  -26.16357
 59643.60867	   56.96982	 -149.90454	    5.16646	  -26.16394
 59643.61195	   57.04934	 -150.03359	    5.19170	  -26.16430
 59643.61524	   57.12525	 -150.15800	    5.21692	  -26.16466
 59643.61853	   57.19754	 -150.27775	    5.24212	  -26.16502
 59643.62182	   57.26622	 -150.39286	    5.26732	  -26.16539
 59643.62510	   57.33129	 -150.50331	    5.29249	  -26.16575
 59643.62839	   57.39272	 -150.60911	    5.31764	  -26.16611
 59643.63168	   57.45053	 -150.71025	    5.34278	  -26.16647
 59643.63497	   57.50470	 -150.80674	    5.36790	  -26.16684
 59643.63825	   57.55527	 -150.89853	    5.39301	  -26.16720
 59643.64154	   57.60219	 -150.98567	    5.41810	  -26.16756
 59643.64483	   57.64547	 -151.06814	    5.44317	  -26.16793
 59643.64812	   57.68512	 -151.14594	    5.46822	  -26.16829
 59643.65140	   57.72114	 -151.21904	    5.49327	  -26.16865
 59643.65469	   57.75350	 -151.28748	    5.51829	  -26.16901
 59643.65798	   57.78223	 -151.35124	    5.54329	  -26.16938
 59643.66127	   57.80731	 -151.41032	    5.56828	  -26.16974
 59643.66455	   57.82876	 -151.46471	    5.59325	  -26.17010
 59643.66784	   57.84657	 -151.51440	    5.61821	  -26.17046
 59643.67113	   57.86071	 -151.55942	    5.64315	  -26.17083
 59643.67442	   57.87122	 -151.59975	    5.66807	  -26.17119
 59643.67770	   57.87808	 -151.63539	    5.69297	  -26.17155
 59643.68099	   57.88128	 -151.66636	    5.71785	  -26.17191
 59643.68428	   57.88086	 -151.69261	    5.74273	  -26.17228
 59643.68757	   57.87678	 -151.71418	    5.76759	  -26.17264
 59643.69085	   57.86904	 -151.73107	    5.79242	  -26.17300
 59643.69414	   57.85766	 -151.74327	    5.81724	  -26.17336
 59643.69743	   57.84264	 -151.75077	    5.84205	  -26.17373
 59643.70072	   57.82396	 -151.75359	    5.86684	  -26.17409
 59643.70400	   57.80164	 -151.75172	    5.89161	  -26.17445
 59643.70729	   57.77567	 -151.74517	    5.91636	  -26.17482
 59643.71058	   57.74606	 -151.73393	    5.94109	  -26.17518
 59643.71387	   57.71281	 -151.71800	    5.96582	  -26.17554
 59643.71715	   57.67592	 -151.69739	    5.99052	  -26.17590
 59643.72044	   57.63537	 -151.67211	    6.01521	  -26.17627
 59643.72373	   57.59119	 -151.64215	    6.03988	  -26.17663
 59643.72702	   57.54339	 -151.60749	    6.06454	  -26.17699
 59643.73030	   57.49193	 -151.56818	    6.08917	  -26.17735
 59643.73359	   57.43685	 -151.52419	    6.11379	  -26.17772
 59643.73688	   57.37813	 -151.47553	    6.13839	  -26.17808
 59643.74017	   57.31578	 -151.42221	    6.16297	  -26.17844
 59643.74345	   57.24981	 -151.36421	    6.18755	  -26.17880
 59643.74674	   57.18020	 -151.30156	    6.21210	  -26.17917
 59643.75003	   57.10697	 -151.23427	    6.23664	  -26.17953
 59643.75332	   57.03013	 -151.16230	    6.26115	  -26.17989
 59643.75660	   56.94967	 -151.08569	    6.28566	  -26.18025
 59643.75989	   56.86559	 -151.00443	    6.31015	  -26.18062
 59643.76318	   56.77790	 -150.91854	    6.33462	  -26.18098
 59643.76647	   56.68661	 -150.82800	    6.35907	  -26.18134
 59643.76975	   56.59171	 -150.73284	    6.38350	  -26.18170
 59643.77304	   56.49321	 -150.63304	    6.40793	  -26.18207
 59643.77633	   56.39111	 -150.52862	    6.43233	  -26.18243
 59643.77962	   56.28543	 -150.41958	    6.45671	  -26.18279
 59643.78290	   56.17615	 -150.30593	    6.48108	  -26.18316
 59643.78619	   56.06329	 -150.18766	    6.50544	  -26.18352
 59643.78948	   55.94685	 -150.06481	    6.52978	  -26.18388
 59643.79277	   55.82683	 -149.93735	    6.55409	  -26.18424
 59643.79605	   55.70324	 -149.80530	    6.57840	  -26.18461
 59643.79934	   55.57609	 -149.66866	    6.60268	  -26.18497
 59643.80263	   55.44538	 -149.52745	    6.62696	  -26.18533
 59643.80592	   55.31110	 -149.38167	    6.65121	  -26.18569
 59643.80920	   55.17328	 -149.23132	    6.67545	  -26.18606
 59643.81249	   55.03191	 -149.07641	    6.69966	  -26.18642
 59643.81578	   54.88700	 -148.91695	    6.72387	  -26.18678
 59643.81907	   54.73857	 -148.75295	    6.74806	  -26.18714
 59643.82235	   54.58659	 -148.58441	    6.77223	  -26.18751
 59643.82564	   54.43109	 -148.41134	    6.79638	  -26.18787
 59643.82893	   54.27208	 -148.23375	    6.82052	  -26.18823
 59643.83222	   54.10956	 -148.05164	    6.84465	  -26.18859
 59643.83550	   53.94353	 -147.86504	    6.86876	  -26.18896
 59643.83879	   53.77400	 -147.67393	    6.89284	  -26.18932
 59643.84208	   53.60098	 -147.47834	    6.91691	  -26.18968
 59643.84537	   53.42447	 -147.27827	    6.94097	  -26.19004
 59643.84865	   53.24450	 -147.07371	    6.96502	  -26.19041
 59643.85194	   53.06104	 -146.86470	    6.98904	  -26.19077
 59643.85523	   52.87412	 -146.65124	    7.01305	  -26.19113
 59643.85852	   52.68374	 -146.43334	    7.03704	  -26.19149
 59643.86180	   52.48993	 -146.21098	    7.06102	  -26.19186
 59643.86509	   52.29265	 -145.98422	    7.08498	  -26.19222
 59643.86838	   52.09195	 -145.75303	    7.10892	  -26.19258
 59643.87167	   51.88782	 -145.51744	    7.13285	  -26.19294
 59643.87495	   51.68027	 -145.27747	    7.15675	  -26.19331
 59643.87824	   51.46932	 -145.03308	    7.18066	  -26.19367
 59643.88153	   51.25496	 -144.78434	    7.20454	  -26.19403
 59643.88482	   51.03720	 -144.53123	    7.22840	  -26.19439
 59643.88810	   50.81605	 -144.27377	    7.25224	  -26.19476
 59643.89139	   50.59153	 -144.01198	    7.27607	  -26.19512
 59643.89468	   50.36366	 -143.74582	    7.29989	  -26.19548
 59643.89797	   50.13240	 -143.47538	    7.32369	  -26.19584
 59643.90125	   49.89780	 -143.20061	    7.34747	  -26.19621
 59643.90454	   49.65985	 -142.92156	    7.37124	  -26.19657
 59643.90783	   49.41859	 -142.63819	    7.39500	  -26.19693
 59643.91112	   49.17398	 -142.35059	    7.41873	  -26.19729
 59643.91440	   48.92607	 -142.05870	    7.44245	  -26.19766
 59643.91769	   48.67485	 -141.76258	    7.46615	  -26.19802
 59643.92098	   48.42034	 -141.46221	    7.48984	  -26.19838
 59643.92427	   48.16254	 -141.15762	    7.51352	  -26.19874
 59643.92755	   47.90147	 -140.84882	    7.53718	  -26.19911
 59643.93084	   47.63714	 -140.53582	    7.56082	  -26.19947
 59643.93413	   47.36954	 -140.21864	    7.58444	  -26.19983
 59643.93742	   47.09871	 -139.89728	    7.60806	  -26.20019
 59643.94070	   46.82463	 -139.57177	    7.63165	  -26.20056
 59643.94399	   46.54734	 -139.24211	    7.65523	  -26.20092
 59643.94728	   46.26683	 -138.90833	    7.67879	  -26.20128
 59643.95057	   45.98311	 -138.57043	    7.70234	  -26.20164
 59643.95385	   45.69622	 -138.22841	    7.72588	  -26.20201
 59643.95714	   45.40613	 -137.88232	    7.74940	  -26.20237
 59643.96043	   45.11288	 -137.53215	    7.77290	  -26.20273
 59643.96372	   44.81647	 -137.17792	    7.79638	  -26.20309
 59643.96700	   44.51692	 -136.81964	    7.81985	  -26.20346
 59643.97029	   44.21424	 -136.45733	    7.84332	  -26.20382
 59643.97358	   43.90842	 -136.09101	    7.86676	  -26.20418
 59643.97687	   43.59950	 -135.72068	    7.89018	  -26.20454
 59643.98015	   43.28747	 -135.34638	    7.91359	  -26.20491
 59643.98344	   42.97237	 -134.96809	    7.93699	  -26.20527
 59643.98673	   42.65418	 -134.58586	    7.96037	  -26.20563
 59643.99002	   42.33293	 -134.19969	    7.98374	  -26.20599
 59643.99330	   42.00863	 -133.80960	    8.00708	  -26.20636
 59643.99659	   41.68129	 -133.41560	    8.03042	  -26.20672
 59643.99988	   41.35094	 -133.01770	    8.05375	  -26.20708
 59644.00317	   41.01755	 -132.61594	    8.07705	  -26.20744
 59644.00645	   40.68117	 -132.21032	    8.10034	  -26.20781
 59644.00974	   40.34181	 -131.80086	    8.12361	  -26.20817
 59644.01303	   39.99948	 -131.38756	    8.14688	  -26.20853
 59644.01632	   39.65418	 -130.97046	    8.17013	  -26.20889
 59644.01960	   39.30593	 -130.54958	    8.19336	  -26.20926
 59644.02289	   38.95476	 -130.12492	    8.21657	  -26.20962
 59644.02618	   38.60065	 -129.69651	    8.23978	  -26.20998
 59644.02947	   38.24365	 -129.26435	    8.26297	  -26.21034
 59644.03275	   37.88375	 -128.82847	    8.28614	  -26.21071
 59644.03604	   37.52096	 -128.38890	    8.30930	  -26.21107
 59644.03933	   37.15531	 -127.94564	    8.33244	  -26.21143
 59644.04262	   36.78681	 -127.49871	    8.35557	  -26.21179
 59644.04590	   36.41549	 -127.04812	    8.37869	  -26.21216
 59644.04919	   36.04133	 -126.59392	    8.40179	  -26.21252
 59644.05248	   35.66436	 -126.13610	    8.42488	  -26.21288
 59644.05577	   35.28459	 -125.67469	    8.44795	  -26.21324
 59644.05905	   34.90206	 -125.20968	    8.47101	  -26.21361
 59644.06234	   34.51675	 -124.74114	    8.49406	  -26.21397
 59644.06563	   34.12869	 -124.26906	    8.51708	  -26.21433
 59644.06892	   33.73790	 -123.79346	    8.54010	  -26.21469
 59644.07220	   33.34439	 -123.31436	    8.56310	  -26.21506
 59644.07549	   32.94817	 -122.83178	    8.58609	  -26.21542
 59644.07878	   32.54927	 -122.34573	    8.60907	  -26.21578
 59644.08207	   32.14769	 -121.85626	    8.63202	  -26.21614
 59644.08535	   31.74344	 -121.36337	    8.65497	  -26.21651
 59644.08864	   31.33656	 -120.86706	    8.67790	  -26.21687
 59644.09193	   30.92704	 -120.36738	    8.70082	  -26.21723
 59644.09522	   30.51492	 -119.86434	    8.72372	  -26.21759
 59644.09850	   30.10019	 -119.35797	    8.74661	  -26.21796
 59644.10179	   29.68289	 -118.84827	    8.76949	  -26.21832
 59644.10508	   29.26303	 -118.33526	    8.79236	  -26.21868
 59644.10837	   28.84061	 -117.81899	    8.81520	  -26.21904
 59644.11165	   28.41566	 -117.29946	    8.83804	  -26.21941
 59644.11494	   27.98820	 -116.77669	    8.86086	  -26.21977
 59644.11823	   27.55824	 -116.25071	    8.88366	  -26.22013
 59644.12151	   27.12580	 -115.72152	    8.90647	  -26.22049
 59644.12480	   26.69088	 -115.18917	    8.92925	  -26.22086
 59644.12809	   26.25352	 -114.65368	    8.95201	  -26.22122
 59644.13138	   25.81372	 -114.11504	    8.97477	  -26.22158
 59644.13466	   25.37153	 -113.57329	    8.99751	  -26.22194
 59644.13795	   24.92692	 -113.02846	    9.02024	  -26.22230
 59644.14124	   24.47992	 -112.48058	    9.04295	  -26.22267
 59644.14453	   24.03057	 -111.92964	    9.06565	  -26.22303
 59644.14781	   23.57886	 -111.37569	    9.08834	  -26.22339
 59644.15110	   23.12483	 -110.81874	    9.11102	  -26.22375
 59644.15439	   22.66848	 -110.25882	    9.13368	  -26.22412
 59644.15768	   22.20984	 -109.69594	    9.15633	  -26.22448
 59644.16096	   21.74892	 -109.13012	    9.17896	  -26.22484
 59644.16425	   21.28574	 -108.56141	    9.20159	  -26.22520
 59644.16754	   20.82033	 -107.98980	    9.22420	  -26.22557
 59644.17083	   20.35269	 -107.41533	    9.24680	  -26.22593
 59644.17411	   19.88284	 -106.83803	    9.26938	  -26.22629
 59644.17740	   19.41079	 -106.25792	    9.29195	  -26.22665
 59644.18069	   18.93659	 -105.67500	    9.31452	  -26.22702
 59644.18398	   18.46023	 -105.08932	    9.33706	  -26.22738
 59644.18726	   17.98173	 -104.50090	    9.35959	  -26.22774
 59644.19055	   17.50112	 -103.90975	    9.38211	  -26.22810
 59644.19384	   17.01842	 -103.31590	    9.40462	  -26.22847
 59644.19713	   16.53365	 -102.71938	    9.42712	  -26.22883
 59644.20041	   16.04680	 -102.12020	    9.44961	  -26.22919
 59644.20370	   15.55792	 -101.51841	    9.47207	  -26.22955
 59644.20699	   15.06701	 -100.91402	    9.49453	  -26.22992
 59644.21028	   14.57410	 -100.30704	    9.51698	  -26.23028
 59644.21356	   14.07922	  -99.69751	    9.53942	  -26.23064
 59644.21685	   13.58236	  -99.08545	    9.56184	  -26.23100
 59644.22014	   13.08356	  -98.47089	    9.58424	  -26.23137
 59644.22343	   12.58283	  -97.85384	    9.60664	  -26.23173
 59644.22671	   12.08021	  -97.23433	    9.62903	  -26.23209
 59644.23000	   11.57569	  -96.61240	    9.65140	  -26.23245
 59644.23329	   11.06929	  -95.98807	    9.67376	  -26.23281
 59644.23658	   10.56104	  -95.36136	    9.69611	  -26.23318
 59644.23986	   10.05098	  -94.73228	    9.71844	  -26.23354
 59644.24315	    9.53911	  -94.10087	    9.74078	  -26.23390
 59644.24644	    9.02543	  -93.46717	    9.76309	  -26.23426
 59644.24973	    8.51000	  -92.83118	    9.78539	  -26.23463
 59644.25301	    7.99281	  -92.19294	    9.80767	  -26.23499
 59644.25630	    7.47388	  -91.55248	    9.82995	  -26.23535
 59644.25959	    6.95327	  -90.90979	    9.85222	  -26.23571
 59644.26288	    6.43094	  -90.26495	    9.87448	  -26.23608
 59644.26616	    5.90696	  -89.61795	    9.89672	  -26.23644
 59644.26945	    5.38131	  -88.96883	    9.91894	  -26.23680
 59644.27274	    4.85406	  -88.31759	    9.94117	  -26.23716
 59644.27603	    4.32518	  -87.66429	    9.96338	  -26.23753
 59644.27931	    3.79471	  -87.00896	    9.98557	  -26.23789
 59644.28260	    3.26267	  -86.35159	   10.00775	  -26.23825
 59644.28589	    2.72909	  -85.69223	   10.02992	  -26.23861
 59644.28918	    2.19399	  -85.03090	   10.05209	  -26.23898
 59644.29246	    1.65736	  -84.36764	   10.07424	  -26.23934
 59644.29575	    1.11927	  -83.70245	   10.09638	  -26.23970
 59644.29904	    0.57969	  -83.03538	   10.11851	  -26.24006
 59644.30233	    0.03868	  -82.36644	   10.14062	  -26.24042
 59644.30561	   -0.50375	  -81.69568	   10.16273	  -26.24079
 59644.30890	   -1.04758	  -81.02310	   10.18482	  -26.24115
 59644.31219	   -1.59280	  -80.34874	   10.20691	  -26.24151
 59644.31548	   -2.13938	  -79.67264	   10.22898	  -26.24187
 59644.31876	   -2.68729	  -78.99479	   10.25104	  -26.24224
 59644.32205	   -3.23653	  -78.31526	   10.27309	  -26.24260
 59644.32534	   -3.78706	  -77.63406	   10.29513	  -26.24296
 59644.32863	   -4.33887	  -76.95120	   10.31716	  -26.24332
 59644.33191	   -4.89193	  -76.26673	   10.33917	  -26.24369
 59644.33520	   -5.44622	  -75.58067	   10.36118	  -26.24405
 59644.33849	   -6.00171	  -74.89304	   10.38318	  -26.24441
 59644.34178	   -6.55841	  -74.20389	   10.40516	  -26.24477
 59644.34506	   -7.11627	  -73.51323	   10.42713	  -26.24514
 59644.34835	   -7.67528	  -72.82109	   10.44909	  -26.24550
 59644.35164	   -8.23540	  -72.12748	   10.47105	  -26.24586
 59644.35493	   -8.79663	  -71.43246	   10.49299	  -26.24622
 59644.35821	   -9.35895	  -70.73605	   10.51492	  -26.24658
 59644.36150	   -9.92233	  -70.03828	   10.53684	  -26.24695
 59644.36479	  -10.48674	  -69.33915	   10.55876	  -26.24731
 59644.36808	  -11.05216	  -68.63872	   10.58066	  -26.24767
 59644.37136	  -11.61858	  -67.93700	   10.60254	  -26.24803
 59644.37465	  -12.18597	  -67.23403	   10.62442	  -26.24840
 59644.37794	  -12.75432	  -66.52983	   10.64628	  -26.24876
 59644.38123	  -13.32357	  -65.82442	   10.66815	  -26.24912
 59644.38451	  -13.89375	  -65.11786	   10.69000	  -26.24948
 59644.38780	  -14.46481	  -64.41016	   10.71183	  -26.24985
 59644.39109	  -15.03672	  -63.70133	   10.73365	  -26.25021
 59644.39438	  -15.60949	  -62.99143	   10.75547	  -26.25057
 59644.39766	  -16.18305	  -62.28045	   10.77728	  -26.25093
 59644.40095	  -16.75742	  -61.56846	   10.79908	  -26.25130
 59644.40424	  -17.33256	  -60.85547	   10.82086	  -26.25166
 59644.40753	  -17.90845	  -60.14151	   10.84263	  -26.25202
 59644.41081	  -18.48507	  -59.42661	   10.86440	  -26.25238
 59644.41410	  -19.06237	  -58.71078	   10.88616	  -26.25274
 59644.41739	  -19.64037	  -57.99408	   10.90790	  -26.25311
 59644.42068	  -20.21904	  -57.27653	   10.92964	  -26.25347
 59644.42396	  -20.79834	  -56.55815	   10.95136	  -26.25383
 59644.42725	  -21.37823	  -55.83896	   10.97308	  -26.25419
 59644.43054	  -21.95874	  -55.11901	   10.99479	  -26.25456
 59644.43383	  -22.53981	  -54.39833	   11.01648	  -26.25492
 59644.43711	  -23.12143	  -53.67693	   11.03816	  -26.25528
 59644.44040	  -23.70358	  -52.95485	   11.05984	  -26.25564
 59644.44369	  -24.28621	  -52.23211	   11.08151	  -26.25601
 59644.44698	  -24.86933	  -51.50876	   11.10317	  -26.25637
 59644.45026	  -25.45291	  -50.78481	   11.12481	  -26.25673
 59644.45355	  -26.03692	  -50.06030	   11.14645	  -26.25709
 59644.45684	  -26.62134	  -49.33525	   11.16807	  -26.25745
 59644.46013	  -27.20613	  -48.60969	   11.18970	  -26.25782
 59644.46341	  -27.79130	  -47.88366	   11.21130	  -26.25818
 59644.46670	  -28.37681	  -47.15718	   11.23290	  -26.25854
 59644.46999	  -28.96265	  -46.43029	   11.25448	  -26.25890
 59644.47328	  -29.54877	  -45.70299	   11.27607	  -26.25927
 59644.47656	  -30.13516	  -44.97534	   11.29764	  -26.25963
 59644.47985	  -30.72181	  -44.24737	   11.31919	  -26.25999
 59644.48314	  -31.30868	  -43.51910	   11.34074	  -26.26035
 59644.48643	  -31.89576	  -42.79055	   11.36228	  -26.26071
 59644.48971	  -32.48301	  -42.06175	   11.38382	  -26.26108
 59644.49300	  -33.07043	  -41.33275	   11.40534	  -26.26144
 59644.49629	  -33.65798	  -40.60357	   11.42685	  -26.26180
 59644.49958	  -34.24565	  -39.87424	   11.44835	  -26.26216
 59644.50286	  -34.83340	  -39.14478	   11.46984	  -26.26253
 59644.50615	  -35.42121	  -38.41521	   11.49133	  -26.26289
 59644.50944	  -36.00907	  -37.68559	   11.51280	  -26.26325
 59644.51273	  -36.59695	  -36.95594	   11.53427	  -26.26361
 59644.51601	  -37.18482	  -36.22628	   11.55572	  -26.26398
 59644.51930	  -37.77268	  -35.49665	   11.57716	  -26.26434
 59644.52259	  -38.36047	  -34.76705	   11.59861	  -26.26470
 59644.52588	  -38.94820	  -34.03756	   11.62003	  -26.26506
 59644.52916	  -39.53582	  -33.30816	   11.64145	  -26.26542
 59644.53245	  -40.12334	  -32.57892	   11.66286	  -26.26579
 59644.53574	  -40.71070	  -31.84983	   11.68426	  -26.26615
 59644.53903	  -41.29791	  -31.12097	   11.70565	  -26.26651
 59644.54231	  -41.88492	  -30.39232	   11.72703	  -26.26687
 59644.54560	  -42.47173	  -29.66394	   11.74840	  -26.26724
 59644.54889	  -43.05831	  -28.93585	   11.76976	  -26.26760
 59644.55218	  -43.64461	  -28.20806	   11.79113	  -26.26796
 59644.55546	  -44.23065	  -27.48064	   11.81247	  -26.26832
 59644.55875	  -44.81639	  -26.75360	   11.83380	  -26.26868
 59644.56204	  -45.40180	  -26.02696	   11.85513	  -26.26905
 59644.56533	  -45.98685	  -25.30075	   11.87644	  -26.26941
 59644.56861	  -46.57152	  -24.57500	   11.89776	  -26.26977
 59644.57190	  -47.15582	  -23.84977	   11.91905	  -26.27013
 59644.57519	  -47.73969	  -23.12505	   11.94034	  -26.27050
 59644.57848	  -48.32312	  -22.40090	   11.96162	  -26.27086
 59644.58176	  -48.90608	  -21.67731	   11.98290	  -26.27122
 59644.58505	  -49.48856	  -20.95435	   12.00416	  -26.27158
 59644.58834	  -50.07053	  -20.23203	   12.02541	  -26.27195
 59644.59163	  -50.65197	  -19.51039	   12.04665	  -26.27231
 59644.59491	  -51.23285	  -18.78944	   12.06789	  -26.27267
 59644.59820	  -51.81315	  -18.06922	   12.08912	  -26.27303
 59644.60149	  -52.39284	  -17.34976	   12.11034	  -26.27339
 59644.60478	  -52.97193	  -16.63111	   12.13154	  -26.27376
 59644.60806	  -53.55036	  -15.91326	   12.15274	  -26.27412
 59644.61135	  -54.12812	  -15.19626	   12.17393	  -26.27448
 59644.61464	  -54.70517	  -14.48013	   12.19512	  -26.27484
 59644.61793	  -55.28153	  -13.76492	   12.21629	  -26.27521
 59644.62121	  -55.85715	  -13.05064	   12.23745	  -26.27557
 59644.62450	  -56.43200	  -12.33733	   12.25860	  -26.27593
 59644.62779	  -57.00607	  -11.62501	   12.27974	  -26.27629
 59644.63108	  -57.57933	  -10.91370	   12.30089	  -26.27665
 59644.63436	  -58.15176	  -10.20345	   12.32201	  -26.27702
 59644.63765	  -58.72335	   -9.49428	   12.34313	  -26.27738
 59644.64094	  -59.29406	   -8.78622	   12.36423	  -26.27774
 59644.64422	  -59.86387	   -8.07929	   12.38534	  -26.27810
 59644.64751	  -60.43277	   -7.37353	   12.40643	  -26.27847
 59644.65080	  -61.00073	   -6.66897	   12.42751	  -26.27883
 59644.65409	  -61.56772	   -5.96563	   12.44858	  -26.27919
 59644.65737	  -62.13373	   -5.26355	   12.46964	  -26.27955
 59644.66066	  -62.69872	   -4.56273	   12.49071	  -26.27991
 59644.66395	  -63.26269	   -3.86324	   12.51175	  -26.28028
 59644.66724	  -63.82561	   -3.16508	   12.53279	  -26.28064
 59644.67052	  -64.38745	   -2.46829	   12.55381	  -26.28100
 59644.67381	  -64.94820	   -1.77289	   12.57483	  -26.28136
 59644.67710	  -65.50782	   -1.07891	   12.59585	  -26.28172
 59644.68039	  -66.06631	   -0.38639	   12.61684	  -26.28209
 59644.68367	  -66.62364	    0.30465	   12.63783	  -26.28245
 59644.68696	  -67.17977	    0.99419	   12.65882	  -26.28281
 59644.69025	  -67.73470	    1.68219	   12.67979	  -26.28317
 59644.69354	  -68.28840	    2.36864	   12.70076	  -26.28354
 59644.69682	  -68.84085	    3.05349	   12.72171	  -26.28390
 59644.70011	  -69.39203	    3.73671	   12.74266	  -26.28426
 59644.70340	  -69.94192	    4.41830	   12.76359	  -26.28462
 59644.70669	  -70.49048	    5.09821	   12.78453	  -26.28498
 59644.70997	  -71.03772	    5.77641	   12.80545	  -26.28535
 59644.71326	  -71.58360	    6.45289	   12.82635	  -26.28571
 59644.71655	  -72.12810	    7.12760	   12.84725	  -26.28607
 59644.71984	  -72.67119	    7.80054	   12.86814	  -26.28643
 59644.72312	  -73.21285	    8.47166	   12.88903	  -26.28680
 59644.72641	  -73.75308	    9.14095	   12.90990	  -26.28716
 59644.72970	  -74.29184	    9.80836	   12.93077	  -26.28752
 59644.73299	  -74.82911	   10.47389	   12.95162	  -26.28788
 59644.73627	  -75.36488	   11.13748	   12.97246	  -26.28824
 59644.73956	  -75.89911	   11.79914	   12.99331	  -26.28861
 59644.74285	  -76.43180	   12.45882	   13.01413	  -26.28897
 59644.74614	  -76.96292	   13.11649	   13.03495	  -26.28933
 59644.74942	  -77.49244	   13.77214	   13.05576	  -26.28969
 59644.75271	  -78.02036	   14.42573	   13.07656	  -26.29005
 59644.75600	  -78.54662	   15.07726	   13.09735	  -26.29042
 59644.75929	  -79.07125	   15.72666	   13.11813	  -26.29078
 59644.76257	  -79.59420	   16.37392	   13.13890	  -26.29114
 59644.76586	  -80.11546	   17.01903	   13.15966	  -26.29150
 59644.76915	  -80.63499	   17.66196	   13.18041	  -26.29187
 59644.77244	  -81.15280	   18.30267	   13.20117	  -26.29223
 59644.77572	  -81.66884	   18.94115	   13.22190	  -26.29259
 59644.77901	  -82.18311	   19.57735	   13.24262	  -26.29295
 59644.78230	  -82.69558	   20.21127	   13.26334	  -26.29331
 59644.78559	  -83.20623	   20.84287	   13.28405	  -26.29368
 59644.78887	  -83.71506	   21.47212	   13.30474	  -26.29404
 59644.79216	  -84.22201	   22.09902	   13.32543	  -26.29440
 59644.79545	  -84.72710	   22.72351	   13.34611	  -26.29476
 59644.79874	  -85.23030	   23.34559	   13.36677	  -26.29512
 59644.80202	  -85.73156	   23.96523	   13.38744	  -26.29549
 59644.80531	  -86.23089	   24.58240	   13.40809	  -26.29585
 59644.80860	  -86.72827	   25.19708	   13.42872	  -26.29621
 59644.81189	  -87.22368	   25.80923	   13.44935	  -26.29657
 59644.81517	  -87.71709	   26.41884	   13.46997	  -26.29694
 59644.81846	  -88.20848	   27.02589	   13.49059	  -26.29730
 59644.82175	  -88.69786	   27.63034	   13.51119	  -26.29766
 59644.82504	  -89.18516	   28.23218	   13.53178	  -26.29802
 59644.82832	  -89.67041	   28.83137	   13.55236	  -26.29838
 59644.83161	  -90.15357	   29.42789	   13.57293	  -26.29875
 59644.83490	  -90.63460	   30.02174	   13.59350	  -26.29911
 59644.83819	  -91.11351	   30.61287	   13.61405	  -26.29947
 59644.84147	  -91.59029	   31.20125	   13.63459	  -26.29983
 59644.84476	  -92.06490	   31.78688	   13.65512	  -26.30019
 59644.84805	  -92.53731	   32.36972	   13.67564	  -26.30056
 59644.85134	  -93.00753	   32.94976	   13.69616	  -26.30092
 59644.85462	  -93.47553	   33.52696	   13.71666	  -26.30128
 59644.85791	  -93.94129	   34.10131	   13.73715	  -26.30164
 59644.86120	  -94.40480	   34.67277	   13.75764	  -26.30200
 59644.86449	  -94.86602	   35.24135	   13.77812	  -26.30237
 59644.86777	  -95.32497	   35.80699	   13.79858	  -26.30273
 59644.87106	  -95.78160	   36.36969	   13.81903	  -26.30309
 59644.87435	  -96.23590	   36.92941	   13.83947	  -26.30345
 59644.87764	  -96.68786	   37.48615	   13.85990	  -26.30382
 59644.88092	  -97.13744	   38.03987	   13.88033	  -26.30418
 59644.88421	  -97.58467	   38.59055	   13.90074	  -26.30454
 59644.88750	  -98.02947	   39.13818	   13.92114	  -26.30490
 59644.89079	  -98.47188	   39.68271	   13.94153	  -26.30526
 59644.89407	  -98.91186	   40.22415	   13.96191	  -26.30563
 59644.89736	  -99.34936	   40.76248	   13.98229	  -26.30599
 59644.90065	  -99.78442	   41.29765	   14.00265	  -26.30635
 59644.90394	 -100.21699	   41.82965	   14.02300	  -26.30671
 59644.90722	 -100.64707	   42.35846	   14.04334	  -26.30707
 59644.91051	 -101.07463	   42.88406	   14.06367	  -26.30744
 59644.91380	 -101.49965	   43.40644	   14.08400	  -26.30780
 59644.91709	 -101.92212	   43.92556	   14.10430	  -26.30816
 59644.92037	 -102.34203	   44.44140	   14.12460	  -26.30852
 59644.92366	 -102.75936	   44.95396	   14.14489	  -26.30888
 59644.92695	 -103.17410	   45.46319	   14.16516	  -26.30925
 59644.93024	 -103.58621	   45.96910	   14.18544	  -26.30961
 59644.93352	 -103.99570	   46.47166	   14.20569	  -26.30997
 59644.93681	 -104.40255	   46.97083	   14.22594	  -26.31033
 59644.94010	 -104.80674	   47.46660	   14.24617	  -26.31069
 59644.94339	 -105.20825	   47.95897	   14.26639	  -26.31106
 59644.94667	 -105.60706	   48.44791	   14.28662	  -26.31142
 59644.94996	 -106.00318	   48.93339	   14.30682	  -26.31178
 59644.95325	 -106.39657	   49.41540	   14.32701	  -26.31214
 59644.95654	 -106.78723	   49.89391	   14.34719	  -26.31250
 59644.95982	 -107.17513	   50.36892	   14.36737	  -26.31287
 59644.96311	 -107.56027	   50.84040	   14.38752	  -26.31323
 59644.96640	 -107.94263	   51.30832	   14.40767	  -26.31359
 59644.96969	 -108.32219	   51.77268	   14.42780	  -26.31395
 59644.97297	 -108.69895	   52.23345	   14.44793	  -26.31431
 59644.97626	 -109.07287	   52.69063	   14.46805	  -26.31468
 59644.97955	 -109.44397	   53.14417	   14.48816	  -26.31504
 59644.98284	 -109.81221	   53.59408	   14.50825	  -26.31540
 59644.98612	 -110.17758	   54.04033	   14.52833	  -26.31576
 59644.98941	 -110.54008	   54.48290	   14.54840	  -26.31612
 59644.99270	 -110.89968	   54.92179	   14.56846	  -26.31649
 59644.99599	 -111.25638	   55.35696	   14.58851	  -26.31685
 59644.99927	 -111.61015	   55.78841	   14.60855	  -26.31721
 59645.00256	 -111.96099	   56.21611	   14.62857	  -26.31757
 59645.00585	 -112.30889	   56.64005	   14.64858	  -26.31793
 59645.00914	 -112.65382	   57.06022	   14.66859	  -26.31830
 59645.01242	 -112.99578	   57.47659	   14.68858	  -26.31866
 59645.01571	 -113.33476	   57.88915	   14.70856	  -26.31902
 59645.01900	 -113.67074	   58.29788	   14.72853	  -26.31938
 59645.02229	 -114.00370	   58.70277	   14.74848	  -26.31974
 59645.02557	 -114.33364	   59.10381	   14.76844	  -26.32011
 59645.02886	 -114.66055	   59.50096	   14.78837	  -26.32047
 59645.03215	 -114.98442	   59.89423	   14.80829	  -26.32083
 59645.03544	 -115.30522	   60.28359	   14.82820	  -26.32119
 59645.03872	 -115.62295	   60.66903	   14.84809	  -26.32155
 59645.04201	 -115.93759	   61.05055	   14.86799	  -26.32192
 59645.04530	 -116.24914	   61.42810	   14.88786	  -26.32228
 59645.04859	 -116.55759	   61.80169	   14.90772	  -26.32264
 59645.05187	 -116.86292	   62.17131	   14.92757	  -26.32300
 59645.05516	 -117.16512	   62.53692	   14.94741	  -26.32336
 59645.05845	 -117.46417	   62.89854	   14.96724	  -26.32373
 59645.06174	 -117.76007	   63.25613	   14.98706	  -26.32409
 59645.06502	 -118.05283	   63.60968	   15.00686	  -26.32445
 59645.06831	 -118.34240	   63.95919	   15.02665	  -26.32481
 59645.07160	 -118.62879	   64.30463	   15.04643	  -26.32517
 59645.07489	 -118.91198	   64.64600	   15.06620	  -26.32554
 59645.07817	 -119.19197	   64.98327	   15.08596	  -26.32590
 59645.08146	 -119.46875	   65.31644	   15.10570	  -26.32626
 59645.08475	 -119.74231	   65.64550	   15.12543	  -26.32662
 59645.08804	 -120.01262	   65.97044	   15.14515	  -26.32698
 59645.09132	 -120.27970	   66.29122	   15.16486	  -26.32735
 59645.09461	 -120.54352	   66.60786	   15.18455	  -26.32771
 59645.09790	 -120.80408	   66.92033	   15.20423	  -26.32807
 59645.10119	 -121.06137	   67.22863	   15.22390	  -26.32843
 59645.10447	 -121.31536	   67.53274	   15.24356	  -26.32879
 59645.10776	 -121.56608	   67.83265	   15.26320	  -26.32916
 59645.11105	 -121.81350	   68.12834	   15.28283	  -26.32952
 59645.11434	 -122.05760	   68.41982	   15.30245	  -26.32988
 59645.11762	 -122.29840	   68.70705	   15.32205	  -26.33024
 59645.12091	 -122.53585	   68.99006	   15.34166	  -26.33060
 59645.12420	 -122.76999	   69.26879	   15.36124	  -26.33096
 59645.12749	 -123.00078	   69.54327	   15.38080	  -26.33133
 59645.13077	 -123.22821	   69.81347	   15.40036	  -26.33169
 59645.13406	 -123.45229	   70.07937	   15.41990	  -26.33205
 59645.13735	 -123.67300	   70.34100	   15.43944	  -26.33241
 59645.14064	 -123.89034	   70.59830	   15.45895	  -26.33277
 59645.14392	 -124.10430	   70.85129	   15.47846	  -26.33314
 59645.14721	 -124.31487	   71.09996	   15.49795	  -26.33350
 59645.15050	 -124.52204	   71.34429	   15.51742	  -26.33386
 59645.15379	 -124.72580	   71.58429	   15.53690	  -26.33422
 59645.15707	 -124.92616	   71.81993	   15.55635	  -26.33458
 59645.16036	 -125.12310	   72.05120	   15.57579	  -26.33495
 59645.16365	 -125.31663	   72.27809	   15.59521	  -26.33531
 59645.16693	 -125.50671	   72.50062	   15.61462	  -26.33567
 59645.17022	 -125.69335	   72.71877	   15.63403	  -26.33603
 59645.17351	 -125.87657	   72.93251	   15.65342	  -26.33639
 59645.17680	 -126.05632	   73.14186	   15.67279	  -26.33675
 59645.18008	 -126.23262	   73.34679	   15.69215	  -26.33712
 59645.18337	 -126.40547	   73.54729	   15.71150	  -26.33748
 59645.18666	 -126.57484	   73.74339	   15.73084	  -26.33784
 59645.18995	 -126.74074	   73.93505	   15.75016	  -26.33820
 59645.19323	 -126.90317	   74.12226	   15.76947	  -26.33856
 59645.19652	 -127.06210	   74.30504	   15.78876	  -26.33893
 59645.19981	 -127.21756	   74.48335	   15.80804	  -26.33929
 59645.20310	 -127.36950	   74.65722	   15.82732	  -26.33965
 59645.20638	 -127.51796	   74.82662	   15.84657	  -26.34001
 59645.20967	 -127.66292	   74.99153	   15.86581	  -26.34037
 59645.21296	 -127.80438	   75.15197	   15.88503	  -26.34074
 59645.21625	 -127.94231	   75.30794	   15.90425	  -26.34110
 59645.21953	 -128.07672	   75.45943	   15.92345	  -26.34146
 59645.22282	 -128.20762	   75.60640	   15.94264	  -26.34182
 59645.22611	 -128.33499	   75.74889	   15.96181	  -26.34218
 59645.22940	 -128.45883	   75.88687	   15.98097	  -26.34254
 59645.23268	 -128.57914	   76.02033	   16.00011	  -26.34291
 59645.23597	 -128.69591	   76.14930	   16.01925	  -26.34327
 59645.23926	 -128.80915	   76.27373	   16.03837	  -26.34363
 59645.24255	 -128.91884	   76.39365	   16.05747	  -26.34399
 59645.24583	 -129.02499	   76.50904	   16.07656	  -26.34435
 59645.24912	 -129.12759	   76.61989	   16.09564	  -26.34472
 59645.25241	 -129.22662	   76.72623	   16.11471	  -26.34508
 59645.25570	 -129.32211	   76.82802	   16.13376	  -26.34544
 59645.25898	 -129.41403	   76.92527	   16.15279	  -26.34580
 59645.26227	 -129.50241	   77.01797	   16.17181	  -26.34616
 59645.26556	 -129.58721	   77.10613	   16.19082	  -26.34652
 59645.26885	 -129.66845	   77.18974	   16.20982	  -26.34689
 59645.27213	 -129.74613	   77.26880	   16.22880	  -26.34725
 59645.27542	 -129.82023	   77.34330	   16.24777	  -26.34761
 59645.27871	 -129.89077	   77.41324	   16.26672	  -26.34797
 59645.28200	 -129.95774	   77.47862	   16.28565	  -26.34833
 59645.28528	 -130.02111	   77.53946	   16.30459	  -26.34870
 59645.28857	 -130.08092	   77.59572	   16.32349	  -26.34906
 59645.29186	 -130.13716	   77.64741	   16.34239	  -26.34942
 59645.29515	 -130.18983	   77.69453	   16.36127	  -26.34978
 59645.29843	 -130.23891	   77.73710	   16.38013	  -26.35014
 59645.30172	 -130.28440	   77.77510	   16.39900	  -26.35050
 59645.30501	 -130.32632	   77.80853	   16.41783	  -26.35087
 59645.30830	 -130.36466	   77.83738	   16.43666	  -26.35123
 59645.31158	 -130.39941	   77.86167	   16.45547	  -26.35159
 59645.31487	 -130.43060	   77.88138	   16.47426	  -26.35195
 59645.31816	 -130.45818	   77.89654	   16.49305	  -26.35231
 59645.32145	 -130.48220	   77.90711	   16.51182	  -26.35268
 59645.32473	 -130.50263	   77.91311	   16.53057	  -26.35304
 59645.32802	 -130.51948	   77.91454	   16.54931	  -26.35340
 59645.33131	 -130.53275	   77.91140	   16.56803	  -26.35376
 59645.33460	 -130.54243	   77.90371	   16.58675	  -26.35412
 59645.33788	 -130.54853	   77.89143	   16.60545	  -26.35448
 59645.34117	 -130.55107	   77.87459	   16.62413	  -26.35485
 59645.34446	 -130.55002	   77.85318	   16.64279	  -26.35521
 59645.34775	 -130.54539	   77.82721	   16.66145	  -26.35557
 59645.35103	 -130.53719	   77.79668	   16.68009	  -26.35593
 59645.35432	 -130.52542	   77.76158	   16.69872	  -26.35629
 59645.35761	 -130.51007	   77.72193	   16.71732	  -26.35665
 59645.36090	 -130.49115	   77.67771	   16.73592	  -26.35702
 59645.36418	 -130.46866	   77.62895	   16.75450	  -26.35738
 59645.36747	 -130.44260	   77.57563	   16.77307	  -26.35774
 59645.37076	 -130.41297	   77.51776	   16.79162	  -26.35810
 59645.37405	 -130.37979	   77.45534	   16.81016	  -26.35846
 59645.37733	 -130.34304	   77.38838	   16.82868	  -26.35883
 59645.38062	 -130.30274	   77.31688	   16.84719	  -26.35919
 59645.38391	 -130.25887	   77.24085	   16.86569	  -26.35955
 59645.38720	 -130.21146	   77.16027	   16.88417	  -26.35991
 59645.39048	 -130.16049	   77.07517	   16.90263	  -26.36027
 59645.39377	 -130.10598	   76.98553	   16.92108	  -26.36063
 59645.39706	 -130.04792	   76.89137	   16.93951	  -26.36100
 59645.40035	 -129.98631	   76.79271	   16.95794	  -26.36136
 59645.40363	 -129.92117	   76.68953	   16.97635	  -26.36172
 59645.40692	 -129.85250	   76.58182	   16.99474	  -26.36208
 59645.41021	 -129.78030	   76.46962	   17.01311	  -26.36244
 59645.41350	 -129.70458	   76.35291	   17.03147	  -26.36280
 59645.41678	 -129.62531	   76.23172	   17.04983	  -26.36317
 59645.42007	 -129.54253	   76.10603	   17.06816	  -26.36353
 59645.42336	 -129.45625	   75.97585	   17.08648	  -26.36389
 59645.42665	 -129.36645	   75.84120	   17.10478	  -26.36425
 59645.42993	 -129.27314	   75.70207	   17.12307	  -26.36461
 59645.43322	 -129.17633	   75.55848	   17.14135	  -26.36497
 59645.43651	 -129.07603	   75.41041	   17.15961	  -26.36534
 59645.43980	 -128.97223	   75.25789	   17.17785	  -26.36570
 59645.44308	 -128.86494	   75.10093	   17.19608	  -26.36606
 59645.44637	 -128.75417	   74.93952	   17.21429	  -26.36642
 59645.44966	 -128.63992	   74.77368	   17.23250	  -26.36678
 59645.45295	 -128.52220	   74.60340	   17.25069	  -26.36715
 59645.45623	 -128.40101	   74.42870	   17.26886	  -26.36751
 59645.45952	 -128.27636	   74.24959	   17.28701	  -26.36787
 59645.46281	 -128.14826	   74.06606	   17.30515	  -26.36823
 59645.46610	 -128.01671	   73.87813	   17.32329	  -26.36859
 59645.46938	 -127.88171	   73.68581	   17.34140	  -26.36895
 59645.47267	 -127.74327	   73.48910	   17.35950	  -26.36932
 59645.47596	 -127.60141	   73.28801	   17.37758	  -26.36968
 59645.47925	 -127.45611	   73.08256	   17.39564	  -26.37004
 59645.48253	 -127.30739	   72.87274	   17.41371	  -26.37040
 59645.48582	 -127.15527	   72.65857	   17.43174	  -26.37076
 59645.48911	 -126.99974	   72.44005	   17.44977	  -26.37112
 59645.49240	 -126.84081	   72.21719	   17.46777	  -26.37149
 59645.49568	 -126.67848	   71.99001	   17.48577	  -26.37185
 59645.49897	 -126.51277	   71.75852	   17.50376	  -26.37221
 59645.50226	 -126.34369	   71.52270	   17.52172	  -26.37257
 59645.50555	 -126.17123	   71.28258	   17.53967	  -26.37293
 59645.50883	 -125.99541	   71.03818	   17.55760	  -26.37329
 59645.51212	 -125.81623	   70.78950	   17.57552	  -26.37366
 59645.51541	 -125.63370	   70.53655	   17.59344	  -26.37402
 59645.51870	 -125.44783	   70.27933	   17.61133	  -26.37438
 59645.52198	 -125.25864	   70.01785	   17.62920	  -26.37474
 59645.52527	 -125.06611	   69.75215	   17.64706	  -26.37510
 59645.52856	 -124.87027	   69.48220	   17.66491	  -26.37546
 59645.53185	 -124.67111	   69.20805	   17.68275	  -26.37583
 59645.53513	 -124.46866	   68.92966	   17.70057	  -26.37619
 59645.53842	 -124.26291	   68.64710	   17.71837	  -26.37655
 59645.54171	 -124.05389	   68.36033	   17.73616	  -26.37691
 59645.54500	 -123.84160	   68.06938	   17.75393	  -26.37727
 59645.54828	 -123.62601	   67.77429	   17.77170	  -26.37763
 59645.55157	 -123.40719	   67.47503	   17.78944	  -26.37800
 59645.55486	 -123.18512	   67.17163	   17.80717	  -26.37836
 59645.55815	 -122.95981	   66.86409	   17.82489	  -26.37872
 59645.56143	 -122.73127	   66.55243	   17.84259	  -26.37908
 59645.56472	 -122.49950	   66.23668	   17.86028	  -26.37944
 59645.56801	 -122.26453	   65.91682	   17.87795	  -26.37980
 59645.57130	 -122.02636	   65.59288	   17.89561	  -26.38017
 59645.57458	 -121.78499	   65.26486	   17.91325	  -26.38053
 59645.57787	 -121.54044	   64.93279	   17.93088	  -26.38089
 59645.58116	 -121.29272	   64.59668	   17.94850	  -26.38125
 59645.58445	 -121.04184	   64.25653	   17.96610	  -26.38161
 59645.58773	 -120.78781	   63.91236	   17.98368	  -26.38197
 59645.59102	 -120.53064	   63.56418	   18.00125	  -26.38234
 59645.59431	 -120.27033	   63.21202	   18.01880	  -26.38270
 59645.59760	 -120.00690	   62.85587	   18.03635	  -26.38306
 59645.60088	 -119.74036	   62.49576	   18.05388	  -26.38342
 59645.60417	 -119.47073	   62.13169	   18.07139	  -26.38378
 59645.60746	 -119.19800	   61.76368	   18.08888	  -26.38414
 59645.61075	 -118.92220	   61.39175	   18.10637	  -26.38450
 59645.61403	 -118.64332	   61.01591	   18.12384	  -26.38487
 59645.61732	 -118.36140	   60.63617	   18.14130	  -26.38523
 59645.62061	 -118.07643	   60.25254	   18.15874	  -26.38559
 59645.62390	 -117.78843	   59.86505	   18.17616	  -26.38595
 59645.62718	 -117.49741	   59.47370	   18.19357	  -26.38631
 59645.63047	 -117.20337	   59.07853	   18.21098	  -26.38667
 59645.63376	 -116.90634	   58.67951	   18.22836	  -26.38704
 59645.63705	 -116.60633	   58.27670	   18.24572	  -26.38740
 59645.64033	 -116.30333	   57.87009	   18.26308	  -26.38776
 59645.64362	 -115.99738	   57.45969	   18.28042	  -26.38812
 59645.64691	 -115.68847	   57.04555	   18.29775	  -26.38848
 59645.65020	 -115.37662	   56.62765	   18.31506	  -26.38884
 59645.65348	 -115.06185	   56.20602	   18.33236	  -26.38921
 59645.65677	 -114.74417	   55.78068	   18.34964	  -26.38957
 59645.66006	 -114.42358	   55.35163	   18.36690	  -26.38993
 59645.66335	 -114.10010	   54.91890	   18.38417	  -26.39029
 59645.66663	 -113.77374	   54.48251	   18.40141	  -26.39065
 59645.66992	 -113.44454	   54.04246	   18.41863	  -26.39101
 59645.67321	 -113.11247	   53.59878	   18.43584	  -26.39138
 59645.67650	 -112.77757	   53.15147	   18.45304	  -26.39174
 59645.67978	 -112.43984	   52.70057	   18.47022	  -26.39210
 59645.68307	 -112.09929	   52.24610	   18.48740	  -26.39246
 59645.68636	 -111.75596	   51.78804	   18.50455	  -26.39282
 59645.68964	 -111.40984	   51.32643	   18.52170	  -26.39318
 59645.69293	 -111.06095	   50.86129	   18.53882	  -26.39354
 59645.69622	 -110.70929	   50.39264	   18.55593	  -26.39391
 59645.69951	 -110.35490	   49.92049	   18.57304	  -26.39427
 59645.70279	 -109.99777	   49.44486	   18.59013	  -26.39463
 59645.70608	 -109.63793	   48.96575	   18.60720	  -26.39499
 59645.70937	 -109.27539	   48.48321	   18.62426	  -26.39535
 59645.71266	 -108.91015	   47.99725	   18.64130	  -26.39571
 59645.71594	 -108.54224	   47.50787	   18.65834	  -26.39608
 59645.71923	 -108.17167	   47.01510	   18.67535	  -26.39644
 59645.72252	 -107.79847	   46.51895	   18.69236	  -26.39680
 59645.72581	 -107.42263	   46.01945	   18.70934	  -26.39716
 59645.72909	 -107.04417	   45.51662	   18.72632	  -26.39752
 59645.73238	 -106.66309	   45.01049	   18.74329	  -26.39788
 59645.73567	 -106.27944	   44.50103	   18.76024	  -26.39825
 59645.73896	 -105.89322	   43.98831	   18.77717	  -26.39861
 59645.74224	 -105.50445	   43.47231	   18.79409	  -26.39897
 59645.74553	 -105.11312	   42.95308	   18.81100	  -26.39933
 59645.74882	 -104.71926	   42.43064	   18.82790	  -26.39969
 59645.75211	 -104.32289	   41.90499	   18.84478	  -26.40005
 59645.75539	 -103.92403	   41.37615	   18.86164	  -26.40041
 59645.75868	 -103.52270	   40.84414	   18.87849	  -26.40078
 59645.76197	 -103.11888	   40.30900	   18.89533	  -26.40114
 59645.76526	 -102.71261	   39.77074	   18.91217	  -26.40150
 59645.76854	 -102.30392	   39.22936	   18.92898	  -26.40186
 59645.77183	 -101.89281	   38.68490	   18.94578	  -26.40222
 59645.77512	 -101.47929	   38.13738	   18.96256	  -26.40258
 59645.77841	 -101.06337	   37.58682	   18.97933	  -26.40295
 59645.78169	 -100.64509	   37.03324	   18.99610	  -26.40331
 59645.78498	 -100.22445	   36.47665	   19.01285	  -26.40367
 59645.78827	  -99.80147	   35.91707	   19.02958	  -26.40403
 59645.79156	  -99.37617	   35.35453	   19.04630	  -26.40439
 59645.79484	  -98.94856	   34.78906	   19.06300	  -26.40475
 59645.79813	  -98.51865	   34.22067	   19.07970	  -26.40511
 59645.80142	  -98.08648	   33.64937	   19.09638	  -26.40548
 59645.80471	  -97.65204	   33.07520	   19.11305	  -26.40584
 59645.80799	  -97.21536	   32.49817	   19.12970	  -26.40620
 59645.81128	  -96.77646	   31.91831	   19.14634	  -26.40656
 59645.81457	  -96.33535	   31.33562	   19.16297	  -26.40692
 59645.81786	  -95.89203	   30.75017	   19.17959	  -26.40728
 59645.82114	  -95.44656	   30.16192	   19.19619	  -26.40764
 59645.82443	  -94.99892	   29.57094	   19.21278	  -26.40801
 59645.82772	  -94.54915	   28.97721	   19.22936	  -26.40837
 59645.83101	  -94.09725	   28.38079	   19.24592	  -26.40873
 59645.83429	  -93.64324	   27.78170	   19.26248	  -26.40909
 59645.83758	  -93.18714	   27.17993	   19.27901	  -26.40945
 59645.84087	  -92.72898	   26.57552	   19.29554	  -26.40981
 59645.84416	  -92.26876	   25.96850	   19.31205	  -26.41018
 59645.84744	  -91.80650	   25.35889	   19.32855	  -26.41054
 59645.85073	  -91.34222	   24.74671	   19.34504	  -26.41090
 59645.85402	  -90.87594	   24.13197	   19.36151	  -26.41126
 59645.85731	  -90.40768	   23.51471	   19.37797	  -26.41162
 59645.86059	  -89.93746	   22.89494	   19.39442	  -26.41198
 59645.86388	  -89.46528	   22.27270	   19.41086	  -26.41234
 59645.86717	  -88.99117	   21.64801	   19.42729	  -26.41271
 59645.87046	  -88.51515	   21.02087	   19.44370	  -26.41307
 59645.87374	  -88.03725	   20.39132	   19.46010	  -26.41343
 59645.87703	  -87.55746	   19.75938	   19.47648	  -26.41379
 59645.88032	  -87.07582	   19.12509	   19.49285	  -26.41415
 59645.88361	  -86.59233	   18.48845	   19.50922	  -26.41451
 59645.88689	  -86.10703	   17.84950	   19.52557	  -26.41487
 59645.89018	  -85.61993	   17.20824	   19.54191	  -26.41524
 59645.89347	  -85.13105	   16.56472	   19.55823	  -26.41560
 59645.89676	  -84.64039	   15.91895	   19.57454	  -26.41596
 59645.90004	  -84.14799	   15.27097	   19.59085	  -26.41632
 59645.90333	  -83.65386	   14.62079	   19.60714	  -26.41668
 59645.90662	  -83.15804	   13.96842	   19.62341	  -26.41704
 59645.90991	  -82.66051	   13.31391	   19.63967	  -26.41741
 59645.91319	  -82.16133	   12.65726	   19.65592	  -26.41777
 59645.91648	  -81.66048	   11.99853	   19.67217	  -26.41813
 59645.91977	  -81.15800	   11.33772	   19.68840	  -26.41849
 59645.92306	  -80.65391	   10.67485	   19.70461	  -26.41885
 59645.92634	  -80.14823	   10.00995	   19.72081	  -26.41921
 59645.92963	  -79.64097	    9.34304	   19.73701	  -26.41957
 59645.93292	  -79.13216	    8.67416	   19.75318	  -26.41994
 59645.93621	  -78.62181	    8.00333	   19.76936	  -26.42030
 59645.93949	  -78.10994	    7.33057	   19.78551	  -26.42066
 59645.94278	  -77.59658	    6.65591	   19.80166	  -26.42102
 59645.94607	  -77.08174	    5.97936	   19.81779	  -26.42138
 59645.94936	  -76.56544	    5.30096	   19.83391	  -26.42174
 59645.95264	  -76.04770	    4.62074	   19.85003	  -26.42210
 59645.95593	  -75.52855	    3.93871	   19.86612	  -26.42247
 59645.95922	  -75.00800	    3.25490	   19.88221	  -26.42283
 59645.96251	  -74.48607	    2.56934	   19.89828	  -26.42319
 59645.96579	  -73.96278	    1.88205	   19.91434	  -26.42355
 59645.96908	  -73.43814	    1.19307	   19.93040	  -26.42391
 59645.97237	  -72.91220	    0.50240	   19.94644	  -26.42427
 59645.97566	  -72.38496	   -0.18992	   19.96246	  -26.42463
 59645.97894	  -71.85643	   -0.88386	   19.97848	  -26.42500
 59645.98223	  -71.32666	   -1.57940	   19.99448	  -26.42536
 59645.98552	  -70.79563	   -2.27650	   20.01049	  -26.42572
 59645.98881	  -70.26340	   -2.97516	   20.02647	  -26.42608
 59645.99209	  -69.72996	   -3.67533	   20.04244	  -26.42644
 59645.99538	  -69.19535	   -4.37700	   20.05839	  -26.42680
 59645.99867	  -68.65960	   -5.08015	   20.07434	  -26.42716
 59646.00196	  -68.12268	   -5.78472	   20.09029	  -26.42753
 59646.00524	  -67.58467	   -6.49071	   20.10621	  -26.42789
 59646.00853	  -67.04556	   -7.19811	   20.12213	  -26.42825
 59646.01182	  -66.50538	   -7.90686	   20.13803	  -26.42861
 59646.01511	  -65.96414	   -8.61694	   20.15392	  -26.42897
 59646.01839	  -65.42188	   -9.32833	   20.16980	  -26.42933
 59646.02168	  -64.87858	  -10.04100	   20.18568	  -26.42969
 59646.02497	  -64.33432	  -10.75493	   20.20154	  -26.43006
 59646.02826	  -63.78908	  -11.47009	   20.21739	  -26.43042
 59646.03154	  -63.24289	  -12.18646	   20.23322	  -26.43078
 59646.03483	  -62.69578	  -12.90400	   20.24905	  -26.43114
 59646.03812	  -62.14775	  -13.62268	   20.26487	  -26.43150
 59646.04141	  -61.59884	  -14.34249	   20.28068	  -26.43186
 59646.04469	  -61.04907	  -15.06340	   20.29647	  -26.43222
 59646.04798	  -60.49846	  -15.78538	   20.31225	  -26.43259
 59646.05127	  -59.94703	  -16.50839	   20.32802	  -26.43295
 59646.05456	  -59.39478	  -17.23241	   20.34379	  -26.43331
 59646.05784	  -58.84177	  -17.95743	   20.35954	  -26.43367
 59646.06113	  -58.28800	  -18.68340	   20.37528	  -26.43403
 59646.06442	  -57.73349	  -19.41031	   20.39101	  -26.43439
 59646.06771	  -57.17827	  -20.13811	   20.40673	  -26.43475
 59646.07099	  -56.62234	  -20.86678	   20.42245	  -26.43511
 59646.07428	  -56.06576	  -21.59632	   20.43815	  -26.43548
 59646.07757	  -55.50851	  -22.32667	   20.45383	  -26.43584
 59646.08086	  -54.95064	  -23.05782	   20.46951	  -26.43620
 59646.08414	  -54.39217	  -23.78974	   20.48518	  -26.43656
 59646.08743	  -53.83310	  -24.52238	   20.50084	  -26.43692
 59646.09072	  -53.27348	  -25.25575	   20.51649	  -26.43728
 59646.09401	  -52.71331	  -25.98980	   20.53212	  -26.43764
 59646.09729	  -52.15263	  -26.72450	   20.54775	  -26.43801
 59646.10058	  -51.59144	  -27.45983	   20.56336	  -26.43837
 59646.10387	  -51.02978	  -28.19576	   20.57896	  -26.43873
 59646.10716	  -50.46765	  -28.93225	   20.59457	  -26.43909
 59646.11044	  -49.90509	  -29.66929	   20.61015	  -26.43945
 59646.11373	  -49.34214	  -30.40686	   20.62572	  -26.43981
 59646.11702	  -48.77878	  -31.14490	   20.64129	  -26.44017
 59646.12031	  -48.21507	  -31.88341	   20.65684	  -26.44054
 59646.12359	  -47.65099	  -32.62233	   20.67239	  -26.44090
 59646.12688	  -47.08661	  -33.36168	   20.68793	  -26.44126
 59646.13017	  -46.52192	  -34.10140	   20.70345	  -26.44162
 59646.13346	  -45.95695	  -34.84146	   20.71896	  -26.44198
 59646.13674	  -45.39172	  -35.58184	   20.73447	  -26.44234
 59646.14003	  -44.82625	  -36.32250	   20.74997	  -26.44270
 59646.14332	  -44.26058	  -37.06343	   20.76545	  -26.44306
 59646.14661	  -43.69471	  -37.80460	   20.78092	  -26.44343
 59646.14989	  -43.12867	  -38.54597	   20.79639	  -26.44379
 59646.15318	  -42.56250	  -39.28753	   20.81184	  -26.44415
 59646.15647	  -41.99618	  -40.02922	   20.82730	  -26.44451
 59646.15976	  -41.42977	  -40.77103	   20.84273	  -26.44487
 59646.16304	  -40.86329	  -41.51295	   20.85815	  -26.44523
 59646.16633	  -40.29674	  -42.25492	   20.87357	  -26.44559
 59646.16962	  -39.73016	  -42.99692	   20.88897	  -26.44596
 59646.17291	  -39.16357	  -43.73894	   20.90437	  -26.44632
 59646.17619	  -38.59698	  -44.48092	   20.91976	  -26.44668
 59646.17948	  -38.03043	  -45.22286	   20.93514	  -26.44704
 59646.18277	  -37.46393	  -45.96472	   20.95051	  -26.44740
 59646.18606	  -36.89751	  -46.70648	   20.96586	  -26.44776
 59646.18934	  -36.33119	  -47.44810	   20.98121	  -26.44812
 59646.19263	  -35.76498	  -48.18954	   20.99656	  -26.44848
 59646.19592	  -35.19891	  -48.93080	   21.01189	  -26.44885
 59646.19921	  -34.63302	  -49.67183	   21.02720	  -26.44921
 59646.20249	  -34.06732	  -50.41262	   21.04251	  -26.44957
 59646.20578	  -33.50182	  -51.15313	   21.05781	  -26.44993
 59646.20907	  -32.93655	  -51.89332	   21.07311	  -26.45029
 59646.21235	  -32.37154	  -52.63318	   21.08839	  -26.45065
 59646.21564	  -31.80681	  -53.37267	   21.10367	  -26.45101
 59646.21893	  -31.24238	  -54.11177	   21.11893	  -26.45138
 59646.22222	  -30.67827	  -54.85045	   21.13418	  -26.45174
 59646.22550	  -30.11449	  -55.58866	   21.14944	  -26.45210
 59646.22879	  -29.55111	  -56.32642	   21.16467	  -26.45246
 59646.23208	  -28.98810	  -57.06365	   21.17989	  -26.45282
 59646.23537	  -28.42550	  -57.80035	   21.19511	  -26.45318
 59646.23865	  -27.86334	  -58.53648	   21.21032	  -26.45354
 59646.24194	  -27.30164	  -59.27202	   21.22552	  -26.45390
 59646.24523	  -26.74041	  -60.00692	   21.24071	  -26.45427
 59646.24852	  -26.17968	  -60.74118	   21.25589	  -26.45463
 59646.25180	  -25.61949	  -61.47476	   21.27106	  -26.45499
 59646.25509	  -25.05984	  -62.20764	   21.28622	  -26.45535
 59646.25838	  -24.50076	  -62.93977	   21.30138	  -26.45571
 59646.26167	  -23.94226	  -63.67113	   21.31653	  -26.45607
 59646.26495	  -23.38438	  -64.40170	   21.33166	  -26.45643
 59646.26824	  -22.82714	  -65.13145	   21.34679	  -26.45679
 59646.27153	  -22.27055	  -65.86034	   21.36190	  -26.45716
 59646.27482	  -21.71465	  -66.58835	   21.37701	  -26.45752
 59646.27810	  -21.15944	  -67.31544	   21.39212	  -26.45788
 59646.28139	  -20.60497	  -68.04161	   21.40721	  -26.45824
 59646.28468	  -20.05124	  -68.76680	   21.42229	  -26.45860
 59646.28797	  -19.49828	  -69.49100	   21.43736	  -26.45896
 59646.29125	  -18.94611	  -70.21418	   21.45242	  -26.45932
 59646.29454	  -18.39477	  -70.93631	   21.46747	  -26.45968
 59646.29783	  -17.84425	  -71.65735	   21.48253	  -26.46005
 59646.30112	  -17.29458	  -72.37728	   21.49756	  -26.46041
 59646.30440	  -16.74581	  -73.09608	   21.51259	  -26.46077
 59646.30769	  -16.19794	  -73.81371	   21.52761	  -26.46113
 59646.31098	  -15.65099	  -74.53015	   21.54262	  -26.46149
 59646.31427	  -15.10498	  -75.24535	   21.55763	  -26.46185
 59646.31755	  -14.55995	  -75.95931	   21.57262	  -26.46221
 59646.32084	  -14.01591	  -76.67200	   21.58760	  -26.46257
 59646.32413	  -13.47289	  -77.38338	   21.60258	  -26.46294
 59646.32742	  -12.93090	  -78.09342	   21.61754	  -26.46330
 59646.33070	  -12.38996	  -78.80209	   21.63251	  -26.46366
 59646.33399	  -11.85011	  -79.50937	   21.64746	  -26.46402
 59646.33728	  -11.31136	  -80.21524	   21.66240	  -26.46438
 59646.34057	  -10.77374	  -80.91966	   21.67733	  -26.46474
 59646.34385	  -10.23726	  -81.62260	   21.69225	  -26.46510
 59646.34714	   -9.70194	  -82.32403	   21.70717	  -26.46546
 59646.35043	   -9.16781	  -83.02393	   21.72208	  -26.46583
 59646.35372	   -8.63490	  -83.72228	   21.73697	  -26.46619
 59646.35700	   -8.10321	  -84.41904	   21.75186	  -26.46655
 59646.36029	   -7.57278	  -85.11418	   21.76674	  -26.46691
 59646.36358	   -7.04363	  -85.80768	   21.78161	  -26.46727
 59646.36687	   -6.51577	  -86.49950	   21.79648	  -26.46763
 59646.37015	   -5.98924	  -87.18963	   21.81133	  -26.46799
 59646.37344	   -5.46404	  -87.87803	   21.82618	  -26.46835
 59646.37673	   -4.94021	  -88.56468	   21.84101	  -26.46872
 59646.38002	   -4.41776	  -89.24956	   21.85584	  -26.46908
 59646.38330	   -3.89671	  -89.93261	   21.87067	  -26.46944
 59646.38659	   -3.37709	  -90.61383	   21.88548	  -26.46980
 59646.38988	   -2.85892	  -91.29319	   21.90028	  -26.47016
 59646.39317	   -2.34222	  -91.97067	   21.91508	  -26.47052
 59646.39645	   -1.82702	  -92.64622	   21.92986	  -26.47088
 59646.39974	   -1.31331	  -93.31982	   21.94465	  -26.47124
 59646.40303	   -0.80114	  -93.99145	   21.95941	  -26.47161
 59646.40632	   -0.29053	  -94.66110	   21.97417	  -26.47197
 59646.40960	    0.21850	  -95.32871	   21.98893	  -26.47233
 59646.41289	    0.72595	  -95.99426	   22.00367	  -26.47269
 59646.41618	    1.23177	  -96.65774	   22.01840	  -26.47305
 59646.41947	    1.73596	  -97.31911	   22.03314	  -26.47341
 59646.42275	    2.23849	  -97.97835	   22.04785	  -26.47377
 59646.42604	    2.73934	  -98.63543	   22.06256	  -26.47413
 59646.42933	    3.23848	  -99.29033	   22.07726	  -26.47449
 59646.43262	    3.73591	  -99.94301	   22.09195	  -26.47486
 59646.43590	    4.23161	 -100.59344	   22.10665	  -26.47522
 59646.43919	    4.72553	 -101.24162	   22.12132	  -26.47558
 59646.44248	    5.21767	 -101.88751	   22.13599	  -26.47594
 59646.44577	    5.70801	 -102.53107	   22.15065	  -26.47630
 59646.44905	    6.19652	 -103.17230	   22.16530	  -26.47666
 59646.45234	    6.68319	 -103.81116	   22.17994	  -26.47702
 59646.45563	    7.16801	 -104.44760	   22.19458	  -26.47738
 59646.45892	    7.65093	 -105.08164	   22.20920	  -26.47774
 59646.46220	    8.13195	 -105.71324	   22.22382	  -26.47811
 59646.46549	    8.61104	 -106.34236	   22.23843	  -26.47847
 59646.46878	    9.08820	 -106.96897	   22.25303	  -26.47883
 59646.47207	    9.56339	 -107.59306	   22.26763	  -26.47919
 59646.47535	   10.03660	 -108.21460	   22.28221	  -26.47955
 59646.47864	   10.50780	 -108.83357	   22.29678	  -26.47991
 59646.48193	   10.97697	 -109.44995	   22.31135	  -26.48027
 59646.48522	   11.44410	 -110.06370	   22.32590	  -26.48063
 59646.48850	   11.90919	 -110.67478	   22.34046	  -26.48100
 59646.49179	   12.37218	 -111.28320	   22.35500	  -26.48136
 59646.49508	   12.83307	 -111.88892	   22.36954	  -26.48172
 59646.49837	   13.29184	 -112.49191	   22.38406	  -26.48208
 59646.50165	   13.74846	 -113.09217	   22.39857	  -26.48244
 59646.50494	   14.20293	 -113.68964	   22.41308	  -26.48280
 59646.50823	   14.65523	 -114.28430	   22.42759	  -26.48316
 59646.51152	   15.10533	 -114.87615	   22.44208	  -26.48352
 59646.51480	   15.55321	 -115.46516	   22.45656	  -26.48388
 59646.51809	   15.99885	 -116.05130	   22.47103	  -26.48425
 59646.52138	   16.44224	 -116.63454	   22.48549	  -26.48461
 59646.52467	   16.88336	 -117.21485	   22.49996	  -26.48497
 59646.52795	   17.32218	 -117.79224	   22.51441	  -26.48533
 59646.53124	   17.75870	 -118.36665	   22.52885	  -26.48569
 59646.53453	   18.19290	 -118.93807	   22.54328	  -26.48605
 59646.53782	   18.62474	 -119.50648	   22.55770	  -26.48641
 59646.54110	   19.05423	 -120.07185	   22.57212	  -26.48677
 59646.54439	   19.48132	 -120.63417	   22.58653	  -26.48713
 59646.54768	   19.90602	 -121.19340	   22.60092	  -26.48750
 59646.55097	   20.32830	 -121.74952	   22.61531	  -26.48786
 59646.55425	   20.74815	 -122.30251	   22.62969	  -26.48822
 59646.55754	   21.16553	 -122.85236	   22.64406	  -26.48858
 59646.56083	   21.58046	 -123.39902	   22.65843	  -26.48894
 59646.56412	   21.99289	 -123.94250	   22.67279	  -26.48930
 59646.56740	   22.40281	 -124.48276	   22.68713	  -26.48966
 59646.57069	   22.81021	 -125.01977	   22.70147	  -26.49002
 59646.57398	   23.21506	 -125.55353	   22.71580	  -26.49038
 59646.57727	   23.61737	 -126.08398	   22.73013	  -26.49074
 59646.58055	   24.01709	 -126.61114	   22.74444	  -26.49111
 59646.58384	   24.41422	 -127.13498	   22.75874	  -26.49147
 59646.58713	   24.80874	 -127.65546	   22.77304	  -26.49183
 59646.59042	   25.20064	 -128.17256	   22.78732	  -26.49219
 59646.59370	   25.58989	 -128.68628	   22.80160	  -26.49255
 59646.59699	   25.97650	 -129.19656	   22.81588	  -26.49291
 59646.60028	   26.36041	 -129.70343	   22.83013	  -26.49327
 59646.60357	   26.74164	 -130.20684	   22.84439	  -26.49363
 59646.60685	   27.12015	 -130.70677	   22.85863	  -26.49399
 59646.61014	   27.49594	 -131.20321	   22.87286	  -26.49436
 59646.61343	   27.86900	 -131.69611	   22.88710	  -26.49472
 59646.61672	   28.23930	 -132.18548	   22.90131	  -26.49508
 59646.62000	   28.60682	 -132.67130	   22.91552	  -26.49544
 59646.62329	   28.97157	 -133.15353	   22.92972	  -26.49580
 59646.62658	   29.33349	 -133.63218	   22.94391	  -26.49616
 59646.62987	   29.69261	 -134.10719	   22.95809	  -26.49652
 59646.63315	   30.04889	 -134.57857	   22.97227	  -26.49688
 59646.63644	   30.40233	 -135.04628	   22.98644	  -26.49724
 59646.63973	   30.75289	 -135.51033	   23.00059	  -26.49760
 59646.64302	   31.10058	 -135.97068	   23.01474	  -26.49797
 59646.64630	   31.44537	 -136.42731	   23.02887	  -26.49833
 59646.64959	   31.78726	 -136.88020	   23.04301	  -26.49869
 59646.65288	   32.12623	 -137.32934	   23.05713	  -26.49905
 59646.65617	   32.46224	 -137.77472	   23.07124	  -26.49941
 59646.65945	   32.79531	 -138.21630	   23.08534	  -26.49977
 59646.66274	   33.12541	 -138.65407	   23.09944	  -26.50013
 59646.66603	   33.45253	 -139.08802	   23.11352	  -26.50049
 59646.66932	   33.77666	 -139.51811	   23.12761	  -26.50085
 59646.67260	   34.09778	 -139.94435	   23.14167	  -26.50121
 59646.67589	   34.41587	 -140.36671	   23.15573	  -26.50158
 59646.67918	   34.73093	 -140.78516	   23.16978	  -26.50194
 59646.68247	   35.04294	 -141.19971	   23.18382	  -26.50230
 59646.68575	   35.35189	 -141.61032	   23.19786	  -26.50266
 59646.68904	   35.65775	 -142.01698	   23.21188	  -26.50302
 59646.69233	   35.96053	 -142.41967	   23.22589	  -26.50338
 59646.69562	   36.26020	 -142.81839	   23.23989	  -26.50374
 59646.69890	   36.55677	 -143.21310	   23.25389	  -26.50410
 59646.70219	   36.85020	 -143.60379	   23.26788	  -26.50446
 59646.70548	   37.14049	 -143.99046	   23.28186	  -26.50482
 59646.70877	   37.42762	 -144.37307	   23.29583	  -26.50519
 59646.71205	   37.71159	 -144.75162	   23.30978	  -26.50555
 59646.71534	   37.99238	 -145.12610	   23.32373	  -26.50591
 59646.71863	   38.26998	 -145.49648	   23.33767	  -26.50627
 59646.72191	   38.54440	 -145.86273	   23.35161	  -26.50663
 59646.72520	   38.81557	 -146.22488	   23.36553	  -26.50699
 59646.72849	   39.08353	 -146.58289	   23.37944	  -26.50735
 59646.73178	   39.34825	 -146.93673	   23.39335	  -26.50771
 59646.73506	   39.60972	 -147.28641	   23.40724	  -26.50807
 59646.73835	   39.86795	 -147.63188	   23.42113	  -26.50843
 59646.74164	   40.12289	 -147.97318	   23.43501	  -26.50880
 59646.74493	   40.37455	 -148.31026	   23.44887	  -26.50916
 59646.74821	   40.62291	 -148.64311	   23.46273	  -26.50952
 59646.75150	   40.86797	 -148.97173	   23.47657	  -26.50988
 59646.75479	   41.10972	 -149.29608	   23.49041	  -26.51024
 59646.75808	   41.34815	 -149.61617	   23.50425	  -26.51060
 59646.76136	   41.58324	 -149.93197	   23.51807	  -26.51096
 59646.76465	   41.81498	 -150.24349	   23.53188	  -26.51132
 59646.76794	   42.04336	 -150.55070	   23.54568	  -26.51168
 59646.77123	   42.26838	 -150.85359	   23.55947	  -26.51204
 59646.77451	   42.49004	 -151.15213	   23.57326	  -26.51240
 59646.77780	   42.70830	 -151.44634	   23.58703	  -26.51277
 59646.78109	   42.92317	 -151.73620	   23.60079	  -26.51313
 59646.78438	   43.13463	 -152.02169	   23.61454	  -26.51349
 59646.78766	   43.34268	 -152.30280	   23.62828	  -26.51385
 59646.79095	   43.54731	 -152.57951	   23.64201	  -26.51421
 59646.79424	   43.74852	 -152.85182	   23.65574	  -26.51457
 59646.79753	   43.94628	 -153.11971	   23.66946	  -26.51493
 59646.80081	   44.14059	 -153.38319	   23.68316	  -26.51529
 59646.80410	   44.33144	 -153.64223	   23.69685	  -26.51565
 59646.80739	   44.51883	 -153.89682	   23.71054	  -26.51601
 59646.81068	   44.70275	 -154.14695	   23.72421	  -26.51637
 59646.81396	   44.88320	 -154.39260	   23.73789	  -26.51674
 59646.81725	   45.06015	 -154.63380	   23.75154	  -26.51710
 59646.82054	   45.23360	 -154.87050	   23.76519	  -26.51746
 59646.82383	   45.40356	 -155.10269	   23.77882	  -26.51782
 59646.82711	   45.57000	 -155.33039	   23.79244	  -26.51818
 59646.83040	   45.73292	 -155.55356	   23.80607	  -26.51854
 59646.83369	   45.89232	 -155.77222	   23.81967	  -26.51890
 59646.83698	   46.04818	 -155.98634	   23.83327	  -26.51926
 59646.84026	   46.20050	 -156.19592	   23.84685	  -26.51962
 59646.84355	   46.34928	 -156.40095	   23.86043	  -26.51998
 59646.84684	   46.49451	 -156.60141	   23.87400	  -26.52034
 59646.85013	   46.63618	 -156.79730	   23.88756	  -26.52070
 59646.85341	   46.77429	 -156.98863	   23.90111	  -26.52107
 59646.85670	   46.90882	 -157.17537	   23.91464	  -26.52143
 59646.85999	   47.03977	 -157.35752	   23.92816	  -26.52179
 59646.86328	   47.16714	 -157.53507	   23.94168	  -26.52215
 59646.86656	   47.29093	 -157.70801	   23.95519	  -26.52251
 59646.86985	   47.41112	 -157.87635	   23.96869	  -26.52287
 59646.87314	   47.52772	 -158.04006	   23.98217	  -26.52323
 59646.87643	   47.64070	 -158.19915	   23.99565	  -26.52359
 59646.87971	   47.75009	 -158.35360	   24.00911	  -26.52395
 59646.88300	   47.85585	 -158.50342	   24.02256	  -26.52431
 59646.88629	   47.95800	 -158.64859	   24.03602	  -26.52467
 59646.88958	   48.05653	 -158.78912	   24.04945	  -26.52503
 59646.89286	   48.15143	 -158.92498	   24.06287	  -26.52540
 59646.89615	   48.24269	 -159.05619	   24.07628	  -26.52576
 59646.89944	   48.33032	 -159.18274	   24.08969	  -26.52612
 59646.90273	   48.41432	 -159.30460	   24.10309	  -26.52648
 59646.90601	   48.49467	 -159.42179	   24.11647	  -26.52684
 59646.90930	   48.57138	 -159.53430	   24.12984	  -26.52720
 59646.91259	   48.64443	 -159.64213	   24.14320	  -26.52756
 59646.91588	   48.71383	 -159.74527	   24.15655	  -26.52792
 59646.91916	   48.77957	 -159.84372	   24.16989	  -26.52828
 59646.92245	   48.84167	 -159.93746	   24.18323	  -26.52864
 59646.92574	   48.90009	 -160.02650	   24.19655	  -26.52900
 59646.92903	   48.95485	 -160.11085	   24.20985	  -26.52936
 59646.93231	   49.00594	 -160.19050	   24.22315	  -26.52973
 59646.93560	   49.05336	 -160.26543	   24.23644	  -26.53009
 59646.93889	   49.09711	 -160.33564	   24.24971	  -26.53045
 59646.94218	   49.13720	 -160.40113	   24.26299	  -26.53081
 59646.94546	   49.17361	 -160.46191	   24.27624	  -26.53117
 59646.94875	   49.20633	 -160.51797	   24.28948	  -26.53153
 59646.95204	   49.23537	 -160.56932	   24.30272	  -26.53189
 59646.95533	   49.26074	 -160.61594	   24.31594	  -26.53225
 59646.95861	   49.28243	 -160.65782	   24.32916	  -26.53261
 59646.96190	   49.30044	 -160.69498	   24.34236	  -26.53297
 59646.96519	   49.31476	 -160.72742	   24.35555	  -26.53333
 59646.96848	   49.32539	 -160.75513	   24.36873	  -26.53369
 59646.97176	   49.33235	 -160.77811	   24.38190	  -26.53406
 59646.97505	   49.33561	 -160.79636	   24.39505	  -26.53442
 59646.97834	   49.33521	 -160.80986	   24.40821	  -26.53478
 59646.98163	   49.33110	 -160.81865	   24.42134	  -26.53514
 59646.98491	   49.32332	 -160.82271	   24.43447	  -26.53550
 59646.98820	   49.31184	 -160.82204	   24.44758	  -26.53586
 59646.99149	   49.29669	 -160.81663	   24.46068	  -26.53622
 59646.99478	   49.27785	 -160.80650	   24.47379	  -26.53658
 59646.99806	   49.25533	 -160.79163	   24.48687	  -26.53694
 59647.00135	   49.22912	 -160.77204	   24.49994	  -26.53730
 59647.00464	   49.19923	 -160.74773	   24.51299	  -26.53766
 59647.00793	   49.16566	 -160.71869	   24.52604	  -26.53802
 59647.01121	   49.12841	 -160.68492	   24.53908	  -26.53838
 59647.01450	   49.08750	 -160.64642	   24.55211	  -26.53874
 59647.01779	   49.04290	 -160.60322	   24.56512	  -26.53911
 59647.02108	   48.99461	 -160.55530	   24.57813	  -26.53947
 59647.02436	   48.94266	 -160.50267	   24.59112	  -26.53983
 59647.02765	   48.88704	 -160.44532	   24.60410	  -26.54019
 59647.03094	   48.82775	 -160.38326	   24.61707	  -26.54055
 59647.03423	   48.76481	 -160.31648	   24.63003	  -26.54091
 59647.03751	   48.69819	 -160.24502	   24.64298	  -26.54127
 59647.04080	   48.62791	 -160.16885	   24.65592	  -26.54163
 59647.04409	   48.55397	 -160.08799	   24.66884	  -26.54199
 59647.04738	   48.47638	 -160.00243	   24.68175	  -26.54235
 59647.05066	   48.39515	 -159.91217	   24.69466	  -26.54271
 59647.05395	   48.31025	 -159.81724	   24.70755	  -26.54307
 59647.05724	   48.22171	 -159.71764	   24.72043	  -26.54343
 59647.06053	   48.12953	 -159.61335	   24.73330	  -26.54380
 59647.06381	   48.03372	 -159.50439	   24.74615	  -26.54416
 59647.06710	   47.93426	 -159.39078	   24.75900	  -26.54452
 59647.07039	   47.83120	 -159.27248	   24.77184	  -26.54488
 59647.07368	   47.72449	 -159.14955	   24.78466	  -26.54524
 59647.07696	   47.61416	 -159.02196	   24.79747	  -26.54560
 59647.08025	   47.50021	 -158.88973	   24.81027	  -26.54596
 59647.08354	   47.38265	 -158.75287	   24.82306	  -26.54632
 59647.08683	   47.26150	 -158.61136	   24.83583	  -26.54668
 59647.09011	   47.13674	 -158.46523	   24.84860	  -26.54704
 59647.09340	   47.00837	 -158.31449	   24.86136	  -26.54740
 59647.09669	   46.87642	 -158.15912	   24.87410	  -26.54776
 59647.09998	   46.74087	 -157.99917	   24.88682	  -26.54812
 59647.10326	   46.60175	 -157.83460	   24.89954	  -26.54848
 59647.10655	   46.45905	 -157.66545	   24.91226	  -26.54885
 59647.10984	   46.31279	 -157.49171	   24.92495	  -26.54921
 59647.11313	   46.16296	 -157.31339	   24.93763	  -26.54957
 59647.11641	   46.00956	 -157.13052	   24.95030	  -26.54993
 59647.11970	   45.85262	 -156.94308	   24.96296	  -26.55029
 59647.12299	   45.69214	 -156.75109	   24.97561	  -26.55065
 59647.12628	   45.52812	 -156.55454	   24.98826	  -26.55101
 59647.12956	   45.36057	 -156.35347	   25.00088	  -26.55137
 59647.13285	   45.18948	 -156.14788	   25.01349	  -26.55173
 59647.13614	   45.01488	 -155.93776	   25.02609	  -26.55209
 59647.13943	   44.83677	 -155.72314	   25.03868	  -26.55245
 59647.14271	   44.65515	 -155.50402	   25.05126	  -26.55281
 59647.14600	   44.47005	 -155.28041	   25.06383	  -26.55317
 59647.14929	   44.28146	 -155.05231	   25.07638	  -26.55353
 59647.15258	   44.08937	 -154.81976	   25.08893	  -26.55389
 59647.15586	   43.89382	 -154.58274	   25.10146	  -26.55426
 59647.15915	   43.69481	 -154.34127	   25.11397	  -26.55462
 59647.16244	   43.49234	 -154.09536	   25.12648	  -26.55498
 59647.16573	   43.28642	 -153.84502	   25.13898	  -26.55534
 59647.16901	   43.07706	 -153.59026	   25.15146	  -26.55570
 59647.17230	   42.86427	 -153.33110	   25.16393	  -26.55606
 59647.17559	   42.64806	 -153.06754	   25.17639	  -26.55642
 59647.17888	   42.42842	 -152.79960	   25.18884	  -26.55678
 59647.18216	   42.20539	 -152.52729	   25.20128	  -26.55714
 59647.18545	   41.97897	 -152.25060	   25.21371	  -26.55750
 59647.18874	   41.74915	 -151.96958	   25.22612	  -26.55786
 59647.19203	   41.51595	 -151.68422	   25.23851	  -26.55822
 59647.19531	   41.27939	 -151.39453	   25.25090	  -26.55858
 59647.19860	   41.03947	 -151.10053	   25.26328	  -26.55894
 59647.20189	   40.79621	 -150.80222	   25.27565	  -26.55930
 59647.20518	   40.54961	 -150.49963	   25.28800	  -26.55966
 59647.20846	   40.29967	 -150.19277	   25.30034	  -26.56003
 59647.21175	   40.04642	 -149.88164	   25.31266	  -26.56039
 59647.21504	   39.78985	 -149.56627	   25.32498	  -26.56075
 59647.21833	   39.52999	 -149.24666	   25.33728	  -26.56111
 59647.22161	   39.26686	 -148.92282	   25.34958	  -26.56147
 59647.22490	   39.00044	 -148.59478	   25.36186	  -26.56183
 59647.22819	   38.73075	 -148.26254	   25.37413	  -26.56219
 59647.23148	   38.45781	 -147.92613	   25.38638	  -26.56255
 59647.23476	   38.18162	 -147.58555	   25.39862	  -26.56291
 59647.23805	   37.90222	 -147.24081	   25.41086	  -26.56327
 59647.24134	   37.61958	 -146.89194	   25.42308	  -26.56363
 59647.24462	   37.33374	 -146.53894	   25.43529	  -26.56399
 59647.24791	   37.04469	 -146.18185	   25.44748	  -26.56435
 59647.25120	   36.75247	 -145.82065	   25.45967	  -26.56471
 59647.25449	   36.45706	 -145.45539	   25.47184	  -26.56507
 59647.25777	   36.15850	 -145.08605	   25.48400	  -26.56543
 59647.26106	   35.85678	 -144.71268	   25.49615	  -26.56579
 59647.26435	   35.55194	 -144.33526	   25.50828	  -26.56616
 59647.26764	   35.24395	 -143.95385	   25.52041	  -26.56652
 59647.27092	   34.93286	 -143.56843	   25.53251	  -26.56688
 59647.27421	   34.61867	 -143.17902	   25.54461	  -26.56724
 59647.27750	   34.30141	 -142.78563	   25.55671	  -26.56760
 59647.28079	   33.98106	 -142.38831	   25.56878	  -26.56796
 59647.28407	   33.65764	 -141.98706	   25.58084	  -26.56832
 59647.28736	   33.33117	 -141.58189	   25.59289	  -26.56868
 59647.29065	   33.00167	 -141.17282	   25.60493	  -26.56904
 59647.29394	   32.66916	 -140.75986	   25.61695	  -26.56940
 59647.29722	   32.33363	 -140.34304	   25.62898	  -26.56976
 59647.30051	   31.99511	 -139.92236	   25.64098	  -26.57012
 59647.30380	   31.65361	 -139.49787	   25.65297	  -26.57048
 59647.30709	   31.30914	 -139.06955	   25.66494	  -26.57084
 59647.31037	   30.96171	 -138.63745	   25.67691	  -26.57120
 59647.31366	   30.61135	 -138.20156	   25.68886	  -26.57156
 59647.31695	   30.25806	 -137.76191	   25.70081	  -26.57192
 59647.32024	   29.90186	 -137.31852	   25.71274	  -26.57229
 59647.32352	   29.54275	 -136.87142	   25.72465	  -26.57265
 59647.32681	   29.18077	 -136.42061	   25.73656	  -26.57301
 59647.33010	   28.81592	 -135.96611	   25.74845	  -26.57337
 59647.33339	   28.44823	 -135.50794	   25.76034	  -26.57373
 59647.33667	   28.07769	 -135.04613	   25.77220	  -26.57409
 59647.33996	   27.70433	 -134.58068	   25.78406	  -26.57445
 59647.34325	   27.32815	 -134.11163	   25.79590	  -26.57481
 59647.34654	   26.94918	 -133.63900	   25.80773	  -26.57517
 59647.34982	   26.56743	 -133.16279	   25.81955	  -26.57553
 59647.35311	   26.18294	 -132.68302	   25.83137	  -26.57589
 59647.35640	   25.79568	 -132.19973	   25.84317	  -26.57625
 59647.35969	   25.40570	 -131.71293	   25.85495	  -26.57661
 59647.36297	   25.01300	 -131.22263	   25.86672	  -26.57697
 59647.36626	   24.61760	 -130.72887	   25.87848	  -26.57733
 59647.36955	   24.21950	 -130.23166	   25.89022	  -26.57769
 59647.37284	   23.81876	 -129.73099	   25.90197	  -26.57805
 59647.37612	   23.41535	 -129.22695	   25.91369	  -26.57841
 59647.37941	   23.00931	 -128.71950	   25.92540	  -26.57877
 59647.38270	   22.60065	 -128.20869	   25.93710	  -26.57914
 59647.38599	   22.18937	 -127.69453	   25.94879	  -26.57950
 59647.38927	   21.77552	 -127.17705	   25.96046	  -26.57986
 59647.39256	   21.35910	 -126.65625	   25.97213	  -26.58022
 59647.39585	   20.94012	 -126.13218	   25.98378	  -26.58058
 59647.39914	   20.51861	 -125.60484	   25.99542	  -26.58094
 59647.40242	   20.09456	 -125.07427	   26.00705	  -26.58130
 59647.40571	   19.66802	 -124.54047	   26.01866	  -26.58166
 59647.40900	   19.23900	 -124.00348	   26.03026	  -26.58202
 59647.41229	   18.80751	 -123.46331	   26.04186	  -26.58238
 59647.41557	   18.37356	 -122.91999	   26.05344	  -26.58274
 59647.41886	   17.93718	 -122.37354	   26.06501	  -26.58310
 59647.42215	   17.49837	 -121.82399	   26.07656	  -26.58346
 59647.42544	   17.05718	 -121.27134	   26.08811	  -26.58382
 59647.42872	   16.61361	 -120.71562	   26.09965	  -26.58418
 59647.43201	   16.16765	 -120.15688	   26.11116	  -26.58454
 59647.43530	   15.71936	 -119.59512	   26.12267	  -26.58490
 59647.43859	   15.26874	 -119.03036	   26.13417	  -26.58526
 59647.44187	   14.81580	 -118.46263	   26.14565	  -26.58562
 59647.44516	   14.36058	 -117.89194	   26.15712	  -26.58598
 59647.44845	   13.90308	 -117.31833	   26.16859	  -26.58635
 59647.45174	   13.44333	 -116.74182	   26.18004	  -26.58671
 59647.45502	   12.98134	 -116.16243	   26.19147	  -26.58707
 59647.45831	   12.51712	 -115.58018	   26.20289	  -26.58743
 59647.46160	   12.05069	 -114.99512	   26.21431	  -26.58779
 59647.46489	   11.58209	 -114.40723	   26.22571	  -26.58815
 59647.46817	   11.11134	 -113.81655	   26.23710	  -26.58851
 59647.47146	   10.63843	 -113.22313	   26.24848	  -26.58887
 59647.47475	   10.16339	 -112.62696	   26.25984	  -26.58923
 59647.47804	    9.68625	 -112.02808	   26.27120	  -26.58959
 59647.48132	    9.20702	 -111.42652	   26.28254	  -26.58995
 59647.48461	    8.72570	 -110.82230	   26.29387	  -26.59031
 59647.48790	    8.24236	 -110.21542	   26.30520	  -26.59067
 59647.49119	    7.75697	 -109.60594	   26.31650	  -26.59103
 59647.49447	    7.26957	 -108.99387	   26.32780	  -26.59139
 59647.49776	    6.78018	 -108.37923	   26.33908	  -26.59175
 59647.50105	    6.28881	 -107.76206	   26.35035	  -26.59211
 59647.50434	    5.79549	 -107.14237	   26.36161	  -26.59247
 59647.50762	    5.30025	 -106.52017	   26.37287	  -26.59283
 59647.51091	    4.80308	 -105.89552	   26.38410	  -26.59319
 59647.51420	    4.30400	 -105.26844	   26.39533	  -26.59355
 59647.51749	    3.80306	 -104.63894	   26.40654	  -26.59392
 59647.52077	    3.30026	 -104.00705	   26.41774	  -26.59428
 59647.52406	    2.79562	 -103.37279	   26.42893	  -26.59464
 59647.52735	    2.28918	 -102.73619	   26.44012	  -26.59500
 59647.53064	    1.78093	 -102.09729	   26.45128	  -26.59536
 59647.53392	    1.27091	 -101.45609	   26.46244	  -26.59572
 59647.53721	    0.75914	 -100.81264	   26.47358	  -26.59608
 59647.54050	    0.24562	 -100.16695	   26.48471	  -26.59644
 59647.54379	   -0.26962	  -99.51906	   26.49583	  -26.59680
 59647.54707	   -0.78653	  -98.86897	   26.50695	  -26.59716
 59647.55036	   -1.30513	  -98.21672	   26.51805	  -26.59752
 59647.55365	   -1.82539	  -97.56236	   26.52914	  -26.59788
 59647.55694	   -2.34728	  -96.90588	   26.54021	  -26.59824
 59647.56022	   -2.87078	  -96.24734	   26.55128	  -26.59860
 59647.56351	   -3.39586	  -95.58672	   26.56234	  -26.59896
 59647.56680	   -3.92253	  -94.92410	   26.57338	  -26.59932
 59647.57009	   -4.45075	  -94.25947	   26.58441	  -26.59968
 59647.57337	   -4.98050	  -93.59288	   26.59543	  -26.60004
 59647.57666	   -5.51176	  -92.92433	   26.60643	  -26.60040
 59647.57995	   -6.04450	  -92.25387	   26.61743	  -26.60076
 59647.58324	   -6.57871	  -91.58151	   26.62842	  -26.60112
 59647.58652	   -7.11437	  -90.90729	   26.63940	  -26.60148
 59647.58981	   -7.65146	  -90.23124	   26.65036	  -26.60184
 59647.59310	   -8.18995	  -89.55337	   26.66131	  -26.60220
 59647.59639	   -8.72982	  -88.87373	   26.67225	  -26.60257
 59647.59967	   -9.27105	  -88.19232	   26.68318	  -26.60293
 59647.60296	   -9.81362	  -87.50918	   26.69411	  -26.60329
 59647.60625	  -10.35751	  -86.82435	   26.70501	  -26.60365
 59647.60954	  -10.90271	  -86.13784	   26.71591	  -26.60401
 59647.61282	  -11.44917	  -85.44969	   26.72679	  -26.60437
 59647.61611	  -11.99690	  -84.75992	   26.73767	  -26.60473
 59647.61940	  -12.54586	  -84.06855	   26.74853	  -26.60509
 59647.62269	  -13.09601	  -83.37561	   26.75939	  -26.60545
 59647.62597	  -13.64738	  -82.68115	   26.77023	  -26.60581
 59647.62926	  -14.19990	  -81.98518	   26.78106	  -26.60617
 59647.63255	  -14.75358	  -81.28772	   26.79188	  -26.60653
 59647.63584	  -15.30838	  -80.58882	   26.80269	  -26.60689
 59647.63912	  -15.86428	  -79.88849	   26.81348	  -26.60725
 59647.64241	  -16.42125	  -79.18675	   26.82428	  -26.60761
 59647.64570	  -16.97930	  -78.48366	   26.83505	  -26.60797
 59647.64899	  -17.53838	  -77.77923	   26.84582	  -26.60833
 59647.65227	  -18.09848	  -77.07348	   26.85657	  -26.60869
 59647.65556	  -18.65957	  -76.36645	   26.86732	  -26.60905
 59647.65885	  -19.22163	  -75.65816	   26.87805	  -26.60941
 59647.66214	  -19.78463	  -74.94863	   26.88878	  -26.60977
 59647.66542	  -20.34858	  -74.23791	   26.89949	  -26.61013
 59647.66871	  -20.91343	  -73.52603	   26.91019	  -26.61049
 59647.67200	  -21.47916	  -72.81301	   26.92088	  -26.61085
 59647.67529	  -22.04575	  -72.09886	   26.93156	  -26.61121
 59647.67857	  -22.61318	  -71.38363	   26.94223	  -26.61157
 59647.68186	  -23.18141	  -70.66733	   26.95289	  -26.61194
 59647.68515	  -23.75045	  -69.95001	   26.96354	  -26.61230
 59647.68844	  -24.32027	  -69.23170	   26.97418	  -26.61266
 59647.69172	  -24.89083	  -68.51241	   26.98480	  -26.61302
 59647.69501	  -25.46213	  -67.79218	   26.99542	  -26.61338
 59647.69830	  -26.03412	  -67.07103	   27.00603	  -26.61374
 59647.70159	  -26.60679	  -66.34900	   27.01663	  -26.61410
 59647.70487	  -27.18013	  -65.62611	   27.02721	  -26.61446
 59647.70816	  -27.75411	  -64.90239	   27.03779	  -26.61482
 59647.71145	  -28.32870	  -64.17788	   27.04835	  -26.61518
 59647.71474	  -28.90388	  -63.45259	   27.05891	  -26.61554
 59647.71802	  -29.47964	  -62.72656	   27.06945	  -26.61590
 59647.72131	  -30.05594	  -61.99982	   27.07999	  -26.61626
 59647.72460	  -30.63277	  -61.27239	   27.09051	  -26.61662
 59647.72789	  -31.21010	  -60.54431	   27.10103	  -26.61698
 59647.73117	  -31.78791	  -59.81561	   27.11153	  -26.61734
 59647.73446	  -32.36618	  -59.08630	   27.12202	  -26.61770
 59647.73775	  -32.94488	  -58.35643	   27.13250	  -26.61806
 59647.74104	  -33.52399	  -57.62602	   27.14298	  -26.61842
 59647.74432	  -34.10350	  -56.89510	   27.15345	  -26.61878
 59647.74761	  -34.68337	  -56.16370	   27.16390	  -26.61914
 59647.75090	  -35.26359	  -55.43185	   27.17434	  -26.61950
 59647.75419	  -35.84413	  -54.69958	   27.18477	  -26.61986
 59647.75747	  -36.42497	  -53.96691	   27.19519	  -26.62022
 59647.76076	  -37.00607	  -53.23387	   27.20561	  -26.62058
 59647.76405	  -37.58744	  -52.50050	   27.21602	  -26.62094
 59647.76733	  -38.16903	  -51.76683	   27.22641	  -26.62130
 59647.77062	  -38.75085	  -51.03288	   27.23679	  -26.62166
 59647.77391	  -39.33283	  -50.29868	   27.24716	  -26.62202
 59647.77720	  -39.91499	  -49.56427	   27.25752	  -26.62238
 59647.78048	  -40.49727	  -48.82965	   27.26789	  -26.62274
 59647.78377	  -41.07968	  -48.09489	   27.27823	  -26.62311
 59647.78706	  -41.66219	  -47.36000	   27.28856	  -26.62347
 59647.79035	  -42.24476	  -46.62500	   27.29889	  -26.62383
 59647.79363	  -42.82738	  -45.88993	   27.30920	  -26.62419
 59647.79692	  -43.41003	  -45.15481	   27.31950	  -26.62455
 59647.80021	  -43.99267	  -44.41967	   27.32981	  -26.62491
 59647.80350	  -44.57531	  -43.68456	   27.34009	  -26.62527
 59647.80678	  -45.15789	  -42.94949	   27.35037	  -26.62563
 59647.81007	  -45.74042	  -42.21450	   27.36063	  -26.62599
 59647.81336	  -46.32286	  -41.47960	   27.37089	  -26.62635
 59647.81665	  -46.90518	  -40.74484	   27.38114	  -26.62671
 59647.81993	  -47.48736	  -40.01023	   27.39138	  -26.62707
 59647.82322	  -48.06940	  -39.27582	   27.40161	  -26.62743
 59647.82651	  -48.65125	  -38.54163	   27.41183	  -26.62779
 59647.82980	  -49.23291	  -37.80769	   27.42204	  -26.62815
 59647.83308	  -49.81433	  -37.07402	   27.43224	  -26.62851
 59647.83637	  -50.39551	  -36.34066	   27.44243	  -26.62887
 59647.83966	  -50.97642	  -35.60763	   27.45262	  -26.62923
 59647.84295	  -51.55703	  -34.87497	   27.46279	  -26.62959
 59647.84623	  -52.13734	  -34.14271	   27.47295	  -26.62995
 59647.84952	  -52.71730	  -33.41087	   27.48310	  -26.63031
 59647.85281	  -53.29691	  -32.67948	   27.49325	  -26.63067
 59647.85610	  -53.87612	  -31.94857	   27.50338	  -26.63103
 59647.85938	  -54.45493	  -31.21816	   27.51352	  -26.63139
 59647.86267	  -55.03332	  -30.48831	   27.52363	  -26.63175
 59647.86596	  -55.61125	  -29.75902	   27.53374	  -26.63211
 59647.86925	  -56.18870	  -29.03032	   27.54384	  -26.63247
 59647.87253	  -56.76567	  -28.30226	   27.55393	  -26.63283
 59647.87582	  -57.34211	  -27.57484	   27.56401	  -26.63319
 59647.87911	  -57.91801	  -26.84811	   27.57409	  -26.63355
 59647.88240	  -58.49333	  -26.12209	   27.58415	  -26.63391
 59647.88568	  -59.06809	  -25.39682	   27.59420	  -26.63427
 59647.88897	  -59.64223	  -24.67231	   27.60425	  -26.63463
 59647.89226	  -60.21574	  -23.94861	   27.61428	  -26.63499
 59647.89555	  -60.78860	  -23.22574	   27.62431	  -26.63535
 59647.89883	  -61.36077	  -22.50371	   27.63434	  -26.63571
 59647.90212	  -61.93225	  -21.78257	   27.64434	  -26.63607
 59647.90541	  -62.50301	  -21.06235	   27.65434	  -26.63643
 59647.90870	  -63.07302	  -20.34307	   27.66433	  -26.63679
 59647.91198	  -63.64227	  -19.62476	   27.67432	  -26.63715
 59647.91527	  -64.21073	  -18.90746	   27.68429	  -26.63752
 59647.91856	  -64.77837	  -18.19116	   27.69426	  -26.63788
 59647.92185	  -65.34519	  -17.47594	   27.70422	  -26.63824
 59647.92513	  -65.91116	  -16.76181	   27.71417	  -26.63860
 59647.92842	  -66.47625	  -16.04878	   27.72411	  -26.63896
 59647.93171	  -67.04043	  -15.33690	   27.73404	  -26.63932
 59647.93500	  -67.60371	  -14.62619	   27.74396	  -26.63968
 59647.93828	  -68.16601	  -13.91666	   27.75388	  -26.64004
 59647.94157	  -68.72738	  -13.20837	   27.76379	  -26.64040
 59647.94486	  -69.28775	  -12.50134	   27.77368	  -26.64076
 59647.94815	  -69.84711	  -11.79558	   27.78357	  -26.64112
 59647.95143	  -70.40545	  -11.09114	   27.79345	  -26.64148
 59647.95472	  -70.96273	  -10.38804	   27.80332	  -26.64184
 59647.95801	  -71.51893	   -9.68629	   27.81319	  -26.64220
 59647.96130	  -72.07404	   -8.98594	   27.82305	  -26.64256
 59647.96458	  -72.62803	   -8.28703	   27.83289	  -26.64292
 59647.96787	  -73.18089	   -7.58955	   27.84273	  -26.64328
 59647.97116	  -73.73258	   -6.89356	   27.85256	  -26.64364
 59647.97445	  -74.28309	   -6.19907	   27.86238	  -26.64400
 59647.97773	  -74.83239	   -5.50610	   27.87220	  -26.64436
 59647.98102	  -75.38047	   -4.81471	   27.88200	  -26.64472
 59647.98431	  -75.92731	   -4.12490	   27.89180	  -26.64508
 59647.98760	  -76.47287	   -3.43671	   27.90159	  -26.64544
 59647.99088	  -77.01715	   -2.75016	   27.91137	  -26.64580
 59647.99417	  -77.56011	   -2.06528	   27.92114	  -26.64616
 59647.99746	  -78.10174	   -1.38209	   27.93091	  -26.64652
 59648.00075	  -78.64202	   -0.70063	   27.94067	  -26.64688
 59648.00403	  -79.18092	   -0.02092	   27.95041	  -26.64724
 59648.00732	  -79.71843	    0.65702	   27.96015	  -26.64760
 59648.01061	  -80.25453	    1.33313	   27.96988	  -26.64796
 59648.01390	  -80.78918	    2.00743	   27.97960	  -26.64832
 59648.01718	  -81.32238	    2.67987	   27.98933	  -26.64868
 59648.02047	  -81.85409	    3.35043	   27.99904	  -26.64904
 59648.02376	  -82.38431	    4.01906	   28.00874	  -26.64940
 59648.02705	  -82.91300	    4.68576	   28.01843	  -26.64976
 59648.03033	  -83.44016	    5.35049	   28.02811	  -26.65012
 59648.03362	  -83.96575	    6.01323	   28.03778	  -26.65048
 59648.03691	  -84.48975	    6.67397	   28.04746	  -26.65084
 59648.04020	  -85.01217	    7.33264	   28.05712	  -26.65120
 59648.04348	  -85.53295	    7.98926	   28.06677	  -26.65156
 59648.04677	  -86.05209	    8.64377	   28.07641	  -26.65192
 59648.05006	  -86.56957	    9.29615	   28.08605	  -26.65228
 59648.05335	  -87.08536	    9.94640	   28.09568	  -26.65264
 59648.05663	  -87.59945	   10.59446	   28.10530	  -26.65300
 59648.05992	  -88.11180	   11.24035	   28.11492	  -26.65336
 59648.06321	  -88.62242	   11.88399	   28.12453	  -26.65372
 59648.06650	  -89.13128	   12.52538	   28.13412	  -26.65408
 59648.06978	  -89.63834	   13.16450	   28.14371	  -26.65444
 59648.07307	  -90.14361	   13.80131	   28.15329	  -26.65480
 59648.07636	  -90.64706	   14.43579	   28.16287	  -26.65516
 59648.07965	  -91.14864	   15.06794	   28.17244	  -26.65552
 59648.08293	  -91.64838	   15.69769	   28.18200	  -26.65588
 59648.08622	  -92.14622	   16.32505	   28.19155	  -26.65624
 59648.08951	  -92.64218	   16.94997	   28.20110	  -26.65660
 59648.09280	  -93.13620	   17.57245	   28.21063	  -26.65696
 59648.09608	  -93.62830	   18.19244	   28.22016	  -26.65732
 59648.09937	  -94.11841	   18.80994	   28.22969	  -26.65768
 59648.10266	  -94.60655	   19.42492	   28.23920	  -26.65804
 59648.10595	  -95.09271	   20.03733	   28.24871	  -26.65840
 59648.10923	  -95.57684	   20.64717	   28.25821	  -26.65876
 59648.11252	  -96.05893	   21.25442	   28.26770	  -26.65912
 59648.11581	  -96.53898	   21.85903	   28.27718	  -26.65948
 59648.11910	  -97.01693	   22.46103	   28.28667	  -26.65984
 59648.12238	  -97.49281	   23.06033	   28.29614	  -26.66020
 59648.12567	  -97.96657	   23.65693	   28.30560	  -26.66056
 59648.12896	  -98.43821	   24.25082	   28.31505	  -26.66092
 59648.13225	  -98.90769	   24.84197	   28.32450	  -26.66128
 59648.13553	  -99.37502	   25.43035	   28.33393	  -26.66164
 59648.13882	  -99.84014	   26.01596	   28.34337	  -26.66200
 59648.14211	 -100.30308	   26.59873	   28.35280	  -26.66236
 59648.14540	 -100.76379	   27.17868	   28.36222	  -26.66272
 59648.14868	 -101.22227	   27.75576	   28.37162	  -26.66308
 59648.15197	 -101.67849	   28.32997	   28.38103	  -26.66344
 59648.15526	 -102.13243	   28.90127	   28.39042	  -26.66380
 59648.15855	 -102.58408	   29.46965	   28.39982	  -26.66416
 59648.16183	 -103.03342	   30.03508	   28.40920	  -26.66452
 59648.16512	 -103.48044	   30.59753	   28.41857	  -26.66488
 59648.16841	 -103.92511	   31.15699	   28.42794	  -26.66524
 59648.17170	 -104.36742	   31.71344	   28.43729	  -26.66560
 59648.17498	 -104.80735	   32.26684	   28.44664	  -26.66596
 59648.17827	 -105.24488	   32.81719	   28.45599	  -26.66632
 59648.18156	 -105.68000	   33.36446	   28.46533	  -26.66668
 59648.18485	 -106.11269	   33.90863	   28.47466	  -26.66704
 59648.18813	 -106.54294	   34.44966	   28.48399	  -26.66740
 59648.19142	 -106.97072	   34.98755	   28.49330	  -26.66776
 59648.19471	 -107.39602	   35.52227	   28.50261	  -26.66812
 59648.19800	 -107.81884	   36.05380	   28.51191	  -26.66848
 59648.20128	 -108.23912	   36.58213	   28.52121	  -26.66884
 59648.20457	 -108.65688	   37.10722	   28.53050	  -26.66920
 59648.20786	 -109.07210	   37.62907	   28.53978	  -26.66956
 59648.21115	 -109.48475	   38.14763	   28.54905	  -26.66992
 59648.21443	 -109.89483	   38.66291	   28.55831	  -26.67028
 59648.21772	 -110.30231	   39.17487	   28.56757	  -26.67064
 59648.22101	 -110.70719	   39.68350	   28.57683	  -26.67100
 59648.22430	 -111.10943	   40.18878	   28.58607	  -26.67136
 59648.22758	 -111.50905	   40.69067	   28.59531	  -26.67172
 59648.23087	 -111.90600	   41.18918	   28.60454	  -26.67208
 59648.23416	 -112.30029	   41.68427	   28.61376	  -26.67244
 59648.23745	 -112.69188	   42.17594	   28.62297	  -26.67280
 59648.24073	 -113.08076	   42.66416	   28.63219	  -26.67316
 59648.24402	 -113.46694	   43.14889	   28.64139	  -26.67352
 59648.24731	 -113.85038	   43.63014	   28.65058	  -26.67388
 59648.25060	 -114.23108	   44.10788	   28.65977	  -26.67424
 59648.25388	 -114.60902	   44.58209	   28.66895	  -26.67460
 59648.25717	 -114.98417	   45.05275	   28.67812	  -26.67496
 59648.26046	 -115.35654	   45.51985	   28.68729	  -26.67532
 59648.26375	 -115.72610	   45.98337	   28.69645	  -26.67568
 59648.26703	 -116.09285	   46.44327	   28.70560	  -26.67604
 59648.27032	 -116.45676	   46.89956	   28.71475	  -26.67640
 59648.27361	 -116.81782	   47.35222	   28.72389	  -26.67676
 59648.27690	 -117.17603	   47.80121	   28.73301	  -26.67712
 59648.28018	 -117.53136	   48.24653	   28.74214	  -26.67748
 59648.28347	 -117.88378	   48.68817	   28.75126	  -26.67784
 59648.28676	 -118.23332	   49.12609	   28.76037	  -26.67820
 59648.29004	 -118.57994	   49.56028	   28.76947	  -26.67856
 59648.29333	 -118.92363	   49.99074	   28.77857	  -26.67892
 59648.29662	 -119.26438	   50.41743	   28.78765	  -26.67928
 59648.29991	 -119.60218	   50.84034	   28.79673	  -26.67964
 59648.30319	 -119.93699	   51.25948	   28.80582	  -26.68000
 59648.30648	 -120.26884	   51.67478	   28.81488	  -26.68036
 59648.30977	 -120.59769	   52.08627	   28.82394	  -26.68072
 59648.31306	 -120.92352	   52.49392	   28.83299	  -26.68108
 59648.31634	 -121.24636	   52.89770	   28.84204	  -26.68144
 59648.31963	 -121.56615	   53.29761	   28.85107	  -26.68180
 59648.32292	 -121.88289	   53.69364	   28.86011	  -26.68216
 59648.32621	 -122.19657	   54.08576	   28.86914	  -26.68252
 59648.32949	 -122.50720	   54.47396	   28.87815	  -26.68288
 59648.33278	 -122.81475	   54.85822	   28.88716	  -26.68324
 59648.33607	 -123.11920	   55.23853	   28.89617	  -26.68360
 59648.33936	 -123.42055	   55.61487	   28.90516	  -26.68396
 59648.34264	 -123.71879	   55.98723	   28.91415	  -26.68432
 59648.34593	 -124.01389	   56.35561	   28.92314	  -26.68468
 59648.34922	 -124.30587	   56.71997	   28.93211	  -26.68504
 59648.35251	 -124.59470	   57.08030	   28.94108	  -26.68540
 59648.35579	 -124.88036	   57.43660	   28.95004	  -26.68576
 59648.35908	 -125.16286	   57.78885	   28.95899	  -26.68612
 59648.36237	 -125.44217	   58.13704	   28.96794	  -26.68648
 59648.36566	 -125.71828	   58.48115	   28.97689	  -26.68684
 59648.36894	 -125.99120	   58.82116	   28.98582	  -26.68720
 59648.37223	 -126.26092	   59.15706	   28.99474	  -26.68756
 59648.37552	 -126.52741	   59.48885	   29.00366	  -26.68792
 59648.37881	 -126.79066	   59.81651	   29.01257	  -26.68828
 59648.38209	 -127.05067	   60.14003	   29.02147	  -26.68864
 59648.38538	 -127.30744	   60.45937	   29.03036	  -26.68900
 59648.38867	 -127.56093	   60.77458	   29.03926	  -26.68936
 59648.39196	 -127.81116	   61.08558	   29.04814	  -26.68972
 59648.39524	 -128.05811	   61.39240	   29.05702	  -26.69008
 59648.39853	 -128.30177	   61.69501	   29.06588	  -26.69044
 59648.40182	 -128.54212	   61.99340	   29.07474	  -26.69080
 59648.40511	 -128.77918	   62.28757	   29.08360	  -26.69116
 59648.40839	 -129.01290	   62.57750	   29.09245	  -26.69152
 59648.41168	 -129.24331	   62.86318	   29.10129	  -26.69188
 59648.41497	 -129.47038	   63.14460	   29.11012	  -26.69224
 59648.41826	 -129.69412	   63.42174	   29.11894	  -26.69260
 59648.42154	 -129.91451	   63.69459	   29.12776	  -26.69296
 59648.42483	 -130.13153	   63.96315	   29.13657	  -26.69332
 59648.42812	 -130.34517	   64.22743	   29.14538	  -26.69368
 59648.43141	 -130.55545	   64.48737	   29.15417	  -26.69404
 59648.43469	 -130.76235	   64.74300	   29.16296	  -26.69440
 59648.43798	 -130.96585	   64.99430	   29.17174	  -26.69476
 59648.44127	 -131.16596	   65.24125	   29.18051	  -26.69512
 59648.44456	 -131.36266	   65.48384	   29.18927	  -26.69548
 59648.44784	 -131.55596	   65.72207	   29.19803	  -26.69584
 59648.45113	 -131.74582	   65.95594	   29.20679	  -26.69620
 59648.45442	 -131.93226	   66.18543	   29.21553	  -26.69656
 59648.45771	 -132.11528	   66.41052	   29.22427	  -26.69692
 59648.46099	 -132.29485	   66.63122	   29.23300	  -26.69728
 59648.46428	 -132.47098	   66.84751	   29.24172	  -26.69764
 59648.46757	 -132.64364	   67.05939	   29.25043	  -26.69800
 59648.47086	 -132.81284	   67.26686	   29.25915	  -26.69836
 59648.47414	 -132.97859	   67.46989	   29.26784	  -26.69872
 59648.47743	 -133.14087	   67.66848	   29.27653	  -26.69908
 59648.48072	 -133.29966	   67.86263	   29.28522	  -26.69944
 59648.48401	 -133.45498	   68.05232	   29.29389	  -26.69980
 59648.48729	 -133.60681	   68.23756	   29.30256	  -26.70016
 59648.49058	 -133.75514	   68.41833	   29.31122	  -26.70052
 59648.49387	 -133.89997	   68.59464	   29.31989	  -26.70088
 59648.49716	 -134.04130	   68.76646	   29.32853	  -26.70124
 59648.50044	 -134.17912	   68.93380	   29.33717	  -26.70160
 59648.50373	 -134.31342	   69.09665	   29.34580	  -26.70195
 59648.50702	 -134.44422	   69.25498	   29.35442	  -26.70231
 59648.51031	 -134.57148	   69.40884	   29.36304	  -26.70267
 59648.51359	 -134.69521	   69.55818	   29.37166	  -26.70303
 59648.51688	 -134.81542	   69.70300	   29.38026	  -26.70339
 59648.52017	 -134.93209	   69.84329	   29.38885	  -26.70375
 59648.52346	 -135.04522	   69.97907	   29.39743	  -26.70411
 59648.52674	 -135.15480	   70.11032	   29.40601	  -26.70447
 59648.53003	 -135.26083	   70.23704	   29.41458	  -26.70483
 59648.53332	 -135.36332	   70.35921	   29.42315	  -26.70519
 59648.53661	 -135.46225	   70.47684	   29.43171	  -26.70555
 59648.53989	 -135.55762	   70.58993	   29.44025	  -26.70591
 59648.54318	 -135.64943	   70.69846	   29.44879	  -26.70627
 59648.54647	 -135.73768	   70.80244	   29.45732	  -26.70663
 59648.54976	 -135.82236	   70.90186	   29.46584	  -26.70699
 59648.55304	 -135.90347	   70.99671	   29.47436	  -26.70735
 59648.55633	 -135.98101	   71.08701	   29.48288	  -26.70771
 59648.55962	 -136.05497	   71.17273	   29.49138	  -26.70807
 59648.56291	 -136.12536	   71.25388	   29.49987	  -26.70843
 59648.56619	 -136.19217	   71.33045	   29.50835	  -26.70879
 59648.56948	 -136.25540	   71.40245	   29.51683	  -26.70915
 59648.57277	 -136.31504	   71.46987	   29.52530	  -26.70951
 59648.57606	 -136.37110	   71.53271	   29.53377	  -26.70987
 59648.57934	 -136.42357	   71.59097	   29.54222	  -26.71023
 59648.58263	 -136.47245	   71.64464	   29.55066	  -26.71059
 59648.58592	 -136.51776	   71.69371	   29.55910	  -26.71095
 59648.58921	 -136.55947	   71.73820	   29.56753	  -26.71131
 59648.59249	 -136.59758	   71.77811	   29.57595	  -26.71167
 59648.59578	 -136.63210	   71.81342	   29.58436	  -26.71203
 59648.59907	 -136.66303	   71.84415	   29.59277	  -26.71239
 59648.60236	 -136.69036	   71.87028	   29.60117	  -26.71275
 59648.60564	 -136.71411	   71.89182	   29.60956	  -26.71311
 59648.60893	 -136.73426	   71.90875	   29.61794	  -26.71347
 59648.61222	 -136.75082	   71.92110	   29.62631	  -26.71383
 59648.61551	 -136.76377	   71.92887	   29.63467	  -26.71419
 59648.61879	 -136.77313	   71.93203	   29.64304	  -26.71455
 59648.62208	 -136.77891	   71.93060	   29.65138	  -26.71491
 59648.62537	 -136.78108	   71.92458	   29.65972	  -26.71526
 59648.62866	 -136.77968	   71.91396	   29.66805	  -26.71562
 59648.63194	 -136.77466	   71.89876	   29.67638	  -26.71598
 59648.63523	 -136.76607	   71.87895	   29.68469	  -26.71634
 59648.63852	 -136.75389	   71.85457	   29.69300	  -26.71670
 59648.64181	 -136.73809	   71.82561	   29.70130	  -26.71706
 59648.64509	 -136.71874	   71.79205	   29.70959	  -26.71742
 59648.64838	 -136.69578	   71.75391	   29.71788	  -26.71778
 59648.65167	 -136.66925	   71.71119	   29.72615	  -26.71814
 59648.65496	 -136.63913	   71.66388	   29.73441	  -26.71850
 59648.65824	 -136.60543	   71.61200	   29.74267	  -26.71886
 59648.66153	 -136.56815	   71.55555	   29.75092	  -26.71922
 59648.66482	 -136.52728	   71.49453	   29.75917	  -26.71958
 59648.66811	 -136.48284	   71.42894	   29.76740	  -26.71994
 59648.67139	 -136.43483	   71.35877	   29.77562	  -26.72030
 59648.67468	 -136.38326	   71.28404	   29.78383	  -26.72066
 59648.67797	 -136.32811	   71.20476	   29.79204	  -26.72102
 59648.68126	 -136.26940	   71.12092	   29.80023	  -26.72138
 59648.68454	 -136.20711	   71.03254	   29.80843	  -26.72174
 59648.68783	 -136.14128	   70.93960	   29.81661	  -26.72210
 59648.69112	 -136.07189	   70.84211	   29.82478	  -26.72246
 59648.69441	 -135.99895	   70.74008	   29.83295	  -26.72282
 59648.69769	 -135.92245	   70.63353	   29.84110	  -26.72318
 59648.70098	 -135.84242	   70.52243	   29.84925	  -26.72354
 59648.70427	 -135.75884	   70.40681	   29.85738	  -26.72390
 59648.70756	 -135.67170	   70.28669	   29.86552	  -26.72426
 59648.71084	 -135.58105	   70.16204	   29.87364	  -26.72462
 59648.71413	 -135.48687	   70.03287	   29.88175	  -26.72498
 59648.71742	 -135.38916	   69.89920	   29.88985	  -26.72534
 59648.72071	 -135.28793	   69.76103	   29.89795	  -26.72569
 59648.72399	 -135.18318	   69.61837	   29.90603	  -26.72605
 59648.72728	 -135.07492	   69.47121	   29.91412	  -26.72641
 59648.73057	 -134.96315	   69.31959	   29.92218	  -26.72677
 59648.73386	 -134.84788	   69.16348	   29.93024	  -26.72713
 59648.73714	 -134.72912	   69.00290	   29.93829	  -26.72749
 59648.74043	 -134.60686	   68.83786	   29.94633	  -26.72785
 59648.74372	 -134.48112	   68.66837	   29.95436	  -26.72821
 59648.74701	 -134.35189	   68.49442	   29.96238	  -26.72857
 59648.75029	 -134.21918	   68.31605	   29.97041	  -26.72893
 59648.75358	 -134.08300	   68.13324	   29.97841	  -26.72929
 59648.75687	 -133.94338	   67.94598	   29.98641	  -26.72965
 59648.76016	 -133.80027	   67.75433	   29.99440	  -26.73001
 59648.76344	 -133.65374	   67.55825	   30.00237	  -26.73037
 59648.76673	 -133.50374	   67.35778	   30.01034	  -26.73073
 59648.77002	 -133.35031	   67.15291	   30.01830	  -26.73109
 59648.77331	 -133.19343	   66.94367	   30.02626	  -26.73145
 59648.77659	 -133.03315	   66.73003	   30.03421	  -26.73181
 59648.77988	 -132.86943	   66.51203	   30.04214	  -26.73217
 59648.78317	 -132.70231	   66.28967	   30.05006	  -26.73253
 59648.78646	 -132.53178	   66.06296	   30.05798	  -26.73289
 59648.78974	 -132.35786	   65.83191	   30.06588	  -26.73325
 59648.79303	 -132.18053	   65.59653	   30.07379	  -26.73361
 59648.79632	 -131.99982	   65.35683	   30.08168	  -26.73397
 59648.79961	 -131.81575	   65.11280	   30.08955	  -26.73432
 59648.80289	 -131.62830	   64.86448	   30.09742	  -26.73468
 59648.80618	 -131.43750	   64.61185	   30.10528	  -26.73504
 59648.80947	 -131.24334	   64.35495	   30.11313	  -26.73540
 59648.81275	 -131.04583	   64.09378	   30.12097	  -26.73576
 59648.81604	 -130.84498	   63.82835	   30.12882	  -26.73612
 59648.81933	 -130.64081	   63.55866	   30.13664	  -26.73648
 59648.82262	 -130.43332	   63.28474	   30.14445	  -26.73684
 59648.82590	 -130.22251	   63.00658	   30.15226	  -26.73720
 59648.82919	 -130.00841	   62.72420	   30.16005	  -26.73756
 59648.83248	 -129.79101	   62.43761	   30.16784	  -26.73792
 59648.83577	 -129.57032	   62.14683	   30.17562	  -26.73828
 59648.83905	 -129.34636	   61.85187	   30.18339	  -26.73864
 59648.84234	 -129.11914	   61.55272	   30.19115	  -26.73900
 59648.84563	 -128.88865	   61.24942	   30.19889	  -26.73936
 59648.84892	 -128.65492	   60.94197	   30.20663	  -26.73972
 59648.85220	 -128.41795	   60.63038	   30.21436	  -26.74008
 59648.85549	 -128.17775	   60.31466	   30.22208	  -26.74044
 59648.85878	 -127.93431	   59.99485	   30.22980	  -26.74080
 59648.86207	 -127.68768	   59.67093	   30.23750	  -26.74116
 59648.86535	 -127.43786	   59.34291	   30.24520	  -26.74152
 59648.86864	 -127.18484	   59.01083	   30.25288	  -26.74188
 59648.87193	 -126.92864	   58.67468	   30.26055	  -26.74223
 59648.87522	 -126.66927	   58.33448	   30.26821	  -26.74259
 59648.87850	 -126.40674	   57.99025	   30.27587	  -26.74295
 59648.88179	 -126.14105	   57.64201	   30.28352	  -26.74331
 59648.88508	 -125.87224	   57.28976	   30.29115	  -26.74367
 59648.88837	 -125.60031	   56.93350	   30.29878	  -26.74403
 59648.89165	 -125.32525	   56.57327	   30.30639	  -26.74439
 59648.89494	 -125.04709	   56.20908	   30.31400	  -26.74475
 59648.89823	 -124.76583	   55.84093	   30.32160	  -26.74511
 59648.90152	 -124.48150	   55.46885	   30.32918	  -26.74547
 59648.90480	 -124.19408	   55.09285	   30.33677	  -26.74583
 59648.90809	 -123.90362	   54.71294	   30.34434	  -26.74619
 59648.91138	 -123.61010	   54.32914	   30.35189	  -26.74655
 59648.91467	 -123.31355	   53.94145	   30.35944	  -26.74691
 59648.91795	 -123.01397	   53.54991	   30.36698	  -26.74727
 59648.92124	 -122.71138	   53.15451	   30.37451	  -26.74763
 59648.92453	 -122.40579	   52.75529	   30.38204	  -26.74799
 59648.92782	 -122.09720	   52.35226	   30.38954	  -26.74835
 59648.93110	 -121.78565	   51.94541	   30.39704	  -26.74871
 59648.93439	 -121.47113	   51.53479	   30.40453	  -26.74907
 59648.93768	 -121.15365	   51.12040	   30.41201	  -26.74942
 59648.94097	 -120.83325	   50.70224	   30.41948	  -26.74978
 59648.94425	 -120.50991	   50.28036	   30.42694	  -26.75014
 59648.94754	 -120.18364	   49.85476	   30.43440	  -26.75050
 59648.95083	 -119.85450	   49.42545	   30.44184	  -26.75086
 59648.95412	 -119.52245	   48.99246	   30.44928	  -26.75122
 59648.95740	 -119.18754	   48.55579	   30.45670	  -26.75158
 59648.96069	 -118.84976	   48.11547	   30.46411	  -26.75194
 59648.96398	 -118.50914	   47.67151	   30.47151	  -26.75230
 59648.96727	 -118.16568	   47.22393	   30.47890	  -26.75266
 59648.97055	 -117.81938	   46.77276	   30.48629	  -26.75302
 59648.97384	 -117.47029	   46.31800	   30.49366	  -26.75338
 59648.97713	 -117.11841	   45.85966	   30.50103	  -26.75374
 59648.98042	 -116.76375	   45.39777	   30.50838	  -26.75410
 59648.98370	 -116.40631	   44.93236	   30.51572	  -26.75446
 59648.98699	 -116.04612	   44.46343	   30.52305	  -26.75482
 59648.99028	 -115.68320	   43.99101	   30.53038	  -26.75518
 59648.99357	 -115.31755	   43.51511	   30.53770	  -26.75554
 59648.99685	 -114.94919	   43.03575	   30.54500	  -26.75590
 59649.00014	 -114.57814	   42.55294	   30.55229	  -26.75625
 59649.00343	 -114.20440	   42.06671	   30.55958	  -26.75661
 59649.00672	 -113.82799	   41.57709	   30.56685	  -26.75697
 59649.01000	 -113.44894	   41.08406	   30.57411	  -26.75733
 59649.01329	 -113.06723	   40.58769	   30.58138	  -26.75769
 59649.01658	 -112.68291	   40.08796	   30.58862	  -26.75805
 59649.01987	 -112.29599	   39.58490	   30.59585	  -26.75841
 59649.02315	 -111.90648	   39.07853	   30.60308	  -26.75877
 59649.02644	 -111.51438	   38.56887	   30.61029	  -26.75913
 59649.02973	 -111.11973	   38.05594	   30.61749	  -26.75949
 59649.03302	 -110.72252	   37.53976	   30.62469	  -26.75985
 59649.03630	 -110.32277	   37.02036	   30.63188	  -26.76021
 59649.03959	 -109.92052	   36.49774	   30.63905	  -26.76057
 59649.04288	 -109.51576	   35.97193	   30.64622	  -26.76093
 59649.04617	 -109.10853	   35.44294	   30.65337	  -26.76129
 59649.04945	 -108.69882	   34.91080	   30.66052	  -26.76165
 59649.05274	 -108.28666	   34.37553	   30.66765	  -26.76201
 59649.05603	 -107.87206	   33.83716	   30.67477	  -26.76236
 59649.05932	 -107.45503	   33.29570	   30.68190	  -26.76272
 59649.06260	 -107.03561	   32.75116	   30.68900	  -26.76308
 59649.06589	 -106.61379	   32.20358	   30.69609	  -26.76344
 59649.06918	 -106.18961	   31.65296	   30.70318	  -26.76380
 59649.07247	 -105.76306	   31.09934	   30.71025	  -26.76416
 59649.07575	 -105.33417	   30.54274	   30.71732	  -26.76452
 59649.07904	 -104.90297	   29.98316	   30.72437	  -26.76488
 59649.08233	 -104.46943	   29.42067	   30.73142	  -26.76524
 59649.08562	 -104.03363	   28.85522	   30.73846	  -26.76560
 59649.08890	 -103.59555	   28.28689	   30.74548	  -26.76596
 59649.09219	 -103.15522	   27.71567	   30.75250	  -26.76632
 59649.09548	 -102.71263	   27.14161	   30.75950	  -26.76668
 59649.09877	 -102.26784	   26.56469	   30.76649	  -26.76704
 59649.10205	 -101.82084	   25.98497	   30.77348	  -26.76740
 59649.10534	 -101.37163	   25.40247	   30.78046	  -26.76776
 59649.10863	 -100.92026	   24.81719	   30.78742	  -26.76812
 59649.11192	 -100.46674	   24.22916	   30.79438	  -26.76847
 59649.11520	 -100.01108	   23.63840	   30.80132	  -26.76883
 59649.11849	  -99.55331	   23.04494	   30.80826	  -26.76919
 59649.12178	  -99.09344	   22.44880	   30.81518	  -26.76955
 59649.12507	  -98.63146	   21.85002	   30.82210	  -26.76991
 59649.12835	  -98.16743	   21.24859	   30.82901	  -26.77027
 59649.13164	  -97.70136	   20.64454	   30.83590	  -26.77063
 59649.13493	  -97.23325	   20.03791	   30.84279	  -26.77099
 59649.13822	  -96.76313	   19.42872	   30.84966	  -26.77135
 59649.14150	  -96.29101	   18.81698	   30.85652	  -26.77171
 59649.14479	  -95.81692	   18.20271	   30.86338	  -26.77207
 59649.14808	  -95.34086	   17.58596	   30.87023	  -26.77243
 59649.15137	  -94.86288	   16.96673	   30.87707	  -26.77279
 59649.15465	  -94.38296	   16.34504	   30.88389	  -26.77315
 59649.15794	  -93.90115	   15.72093	   30.89070	  -26.77351
 59649.16123	  -93.41744	   15.09442	   30.89751	  -26.77387
 59649.16452	  -92.93188	   14.46553	   30.90430	  -26.77422
 59649.16780	  -92.44446	   13.83428	   30.91109	  -26.77458
 59649.17109	  -91.95521	   13.20071	   30.91787	  -26.77494
 59649.17438	  -91.46415	   12.56482	   30.92463	  -26.77530
 59649.17767	  -90.97130	   11.92665	   30.93139	  -26.77566
 59649.18095	  -90.47668	   11.28621	   30.93813	  -26.77602
 59649.18424	  -89.98031	   10.64354	   30.94487	  -26.77638
 59649.18753	  -89.48219	    9.99867	   30.95159	  -26.77674
 59649.19082	  -88.98236	    9.35160	   30.95831	  -26.77710
 59649.19410	  -88.48082	    8.70238	   30.96502	  -26.77746
 59649.19739	  -87.97763	    8.05101	   30.97172	  -26.77782
 59649.20068	  -87.47276	    7.39753	   30.97840	  -26.77818
 59649.20397	  -86.96626	    6.74196	   30.98508	  -26.77854
 59649.20725	  -86.45814	    6.08433	   30.99174	  -26.77890
 59649.21054	  -85.94841	    5.42465	   30.99840	  -26.77926
 59649.21383	  -85.43711	    4.76296	   31.00504	  -26.77961
 59649.21712	  -84.92423	    4.09930	   31.01169	  -26.77997
 59649.22040	  -84.40982	    3.43365	   31.01831	  -26.78033
 59649.22369	  -83.89389	    2.76608	   31.02493	  -26.78069
 59649.22698	  -83.37645	    2.09658	   31.03154	  -26.78105
 59649.23027	  -82.85753	    1.42520	   31.03813	  -26.78141
 59649.23355	  -82.33715	    0.75195	   31.04472	  -26.78177
 59649.23684	  -81.81532	    0.07687	   31.05130	  -26.78213
 59649.24013	  -81.29206	   -0.60002	   31.05787	  -26.78249
 59649.24342	  -80.76741	   -1.27871	   31.06443	  -26.78285
 59649.24670	  -80.24137	   -1.95915	   31.07098	  -26.78321
 59649.24999	  -79.71396	   -2.64133	   31.07751	  -26.78357
 59649.25328	  -79.18522	   -3.32522	   31.08404	  -26.78393
 59649.25657	  -78.65515	   -4.01080	   31.09056	  -26.78429
 59649.25985	  -78.12378	   -4.69803	   31.09707	  -26.78464
 59649.26314	  -77.59110	   -5.38688	   31.10358	  -26.78500
 59649.26643	  -77.05719	   -6.07737	   31.11006	  -26.78536
 59649.26972	  -76.52203	   -6.76941	   31.11654	  -26.78572
 59649.27300	  -75.98565	   -7.46302	   31.12301	  -26.78608
 59649.27629	  -75.44806	   -8.15815	   31.12947	  -26.78644
 59649.27958	  -74.90930	   -8.85479	   31.13592	  -26.78680
 59649.28287	  -74.36937	   -9.55291	   31.14236	  -26.78716
 59649.28615	  -73.82830	  -10.25245	   31.14880	  -26.78752
 59649.28944	  -73.28611	  -10.95344	   31.15522	  -26.78788
 59649.29273	  -72.74282	  -11.65581	   31.16164	  -26.78824
 59649.29602	  -72.19846	  -12.35956	   31.16804	  -26.78860
 59649.29930	  -71.65305	  -13.06465	   31.17443	  -26.78896
 59649.30259	  -71.10660	  -13.77106	   31.18081	  -26.78932
 59649.30588	  -70.55913	  -14.47876	   31.18718	  -26.78967
 59649.30917	  -70.01066	  -15.18771	   31.19356	  -26.79003
 59649.31245	  -69.46122	  -15.89791	   31.19991	  -26.79039
 59649.31574	  -68.91083	  -16.60931	   31.20626	  -26.79075
 59649.31903	  -68.35951	  -17.32190	   31.21259	  -26.79111
 59649.32231	  -67.80728	  -18.03563	   31.21892	  -26.79147
 59649.32560	  -67.25416	  -18.75050	   31.22523	  -26.79183
 59649.32889	  -66.70018	  -19.46648	   31.23154	  -26.79219
 59649.33218	  -66.14534	  -20.18351	   31.23784	  -26.79255
 59649.33546	  -65.58967	  -20.90160	   31.24413	  -26.79291
 59649.33875	  -65.03321	  -21.62071	   31.25041	  -26.79327
 59649.34204	  -64.47597	  -22.34081	   31.25668	  -26.79363
 59649.34533	  -63.91796	  -23.06188	   31.26294	  -26.79399
 59649.34861	  -63.35921	  -23.78389	   31.26919	  -26.79435
 59649.35190	  -62.79974	  -24.50680	   31.27543	  -26.79470
 59649.35519	  -62.23957	  -25.23059	   31.28167	  -26.79506
 59649.35848	  -61.67873	  -25.95524	   31.28789	  -26.79542
 59649.36176	  -61.11723	  -26.68072	   31.29410	  -26.79578
 59649.36505	  -60.55511	  -27.40700	   31.30030	  -26.79614
 59649.36834	  -59.99237	  -28.13406	   31.30650	  -26.79650
 59649.37163	  -59.42905	  -28.86186	   31.31268	  -26.79686
 59649.37491	  -58.86515	  -29.59037	   31.31886	  -26.79722
 59649.37820	  -58.30070	  -30.31957	   31.32503	  -26.79758
 59649.38149	  -57.73573	  -31.04944	   31.33119	  -26.79794
 59649.38478	  -57.17026	  -31.77994	   31.33733	  -26.79830
 59649.38806	  -56.60430	  -32.51104	   31.34347	  -26.79866
 59649.39135	  -56.03789	  -33.24273	   31.34960	  -26.79902
 59649.39464	  -55.47105	  -33.97497	   31.35572	  -26.79937
 59649.39793	  -54.90378	  -34.70773	   31.36183	  -26.79973
 59649.40121	  -54.33610	  -35.44097	   31.36794	  -26.80009
 59649.40450	  -53.76808	  -36.17470	   31.37403	  -26.80045
 59649.40779	  -53.19969	  -36.90885	   31.38012	  -26.80081
 59649.41108	  -52.63098	  -37.64343	   31.38619	  -26.80117
 59649.41436	  -52.06196	  -38.37839	   31.39225	  -26.80153
 59649.41765	  -51.49266	  -39.11369	   31.39831	  -26.80189
 59649.42094	  -50.92309	  -39.84933	   31.40436	  -26.80225
 59649.42423	  -50.35328	  -40.58526	   31.41040	  -26.80261
 59649.42751	  -49.78325	  -41.32146	   31.41643	  -26.80297
 59649.43080	  -49.21303	  -42.05791	   31.42245	  -26.80333
 59649.43409	  -48.64263	  -42.79457	   31.42846	  -26.80368
 59649.43738	  -48.07208	  -43.53142	   31.43446	  -26.80404
 59649.44066	  -47.50140	  -44.26843	   31.44046	  -26.80440
 59649.44395	  -46.93061	  -45.00556	   31.44644	  -26.80476
 59649.44724	  -46.35972	  -45.74279	   31.45242	  -26.80512
 59649.45053	  -45.78878	  -46.48010	   31.45839	  -26.80548
 59649.45381	  -45.21779	  -47.21745	   31.46435	  -26.80584
 59649.45710	  -44.64679	  -47.95483	   31.47029	  -26.80620
 59649.46039	  -44.07579	  -48.69219	   31.47623	  -26.80656
 59649.46368	  -43.50481	  -49.42950	   31.48216	  -26.80692
 59649.46696	  -42.93387	  -50.16675	   31.48809	  -26.80728
 59649.47025	  -42.36300	  -50.90390	   31.49401	  -26.80764
 59649.47354	  -41.79222	  -51.64093	   31.49991	  -26.80800
 59649.47683	  -41.22156	  -52.37781	   31.50581	  -26.80835
 59649.48011	  -40.65103	  -53.11450	   31.51169	  -26.80871
 59649.48340	  -40.08066	  -53.85098	   31.51757	  -26.80907
 59649.48669	  -39.51047	  -54.58723	   31.52344	  -26.80943
 59649.48998	  -38.94047	  -55.32321	   31.52930	  -26.80979
 59649.49326	  -38.37070	  -56.05889	   31.53516	  -26.81015
 59649.49655	  -37.80117	  -56.79424	   31.54101	  -26.81051
 59649.49984	  -37.23192	  -57.52925	   31.54684	  -26.81087
 59649.50313	  -36.66295	  -58.26388	   31.55267	  -26.81123
 59649.50641	  -36.09430	  -58.99810	   31.55849	  -26.81159
 59649.50970	  -35.52598	  -59.73189	   31.56429	  -26.81195
 59649.51299	  -34.95802	  -60.46520	   31.57009	  -26.81231
 59649.51628	  -34.39042	  -61.19801	   31.57590	  -26.81266
 59649.51956	  -33.82323	  -61.93031	   31.58168	  -26.81302
 59649.52285	  -33.25647	  -62.66206	   31.58746	  -26.81338
 59649.52614	  -32.69016	  -63.39323	   31.59322	  -26.81374
 59649.52943	  -32.12430	  -64.12379	   31.59898	  -26.81410
 59649.53271	  -31.55894	  -64.85372	   31.60473	  -26.81446
 59649.53600	  -30.99410	  -65.58299	   31.61047	  -26.81482
 59649.53929	  -30.42977	  -66.31155	   31.61621	  -26.81518
 59649.54258	  -29.86601	  -67.03940	   31.62194	  -26.81554
 59649.54586	  -29.30283	  -67.76651	   31.62765	  -26.81590
 59649.54915	  -28.74025	  -68.49283	   31.63336	  -26.81626
 59649.55244	  -28.17828	  -69.21835	   31.63906	  -26.81661
 59649.55573	  -27.61697	  -69.94304	   31.64475	  -26.81697
 59649.55901	  -27.05632	  -70.66686	   31.65044	  -26.81733
 59649.56230	  -26.49634	  -71.38978	   31.65612	  -26.81769
 59649.56559	  -25.93709	  -72.11180	   31.66179	  -26.81805
 59649.56888	  -25.37858	  -72.83287	   31.66745	  -26.81841
 59649.57216	  -24.82081	  -73.55297	   31.67310	  -26.81877
 59649.57545	  -24.26381	  -74.27205	   31.67874	  -26.81913
 59649.57874	  -23.70763	  -74.99012	   31.68437	  -26.81949
 59649.58203	  -23.15226	  -75.70712	   31.69000	  -26.81985
 59649.58531	  -22.59772	  -76.42302	   31.69563	  -26.82021
 59649.58860	  -22.04406	  -77.13783	   31.70124	  -26.82056
 59649.59189	  -21.49127	  -77.85147	   31.70684	  -26.82092
 59649.59518	  -20.93941	  -78.56397	   31.71243	  -26.82128
 59649.59846	  -20.38846	  -79.27525	   31.71802	  -26.82164
 59649.60175	  -19.83848	  -79.98531	   31.72360	  -26.82200
 59649.60504	  -19.28946	  -80.69411	   31.72917	  -26.82236
 59649.60833	  -18.74143	  -81.40163	   31.73474	  -26.82272
 59649.61161	  -18.19442	  -82.10783	   31.74029	  -26.82308
 59649.61490	  -17.64845	  -82.81270	   31.74584	  -26.82344
 59649.61819	  -17.10355	  -83.51621	   31.75138	  -26.82380
 59649.62148	  -16.55973	  -84.21833	   31.75691	  -26.82416
 59649.62476	  -16.01701	  -84.91902	   31.76243	  -26.82451
 59649.62805	  -15.47540	  -85.61826	   31.76795	  -26.82487
 59649.63134	  -14.93496	  -86.31603	   31.77345	  -26.82523
 59649.63463	  -14.39567	  -87.01228	   31.77896	  -26.82559
 59649.63791	  -13.85758	  -87.70700	   31.78445	  -26.82595
 59649.64120	  -13.32070	  -88.40017	   31.78994	  -26.82631
 59649.64449	  -12.78505	  -89.09175	   31.79541	  -26.82667
 59649.64778	  -12.25065	  -89.78172	   31.80088	  -26.82703
 59649.65106	  -11.71754	  -90.47005	   31.80634	  -26.82739
 59649.65435	  -11.18572	  -91.15670	   31.81179	  -26.82775
 59649.65764	  -10.65521	  -91.84166	   31.81725	  -26.82811
 59649.66093	  -10.12605	  -92.52490	   31.82269	  -26.82846
 59649.66421	   -9.59824	  -93.20638	   31.82812	  -26.82882
 59649.66750	   -9.07182	  -93.88609	   31.83354	  -26.82918
 59649.67079	   -8.54680	  -94.56400	   31.83896	  -26.82954
 59649.67408	   -8.02321	  -95.24007	   31.84436	  -26.82990
 59649.67736	   -7.50106	  -95.91429	   31.84976	  -26.83026
 59649.68065	   -6.98037	  -96.58661	   31.85517	  -26.83062
 59649.68394	   -6.46117	  -97.25702	   31.86055	  -26.83098
 59649.68723	   -5.94348	  -97.92550	   31.86593	  -26.83134
 59649.69051	   -5.42732	  -98.59202	   31.87130	  -26.83170
 59649.69380	   -4.91272	  -99.25654	   31.87666	  -26.83205
 59649.69709	   -4.39968	  -99.91905	   31.88202	  -26.83241
 59649.70038	   -3.88822	 -100.57950	   31.88737	  -26.83277
 59649.70366	   -3.37838	 -101.23788	   31.89272	  -26.83313
 59649.70695	   -2.87018	 -101.89416	   31.89805	  -26.83349
 59649.71024	   -2.36362	 -102.54832	   31.90338	  -26.83385
 59649.71353	   -1.85875	 -103.20034	   31.90869	  -26.83421
 59649.71681	   -1.35556	 -103.85016	   31.91401	  -26.83457
 59649.72010	   -0.85409	 -104.49780	   31.91931	  -26.83493
 59649.72339	   -0.35435	 -105.14320	   31.92461	  -26.83529
 59649.72668	    0.14363	 -105.78634	   31.92991	  -26.83564
 59649.72996	    0.63984	 -106.42721	   31.93519	  -26.83600
 59649.73325	    1.13425	 -107.06577	   31.94046	  -26.83636
 59649.73654	    1.62684	 -107.70200	   31.94573	  -26.83672
 59649.73983	    2.11760	 -108.33586	   31.95099	  -26.83708
 59649.74311	    2.60650	 -108.96735	   31.95625	  -26.83744
 59649.74640	    3.09353	 -109.59642	   31.96150	  -26.83780
 59649.74969	    3.57866	 -110.22307	   31.96673	  -26.83816
 59649.75298	    4.06189	 -110.84724	   31.97198	  -26.83852
 59649.75626	    4.54317	 -111.46894	   31.97720	  -26.83888
 59649.75955	    5.02249	 -112.08813	   31.98242	  -26.83923
 59649.76284	    5.49985	 -112.70478	   31.98763	  -26.83959
 59649.76613	    5.97521	 -113.31887	   31.99284	  -26.83995
 59649.76941	    6.44856	 -113.93037	   31.99804	  -26.84031
 59649.77270	    6.91987	 -114.53926	   32.00323	  -26.84067
 59649.77599	    7.38915	 -115.14551	   32.00842	  -26.84103
 59649.77928	    7.85633	 -115.74912	   32.01360	  -26.84139
 59649.78256	    8.32143	 -116.35003	   32.01877	  -26.84175
 59649.78585	    8.78442	 -116.94824	   32.02393	  -26.84211
 59649.78914	    9.24529	 -117.54371	   32.02909	  -26.84247
 59649.79243	    9.70401	 -118.13642	   32.03424	  -26.84282
 59649.79571	   10.16056	 -118.72636	   32.03938	  -26.84318
 59649.79900	   10.61492	 -119.31348	   32.04452	  -26.84354
 59649.80229	   11.06709	 -119.89778	   32.04965	  -26.84390
 59649.80558	   11.51702	 -120.47923	   32.05478	  -26.84426
 59649.80886	   11.96472	 -121.05779	   32.05989	  -26.84462
 59649.81215	   12.41015	 -121.63346	   32.06500	  -26.84498
 59649.81544	   12.85331	 -122.20621	   32.07010	  -26.84534
 59649.81873	   13.29418	 -122.77600	   32.07520	  -26.84570
 59649.82201	   13.73272	 -123.34283	   32.08029	  -26.84605
 59649.82530	   14.16895	 -123.90664	   32.08538	  -26.84641
 59649.82859	   14.60281	 -124.46746	   32.09045	  -26.84677
 59649.83188	   15.03430	 -125.02523	   32.09552	  -26.84713
 59649.83516	   15.46341	 -125.57993	   32.10058	  -26.84749
 59649.83845	   15.89011	 -126.13156	   32.10564	  -26.84785
 59649.84174	   16.31438	 -126.68008	   32.11069	  -26.84821
 59649.84502	   16.73622	 -127.22546	   32.11573	  -26.84857
 59649.84831	   17.15562	 -127.76767	   32.12077	  -26.84893
 59649.85160	   17.57252	 -128.30672	   32.12580	  -26.84929
 59649.85489	   17.98694	 -128.84257	   32.13082	  -26.84964
 59649.85817	   18.39884	 -129.37521	   32.13584	  -26.85000
 59649.86146	   18.80822	 -129.90459	   32.14085	  -26.85036
 59649.86475	   19.21506	 -130.43071	   32.14585	  -26.85072
 59649.86804	   19.61933	 -130.95355	   32.15085	  -26.85108
 59649.87132	   20.02103	 -131.47307	   32.15585	  -26.85144
 59649.87461	   20.42013	 -131.98926	   32.16083	  -26.85180
 59649.87790	   20.81661	 -132.50211	   32.16581	  -26.85216
 59649.88119	   21.21047	 -133.01159	   32.17078	  -26.85252
 59649.88447	   21.60169	 -133.51767	   32.17574	  -26.85287
 59649.88776	   21.99024	 -134.02033	   32.18070	  -26.85323
 59649.89105	   22.37611	 -134.51956	   32.18565	  -26.85359
 59649.89434	   22.75930	 -135.01533	   32.19060	  -26.85395
 59649.89762	   23.13978	 -135.50762	   32.19554	  -26.85431
 59649.90091	   23.51753	 -135.99642	   32.20048	  -26.85467
 59649.90420	   23.89253	 -136.48171	   32.20540	  -26.85503
 59649.90749	   24.26477	 -136.96345	   32.21032	  -26.85539
 59649.91077	   24.63425	 -137.44164	   32.21523	  -26.85575
 59649.91406	   25.00094	 -137.91624	   32.22014	  -26.85610
 59649.91735	   25.36481	 -138.38726	   32.22504	  -26.85646
 59649.92064	   25.72588	 -138.85465	   32.22994	  -26.85682
 59649.92392	   26.08411	 -139.31840	   32.23483	  -26.85718
 59649.92721	   26.43948	 -139.77850	   32.23971	  -26.85754
 59649.93050	   26.79199	 -140.23493	   32.24459	  -26.85790
 59649.93379	   27.14162	 -140.68766	   32.24946	  -26.85826
 59649.93707	   27.48836	 -141.13667	   32.25432	  -26.85862
 59649.94036	   27.83219	 -141.58195	   32.25918	  -26.85897
 59649.94365	   28.17309	 -142.02349	   32.26403	  -26.85933
 59649.94694	   28.51106	 -142.46124	   32.26888	  -26.85969
 59649.95022	   28.84607	 -142.89521	   32.27372	  -26.86005
 59649.95351	   29.17812	 -143.32538	   32.27855	  -26.86041
 59649.95680	   29.50717	 -143.75173	   32.28338	  -26.86077
 59649.96009	   29.83324	 -144.17423	   32.28820	  -26.86113
 59649.96337	   30.15630	 -144.59287	   32.29301	  -26.86149
 59649.96666	   30.47633	 -145.00763	   32.29782	  -26.86185
 59649.96995	   30.79334	 -145.41850	   32.30263	  -26.86220
 59649.97324	   31.10728	 -145.82545	   32.30742	  -26.86256
 59649.97652	   31.41817	 -146.22848	   32.31221	  -26.86292
 59649.97981	   31.72597	 -146.62756	   32.31699	  -26.86328
 59649.98310	   32.03069	 -147.02267	   32.32177	  -26.86364
 59649.98639	   32.33230	 -147.41381	   32.32654	  -26.86400
 59649.98967	   32.63080	 -147.80095	   32.33130	  -26.86436
 59649.99296	   32.92617	 -148.18407	   32.33606	  -26.86472
 59649.99625	   33.21839	 -148.56317	   32.34082	  -26.86507
 59649.99954	   33.50747	 -148.93822	   32.34557	  -26.86543
 59650.00282	   33.79338	 -149.30920	   32.35031	  -26.86579
 59650.00611	   34.07610	 -149.67612	   32.35504	  -26.86615
 59650.00940	   34.35563	 -150.03894	   32.35977	  -26.86651
 59650.01269	   34.63197	 -150.39765	   32.36449	  -26.86687
 59650.01597	   34.90508	 -150.75224	   32.36921	  -26.86723
 59650.01926	   35.17499	 -151.10268	   32.37393	  -26.86759
 59650.02255	   35.44164	 -151.44898	   32.37863	  -26.86795
 59650.02584	   35.70504	 -151.79112	   32.38333	  -26.86830
 59650.02912	   35.96518	 -152.12906	   32.38802	  -26.86866
 59650.03241	   36.22205	 -152.46281	   32.39270	  -26.86902
 59650.03570	   36.47563	 -152.79236	   32.39738	  -26.86938
 59650.03899	   36.72593	 -153.11767	   32.40206	  -26.86974
 59650.04227	   36.97292	 -153.43874	   32.40672	  -26.87010
 59650.04556	   37.21660	 -153.75556	   32.41139	  -26.87046
 59650.04885	   37.45694	 -154.06812	   32.41605	  -26.87082
 59650.05214	   37.69395	 -154.37639	   32.42070	  -26.87117
 59650.05542	   37.92761	 -154.68038	   32.42534	  -26.87153
 59650.05871	   38.15790	 -154.98006	   32.42998	  -26.87189
 59650.06200	   38.38484	 -155.27542	   32.43461	  -26.87225
 59650.06529	   38.60840	 -155.56645	   32.43924	  -26.87261
 59650.06857	   38.82858	 -155.85313	   32.44386	  -26.87297
 59650.07186	   39.04535	 -156.13546	   32.44848	  -26.87333
 59650.07515	   39.25872	 -156.41342	   32.45309	  -26.87369
 59650.07844	   39.46867	 -156.68701	   32.45769	  -26.87404
 59650.08172	   39.67520	 -156.95620	   32.46228	  -26.87440
 59650.08501	   39.87830	 -157.22099	   32.46687	  -26.87476
 59650.08830	   40.07795	 -157.48136	   32.47146	  -26.87512
 59650.09159	   40.27415	 -157.73731	   32.47603	  -26.87548
 59650.09487	   40.46690	 -157.98882	   32.48061	  -26.87584
 59650.09816	   40.65618	 -158.23588	   32.48518	  -26.87620
 59650.10145	   40.84197	 -158.47849	   32.48974	  -26.87656
 59650.10474	   41.02428	 -158.71663	   32.49429	  -26.87691
 59650.10802	   41.20311	 -158.95028	   32.49884	  -26.87727
 59650.11131	   41.37842	 -159.17946	   32.50338	  -26.87763
 59650.11460	   41.55024	 -159.40413	   32.50792	  -26.87799
 59650.11789	   41.71853	 -159.62430	   32.51245	  -26.87835
 59650.12117	   41.88331	 -159.83993	   32.51698	  -26.87871
 59650.12446	   42.04456	 -160.05105	   32.52150	  -26.87907
 59650.12775	   42.20226	 -160.25764	   32.52601	  -26.87942
 59650.13104	   42.35641	 -160.45968	   32.53052	  -26.87978
 59650.13432	   42.50702	 -160.65716	   32.53502	  -26.88014
 59650.13761	   42.65407	 -160.85008	   32.53951	  -26.88050
 59650.14090	   42.79756	 -161.03843	   32.54400	  -26.88086
 59650.14419	   42.93748	 -161.22220	   32.54849	  -26.88122
 59650.14747	   43.07382	 -161.40138	   32.55297	  -26.88158
 59650.15076	   43.20658	 -161.57596	   32.55744	  -26.88194
 59650.15405	   43.33574	 -161.74596	   32.56190	  -26.88229
 59650.15734	   43.46131	 -161.91133	   32.56636	  -26.88265
 59650.16062	   43.58328	 -162.07210	   32.57081	  -26.88301
 59650.16391	   43.70165	 -162.22823	   32.57526	  -26.88337
 59650.16720	   43.81640	 -162.37974	   32.57970	  -26.88373
 59650.17049	   43.92754	 -162.52660	   32.58414	  -26.88409
 59650.17377	   44.03507	 -162.66882	   32.58857	  -26.88445
 59650.17706	   44.13895	 -162.80640	   32.59299	  -26.88481
 59650.18035	   44.23921	 -162.93932	   32.59741	  -26.88516
 59650.18364	   44.33583	 -163.06758	   32.60182	  -26.88552
 59650.18692	   44.42882	 -163.19117	   32.60622	  -26.88588
 59650.19021	   44.51815	 -163.31009	   32.61062	  -26.88624
 59650.19350	   44.60384	 -163.42433	   32.61501	  -26.88660
 59650.19679	   44.68590	 -163.53387	   32.61940	  -26.88696
 59650.20007	   44.76428	 -163.63875	   32.62378	  -26.88732
 59650.20336	   44.83900	 -163.73893	   32.62816	  -26.88767
 59650.20665	   44.91006	 -163.83441	   32.63253	  -26.88803
 59650.20994	   44.97746	 -163.92518	   32.63689	  -26.88839
 59650.21322	   45.04118	 -164.01127	   32.64124	  -26.88875
 59650.21651	   45.10123	 -164.09263	   32.64559	  -26.88911
 59650.21980	   45.15763	 -164.16927	   32.64995	  -26.88947
 59650.22309	   45.21032	 -164.24122	   32.65428	  -26.88983
 59650.22637	   45.25934	 -164.30843	   32.65861	  -26.89018
 59650.22966	   45.30468	 -164.37093	   32.66294	  -26.89054
 59650.23295	   45.34634	 -164.42870	   32.66726	  -26.89090
 59650.23624	   45.38431	 -164.48174	   32.67157	  -26.89126
 59650.23952	   45.41858	 -164.53006	   32.67588	  -26.89162
 59650.24281	   45.44917	 -164.57365	   32.68018	  -26.89198
 59650.24610	   45.47608	 -164.61248	   32.68448	  -26.89234
 59650.24939	   45.49928	 -164.64659	   32.68877	  -26.89270
 59650.25267	   45.51879	 -164.67597	   32.69305	  -26.89305
 59650.25596	   45.53460	 -164.70061	   32.69733	  -26.89341
 59650.25925	   45.54671	 -164.72051	   32.70160	  -26.89377
 59650.26254	   45.55513	 -164.73567	   32.70586	  -26.89413
 59650.26582	   45.55986	 -164.74608	   32.71012	  -26.89449
 59650.26911	   45.56087	 -164.75176	   32.71437	  -26.89485
 59650.27240	   45.55821	 -164.75268	   32.71863	  -26.89521
 59650.27569	   45.55184	 -164.74886	   32.72287	  -26.89556
 59650.27897	   45.54176	 -164.74031	   32.72710	  -26.89592
 59650.28226	   45.52799	 -164.72701	   32.73133	  -26.89628
 59650.28555	   45.51052	 -164.70897	   32.73555	  -26.89664
 59650.28884	   45.48936	 -164.68618	   32.73976	  -26.89700
 59650.29212	   45.46450	 -164.65866	   32.74397	  -26.89736
 59650.29541	   45.43594	 -164.62639	   32.74817	  -26.89772
 59650.29870	   45.40369	 -164.58939	   32.75237	  -26.89807
 59650.30199	   45.36774	 -164.54765	   32.75656	  -26.89843
 59650.30527	   45.32810	 -164.50117	   32.76075	  -26.89879
 59650.30856	   45.28477	 -164.44997	   32.76492	  -26.89915
 59650.31185	   45.23775	 -164.39403	   32.76909	  -26.89951
 59650.31514	   45.18704	 -164.33336	   32.77326	  -26.89987
 59650.31842	   45.13264	 -164.26797	   32.77741	  -26.90023
 59650.32171	   45.07457	 -164.19785	   32.78157	  -26.90058
 59650.32500	   45.01281	 -164.12301	   32.78572	  -26.90094
 59650.32829	   44.94737	 -164.04346	   32.78986	  -26.90130
 59650.33157	   44.87826	 -163.95918	   32.79399	  -26.90166
 59650.33486	   44.80546	 -163.87021	   32.79811	  -26.90202
 59650.33815	   44.72900	 -163.77652	   32.80223	  -26.90238
 59650.34144	   44.64888	 -163.67812	   32.80635	  -26.90274
 59650.34472	   44.56508	 -163.57503	   32.81045	  -26.90309
 59650.34801	   44.47763	 -163.46724	   32.81456	  -26.90345
 59650.35130	   44.38652	 -163.35476	   32.81866	  -26.90381
 59650.35459	   44.29175	 -163.23759	   32.82274	  -26.90417
 59650.35787	   44.19334	 -163.11575	   32.82682	  -26.90453
 59650.36116	   44.09127	 -162.98923	   32.83090	  -26.90489
 59650.36445	   43.98557	 -162.85803	   32.83497	  -26.90525
 59650.36773	   43.87622	 -162.72218	   32.83903	  -26.90560
 59650.37102	   43.76324	 -162.58167	   32.84308	  -26.90596
 59650.37431	   43.64665	 -162.43648	   32.84714	  -26.90632
 59650.37760	   43.52643	 -162.28666	   32.85118	  -26.90668
 59650.38088	   43.40258	 -162.13220	   32.85522	  -26.90704
 59650.38417	   43.27511	 -161.97311	   32.85924	  -26.90740
 59650.38746	   43.14404	 -161.80938	   32.86327	  -26.90776
 59650.39075	   43.00937	 -161.64104	   32.86728	  -26.90811
 59650.39403	   42.87109	 -161.46808	   32.87129	  -26.90847
 59650.39732	   42.72923	 -161.29051	   32.87529	  -26.90883
 59650.40061	   42.58379	 -161.10834	   32.87930	  -26.90919
 59650.40390	   42.43475	 -160.92158	   32.88329	  -26.90955
 59650.40718	   42.28214	 -160.73025	   32.88727	  -26.90991
 59650.41047	   42.12596	 -160.53433	   32.89124	  -26.91026
 59650.41376	   41.96622	 -160.33385	   32.89521	  -26.91062
 59650.41705	   41.80294	 -160.12880	   32.89917	  -26.91098
 59650.42033	   41.63610	 -159.91920	   32.90313	  -26.91134
 59650.42362	   41.46572	 -159.70507	   32.90708	  -26.91170
 59650.42691	   41.29182	 -159.48638	   32.91103	  -26.91206
 59650.43020	   41.11437	 -159.26319	   32.91496	  -26.91242
 59650.43348	   40.93340	 -159.03549	   32.91889	  -26.91277
 59650.43677	   40.74893	 -158.80327	   32.92281	  -26.91313
 59650.44006	   40.56095	 -158.56656	   32.92673	  -26.91349
 59650.44335	   40.36948	 -158.32536	   32.93064	  -26.91385
 59650.44663	   40.17451	 -158.07970	   32.93454	  -26.91421
 59650.44992	   39.97606	 -157.82956	   32.93843	  -26.91457
 59650.45321	   39.77415	 -157.57497	   32.94233	  -26.91493
 59650.45650	   39.56877	 -157.31593	   32.94621	  -26.91528
 59650.45978	   39.35993	 -157.05247	   32.95008	  -26.91564
 59650.46307	   39.14764	 -156.78459	   32.95395	  -26.91600
 59650.46636	   38.93192	 -156.51229	   32.95781	  -26.91636
 59650.46965	   38.71277	 -156.23559	   32.96166	  -26.91672
 59650.47293	   38.49020	 -155.95451	   32.96551	  -26.91708
 59650.47622	   38.26421	 -155.66906	   32.96935	  -26.91743
 59650.47951	   38.03483	 -155.37923	   32.97319	  -26.91779
 59650.48280	   37.80205	 -155.08506	   32.97702	  -26.91815
 59650.48608	   37.56589	 -154.78655	   32.98084	  -26.91851
 59650.48937	   37.32635	 -154.48371	   32.98465	  -26.91887
 59650.49266	   37.08346	 -154.17656	   32.98845	  -26.91923
 59650.49595	   36.83720	 -153.86512	   32.99225	  -26.91959
 59650.49923	   36.58761	 -153.54938	   32.99604	  -26.91994
 59650.50252	   36.33469	 -153.22936	   32.99982	  -26.92030
 59650.50581	   36.07846	 -152.90507	   33.00361	  -26.92066
 59650.50910	   35.81889	 -152.57656	   33.00738	  -26.92102
 59650.51238	   35.55604	 -152.24381	   33.01114	  -26.92138
 59650.51567	   35.28990	 -151.90683	   33.01489	  -26.92174
 59650.51896	   35.02047	 -151.56565	   33.01864	  -26.92209
 59650.52225	   34.74778	 -151.22028	   33.02238	  -26.92245
 59650.52553	   34.47183	 -150.87074	   33.02611	  -26.92281
 59650.52882	   34.19264	 -150.51702	   33.02984	  -26.92317
 59650.53211	   33.91022	 -150.15916	   33.03357	  -26.92353
 59650.53540	   33.62458	 -149.79717	   33.03728	  -26.92389
 59650.53868	   33.33572	 -149.43107	   33.04099	  -26.92424
 59650.54197	   33.04368	 -149.06085	   33.04468	  -26.92460
 59650.54526	   32.74844	 -148.68657	   33.04837	  -26.92496
 59650.54855	   32.45003	 -148.30820	   33.05206	  -26.92532
 59650.55183	   32.14846	 -147.92578	   33.05573	  -26.92568
 59650.55512	   31.84374	 -147.53932	   33.05940	  -26.92604
 59650.55841	   31.53590	 -147.14883	   33.06307	  -26.92640
 59650.56170	   31.22492	 -146.75435	   33.06673	  -26.92675
 59650.56498	   30.91084	 -146.35587	   33.07037	  -26.92711
 59650.56827	   30.59366	 -145.95342	   33.07401	  -26.92747
 59650.57156	   30.27339	 -145.54701	   33.07764	  -26.92783
 59650.57485	   29.95006	 -145.13667	   33.08127	  -26.92819
 59650.57813	   29.62367	 -144.72240	   33.08488	  -26.92855
 59650.58142	   29.29423	 -144.30423	   33.08849	  -26.92890
 59650.58471	   28.96178	 -143.88216	   33.09211	  -26.92926
 59650.58800	   28.62630	 -143.45623	   33.09570	  -26.92962
 59650.59128	   28.28781	 -143.02645	   33.09929	  -26.92998
 59650.59457	   27.94634	 -142.59283	   33.10287	  -26.93034
 59650.59786	   27.60189	 -142.15540	   33.10644	  -26.93070
 59650.60115	   27.25450	 -141.71416	   33.11001	  -26.93105
 59650.60443	   26.90414	 -141.26916	   33.11356	  -26.93141
 59650.60772	   26.55086	 -140.82038	   33.11711	  -26.93177
 59650.61101	   26.19467	 -140.36787	   33.12067	  -26.93213
 59650.61430	   25.83557	 -139.91163	   33.12420	  -26.93249
 59650.61758	   25.47358	 -139.45169	   33.12773	  -26.93285
 59650.62087	   25.10873	 -138.98806	   33.13125	  -26.93320
 59650.62416	   24.74102	 -138.52077	   33.13476	  -26.93356
 59650.62745	   24.37046	 -138.04983	   33.13827	  -26.93392
 59650.63073	   23.99708	 -137.57526	   33.14176	  -26.93428
 59650.63402	   23.62088	 -137.09708	   33.14525	  -26.93464
 59650.63731	   23.24191	 -136.61531	   33.14875	  -26.93500
 59650.64060	   22.86014	 -136.12997	   33.15222	  -26.93536
 59650.64388	   22.47561	 -135.64110	   33.15569	  -26.93571
 59650.64717	   22.08832	 -135.14870	   33.15915	  -26.93607
 59650.65046	   21.69831	 -134.65278	   33.16260	  -26.93643
 59650.65375	   21.30558	 -134.15339	   33.16604	  -26.93679
 59650.65703	   20.91015	 -133.65052	   33.16948	  -26.93715
 59650.66032	   20.51204	 -133.14421	   33.17291	  -26.93751
 59650.66361	   20.11128	 -132.63446	   33.17634	  -26.93786
 59650.66690	   19.70784	 -132.12133	   33.17975	  -26.93822
 59650.67018	   19.30177	 -131.60481	   33.18316	  -26.93858
 59650.67347	   18.89309	 -131.08493	   33.18655	  -26.93894
 59650.67676	   18.48181	 -130.56171	   33.18994	  -26.93930
 59650.68005	   18.06794	 -130.03517	   33.19333	  -26.93966
 59650.68333	   17.65150	 -129.50534	   33.19670	  -26.94001
 59650.68662	   17.23252	 -128.97223	   33.20007	  -26.94037
 59650.68991	   16.81101	 -128.43587	   33.20343	  -26.94073
 59650.69320	   16.38697	 -127.89628	   33.20679	  -26.94109
 59650.69648	   15.96044	 -127.35349	   33.21013	  -26.94145
 59650.69977	   15.53142	 -126.80751	   33.21346	  -26.94181
 59650.70306	   15.09995	 -126.25837	   33.21679	  -26.94216
 59650.70635	   14.66602	 -125.70609	   33.22011	  -26.94252
 59650.70963	   14.22968	 -125.15069	   33.22342	  -26.94288
 59650.71292	   13.79092	 -124.59219	   33.22673	  -26.94324
 59650.71621	   13.34976	 -124.03063	   33.23002	  -26.94360
 59650.71950	   12.90625	 -123.46601	   33.23332	  -26.94396
 59650.72278	   12.46037	 -122.89837	   33.23660	  -26.94431
 59650.72607	   12.01215	 -122.32772	   33.23987	  -26.94467
 59650.72936	   11.56161	 -121.75411	   33.24314	  -26.94503
 59650.73265	   11.10877	 -121.17753	   33.24639	  -26.94539
 59650.73593	   10.65365	 -120.59803	   33.24964	  -26.94575
 59650.73922	   10.19626	 -120.01562	   33.25288	  -26.94611
 59650.74251	    9.73663	 -119.43032	   33.25612	  -26.94646
 59650.74580	    9.27478	 -118.84216	   33.25935	  -26.94682
 59650.74908	    8.81072	 -118.25116	   33.26257	  -26.94718
 59650.75237	    8.34446	 -117.65736	   33.26578	  -26.94754
 59650.75566	    7.87604	 -117.06077	   33.26898	  -26.94790
 59650.75895	    7.40546	 -116.46142	   33.27217	  -26.94826
 59650.76223	    6.93276	 -115.85933	   33.27536	  -26.94861
 59650.76552	    6.45794	 -115.25452	   33.27853	  -26.94897
 59650.76881	    5.98102	 -114.64703	   33.28170	  -26.94933
 59650.77210	    5.50205	 -114.03686	   33.28487	  -26.94969
 59650.77538	    5.02101	 -113.42407	   33.28802	  -26.95005
 59650.77867	    4.53794	 -112.80865	   33.29117	  -26.95040
 59650.78196	    4.05285	 -112.19065	   33.29431	  -26.95076
 59650.78525	    3.56576	 -111.57009	   33.29743	  -26.95112
 59650.78853	    3.07670	 -110.94699	   33.30055	  -26.95148
 59650.79182	    2.58568	 -110.32137	   33.30367	  -26.95184
 59650.79511	    2.09273	 -109.69326	   33.30677	  -26.95220
 59650.79840	    1.59788	 -109.06268	   33.30988	  -26.95255
 59650.80168	    1.10111	 -108.42968	   33.31297	  -26.95291
 59650.80497	    0.60246	 -107.79428	   33.31605	  -26.95327
 59650.80826	    0.10197	 -107.15647	   33.31912	  -26.95363
 59650.81155	   -0.40036	 -106.51631	   33.32218	  -26.95399
 59650.81483	   -0.90451	 -105.87382	   33.32524	  -26.95435
 59650.81812	   -1.41045	 -105.22903	   33.32828	  -26.95470
 59650.82141	   -1.91817	 -104.58194	   33.33132	  -26.95506
 59650.82470	   -2.42763	 -103.93260	   33.33436	  -26.95542
 59650.82798	   -2.93883	 -103.28104	   33.33739	  -26.95578
 59650.83127	   -3.45175	 -102.62727	   33.34040	  -26.95614
 59650.83456	   -3.96636	 -101.97134	   33.34341	  -26.95650
 59650.83785	   -4.48263	 -101.31324	   33.34641	  -26.95685
 59650.84113	   -5.00057	 -100.65304	   33.34940	  -26.95721
 59650.84442	   -5.52013	  -99.99073	   33.35238	  -26.95757
 59650.84771	   -6.04129	  -99.32635	   33.35536	  -26.95793
 59650.85100	   -6.56405	  -98.65994	   33.35832	  -26.95829
 59650.85428	   -7.08837	  -97.99150	   33.36129	  -26.95865
 59650.85757	   -7.61423	  -97.32108	   33.36424	  -26.95900
 59650.86086	   -8.14163	  -96.64870	   33.36718	  -26.95936
 59650.86415	   -8.67052	  -95.97438	   33.37011	  -26.95972
 59650.86743	   -9.20090	  -95.29816	   33.37304	  -26.96008
 59650.87072	   -9.73273	  -94.62006	   33.37596	  -26.96044
 59650.87401	  -10.26602	  -93.94011	   33.37887	  -26.96079
 59650.87730	  -10.80071	  -93.25833	   33.38177	  -26.96115
 59650.88058	  -11.33679	  -92.57475	   33.38467	  -26.96151
 59650.88387	  -11.87426	  -91.88941	   33.38755	  -26.96187
 59650.88716	  -12.41307	  -91.20232	   33.39043	  -26.96223
 59650.89044	  -12.95322	  -90.51352	   33.39330	  -26.96259
 59650.89373	  -13.49469	  -89.82304	   33.39616	  -26.96294
 59650.89702	  -14.03744	  -89.13090	   33.39901	  -26.96330
 59650.90031	  -14.58146	  -88.43713	   33.40185	  -26.96366
 59650.90359	  -15.12671	  -87.74174	   33.40469	  -26.96402
 59650.90688	  -15.67320	  -87.04479	   33.40752	  -26.96438
 59650.91017	  -16.22087	  -86.34628	   33.41034	  -26.96474
 59650.91346	  -16.76974	  -85.64627	   33.41315	  -26.96509
 59650.91674	  -17.31977	  -84.94476	   33.41595	  -26.96545
 59650.92003	  -17.87093	  -84.24179	   33.41875	  -26.96581
 59650.92332	  -18.42320	  -83.53738	   33.42153	  -26.96617
 59650.92661	  -18.97656	  -82.83157	   33.42431	  -26.96653
 59650.92989	  -19.53099	  -82.12437	   33.42708	  -26.96688
 59650.93318	  -20.08647	  -81.41583	   33.42984	  -26.96724
 59650.93647	  -20.64296	  -80.70596	   33.43260	  -26.96760
 59650.93976	  -21.20047	  -79.99480	   33.43535	  -26.96796
 59650.94304	  -21.75895	  -79.28238	   33.43808	  -26.96832
 59650.94633	  -22.31840	  -78.56873	   33.44081	  -26.96868
 59650.94962	  -22.87878	  -77.85386	   33.44353	  -26.96903
 59650.95291	  -23.44007	  -77.13781	   33.44624	  -26.96939
 59650.95619	  -24.00227	  -76.42063	   33.44895	  -26.96975
 59650.95948	  -24.56532	  -75.70231	   33.45164	  -26.97011
 59650.96277	  -25.12921	  -74.98289	   33.45434	  -26.97047
 59650.96606	  -25.69393	  -74.26241	   33.45702	  -26.97082
 59650.96934	  -26.25946	  -73.54091	   33.45969	  -26.97118
 59650.97263	  -26.82578	  -72.81840	   33.46235	  -26.97154
 59650.97592	  -27.39284	  -72.09491	   33.46500	  -26.97190
 59650.97921	  -27.96063	  -71.37046	   33.46765	  -26.97226
 59650.98249	  -28.52914	  -70.64510	   33.47029	  -26.97262
 59650.98578	  -29.09834	  -69.91885	   33.47292	  -26.97297
 59650.98907	  -29.66820	  -69.19173	   33.47555	  -26.97333
 59650.99236	  -30.23871	  -68.46378	   33.47816	  -26.97369
 59650.99564	  -30.80984	  -67.73502	   33.48077	  -26.97405
 59650.99893	  -31.38157	  -67.00550	   33.48336	  -26.97441
 59651.00222	  -31.95387	  -66.27522	   33.48595	  -26.97476
 59651.00551	  -32.52673	  -65.54423	   33.48853	  -26.97512
 59651.00879	  -33.10012	  -64.81255	   33.49110	  -26.97548
 59651.01208	  -33.67402	  -64.08021	   33.49367	  -26.97584
 59651.01537	  -34.24840	  -63.34724	   33.49622	  -26.97620
 59651.01866	  -34.82324	  -62.61366	   33.49878	  -26.97656
 59651.02194	  -35.39852	  -61.87951	   33.50132	  -26.97691
 59651.02523	  -35.97422	  -61.14482	   33.50385	  -26.97727
 59651.02852	  -36.55031	  -60.40963	   33.50638	  -26.97763
 59651.03181	  -37.12679	  -59.67395	   33.50889	  -26.97799
 59651.03509	  -37.70359	  -58.93780	   33.51140	  -26.97835
 59651.03838	  -38.28074	  -58.20124	   33.51390	  -26.97870
 59651.04167	  -38.85818	  -57.46428	   33.51639	  -26.97906
 59651.04496	  -39.43590	  -56.72694	   33.51888	  -26.97942
 59651.04824	  -40.01388	  -55.98927	   33.52136	  -26.97978
 59651.05153	  -40.59209	  -55.25129	   33.52382	  -26.98014
 59651.05482	  -41.17052	  -54.51304	   33.52628	  -26.98050
 59651.05811	  -41.74914	  -53.77453	   33.52873	  -26.98085
 59651.06139	  -42.32792	  -53.03580	   33.53117	  -26.98121
 59651.06468	  -42.90686	  -52.29688	   33.53361	  -26.98157
 59651.06797	  -43.48590	  -51.55779	   33.53603	  -26.98193
 59651.07126	  -44.06504	  -50.81857	   33.53845	  -26.98229
 59651.07454	  -44.64426	  -50.07924	   33.54087	  -26.98264
 59651.07783	  -45.22353	  -49.33984	   33.54327	  -26.98300
 59651.08112	  -45.80283	  -48.60039	   33.54567	  -26.98336
 59651.08441	  -46.38213	  -47.86093	   33.54805	  -26.98372
 59651.08769	  -46.96143	  -47.12148	   33.55043	  -26.98408
 59651.09098	  -47.54069	  -46.38207	   33.55280	  -26.98443
 59651.09427	  -48.11988	  -45.64273	   33.55516	  -26.98479
 59651.09756	  -48.69898	  -44.90349	   33.55752	  -26.98515
 59651.10084	  -49.27796	  -44.16437	   33.55987	  -26.98551
 59651.10413	  -49.85683	  -43.42542	   33.56221	  -26.98587
 59651.10742	  -50.43555	  -42.68666	   33.56454	  -26.98623
 59651.11071	  -51.01409	  -41.94811	   33.56686	  -26.98658
 59651.11399	  -51.59244	  -41.20981	   33.56918	  -26.98694
 59651.11728	  -52.17055	  -40.47177	   33.57148	  -26.98730
 59651.12057	  -52.74843	  -39.73405	   33.57378	  -26.98766
 59651.12386	  -53.32604	  -38.99666	   33.57607	  -26.98802
 59651.12714	  -53.90336	  -38.25963	   33.57835	  -26.98837
 59651.13043	  -54.48036	  -37.52298	   33.58064	  -26.98873
 59651.13372	  -55.05703	  -36.78676	   33.58290	  -26.98909
 59651.13701	  -55.63335	  -36.05098	   33.58516	  -26.98945
 59651.14029	  -56.20929	  -35.31569	   33.58741	  -26.98981
 59651.14358	  -56.78482	  -34.58090	   33.58966	  -26.99016
 59651.14687	  -57.35993	  -33.84665	   33.59189	  -26.99052
 59651.15016	  -57.93459	  -33.11297	   33.59412	  -26.99088
 59651.15344	  -58.50878	  -32.37987	   33.59634	  -26.99124
 59651.15673	  -59.08248	  -31.64739	   33.59856	  -26.99160
 59651.16002	  -59.65566	  -30.91557	   33.60076	  -26.99196
 59651.16331	  -60.22830	  -30.18442	   33.60296	  -26.99231
 59651.16659	  -60.80039	  -29.45399	   33.60515	  -26.99267
 59651.16988	  -61.37190	  -28.72429	   33.60733	  -26.99303
 59651.17317	  -61.94280	  -27.99536	   33.60950	  -26.99339
 59651.17646	  -62.51308	  -27.26723	   33.61166	  -26.99375
 59651.17974	  -63.08270	  -26.53992	   33.61382	  -26.99410
 59651.18303	  -63.65165	  -25.81346	   33.61597	  -26.99446
 59651.18632	  -64.21991	  -25.08787	   33.61812	  -26.99482
 59651.18961	  -64.78745	  -24.36320	   33.62026	  -26.99518
 59651.19289	  -65.35426	  -23.63946	   33.62238	  -26.99554
 59651.19618	  -65.92030	  -22.91669	   33.62450	  -26.99589
 59651.19947	  -66.48556	  -22.19491	   33.62661	  -26.99625
 59651.20276	  -67.05002	  -21.47416	   33.62872	  -26.99661
 59651.20604	  -67.61365	  -20.75445	   33.63081	  -26.99697
 59651.20933	  -68.17643	  -20.03583	   33.63290	  -26.99733
 59651.21262	  -68.73834	  -19.31830	   33.63499	  -26.99768
 59651.21591	  -69.29935	  -18.60192	   33.63706	  -26.99804
 59651.21919	  -69.85946	  -17.88670	   33.63913	  -26.99840
 59651.22248	  -70.41862	  -17.17266	   33.64119	  -26.99876
 59651.22577	  -70.97683	  -16.45985	   33.64324	  -26.99912
 59651.22906	  -71.53406	  -15.74828	   33.64528	  -26.99947
 59651.23234	  -72.09028	  -15.03799	   33.64731	  -26.99983
 59651.23563	  -72.64549	  -14.32900	   33.64934	  -27.00019
 59651.23892	  -73.19965	  -13.62135	   33.65136	  -27.00055
 59651.24221	  -73.75274	  -12.91504	   33.65339	  -27.00091
 59651.24549	  -74.30473	  -12.21012	   33.65539	  -27.00126
 59651.24878	  -74.85563	  -11.50662	   33.65739	  -27.00162
 59651.25207	  -75.40539	  -10.80456	   33.65938	  -27.00198
 59651.25536	  -75.95399	  -10.10397	   33.66136	  -27.00234
 59651.25864	  -76.50143	   -9.40488	   33.66334	  -27.00270
 59651.26193	  -77.04767	   -8.70730	   33.66531	  -27.00305
 59651.26522	  -77.59269	   -8.01128	   33.66727	  -27.00341
 59651.26851	  -78.13647	   -7.31683	   33.66922	  -27.00377
 59651.27179	  -78.67899	   -6.62399	   33.67118	  -27.00413
 59651.27508	  -79.22023	   -5.93277	   33.67312	  -27.00449
 59651.27837	  -79.76018	   -5.24323	   33.67505	  -27.00484
 59651.28166	  -80.29879	   -4.55536	   33.67697	  -27.00520
 59651.28494	  -80.83607	   -3.86921	   33.67889	  -27.00556
 59651.28823	  -81.37198	   -3.18479	   33.68080	  -27.00592
 59651.29152	  -81.90650	   -2.50215	   33.68270	  -27.00628
 59651.29481	  -82.43962	   -1.82130	   33.68460	  -27.00663
 59651.29809	  -82.97130	   -1.14225	   33.68649	  -27.00699
 59651.30138	  -83.50155	   -0.46506	   33.68838	  -27.00735
 59651.30467	  -84.03032	    0.21025	   33.69025	  -27.00771
 59651.30796	  -84.55761	    0.88367	   33.69212	  -27.00807
 59651.31124	  -85.08339	    1.55515	   33.69398	  -27.00842
 59651.31453	  -85.60763	    2.22469	   33.69583	  -27.00878
 59651.31782	  -86.13033	    2.89225	   33.69767	  -27.00914
 59651.32111	  -86.65146	    3.55780	   33.69951	  -27.00950
 59651.32439	  -87.17099	    4.22134	   33.70134	  -27.00986
 59651.32768	  -87.68891	    4.88281	   33.70318	  -27.01021
 59651.33097	  -88.20519	    5.54221	   33.70499	  -27.01057
 59651.33426	  -88.71983	    6.19949	   33.70680	  -27.01093
 59651.33754	  -89.23279	    6.85465	   33.70861	  -27.01129
 59651.34083	  -89.74407	    7.50764	   33.71040	  -27.01165
 59651.34412	  -90.25364	    8.15844	   33.71219	  -27.01200
 59651.34741	  -90.76147	    8.80704	   33.71397	  -27.01236
 59651.35069	  -91.26755	    9.45341	   33.71575	  -27.01272
 59651.35398	  -91.77187	   10.09751	   33.71752	  -27.01308
 59651.35727	  -92.27437	   10.73934	   33.71929	  -27.01344
 59651.36056	  -92.77508	   11.37885	   33.72104	  -27.01379
 59651.36384	  -93.27397	   12.01602	   33.72279	  -27.01415
 59651.36713	  -93.77100	   12.65084	   33.72453	  -27.01451
 59651.37042	  -94.26616	   13.28327	   33.72626	  -27.01487
 59651.37371	  -94.75944	   13.91328	   33.72799	  -27.01523
 59651.37699	  -95.25081	   14.54087	   33.72971	  -27.01558
 59651.38028	  -95.74026	   15.16600	   33.73142	  -27.01594
 59651.38357	  -96.22776	   15.78864	   33.73313	  -27.01630
 59651.38686	  -96.71329	   16.40879	   33.73484	  -27.01666
 59651.39014	  -97.19684	   17.02639	   33.73653	  -27.01702
 59651.39343	  -97.67839	   17.64145	   33.73822	  -27.01737
 59651.39672	  -98.15793	   18.25392	   33.73990	  -27.01773
 59651.40001	  -98.63542	   18.86379	   33.74157	  -27.01809
 59651.40329	  -99.11086	   19.47103	   33.74324	  -27.01845
 59651.40658	  -99.58422	   20.07562	   33.74490	  -27.01881
 59651.40987	 -100.05548	   20.67754	   33.74655	  -27.01916
 59651.41315	 -100.52464	   21.27676	   33.74820	  -27.01952
 59651.41644	 -100.99166	   21.87326	   33.74985	  -27.01988
 59651.41973	 -101.45653	   22.46702	   33.75148	  -27.02024
 59651.42302	 -101.91924	   23.05801	   33.75311	  -27.02060
 59651.42630	 -102.37977	   23.64620	   33.75473	  -27.02095
 59651.42959	 -102.83809	   24.23158	   33.75635	  -27.02131
 59651.43288	 -103.29419	   24.81413	   33.75795	  -27.02167
 59651.43617	 -103.74805	   25.39382	   33.75955	  -27.02203
 59651.43945	 -104.19966	   25.97062	   33.76115	  -27.02238
 59651.44274	 -104.64898	   26.54454	   33.76275	  -27.02274
 59651.44603	 -105.09603	   27.11551	   33.76433	  -27.02310
 59651.44932	 -105.54076	   27.68354	   33.76590	  -27.02346
 59651.45260	 -105.98317	   28.24860	   33.76747	  -27.02382
 59651.45589	 -106.42324	   28.81066	   33.76904	  -27.02417
 59651.45918	 -106.86095	   29.36971	   33.77059	  -27.02453
 59651.46247	 -107.29628	   29.92572	   33.77214	  -27.02489
 59651.46575	 -107.72921	   30.47868	   33.77369	  -27.02525
 59651.46904	 -108.15973	   31.02856	   33.77522	  -27.02561
 59651.47233	 -108.58783	   31.57534	   33.77676	  -27.02596
 59651.47562	 -109.01349	   32.11899	   33.77829	  -27.02632
 59651.47890	 -109.43668	   32.65951	   33.77981	  -27.02668
 59651.48219	 -109.85740	   33.19685	   33.78132	  -27.02704
 59651.48548	 -110.27563	   33.73101	   33.78283	  -27.02739
 59651.48877	 -110.69135	   34.26196	   33.78433	  -27.02775
 59651.49205	 -111.10453	   34.78970	   33.78582	  -27.02811
 59651.49534	 -111.51519	   35.31417	   33.78731	  -27.02847
 59651.49863	 -111.92329	   35.83538	   33.78879	  -27.02883
 59651.50192	 -112.32879	   36.35332	   33.79027	  -27.02918
 59651.50520	 -112.73173	   36.86793	   33.79174	  -27.02954
 59651.50849	 -113.13206	   37.37922	   33.79321	  -27.02990
 59651.51178	 -113.52977	   37.88716	   33.79466	  -27.03026
 59651.51507	 -113.92484	   38.39174	   33.79612	  -27.03062
 59651.51835	 -114.31726	   38.89293	   33.79756	  -27.03097
 59651.52164	 -114.70702	   39.39071	   33.79900	  -27.03133
 59651.52493	 -115.09410	   39.88505	   33.80043	  -27.03169
 59651.52822	 -115.47848	   40.37596	   33.80186	  -27.03205
 59651.53150	 -115.86014	   40.86342	   33.80329	  -27.03240
 59651.53479	 -116.23908	   41.34738	   33.80471	  -27.03276
 59651.53808	 -116.61529	   41.82783	   33.80612	  -27.03312
 59651.54137	 -116.98874	   42.30477	   33.80752	  -27.03348
 59651.54465	 -117.35942	   42.77816	   33.80892	  -27.03384
 59651.54794	 -117.72732	   43.24800	   33.81031	  -27.03419
 59651.55123	 -118.09242	   43.71427	   33.81169	  -27.03455
 59651.55452	 -118.45471	   44.17694	   33.81307	  -27.03491
 59651.55780	 -118.81417	   44.63599	   33.81445	  -27.03527
 59651.56109	 -119.17078	   45.09143	   33.81583	  -27.03563
 59651.56438	 -119.52456	   45.54321	   33.81719	  -27.03598
 59651.56767	 -119.87546	   45.99132	   33.81855	  -27.03634
 59651.57095	 -120.22347	   46.43576	   33.81990	  -27.03670
 59651.57424	 -120.56860	   46.87649	   33.82124	  -27.03706
 59651.57753	 -120.91082	   47.31350	   33.82258	  -27.03741
 59651.58082	 -121.25012	   47.74678	   33.82392	  -27.03777
 59651.58410	 -121.58649	   48.17631	   33.82525	  -27.03813
 59651.58739	 -121.91990	   48.60208	   33.82657	  -27.03849
 59651.59068	 -122.25035	   49.02407	   33.82790	  -27.03885
 59651.59397	 -122.57784	   49.44225	   33.82921	  -27.03920
 59651.59725	 -122.90234	   49.85661	   33.83051	  -27.03956
 59651.60054	 -123.22384	   50.26714	   33.83181	  -27.03992
 59651.60383	 -123.54234	   50.67383	   33.83311	  -27.04028
 59651.60712	 -123.85781	   51.07664	   33.83440	  -27.04063
 59651.61040	 -124.17024	   51.47559	   33.83568	  -27.04099
 59651.61369	 -124.47963	   51.87064	   33.83696	  -27.04135
 59651.61698	 -124.78596	   52.26177	   33.83823	  -27.04171
 59651.62027	 -125.08921	   52.64899	   33.83951	  -27.04207
 59651.62355	 -125.38939	   53.03226	   33.84077	  -27.04242
 59651.62684	 -125.68648	   53.41156	   33.84202	  -27.04278
 59651.63013	 -125.98046	   53.78691	   33.84327	  -27.04314
 59651.63342	 -126.27132	   54.15827	   33.84452	  -27.04350
 59651.63670	 -126.55906	   54.52563	   33.84576	  -27.04385
 59651.63999	 -126.84366	   54.88898	   33.84699	  -27.04421
 59651.64328	 -127.12511	   55.24830	   33.84822	  -27.04457
 59651.64657	 -127.40339	   55.60358	   33.84944	  -27.04493
 59651.64985	 -127.67851	   55.95481	   33.85067	  -27.04529
 59651.65314	 -127.95044	   56.30197	   33.85188	  -27.04564
 59651.65643	 -128.21918	   56.64505	   33.85309	  -27.04600
 59651.65972	 -128.48472	   56.98403	   33.85429	  -27.04636
 59651.66300	 -128.74705	   57.31891	   33.85549	  -27.04672
 59651.66629	 -129.00615	   57.64966	   33.85668	  -27.04707
 59651.66958	 -129.26203	   57.97628	   33.85787	  -27.04743
 59651.67287	 -129.51467	   58.29875	   33.85905	  -27.04779
 59651.67615	 -129.76404	   58.61706	   33.86022	  -27.04815
 59651.67944	 -130.01016	   58.93121	   33.86139	  -27.04851
 59651.68273	 -130.25300	   59.24118	   33.86257	  -27.04886
 59651.68602	 -130.49257	   59.54694	   33.86373	  -27.04922
 59651.68930	 -130.72884	   59.84851	   33.86488	  -27.04958
 59651.69259	 -130.96182	   60.14585	   33.86603	  -27.04994
 59651.69588	 -131.19150	   60.43896	   33.86717	  -27.05029
 59651.69917	 -131.41784	   60.72784	   33.86831	  -27.05065
 59651.70245	 -131.64088	   61.01245	   33.86944	  -27.05101
 59651.70574	 -131.86058	   61.29281	   33.87057	  -27.05137
 59651.70903	 -132.07694	   61.56890	   33.87169	  -27.05172
 59651.71232	 -132.28993	   61.84071	   33.87282	  -27.05208
 59651.71560	 -132.49958	   62.10821	   33.87394	  -27.05244
 59651.71889	 -132.70586	   62.37142	   33.87504	  -27.05280
 59651.72218	 -132.90877	   62.63030	   33.87614	  -27.05316
 59651.72547	 -133.10829	   62.88487	   33.87724	  -27.05351
 59651.72875	 -133.30442	   63.13511	   33.87833	  -27.05387
 59651.73204	 -133.49717	   63.38098	   33.87942	  -27.05423
 59651.73533	 -133.68650	   63.62253	   33.88050	  -27.05459
 59651.73862	 -133.87243	   63.85969	   33.88158	  -27.05494
 59651.74190	 -134.05492	   64.09250	   33.88266	  -27.05530
 59651.74519	 -134.23401	   64.32092	   33.88373	  -27.05566
 59651.74848	 -134.40967	   64.54494	   33.88479	  -27.05602
 59651.75177	 -134.58187	   64.76458	   33.88585	  -27.05637
 59651.75505	 -134.75065	   64.97980	   33.88690	  -27.05673
 59651.75834	 -134.91596	   65.19062	   33.88795	  -27.05709
 59651.76163	 -135.07782	   65.39701	   33.88899	  -27.05745
 59651.76492	 -135.23621	   65.59898	   33.89002	  -27.05781
 59651.76820	 -135.39114	   65.79650	   33.89105	  -27.05816
 59651.77149	 -135.54257	   65.98959	   33.89209	  -27.05852
 59651.77478	 -135.69054	   66.17822	   33.89311	  -27.05888
 59651.77807	 -135.83503	   66.36238	   33.89413	  -27.05924
 59651.78135	 -135.97601	   66.54209	   33.89514	  -27.05959
 59651.78464	 -136.11351	   66.71732	   33.89615	  -27.05995
 59651.78793	 -136.24751	   66.88807	   33.89715	  -27.06031
 59651.79122	 -136.37798	   67.05434	   33.89815	  -27.06067
 59651.79450	 -136.50496	   67.21611	   33.89914	  -27.06102
 59651.79779	 -136.62841	   67.37339	   33.90012	  -27.06138
 59651.80108	 -136.74834	   67.52616	   33.90111	  -27.06174
 59651.80437	 -136.86474	   67.67443	   33.90209	  -27.06210
 59651.80765	 -136.97762	   67.81818	   33.90307	  -27.06246
 59651.81094	 -137.08696	   67.95741	   33.90403	  -27.06281
 59651.81423	 -137.19276	   68.09211	   33.90500	  -27.06317
 59651.81752	 -137.29502	   68.22228	   33.90595	  -27.06353
 59651.82080	 -137.39374	   68.34791	   33.90691	  -27.06389
 59651.82409	 -137.48891	   68.46901	   33.90785	  -27.06424
 59651.82738	 -137.58053	   68.58556	   33.90880	  -27.06460
 59651.83067	 -137.66859	   68.69756	   33.90973	  -27.06496
 59651.83395	 -137.75307	   68.80503	   33.91068	  -27.06532
 59651.83724	 -137.83401	   68.90792	   33.91160	  -27.06567
 59651.84053	 -137.91137	   69.00626	   33.91253	  -27.06603
 59651.84382	 -137.98518	   69.10003	   33.91345	  -27.06639
 59651.84710	 -138.05541	   69.18923	   33.91436	  -27.06675
 59651.85039	 -138.12207	   69.27386	   33.91527	  -27.06710
 59651.85368	 -138.18515	   69.35393	   33.91617	  -27.06746
 59651.85697	 -138.24465	   69.42942	   33.91707	  -27.06782
 59651.86025	 -138.30058	   69.50032	   33.91796	  -27.06818
 59651.86354	 -138.35292	   69.56665	   33.91886	  -27.06853
 59651.86683	 -138.40167	   69.62840	   33.91975	  -27.06889
 59651.87012	 -138.44685	   69.68556	   33.92063	  -27.06925
 59651.87340	 -138.48844	   69.73813	   33.92150	  -27.06961
 59651.87669	 -138.52644	   69.78611	   33.92237	  -27.06997
 59651.87998	 -138.56085	   69.82951	   33.92324	  -27.07032
 59651.88327	 -138.59168	   69.86830	   33.92410	  -27.07068
 59651.88655	 -138.61891	   69.90250	   33.92495	  -27.07104
 59651.88984	 -138.64255	   69.93212	   33.92580	  -27.07140
 59651.89313	 -138.66259	   69.95714	   33.92665	  -27.07175
 59651.89642	 -138.67903	   69.97757	   33.92750	  -27.07211
 59651.89970	 -138.69190	   69.99339	   33.92833	  -27.07247
 59651.90299	 -138.70116	   70.00463	   33.92916	  -27.07283
 59651.90628	 -138.70684	   70.01126	   33.92999	  -27.07318
 59651.90957	 -138.70892	   70.01330	   33.93081	  -27.07354
 59651.91285	 -138.70741	   70.01074	   33.93163	  -27.07390
 59651.91614	 -138.70230	   70.00359	   33.93244	  -27.07426
 59651.91943	 -138.69360	   69.99185	   33.93325	  -27.07461
 59651.92271	 -138.68131	   69.97550	   33.93405	  -27.07497
 59651.92600	 -138.66542	   69.95458	   33.93485	  -27.07533
 59651.92929	 -138.64595	   69.92906	   33.93565	  -27.07569
 59651.93258	 -138.62289	   69.89894	   33.93643	  -27.07604
 59651.93586	 -138.59625	   69.86423	   33.93722	  -27.07640
 59651.93915	 -138.56601	   69.82494	   33.93799	  -27.07676
 59651.94244	 -138.53219	   69.78107	   33.93877	  -27.07712
 59651.94573	 -138.49479	   69.73260	   33.93953	  -27.07747
 59651.94901	 -138.45380	   69.67957	   33.94030	  -27.07783
 59651.95230	 -138.40924	   69.62195	   33.94106	  -27.07819
 59651.95559	 -138.36110	   69.55975	   33.94181	  -27.07855
 59651.95888	 -138.30937	   69.49299	   33.94257	  -27.07890
 59651.96216	 -138.25409	   69.42165	   33.94331	  -27.07926
 59651.96545	 -138.19522	   69.34575	   33.94405	  -27.07962
 59651.96874	 -138.13279	   69.26529	   33.94478	  -27.07998
 59651.97203	 -138.06680	   69.18026	   33.94551	  -27.08033
 59651.97531	 -137.99725	   69.09067	   33.94624	  -27.08069
 59651.97860	 -137.92413	   68.99653	   33.94696	  -27.08105
 59651.98189	 -137.84746	   68.89785	   33.94767	  -27.08141
 59651.98518	 -137.76724	   68.79462	   33.94838	  -27.08176
 59651.98846	 -137.68346	   68.68685	   33.94908	  -27.08212
 59651.99175	 -137.59613	   68.57456	   33.94979	  -27.08248
 59651.99504	 -137.50527	   68.45772	   33.95049	  -27.08284
 59651.99833	 -137.41087	   68.33636	   33.95118	  -27.08319
 59652.00161	 -137.31293	   68.21048	   33.95186	  -27.08355
 59652.00490	 -137.21146	   68.08009	   33.95254	  -27.08391
 59652.00819	 -137.10648	   67.94518	   33.95322	  -27.08427
 59652.01148	 -136.99796	   67.80577	   33.95389	  -27.08462
 59652.01476	 -136.88593	   67.66187	   33.95455	  -27.08498
 59652.01805	 -136.77039	   67.51346	   33.95521	  -27.08534
 59652.02134	 -136.65133	   67.36059	   33.95588	  -27.08570
 59652.02463	 -136.52877	   67.20323	   33.95653	  -27.08605
 59652.02791	 -136.40272	   67.04139	   33.95717	  -27.08641
 59652.03120	 -136.27318	   66.87508	   33.95781	  -27.08677
 59652.03449	 -136.14015	   66.70431	   33.95845	  -27.08713
 59652.03778	 -136.00364	   66.52909	   33.95908	  -27.08748
 59652.04106	 -135.86365	   66.34943	   33.95970	  -27.08784
 59652.04435	 -135.72019	   66.16533	   33.96032	  -27.08820
 59652.04764	 -135.57326	   65.97680	   33.96094	  -27.08856
 59652.05093	 -135.42289	   65.78384	   33.96155	  -27.08891
 59652.05421	 -135.26904	   65.58647	   33.96216	  -27.08927
 59652.05750	 -135.11176	   65.38470	   33.96276	  -27.08963
 59652.06079	 -134.95104	   65.17852	   33.96336	  -27.08999
 59652.06408	 -134.78689	   64.96795	   33.96395	  -27.09034
 59652.06736	 -134.61931	   64.75300	   33.96453	  -27.09070
 59652.07065	 -134.44831	   64.53368	   33.96511	  -27.09106
 59652.07394	 -134.27390	   64.31000	   33.96569	  -27.09142
 59652.07723	 -134.09608	   64.08195	   33.96625	  -27.09177
 59652.08051	 -133.91487	   63.84956	   33.96682	  -27.09213
 59652.08380	 -133.73026	   63.61284	   33.96738	  -27.09249
 59652.08709	 -133.54225	   63.37180	   33.96794	  -27.09285
 59652.09038	 -133.35089	   63.12643	   33.96849	  -27.09320
 59652.09366	 -133.15616	   62.87675	   33.96904	  -27.09356
 59652.09695	 -132.95806	   62.62277	   33.96957	  -27.09392
 59652.10024	 -132.75661	   62.36452	   33.97011	  -27.09428
 59652.10353	 -132.55182	   62.10198	   33.97064	  -27.09463
 59652.10681	 -132.34369	   61.83517	   33.97116	  -27.09499
 59652.11010	 -132.13224	   61.56411	   33.97168	  -27.09535
 59652.11339	 -131.91746	   61.28880	   33.97219	  -27.09571
 59652.11668	 -131.69936	   61.00928	   33.97271	  -27.09606
 59652.11996	 -131.47797	   60.72552	   33.97321	  -27.09642
 59652.12325	 -131.25329	   60.43754	   33.97371	  -27.09678
 59652.12654	 -131.02533	   60.14537	   33.97420	  -27.09714
 59652.12983	 -130.79408	   59.84901	   33.97469	  -27.09749
 59652.13311	 -130.55959	   59.54847	   33.97517	  -27.09785
 59652.13640	 -130.32181	   59.24378	   33.97564	  -27.09821
 59652.13969	 -130.08080	   58.93492	   33.97611	  -27.09857
 59652.14298	 -129.83656	   58.62192	   33.97658	  -27.09892
 59652.14626	 -129.58909	   58.30480	   33.97704	  -27.09928
 59652.14955	 -129.33838	   57.98358	   33.97751	  -27.09964
 59652.15284	 -129.08447	   57.65825	   33.97796	  -27.10000
 59652.15613	 -128.82738	   57.32882	   33.97840	  -27.10035
 59652.15941	 -128.56709	   56.99532	   33.97884	  -27.10071
 59652.16270	 -128.30363	   56.65775	   33.97927	  -27.10107
 59652.16599	 -128.03699	   56.31614	   33.97970	  -27.10143
 59652.16928	 -127.76721	   55.97049	   33.98012	  -27.10178
 59652.17256	 -127.49427	   55.62082	   33.98054	  -27.10214
 59652.17585	 -127.21821	   55.26714	   33.98095	  -27.10250
 59652.17914	 -126.93901	   54.90947	   33.98136	  -27.10286
 59652.18243	 -126.65670	   54.54782	   33.98177	  -27.10321
 59652.18571	 -126.37129	   54.18220	   33.98217	  -27.10357
 59652.18900	 -126.08280	   53.81263	   33.98256	  -27.10393
 59652.19229	 -125.79121	   53.43913	   33.98294	  -27.10429
 59652.19558	 -125.49657	   53.06170	   33.98332	  -27.10464
 59652.19886	 -125.19887	   52.68036	   33.98369	  -27.10500
 59652.20215	 -124.89812	   52.29513	   33.98406	  -27.10536
 59652.20544	 -124.59435	   51.90602	   33.98442	  -27.10571
 59652.20873	 -124.28755	   51.51305	   33.98478	  -27.10607
 59652.21201	 -123.97775	   51.11624	   33.98513	  -27.10643
 59652.21530	 -123.66494	   50.71560	   33.98549	  -27.10679
 59652.21859	 -123.34915	   50.31115	   33.98583	  -27.10714
 59652.22188	 -123.03039	   49.90289	   33.98616	  -27.10750
 59652.22516	 -122.70867	   49.49085	   33.98649	  -27.10786
 59652.22845	 -122.38401	   49.07504	   33.98682	  -27.10822
 59652.23174	 -122.05641	   48.65548	   33.98713	  -27.10857
 59652.23503	 -121.72589	   48.23219	   33.98745	  -27.10893
 59652.23831	 -121.39247	   47.80518	   33.98775	  -27.10929
 59652.24160	 -121.05615	   47.37447	   33.98805	  -27.10965
 59652.24489	 -120.71695	   46.94008	   33.98835	  -27.11000
 59652.24818	 -120.37487	   46.50203	   33.98865	  -27.11036
 59652.25146	 -120.02994	   46.06031	   33.98893	  -27.11072
 59652.25475	 -119.68217	   45.61498	   33.98921	  -27.11108
 59652.25804	 -119.33158	   45.16602	   33.98948	  -27.11143
 59652.26133	 -118.97817	   44.71347	   33.98975	  -27.11179
 59652.26461	 -118.62196	   44.25733	   33.99001	  -27.11215
 59652.26790	 -118.26296	   43.79763	   33.99027	  -27.11251
 59652.27119	 -117.90119	   43.33440	   33.99052	  -27.11286
 59652.27448	 -117.53667	   42.86763	   33.99076	  -27.11322
 59652.27776	 -117.16940	   42.39735	   33.99100	  -27.11358
 59652.28105	 -116.79938	   41.92360	   33.99124	  -27.11393
 59652.28434	 -116.42667	   41.44637	   33.99147	  -27.11429
 59652.28763	 -116.05125	   40.96568	   33.99169	  -27.11465
 59652.29091	 -115.67314	   40.48156	   33.99190	  -27.11501
 59652.29420	 -115.29237	   39.99403	   33.99211	  -27.11536
 59652.29749	 -114.90894	   39.50310	   33.99231	  -27.11572
 59652.30078	 -114.52286	   39.00879	   33.99251	  -27.11608
 59652.30406	 -114.13416	   38.51113	   33.99270	  -27.11644
 59652.30735	 -113.74285	   38.01013	   33.99289	  -27.11679
 59652.31064	 -113.34894	   37.50580	   33.99306	  -27.11715
 59652.31393	 -112.95243	   36.99820	   33.99325	  -27.11751
 59652.31721	 -112.55337	   36.48730	   33.99341	  -27.11787
 59652.32050	 -112.15176	   35.97314	   33.99358	  -27.11822
 59652.32379	 -111.74762	   35.45574	   33.99373	  -27.11858
 59652.32708	 -111.34096	   34.93513	   33.99388	  -27.11894
 59652.33036	 -110.93179	   34.41131	   33.99402	  -27.11929
 59652.33365	 -110.52014	   33.88431	   33.99416	  -27.11965
 59652.33694	 -110.10601	   33.35416	   33.99429	  -27.12001
 59652.34023	 -109.68943	   32.82087	   33.99442	  -27.12037
 59652.34351	 -109.27040	   32.28446	   33.99454	  -27.12072
 59652.34680	 -108.84895	   31.74496	   33.99466	  -27.12108
 59652.35009	 -108.42510	   31.20238	   33.99476	  -27.12144
 59652.35338	 -107.99886	   30.65675	   33.99487	  -27.12180
 59652.35666	 -107.57024	   30.10807	   33.99496	  -27.12215
 59652.35995	 -107.13926	   29.55640	   33.99505	  -27.12251
 59652.36324	 -106.70595	   29.00172	   33.99513	  -27.12287
 59652.36653	 -106.27031	   28.44408	   33.99521	  -27.12323
 59652.36981	 -105.83236	   27.88348	   33.99528	  -27.12358
 59652.37310	 -105.39212	   27.31997	   33.99534	  -27.12394
 59652.37639	 -104.94961	   26.75355	   33.99540	  -27.12430
 59652.37968	 -104.50482	   26.18426	   33.99546	  -27.12465
 59652.38296	 -104.05782	   25.61209	   33.99550	  -27.12501
 59652.38625	 -103.60859	   25.03708	   33.99554	  -27.12537
 59652.38954	 -103.15716	   24.45926	   33.99557	  -27.12573
 59652.39283	 -102.70353	   23.87865	   33.99560	  -27.12608
 59652.39611	 -102.24773	   23.29526	   33.99562	  -27.12644
 59652.39940	 -101.78979	   22.70912	   33.99563	  -27.12680
 59652.40269	 -101.32970	   22.12026	   33.99564	  -27.12716
 59652.40598	 -100.86751	   21.52869	   33.99564	  -27.12751
 59652.40926	 -100.40321	   20.93444	   33.99564	  -27.12787
 59652.41255	  -99.93682	   20.33755	   33.99564	  -27.12823
 59652.41584	  -99.46838	   19.73800	   33.99562	  -27.12859
 59652.41913	  -98.99789	   19.13584	   33.99559	  -27.12894
 59652.42241	  -98.52537	   18.53110	   33.99556	  -27.12930
 59652.42570	  -98.05085	   17.92379	   33.99553	  -27.12966
 59652.42899	  -97.57433	   17.31393	   33.99548	  -27.13001
 59652.43228	  -97.09584	   16.70156	   33.99543	  -27.13037
 59652.43556	  -96.61539	   16.08669	   33.99538	  -27.13073
 59652.43885	  -96.13301	   15.46935	   33.99531	  -27.13109
 59652.44214	  -95.64871	   14.84956	   33.99525	  -27.13144
 59652.44542	  -95.16251	   14.22736	   33.99518	  -27.13180
 59652.44871	  -94.67443	   13.60274	   33.99510	  -27.13216
 59652.45200	  -94.18449	   12.97575	   33.99501	  -27.13252
 59652.45529	  -93.69272	   12.34640	   33.99491	  -27.13287
 59652.45857	  -93.19911	   11.71473	   33.99481	  -27.13323
 59652.46186	  -92.70370	   11.08076	   33.99470	  -27.13359
 59652.46515	  -92.20650	   10.44450	   33.99459	  -27.13394
 59652.46844	  -91.70753	    9.80599	   33.99447	  -27.13430
 59652.47172	  -91.20682	    9.16525	   33.99434	  -27.13466
 59652.47501	  -90.70438	    8.52230	   33.99421	  -27.13502
 59652.47830	  -90.20022	    7.87718	   33.99408	  -27.13537
 59652.48159	  -89.69438	    7.22989	   33.99393	  -27.13573
 59652.48487	  -89.18687	    6.58047	   33.99378	  -27.13609
 59652.48816	  -88.67771	    5.92894	   33.99362	  -27.13645
 59652.49145	  -88.16692	    5.27533	   33.99345	  -27.13680
 59652.49474	  -87.65451	    4.61966	   33.99328	  -27.13716
 59652.49802	  -87.14052	    3.96196	   33.99309	  -27.13752
 59652.50131	  -86.62494	    3.30226	   33.99291	  -27.13787
 59652.50460	  -86.10782	    2.64057	   33.99271	  -27.13823
 59652.50789	  -85.58915	    1.97693	   33.99251	  -27.13859
 59652.51117	  -85.06898	    1.31136	   33.99232	  -27.13895
 59652.51446	  -84.54731	    0.64388	   33.99210	  -27.13930
 59652.51775	  -84.02417	   -0.02548	   33.99188	  -27.13966
 59652.52104	  -83.49958	   -0.69670	   33.99166	  -27.14002
 59652.52432	  -82.97355	   -1.36974	   33.99142	  -27.14038
 59652.52761	  -82.44611	   -2.04458	   33.99118	  -27.14073
 59652.53090	  -81.91728	   -2.72121	   33.99094	  -27.14109
 59652.53419	  -81.38707	   -3.39958	   33.99068	  -27.14145
 59652.53747	  -80.85552	   -4.07968	   33.99042	  -27.14180
 59652.54076	  -80.32262	   -4.76147	   33.99016	  -27.14216
 59652.54405	  -79.78840	   -5.44493	   33.98989	  -27.14252
 59652.54734	  -79.25291	   -6.13005	   33.98961	  -27.14288
 59652.55062	  -78.71614	   -6.81679	   33.98933	  -27.14323
 59652.55391	  -78.17812	   -7.50512	   33.98903	  -27.14359
 59652.55720	  -77.63887	   -8.19502	   33.98873	  -27.14395
 59652.56049	  -77.09842	   -8.88646	   33.98842	  -27.14430
 59652.56377	  -76.55677	   -9.57942	   33.98811	  -27.14466
 59652.56706	  -76.01396	  -10.27386	   33.98779	  -27.14502
 59652.57035	  -75.46999	  -10.96976	   33.98746	  -27.14538
 59652.57364	  -74.92490	  -11.66710	   33.98713	  -27.14573
 59652.57692	  -74.37871	  -12.36586	   33.98678	  -27.14609
 59652.58021	  -73.83142	  -13.06598	   33.98645	  -27.14645
 59652.58350	  -73.28308	  -13.76747	   33.98609	  -27.14681
 59652.58679	  -72.73369	  -14.47028	   33.98573	  -27.14716
 59652.59007	  -72.18329	  -15.17440	   33.98536	  -27.14752
 59652.59336	  -71.63187	  -15.87979	   33.98498	  -27.14788
 59652.59665	  -71.07949	  -16.58643	   33.98460	  -27.14823
 59652.59994	  -70.52613	  -17.29428	   33.98421	  -27.14859
 59652.60322	  -69.97184	  -18.00333	   33.98382	  -27.14895
 59652.60651	  -69.41664	  -18.71355	   33.98341	  -27.14931
 59652.60980	  -68.86055	  -19.42491	   33.98300	  -27.14966
 59652.61309	  -68.30356	  -20.13737	   33.98260	  -27.15002
 59652.61637	  -67.74574	  -20.85092	   33.98217	  -27.15038
 59652.61966	  -67.18709	  -21.56553	   33.98174	  -27.15073
 59652.62295	  -66.62762	  -22.28117	   33.98131	  -27.15109
 59652.62624	  -66.06736	  -22.99781	   33.98086	  -27.15145
 59652.62952	  -65.50634	  -23.71543	   33.98041	  -27.15181
 59652.63281	  -64.94457	  -24.43399	   33.97995	  -27.15216
 59652.63610	  -64.38208	  -25.15348	   33.97949	  -27.15252
 59652.63939	  -63.81889	  -25.87386	   33.97902	  -27.15288
 59652.64267	  -63.25501	  -26.59509	   33.97854	  -27.15324
 59652.64596	  -62.69047	  -27.31716	   33.97806	  -27.15359
 59652.64925	  -62.12530	  -28.04005	   33.97757	  -27.15395
 59652.65254	  -61.55951	  -28.76372	   33.97707	  -27.15431
 59652.65582	  -60.99312	  -29.48814	   33.97656	  -27.15466
 59652.65911	  -60.42617	  -30.21329	   33.97605	  -27.15502
 59652.66240	  -59.85866	  -30.93913	   33.97553	  -27.15538
 59652.66569	  -59.29062	  -31.66565	   33.97500	  -27.15574
 59652.66897	  -58.72207	  -32.39280	   33.97447	  -27.15609
 59652.67226	  -58.15305	  -33.12059	   33.97393	  -27.15645
 59652.67555	  -57.58355	  -33.84895	   33.97338	  -27.15681
 59652.67884	  -57.01361	  -34.57786	   33.97283	  -27.15716
 59652.68212	  -56.44324	  -35.30731	   33.97227	  -27.15752
 59652.68541	  -55.87249	  -36.03726	   33.97171	  -27.15788
 59652.68870	  -55.30136	  -36.76769	   33.97113	  -27.15824
 59652.69199	  -54.72986	  -37.49857	   33.97055	  -27.15859
 59652.69527	  -54.15804	  -38.22986	   33.96996	  -27.15895
 59652.69856	  -53.58591	  -38.96155	   33.96936	  -27.15931
 59652.70185	  -53.01349	  -39.69359	   33.96876	  -27.15966
 59652.70514	  -52.44080	  -40.42597	   33.96815	  -27.16002
 59652.70842	  -51.86787	  -41.15866	   33.96753	  -27.16038
 59652.71171	  -51.29471	  -41.89163	   33.96691	  -27.16074
 59652.71500	  -50.72134	  -42.62483	   33.96628	  -27.16109
 59652.71829	  -50.14781	  -43.35827	   33.96565	  -27.16145
 59652.72157	  -49.57411	  -44.09190	   33.96500	  -27.16181
 59652.72486	  -49.00028	  -44.82570	   33.96435	  -27.16216
 59652.72815	  -48.42634	  -45.55963	   33.96369	  -27.16252
 59652.73144	  -47.85231	  -46.29367	   33.96302	  -27.16288
 59652.73472	  -47.27821	  -47.02780	   33.96235	  -27.16324
 59652.73801	  -46.70406	  -47.76197	   33.96167	  -27.16359
 59652.74130	  -46.12989	  -48.49617	   33.96098	  -27.16395
 59652.74459	  -45.55571	  -49.23036	   33.96029	  -27.16431
 59652.74787	  -44.98155	  -49.96452	   33.95960	  -27.16466
 59652.75116	  -44.40743	  -50.69861	   33.95889	  -27.16502
 59652.75445	  -43.83338	  -51.43262	   33.95818	  -27.16538
 59652.75774	  -43.25942	  -52.16652	   33.95746	  -27.16574
 59652.76102	  -42.68556	  -52.90026	   33.95673	  -27.16609
 59652.76431	  -42.11184	  -53.63384	   33.95599	  -27.16645
 59652.76760	  -41.53827	  -54.36721	   33.95525	  -27.16681
 59652.77089	  -40.96487	  -55.10036	   33.95450	  -27.16716
 59652.77417	  -40.39167	  -55.83324	   33.95374	  -27.16752
 59652.77746	  -39.81868	  -56.56582	   33.95298	  -27.16788
 59652.78075	  -39.24594	  -57.29810	   33.95221	  -27.16824
 59652.78404	  -38.67345	  -58.03003	   33.95144	  -27.16859
 59652.78732	  -38.10125	  -58.76158	   33.95066	  -27.16895
 59652.79061	  -37.52937	  -59.49274	   33.94987	  -27.16931
 59652.79390	  -36.95781	  -60.22347	   33.94907	  -27.16966
 59652.79719	  -36.38661	  -60.95375	   33.94827	  -27.17002
 59652.80047	  -35.81577	  -61.68353	   33.94746	  -27.17038
 59652.80376	  -35.24534	  -62.41280	   33.94664	  -27.17074
 59652.80705	  -34.67532	  -63.14153	   33.94581	  -27.17109
 59652.81034	  -34.10574	  -63.86969	   33.94498	  -27.17145
 59652.81362	  -33.53662	  -64.59724	   33.94414	  -27.17181
 59652.81691	  -32.96798	  -65.32417	   33.94331	  -27.17216
 59652.82020	  -32.39986	  -66.05045	   33.94245	  -27.17252
 59652.82349	  -31.83226	  -66.77605	   33.94159	  -27.17288
 59652.82677	  -31.26521	  -67.50093	   33.94073	  -27.17324
 59652.83006	  -30.69873	  -68.22507	   33.93985	  -27.17359
 59652.83335	  -30.13284	  -68.94844	   33.93897	  -27.17395
 59652.83664	  -29.56758	  -69.67102	   33.93809	  -27.17431
 59652.83992	  -29.00295	  -70.39276	   33.93719	  -27.17466
 59652.84321	  -28.43899	  -71.11367	   33.93629	  -27.17502
 59652.84650	  -27.87569	  -71.83368	   33.93538	  -27.17538
 59652.84979	  -27.31311	  -72.55280	   33.93447	  -27.17573
 59652.85307	  -26.75124	  -73.27096	   33.93356	  -27.17609
 59652.85636	  -26.19014	  -73.98817	   33.93263	  -27.17645
 59652.85965	  -25.62979	  -74.70438	   33.93169	  -27.17681
 59652.86294	  -25.07025	  -75.41959	   33.93075	  -27.17716
 59652.86622	  -24.51151	  -76.13372	   33.92980	  -27.17752
 59652.86951	  -23.95361	  -76.84680	   33.92885	  -27.17788
 59652.87280	  -23.39657	  -77.55876	   33.92789	  -27.17823
 59652.87609	  -22.84041	  -78.26959	   33.92692	  -27.17859
 59652.87937	  -22.28515	  -78.97927	   33.92594	  -27.17895
 59652.88266	  -21.73080	  -79.68775	   33.92496	  -27.17931
 59652.88595	  -21.17740	  -80.39502	   33.92397	  -27.17966
 59652.88924	  -20.62495	  -81.10103	   33.92299	  -27.18002
 59652.89252	  -20.07352	  -81.80579	   33.92198	  -27.18038
 59652.89581	  -19.52308	  -82.50925	   33.92097	  -27.18073
 59652.89910	  -18.97367	  -83.21137	   33.91996	  -27.18109
 59652.90239	  -18.42532	  -83.91215	   33.91893	  -27.18145
 59652.90567	  -17.87803	  -84.61154	   33.91791	  -27.18181
 59652.90896	  -17.33184	  -85.30952	   33.91687	  -27.18216
 59652.91225	  -16.78678	  -86.00607	   33.91583	  -27.18252
 59652.91554	  -16.24284	  -86.70116	   33.91478	  -27.18288
 59652.91882	  -15.70006	  -87.39474	   33.91372	  -27.18323
 59652.92211	  -15.15846	  -88.08681	   33.91267	  -27.18359
 59652.92540	  -14.61807	  -88.77734	   33.91160	  -27.18395
 59652.92869	  -14.07890	  -89.46629	   33.91052	  -27.18430
 59652.93197	  -13.54097	  -90.15364	   33.90944	  -27.18466
 59652.93526	  -13.00431	  -90.83937	   33.90835	  -27.18502
 59652.93855	  -12.46894	  -91.52344	   33.90725	  -27.18538
 59652.94184	  -11.93487	  -92.20583	   33.90615	  -27.18573
 59652.94512	  -11.40214	  -92.88652	   33.90504	  -27.18609
 59652.94841	  -10.87074	  -93.56545	   33.90393	  -27.18645
 59652.95170	  -10.34073	  -94.24264	   33.90280	  -27.18680
 59652.95499	   -9.81210	  -94.91803	   33.90168	  -27.18716
 59652.95827	   -9.28488	  -95.59160	   33.90055	  -27.18752
 59652.96156	   -8.75911	  -96.26334	   33.89941	  -27.18787
 59652.96485	   -8.23478	  -96.93320	   33.89826	  -27.18823
 59652.96813	   -7.71193	  -97.60117	   33.89710	  -27.18859
 59652.97142	   -7.19058	  -98.26722	   33.89594	  -27.18895
 59652.97471	   -6.67074	  -98.93132	   33.89477	  -27.18930
 59652.97800	   -6.15244	  -99.59344	   33.89360	  -27.18966
 59652.98128	   -5.63570	 -100.25357	   33.89242	  -27.19002
 59652.98457	   -5.12053	 -100.91165	   33.89123	  -27.19037
 59652.98786	   -4.60698	 -101.56770	   33.89004	  -27.19073
 59652.99115	   -4.09503	 -102.22165	   33.88884	  -27.19109
 59652.99443	   -3.58471	 -102.87350	   33.88764	  -27.19144
 59652.99772	   -3.07607	 -103.52321	   33.88643	  -27.19180
 59653.00101	   -2.56910	 -104.17078	   33.88521	  -27.19216
 59653.00430	   -2.06384	 -104.81616	   33.88398	  -27.19252
 59653.00758	   -1.56030	 -105.45932	   33.88275	  -27.19287
 59653.01087	   -1.05849	 -106.10025	   33.88151	  -27.19323
 59653.01416	   -0.55845	 -106.73892	   33.88026	  -27.19359
 59653.01745	   -0.06019	 -107.37530	   33.87901	  -27.19394
 59653.02073	    0.43627	 -108.00936	   33.87775	  -27.19430
 59653.02402	    0.93091	 -108.64110	   33.87649	  -27.19466
 59653.02731	    1.42372	 -109.27046	   33.87522	  -27.19501
 59653.03060	    1.91467	 -109.89742	   33.87395	  -27.19537
 59653.03388	    2.40372	 -110.52199	   33.87267	  -27.19573
 59653.03717	    2.89088	 -111.14412	   33.87138	  -27.19609
 59653.04046	    3.37612	 -111.76377	   33.87008	  -27.19644
 59653.04375	    3.85943	 -112.38094	   33.86878	  -27.19680
 59653.04703	    4.34077	 -112.99560	   33.86747	  -27.19716
 59653.05032	    4.82014	 -113.60772	   33.86616	  -27.19751
 59653.05361	    5.29751	 -114.21727	   33.86484	  -27.19787
 59653.05690	    5.77286	 -114.82424	   33.86351	  -27.19823
 59653.06018	    6.24617	 -115.42860	   33.86218	  -27.19858
 59653.06347	    6.71744	 -116.03031	   33.86084	  -27.19894
 59653.06676	    7.18664	 -116.62936	   33.85950	  -27.19930
 59653.07005	    7.65374	 -117.22572	   33.85815	  -27.19966
 59653.07333	    8.11872	 -117.81939	   33.85680	  -27.20001
 59653.07662	    8.58158	 -118.41031	   33.85543	  -27.20037
 59653.07991	    9.04230	 -118.99847	   33.85406	  -27.20073
 59653.08320	    9.50084	 -119.58386	   33.85269	  -27.20108
 59653.08648	    9.95719	 -120.16644	   33.85130	  -27.20144
 59653.08977	   10.41134	 -120.74619	   33.84992	  -27.20180
 59653.09306	   10.86328	 -121.32308	   33.84852	  -27.20215
 59653.09635	   11.31296	 -121.89711	   33.84712	  -27.20251
 59653.09963	   11.76039	 -122.46823	   33.84572	  -27.20287
 59653.10292	   12.20555	 -123.03641	   33.84431	  -27.20322
 59653.10621	   12.64840	 -123.60167	   33.84290	  -27.20358
 59653.10950	   13.08894	 -124.16395	   33.84147	  -27.20394
 59653.11278	   13.52715	 -124.72324	   33.84004	  -27.20430
 59653.11607	   13.96301	 -125.27951	   33.83861	  -27.20465
 59653.11936	   14.39650	 -125.83276	   33.83716	  -27.20501
 59653.12265	   14.82761	 -126.38293	   33.83572	  -27.20537
 59653.12593	   15.25632	 -126.93002	   33.83426	  -27.20572
 59653.12922	   15.68259	 -127.47401	   33.83280	  -27.20608
 59653.13251	   16.10644	 -128.01487	   33.83134	  -27.20644
 59653.13580	   16.52783	 -128.55258	   33.82987	  -27.20679
 59653.13908	   16.94676	 -129.08710	   33.82840	  -27.20715
 59653.14237	   17.36318	 -129.61845	   33.82692	  -27.20751
 59653.14566	   17.77711	 -130.14657	   33.82543	  -27.20786
 59653.14895	   18.18850	 -130.67146	   33.82393	  -27.20822
 59653.15223	   18.59736	 -131.19309	   33.82243	  -27.20858
 59653.15552	   19.00366	 -131.71143	   33.82093	  -27.20894
 59653.15881	   19.40739	 -132.22648	   33.81941	  -27.20929
 59653.16210	   19.80852	 -132.73821	   33.81790	  -27.20965
 59653.16538	   20.20705	 -133.24658	   33.81637	  -27.21001
 59653.16867	   20.60296	 -133.75159	   33.81484	  -27.21036
 59653.17196	   20.99622	 -134.25321	   33.81331	  -27.21072
 59653.17525	   21.38683	 -134.75142	   33.81178	  -27.21108
 59653.17853	   21.77477	 -135.24621	   33.81023	  -27.21143
 59653.18182	   22.16001	 -135.73755	   33.80868	  -27.21179
 59653.18511	   22.54255	 -136.22542	   33.80712	  -27.21215
 59653.18840	   22.92237	 -136.70981	   33.80556	  -27.21250
 59653.19168	   23.29946	 -137.19067	   33.80399	  -27.21286
 59653.19497	   23.67379	 -137.66802	   33.80242	  -27.21322
 59653.19826	   24.04536	 -138.14180	   33.80084	  -27.21358
 59653.20155	   24.41414	 -138.61203	   33.79925	  -27.21393
 59653.20483	   24.78012	 -139.07866	   33.79766	  -27.21429
 59653.20812	   25.14329	 -139.54169	   33.79607	  -27.21465
 59653.21141	   25.50364	 -140.00108	   33.79447	  -27.21500
 59653.21470	   25.86115	 -140.45682	   33.79287	  -27.21536
 59653.21798	   26.21579	 -140.90891	   33.79125	  -27.21572
 59653.22127	   26.56756	 -141.35731	   33.78964	  -27.21607
 59653.22456	   26.91643	 -141.80201	   33.78801	  -27.21643
 59653.22785	   27.26241	 -142.24298	   33.78638	  -27.21679
 59653.23113	   27.60547	 -142.68021	   33.78475	  -27.21714
 59653.23442	   27.94560	 -143.11368	   33.78311	  -27.21750
 59653.23771	   28.28279	 -143.54337	   33.78146	  -27.21786
 59653.24100	   28.61701	 -143.96928	   33.77981	  -27.21821
 59653.24428	   28.94826	 -144.39136	   33.77816	  -27.21857
 59653.24757	   29.27653	 -144.80961	   33.77650	  -27.21893
 59653.25086	   29.60180	 -145.22401	   33.77484	  -27.21928
 59653.25415	   29.92405	 -145.63454	   33.77317	  -27.21964
 59653.25743	   30.24326	 -146.04120	   33.77149	  -27.22000
 59653.26072	   30.55944	 -146.44395	   33.76981	  -27.22036
 59653.26401	   30.87255	 -146.84279	   33.76812	  -27.22071
 59653.26730	   31.18261	 -147.23769	   33.76642	  -27.22107
 59653.27058	   31.48958	 -147.62864	   33.76473	  -27.22143
 59653.27387	   31.79345	 -148.01562	   33.76302	  -27.22178
 59653.27716	   32.09422	 -148.39861	   33.76131	  -27.22214
 59653.28045	   32.39186	 -148.77761	   33.75960	  -27.22250
 59653.28373	   32.68637	 -149.15259	   33.75788	  -27.22285
 59653.28702	   32.97775	 -149.52352	   33.75617	  -27.22321
 59653.29031	   33.26597	 -149.89041	   33.75444	  -27.22357
 59653.29360	   33.55101	 -150.25324	   33.75270	  -27.22392
 59653.29688	   33.83287	 -150.61198	   33.75096	  -27.22428
 59653.30017	   34.11153	 -150.96664	   33.74922	  -27.22464
 59653.30346	   34.38698	 -151.31719	   33.74747	  -27.22499
 59653.30675	   34.65923	 -151.66360	   33.74571	  -27.22535
 59653.31003	   34.92824	 -152.00587	   33.74395	  -27.22571
 59653.31332	   35.19401	 -152.34400	   33.74219	  -27.22606
 59653.31661	   35.45652	 -152.67795	   33.74042	  -27.22642
 59653.31990	   35.71578	 -153.00771	   33.73864	  -27.22678
 59653.32318	   35.97177	 -153.33327	   33.73687	  -27.22714
 59653.32647	   36.22447	 -153.65463	   33.73509	  -27.22749
 59653.32976	   36.47386	 -153.97176	   33.73330	  -27.22785
 59653.33305	   36.71996	 -154.28465	   33.73150	  -27.22821
 59653.33633	   36.96273	 -154.59328	   33.72970	  -27.22856
 59653.33962	   37.20218	 -154.89765	   33.72790	  -27.22892
 59653.34291	   37.43828	 -155.19774	   33.72609	  -27.22928
 59653.34620	   37.67104	 -155.49353	   33.72427	  -27.22963
 59653.34948	   37.90044	 -155.78503	   33.72245	  -27.22999
 59653.35277	   38.12647	 -156.07220	   33.72063	  -27.23035
 59653.35606	   38.34912	 -156.35505	   33.71880	  -27.23070
 59653.35935	   38.56840	 -156.63353	   33.71697	  -27.23106
 59653.36263	   38.78427	 -156.90767	   33.71514	  -27.23142
 59653.36592	   38.99673	 -157.17744	   33.71329	  -27.23177
 59653.36921	   39.20578	 -157.44284	   33.71144	  -27.23213
 59653.37250	   39.41139	 -157.70384	   33.70959	  -27.23249
 59653.37578	   39.61359	 -157.96044	   33.70773	  -27.23284
 59653.37907	   39.81232	 -158.21264	   33.70587	  -27.23320
 59653.38236	   40.00762	 -158.46039	   33.70400	  -27.23356
 59653.38565	   40.19945	 -158.70373	   33.70213	  -27.23391
 59653.38893	   40.38781	 -158.94261	   33.70025	  -27.23427
 59653.39222	   40.57270	 -159.17704	   33.69837	  -27.23463
 59653.39551	   40.75411	 -159.40699	   33.69648	  -27.23498
 59653.39880	   40.93203	 -159.63247	   33.69460	  -27.23534
 59653.40208	   41.10644	 -159.85346	   33.69271	  -27.23570
 59653.40537	   41.27734	 -160.06996	   33.69081	  -27.23605
 59653.40866	   41.44473	 -160.28195	   33.68890	  -27.23641
 59653.41195	   41.60859	 -160.48942	   33.68699	  -27.23677
 59653.41523	   41.76893	 -160.69238	   33.68508	  -27.23712
 59653.41852	   41.92573	 -160.89079	   33.68316	  -27.23748
 59653.42181	   42.07898	 -161.08466	   33.68123	  -27.23784
 59653.42510	   42.22869	 -161.27398	   33.67930	  -27.23819
 59653.42838	   42.37483	 -161.45874	   33.67737	  -27.23855
 59653.43167	   42.51741	 -161.63893	   33.67543	  -27.23891
 59653.43496	   42.65643	 -161.81454	   33.67350	  -27.23927
 59653.43825	   42.79187	 -161.98556	   33.67156	  -27.23962
 59653.44153	   42.92372	 -162.15200	   33.66961	  -27.23998
 59653.44482	   43.05198	 -162.31384	   33.66765	  -27.24034
 59653.44811	   43.17664	 -162.47108	   33.66569	  -27.24069
 59653.45140	   43.29771	 -162.62369	   33.66372	  -27.24105
 59653.45468	   43.41518	 -162.77168	   33.66176	  -27.24141
 59653.45797	   43.52903	 -162.91505	   33.65978	  -27.24176
 59653.46126	   43.63926	 -163.05379	   33.65780	  -27.24212
 59653.46455	   43.74589	 -163.18787	   33.65582	  -27.24248
 59653.46783	   43.84888	 -163.31731	   33.65383	  -27.24283
 59653.47112	   43.94824	 -163.44210	   33.65184	  -27.24319
 59653.47441	   44.04397	 -163.56223	   33.64986	  -27.24355
 59653.47770	   44.13606	 -163.67770	   33.64786	  -27.24390
 59653.48098	   44.22450	 -163.78849	   33.64585	  -27.24426
 59653.48427	   44.30930	 -163.89461	   33.64384	  -27.24462
 59653.48756	   44.39045	 -163.99605	   33.64183	  -27.24497
 59653.49084	   44.46793	 -164.09281	   33.63981	  -27.24533
 59653.49413	   44.54176	 -164.18488	   33.63779	  -27.24569
 59653.49742	   44.61193	 -164.27225	   33.63576	  -27.24604
 59653.50071	   44.67844	 -164.35492	   33.63373	  -27.24640
 59653.50399	   44.74127	 -164.43289	   33.63170	  -27.24676
 59653.50728	   44.80043	 -164.50616	   33.62966	  -27.24711
 59653.51057	   44.85591	 -164.57471	   33.62762	  -27.24747
 59653.51386	   44.90774	 -164.63854	   33.62558	  -27.24783
 59653.51714	   44.95587	 -164.69767	   33.62352	  -27.24818
 59653.52043	   45.00032	 -164.75207	   33.62147	  -27.24854
 59653.52372	   45.04108	 -164.80176	   33.61941	  -27.24890
 59653.52701	   45.07816	 -164.84671	   33.61734	  -27.24925
 59653.53029	   45.11155	 -164.88694	   33.61527	  -27.24961
 59653.53358	   45.14124	 -164.92245	   33.61320	  -27.24997
 59653.53687	   45.16726	 -164.95321	   33.61112	  -27.25032
 59653.54016	   45.18957	 -164.97925	   33.60904	  -27.25068
 59653.54344	   45.20819	 -165.00055	   33.60695	  -27.25104
 59653.54673	   45.22312	 -165.01711	   33.60486	  -27.25139
 59653.55002	   45.23435	 -165.02894	   33.60277	  -27.25175
 59653.55331	   45.24189	 -165.03602	   33.60068	  -27.25211
 59653.55659	   45.24572	 -165.03837	   33.59857	  -27.25246
 59653.55988	   45.24586	 -165.03597	   33.59647	  -27.25282
 59653.56317	   45.24230	 -165.02883	   33.59435	  -27.25318
 59653.56646	   45.23503	 -165.01696	   33.59224	  -27.25353
 59653.56974	   45.22407	 -165.00034	   33.59012	  -27.25389
 59653.57303	   45.20941	 -164.97899	   33.58799	  -27.25425
 59653.57632	   45.19105	 -164.95289	   33.58586	  -27.25460
 59653.57961	   45.16899	 -164.92206	   33.58373	  -27.25496
 59653.58289	   45.14324	 -164.88648	   33.58160	  -27.25532
 59653.58618	   45.11379	 -164.84617	   33.57945	  -27.25567
 59653.58947	   45.08066	 -164.80111	   33.57732	  -27.25603
 59653.59276	   45.04381	 -164.75133	   33.57517	  -27.25639
 59653.59604	   45.00328	 -164.69681	   33.57302	  -27.25674
 59653.59933	   44.95906	 -164.63755	   33.57086	  -27.25710
 59653.60262	   44.91114	 -164.57358	   33.56870	  -27.25746
 59653.60591	   44.85953	 -164.50487	   33.56653	  -27.25781
 59653.60919	   44.80425	 -164.43143	   33.56436	  -27.25817
 59653.61248	   44.74526	 -164.35328	   33.56219	  -27.25853
 59653.61577	   44.68261	 -164.27041	   33.56001	  -27.25888
 59653.61906	   44.61627	 -164.18282	   33.55783	  -27.25924
 59653.62234	   44.54626	 -164.09050	   33.55564	  -27.25960
 59653.62563	   44.47257	 -163.99349	   33.55345	  -27.25995
 59653.62892	   44.39522	 -163.89176	   33.55126	  -27.26031
 59653.63221	   44.31419	 -163.78533	   33.54906	  -27.26067
 59653.63549	   44.22949	 -163.67421	   33.54686	  -27.26102
 59653.63878	   44.14113	 -163.55840	   33.54465	  -27.26138
 59653.64207	   44.04910	 -163.43789	   33.54244	  -27.26174
 59653.64536	   43.95343	 -163.31270	   33.54023	  -27.26209
 59653.64864	   43.85411	 -163.18282	   33.53801	  -27.26245
 59653.65193	   43.75113	 -163.04828	   33.53579	  -27.26280
 59653.65522	   43.64451	 -162.90906	   33.53356	  -27.26316
 59653.65851	   43.53426	 -162.76517	   33.53133	  -27.26352
 59653.66179	   43.42037	 -162.61664	   33.52909	  -27.26387
 59653.66508	   43.30285	 -162.46344	   33.52685	  -27.26423
 59653.66837	   43.18171	 -162.30559	   33.52462	  -27.26459
 59653.67166	   43.05694	 -162.14311	   33.52237	  -27.26494
 59653.67494	   42.92856	 -161.97599	   33.52012	  -27.26530
 59653.67823	   42.79656	 -161.80425	   33.51786	  -27.26566
 59653.68152	   42.66096	 -161.62789	   33.51560	  -27.26601
 59653.68481	   42.52176	 -161.44691	   33.51334	  -27.26637
 59653.68809	   42.37897	 -161.26133	   33.51107	  -27.26673
 59653.69138	   42.23259	 -161.07114	   33.50880	  -27.26708
 59653.69467	   42.08262	 -160.87637	   33.50652	  -27.26744
 59653.69796	   41.92909	 -160.67701	   33.50424	  -27.26780
 59653.70124	   41.77198	 -160.47307	   33.50196	  -27.26815
 59653.70453	   41.61130	 -160.26457	   33.49967	  -27.26851
 59653.70782	   41.44709	 -160.05149	   33.49738	  -27.26887
 59653.71111	   41.27930	 -159.83389	   33.49509	  -27.26922
 59653.71439	   41.10798	 -159.61173	   33.49279	  -27.26958
 59653.71768	   40.93312	 -159.38505	   33.49048	  -27.26994
 59653.72097	   40.75473	 -159.15384	   33.48817	  -27.27029
 59653.72426	   40.57282	 -158.91812	   33.48586	  -27.27065
 59653.72754	   40.38740	 -158.67789	   33.48354	  -27.27101
 59653.73083	   40.19847	 -158.43317	   33.48122	  -27.27136
 59653.73412	   40.00605	 -158.18396	   33.47890	  -27.27172
 59653.73741	   39.81013	 -157.93029	   33.47657	  -27.27208
 59653.74069	   39.61072	 -157.67215	   33.47423	  -27.27243
 59653.74398	   39.40784	 -157.40955	   33.47190	  -27.27279
 59653.74727	   39.20150	 -157.14251	   33.46955	  -27.27315
 59653.75056	   38.99171	 -156.87103	   33.46722	  -27.27350
 59653.75384	   38.77846	 -156.59514	   33.46487	  -27.27386
 59653.75713	   38.56177	 -156.31484	   33.46251	  -27.27422
 59653.76042	   38.34165	 -156.03014	   33.46016	  -27.27457
 59653.76371	   38.11811	 -155.74105	   33.45779	  -27.27493
 59653.76699	   37.89115	 -155.44760	   33.45543	  -27.27529
 59653.77028	   37.66080	 -155.14977	   33.45306	  -27.27564
 59653.77357	   37.42705	 -154.84760	   33.45068	  -27.27600
 59653.77686	   37.18991	 -154.54110	   33.44830	  -27.27635
 59653.78014	   36.94940	 -154.23026	   33.44592	  -27.27671
 59653.78343	   36.70553	 -153.91512	   33.44353	  -27.27707
 59653.78672	   36.45830	 -153.59567	   33.44114	  -27.27742
 59653.79001	   36.20774	 -153.27193	   33.43876	  -27.27778
 59653.79329	   35.95384	 -152.94393	   33.43636	  -27.27814
 59653.79658	   35.69661	 -152.61167	   33.43396	  -27.27849
 59653.79987	   35.43607	 -152.27516	   33.43155	  -27.27885
 59653.80316	   35.17223	 -151.93442	   33.42914	  -27.27921
 59653.80644	   34.90510	 -151.58947	   33.42672	  -27.27956
 59653.80973	   34.63469	 -151.24031	   33.42430	  -27.27992
 59653.81302	   34.36101	 -150.88696	   33.42188	  -27.28028
 59653.81631	   34.08408	 -150.52944	   33.41945	  -27.28063
 59653.81959	   33.80390	 -150.16776	   33.41702	  -27.28099
 59653.82288	   33.52050	 -149.80193	   33.41458	  -27.28135
 59653.82617	   33.23386	 -149.43198	   33.41214	  -27.28170
 59653.82946	   32.94404	 -149.05789	   33.40970	  -27.28206
 59653.83274	   32.65099	 -148.67973	   33.40725	  -27.28242
 59653.83603	   32.35478	 -148.29747	   33.40480	  -27.28277
 59653.83932	   32.05538	 -147.91116	   33.40234	  -27.28313
 59653.84261	   31.75282	 -147.52080	   33.39988	  -27.28349
 59653.84589	   31.44712	 -147.12639	   33.39741	  -27.28384
 59653.84918	   31.13828	 -146.72797	   33.39494	  -27.28420
 59653.85247	   30.82632	 -146.32554	   33.39247	  -27.28455
 59653.85576	   30.51125	 -145.91913	   33.38999	  -27.28491
 59653.85904	   30.19309	 -145.50875	   33.38751	  -27.28527
 59653.86233	   29.87184	 -145.09443	   33.38502	  -27.28562
 59653.86562	   29.54753	 -144.67616	   33.38253	  -27.28598
 59653.86891	   29.22017	 -144.25397	   33.38004	  -27.28634
 59653.87219	   28.88975	 -143.82789	   33.37754	  -27.28669
 59653.87548	   28.55631	 -143.39793	   33.37504	  -27.28705
 59653.87877	   28.21986	 -142.96410	   33.37253	  -27.28741
 59653.88206	   27.88040	 -142.52643	   33.37001	  -27.28776
 59653.88534	   27.53797	 -142.08492	   33.36750	  -27.28812
 59653.88863	   27.19255	 -141.63961	   33.36497	  -27.28848
 59653.89192	   26.84417	 -141.19051	   33.36245	  -27.28883
 59653.89521	   26.49286	 -140.73764	   33.35992	  -27.28919
 59653.89849	   26.13862	 -140.28100	   33.35738	  -27.28955
 59653.90178	   25.78147	 -139.82064	   33.35484	  -27.28990
 59653.90507	   25.42142	 -139.35655	   33.35230	  -27.29026
 59653.90836	   25.05848	 -138.88878	   33.34975	  -27.29062
 59653.91164	   24.69269	 -138.41731	   33.34721	  -27.29097
 59653.91493	   24.32403	 -137.94220	   33.34465	  -27.29133
 59653.91822	   23.95254	 -137.46345	   33.34209	  -27.29168
 59653.92151	   23.57822	 -136.98108	   33.33953	  -27.29204
 59653.92479	   23.20110	 -136.49511	   33.33696	  -27.29240
 59653.92808	   22.82118	 -136.00556	   33.33438	  -27.29275
 59653.93137	   22.43850	 -135.51246	   33.33180	  -27.29311
 59653.93466	   22.05304	 -135.01582	   33.32922	  -27.29347
 59653.93794	   21.66486	 -134.51565	   33.32663	  -27.29382
 59653.94123	   21.27393	 -134.01200	   33.32404	  -27.29418
 59653.94452	   20.88031	 -133.50487	   33.32144	  -27.29454
 59653.94781	   20.48398	 -132.99428	   33.31884	  -27.29489
 59653.95109	   20.08500	 -132.48024	   33.31625	  -27.29525
 59653.95438	   19.68333	 -131.96281	   33.31363	  -27.29561
 59653.95767	   19.27903	 -131.44198	   33.31102	  -27.29596
 59653.96096	   18.87209	 -130.91779	   33.30840	  -27.29632
 59653.96424	   18.46255	 -130.39025	   33.30578	  -27.29668
 59653.96753	   18.05040	 -129.85938	   33.30315	  -27.29703
 59653.97082	   17.63569	 -129.32521	   33.30052	  -27.29739
 59653.97411	   17.21842	 -128.78775	   33.29788	  -27.29774
 59653.97739	   16.79860	 -128.24704	   33.29524	  -27.29810
 59653.98068	   16.37626	 -127.70309	   33.29259	  -27.29846
 59653.98397	   15.95142	 -127.15592	   33.28994	  -27.29881
 59653.98726	   15.52407	 -126.60556	   33.28728	  -27.29917
 59653.99054	   15.09427	 -126.05203	   33.28462	  -27.29953
 59653.99383	   14.66201	 -125.49535	   33.28197	  -27.29988
 59653.99712	   14.22732	 -124.93554	   33.27930	  -27.30024
 59654.00041	   13.79020	 -124.37264	   33.27662	  -27.30060
 59654.00369	   13.35068	 -123.80666	   33.27394	  -27.30095
 59654.00698	   12.90879	 -123.23763	   33.27126	  -27.30131
 59654.01027	   12.46453	 -122.66555	   33.26857	  -27.30167
 59654.01355	   12.01792	 -122.09048	   33.26588	  -27.30202
 59654.01684	   11.56899	 -121.51242	   33.26318	  -27.30238
 59654.02013	   11.11775	 -120.93141	   33.26048	  -27.30273
 59654.02342	   10.66422	 -120.34745	   33.25777	  -27.30309
 59654.02670	   10.20842	 -119.76059	   33.25506	  -27.30345
 59654.02999	    9.75037	 -119.17083	   33.25234	  -27.30380
 59654.03328	    9.29010	 -118.57820	   33.24963	  -27.30416
 59654.03657	    8.82761	 -117.98275	   33.24690	  -27.30452
 59654.03985	    8.36291	 -117.38448	   33.24417	  -27.30487
 59654.04314	    7.89605	 -116.78341	   33.24143	  -27.30523
 59654.04643	    7.42703	 -116.17958	   33.23869	  -27.30559
 59654.04972	    6.95587	 -115.57301	   33.23595	  -27.30594
 59654.05300	    6.48259	 -114.96372	   33.23320	  -27.30630
 59654.05629	    6.00722	 -114.35175	   33.23044	  -27.30666
 59654.05958	    5.52977	 -113.73710	   33.22768	  -27.30701
 59654.06287	    5.05026	 -113.11982	   33.22492	  -27.30737
 59654.06615	    4.56871	 -112.49992	   33.22215	  -27.30772
 59654.06944	    4.08514	 -111.87743	   33.21937	  -27.30808
 59654.07273	    3.59958	 -111.25237	   33.21659	  -27.30844
 59654.07602	    3.11205	 -110.62477	   33.21382	  -27.30879
 59654.07930	    2.62254	 -109.99466	   33.21103	  -27.30915
 59654.08259	    2.13110	 -109.36207	   33.20823	  -27.30951
 59654.08588	    1.63774	 -108.72701	   33.20543	  -27.30986
 59654.08917	    1.14248	 -108.08951	   33.20263	  -27.31022
 59654.09245	    0.64535	 -107.44961	   33.19982	  -27.31058
 59654.09574	    0.14635	 -106.80732	   33.19701	  -27.31093
 59654.09903	   -0.35447	 -106.16268	   33.19419	  -27.31129
 59654.10232	   -0.85713	 -105.51571	   33.19136	  -27.31165
 59654.10560	   -1.36157	 -104.86643	   33.18853	  -27.31200
 59654.10889	   -1.86778	 -104.21486	   33.18570	  -27.31236
 59654.11218	   -2.37575	 -103.56106	   33.18286	  -27.31271
 59654.11547	   -2.88545	 -102.90502	   33.18001	  -27.31307
 59654.11875	   -3.39686	 -102.24677	   33.17717	  -27.31343
 59654.12204	   -3.90997	 -101.58637	   33.17432	  -27.31378
 59654.12533	   -4.42476	 -100.92382	   33.17146	  -27.31414
 59654.12862	   -4.94118	 -100.25915	   33.16859	  -27.31450
 59654.13190	   -5.45924	  -99.59239	   33.16572	  -27.31485
 59654.13519	   -5.97890	  -98.92357	   33.16285	  -27.31521
 59654.13848	   -6.50015	  -98.25271	   33.15997	  -27.31557
 59654.14177	   -7.02297	  -97.57985	   33.15708	  -27.31592
 59654.14505	   -7.54733	  -96.90500	   33.15419	  -27.31628
 59654.14834	   -8.07320	  -96.22819	   33.15130	  -27.31664
 59654.15163	   -8.60058	  -95.54946	   33.14840	  -27.31699
 59654.15492	   -9.12944	  -94.86883	   33.14549	  -27.31735
 59654.15820	   -9.65974	  -94.18632	   33.14259	  -27.31770
 59654.16149	  -10.19150	  -93.50197	   33.13967	  -27.31806
 59654.16478	  -10.72467	  -92.81582	   33.13675	  -27.31842
 59654.16807	  -11.25922	  -92.12786	   33.13382	  -27.31877
 59654.17135	  -11.79515	  -91.43815	   33.13089	  -27.31913
 59654.17464	  -12.33243	  -90.74671	   33.12795	  -27.31949
 59654.17793	  -12.87104	  -90.05356	   33.12501	  -27.31984
 59654.18122	  -13.41095	  -89.35873	   33.12206	  -27.32020
 59654.18450	  -13.95214	  -88.66226	   33.11911	  -27.32056
 59654.18779	  -14.49459	  -87.96417	   33.11615	  -27.32091
 59654.19108	  -15.03828	  -87.26447	   33.11318	  -27.32127
 59654.19437	  -15.58320	  -86.56323	   33.11021	  -27.32162
 59654.19765	  -16.12930	  -85.86044	   33.10724	  -27.32198
 59654.20094	  -16.67657	  -85.15614	   33.10427	  -27.32234
 59654.20423	  -17.22499	  -84.45036	   33.10128	  -27.32269
 59654.20752	  -17.77454	  -83.74314	   33.09829	  -27.32305
 59654.21080	  -18.32521	  -83.03449	   33.09530	  -27.32341
 59654.21409	  -18.87695	  -82.32445	   33.09229	  -27.32376
 59654.21738	  -19.42977	  -81.61305	   33.08929	  -27.32412
 59654.22067	  -19.98361	  -80.90031	   33.08627	  -27.32448
 59654.22395	  -20.53847	  -80.18626	   33.08325	  -27.32483
 59654.22724	  -21.09433	  -79.47094	   33.08023	  -27.32519
 59654.23053	  -21.65115	  -78.75436	   33.07720	  -27.32554
 59654.23382	  -22.20893	  -78.03655	   33.07417	  -27.32590
 59654.23710	  -22.76763	  -77.31756	   33.07113	  -27.32626
 59654.24039	  -23.32724	  -76.59741	   33.06808	  -27.32661
 59654.24368	  -23.88772	  -75.87611	   33.06504	  -27.32697
 59654.24697	  -24.44907	  -75.15371	   33.06198	  -27.32733
 59654.25025	  -25.01125	  -74.43024	   33.05892	  -27.32768
 59654.25354	  -25.57425	  -73.70572	   33.05585	  -27.32804
 59654.25683	  -26.13804	  -72.98018	   33.05278	  -27.32840
 59654.26012	  -26.70260	  -72.25365	   33.04970	  -27.32875
 59654.26340	  -27.26790	  -71.52617	   33.04662	  -27.32911
 59654.26669	  -27.83393	  -70.79775	   33.04353	  -27.32946
 59654.26998	  -28.40065	  -70.06842	   33.04043	  -27.32982
 59654.27327	  -28.96806	  -69.33823	   33.03733	  -27.33018
 59654.27655	  -29.53612	  -68.60719	   33.03423	  -27.33053
 59654.27984	  -30.10480	  -67.87533	   33.03111	  -27.33089
 59654.28313	  -30.67409	  -67.14269	   33.02800	  -27.33125
 59654.28642	  -31.24397	  -66.40928	   33.02488	  -27.33160
 59654.28970	  -31.81442	  -65.67516	   33.02175	  -27.33196
 59654.29299	  -32.38540	  -64.94033	   33.01862	  -27.33231
 59654.29628	  -32.95691	  -64.20485	   33.01548	  -27.33267
 59654.29957	  -33.52890	  -63.46871	   33.01233	  -27.33303
 59654.30285	  -34.10137	  -62.73198	   33.00918	  -27.33338
 59654.30614	  -34.67429	  -61.99465	   33.00602	  -27.33374
 59654.30943	  -35.24763	  -61.25678	   33.00286	  -27.33410
 59654.31272	  -35.82138	  -60.51839	   32.99969	  -27.33445
 59654.31600	  -36.39551	  -59.77951	   32.99651	  -27.33481
 59654.31929	  -36.96999	  -59.04016	   32.99333	  -27.33517
 59654.32258	  -37.54481	  -58.30038	   32.99015	  -27.33552
 59654.32587	  -38.11994	  -57.56019	   32.98696	  -27.33588
 59654.32915	  -38.69534	  -56.81962	   32.98377	  -27.33623
 59654.33244	  -39.27102	  -56.07871	   32.98057	  -27.33659
 59654.33573	  -39.84694	  -55.33749	   32.97736	  -27.33695
 59654.33902	  -40.42309	  -54.59598	   32.97414	  -27.33730
 59654.34230	  -40.99942	  -53.85421	   32.97092	  -27.33766
 59654.34559	  -41.57593	  -53.11222	   32.96769	  -27.33802
 59654.34888	  -42.15259	  -52.37003	   32.96446	  -27.33837
 59654.35217	  -42.72938	  -51.62766	   32.96122	  -27.33873
 59654.35545	  -43.30626	  -50.88516	   32.95798	  -27.33908
 59654.35874	  -43.88324	  -50.14255	   32.95473	  -27.33944
 59654.36203	  -44.46027	  -49.39986	   32.95147	  -27.33980
 59654.36532	  -45.03733	  -48.65711	   32.94821	  -27.34015
 59654.36860	  -45.61441	  -47.91434	   32.94495	  -27.34051
 59654.37189	  -46.19147	  -47.17157	   32.94168	  -27.34087
 59654.37518	  -46.76851	  -46.42886	   32.93840	  -27.34122
 59654.37847	  -47.34548	  -45.68620	   32.93512	  -27.34158
 59654.38175	  -47.92238	  -44.94364	   32.93183	  -27.34194
 59654.38504	  -48.49918	  -44.20120	   32.92853	  -27.34229
 59654.38833	  -49.07585	  -43.45891	   32.92523	  -27.34265
 59654.39162	  -49.65237	  -42.71681	   32.92192	  -27.34300
 59654.39490	  -50.22872	  -41.97493	   32.91861	  -27.34336
 59654.39819	  -50.80488	  -41.23327	   32.91529	  -27.34372
 59654.40148	  -51.38083	  -40.49191	   32.91196	  -27.34407
 59654.40477	  -51.95653	  -39.75083	   32.90863	  -27.34443
 59654.40805	  -52.53196	  -39.01008	   32.90529	  -27.34479
 59654.41134	  -53.10712	  -38.26969	   32.90195	  -27.34514
 59654.41463	  -53.68196	  -37.52968	   32.89861	  -27.34550
 59654.41792	  -54.25648	  -36.79010	   32.89525	  -27.34585
 59654.42120	  -54.83064	  -36.05095	   32.89189	  -27.34621
 59654.42449	  -55.40443	  -35.31230	   32.88852	  -27.34657
 59654.42778	  -55.97783	  -34.57413	   32.88515	  -27.34692
 59654.43107	  -56.55079	  -33.83650	   32.88177	  -27.34728
 59654.43435	  -57.12332	  -33.09944	   32.87839	  -27.34764
 59654.43764	  -57.69538	  -32.36296	   32.87499	  -27.34799
 59654.44093	  -58.26695	  -31.62710	   32.87160	  -27.34835
 59654.44422	  -58.83801	  -30.89189	   32.86819	  -27.34870
 59654.44750	  -59.40854	  -30.15736	   32.86478	  -27.34906
 59654.45079	  -59.97851	  -29.42354	   32.86137	  -27.34942
 59654.45408	  -60.54790	  -28.69045	   32.85795	  -27.34977
 59654.45737	  -61.11668	  -27.95811	   32.85453	  -27.35013
 59654.46065	  -61.68484	  -27.22657	   32.85110	  -27.35049
 59654.46394	  -62.25237	  -26.49585	   32.84766	  -27.35084
 59654.46723	  -62.81922	  -25.76599	   32.84421	  -27.35120
 59654.47052	  -63.38538	  -25.03700	   32.84076	  -27.35155
 59654.47380	  -63.95083	  -24.30892	   32.83731	  -27.35191
 59654.47709	  -64.51555	  -23.58177	   32.83384	  -27.35227
 59654.48038	  -65.07950	  -22.85558	   32.83037	  -27.35262
 59654.48367	  -65.64268	  -22.13038	   32.82690	  -27.35298
 59654.48695	  -66.20506	  -21.40621	   32.82342	  -27.35334
 59654.49024	  -66.76661	  -20.68309	   32.81993	  -27.35369
 59654.49353	  -67.32732	  -19.96104	   32.81644	  -27.35405
 59654.49682	  -67.88716	  -19.24009	   32.81294	  -27.35440
 59654.50010	  -68.44611	  -18.52028	   32.80943	  -27.35476
 59654.50339	  -69.00413	  -17.80161	   32.80593	  -27.35512
 59654.50668	  -69.56124	  -17.08415	   32.80241	  -27.35547
 59654.50997	  -70.11739	  -16.36790	   32.79889	  -27.35583
 59654.51325	  -70.67257	  -15.65290	   32.79536	  -27.35619
 59654.51654	  -71.22674	  -14.93917	   32.79183	  -27.35654
 59654.51983	  -71.77989	  -14.22674	   32.78828	  -27.35690
 59654.52312	  -72.33201	  -13.51564	   32.78474	  -27.35725
 59654.52640	  -72.88305	  -12.80588	   32.78118	  -27.35761
 59654.52969	  -73.43302	  -12.09752	   32.77762	  -27.35797
 59654.53298	  -73.98187	  -11.39056	   32.77406	  -27.35832
 59654.53626	  -74.52960	  -10.68504	   32.77049	  -27.35868
 59654.53955	  -75.07618	   -9.98100	   32.76691	  -27.35904
 59654.54284	  -75.62159	   -9.27844	   32.76333	  -27.35939
 59654.54613	  -76.16579	   -8.57739	   32.75975	  -27.35975
 59654.54941	  -76.70880	   -7.87790	   32.75615	  -27.36010
 59654.55270	  -77.25056	   -7.17998	   32.75255	  -27.36046
 59654.55599	  -77.79108	   -6.48367	   32.74894	  -27.36082
 59654.55928	  -78.33031	   -5.78898	   32.74533	  -27.36117
 59654.56256	  -78.86824	   -5.09595	   32.74171	  -27.36153
 59654.56585	  -79.40486	   -4.40460	   32.73808	  -27.36189
 59654.56914	  -79.94014	   -3.71496	   32.73445	  -27.36224
 59654.57243	  -80.47405	   -3.02706	   32.73081	  -27.36260
 59654.57571	  -81.00660	   -2.34093	   32.72717	  -27.36295
 59654.57900	  -81.53772	   -1.65657	   32.72352	  -27.36331
 59654.58229	  -82.06743	   -0.97404	   32.71987	  -27.36367
 59654.58558	  -82.59570	   -0.29334	   32.71620	  -27.36402
 59654.58886	  -83.12249	    0.38549	   32.71255	  -27.36438
 59654.59215	  -83.64781	    1.06242	   32.70887	  -27.36474
 59654.59544	  -84.17162	    1.73743	   32.70519	  -27.36509
 59654.59873	  -84.69390	    2.41049	   32.70151	  -27.36545
 59654.60201	  -85.21464	    3.08158	   32.69781	  -27.36580
 59654.60530	  -85.73381	    3.75067	   32.69412	  -27.36616
 59654.60859	  -86.25140	    4.41773	   32.69041	  -27.36652
 59654.61188	  -86.76739	    5.08274	   32.68670	  -27.36687
 59654.61516	  -87.28173	    5.74569	   32.68299	  -27.36723
 59654.61845	  -87.79444	    6.40652	   32.67927	  -27.36758
 59654.62174	  -88.30548	    7.06522	   32.67554	  -27.36794
 59654.62503	  -88.81484	    7.72178	   32.67180	  -27.36830
 59654.62831	  -89.32248	    8.37616	   32.66806	  -27.36865
 59654.63160	  -89.82840	    9.02833	   32.66432	  -27.36901
 59654.63489	  -90.33257	    9.67829	   32.66058	  -27.36937
 59654.63818	  -90.83498	   10.32597	   32.65682	  -27.36972
 59654.64146	  -91.33560	   10.97139	   32.65306	  -27.37008
 59654.64475	  -91.83442	   11.61450	   32.64929	  -27.37043
 59654.64804	  -92.33142	   12.25527	   32.64551	  -27.37079
 59654.65133	  -92.82658	   12.89369	   32.64173	  -27.37115
 59654.65461	  -93.31987	   13.52974	   32.63794	  -27.37150
 59654.65790	  -93.81128	   14.16339	   32.63415	  -27.37186
 59654.66119	  -94.30079	   14.79461	   32.63035	  -27.37222
 59654.66448	  -94.78838	   15.42337	   32.62655	  -27.37257
 59654.66776	  -95.27404	   16.04966	   32.62273	  -27.37293
 59654.67105	  -95.75773	   16.67345	   32.61892	  -27.37328
 59654.67434	  -96.23945	   17.29473	   32.61510	  -27.37364
 59654.67763	  -96.71918	   17.91344	   32.61127	  -27.37400
 59654.68091	  -97.19689	   18.52960	   32.60744	  -27.37435
 59654.68420	  -97.67256	   19.14316	   32.60360	  -27.37471
 59654.68749	  -98.14620	   19.75409	   32.59976	  -27.37506
 59654.69078	  -98.61776	   20.36239	   32.59590	  -27.37542
 59654.69406	  -99.08724	   20.96802	   32.59205	  -27.37578
 59654.69735	  -99.55460	   21.57096	   32.58818	  -27.37613
 59654.70064	 -100.01986	   22.17118	   32.58431	  -27.37649
 59654.70393	 -100.48297	   22.76867	   32.58044	  -27.37685
 59654.70721	 -100.94391	   23.36342	   32.57656	  -27.37720
 59654.71050	 -101.40268	   23.95536	   32.57267	  -27.37756
 59654.71379	 -101.85926	   24.54452	   32.56878	  -27.37791
 59654.71708	 -102.31363	   25.13084	   32.56488	  -27.37827
 59654.72036	 -102.76577	   25.71431	   32.56097	  -27.37863
 59654.72365	 -103.21564	   26.29493	   32.55707	  -27.37898
 59654.72694	 -103.66326	   26.87264	   32.55316	  -27.37934
 59654.73023	 -104.10861	   27.44743	   32.54923	  -27.37969
 59654.73351	 -104.55165	   28.01929	   32.54531	  -27.38005
 59654.73680	 -104.99238	   28.58818	   32.54137	  -27.38041
 59654.74009	 -105.43077	   29.15410	   32.53743	  -27.38076
 59654.74338	 -105.86681	   29.71702	   32.53349	  -27.38112
 59654.74666	 -106.30049	   30.27690	   32.52954	  -27.38147
 59654.74995	 -106.73178	   30.83374	   32.52558	  -27.38183
 59654.75324	 -107.16067	   31.38751	   32.52162	  -27.38219
 59654.75653	 -107.58714	   31.93820	   32.51765	  -27.38254
 59654.75981	 -108.01119	   32.48577	   32.51368	  -27.38290
 59654.76310	 -108.43278	   33.03021	   32.50970	  -27.38326
 59654.76639	 -108.85190	   33.57150	   32.50571	  -27.38361
 59654.76968	 -109.26853	   34.10963	   32.50173	  -27.38397
 59654.77296	 -109.68267	   34.64456	   32.49774	  -27.38432
 59654.77625	 -110.09430	   35.17627	   32.49374	  -27.38468
 59654.77954	 -110.50340	   35.70475	   32.48973	  -27.38504
 59654.78283	 -110.90994	   36.22997	   32.48572	  -27.38539
 59654.78611	 -111.31394	   36.75191	   32.48170	  -27.38575
 59654.78940	 -111.71535	   37.27057	   32.47767	  -27.38610
 59654.79269	 -112.11416	   37.78591	   32.47364	  -27.38646
 59654.79598	 -112.51038	   38.29791	   32.46961	  -27.38682
 59654.79926	 -112.90396	   38.80656	   32.46557	  -27.38717
 59654.80255	 -113.29491	   39.31184	   32.46152	  -27.38753
 59654.80584	 -113.68320	   39.81373	   32.45747	  -27.38788
 59654.80913	 -114.06883	   40.31219	   32.45341	  -27.38824
 59654.81241	 -114.45176	   40.80724	   32.44935	  -27.38860
 59654.81570	 -114.83199	   41.29885	   32.44529	  -27.38895
 59654.81899	 -115.20952	   41.78697	   32.44122	  -27.38931
 59654.82228	 -115.58431	   42.27161	   32.43714	  -27.38967
 59654.82556	 -115.95637	   42.75274	   32.43305	  -27.39002
 59654.82885	 -116.32567	   43.23034	   32.42896	  -27.39038
 59654.83214	 -116.69219	   43.70441	   32.42487	  -27.39073
 59654.83543	 -117.05594	   44.17491	   32.42076	  -27.39109
 59654.83871	 -117.41689	   44.64183	   32.41666	  -27.39145
 59654.84200	 -117.77501	   45.10517	   32.41255	  -27.39180
 59654.84529	 -118.13032	   45.56488	   32.40843	  -27.39216
 59654.84858	 -118.48278	   46.02096	   32.40430	  -27.39251
 59654.85186	 -118.83239	   46.47339	   32.40018	  -27.39287
 59654.85515	 -119.17913	   46.92216	   32.39604	  -27.39323
 59654.85844	 -119.52299	   47.36725	   32.39190	  -27.39358
 59654.86173	 -119.86394	   47.80864	   32.38777	  -27.39394
 59654.86501	 -120.20200	   48.24631	   32.38362	  -27.39429
 59654.86830	 -120.53714	   48.68024	   32.37947	  -27.39465
 59654.87159	 -120.86934	   49.11042	   32.37531	  -27.39501
 59654.87488	 -121.19859	   49.53684	   32.37114	  -27.39536
 59654.87816	 -121.52489	   49.95947	   32.36697	  -27.39572
 59654.88145	 -121.84822	   50.37830	   32.36279	  -27.39607
 59654.88474	 -122.16855	   50.79332	   32.35861	  -27.39643
 59654.88803	 -122.48591	   51.20449	   32.35443	  -27.39679
 59654.89131	 -122.80023	   51.61184	   32.35023	  -27.39714
 59654.89460	 -123.11155	   52.01531	   32.34604	  -27.39750
 59654.89789	 -123.41984	   52.41490	   32.34183	  -27.39785
 59654.90118	 -123.72508	   52.81061	   32.33763	  -27.39821
 59654.90446	 -124.02726	   53.20240	   32.33341	  -27.39857
 59654.90775	 -124.32635	   53.59029	   32.32921	  -27.39892
 59654.91104	 -124.62239	   53.97422	   32.32498	  -27.39928
 59654.91433	 -124.91533	   54.35421	   32.32076	  -27.39963
 59654.91761	 -125.20518	   54.73022	   32.31652	  -27.39999
 59654.92090	 -125.49190	   55.10226	   32.31229	  -27.40035
 59654.92419	 -125.77550	   55.47030	   32.30804	  -27.40070
 59654.92748	 -126.05597	   55.83433	   32.30379	  -27.40106
 59654.93076	 -126.33329	   56.19434	   32.29954	  -27.40141
 59654.93405	 -126.60745	   56.55031	   32.29528	  -27.40177
 59654.93734	 -126.87844	   56.90223	   32.29102	  -27.40213
 59654.94063	 -127.14627	   57.25008	   32.28675	  -27.40248
 59654.94391	 -127.41090	   57.59386	   32.28248	  -27.40284
 59654.94720	 -127.67233	   57.93354	   32.27820	  -27.40319
 59654.95049	 -127.93055	   58.26914	   32.27392	  -27.40355
 59654.95378	 -128.18554	   58.60062	   32.26964	  -27.40391
 59654.95706	 -128.43732	   58.92796	   32.26535	  -27.40426
 59654.96035	 -128.68586	   59.25116	   32.26105	  -27.40462
 59654.96364	 -128.93115	   59.57020	   32.25675	  -27.40497
 59654.96693	 -129.17318	   59.88509	   32.25244	  -27.40533
 59654.97021	 -129.41195	   60.19580	   32.24813	  -27.40569
 59654.97350	 -129.64744	   60.50231	   32.24381	  -27.40604
 59654.97679	 -129.87965	   60.80462	   32.23949	  -27.40640
 59654.98008	 -130.10857	   61.10272	   32.23516	  -27.40675
 59654.98336	 -130.33418	   61.39660	   32.23083	  -27.40711
 59654.98665	 -130.55648	   61.68625	   32.22649	  -27.40747
 59654.98994	 -130.77545	   61.97166	   32.22215	  -27.40782
 59654.99323	 -130.99111	   62.25280	   32.21780	  -27.40818
 59654.99651	 -131.20343	   62.52968	   32.21345	  -27.40853
 59654.99980	 -131.41240	   62.80228	   32.20910	  -27.40889
 59655.00309	 -131.61801	   63.07060	   32.20475	  -27.40925
 59655.00638	 -131.82027	   63.33462	   32.20038	  -27.40960
 59655.00966	 -132.01916	   63.59433	   32.19601	  -27.40996
 59655.01295	 -132.21468	   63.84972	   32.19164	  -27.41031
 59655.01624	 -132.40681	   64.10078	   32.18726	  -27.41067
 59655.01953	 -132.59555	   64.34751	   32.18288	  -27.41103
 59655.02281	 -132.78090	   64.58988	   32.17849	  -27.41138
 59655.02610	 -132.96284	   64.82791	   32.17409	  -27.41174
 59655.02939	 -133.14137	   65.06158	   32.16970	  -27.41209
 59655.03268	 -133.31648	   65.29086	   32.16529	  -27.41245
 59655.03596	 -133.48816	   65.51577	   32.16089	  -27.41281
 59655.03925	 -133.65641	   65.73629	   32.15648	  -27.41316
 59655.04254	 -133.82122	   65.95241	   32.15206	  -27.41352
 59655.04582	 -133.98259	   66.16413	   32.14764	  -27.41387
 59655.04911	 -134.14050	   66.37144	   32.14323	  -27.41423
 59655.05240	 -134.29496	   66.57431	   32.13880	  -27.41459
 59655.05569	 -134.44596	   66.77276	   32.13436	  -27.41494
 59655.05897	 -134.59348	   66.96678	   32.12993	  -27.41530
 59655.06226	 -134.73754	   67.15634	   32.12548	  -27.41565
 59655.06555	 -134.87811	   67.34146	   32.12104	  -27.41601
 59655.06884	 -135.01520	   67.52212	   32.11658	  -27.41637
 59655.07212	 -135.14880	   67.69831	   32.11213	  -27.41672
 59655.07541	 -135.27890	   67.87003	   32.10767	  -27.41708
 59655.07870	 -135.40550	   68.03728	   32.10320	  -27.41743
 59655.08199	 -135.52859	   68.20004	   32.09874	  -27.41779
 59655.08527	 -135.64819	   68.35830	   32.09426	  -27.41815
 59655.08856	 -135.76425	   68.51208	   32.08978	  -27.41850
 59655.09185	 -135.87680	   68.66135	   32.08530	  -27.41886
 59655.09514	 -135.98583	   68.80612	   32.08082	  -27.41921
 59655.09842	 -136.09132	   68.94639	   32.07634	  -27.41957
 59655.10171	 -136.19329	   69.08212	   32.07184	  -27.41993
 59655.10500	 -136.29172	   69.21333	   32.06734	  -27.42028
 59655.10829	 -136.38662	   69.34002	   32.06284	  -27.42064
 59655.11157	 -136.47797	   69.46217	   32.05833	  -27.42099
 59655.11486	 -136.56578	   69.57978	   32.05382	  -27.42135
 59655.11815	 -136.65003	   69.69286	   32.04930	  -27.42171
 59655.12144	 -136.73073	   69.80140	   32.04478	  -27.42206
 59655.12472	 -136.80787	   69.90538	   32.04026	  -27.42242
 59655.12801	 -136.88146	   70.00481	   32.03573	  -27.42277
 59655.13130	 -136.95149	   70.09968	   32.03120	  -27.42313
 59655.13459	 -137.01795	   70.19000	   32.02666	  -27.42348
 59655.13787	 -137.08084	   70.27575	   32.02212	  -27.42384
 59655.14116	 -137.14016	   70.35694	   32.01758	  -27.42420
 59655.14445	 -137.19592	   70.43355	   32.01303	  -27.42455
 59655.14774	 -137.24809	   70.50561	   32.00848	  -27.42491
 59655.15102	 -137.29669	   70.57308	   32.00393	  -27.42526
 59655.15431	 -137.34173	   70.63597	   31.99937	  -27.42562
 59655.15760	 -137.38318	   70.69429	   31.99480	  -27.42598
 59655.16089	 -137.42104	   70.74803	   31.99023	  -27.42633
 59655.16417	 -137.45532	   70.79719	   31.98566	  -27.42669
 59655.16746	 -137.48603	   70.84175	   31.98108	  -27.42704
 59655.17075	 -137.51315	   70.88174	   31.97650	  -27.42740
 59655.17404	 -137.53668	   70.91715	   31.97192	  -27.42776
 59655.17732	 -137.55663	   70.94796	   31.96733	  -27.42811
 59655.18061	 -137.57299	   70.97418	   31.96273	  -27.42847
 59655.18390	 -137.58576	   70.99582	   31.95814	  -27.42882
 59655.18719	 -137.59496	   71.01286	   31.95354	  -27.42918
 59655.19047	 -137.60055	   71.02532	   31.94893	  -27.42954
 59655.19376	 -137.60256	   71.03318	   31.94432	  -27.42989
 59655.19705	 -137.60098	   71.03646	   31.93972	  -27.43025
 59655.20034	 -137.59581	   71.03516	   31.93510	  -27.43060
 59655.20362	 -137.58706	   71.02925	   31.93048	  -27.43096
 59655.20691	 -137.57472	   71.01875	   31.92586	  -27.43131
 59655.21020	 -137.55879	   71.00367	   31.92123	  -27.43167
 59655.21349	 -137.53928	   70.98400	   31.91660	  -27.43203
 59655.21677	 -137.51618	   70.95974	   31.91197	  -27.43238
 59655.22006	 -137.48949	   70.93091	   31.90733	  -27.43274
 59655.22335	 -137.45923	   70.89747	   31.90268	  -27.43309
 59655.22664	 -137.42539	   70.85947	   31.89804	  -27.43345
 59655.22992	 -137.38796	   70.81688	   31.89339	  -27.43381
 59655.23321	 -137.34695	   70.76971	   31.88873	  -27.43416
 59655.23650	 -137.30236	   70.71797	   31.88407	  -27.43452
 59655.23979	 -137.25421	   70.66165	   31.87941	  -27.43487
 59655.24307	 -137.20248	   70.60076	   31.87475	  -27.43523
 59655.24636	 -137.14716	   70.53532	   31.87009	  -27.43559
 59655.24965	 -137.08829	   70.46529	   31.86541	  -27.43594
 59655.25294	 -137.02585	   70.39070	   31.86074	  -27.43630
 59655.25622	 -136.95984	   70.31156	   31.85606	  -27.43665
 59655.25951	 -136.89029	   70.22785	   31.85137	  -27.43701
 59655.26280	 -136.81716	   70.13960	   31.84669	  -27.43736
 59655.26609	 -136.74048	   70.04679	   31.84199	  -27.43772
 59655.26937	 -136.66025	   69.94944	   31.83730	  -27.43808
 59655.27266	 -136.57647	   69.84754	   31.83260	  -27.43843
 59655.27595	 -136.48914	   69.74112	   31.82790	  -27.43879
 59655.27924	 -136.39826	   69.63016	   31.82319	  -27.43914
 59655.28252	 -136.30386	   69.51466	   31.81848	  -27.43950
 59655.28581	 -136.20591	   69.39465	   31.81377	  -27.43986
 59655.28910	 -136.10443	   69.27013	   31.80905	  -27.44021
 59655.29239	 -135.99943	   69.14108	   31.80433	  -27.44057
 59655.29567	 -135.89089	   69.00753	   31.79962	  -27.44092
 59655.29896	 -135.77884	   68.86948	   31.79489	  -27.44128
 59655.30225	 -135.66328	   68.72693	   31.79016	  -27.44163
 59655.30554	 -135.54421	   68.57989	   31.78543	  -27.44199
 59655.30882	 -135.42163	   68.42836	   31.78069	  -27.44235
 59655.31211	 -135.29556	   68.27236	   31.77595	  -27.44270
 59655.31540	 -135.16598	   68.11188	   31.77120	  -27.44306
 59655.31869	 -135.03291	   67.94695	   31.76646	  -27.44341
 59655.32197	 -134.89637	   67.77754	   31.76170	  -27.44377
 59655.32526	 -134.75634	   67.60369	   31.75695	  -27.44413
 59655.32855	 -134.61284	   67.42539	   31.75219	  -27.44448
 59655.33184	 -134.46587	   67.24265	   31.74743	  -27.44484
 59655.33512	 -134.31543	   67.05549	   31.74266	  -27.44519
 59655.33841	 -134.16154	   66.86390	   31.73789	  -27.44555
 59655.34170	 -134.00420	   66.66789	   31.73312	  -27.44590
 59655.34499	 -133.84340	   66.46749	   31.72835	  -27.44626
 59655.34827	 -133.67918	   66.26268	   31.72357	  -27.44662
 59655.35156	 -133.51151	   66.05348	   31.71879	  -27.44697
 59655.35485	 -133.34044	   65.83990	   31.71400	  -27.44733
 59655.35814	 -133.16593	   65.62194	   31.70921	  -27.44768
 59655.36142	 -132.98802	   65.39962	   31.70442	  -27.44804
 59655.36471	 -132.80670	   65.17294	   31.69962	  -27.44840
 59655.36800	 -132.62198	   64.94192	   31.69482	  -27.44875
 59655.37129	 -132.43388	   64.70655	   31.69002	  -27.44911
 59655.37457	 -132.24239	   64.46686	   31.68521	  -27.44946
 59655.37786	 -132.04753	   64.22285	   31.68040	  -27.44982
 59655.38115	 -131.84929	   63.97453	   31.67559	  -27.45017
 59655.38444	 -131.64770	   63.72191	   31.67077	  -27.45053
 59655.38772	 -131.44276	   63.46501	   31.66595	  -27.45089
 59655.39101	 -131.23446	   63.20383	   31.66112	  -27.45124
 59655.39430	 -131.02283	   62.93838	   31.65631	  -27.45160
 59655.39759	 -130.80787	   62.66867	   31.65148	  -27.45195
 59655.40087	 -130.58961	   62.39471	   31.64664	  -27.45231
 59655.40416	 -130.36802	   62.11651	   31.64180	  -27.45266
 59655.40745	 -130.14314	   61.83409	   31.63696	  -27.45302
 59655.41074	 -129.91495	   61.54747	   31.63212	  -27.45338
 59655.41402	 -129.68349	   61.25663	   31.62727	  -27.45373
 59655.41731	 -129.44875	   60.96161	   31.62242	  -27.45409
 59655.42060	 -129.21074	   60.66241	   31.61757	  -27.45444
 59655.42389	 -128.96948	   60.35903	   31.61271	  -27.45480
 59655.42717	 -128.72496	   60.05152	   31.60785	  -27.45516
 59655.43046	 -128.47722	   59.73985	   31.60298	  -27.45551
 59655.43375	 -128.22625	   59.42404	   31.59811	  -27.45587
 59655.43704	 -127.97205	   59.10413	   31.59324	  -27.45622
 59655.44032	 -127.71465	   58.78010	   31.58837	  -27.45658
 59655.44361	 -127.45404	   58.45199	   31.58349	  -27.45693
 59655.44690	 -127.19024	   58.11981	   31.57862	  -27.45729
 59655.45019	 -126.92327	   57.78356	   31.57373	  -27.45765
 59655.45347	 -126.65313	   57.44325	   31.56885	  -27.45800
 59655.45676	 -126.37984	   57.09889	   31.56395	  -27.45836
 59655.46005	 -126.10340	   56.75052	   31.55906	  -27.45871
 59655.46334	 -125.82382	   56.39814	   31.55416	  -27.45907
 59655.46662	 -125.54112	   56.04175	   31.54926	  -27.45942
 59655.46991	 -125.25530	   55.68138	   31.54435	  -27.45978
 59655.47320	 -124.96639	   55.31704	   31.53945	  -27.46014
 59655.47649	 -124.67437	   54.94875	   31.53453	  -27.46049
 59655.47977	 -124.37928	   54.57652	   31.52962	  -27.46085
 59655.48306	 -124.08113	   54.20036	   31.52470	  -27.46120
 59655.48635	 -123.77991	   53.82029	   31.51978	  -27.46156
 59655.48964	 -123.47565	   53.43632	   31.51485	  -27.46192
 59655.49292	 -123.16835	   53.04848	   31.50993	  -27.46227
 59655.49621	 -122.85802	   52.65677	   31.50500	  -27.46263
 59655.49950	 -122.54469	   52.26122	   31.50007	  -27.46298
 59655.50279	 -122.22837	   51.86182	   31.49513	  -27.46334
 59655.50607	 -121.90907	   51.45860	   31.49019	  -27.46369
 59655.50936	 -121.58678	   51.05159	   31.48524	  -27.46405
 59655.51265	 -121.26154	   50.64078	   31.48030	  -27.46441
 59655.51594	 -120.93335	   50.22620	   31.47534	  -27.46476
 59655.51922	 -120.60222	   49.80788	   31.47039	  -27.46512
 59655.52251	 -120.26818	   49.38580	   31.46543	  -27.46547
 59655.52580	 -119.93123	   48.96001	   31.46047	  -27.46583
 59655.52909	 -119.59138	   48.53052	   31.45550	  -27.46618
 59655.53237	 -119.24863	   48.09735	   31.45053	  -27.46654
 59655.53566	 -118.90303	   47.66049	   31.44556	  -27.46690
 59655.53895	 -118.55457	   47.21999	   31.44059	  -27.46725
 59655.54224	 -118.20328	   46.77584	   31.43561	  -27.46761
 59655.54552	 -117.84914	   46.32809	   31.43062	  -27.46796
 59655.54881	 -117.49219	   45.87674	   31.42565	  -27.46832
 59655.55210	 -117.13244	   45.42179	   31.42066	  -27.46867
 59655.55539	 -116.76990	   44.96329	   31.41567	  -27.46903
 59655.55867	 -116.40460	   44.50123	   31.41067	  -27.46939
 59655.56196	 -116.03653	   44.03564	   31.40567	  -27.46974
 59655.56525	 -115.66572	   43.56655	   31.40067	  -27.47010
 59655.56853	 -115.29217	   43.09396	   31.39566	  -27.47045
 59655.57182	 -114.91592	   42.61789	   31.39065	  -27.47081
 59655.57511	 -114.53696	   42.13837	   31.38564	  -27.47116
 59655.57840	 -114.15531	   41.65542	   31.38062	  -27.47152
 59655.58168	 -113.77099	   41.16904	   31.37560	  -27.47188
 59655.58497	 -113.38402	   40.67927	   31.37058	  -27.47223
 59655.58826	 -112.99440	   40.18611	   31.36555	  -27.47259
 59655.59155	 -112.60215	   39.68960	   31.36052	  -27.47294
 59655.59483	 -112.20729	   39.18975	   31.35549	  -27.47330
 59655.59812	 -111.80983	   38.68658	   31.35046	  -27.47365
 59655.60141	 -111.40979	   38.18011	   31.34542	  -27.47401
 59655.60470	 -111.00719	   37.67035	   31.34037	  -27.47437
 59655.60798	 -110.60203	   37.15733	   31.33533	  -27.47472
 59655.61127	 -110.19435	   36.64107	   31.33027	  -27.47508
 59655.61456	 -109.78415	   36.12158	   31.32522	  -27.47543
 59655.61785	 -109.37143	   35.59890	   31.32016	  -27.47579
 59655.62113	 -108.95624	   35.07303	   31.31510	  -27.47614
 59655.62442	 -108.53857	   34.54400	   31.31003	  -27.47650
 59655.62771	 -108.11845	   34.01184	   31.30496	  -27.47686
 59655.63100	 -107.69589	   33.47655	   31.29989	  -27.47721
 59655.63428	 -107.27090	   32.93817	   31.29481	  -27.47757
 59655.63757	 -106.84351	   32.39671	   31.28973	  -27.47792
 59655.64086	 -106.41373	   31.85220	   31.28465	  -27.47828
 59655.64415	 -105.98158	   31.30465	   31.27956	  -27.47864
 59655.64743	 -105.54707	   30.75408	   31.27447	  -27.47899
 59655.65072	 -105.11021	   30.20053	   31.26939	  -27.47935
 59655.65401	 -104.67103	   29.64401	   31.26429	  -27.47970
 59655.65730	 -104.22956	   29.08453	   31.25919	  -27.48006
 59655.66058	 -103.78579	   28.52213	   31.25408	  -27.48041
 59655.66387	 -103.33976	   27.95683	   31.24898	  -27.48077
 59655.66716	 -102.89146	   27.38864	   31.24386	  -27.48112
 59655.67045	 -102.44094	   26.81758	   31.23875	  -27.48148
 59655.67373	 -101.98819	   26.24369	   31.23363	  -27.48184
 59655.67702	 -101.53323	   25.66699	   31.22850	  -27.48219
 59655.68031	 -101.07610	   25.08749	   31.22338	  -27.48255
 59655.68360	 -100.61679	   24.50522	   31.21825	  -27.48290
 59655.68688	 -100.15534	   23.92020	   31.21311	  -27.48326
 59655.69017	  -99.69175	   23.33245	   31.20797	  -27.48361
 59655.69346	  -99.22605	   22.74201	   31.20283	  -27.48397
 59655.69675	  -98.75826	   22.14887	   31.19769	  -27.48433
 59655.70003	  -98.28838	   21.55309	   31.19254	  -27.48468
 59655.70332	  -97.81644	   20.95468	   31.18739	  -27.48504
 59655.70661	  -97.34247	   20.35365	   31.18224	  -27.48539
 59655.70990	  -96.86646	   19.75004	   31.17708	  -27.48575
 59655.71318	  -96.38846	   19.14385	   31.17191	  -27.48610
 59655.71647	  -95.90846	   18.53514	   31.16674	  -27.48646
 59655.71976	  -95.42650	   17.92390	   31.16157	  -27.48682
 59655.72305	  -94.94259	   17.31017	   31.15639	  -27.48717
 59655.72633	  -94.45674	   16.69398	   31.15121	  -27.48753
 59655.72962	  -93.96899	   16.07533	   31.14603	  -27.48788
 59655.73291	  -93.47934	   15.45427	   31.14084	  -27.48824
 59655.73620	  -92.98781	   14.83081	   31.13565	  -27.48859
 59655.73948	  -92.49443	   14.20497	   31.13046	  -27.48895
 59655.74277	  -91.99922	   13.57679	   31.12526	  -27.48931
 59655.74606	  -91.50219	   12.94628	   31.12005	  -27.48966
 59655.74935	  -91.00335	   12.31347	   31.11485	  -27.49002
 59655.75263	  -90.50273	   11.67839	   31.10964	  -27.49037
 59655.75592	  -90.00035	   11.04106	   31.10443	  -27.49073
 59655.75921	  -89.49622	   10.40151	   31.09921	  -27.49108
 59655.76250	  -88.99039	    9.75975	   31.09399	  -27.49144
 59655.76578	  -88.48284	    9.11582	   31.08876	  -27.49180
 59655.76907	  -87.97362	    8.46973	   31.08353	  -27.49215
 59655.77236	  -87.46273	    7.82152	   31.07830	  -27.49251
 59655.77565	  -86.95020	    7.17120	   31.07306	  -27.49286
 59655.77893	  -86.43603	    6.51882	   31.06782	  -27.49322
 59655.78222	  -85.92027	    5.86438	   31.06257	  -27.49357
 59655.78551	  -85.40292	    5.20791	   31.05732	  -27.49393
 59655.78880	  -84.88400	    4.54945	   31.05207	  -27.49429
 59655.79208	  -84.36355	    3.88901	   31.04681	  -27.49464
 59655.79537	  -83.84156	    3.22662	   31.04155	  -27.49500
 59655.79866	  -83.31808	    2.56231	   31.03628	  -27.49535
 59655.80195	  -82.79310	    1.89610	   31.03101	  -27.49571
 59655.80523	  -82.26666	    1.22803	   31.02573	  -27.49606
 59655.80852	  -81.73877	    0.55811	   31.02046	  -27.49642
 59655.81181	  -81.20946	   -0.11363	   31.01518	  -27.49678
 59655.81510	  -80.67874	   -0.78717	   31.00989	  -27.49713
 59655.81838	  -80.14665	   -1.46248	   31.00460	  -27.49749
 59655.82167	  -79.61319	   -2.13952	   30.99931	  -27.49784
 59655.82496	  -79.07838	   -2.81829	   30.99401	  -27.49820
 59655.82825	  -78.54226	   -3.49874	   30.98870	  -27.49855
 59655.83153	  -78.00482	   -4.18085	   30.98339	  -27.49891
 59655.83482	  -77.46612	   -4.86461	   30.97808	  -27.49926
 59655.83811	  -76.92614	   -5.54997	   30.97276	  -27.49962
 59655.84140	  -76.38493	   -6.23691	   30.96744	  -27.49998
 59655.84468	  -75.84250	   -6.92541	   30.96212	  -27.50033
 59655.84797	  -75.29887	   -7.61544	   30.95679	  -27.50069
 59655.85126	  -74.75406	   -8.30697	   30.95146	  -27.50104
 59655.85455	  -74.20810	   -8.99999	   30.94612	  -27.50140
 59655.85783	  -73.66100	   -9.69445	   30.94078	  -27.50175
 59655.86112	  -73.11277	  -10.39032	   30.93544	  -27.50211
 59655.86441	  -72.56347	  -11.08760	   30.93009	  -27.50247
 59655.86770	  -72.01308	  -11.78625	   30.92473	  -27.50282
 59655.87098	  -71.46164	  -12.48624	   30.91937	  -27.50318
 59655.87427	  -70.90918	  -13.18755	   30.91401	  -27.50353
 59655.87756	  -70.35571	  -13.89015	   30.90864	  -27.50389
 59655.88085	  -69.80124	  -14.59400	   30.90327	  -27.50424
 59655.88413	  -69.24582	  -15.29910	   30.89789	  -27.50460
 59655.88742	  -68.68944	  -16.00539	   30.89251	  -27.50496
 59655.89071	  -68.13214	  -16.71287	   30.88712	  -27.50531
 59655.89400	  -67.57393	  -17.42149	   30.88173	  -27.50567
 59655.89728	  -67.01485	  -18.13125	   30.87634	  -27.50602
 59655.90057	  -66.45490	  -18.84209	   30.87094	  -27.50638
 59655.90386	  -65.89412	  -19.55401	   30.86554	  -27.50673
 59655.90715	  -65.33251	  -20.26697	   30.86013	  -27.50709
 59655.91043	  -64.77011	  -20.98094	   30.85472	  -27.50744
 59655.91372	  -64.20694	  -21.69591	   30.84930	  -27.50780
 59655.91701	  -63.64301	  -22.41181	   30.84389	  -27.50816
 59655.92030	  -63.07835	  -23.12867	   30.83846	  -27.50851
 59655.92358	  -62.51297	  -23.84641	   30.83303	  -27.50887
 59655.92687	  -61.94692	  -24.56505	   30.82759	  -27.50922
 59655.93016	  -61.38020	  -25.28453	   30.82215	  -27.50958
 59655.93345	  -60.81283	  -26.00482	   30.81671	  -27.50993
 59655.93673	  -60.24485	  -26.72592	   30.81126	  -27.51029
 59655.94002	  -59.67626	  -27.44778	   30.80581	  -27.51065
 59655.94331	  -59.10709	  -28.17037	   30.80035	  -27.51100
 59655.94660	  -58.53736	  -28.89367	   30.79489	  -27.51136
 59655.94988	  -57.96710	  -29.61765	   30.78942	  -27.51171
 59655.95317	  -57.39633	  -30.34229	   30.78395	  -27.51207
 59655.95646	  -56.82506	  -31.06755	   30.77847	  -27.51242
 59655.95975	  -56.25332	  -31.79341	   30.77299	  -27.51278
 59655.96303	  -55.68114	  -32.51983	   30.76750	  -27.51313
 59655.96632	  -55.10853	  -33.24680	   30.76201	  -27.51349
 59655.96961	  -54.53550	  -33.97426	   30.75653	  -27.51385
 59655.97290	  -53.96210	  -34.70223	   30.75103	  -27.51420
 59655.97618	  -53.38834	  -35.43064	   30.74552	  -27.51456
 59655.97947	  -52.81425	  -36.15949	   30.74001	  -27.51491
 59655.98276	  -52.23984	  -36.88874	   30.73450	  -27.51527
 59655.98605	  -51.66513	  -37.61835	   30.72898	  -27.51562
 59655.98933	  -51.09015	  -38.34831	   30.72345	  -27.51598
 59655.99262	  -50.51492	  -39.07858	   30.71792	  -27.51634
 59655.99591	  -49.93947	  -39.80915	   30.71239	  -27.51669
 59655.99920	  -49.36381	  -40.53997	   30.70685	  -27.51705
 59656.00248	  -48.78796	  -41.27102	   30.70131	  -27.51740
 59656.00577	  -48.21195	  -42.00227	   30.69576	  -27.51776
 59656.00906	  -47.63581	  -42.73369	   30.69021	  -27.51811
 59656.01235	  -47.05955	  -43.46526	   30.68465	  -27.51847
 59656.01563	  -46.48319	  -44.19695	   30.67909	  -27.51882
 59656.01892	  -45.90675	  -44.92872	   30.67352	  -27.51918
 59656.02221	  -45.33026	  -45.66054	   30.66796	  -27.51954
 59656.02550	  -44.75375	  -46.39241	   30.66238	  -27.51989
 59656.02878	  -44.17723	  -47.12427	   30.65680	  -27.52025
 59656.03207	  -43.60073	  -47.85612	   30.65121	  -27.52060
 59656.03536	  -43.02427	  -48.58791	   30.64562	  -27.52096
 59656.03865	  -42.44787	  -49.31962	   30.64002	  -27.52131
 59656.04193	  -41.87154	  -50.05122	   30.63442	  -27.52167
 59656.04522	  -41.29532	  -50.78267	   30.62881	  -27.52203
 59656.04851	  -40.71922	  -51.51396	   30.62320	  -27.52238
 59656.05180	  -40.14328	  -52.24506	   30.61759	  -27.52274
 59656.05508	  -39.56751	  -52.97593	   30.61196	  -27.52309
 59656.05837	  -38.99193	  -53.70655	   30.60634	  -27.52345
 59656.06166	  -38.41657	  -54.43688	   30.60071	  -27.52380
 59656.06495	  -37.84144	  -55.16691	   30.59507	  -27.52416
 59656.06823	  -37.26658	  -55.89661	   30.58943	  -27.52451
 59656.07152	  -36.69199	  -56.62593	   30.58378	  -27.52487
 59656.07481	  -36.11770	  -57.35485	   30.57813	  -27.52523
 59656.07810	  -35.54374	  -58.08335	   30.57248	  -27.52558
 59656.08138	  -34.97013	  -58.81141	   30.56682	  -27.52594
 59656.08467	  -34.39689	  -59.53898	   30.56115	  -27.52629
 59656.08796	  -33.82405	  -60.26606	   30.55548	  -27.52665
 59656.09124	  -33.25161	  -60.99259	   30.54980	  -27.52700
 59656.09453	  -32.67962	  -61.71856	   30.54412	  -27.52736
 59656.09782	  -32.10808	  -62.44394	   30.53843	  -27.52771
 59656.10111	  -31.53703	  -63.16869	   30.53274	  -27.52807
 59656.10439	  -30.96647	  -63.89280	   30.52704	  -27.52843
 59656.10768	  -30.39645	  -64.61623	   30.52134	  -27.52878
 59656.11097	  -29.82696	  -65.33895	   30.51563	  -27.52914
 59656.11426	  -29.25804	  -66.06093	   30.50992	  -27.52949
 59656.11754	  -28.68972	  -66.78216	   30.50420	  -27.52985
 59656.12083	  -28.12201	  -67.50260	   30.49848	  -27.53020
 59656.12412	  -27.55493	  -68.22221	   30.49275	  -27.53056
 59656.12741	  -26.98852	  -68.94099	   30.48702	  -27.53091
 59656.13069	  -26.42278	  -69.65889	   30.48128	  -27.53127
 59656.13398	  -25.85772	  -70.37587	   30.47554	  -27.53163
 59656.13727	  -25.29341	  -71.09194	   30.46979	  -27.53198
 59656.14056	  -24.72983	  -71.80704	   30.46404	  -27.53234
 59656.14384	  -24.16702	  -72.52116	   30.45828	  -27.53269
 59656.14713	  -23.60500	  -73.23427	   30.45252	  -27.53305
 59656.15042	  -23.04379	  -73.94633	   30.44675	  -27.53340
 59656.15371	  -22.48342	  -74.65733	   30.44097	  -27.53376
 59656.15699	  -21.92389	  -75.36722	   30.43519	  -27.53411
 59656.16028	  -21.36524	  -76.07600	   30.42940	  -27.53447
 59656.16357	  -20.80748	  -76.78361	   30.42361	  -27.53483
 59656.16686	  -20.25064	  -77.49004	   30.41782	  -27.53518
 59656.17014	  -19.69475	  -78.19526	   30.41202	  -27.53554
 59656.17343	  -19.13981	  -78.89925	   30.40621	  -27.53589
 59656.17672	  -18.58587	  -79.60198	   30.40040	  -27.53625
 59656.18001	  -18.03291	  -80.30341	   30.39458	  -27.53660
 59656.18329	  -17.48099	  -81.00352	   30.38876	  -27.53696
 59656.18658	  -16.93012	  -81.70229	   30.38293	  -27.53731
 59656.18987	  -16.38030	  -82.39966	   30.37711	  -27.53767
 59656.19316	  -15.83158	  -83.09565	   30.37127	  -27.53803
 59656.19644	  -15.28398	  -83.79021	   30.36542	  -27.53838
 59656.19973	  -14.73751	  -84.48331	   30.35958	  -27.53874
 59656.20302	  -14.19219	  -85.17492	   30.35372	  -27.53909
 59656.20631	  -13.64806	  -85.86504	   30.34786	  -27.53945
 59656.20959	  -13.10512	  -86.55361	   30.34200	  -27.53980
 59656.21288	  -12.56339	  -87.24060	   30.33613	  -27.54016
 59656.21617	  -12.02291	  -87.92602	   30.33025	  -27.54051
 59656.21946	  -11.48368	  -88.60980	   30.32437	  -27.54087
 59656.22274	  -10.94574	  -89.29195	   30.31848	  -27.54123
 59656.22603	  -10.40910	  -89.97242	   30.31259	  -27.54158
 59656.22932	   -9.87378	  -90.65118	   30.30669	  -27.54194
 59656.23261	   -9.33981	  -91.32822	   30.30079	  -27.54229
 59656.23589	   -8.80720	  -92.00351	   30.29488	  -27.54265
 59656.23918	   -8.27598	  -92.67702	   30.28897	  -27.54300
 59656.24247	   -7.74615	  -93.34870	   30.28306	  -27.54336
 59656.24576	   -7.21777	  -94.01857	   30.27714	  -27.54371
 59656.24904	   -6.69083	  -94.68657	   30.27121	  -27.54407
 59656.25233	   -6.16536	  -95.35269	   30.26528	  -27.54443
 59656.25562	   -5.64138	  -96.01689	   30.25934	  -27.54478
 59656.25891	   -5.11892	  -96.67916	   30.25339	  -27.54514
 59656.26219	   -4.59798	  -97.33945	   30.24744	  -27.54549
 59656.26548	   -4.07860	  -97.99775	   30.24149	  -27.54585
 59656.26877	   -3.56078	  -98.65404	   30.23552	  -27.54620
 59656.27206	   -3.04457	  -99.30829	   30.22956	  -27.54656
 59656.27534	   -2.52995	  -99.96045	   30.22359	  -27.54691
 59656.27863	   -2.01698	 -100.61052	   30.21761	  -27.54727
 59656.28192	   -1.50565	 -101.25847	   30.21163	  -27.54762
 59656.28521	   -0.99601	 -101.90427	   30.20564	  -27.54798
 59656.28849	   -0.48805	 -102.54790	   30.19964	  -27.54834
 59656.29178	    0.01819	 -103.18933	   30.19364	  -27.54869
 59656.29507	    0.52270	 -103.82853	   30.18764	  -27.54905
 59656.29836	    1.02545	 -104.46548	   30.18163	  -27.54940
 59656.30164	    1.52644	 -105.10015	   30.17563	  -27.54976
 59656.30493	    2.02563	 -105.73252	   30.16960	  -27.55011
 59656.30822	    2.52301	 -106.36257	   30.16358	  -27.55047
 59656.31151	    3.01855	 -106.99026	   30.15755	  -27.55082
 59656.31479	    3.51224	 -107.61558	   30.15151	  -27.55118
 59656.31808	    4.00406	 -108.23848	   30.14547	  -27.55154
 59656.32137	    4.49399	 -108.85897	   30.13942	  -27.55189
 59656.32466	    4.98201	 -109.47700	   30.13337	  -27.55225
 59656.32794	    5.46810	 -110.09256	   30.12731	  -27.55260
 59656.33123	    5.95223	 -110.70562	   30.12125	  -27.55296
 59656.33452	    6.43440	 -111.31614	   30.11518	  -27.55331
 59656.33781	    6.91459	 -111.92412	   30.10910	  -27.55367
 59656.34109	    7.39276	 -112.52952	   30.10302	  -27.55402
 59656.34438	    7.86891	 -113.13232	   30.09694	  -27.55438
 59656.34767	    8.34302	 -113.73249	   30.09085	  -27.55473
 59656.35096	    8.81506	 -114.33002	   30.08475	  -27.55509
 59656.35424	    9.28501	 -114.92488	   30.07865	  -27.55545
 59656.35753	    9.75289	 -115.51702	   30.07256	  -27.55580
 59656.36082	   10.21862	 -116.10646	   30.06644	  -27.55616
 59656.36411	   10.68222	 -116.69316	   30.06033	  -27.55651
 59656.36739	   11.14366	 -117.27709	   30.05420	  -27.55687
 59656.37068	   11.60293	 -117.85822	   30.04808	  -27.55722
 59656.37397	   12.05999	 -118.43655	   30.04194	  -27.55758
 59656.37726	   12.51486	 -119.01202	   30.03580	  -27.55793
 59656.38054	   12.96749	 -119.58464	   30.02966	  -27.55829
 59656.38383	   13.41787	 -120.15437	   30.02351	  -27.55865
 59656.38712	   13.86598	 -120.72121	   30.01736	  -27.55900
 59656.39041	   14.31182	 -121.28509	   30.01120	  -27.55936
 59656.39369	   14.75534	 -121.84604	   30.00503	  -27.55971
 59656.39698	   15.19655	 -122.40400	   29.99886	  -27.56007
 59656.40027	   15.63541	 -122.95897	   29.99268	  -27.56042
 59656.40356	   16.07193	 -123.51090	   29.98650	  -27.56078
 59656.40684	   16.50606	 -124.05980	   29.98032	  -27.56113
 59656.41013	   16.93782	 -124.60563	   29.97412	  -27.56149
 59656.41342	   17.36717	 -125.14836	   29.96794	  -27.56184
 59656.41671	   17.79408	 -125.68799	   29.96173	  -27.56220
 59656.41999	   18.21855	 -126.22448	   29.95553	  -27.56256
 59656.42328	   18.64056	 -126.75782	   29.94931	  -27.56291
 59656.42657	   19.06010	 -127.28798	   29.94310	  -27.56327
 59656.42986	   19.47714	 -127.81494	   29.93687	  -27.56362
 59656.43314	   19.89166	 -128.33869	   29.93064	  -27.56398
 59656.43643	   20.30367	 -128.85918	   29.92441	  -27.56433
 59656.43972	   20.71313	 -129.37642	   29.91817	  -27.56469
 59656.44301	   21.12002	 -129.89037	   29.91192	  -27.56504
 59656.44629	   21.52435	 -130.40101	   29.90567	  -27.56540
 59656.44958	   21.92607	 -130.90833	   29.89942	  -27.56575
 59656.45287	   22.32518	 -131.41230	   29.89316	  -27.56611
 59656.45616	   22.72167	 -131.91290	   29.88689	  -27.56647
 59656.45944	   23.11552	 -132.41011	   29.88062	  -27.56682
 59656.46273	   23.50670	 -132.90391	   29.87434	  -27.56718
 59656.46602	   23.89522	 -133.39428	   29.86806	  -27.56753
 59656.46931	   24.28105	 -133.88120	   29.86178	  -27.56789
 59656.47259	   24.66417	 -134.36464	   29.85549	  -27.56824
 59656.47588	   25.04457	 -134.84459	   29.84920	  -27.56860
 59656.47917	   25.42223	 -135.32104	   29.84289	  -27.56895
 59656.48246	   25.79713	 -135.79396	   29.83659	  -27.56931
 59656.48574	   26.16926	 -136.26333	   29.83027	  -27.56966
 59656.48903	   26.53862	 -136.72912	   29.82396	  -27.57002
 59656.49232	   26.90518	 -137.19133	   29.81763	  -27.57037
 59656.49561	   27.26892	 -137.64993	   29.81131	  -27.57073
 59656.49889	   27.62983	 -138.10491	   29.80497	  -27.57109
 59656.50218	   27.98790	 -138.55623	   29.79863	  -27.57144
 59656.50547	   28.34311	 -139.00389	   29.79229	  -27.57180
 59656.50876	   28.69545	 -139.44787	   29.78594	  -27.57215
 59656.51204	   29.04490	 -139.88815	   29.77959	  -27.57251
 59656.51533	   29.39145	 -140.32470	   29.77323	  -27.57286
 59656.51862	   29.73509	 -140.75751	   29.76686	  -27.57322
 59656.52191	   30.07579	 -141.18657	   29.76050	  -27.57357
 59656.52519	   30.41355	 -141.61186	   29.75412	  -27.57393
 59656.52848	   30.74837	 -142.03333	   29.74775	  -27.57428
 59656.53177	   31.08020	 -142.45101	   29.74137	  -27.57464
 59656.53506	   31.40905	 -142.86486	   29.73498	  -27.57500
 59656.53834	   31.73489	 -143.27487	   29.72858	  -27.57535
 59656.54163	   32.05773	 -143.68100	   29.72218	  -27.57571
 59656.54492	   32.37754	 -144.08326	   29.71578	  -27.57606
 59656.54821	   32.69431	 -144.48163	   29.70937	  -27.57642
 59656.55149	   33.00802	 -144.87608	   29.70296	  -27.57677
 59656.55478	   33.31867	 -145.26660	   29.69654	  -27.57713
 59656.55807	   33.62624	 -145.65317	   29.69011	  -27.57748
 59656.56136	   33.93072	 -146.03578	   29.68368	  -27.57784
 59656.56464	   34.23210	 -146.41441	   29.67725	  -27.57819
 59656.56793	   34.53036	 -146.78903	   29.67081	  -27.57855
 59656.57122	   34.82550	 -147.15965	   29.66437	  -27.57890
 59656.57451	   35.11749	 -147.52624	   29.65792	  -27.57926
 59656.57779	   35.40632	 -147.88879	   29.65146	  -27.57962
 59656.58108	   35.69199	 -148.24728	   29.64500	  -27.57997
 59656.58437	   35.97449	 -148.60170	   29.63854	  -27.58033
 59656.58766	   36.25380	 -148.95201	   29.63208	  -27.58068
 59656.59094	   36.52990	 -149.29823	   29.62561	  -27.58104
 59656.59423	   36.80279	 -149.64034	   29.61913	  -27.58139
 59656.59752	   37.07246	 -149.97830	   29.61264	  -27.58175
 59656.60081	   37.33889	 -150.31212	   29.60616	  -27.58210
 59656.60409	   37.60207	 -150.64178	   29.59966	  -27.58246
 59656.60738	   37.86200	 -150.96726	   29.59317	  -27.58281
 59656.61067	   38.11865	 -151.28855	   29.58666	  -27.58317
 59656.61395	   38.37203	 -151.60563	   29.58016	  -27.58352
 59656.61724	   38.62211	 -151.91850	   29.57364	  -27.58388
 59656.62053	   38.86890	 -152.22713	   29.56713	  -27.58424
 59656.62382	   39.11237	 -152.53151	   29.56060	  -27.58459
 59656.62710	   39.35252	 -152.83165	   29.55408	  -27.58495
 59656.63039	   39.58934	 -153.12750	   29.54755	  -27.58530
 59656.63368	   39.82282	 -153.41908	   29.54101	  -27.58566
 59656.63697	   40.05295	 -153.70634	   29.53447	  -27.58601
 59656.64025	   40.27971	 -153.98931	   29.52792	  -27.58637
 59656.64354	   40.50310	 -154.26795	   29.52137	  -27.58672
 59656.64683	   40.72312	 -154.54225	   29.51483	  -27.58708
 59656.65012	   40.93974	 -154.81221	   29.50827	  -27.58743
 59656.65340	   41.15295	 -155.07782	   29.50171	  -27.58779
 59656.65669	   41.36277	 -155.33905	   29.49514	  -27.58814
 59656.65998	   41.56916	 -155.59590	   29.48856	  -27.58850
 59656.66327	   41.77213	 -155.84836	   29.48199	  -27.58885
 59656.66655	   41.97166	 -156.09642	   29.47540	  -27.58921
 59656.66984	   42.16775	 -156.34005	   29.46882	  -27.58957
 59656.67313	   42.36038	 -156.57926	   29.46222	  -27.58992
 59656.67642	   42.54956	 -156.81404	   29.45563	  -27.59028
 59656.67970	   42.73526	 -157.04437	   29.44903	  -27.59063
 59656.68299	   42.91748	 -157.27025	   29.44242	  -27.59099
 59656.68628	   43.09623	 -157.49165	   29.43581	  -27.59134
 59656.68957	   43.27148	 -157.70857	   29.42920	  -27.59170
 59656.69285	   43.44323	 -157.92101	   29.42258	  -27.59205
 59656.69614	   43.61147	 -158.12896	   29.41595	  -27.59241
 59656.69943	   43.77620	 -158.33239	   29.40933	  -27.59276
 59656.70272	   43.93740	 -158.53132	   29.40269	  -27.59312
 59656.70600	   44.09508	 -158.72572	   29.39606	  -27.59347
 59656.70929	   44.24922	 -158.91558	   29.38943	  -27.59383
 59656.71258	   44.39983	 -159.10090	   29.38278	  -27.59418
 59656.71587	   44.54687	 -159.28168	   29.37613	  -27.59454
 59656.71915	   44.69036	 -159.45789	   29.36948	  -27.59490
 59656.72244	   44.83029	 -159.62954	   29.36282	  -27.59525
 59656.72573	   44.96664	 -159.79662	   29.35615	  -27.59561
 59656.72902	   45.09943	 -159.95912	   29.34949	  -27.59596
 59656.73230	   45.22863	 -160.11702	   29.34282	  -27.59632
 59656.73559	   45.35425	 -160.27032	   29.33614	  -27.59667
 59656.73888	   45.47628	 -160.41902	   29.32946	  -27.59703
 59656.74217	   45.59470	 -160.56312	   29.32277	  -27.59738
 59656.74545	   45.70953	 -160.70260	   29.31608	  -27.59774
 59656.74874	   45.82075	 -160.83744	   29.30939	  -27.59809
 59656.75203	   45.92836	 -160.96766	   29.30269	  -27.59845
 59656.75532	   46.03234	 -161.09324	   29.29599	  -27.59880
 59656.75860	   46.13271	 -161.21419	   29.28929	  -27.59916
 59656.76189	   46.22944	 -161.33048	   29.28258	  -27.59951
 59656.76518	   46.32255	 -161.44211	   29.27586	  -27.59987
 59656.76847	   46.41203	 -161.54908	   29.26915	  -27.60023
 59656.77175	   46.49787	 -161.65139	   29.26243	  -27.60058
 59656.77504	   46.58005	 -161.74903	   29.25570	  -27.60094
 59656.77833	   46.65859	 -161.84200	   29.24897	  -27.60129
 59656.78162	   46.73348	 -161.93029	   29.24224	  -27.60165
 59656.78490	   46.80472	 -162.01389	   29.23550	  -27.60200
 59656.78819	   46.87229	 -162.09280	   29.22875	  -27.60236
 59656.79148	   46.93621	 -162.16702	   29.22201	  -27.60271
 59656.79477	   46.99646	 -162.23655	   29.21526	  -27.60307
 59656.79805	   47.05304	 -162.30137	   29.20850	  -27.60342
 59656.80134	   47.10596	 -162.36149	   29.20174	  -27.60378
 59656.80463	   47.15520	 -162.41691	   29.19498	  -27.60413
 59656.80792	   47.20077	 -162.46761	   29.18821	  -27.60449
 59656.81120	   47.24265	 -162.51361	   29.18144	  -27.60484
 59656.81449	   47.28087	 -162.55488	   29.17466	  -27.60520
 59656.81778	   47.31539	 -162.59144	   29.16788	  -27.60555
 59656.82107	   47.34624	 -162.62328	   29.16110	  -27.60591
 59656.82435	   47.37341	 -162.65039	   29.15431	  -27.60627
 59656.82764	   47.39688	 -162.67278	   29.14752	  -27.60662
 59656.83093	   47.41667	 -162.69044	   29.14073	  -27.60698
 59656.83422	   47.43278	 -162.70337	   29.13393	  -27.60733
 59656.83750	   47.44519	 -162.71158	   29.12713	  -27.60769
 59656.84079	   47.45391	 -162.71506	   29.12032	  -27.60804
 59656.84408	   47.45893	 -162.71381	   29.11351	  -27.60840
 59656.84737	   47.46026	 -162.70782	   29.10670	  -27.60875
 59656.85065	   47.45791	 -162.69710	   29.09988	  -27.60911
 59656.85394	   47.45186	 -162.68165	   29.09306	  -27.60946
 59656.85723	   47.44212	 -162.66147	   29.08623	  -27.60982
 59656.86052	   47.42868	 -162.63655	   29.07940	  -27.61017
 59656.86380	   47.41155	 -162.60691	   29.07257	  -27.61053
 59656.86709	   47.39073	 -162.57252	   29.06573	  -27.61088
 59656.87038	   47.36621	 -162.53342	   29.05889	  -27.61124
 59656.87367	   47.33801	 -162.48958	   29.05204	  -27.61159
 59656.87695	   47.30612	 -162.44101	   29.04519	  -27.61195
 59656.88024	   47.27054	 -162.38770	   29.03834	  -27.61230
 59656.88353	   47.23127	 -162.32968	   29.03149	  -27.61266
 59656.88682	   47.18831	 -162.26692	   29.02463	  -27.61302
 59656.89010	   47.14166	 -162.19946	   29.01776	  -27.61337
 59656.89339	   47.09135	 -162.12725	   29.01090	  -27.61373
 59656.89668	   47.03734	 -162.05034	   29.00403	  -27.61408
 59656.89997	   46.97966	 -161.96871	   28.99716	  -27.61444
 59656.90325	   46.91829	 -161.88237	   28.99028	  -27.61479
 59656.90654	   46.85325	 -161.79131	   28.98340	  -27.61515
 59656.90983	   46.78453	 -161.69556	   28.97651	  -27.61550
 59656.91312	   46.71214	 -161.59509	   28.96962	  -27.61586
 59656.91640	   46.63609	 -161.48993	   28.96273	  -27.61621
 59656.91969	   46.55637	 -161.38006	   28.95584	  -27.61657
 59656.92298	   46.47299	 -161.26551	   28.94894	  -27.61692
 59656.92627	   46.38595	 -161.14626	   28.94203	  -27.61728
 59656.92955	   46.29526	 -161.02233	   28.93513	  -27.61763
 59656.93284	   46.20091	 -160.89373	   28.92821	  -27.61799
 59656.93613	   46.10291	 -160.76044	   28.92130	  -27.61834
 59656.93942	   46.00127	 -160.62249	   28.91438	  -27.61870
 59656.94270	   45.89599	 -160.47987	   28.90746	  -27.61905
 59656.94599	   45.78707	 -160.33259	   28.90054	  -27.61941
 59656.94928	   45.67452	 -160.18065	   28.89361	  -27.61977
 59656.95257	   45.55835	 -160.02407	   28.88668	  -27.62012
 59656.95585	   45.43855	 -159.86283	   28.87976	  -27.62048
 59656.95914	   45.31513	 -159.69697	   28.87282	  -27.62083
 59656.96243	   45.18811	 -159.52647	   28.86588	  -27.62119
 59656.96572	   45.05747	 -159.35135	   28.85893	  -27.62154
 59656.96900	   44.92322	 -159.17162	   28.85198	  -27.62190
 59656.97229	   44.78537	 -158.98727	   28.84503	  -27.62225
 59656.97558	   44.64394	 -158.79832	   28.83808	  -27.62261
 59656.97887	   44.49893	 -158.60477	   28.83112	  -27.62296
 59656.98215	   44.35032	 -158.40664	   28.82416	  -27.62332
 59656.98544	   44.19815	 -158.20391	   28.81719	  -27.62367
 59656.98873	   44.04240	 -157.99663	   28.81022	  -27.62403
 59656.99202	   43.88309	 -157.78477	   28.80325	  -27.62438
 59656.99530	   43.72022	 -157.56836	   28.79628	  -27.62474
 59656.99859	   43.55382	 -157.34739	   28.78930	  -27.62509
 59657.00188	   43.38386	 -157.12190	   28.78232	  -27.62545
 59657.00517	   43.21037	 -156.89186	   28.77533	  -27.62580
 59657.00845	   43.03335	 -156.65731	   28.76834	  -27.62616
 59657.01174	   42.85281	 -156.41825	   28.76135	  -27.62651
 59657.01503	   42.66875	 -156.17468	   28.75436	  -27.62687
 59657.01832	   42.48120	 -155.92660	   28.74737	  -27.62722
 59657.02160	   42.29015	 -155.67405	   28.74037	  -27.62758
 59657.02489	   42.09559	 -155.41704	   28.73336	  -27.62794
 59657.02818	   41.89756	 -155.15555	   28.72636	  -27.62829
 59657.03147	   41.69604	 -154.88962	   28.71935	  -27.62865
 59657.03475	   41.49107	 -154.61924	   28.71233	  -27.62900
 59657.03804	   41.28263	 -154.34443	   28.70531	  -27.62936
 59657.04133	   41.07076	 -154.06519	   28.69829	  -27.62971
 59657.04462	   40.85543	 -153.78155	   28.69127	  -27.63007
 59657.04790	   40.63666	 -153.49352	   28.68424	  -27.63042
 59657.05119	   40.41449	 -153.20109	   28.67721	  -27.63078
 59657.05448	   40.18890	 -152.90428	   28.67018	  -27.63113
 59657.05777	   39.95990	 -152.60312	   28.66315	  -27.63149
 59657.06105	   39.72750	 -152.29761	   28.65611	  -27.63184
 59657.06434	   39.49172	 -151.98776	   28.64906	  -27.63220
 59657.06763	   39.25257	 -151.67357	   28.64202	  -27.63255
 59657.07092	   39.01004	 -151.35508	   28.63497	  -27.63291
 59657.07420	   38.76417	 -151.03229	   28.62792	  -27.63326
 59657.07749	   38.51495	 -150.70521	   28.62086	  -27.63362
 59657.08078	   38.26240	 -150.37384	   28.61382	  -27.63397
 59657.08407	   38.00651	 -150.03823	   28.60676	  -27.63433
 59657.08735	   37.74731	 -149.69837	   28.59969	  -27.63468
 59657.09064	   37.48482	 -149.35427	   28.59263	  -27.63504
 59657.09393	   37.21902	 -149.00596	   28.58556	  -27.63539
 59657.09722	   36.94995	 -148.65343	   28.57848	  -27.63575
 59657.10050	   36.67760	 -148.29672	   28.57141	  -27.63611
 59657.10379	   36.40200	 -147.93583	   28.56433	  -27.63646
 59657.10708	   36.12314	 -147.57078	   28.55725	  -27.63682
 59657.11037	   35.84106	 -147.20158	   28.55016	  -27.63717
 59657.11365	   35.55574	 -146.82825	   28.54307	  -27.63753
 59657.11694	   35.26722	 -146.45080	   28.53598	  -27.63788
 59657.12023	   34.97549	 -146.06926	   28.52889	  -27.63824
 59657.12352	   34.68058	 -145.68362	   28.52179	  -27.63859
 59657.12680	   34.38248	 -145.29392	   28.51469	  -27.63895
 59657.13009	   34.08124	 -144.90015	   28.50759	  -27.63930
 59657.13338	   33.77683	 -144.50236	   28.50048	  -27.63966
 59657.13666	   33.46928	 -144.10055	   28.49337	  -27.64001
 59657.13995	   33.15862	 -143.69472	   28.48626	  -27.64037
 59657.14324	   32.84484	 -143.28490	   28.47914	  -27.64072
 59657.14653	   32.52797	 -142.87111	   28.47204	  -27.64108
 59657.14981	   32.20800	 -142.45337	   28.46492	  -27.64143
 59657.15310	   31.88496	 -142.03169	   28.45779	  -27.64179
 59657.15639	   31.55886	 -141.60610	   28.45066	  -27.64214
 59657.15968	   31.22972	 -141.17659	   28.44353	  -27.64250
 59657.16296	   30.89753	 -140.74321	   28.43640	  -27.64285
 59657.16625	   30.56234	 -140.30595	   28.42927	  -27.64321
 59657.16954	   30.22414	 -139.86484	   28.42213	  -27.64356
 59657.17283	   29.88295	 -139.41990	   28.41499	  -27.64392
 59657.17611	   29.53878	 -138.97115	   28.40784	  -27.64427
 59657.17940	   29.19165	 -138.51861	   28.40069	  -27.64463
 59657.18269	   28.84159	 -138.06228	   28.39354	  -27.64498
 59657.18598	   28.48857	 -137.60221	   28.38639	  -27.64534
 59657.18926	   28.13265	 -137.13838	   28.37923	  -27.64570
 59657.19255	   27.77383	 -136.67084	   28.37207	  -27.64605
 59657.19584	   27.41211	 -136.19960	   28.36491	  -27.64641
 59657.19913	   27.04752	 -135.72468	   28.35775	  -27.64676
 59657.20241	   26.68007	 -135.24610	   28.35058	  -27.64712
 59657.20570	   26.30979	 -134.76386	   28.34341	  -27.64747
 59657.20899	   25.93669	 -134.27801	   28.33625	  -27.64783
 59657.21228	   25.56076	 -133.78855	   28.32907	  -27.64818
 59657.21556	   25.18205	 -133.29552	   28.32189	  -27.64854
 59657.21885	   24.80055	 -132.79892	   28.31471	  -27.64889
 59657.22214	   24.41629	 -132.29878	   28.30752	  -27.64925
 59657.22543	   24.02927	 -131.79513	   28.30033	  -27.64960
 59657.22871	   23.63954	 -131.28796	   28.29314	  -27.64996
 59657.23200	   23.24708	 -130.77733	   28.28595	  -27.65031
 59657.23529	   22.85193	 -130.26322	   28.27875	  -27.65067
 59657.23858	   22.45409	 -129.74569	   28.27155	  -27.65102
 59657.24186	   22.05359	 -129.22474	   28.26435	  -27.65138
 59657.24515	   21.65044	 -128.70039	   28.25714	  -27.65173
 59657.24844	   21.24466	 -128.17267	   28.24993	  -27.65209
 59657.25173	   20.83626	 -127.64161	   28.24272	  -27.65244
 59657.25501	   20.42527	 -127.10720	   28.23551	  -27.65280
 59657.25830	   20.01170	 -126.56949	   28.22829	  -27.65315
 59657.26159	   19.59555	 -126.02851	   28.22107	  -27.65351
 59657.26488	   19.17687	 -125.48425	   28.21384	  -27.65386
 59657.26816	   18.75566	 -124.93675	   28.20662	  -27.65422
 59657.27145	   18.33194	 -124.38603	   28.19939	  -27.65457
 59657.27474	   17.90573	 -123.83211	   28.19217	  -27.65493
 59657.27803	   17.47703	 -123.27503	   28.18493	  -27.65528
 59657.28131	   17.04589	 -122.71480	   28.17769	  -27.65564
 59657.28460	   16.61230	 -122.15143	   28.17045	  -27.65599
 59657.28789	   16.17629	 -121.58497	   28.16321	  -27.65635
 59657.29118	   15.73788	 -121.01542	   28.15596	  -27.65671
 59657.29446	   15.29708	 -120.44282	   28.14871	  -27.65706
 59657.29775	   14.85391	 -119.86719	   28.14146	  -27.65742
 59657.30104	   14.40841	 -119.28854	   28.13421	  -27.65777
 59657.30433	   13.96056	 -118.70692	   28.12695	  -27.65813
 59657.30761	   13.51041	 -118.12232	   28.11969	  -27.65848
 59657.31090	   13.05797	 -117.53479	   28.11242	  -27.65884
 59657.31419	   12.60325	 -116.94435	   28.10515	  -27.65919
 59657.31748	   12.14628	 -116.35102	   28.09788	  -27.65955
 59657.32076	   11.68707	 -115.75482	   28.09061	  -27.65990
 59657.32405	   11.22565	 -115.15577	   28.08333	  -27.66026
 59657.32734	   10.76203	 -114.55391	   28.07605	  -27.66061
 59657.33063	   10.29623	 -113.94927	   28.06877	  -27.66097
 59657.33391	    9.82827	 -113.34186	   28.06149	  -27.66132
 59657.33720	    9.35818	 -112.73170	   28.05420	  -27.66168
 59657.34049	    8.88598	 -112.11882	   28.04692	  -27.66203
 59657.34378	    8.41167	 -111.50325	   28.03962	  -27.66239
 59657.34706	    7.93528	 -110.88502	   28.03233	  -27.66274
 59657.35035	    7.45683	 -110.26415	   28.02503	  -27.66310
 59657.35364	    6.97633	 -109.64067	   28.01772	  -27.66345
 59657.35693	    6.49382	 -109.01459	   28.01042	  -27.66381
 59657.36021	    6.00931	 -108.38595	   28.00311	  -27.66416
 59657.36350	    5.52282	 -107.75476	   27.99580	  -27.66452
 59657.36679	    5.03437	 -107.12108	   27.98848	  -27.66487
 59657.37008	    4.54397	 -106.48490	   27.98116	  -27.66523
 59657.37336	    4.05167	 -105.84626	   27.97384	  -27.66558
 59657.37665	    3.55746	 -105.20518	   27.96652	  -27.66594
 59657.37994	    3.06138	 -104.56170	   27.95919	  -27.66629
 59657.38323	    2.56343	 -103.91584	   27.95186	  -27.66665
 59657.38651	    2.06365	 -103.26762	   27.94452	  -27.66700
 59657.38980	    1.56205	 -102.61708	   27.93719	  -27.66736
 59657.39309	    1.05867	 -101.96422	   27.92985	  -27.66771
 59657.39638	    0.55349	 -101.30910	   27.92251	  -27.66807
 59657.39966	    0.04657	 -100.65173	   27.91516	  -27.66842
 59657.40295	   -0.46208	  -99.99213	   27.90781	  -27.66878
 59657.40624	   -0.97243	  -99.33033	   27.90047	  -27.66914
 59657.40953	   -1.48449	  -98.66637	   27.89311	  -27.66949
 59657.41281	   -1.99821	  -98.00026	   27.88575	  -27.66985
 59657.41610	   -2.51358	  -97.33206	   27.87839	  -27.67020
 59657.41939	   -3.03058	  -96.66175	   27.87103	  -27.67056
 59657.42268	   -3.54918	  -95.98939	   27.86366	  -27.67091
 59657.42596	   -4.06937	  -95.31500	   27.85629	  -27.67127
 59657.42925	   -4.59112	  -94.63861	   27.84891	  -27.67162
 59657.43254	   -5.11442	  -93.96024	   27.84154	  -27.67198
 59657.43583	   -5.63922	  -93.27991	   27.83416	  -27.67233
 59657.43911	   -6.16554	  -92.59767	   27.82677	  -27.67269
 59657.44240	   -6.69332	  -91.91353	   27.81939	  -27.67304
 59657.44569	   -7.22256	  -91.22753	   27.81200	  -27.67340
 59657.44898	   -7.75323	  -90.53969	   27.80460	  -27.67375
 59657.45226	   -8.28531	  -89.85004	   27.79721	  -27.67411
 59657.45555	   -8.81878	  -89.15861	   27.78981	  -27.67446
 59657.45884	   -9.35362	  -88.46543	   27.78240	  -27.67482
 59657.46213	   -9.88980	  -87.77051	   27.77500	  -27.67517
 59657.46541	  -10.42730	  -87.07390	   27.76759	  -27.67553
 59657.46870	  -10.96611	  -86.37563	   27.76017	  -27.67588
 59657.47199	  -11.50619	  -85.67570	   27.75277	  -27.67624
 59657.47528	  -12.04753	  -84.97418	   27.74535	  -27.67659
 59657.47856	  -12.59011	  -84.27107	   27.73793	  -27.67695
 59657.48185	  -13.13389	  -83.56639	   27.73050	  -27.67730
 59657.48514	  -13.67886	  -82.86020	   27.72307	  -27.67766
 59657.48843	  -14.22501	  -82.15250	   27.71564	  -27.67801
 59657.49171	  -14.77230	  -81.44334	   27.70820	  -27.67837
 59657.49500	  -15.32071	  -80.73274	   27.70076	  -27.67872
 59657.49829	  -15.87022	  -80.02073	   27.69332	  -27.67908
 59657.50158	  -16.42081	  -79.30732	   27.68587	  -27.67943
 59657.50486	  -16.97245	  -78.59257	   27.67842	  -27.67979
 59657.50815	  -17.52512	  -77.87648	   27.67097	  -27.68014
 59657.51144	  -18.07881	  -77.15911	   27.66352	  -27.68050
 59657.51473	  -18.63348	  -76.44047	   27.65606	  -27.68085
 59657.51801	  -19.18912	  -75.72059	   27.64859	  -27.68121
 59657.52130	  -19.74569	  -74.99949	   27.64113	  -27.68156
 59657.52459	  -20.30319	  -74.27722	   27.63366	  -27.68192
 59657.52788	  -20.86159	  -73.55380	   27.62618	  -27.68227
 59657.53116	  -21.42085	  -72.82925	   27.61871	  -27.68263
 59657.53445	  -21.98097	  -72.10361	   27.61123	  -27.68298
 59657.53774	  -22.54191	  -71.37691	   27.60374	  -27.68334
 59657.54103	  -23.10365	  -70.64916	   27.59626	  -27.68369
 59657.54431	  -23.66619	  -69.92043	   27.58877	  -27.68405
 59657.54760	  -24.22948	  -69.19071	   27.58128	  -27.68441
 59657.55089	  -24.79351	  -68.46004	   27.57378	  -27.68476
 59657.55418	  -25.35824	  -67.72845	   27.56628	  -27.68512
 59657.55746	  -25.92368	  -66.99598	   27.55877	  -27.68547
 59657.56075	  -26.48978	  -66.26266	   27.55127	  -27.68583
 59657.56404	  -27.05652	  -65.52850	   27.54375	  -27.68618
 59657.56733	  -27.62388	  -64.79354	   27.53624	  -27.68654
 59657.57061	  -28.19185	  -64.05782	   27.52872	  -27.68689
 59657.57390	  -28.76039	  -63.32135	   27.52120	  -27.68725
 59657.57719	  -29.32947	  -62.58416	   27.51367	  -27.68760
 59657.58048	  -29.89910	  -61.84631	   27.50614	  -27.68796
 59657.58376	  -30.46922	  -61.10779	   27.49860	  -27.68831
 59657.58705	  -31.03983	  -60.36866	   27.49107	  -27.68867
 59657.59034	  -31.61090	  -59.62893	   27.48353	  -27.68902
 59657.59363	  -32.18240	  -58.88863	   27.47598	  -27.68938
 59657.59691	  -32.75432	  -58.14781	   27.46843	  -27.68973
 59657.60020	  -33.32663	  -57.40648	   27.46088	  -27.69009
 59657.60349	  -33.89931	  -56.66468	   27.45332	  -27.69044
 59657.60678	  -34.47232	  -55.92242	   27.44577	  -27.69080
 59657.61006	  -35.04566	  -55.17975	   27.43821	  -27.69115
 59657.61335	  -35.61930	  -54.43670	   27.43064	  -27.69151
 59657.61664	  -36.19322	  -53.69329	   27.42307	  -27.69186
 59657.61993	  -36.76739	  -52.94957	   27.41550	  -27.69222
 59657.62321	  -37.34179	  -52.20553	   27.40792	  -27.69257
 59657.62650	  -37.91639	  -51.46124	   27.40034	  -27.69293
 59657.62979	  -38.49117	  -50.71669	   27.39275	  -27.69328
 59657.63308	  -39.06611	  -49.97196	   27.38516	  -27.69364
 59657.63636	  -39.64119	  -49.22703	   27.37757	  -27.69399
 59657.63965	  -40.21639	  -48.48197	   27.36997	  -27.69435
 59657.64294	  -40.79167	  -47.73678	   27.36237	  -27.69470
 59657.64622	  -41.36701	  -46.99149	   27.35476	  -27.69506
 59657.64951	  -41.94241	  -46.24615	   27.34715	  -27.69541
 59657.65280	  -42.51782	  -45.50078	   27.33954	  -27.69577
 59657.65609	  -43.09324	  -44.75541	   27.33192	  -27.69612
 59657.65937	  -43.66862	  -44.01007	   27.32430	  -27.69648
 59657.66266	  -44.24396	  -43.26479	   27.31667	  -27.69683
 59657.66595	  -44.81922	  -42.51958	   27.30904	  -27.69719
 59657.66924	  -45.39440	  -41.77451	   27.30141	  -27.69754
 59657.67252	  -45.96944	  -41.02956	   27.29378	  -27.69790
 59657.67581	  -46.54435	  -40.28480	   27.28614	  -27.69825
 59657.67910	  -47.11910	  -39.54025	   27.27850	  -27.69861
 59657.68239	  -47.69366	  -38.79593	   27.27085	  -27.69896
 59657.68567	  -48.26801	  -38.05187	   27.26320	  -27.69932
 59657.68896	  -48.84213	  -37.30812	   27.25554	  -27.69967
 59657.69225	  -49.41599	  -36.56468	   27.24788	  -27.70003
 59657.69554	  -49.98958	  -35.82160	   27.24021	  -27.70038
 59657.69882	  -50.56286	  -35.07889	   27.23254	  -27.70074
 59657.70211	  -51.13582	  -34.33660	   27.22487	  -27.70109
 59657.70540	  -51.70843	  -33.59474	   27.21719	  -27.70145
 59657.70869	  -52.28068	  -32.85336	   27.20951	  -27.70180
 59657.71197	  -52.85253	  -32.11248	   27.20182	  -27.70216
 59657.71526	  -53.42395	  -31.37211	   27.19413	  -27.70251
 59657.71855	  -53.99495	  -30.63231	   27.18644	  -27.70287
 59657.72184	  -54.56548	  -29.89309	   27.17874	  -27.70322
 59657.72512	  -55.13554	  -29.15450	   27.17104	  -27.70358
 59657.72841	  -55.70509	  -28.41654	   27.16333	  -27.70393
 59657.73170	  -56.27410	  -27.67925	   27.15562	  -27.70429
 59657.73499	  -56.84257	  -26.94267	   27.14791	  -27.70464
 59657.73827	  -57.41045	  -26.20681	   27.14019	  -27.70500
 59657.74156	  -57.97774	  -25.47171	   27.13247	  -27.70535
 59657.74485	  -58.54441	  -24.73740	   27.12475	  -27.70571
 59657.74814	  -59.11045	  -24.00391	   27.11701	  -27.70607
 59657.75142	  -59.67582	  -23.27127	   27.10928	  -27.70642
 59657.75471	  -60.24050	  -22.53950	   27.10154	  -27.70678
 59657.75800	  -60.80448	  -21.80863	   27.09379	  -27.70713
 59657.76129	  -61.36772	  -21.07870	   27.08604	  -27.70749
 59657.76457	  -61.93022	  -20.34972	   27.07829	  -27.70784
 59657.76786	  -62.49193	  -19.62173	   27.07053	  -27.70820
 59657.77115	  -63.05285	  -18.89477	   27.06277	  -27.70855
 59657.77444	  -63.61295	  -18.16884	   27.05500	  -27.70891
 59657.77772	  -64.17220	  -17.44399	   27.04723	  -27.70926
 59657.78101	  -64.73060	  -16.72024	   27.03946	  -27.70962
 59657.78430	  -65.28810	  -15.99761	   27.03168	  -27.70997
 59657.78759	  -65.84469	  -15.27615	   27.02389	  -27.71033
 59657.79087	  -66.40036	  -14.55587	   27.01610	  -27.71068
 59657.79416	  -66.95508	  -13.83681	   27.00831	  -27.71104
 59657.79745	  -67.50882	  -13.11899	   27.00051	  -27.71139
 59657.80074	  -68.06156	  -12.40244	   26.99271	  -27.71175
 59657.80402	  -68.61330	  -11.68719	   26.98491	  -27.71210
 59657.80731	  -69.16399	  -10.97327	   26.97710	  -27.71246
 59657.81060	  -69.71360	  -10.26068	   26.96929	  -27.71281
 59657.81389	  -70.26215	   -9.54949	   26.96147	  -27.71317
 59657.81717	  -70.80959	   -8.83970	   26.95365	  -27.71352
 59657.82046	  -71.35590	   -8.13135	   26.94582	  -27.71388
 59657.82375	  -71.90107	   -7.42447	   26.93798	  -27.71423
 59657.82704	  -72.44508	   -6.71908	   26.93015	  -27.71459
 59657.83032	  -72.98789	   -6.01521	   26.92230	  -27.71494
 59657.83361	  -73.52949	   -5.31288	   26.91446	  -27.71530
 59657.83690	  -74.06986	   -4.61212	   26.90661	  -27.71565
 59657.84019	  -74.60898	   -3.91297	   26.89875	  -27.71601
 59657.84347	  -75.14681	   -3.21543	   26.89089	  -27.71636
 59657.84676	  -75.68336	   -2.51956	   26.88302	  -27.71672
 59657.85005	  -76.21859	   -1.82537	   26.87516	  -27.71707
 59657.85334	  -76.75248	   -1.13288	   26.86728	  -27.71743
 59657.85662	  -77.28502	   -0.44213	   26.85940	  -27.71778
 59657.85991	  -77.81616	    0.24686	   26.85152	  -27.71814
 59657.86320	  -78.34592	    0.93406	   26.84363	  -27.71849
 59657.86649	  -78.87426	    1.61945	   26.83574	  -27.71885
 59657.86977	  -79.40115	    2.30299	   26.82784	  -27.71920
 59657.87306	  -79.92657	    2.98468	   26.81994	  -27.71956
 59657.87635	  -80.45052	    3.66446	   26.81203	  -27.71991
 59657.87964	  -80.97295	    4.34234	   26.80413	  -27.72027
 59657.88292	  -81.49387	    5.01826	   26.79621	  -27.72062
 59657.88621	  -82.01324	    5.69222	   26.78829	  -27.72098
 59657.88950	  -82.53106	    6.36417	   26.78037	  -27.72133
 59657.89279	  -83.04728	    7.03410	   26.77244	  -27.72169
 59657.89607	  -83.56191	    7.70198	   26.76450	  -27.72204
 59657.89936	  -84.07491	    8.36779	   26.75656	  -27.72240
 59657.90265	  -84.58627	    9.03149	   26.74862	  -27.72275
 59657.90594	  -85.09595	    9.69307	   26.74067	  -27.72311
 59657.90922	  -85.60396	   10.35250	   26.73271	  -27.72346
 59657.91251	  -86.11026	   11.00975	   26.72475	  -27.72382
 59657.91580	  -86.61484	   11.66480	   26.71679	  -27.72417
 59657.91909	  -87.11767	   12.31762	   26.70882	  -27.72453
 59657.92237	  -87.61875	   12.96819	   26.70085	  -27.72488
 59657.92566	  -88.11804	   13.61648	   26.69287	  -27.72524
 59657.92895	  -88.61553	   14.26247	   26.68489	  -27.72559
 59657.93224	  -89.11119	   14.90614	   26.67690	  -27.72595
 59657.93552	  -89.60502	   15.54746	   26.66891	  -27.72630
 59657.93881	  -90.09699	   16.18640	   26.66091	  -27.72666
 59657.94210	  -90.58708	   16.82293	   26.65291	  -27.72701
 59657.94539	  -91.07527	   17.45704	   26.64490	  -27.72737
 59657.94867	  -91.56153	   18.08872	   26.63690	  -27.72772
 59657.95196	  -92.04588	   18.71790	   26.62888	  -27.72808
 59657.95525	  -92.52827	   19.34460	   26.62086	  -27.72843
 59657.95854	  -93.00867	   19.96878	   26.61284	  -27.72879
 59657.96182	  -93.48710	   20.59040	   26.60480	  -27.72914
 59657.96511	  -93.96351	   21.20947	   26.59677	  -27.72950
 59657.96840	  -94.43789	   21.82593	   26.58873	  -27.72985
 59657.97169	  -94.91023	   22.43978	   26.58068	  -27.73021
 59657.97497	  -95.38049	   23.05100	   26.57263	  -27.73056
 59657.97826	  -95.84869	   23.65955	   26.56458	  -27.73092
 59657.98155	  -96.31477	   24.26541	   26.55651	  -27.73127
 59657.98484	  -96.77873	   24.86858	   26.54845	  -27.73163
 59657.98812	  -97.24056	   25.46900	   26.54038	  -27.73198
 59657.99141	  -97.70023	   26.06667	   26.53230	  -27.73234
 59657.99470	  -98.15774	   26.66156	   26.52422	  -27.73269
 59657.99799	  -98.61304	   27.25366	   26.51614	  -27.73305
 59658.00127	  -99.06614	   27.84293	   26.50805	  -27.73340
 59658.00456	  -99.51702	   28.42935	   26.49995	  -27.73376
 59658.00785	  -99.96565	   29.01291	   26.49185	  -27.73411
 59658.01114	 -100.41202	   29.59357	   26.48375	  -27.73447
 59658.01442	 -100.85611	   30.17134	   26.47564	  -27.73482
 59658.01771	 -101.29790	   30.74617	   26.46753	  -27.73518
 59658.02100	 -101.73739	   31.31804	   26.45941	  -27.73553
 59658.02429	 -102.17454	   31.88693	   26.45129	  -27.73589
 59658.02757	 -102.60935	   32.45282	   26.44316	  -27.73624
 59658.03086	 -103.04180	   33.01570	   26.43502	  -27.73660
 59658.03415	 -103.47187	   33.57553	   26.42688	  -27.73695
 59658.03744	 -103.89954	   34.13230	   26.41874	  -27.73731
 59658.04072	 -104.32480	   34.68598	   26.41059	  -27.73766
 59658.04401	 -104.74763	   35.23657	   26.40244	  -27.73802
 59658.04730	 -105.16801	   35.78402	   26.39428	  -27.73837
 59658.05059	 -105.58594	   36.32832	   26.38611	  -27.73873
 59658.05387	 -106.00138	   36.86947	   26.37794	  -27.73908
 59658.05716	 -106.41434	   37.40742	   26.36977	  -27.73944
 59658.06045	 -106.82478	   37.94217	   26.36159	  -27.73979
 59658.06374	 -107.23270	   38.47368	   26.35340	  -27.74015
 59658.06702	 -107.63808	   39.00195	   26.34521	  -27.74050
 59658.07031	 -108.04089	   39.52696	   26.33702	  -27.74086
 59658.07360	 -108.44115	   40.04867	   26.32882	  -27.74121
 59658.07689	 -108.83881	   40.56707	   26.32062	  -27.74157
 59658.08017	 -109.23386	   41.08215	   26.31241	  -27.74192
 59658.08346	 -109.62630	   41.59389	   26.30419	  -27.74228
 59658.08675	 -110.01611	   42.10225	   26.29597	  -27.74263
 59658.09004	 -110.40325	   42.60724	   26.28776	  -27.74299
 59658.09332	 -110.78775	   43.10881	   26.27953	  -27.74334
 59658.09661	 -111.16957	   43.60696	   26.27129	  -27.74370
 59658.09990	 -111.54869	   44.10168	   26.26305	  -27.74405
 59658.10319	 -111.92511	   44.59292	   26.25481	  -27.74441
 59658.10647	 -112.29881	   45.08069	   26.24656	  -27.74476
 59658.10976	 -112.66977	   45.56495	   26.23831	  -27.74512
 59658.11305	 -113.03798	   46.04571	   26.23005	  -27.74547
 59658.11634	 -113.40343	   46.52293	   26.22178	  -27.74583
 59658.11962	 -113.76609	   46.99660	   26.21351	  -27.74618
 59658.12291	 -114.12596	   47.46670	   26.20524	  -27.74654
 59658.12620	 -114.48303	   47.93321	   26.19696	  -27.74689
 59658.12949	 -114.83728	   48.39611	   26.18867	  -27.74725
 59658.13277	 -115.18870	   48.85539	   26.18038	  -27.74760
 59658.13606	 -115.53726	   49.31104	   26.17209	  -27.74796
 59658.13935	 -115.88297	   49.76302	   26.16379	  -27.74831
 59658.14264	 -116.22581	   50.21132	   26.15549	  -27.74867
 59658.14592	 -116.56575	   50.65594	   26.14718	  -27.74902
 59658.14921	 -116.90280	   51.09685	   26.13886	  -27.74938
 59658.15250	 -117.23693	   51.53404	   26.13054	  -27.74973
 59658.15579	 -117.56814	   51.96748	   26.12222	  -27.75009
 59658.15907	 -117.89641	   52.39717	   26.11389	  -27.75044
 59658.16236	 -118.22171	   52.82309	   26.10556	  -27.75080
 59658.16565	 -118.54407	   53.24521	   26.09722	  -27.75115
 59658.16893	 -118.86344	   53.66354	   26.08888	  -27.75151
 59658.17222	 -119.17984	   54.07803	   26.08053	  -27.75186
 59658.17551	 -119.49323	   54.48869	   26.07218	  -27.75222
 59658.17880	 -119.80360	   54.89551	   26.06382	  -27.75257
 59658.18208	 -120.11096	   55.29844	   26.05545	  -27.75292
 59658.18537	 -120.41527	   55.69751	   26.04708	  -27.75328
 59658.18866	 -120.71654	   56.09267	   26.03871	  -27.75363
 59658.19195	 -121.01475	   56.48392	   26.03033	  -27.75399
 59658.19523	 -121.30989	   56.87124	   26.02195	  -27.75434
 59658.19852	 -121.60194	   57.25462	   26.01356	  -27.75470
 59658.20181	 -121.89090	   57.63405	   26.00517	  -27.75505
 59658.20510	 -122.17676	   58.00951	   25.99677	  -27.75541
 59658.20838	 -122.45951	   58.38097	   25.98836	  -27.75576
 59658.21167	 -122.73913	   58.74844	   25.97995	  -27.75612
 59658.21496	 -123.01561	   59.11191	   25.97154	  -27.75647
 59658.21825	 -123.28894	   59.47134	   25.96312	  -27.75683
 59658.22153	 -123.55911	   59.82674	   25.95470	  -27.75718
 59658.22482	 -123.82611	   60.17809	   25.94627	  -27.75754
 59658.22811	 -124.08993	   60.52538	   25.93784	  -27.75789
 59658.23140	 -124.35057	   60.86858	   25.92940	  -27.75825
 59658.23468	 -124.60800	   61.20770	   25.92097	  -27.75860
 59658.23797	 -124.86223	   61.54270	   25.91252	  -27.75896
 59658.24126	 -125.11324	   61.87360	   25.90407	  -27.75931
 59658.24455	 -125.36102	   62.20036	   25.89561	  -27.75967
 59658.24783	 -125.60556	   62.52298	   25.88715	  -27.76002
 59658.25112	 -125.84686	   62.84145	   25.87868	  -27.76038
 59658.25441	 -126.08490	   63.15576	   25.87021	  -27.76073
 59658.25770	 -126.31967	   63.46589	   25.86173	  -27.76109
 59658.26098	 -126.55117	   63.77183	   25.85325	  -27.76144
 59658.26427	 -126.77939	   64.07357	   25.84477	  -27.76180
 59658.26756	 -127.00432	   64.37110	   25.83628	  -27.76215
 59658.27085	 -127.22594	   64.66441	   25.82778	  -27.76251
 59658.27413	 -127.44425	   64.95349	   25.81928	  -27.76286
 59658.27742	 -127.65925	   65.23832	   25.81078	  -27.76322
 59658.28071	 -127.87091	   65.51890	   25.80227	  -27.76357
 59658.28400	 -128.07925	   65.79521	   25.79375	  -27.76393
 59658.28728	 -128.28424	   66.06725	   25.78523	  -27.76428
 59658.29057	 -128.48588	   66.33501	   25.77671	  -27.76464
 59658.29386	 -128.68417	   66.59846	   25.76818	  -27.76499
 59658.29715	 -128.87908	   66.85763	   25.75964	  -27.76535
 59658.30043	 -129.07063	   67.11247	   25.75111	  -27.76570
 59658.30372	 -129.25879	   67.36299	   25.74256	  -27.76606
 59658.30701	 -129.44356	   67.60918	   25.73402	  -27.76641
 59658.31030	 -129.62495	   67.85102	   25.72547	  -27.76677
 59658.31358	 -129.80292	   68.08852	   25.71691	  -27.76712
 59658.31687	 -129.97749	   68.32165	   25.70835	  -27.76748
 59658.32016	 -130.14865	   68.55042	   25.69979	  -27.76783
 59658.32345	 -130.31639	   68.77480	   25.69122	  -27.76819
 59658.32673	 -130.48069	   68.99481	   25.68264	  -27.76854
 59658.33002	 -130.64156	   69.21042	   25.67406	  -27.76890
 59658.33331	 -130.79899	   69.42163	   25.66547	  -27.76925
 59658.33660	 -130.95297	   69.62843	   25.65689	  -27.76961
 59658.33988	 -131.10351	   69.83081	   25.64829	  -27.76996
 59658.34317	 -131.25057	   70.02877	   25.63969	  -27.77032
 59658.34646	 -131.39418	   70.22230	   25.63109	  -27.77067
 59658.34975	 -131.53431	   70.41139	   25.62248	  -27.77103
 59658.35303	 -131.67098	   70.59603	   25.61387	  -27.77138
 59658.35632	 -131.80415	   70.77623	   25.60525	  -27.77173
 59658.35961	 -131.93386	   70.95196	   25.59663	  -27.77209
 59658.36290	 -132.06006	   71.12323	   25.58800	  -27.77244
 59658.36618	 -132.18277	   71.29002	   25.57937	  -27.77280
 59658.36947	 -132.30197	   71.45235	   25.57074	  -27.77315
 59658.37276	 -132.41768	   71.61018	   25.56210	  -27.77351
 59658.37605	 -132.52987	   71.76353	   25.55346	  -27.77386
 59658.37933	 -132.63854	   71.91238	   25.54481	  -27.77422
 59658.38262	 -132.74370	   72.05674	   25.53616	  -27.77457
 59658.38591	 -132.84533	   72.19660	   25.52751	  -27.77493
 59658.38920	 -132.94344	   72.33194	   25.51885	  -27.77528
 59658.39248	 -133.03803	   72.46275	   25.51018	  -27.77564
 59658.39577	 -133.12908	   72.58905	   25.50151	  -27.77599
 59658.39906	 -133.21658	   72.71084	   25.49283	  -27.77635
 59658.40235	 -133.30056	   72.82808	   25.48416	  -27.77670
 59658.40563	 -133.38098	   72.94080	   25.47547	  -27.77706
 59658.40892	 -133.45786	   73.04898	   25.46678	  -27.77741
 59658.41221	 -133.53119	   73.15262	   25.45809	  -27.77777
 59658.41550	 -133.60097	   73.25171	   25.44940	  -27.77812
 59658.41878	 -133.66719	   73.34626	   25.44069	  -27.77848
 59658.42207	 -133.72986	   73.43624	   25.43199	  -27.77883
 59658.42536	 -133.78896	   73.52168	   25.42328	  -27.77919
 59658.42865	 -133.84450	   73.60256	   25.41457	  -27.77954
 59658.43193	 -133.89647	   73.67889	   25.40585	  -27.77990
 59658.43522	 -133.94488	   73.75064	   25.39713	  -27.78025
 59658.43851	 -133.98972	   73.81784	   25.38840	  -27.78061
 59658.44180	 -134.03099	   73.88046	   25.37967	  -27.78096
 59658.44508	 -134.06868	   73.93851	   25.37094	  -27.78132
 59658.44837	 -134.10281	   73.99199	   25.36220	  -27.78167
 59658.45166	 -134.13335	   74.04091	   25.35345	  -27.78203
 59658.45495	 -134.16032	   74.08524	   25.34471	  -27.78238
 59658.45823	 -134.18370	   74.12501	   25.33596	  -27.78274
 59658.46152	 -134.20351	   74.16019	   25.32721	  -27.78309
 59658.46481	 -134.21975	   74.19079	   25.31845	  -27.78345
 59658.46810	 -134.23240	   74.21682	   25.30969	  -27.78380
 59658.47138	 -134.24148	   74.23825	   25.30092	  -27.78415
 59658.47467	 -134.24697	   74.25511	   25.29215	  -27.78451
 59658.47796	 -134.24889	   74.26739	   25.28337	  -27.78486
 59658.48125	 -134.24721	   74.27509	   25.27459	  -27.78522
 59658.48453	 -134.24196	   74.27821	   25.26581	  -27.78557
 59658.48782	 -134.23313	   74.27674	   25.25702	  -27.78593
 59658.49111	 -134.22071	   74.27070	   25.24823	  -27.78628
 59658.49440	 -134.20472	   74.26007	   25.23943	  -27.78664
 59658.49768	 -134.18515	   74.24486	   25.23063	  -27.78699
 59658.50097	 -134.16200	   74.22507	   25.22183	  -27.78735
 59658.50426	 -134.13527	   74.20072	   25.21302	  -27.78770
 59658.50755	 -134.10496	   74.17178	   25.20421	  -27.78806
 59658.51083	 -134.07107	   74.13826	   25.19539	  -27.78841
 59658.51412	 -134.03361	   74.10018	   25.18657	  -27.78877
 59658.51741	 -133.99258	   74.05751	   25.17775	  -27.78912
 59658.52070	 -133.94797	   74.01029	   25.16892	  -27.78948
 59658.52398	 -133.89980	   73.95849	   25.16009	  -27.78983
 59658.52727	 -133.84805	   73.90213	   25.15126	  -27.79019
 59658.53056	 -133.79274	   73.84121	   25.14242	  -27.79054
 59658.53385	 -133.73386	   73.77573	   25.13358	  -27.79090
 59658.53713	 -133.67141	   73.70569	   25.12474	  -27.79125
 59658.54042	 -133.60542	   73.63109	   25.11589	  -27.79161
 59658.54371	 -133.53586	   73.55194	   25.10703	  -27.79196
 59658.54700	 -133.46275	   73.46824	   25.09818	  -27.79232
 59658.55028	 -133.38609	   73.38000	   25.08932	  -27.79267
 59658.55357	 -133.30587	   73.28722	   25.08045	  -27.79303
 59658.55686	 -133.22212	   73.18990	   25.07158	  -27.79338
 59658.56015	 -133.13481	   73.08805	   25.06271	  -27.79374
 59658.56343	 -133.04397	   72.98167	   25.05383	  -27.79409
 59658.56672	 -132.94959	   72.87076	   25.04495	  -27.79445
 59658.57001	 -132.85169	   72.75534	   25.03607	  -27.79480
 59658.57330	 -132.75025	   72.63539	   25.02718	  -27.79515
 59658.57658	 -132.64528	   72.51095	   25.01829	  -27.79551
 59658.57987	 -132.53679	   72.38199	   25.00940	  -27.79586
 59658.58316	 -132.42479	   72.24854	   25.00050	  -27.79622
 59658.58645	 -132.30927	   72.11059	   24.99160	  -27.79657
 59658.58973	 -132.19025	   71.96815	   24.98269	  -27.79693
 59658.59302	 -132.06771	   71.82123	   24.97379	  -27.79728
 59658.59631	 -131.94169	   71.66983	   24.96487	  -27.79764
 59658.59960	 -131.81217	   71.51396	   24.95596	  -27.79799
 59658.60288	 -131.67915	   71.35363	   24.94704	  -27.79835
 59658.60617	 -131.54266	   71.18884	   24.93812	  -27.79870
 59658.60946	 -131.40267	   71.01960	   24.92920	  -27.79906
 59658.61275	 -131.25921	   70.84592	   24.92027	  -27.79941
 59658.61603	 -131.11230	   70.66779	   24.91134	  -27.79977
 59658.61932	 -130.96192	   70.48524	   24.90240	  -27.80012
 59658.62261	 -130.80808	   70.29826	   24.89346	  -27.80048
 59658.62590	 -130.65079	   70.10686	   24.88452	  -27.80083
 59658.62918	 -130.49005	   69.91106	   24.87557	  -27.80119
 59658.63247	 -130.32587	   69.71086	   24.86662	  -27.80154
 59658.63576	 -130.15827	   69.50626	   24.85767	  -27.80190
 59658.63905	 -129.98723	   69.29728	   24.84871	  -27.80225
 59658.64233	 -129.81278	   69.08393	   24.83975	  -27.80261
 59658.64562	 -129.63491	   68.86621	   24.83079	  -27.80296
 59658.64891	 -129.45363	   68.64413	   24.82182	  -27.80332
 59658.65220	 -129.26895	   68.41770	   24.81285	  -27.80367
 59658.65548	 -129.08089	   68.18693	   24.80388	  -27.80402
 59658.65877	 -128.88944	   67.95183	   24.79491	  -27.80438
 59658.66206	 -128.69460	   67.71241	   24.78593	  -27.80473
 59658.66535	 -128.49640	   67.46867	   24.77694	  -27.80509
 59658.66863	 -128.29484	   67.22063	   24.76796	  -27.80544
 59658.67192	 -128.08992	   66.96829	   24.75897	  -27.80580
 59658.67521	 -127.88166	   66.71167	   24.74998	  -27.80615
 59658.67850	 -127.67005	   66.45079	   24.74098	  -27.80651
 59658.68178	 -127.45511	   66.18564	   24.73198	  -27.80686
 59658.68507	 -127.23684	   65.91624	   24.72298	  -27.80722
 59658.68836	 -127.01526	   65.64261	   24.71399	  -27.80757
 59658.69164	 -126.79038	   65.36473	   24.70498	  -27.80793
 59658.69493	 -126.56220	   65.08263	   24.69597	  -27.80828
 59658.69822	 -126.33072	   64.79634	   24.68695	  -27.80864
 59658.70151	 -126.09598	   64.50583	   24.67793	  -27.80899
 59658.70479	 -125.85796	   64.21115	   24.66891	  -27.80935
 59658.70808	 -125.61667	   63.91229	   24.65989	  -27.80970
 59658.71137	 -125.37214	   63.60927	   24.65086	  -27.81006
 59658.71466	 -125.12436	   63.30210	   24.64184	  -27.81041
 59658.71794	 -124.87334	   62.99080	   24.63280	  -27.81077
 59658.72123	 -124.61911	   62.67536	   24.62377	  -27.81112
 59658.72452	 -124.36165	   62.35582	   24.61473	  -27.81148
 59658.72781	 -124.10099	   62.03218	   24.60569	  -27.81183
 59658.73109	 -123.83714	   61.70445	   24.59664	  -27.81219
 59658.73438	 -123.57011	   61.37264	   24.58760	  -27.81254
 59658.73767	 -123.29990	   61.03677	   24.57855	  -27.81289
 59658.74096	 -123.02653	   60.69684	   24.56949	  -27.81325
 59658.74424	 -122.74999	   60.35290	   24.56044	  -27.81360
 59658.74753	 -122.47033	   60.00492	   24.55138	  -27.81396
 59658.75082	 -122.18752	   59.65294	   24.54232	  -27.81431
 59658.75411	 -121.90160	   59.29696	   24.53325	  -27.81467
 59658.75739	 -121.61256	   58.93701	   24.52418	  -27.81502
 59658.76068	 -121.32043	   58.57309	   24.51511	  -27.81538
 59658.76397	 -121.02519	   58.20523	   24.50605	  -27.81573
 59658.76726	 -120.72689	   57.83342	   24.49697	  -27.81609
 59658.77054	 -120.42552	   57.45769	   24.48789	  -27.81644
 59658.77383	 -120.12111	   57.07805	   24.47881	  -27.81680
 59658.77712	 -119.81365	   56.69452	   24.46973	  -27.81715
 59658.78041	 -119.50316	   56.30711	   24.46064	  -27.81751
 59658.78369	 -119.18965	   55.91584	   24.45155	  -27.81786
 59658.78698	 -118.87313	   55.52073	   24.44246	  -27.81822
 59658.79027	 -118.55362	   55.12178	   24.43336	  -27.81857
 59658.79356	 -118.23113	   54.71903	   24.42426	  -27.81893
 59658.79684	 -117.90567	   54.31246	   24.41516	  -27.81928
 59658.80013	 -117.57725	   53.90212	   24.40606	  -27.81964
 59658.80342	 -117.24589	   53.48801	   24.39695	  -27.81999
 59658.80671	 -116.91159	   53.07014	   24.38784	  -27.82035
 59658.80999	 -116.57438	   52.64854	   24.37873	  -27.82070
 59658.81328	 -116.23427	   52.22323	   24.36961	  -27.82105
 59658.81657	 -115.89125	   51.79421	   24.36049	  -27.82141
 59658.81986	 -115.54535	   51.36152	   24.35137	  -27.82176
 59658.82314	 -115.19660	   50.92514	   24.34225	  -27.82212
 59658.82643	 -114.84499	   50.48513	   24.33312	  -27.82247
 59658.82972	 -114.49054	   50.04147	   24.32400	  -27.82283
 59658.83301	 -114.13326	   49.59421	   24.31486	  -27.82318
 59658.83629	 -113.77317	   49.14334	   24.30573	  -27.82354
 59658.83958	 -113.41028	   48.68890	   24.29659	  -27.82389
 59658.84287	 -113.04460	   48.23090	   24.28746	  -27.82425
 59658.84616	 -112.67616	   47.76935	   24.27832	  -27.82460
 59658.84944	 -112.30497	   47.30426	   24.26918	  -27.82496
 59658.85273	 -111.93102	   46.83568	   24.26003	  -27.82531
 59658.85602	 -111.55436	   46.36360	   24.25088	  -27.82567
 59658.85931	 -111.17498	   45.88805	   24.24173	  -27.82602
 59658.86259	 -110.79290	   45.40905	   24.23257	  -27.82638
 59658.86588	 -110.40813	   44.92662	   24.22342	  -27.82673
 59658.86917	 -110.02070	   44.44076	   24.21426	  -27.82709
 59658.87246	 -109.63061	   43.95152	   24.20509	  -27.82744
 59658.87574	 -109.23789	   43.45889	   24.19593	  -27.82780
 59658.87903	 -108.84254	   42.96292	   24.18676	  -27.82815
 59658.88232	 -108.44458	   42.46360	   24.17759	  -27.82850
 59658.88561	 -108.04403	   41.96096	   24.16842	  -27.82886
 59658.88889	 -107.64089	   41.45504	   24.15924	  -27.82921
 59658.89218	 -107.23520	   40.94582	   24.15007	  -27.82957
 59658.89547	 -106.82697	   40.43334	   24.14089	  -27.82992
 59658.89876	 -106.41619	   39.91764	   24.13170	  -27.83028
 59658.90204	 -106.00290	   39.39871	   24.12252	  -27.83063
 59658.90533	 -105.58712	   38.87658	   24.11333	  -27.83099
 59658.90862	 -105.16885	   38.35127	   24.10414	  -27.83134
 59658.91191	 -104.74811	   37.82281	   24.09494	  -27.83170
 59658.91519	 -104.32492	   37.29121	   24.08575	  -27.83205
 59658.91848	 -103.89929	   36.75650	   24.07655	  -27.83241
 59658.92177	 -103.47124	   36.21870	   24.06736	  -27.83276
 59658.92506	 -103.04078	   35.67782	   24.05816	  -27.83312
 59658.92834	 -102.60796	   35.13388	   24.04895	  -27.83347
 59658.93163	 -102.17275	   34.58692	   24.03974	  -27.83383
 59658.93492	 -101.73519	   34.03694	   24.03053	  -27.83418
 59658.93821	 -101.29530	   33.48398	   24.02132	  -27.83454
 59658.94149	 -100.85309	   32.92804	   24.01210	  -27.83489
 59658.94478	 -100.40858	   32.36917	   24.00289	  -27.83525
 59658.94807	  -99.96178	   31.80737	   23.99367	  -27.83560
 59658.95136	  -99.51272	   31.24267	   23.98444	  -27.83595
 59658.95464	  -99.06140	   30.67509	   23.97522	  -27.83631
 59658.95793	  -98.60786	   30.10465	   23.96599	  -27.83666
 59658.96122	  -98.15209	   29.53138	   23.95676	  -27.83702
 59658.96451	  -97.69413	   28.95530	   23.94752	  -27.83737
 59658.96779	  -97.23399	   28.37643	   23.93829	  -27.83773
 59658.97108	  -96.77169	   27.79479	   23.92905	  -27.83808
 59658.97437	  -96.30723	   27.21041	   23.91981	  -27.83844
 59658.97766	  -95.84065	   26.62330	   23.91057	  -27.83879
 59658.98094	  -95.37196	   26.03351	   23.90132	  -27.83915
 59658.98423	  -94.90119	   25.44102	   23.89207	  -27.83950
 59658.98752	  -94.42834	   24.84590	   23.88282	  -27.83986
 59658.99081	  -93.95343	   24.24814	   23.87357	  -27.84021
 59658.99409	  -93.47648	   23.64777	   23.86432	  -27.84057
 59658.99738	  -92.99752	   23.04483	   23.85506	  -27.84092
 59659.00067	  -92.51656	   22.43932	   23.84580	  -27.84128
 59659.00396	  -92.03360	   21.83130	   23.83654	  -27.84163
 59659.00724	  -91.54870	   21.22074	   23.82728	  -27.84199
 59659.01053	  -91.06184	   20.60771	   23.81801	  -27.84234
 59659.01382	  -90.57306	   19.99221	   23.80874	  -27.84270
 59659.01711	  -90.08239	   19.37426	   23.79947	  -27.84305
 59659.02039	  -89.58981	   18.75391	   23.79019	  -27.84340
 59659.02368	  -89.09537	   18.13116	   23.78091	  -27.84376
 59659.02697	  -88.59907	   17.50606	   23.77163	  -27.84411
 59659.03026	  -88.10095	   16.87860	   23.76235	  -27.84447
 59659.03354	  -87.60102	   16.24883	   23.75307	  -27.84482
 59659.03683	  -87.09929	   15.61676	   23.74378	  -27.84518
 59659.04012	  -86.59578	   14.98243	   23.73449	  -27.84553
 59659.04341	  -86.09053	   14.34585	   23.72520	  -27.84589
 59659.04669	  -85.58354	   13.70706	   23.71590	  -27.84624
 59659.04998	  -85.07483	   13.06607	   23.70660	  -27.84660
 59659.05327	  -84.56442	   12.42292	   23.69730	  -27.84695
 59659.05656	  -84.05235	   11.77761	   23.68800	  -27.84731
 59659.05984	  -83.53862	   11.13019	   23.67869	  -27.84766
 59659.06313	  -83.02324	   10.48068	   23.66939	  -27.84802
 59659.06642	  -82.50626	    9.82909	   23.66008	  -27.84837
 59659.06971	  -81.98767	    9.17547	   23.65076	  -27.84873
 59659.07299	  -81.46750	    8.51983	   23.64145	  -27.84908
 59659.07628	  -80.94578	    7.86220	   23.63213	  -27.84944
 59659.07957	  -80.42252	    7.20260	   23.62281	  -27.84979
 59659.08286	  -79.89774	    6.54107	   23.61350	  -27.85014
 59659.08614	  -79.37146	    5.87762	   23.60417	  -27.85050
 59659.08943	  -78.84371	    5.21228	   23.59484	  -27.85085
 59659.09272	  -78.31450	    4.54508	   23.58551	  -27.85121
 59659.09601	  -77.78386	    3.87604	   23.57618	  -27.85156
 59659.09929	  -77.25180	    3.20519	   23.56684	  -27.85192
 59659.10258	  -76.71835	    2.53255	   23.55750	  -27.85227
 59659.10587	  -76.18352	    1.85817	   23.54816	  -27.85263
 59659.10916	  -75.64734	    1.18204	   23.53882	  -27.85298
 59659.11244	  -75.10982	    0.50421	   23.52947	  -27.85334
 59659.11573	  -74.57099	   -0.17529	   23.52012	  -27.85369
 59659.11902	  -74.03087	   -0.85645	   23.51077	  -27.85405
 59659.12231	  -73.48947	   -1.53924	   23.50142	  -27.85440
 59659.12559	  -72.94682	   -2.22362	   23.49206	  -27.85476
 59659.12888	  -72.40295	   -2.90957	   23.48270	  -27.85511
 59659.13217	  -71.85786	   -3.59708	   23.47334	  -27.85547
 59659.13546	  -71.31159	   -4.28610	   23.46397	  -27.85582
 59659.13874	  -70.76414	   -4.97661	   23.45461	  -27.85618
 59659.14203	  -70.21556	   -5.66859	   23.44524	  -27.85653
 59659.14532	  -69.66584	   -6.36200	   23.43586	  -27.85689
 59659.14861	  -69.11503	   -7.05683	   23.42649	  -27.85724
 59659.15189	  -68.56313	   -7.75304	   23.41711	  -27.85759
 59659.15518	  -68.01017	   -8.45061	   23.40773	  -27.85795
 59659.15847	  -67.45617	   -9.14951	   23.39835	  -27.85830
 59659.16176	  -66.90113	   -9.84969	   23.38897	  -27.85866
 59659.16504	  -66.34511	  -10.55117	   23.37958	  -27.85901
 59659.16833	  -65.78811	  -11.25389	   23.37019	  -27.85937
 59659.17162	  -65.23016	  -11.95784	   23.36080	  -27.85972
 59659.17491	  -64.67127	  -12.66297	   23.35140	  -27.86008
 59659.17819	  -64.11147	  -13.36927	   23.34200	  -27.86043
 59659.18148	  -63.55078	  -14.07671	   23.33260	  -27.86079
 59659.18477	  -62.98922	  -14.78526	   23.32319	  -27.86114
 59659.18806	  -62.42681	  -15.49489	   23.31378	  -27.86150
 59659.19134	  -61.86358	  -16.20558	   23.30437	  -27.86185
 59659.19463	  -61.29954	  -16.91729	   23.29496	  -27.86221
 59659.19792	  -60.73472	  -17.63001	   23.28554	  -27.86256
 59659.20121	  -60.16914	  -18.34369	   23.27612	  -27.86292
 59659.20449	  -59.60281	  -19.05832	   23.26670	  -27.86327
 59659.20778	  -59.03577	  -19.77387	   23.25727	  -27.86363
 59659.21107	  -58.46803	  -20.49030	   23.24784	  -27.86398
 59659.21435	  -57.89962	  -21.20760	   23.23841	  -27.86433
 59659.21764	  -57.33056	  -21.92573	   23.22898	  -27.86469
 59659.22093	  -56.76087	  -22.64466	   23.21954	  -27.86504
 59659.22422	  -56.19056	  -23.36436	   23.21010	  -27.86540
 59659.22750	  -55.61967	  -24.08482	   23.20066	  -27.86575
 59659.23079	  -55.04822	  -24.80600	   23.19122	  -27.86611
 59659.23408	  -54.47622	  -25.52787	   23.18177	  -27.86646
 59659.23737	  -53.90369	  -26.25040	   23.17232	  -27.86682
 59659.24065	  -53.33068	  -26.97357	   23.16286	  -27.86717
 59659.24394	  -52.75717	  -27.69733	   23.15342	  -27.86753
 59659.24723	  -52.18322	  -28.42169	   23.14396	  -27.86788
 59659.25052	  -51.60884	  -29.14659	   23.13449	  -27.86824
 59659.25380	  -51.03404	  -29.87202	   23.12503	  -27.86859
 59659.25709	  -50.45886	  -30.59795	   23.11556	  -27.86895
 59659.26038	  -49.88332	  -31.32434	   23.10608	  -27.86930
 59659.26367	  -49.30742	  -32.05117	   23.09661	  -27.86966
 59659.26695	  -48.73121	  -32.77841	   23.08713	  -27.87001
 59659.27024	  -48.15469	  -33.50603	   23.07765	  -27.87037
 59659.27353	  -47.57789	  -34.23400	   23.06817	  -27.87072
 59659.27682	  -47.00084	  -34.96230	   23.05868	  -27.87107
 59659.28010	  -46.42356	  -35.69089	   23.04919	  -27.87143
 59659.28339	  -45.84606	  -36.41974	   23.03969	  -27.87178
 59659.28668	  -45.26838	  -37.14885	   23.03020	  -27.87214
 59659.28997	  -44.69052	  -37.87816	   23.02070	  -27.87249
 59659.29325	  -44.11252	  -38.60765	   23.01119	  -27.87285
 59659.29654	  -43.53440	  -39.33729	   23.00169	  -27.87320
 59659.29983	  -42.95618	  -40.06706	   22.99218	  -27.87356
 59659.30312	  -42.37788	  -40.79693	   22.98267	  -27.87391
 59659.30640	  -41.79952	  -41.52687	   22.97315	  -27.87427
 59659.30969	  -41.22114	  -42.25685	   22.96363	  -27.87462
 59659.31298	  -40.64273	  -42.98683	   22.95411	  -27.87498
 59659.31627	  -40.06434	  -43.71680	   22.94459	  -27.87533
 59659.31955	  -39.48598	  -44.44673	   22.93506	  -27.87569
 59659.32284	  -38.90767	  -45.17657	   22.92554	  -27.87604
 59659.32613	  -38.32944	  -45.90631	   22.91600	  -27.87640
 59659.32942	  -37.75132	  -46.63593	   22.90646	  -27.87675
 59659.33270	  -37.17332	  -47.36538	   22.89692	  -27.87710
 59659.33599	  -36.59546	  -48.09465	   22.88738	  -27.87746
 59659.33928	  -36.01776	  -48.82370	   22.87783	  -27.87781
 59659.34257	  -35.44026	  -49.55251	   22.86828	  -27.87817
 59659.34585	  -34.86297	  -50.28105	   22.85872	  -27.87852
 59659.34914	  -34.28591	  -51.00927	   22.84916	  -27.87888
 59659.35243	  -33.70911	  -51.73718	   22.83960	  -27.87923
 59659.35572	  -33.13258	  -52.46472	   22.83004	  -27.87959
 59659.35900	  -32.55635	  -53.19187	   22.82047	  -27.87994
 59659.36229	  -31.98045	  -53.91861	   22.81090	  -27.88030
 59659.36558	  -31.40488	  -54.64489	   22.80132	  -27.88065
 59659.36887	  -30.82969	  -55.37071	   22.79174	  -27.88101
 59659.37215	  -30.25488	  -56.09603	   22.78216	  -27.88136
 59659.37544	  -29.68050	  -56.82082	   22.77258	  -27.88172
 59659.37873	  -29.10653	  -57.54505	   22.76299	  -27.88207
 59659.38202	  -28.53303	  -58.26870	   22.75339	  -27.88243
 59659.38530	  -27.95999	  -58.99172	   22.74380	  -27.88278
 59659.38859	  -27.38747	  -59.71411	   22.73420	  -27.88314
 59659.39188	  -26.81545	  -60.43582	   22.72460	  -27.88349
 59659.39517	  -26.24399	  -61.15683	   22.71499	  -27.88384
 59659.39845	  -25.67309	  -61.87711	   22.70538	  -27.88420
 59659.40174	  -25.10278	  -62.59665	   22.69577	  -27.88455
 59659.40503	  -24.53307	  -63.31538	   22.68616	  -27.88491
 59659.40832	  -23.96400	  -64.03332	   22.67654	  -27.88526
 59659.41160	  -23.39558	  -64.75041	   22.66691	  -27.88562
 59659.41489	  -22.82783	  -65.46663	   22.65729	  -27.88597
 59659.41818	  -22.26079	  -66.18196	   22.64765	  -27.88633
 59659.42147	  -21.69447	  -66.89636	   22.63802	  -27.88668
 59659.42475	  -21.12889	  -67.60981	   22.62838	  -27.88704
 59659.42804	  -20.56406	  -68.32227	   22.61874	  -27.88739
 59659.43133	  -20.00002	  -69.03372	   22.60909	  -27.88775
 59659.43462	  -19.43680	  -69.74415	   22.59944	  -27.88810
 59659.43790	  -18.87440	  -70.45351	   22.58979	  -27.88846
 59659.44119	  -18.31284	  -71.16176	   22.58013	  -27.88881
 59659.44448	  -17.75217	  -71.86891	   22.57047	  -27.88917
 59659.44777	  -17.19238	  -72.57489	   22.56080	  -27.88952
 59659.45105	  -16.63352	  -73.27972	   22.55114	  -27.88987
 59659.45434	  -16.07559	  -73.98333	   22.54146	  -27.89023
 59659.45763	  -15.51862	  -74.68571	   22.53179	  -27.89058
 59659.46092	  -14.96262	  -75.38682	   22.52211	  -27.89094
 59659.46420	  -14.40764	  -76.08666	   22.51242	  -27.89129
 59659.46749	  -13.85367	  -76.78518	   22.50273	  -27.89165
 59659.47078	  -13.30074	  -77.48235	   22.49304	  -27.89200
 59659.47407	  -12.74889	  -78.17816	   22.48335	  -27.89236
 59659.47735	  -12.19812	  -78.87257	   22.47365	  -27.89271
 59659.48064	  -11.64847	  -79.56556	   22.46395	  -27.89307
 59659.48393	  -11.09994	  -80.25709	   22.45424	  -27.89342
 59659.48722	  -10.55255	  -80.94713	   22.44454	  -27.89378
 59659.49050	  -10.00634	  -81.63568	   22.43482	  -27.89413
 59659.49379	   -9.46134	  -82.32270	   22.42510	  -27.89449
 59659.49708	   -8.91755	  -83.00815	   22.41538	  -27.89484
 59659.50037	   -8.37499	  -83.69202	   22.40565	  -27.89520
 59659.50365	   -7.83368	  -84.37426	   22.39592	  -27.89555
 59659.50694	   -7.29367	  -85.05488	   22.38619	  -27.89590
 59659.51023	   -6.75494	  -85.73381	   22.37645	  -27.89626
 59659.51352	   -6.21755	  -86.41106	   22.36671	  -27.89661
 59659.51680	   -5.68149	  -87.08659	   22.35696	  -27.89697
 59659.52009	   -5.14680	  -87.76036	   22.34721	  -27.89732
 59659.52338	   -4.61348	  -88.43236	   22.33746	  -27.89768
 59659.52667	   -4.08157	  -89.10255	   22.32770	  -27.89803
 59659.52995	   -3.55109	  -89.77092	   22.31793	  -27.89839
 59659.53324	   -3.02205	  -90.43743	   22.30817	  -27.89874
 59659.53653	   -2.49449	  -91.10207	   22.29840	  -27.89910
 59659.53982	   -1.96840	  -91.76478	   22.28862	  -27.89945
 59659.54310	   -1.44382	  -92.42557	   22.27884	  -27.89981
 59659.54639	   -0.92078	  -93.08440	   22.26906	  -27.90016
 59659.54968	   -0.39927	  -93.74123	   22.25927	  -27.90052
 59659.55297	    0.12066	  -94.39607	   22.24948	  -27.90087
 59659.55625	    0.63900	  -95.04885	   22.23968	  -27.90122
 59659.55954	    1.15574	  -95.69957	   22.22988	  -27.90158
 59659.56283	    1.67085	  -96.34819	   22.22008	  -27.90193
 59659.56612	    2.18430	  -96.99471	   22.21027	  -27.90229
 59659.56940	    2.69610	  -97.63907	   22.20047	  -27.90264
 59659.57269	    3.20619	  -98.28128	   22.19065	  -27.90300
 59659.57598	    3.71458	  -98.92128	   22.18083	  -27.90335
 59659.57927	    4.22124	  -99.55907	   22.17101	  -27.90371
 59659.58255	    4.72614	 -100.19462	   22.16118	  -27.90406
 59659.58584	    5.22928	 -100.82789	   22.15134	  -27.90442
 59659.58913	    5.73063	 -101.45887	   22.14150	  -27.90477
 59659.59242	    6.23017	 -102.08753	   22.13166	  -27.90513
 59659.59570	    6.72788	 -102.71385	   22.12181	  -27.90548
 59659.59899	    7.22375	 -103.33778	   22.11196	  -27.90584
 59659.60228	    7.71774	 -103.95933	   22.10211	  -27.90619
 59659.60557	    8.20985	 -104.57846	   22.09225	  -27.90655
 59659.60885	    8.70006	 -105.19514	   22.08238	  -27.90690
 59659.61214	    9.18833	 -105.80935	   22.07252	  -27.90725
 59659.61543	    9.67467	 -106.42106	   22.06264	  -27.90761
 59659.61872	   10.15905	 -107.03026	   22.05277	  -27.90796
 59659.62200	   10.64143	 -107.63691	   22.04289	  -27.90832
 59659.62529	   11.12182	 -108.24099	   22.03300	  -27.90867
 59659.62858	   11.60018	 -108.84249	   22.02311	  -27.90903
 59659.63187	   12.07651	 -109.44136	   22.01321	  -27.90938
 59659.63515	   12.55077	 -110.03760	   22.00332	  -27.90974
 59659.63844	   13.02296	 -110.63117	   21.99341	  -27.91009
 59659.64173	   13.49306	 -111.22204	   21.98350	  -27.91045
 59659.64502	   13.96104	 -111.81022	   21.97359	  -27.91080
 59659.64830	   14.42689	 -112.39564	   21.96368	  -27.91116
 59659.65159	   14.89058	 -112.97832	   21.95376	  -27.91151
 59659.65488	   15.35211	 -113.55821	   21.94384	  -27.91187
 59659.65817	   15.81145	 -114.13528	   21.93391	  -27.91222
 59659.66145	   16.26858	 -114.70954	   21.92397	  -27.91257
 59659.66474	   16.72349	 -115.28094	   21.91403	  -27.91293
 59659.66803	   17.17615	 -115.84946	   21.90409	  -27.91328
 59659.67132	   17.62656	 -116.41509	   21.89414	  -27.91364
 59659.67460	   18.07468	 -116.97780	   21.88419	  -27.91399
 59659.67789	   18.52052	 -117.53755	   21.87423	  -27.91435
 59659.68118	   18.96402	 -118.09435	   21.86427	  -27.91470
 59659.68447	   19.40521	 -118.64815	   21.85430	  -27.91506
 59659.68775	   19.84405	 -119.19893	   21.84433	  -27.91541
 59659.69104	   20.28052	 -119.74669	   21.83436	  -27.91577
 59659.69433	   20.71461	 -120.29138	   21.82438	  -27.91612
 59659.69762	   21.14630	 -120.83299	   21.81439	  -27.91648
 59659.70090	   21.57556	 -121.37151	   21.80440	  -27.91683
 59659.70419	   22.00239	 -121.90691	   21.79441	  -27.91719
 59659.70748	   22.42677	 -122.43916	   21.78441	  -27.91754
 59659.71077	   22.84868	 -122.96824	   21.77441	  -27.91789
 59659.71405	   23.26811	 -123.49413	   21.76440	  -27.91825
 59659.71734	   23.68503	 -124.01681	   21.75439	  -27.91860
 59659.72063	   24.09943	 -124.53625	   21.74437	  -27.91896
 59659.72392	   24.51129	 -125.05246	   21.73435	  -27.91931
 59659.72720	   24.92061	 -125.56538	   21.72433	  -27.91967
 59659.73049	   25.32735	 -126.07501	   21.71430	  -27.92002
 59659.73378	   25.73152	 -126.58132	   21.70427	  -27.92038
 59659.73706	   26.13308	 -127.08429	   21.69423	  -27.92073
 59659.74035	   26.53203	 -127.58391	   21.68419	  -27.92109
 59659.74364	   26.92832	 -128.08016	   21.67414	  -27.92144
 59659.74693	   27.32199	 -128.57300	   21.66408	  -27.92180
 59659.75021	   27.71298	 -129.06243	   21.65403	  -27.92215
 59659.75350	   28.10129	 -129.54842	   21.64396	  -27.92251
 59659.75679	   28.48689	 -130.03096	   21.63389	  -27.92286
 59659.76008	   28.86981	 -130.51000	   21.62382	  -27.92321
 59659.76336	   29.24998	 -130.98556	   21.61374	  -27.92357
 59659.76665	   29.62740	 -131.45761	   21.60366	  -27.92392
 59659.76994	   30.00208	 -131.92611	   21.59358	  -27.92428
 59659.77323	   30.37398	 -132.39105	   21.58349	  -27.92463
 59659.77651	   30.74309	 -132.85242	   21.57339	  -27.92499
 59659.77980	   31.10940	 -133.31019	   21.56329	  -27.92534
 59659.78309	   31.47288	 -133.76436	   21.55318	  -27.92570
 59659.78638	   31.83354	 -134.21488	   21.54307	  -27.92605
 59659.78966	   32.19135	 -134.66176	   21.53296	  -27.92641
 59659.79295	   32.54629	 -135.10497	   21.52284	  -27.92676
 59659.79624	   32.89837	 -135.54449	   21.51272	  -27.92712
 59659.79953	   33.24755	 -135.98030	   21.50259	  -27.92747
 59659.80281	   33.59382	 -136.41238	   21.49245	  -27.92782
 59659.80610	   33.93718	 -136.84073	   21.48231	  -27.92818
 59659.80939	   34.27760	 -137.26532	   21.47217	  -27.92853
 59659.81268	   34.61508	 -137.68612	   21.46202	  -27.92889
 59659.81596	   34.94960	 -138.10313	   21.45187	  -27.92924
 59659.81925	   35.28115	 -138.51632	   21.44172	  -27.92960
 59659.82254	   35.60970	 -138.92569	   21.43156	  -27.92995
 59659.82583	   35.93526	 -139.33120	   21.42140	  -27.93031
 59659.82911	   36.25779	 -139.73286	   21.41122	  -27.93066
 59659.83240	   36.57730	 -140.13064	   21.40105	  -27.93102
 59659.83569	   36.89378	 -140.52450	   21.39087	  -27.93137
 59659.83898	   37.20719	 -140.91446	   21.38068	  -27.93173
 59659.84226	   37.51754	 -141.30049	   21.37049	  -27.93208
 59659.84555	   37.82482	 -141.68256	   21.36030	  -27.93243
 59659.84884	   38.12900	 -142.06068	   21.35010	  -27.93279
 59659.85213	   38.43007	 -142.43482	   21.33989	  -27.93314
 59659.85541	   38.72803	 -142.80495	   21.32968	  -27.93350
 59659.85870	   39.02286	 -143.17108	   21.31947	  -27.93385
 59659.86199	   39.31455	 -143.53318	   21.30925	  -27.93421
 59659.86528	   39.60309	 -143.89124	   21.29903	  -27.93456
 59659.86856	   39.88845	 -144.24524	   21.28880	  -27.93492
 59659.87185	   40.17065	 -144.59516	   21.27857	  -27.93527
 59659.87514	   40.44966	 -144.94100	   21.26833	  -27.93563
 59659.87843	   40.72546	 -145.28274	   21.25809	  -27.93598
 59659.88171	   40.99807	 -145.62035	   21.24784	  -27.93634
 59659.88500	   41.26743	 -145.95385	   21.23759	  -27.93669
 59659.88829	   41.53357	 -146.28319	   21.22733	  -27.93705
 59659.89158	   41.79647	 -146.60837	   21.21707	  -27.93740
 59659.89486	   42.05610	 -146.92938	   21.20680	  -27.93775
 59659.89815	   42.31248	 -147.24620	   21.19653	  -27.93811
 59659.90144	   42.56558	 -147.55881	   21.18626	  -27.93846
 59659.90473	   42.81540	 -147.86721	   21.17599	  -27.93882
 59659.90801	   43.06190	 -148.17138	   21.16570	  -27.93917
 59659.91130	   43.30510	 -148.47132	   21.15541	  -27.93953
 59659.91459	   43.54499	 -148.76700	   21.14512	  -27.93988
 59659.91788	   43.78154	 -149.05841	   21.13482	  -27.94024
 59659.92116	   44.01476	 -149.34554	   21.12452	  -27.94059
 59659.92445	   44.24462	 -149.62838	   21.11421	  -27.94095
 59659.92774	   44.47114	 -149.90692	   21.10389	  -27.94130
 59659.93103	   44.69428	 -150.18113	   21.09358	  -27.94166
 59659.93431	   44.91405	 -150.45102	   21.08325	  -27.94201
 59659.93760	   45.13042	 -150.71657	   21.07293	  -27.94236
 59659.94089	   45.34341	 -150.97777	   21.06259	  -27.94272
 59659.94418	   45.55299	 -151.23460	   21.05226	  -27.94307
 59659.94746	   45.75916	 -151.48706	   21.04192	  -27.94343
 59659.95075	   45.96190	 -151.73513	   21.03157	  -27.94378
 59659.95404	   46.16121	 -151.97880	   21.02122	  -27.94414
 59659.95733	   46.35710	 -152.21806	   21.01087	  -27.94449
 59659.96061	   46.54953	 -152.45291	   21.00051	  -27.94485
 59659.96390	   46.73850	 -152.68333	   20.99014	  -27.94520
 59659.96719	   46.92401	 -152.90931	   20.97977	  -27.94556
 59659.97048	   47.10605	 -153.13084	   20.96940	  -27.94591
 59659.97376	   47.28462	 -153.34790	   20.95902	  -27.94626
 59659.97705	   47.45969	 -153.56050	   20.94864	  -27.94662
 59659.98034	   47.63127	 -153.76862	   20.93825	  -27.94697
 59659.98363	   47.79935	 -153.97225	   20.92786	  -27.94733
 59659.98691	   47.96393	 -154.17138	   20.91746	  -27.94768
 59659.99020	   48.12498	 -154.36601	   20.90707	  -27.94804
 59659.99349	   48.28252	 -154.55612	   20.89666	  -27.94839
 59659.99678	   48.43653	 -154.74170	   20.88625	  -27.94875
 59660.00006	   48.58700	 -154.92276	   20.87584	  -27.94910
 59660.00335	   48.73393	 -155.09927	   20.86542	  -27.94946
 59660.00664	   48.87730	 -155.27123	   20.85500	  -27.94981
 59660.00993	   49.01713	 -155.43864	   20.84457	  -27.95017
 59660.01321	   49.15338	 -155.60149	   20.83413	  -27.95052
 59660.01650	   49.28607	 -155.75976	   20.82370	  -27.95087
 59660.01979	   49.41520	 -155.91345	   20.81325	  -27.95123
 59660.02308	   49.54074	 -156.06255	   20.80281	  -27.95158
 59660.02636	   49.66270	 -156.20706	   20.79235	  -27.95194
 59660.02965	   49.78107	 -156.34697	   20.78190	  -27.95229
 59660.03294	   49.89584	 -156.48227	   20.77144	  -27.95265
 59660.03623	   50.00702	 -156.61296	   20.76097	  -27.95300
 59660.03951	   50.11459	 -156.73902	   20.75050	  -27.95336
 59660.04280	   50.21855	 -156.86046	   20.74003	  -27.95371
 59660.04609	   50.31890	 -156.97726	   20.72955	  -27.95407
 59660.04938	   50.41563	 -157.08944	   20.71907	  -27.95442
 59660.05266	   50.50873	 -157.19696	   20.70858	  -27.95478
 59660.05595	   50.59821	 -157.29984	   20.69809	  -27.95513
 59660.05924	   50.68407	 -157.39805	   20.68759	  -27.95548
 59660.06253	   50.76627	 -157.49162	   20.67709	  -27.95584
 59660.06581	   50.84485	 -157.58052	   20.66659	  -27.95619
 59660.06910	   50.91978	 -157.66474	   20.65608	  -27.95655
 59660.07239	   50.99107	 -157.74430	   20.64557	  -27.95690
 59660.07568	   51.05870	 -157.81918	   20.63505	  -27.95726
 59660.07896	   51.12270	 -157.88937	   20.62454	  -27.95761
 59660.08225	   51.18302	 -157.95489	   20.61401	  -27.95797
 59660.08554	   51.23970	 -158.01571	   20.60348	  -27.95832
 59660.08883	   51.29272	 -158.07183	   20.59294	  -27.95868
 59660.09211	   51.34206	 -158.12327	   20.58240	  -27.95903
 59660.09540	   51.38775	 -158.17000	   20.57186	  -27.95938
 59660.09869	   51.42975	 -158.21205	   20.56131	  -27.95974
 59660.10198	   51.46809	 -158.24938	   20.55076	  -27.96009
 59660.10526	   51.50276	 -158.28200	   20.54020	  -27.96045
 59660.10855	   51.53377	 -158.30991	   20.52964	  -27.96080
 59660.11184	   51.56108	 -158.33312	   20.51907	  -27.96116
 59660.11513	   51.58473	 -158.35161	   20.50850	  -27.96151
 59660.11841	   51.60470	 -158.36539	   20.49793	  -27.96187
 59660.12170	   51.62099	 -158.37444	   20.48735	  -27.96222
 59660.12499	   51.63359	 -158.37879	   20.47677	  -27.96258
 59660.12828	   51.64252	 -158.37841	   20.46618	  -27.96293
 59660.13156	   51.64776	 -158.37332	   20.45559	  -27.96328
 59660.13485	   51.64932	 -158.36350	   20.44500	  -27.96364
 59660.13814	   51.64720	 -158.34896	   20.43440	  -27.96399
 59660.14143	   51.64139	 -158.32971	   20.42379	  -27.96435
 59660.14471	   51.63190	 -158.30572	   20.41319	  -27.96470
 59660.14800	   51.61872	 -158.27703	   20.40258	  -27.96506
 59660.15129	   51.60186	 -158.24361	   20.39196	  -27.96541
 59660.15458	   51.58133	 -158.20546	   20.38134	  -27.96577
 59660.15786	   51.55711	 -158.16260	   20.37072	  -27.96612
 59660.16115	   51.52920	 -158.11502	   20.36009	  -27.96648
 59660.16444	   51.49761	 -158.06273	   20.34946	  -27.96683
 59660.16773	   51.46235	 -158.00570	   20.33883	  -27.96719
 59660.17101	   51.42342	 -157.94396	   20.32819	  -27.96754
 59660.17430	   51.38079	 -157.87752	   20.31755	  -27.96789
 59660.17759	   51.33449	 -157.80637	   20.30690	  -27.96825
 59660.18088	   51.28451	 -157.73050	   20.29625	  -27.96860
 59660.18416	   51.23087	 -157.64993	   20.28559	  -27.96896
 59660.18745	   51.17355	 -157.56465	   20.27493	  -27.96931
 59660.19074	   51.11257	 -157.47466	   20.26426	  -27.96967
 59660.19403	   51.04791	 -157.37998	   20.25360	  -27.97002
 59660.19731	   50.97959	 -157.28060	   20.24292	  -27.97038
 59660.20060	   50.90761	 -157.17653	   20.23225	  -27.97073
 59660.20389	   50.83197	 -157.06777	   20.22157	  -27.97109
 59660.20718	   50.75267	 -156.95432	   20.21088	  -27.97144
 59660.21046	   50.66972	 -156.83620	   20.20020	  -27.97179
 59660.21375	   50.58312	 -156.71339	   20.18951	  -27.97215
 59660.21704	   50.49288	 -156.58590	   20.17881	  -27.97250
 59660.22033	   50.39898	 -156.45375	   20.16811	  -27.97286
 59660.22361	   50.30145	 -156.31693	   20.15741	  -27.97321
 59660.22690	   50.20028	 -156.17545	   20.14670	  -27.97357
 59660.23019	   50.09548	 -156.02932	   20.13599	  -27.97392
 59660.23348	   49.98706	 -155.87853	   20.12528	  -27.97428
 59660.23676	   49.87500	 -155.72310	   20.11456	  -27.97463
 59660.24005	   49.75933	 -155.56303	   20.10384	  -27.97499
 59660.24334	   49.64004	 -155.39833	   20.09311	  -27.97534
 59660.24662	   49.51713	 -155.22900	   20.08238	  -27.97569
 59660.24991	   49.39063	 -155.05505	   20.07165	  -27.97605
 59660.25320	   49.26053	 -154.87648	   20.06091	  -27.97640
 59660.25649	   49.12684	 -154.69329	   20.05018	  -27.97676
 59660.25977	   48.98954	 -154.50552	   20.03944	  -27.97711
 59660.26306	   48.84866	 -154.31315	   20.02869	  -27.97747
 59660.26635	   48.70421	 -154.11619	   20.01794	  -27.97782
 59660.26964	   48.55617	 -153.91466	   20.00718	  -27.97818
 59660.27292	   48.40458	 -153.70855	   19.99642	  -27.97853
 59660.27621	   48.24942	 -153.49787	   19.98566	  -27.97889
 59660.27950	   48.09070	 -153.28264	   19.97489	  -27.97924
 59660.28279	   47.92844	 -153.06285	   19.96412	  -27.97959
 59660.28607	   47.76263	 -152.83854	   19.95335	  -27.97995
 59660.28936	   47.59329	 -152.60968	   19.94257	  -27.98030
 59660.29265	   47.42042	 -152.37631	   19.93179	  -27.98066
 59660.29594	   47.24402	 -152.13842	   19.92101	  -27.98101
 59660.29922	   47.06411	 -151.89603	   19.91022	  -27.98137
 59660.30251	   46.88070	 -151.64913	   19.89943	  -27.98172
 59660.30580	   46.69377	 -151.39776	   19.88864	  -27.98208
 59660.30909	   46.50337	 -151.14191	   19.87784	  -27.98243
 59660.31237	   46.30947	 -150.88159	   19.86704	  -27.98279
 59660.31566	   46.11210	 -150.61681	   19.85623	  -27.98314
 59660.31895	   45.91125	 -150.34759	   19.84543	  -27.98349
 59660.32224	   45.70695	 -150.07394	   19.83461	  -27.98385
 59660.32552	   45.49919	 -149.79586	   19.82380	  -27.98420
 59660.32881	   45.28799	 -149.51337	   19.81298	  -27.98456
 59660.33210	   45.07335	 -149.22647	   19.80216	  -27.98491
 59660.33539	   44.85529	 -148.93518	   19.79134	  -27.98527
 59660.33867	   44.63381	 -148.63951	   19.78051	  -27.98562
 59660.34196	   44.40892	 -148.33947	   19.76968	  -27.98598
 59660.34525	   44.18064	 -148.03506	   19.75885	  -27.98633
 59660.34854	   43.94896	 -147.72632	   19.74801	  -27.98669
 59660.35182	   43.71390	 -147.41325	   19.73717	  -27.98704
 59660.35511	   43.47547	 -147.09585	   19.72633	  -27.98739
 59660.35840	   43.23368	 -146.77415	   19.71548	  -27.98775
 59660.36169	   42.98853	 -146.44816	   19.70463	  -27.98810
 59660.36497	   42.74004	 -146.11788	   19.69377	  -27.98846
 59660.36826	   42.48822	 -145.78333	   19.68292	  -27.98881
 59660.37155	   42.23309	 -145.44453	   19.67206	  -27.98917
 59660.37484	   41.97463	 -145.10149	   19.66119	  -27.98952
 59660.37812	   41.71288	 -144.75421	   19.65032	  -27.98988
 59660.38141	   41.44785	 -144.40272	   19.63945	  -27.99023
 59660.38470	   41.17953	 -144.04703	   19.62858	  -27.99059
 59660.38799	   40.90794	 -143.68716	   19.61770	  -27.99094
 59660.39127	   40.63311	 -143.32311	   19.60683	  -27.99129
 59660.39456	   40.35503	 -142.95490	   19.59594	  -27.99165
 59660.39785	   40.07372	 -142.58255	   19.58506	  -27.99200
 59660.40114	   39.78918	 -142.20607	   19.57417	  -27.99236
 59660.40442	   39.50143	 -141.82549	   19.56328	  -27.99271
 59660.40771	   39.21048	 -141.44080	   19.55238	  -27.99307
 59660.41100	   38.91636	 -141.05203	   19.54148	  -27.99342
 59660.41429	   38.61905	 -140.65920	   19.53058	  -27.99378
 59660.41757	   38.31859	 -140.26231	   19.51968	  -27.99413
 59660.42086	   38.01498	 -139.86139	   19.50877	  -27.99449
 59660.42415	   37.70823	 -139.45645	   19.49786	  -27.99484
 59660.42744	   37.39836	 -139.04751	   19.48695	  -27.99519
 59660.43072	   37.08539	 -138.63457	   19.47603	  -27.99555
 59660.43401	   36.76930	 -138.21768	   19.46512	  -27.99590
 59660.43730	   36.45016	 -137.79682	   19.45420	  -27.99626
 59660.44059	   36.12792	 -137.37204	   19.44328	  -27.99661
 59660.44387	   35.80263	 -136.94334	   19.43235	  -27.99697
 59660.44716	   35.47429	 -136.51073	   19.42142	  -27.99732
 59660.45045	   35.14294	 -136.07424	   19.41049	  -27.99768
 59660.45374	   34.80856	 -135.63389	   19.39955	  -27.99803
 59660.45702	   34.47117	 -135.18969	   19.38861	  -27.99839
 59660.46031	   34.13080	 -134.74166	   19.37767	  -27.99874
 59660.46360	   33.78746	 -134.28982	   19.36673	  -27.99909
 59660.46689	   33.44114	 -133.83419	   19.35578	  -27.99945
 59660.47017	   33.09189	 -133.37478	   19.34483	  -27.99980
 59660.47346	   32.73972	 -132.91161	   19.33388	  -28.00016
 59660.47675	   32.38462	 -132.44471	   19.32292	  -28.00051
 59660.48004	   32.02662	 -131.97409	   19.31196	  -28.00087
 59660.48332	   31.66574	 -131.49976	   19.30100	  -28.00122
 59660.48661	   31.30197	 -131.02177	   19.29004	  -28.00158
 59660.48990	   30.93536	 -130.54011	   19.27907	  -28.00193
 59660.49319	   30.56591	 -130.05481	   19.26810	  -28.00229
 59660.49647	   30.19363	 -129.56589	   19.25713	  -28.00264
 59660.49976	   29.81854	 -129.07337	   19.24616	  -28.00299
 59660.50305	   29.44065	 -128.57726	   19.23518	  -28.00335
 59660.50634	   29.05999	 -128.07759	   19.22420	  -28.00370
 59660.50962	   28.67656	 -127.57440	   19.21321	  -28.00406
 59660.51291	   28.29039	 -127.06767	   19.20223	  -28.00441
 59660.51620	   27.90149	 -126.55744	   19.19124	  -28.00477
 59660.51949	   27.50987	 -126.04374	   19.18025	  -28.00512
 59660.52277	   27.11556	 -125.52658	   19.16926	  -28.00548
 59660.52606	   26.71857	 -125.00598	   19.15827	  -28.00583
 59660.52935	   26.31891	 -124.48197	   19.14727	  -28.00618
 59660.53264	   25.91660	 -123.95456	   19.13627	  -28.00654
 59660.53592	   25.51166	 -123.42379	   19.12527	  -28.00689
 59660.53921	   25.10411	 -122.88966	   19.11426	  -28.00725
 59660.54250	   24.69396	 -122.35220	   19.10325	  -28.00760
 59660.54579	   24.28123	 -121.81144	   19.09224	  -28.00796
 59660.54907	   23.86593	 -121.26739	   19.08123	  -28.00831
 59660.55236	   23.44809	 -120.72008	   19.07021	  -28.00867
 59660.55565	   23.02772	 -120.16954	   19.05919	  -28.00902
 59660.55894	   22.60484	 -119.61577	   19.04817	  -28.00938
 59660.56222	   22.17947	 -119.05881	   19.03715	  -28.00973
 59660.56551	   21.75163	 -118.49867	   19.02612	  -28.01008
 59660.56880	   21.32132	 -117.93540	   19.01509	  -28.01044
 59660.57209	   20.88858	 -117.36899	   19.00406	  -28.01079
 59660.57537	   20.45341	 -116.79948	   18.99303	  -28.01115
 59660.57866	   20.01585	 -116.22689	   18.98199	  -28.01150
 59660.58195	   19.57589	 -115.65125	   18.97095	  -28.01186
 59660.58524	   19.13358	 -115.07257	   18.95991	  -28.01221
 59660.58852	   18.68891	 -114.49089	   18.94887	  -28.01257
 59660.59181	   18.24193	 -113.90621	   18.93782	  -28.01292
 59660.59510	   17.79263	 -113.31858	   18.92677	  -28.01328
 59660.59839	   17.34102	 -112.72801	   18.91572	  -28.01363
 59660.60167	   16.88716	 -112.13453	   18.90467	  -28.01398
 59660.60496	   16.43103	 -111.53816	   18.89361	  -28.01434
 59660.60825	   15.97268	 -110.93893	   18.88255	  -28.01469
 59660.61154	   15.51211	 -110.33685	   18.87149	  -28.01505
 59660.61482	   15.04934	 -109.73197	   18.86043	  -28.01540
 59660.61811	   14.58441	 -109.12427	   18.84938	  -28.01576
 59660.62140	   14.11731	 -108.51384	   18.83831	  -28.01611
 59660.62469	   13.64807	 -107.90065	   18.82724	  -28.01647
 59660.62797	   13.17671	 -107.28475	   18.81617	  -28.01682
 59660.63126	   12.70326	 -106.66616	   18.80509	  -28.01718
 59660.63455	   12.22772	 -106.04491	   18.79401	  -28.01753
 59660.63784	   11.75013	 -105.42102	   18.78293	  -28.01788
 59660.64112	   11.27049	 -104.79452	   18.77185	  -28.01824
 59660.64441	   10.78883	 -104.16543	   18.76077	  -28.01859
 59660.64770	   10.30519	 -103.53377	   18.74968	  -28.01895
 59660.65099	    9.81956	 -102.89958	   18.73859	  -28.01930
 59660.65427	    9.33197	 -102.26289	   18.72750	  -28.01966
 59660.65756	    8.84244	 -101.62370	   18.71641	  -28.02001
 59660.66085	    8.35100	 -100.98205	   18.70531	  -28.02037
 59660.66414	    7.85766	 -100.33798	   18.69422	  -28.02072
 59660.66742	    7.36244	  -99.69150	   18.68311	  -28.02108
 59660.67071	    6.86536	  -99.04264	   18.67201	  -28.02143
 59660.67400	    6.36646	  -98.39143	   18.66091	  -28.02178
 59660.67729	    5.86573	  -97.73789	   18.64980	  -28.02214
 59660.68057	    5.36322	  -97.08205	   18.63869	  -28.02249
 59660.68386	    4.85893	  -96.42394	   18.62758	  -28.02285
 59660.68715	    4.35288	  -95.76359	   18.61647	  -28.02320
 59660.69044	    3.84511	  -95.10102	   18.60535	  -28.02356
 59660.69372	    3.33563	  -94.43626	   18.59423	  -28.02391
 59660.69701	    2.82447	  -93.76932	   18.58311	  -28.02427
 59660.70030	    2.31163	  -93.10026	   18.57199	  -28.02462
 59660.70359	    1.79714	  -92.42908	   18.56086	  -28.02498
 59660.70687	    1.28105	  -91.75581	   18.54974	  -28.02533
 59660.71016	    0.76334	  -91.08050	   18.53861	  -28.02568
 59660.71345	    0.24405	  -90.40316	   18.52748	  -28.02604
 59660.71674	   -0.27680	  -89.72382	   18.51635	  -28.02639
 59660.72002	   -0.79918	  -89.04251	   18.50521	  -28.02675
 59660.72331	   -1.32309	  -88.35925	   18.49407	  -28.02710
 59660.72660	   -1.84849	  -87.67408	   18.48293	  -28.02746
 59660.72989	   -2.37536	  -86.98702	   18.47179	  -28.02781
 59660.73317	   -2.90369	  -86.29811	   18.46064	  -28.02817
 59660.73646	   -3.43343	  -85.60735	   18.44949	  -28.02852
 59660.73975	   -3.96460	  -84.91480	   18.43834	  -28.02888
 59660.74304	   -4.49714	  -84.22046	   18.42719	  -28.02923
 59660.74632	   -5.03104	  -83.52438	   18.41603	  -28.02958
 59660.74961	   -5.56629	  -82.82658	   18.40488	  -28.02994
 59660.75290	   -6.10286	  -82.12710	   18.39372	  -28.03029
 59660.75619	   -6.64071	  -81.42594	   18.38256	  -28.03065
 59660.75947	   -7.17985	  -80.72315	   18.37139	  -28.03100
 59660.76276	   -7.72024	  -80.01877	   18.36023	  -28.03136
 59660.76605	   -8.26187	  -79.31280	   18.34906	  -28.03171
 59660.76933	   -8.80469	  -78.60528	   18.33789	  -28.03207
 59660.77262	   -9.34869	  -77.89624	   18.32671	  -28.03242
 59660.77591	   -9.89387	  -77.18572	   18.31554	  -28.03277
 59660.77920	  -10.44018	  -76.47373	   18.30436	  -28.03313
 59660.78248	  -10.98761	  -75.76031	   18.29318	  -28.03348
 59660.78577	  -11.53613	  -75.04549	   18.28200	  -28.03384
 59660.78906	  -12.08572	  -74.32929	   18.27082	  -28.03419
 59660.79235	  -12.63636	  -73.61173	   18.25963	  -28.03455
 59660.79563	  -13.18803	  -72.89288	   18.24844	  -28.03490
 59660.79892	  -13.74069	  -72.17271	   18.23726	  -28.03526
 59660.80221	  -14.29435	  -71.45131	   18.22607	  -28.03561
 59660.80550	  -14.84896	  -70.72867	   18.21487	  -28.03597
 59660.80878	  -15.40451	  -70.00483	   18.20367	  -28.03632
 59660.81207	  -15.96096	  -69.27982	   18.19247	  -28.03667
 59660.81536	  -16.51831	  -68.55367	   18.18127	  -28.03703
 59660.81865	  -17.07653	  -67.82641	   18.17006	  -28.03738
 59660.82193	  -17.63559	  -67.09807	   18.15886	  -28.03774
 59660.82522	  -18.19548	  -66.36868	   18.14765	  -28.03809
 59660.82851	  -18.75615	  -65.63825	   18.13644	  -28.03845
 59660.83180	  -19.31760	  -64.90683	   18.12522	  -28.03880
 59660.83508	  -19.87981	  -64.17446	   18.11401	  -28.03916
 59660.83837	  -20.44273	  -63.44114	   18.10279	  -28.03951
 59660.84166	  -21.00637	  -62.70692	   18.09157	  -28.03987
 59660.84495	  -21.57069	  -61.97182	   18.08034	  -28.04022
 59660.84823	  -22.13567	  -61.23588	   18.06912	  -28.04057
 59660.85152	  -22.70129	  -60.49912	   18.05789	  -28.04093
 59660.85481	  -23.26751	  -59.76157	   18.04666	  -28.04128
 59660.85810	  -23.83433	  -59.02327	   18.03543	  -28.04164
 59660.86138	  -24.40170	  -58.28423	   18.02419	  -28.04199
 59660.86467	  -24.96963	  -57.54450	   18.01295	  -28.04235
 59660.86796	  -25.53808	  -56.80411	   18.00171	  -28.04270
 59660.87125	  -26.10702	  -56.06307	   17.99047	  -28.04306
 59660.87453	  -26.67644	  -55.32142	   17.97923	  -28.04341
 59660.87782	  -27.24630	  -54.57919	   17.96798	  -28.04377
 59660.88111	  -27.81659	  -53.83642	   17.95673	  -28.04412
 59660.88440	  -28.38729	  -53.09313	   17.94548	  -28.04447
 59660.88768	  -28.95835	  -52.34933	   17.93423	  -28.04483
 59660.89097	  -29.52979	  -51.60509	   17.92298	  -28.04518
 59660.89426	  -30.10156	  -50.86041	   17.91172	  -28.04554
 59660.89755	  -30.67363	  -50.11534	   17.90045	  -28.04589
 59660.90083	  -31.24600	  -49.36989	   17.88919	  -28.04625
 59660.90412	  -31.81863	  -48.62411	   17.87792	  -28.04660
 59660.90741	  -32.39150	  -47.87802	   17.86666	  -28.04696
 59660.91070	  -32.96458	  -47.13163	   17.85538	  -28.04731
 59660.91398	  -33.53786	  -46.38501	   17.84411	  -28.04767
 59660.91727	  -34.11131	  -45.63816	   17.83283	  -28.04802
 59660.92056	  -34.68492	  -44.89112	   17.82155	  -28.04837
 59660.92385	  -35.25864	  -44.14392	   17.81027	  -28.04873
 59660.92713	  -35.83246	  -43.39658	   17.79899	  -28.04908
 59660.93042	  -36.40636	  -42.64915	   17.78770	  -28.04944
 59660.93371	  -36.98032	  -41.90164	   17.77641	  -28.04979
 59660.93700	  -37.55430	  -41.15408	   17.76512	  -28.05015
 59660.94028	  -38.12830	  -40.40652	   17.75383	  -28.05050
 59660.94357	  -38.70227	  -39.65897	   17.74253	  -28.05086
 59660.94686	  -39.27622	  -38.91148	   17.73123	  -28.05121
 59660.95015	  -39.85010	  -38.16405	   17.71993	  -28.05157
 59660.95343	  -40.42389	  -37.41673	   17.70863	  -28.05192
 59660.95672	  -40.99758	  -36.66955	   17.69732	  -28.05227
 59660.96001	  -41.57113	  -35.92254	   17.68601	  -28.05263
 59660.96330	  -42.14453	  -35.17572	   17.67470	  -28.05298
 59660.96658	  -42.71775	  -34.42911	   17.66338	  -28.05334
 59660.96987	  -43.29078	  -33.68278	   17.65206	  -28.05369
 59660.97316	  -43.86357	  -32.93671	   17.64074	  -28.05405
 59660.97645	  -44.43612	  -32.19097	   17.62942	  -28.05440
 59660.97973	  -45.00839	  -31.44555	   17.61811	  -28.05476
 59660.98302	  -45.58038	  -30.70052	   17.60678	  -28.05511
 59660.98631	  -46.15205	  -29.95589	   17.59545	  -28.05546
 59660.98960	  -46.72339	  -29.21170	   17.58411	  -28.05582
 59660.99288	  -47.29435	  -28.46796	   17.57278	  -28.05617
 59660.99617	  -47.86494	  -27.72471	   17.56144	  -28.05653
 59660.99946	  -48.43512	  -26.98198	   17.55010	  -28.05688
 59661.00275	  -49.00486	  -26.23980	   17.53875	  -28.05724
 59661.00603	  -49.57415	  -25.49820	   17.52741	  -28.05759
 59661.00932	  -50.14297	  -24.75720	   17.51606	  -28.05795
 59661.01261	  -50.71129	  -24.01685	   17.50470	  -28.05830
 59661.01590	  -51.27909	  -23.27716	   17.49335	  -28.05866
 59661.01918	  -51.84634	  -22.53815	   17.48199	  -28.05901
 59661.02247	  -52.41303	  -21.79989	   17.47063	  -28.05936
 59661.02576	  -52.97912	  -21.06236	   17.45926	  -28.05972
 59661.02905	  -53.54460	  -20.32562	   17.44790	  -28.06007
 59661.03233	  -54.10944	  -19.58969	   17.43653	  -28.06043
 59661.03562	  -54.67363	  -18.85460	   17.42516	  -28.06078
 59661.03891	  -55.23713	  -18.12037	   17.41378	  -28.06114
 59661.04220	  -55.79994	  -17.38704	   17.40240	  -28.06149
 59661.04548	  -56.36202	  -16.65464	   17.39102	  -28.06185
 59661.04877	  -56.92335	  -15.92320	   17.37964	  -28.06220
 59661.05206	  -57.48391	  -15.19273	   17.36825	  -28.06256
 59661.05535	  -58.04368	  -14.46328	   17.35686	  -28.06291
 59661.05863	  -58.60264	  -13.73487	   17.34547	  -28.06326
 59661.06192	  -59.16075	  -13.00752	   17.33407	  -28.06362
 59661.06521	  -59.71801	  -12.28128	   17.32267	  -28.06397
 59661.06850	  -60.27439	  -11.55616	   17.31127	  -28.06433
 59661.07178	  -60.82985	  -10.83218	   17.29988	  -28.06468
 59661.07507	  -61.38440	  -10.10939	   17.28847	  -28.06504
 59661.07836	  -61.93800	   -9.38782	   17.27706	  -28.06539
 59661.08165	  -62.49063	   -8.66748	   17.26564	  -28.06575
 59661.08493	  -63.04227	   -7.94841	   17.25423	  -28.06610
 59661.08822	  -63.59289	   -7.23063	   17.24281	  -28.06646
 59661.09151	  -64.14249	   -6.51418	   17.23138	  -28.06681
 59661.09480	  -64.69102	   -5.79907	   17.21996	  -28.06716
 59661.09808	  -65.23847	   -5.08534	   17.20853	  -28.06752
 59661.10137	  -65.78483	   -4.37302	   17.19710	  -28.06787
 59661.10466	  -66.33006	   -3.66213	   17.18566	  -28.06823
 59661.10795	  -66.87415	   -2.95270	   17.17422	  -28.06858
 59661.11123	  -67.41708	   -2.24476	   17.16278	  -28.06894
 59661.11452	  -67.95881	   -1.53833	   17.15134	  -28.06929
 59661.11781	  -68.49935	   -0.83346	   17.13989	  -28.06965
 59661.12110	  -69.03865	   -0.13014	   17.12844	  -28.07000
 59661.12438	  -69.57670	    0.57157	   17.11698	  -28.07036
 59661.12767	  -70.11347	    1.27167	   17.10552	  -28.07071
 59661.13096	  -70.64897	    1.97010	   17.09406	  -28.07106
 59661.13425	  -71.18313	    2.66686	   17.08260	  -28.07142
 59661.13753	  -71.71598	    3.36191	   17.07113	  -28.07177
 59661.14082	  -72.24746	    4.05523	   17.05966	  -28.07213
 59661.14411	  -72.77757	    4.74679	   17.04819	  -28.07248
 59661.14740	  -73.30628	    5.43657	   17.03671	  -28.07284
 59661.15068	  -73.83356	    6.12454	   17.02523	  -28.07319
 59661.15397	  -74.35942	    6.81065	   17.01374	  -28.07355
 59661.15726	  -74.88380	    7.49492	   17.00226	  -28.07390
 59661.16055	  -75.40670	    8.17730	   16.99078	  -28.07425
 59661.16383	  -75.92811	    8.85774	   16.97928	  -28.07461
 59661.16712	  -76.44800	    9.53625	   16.96778	  -28.07496
 59661.17041	  -76.96635	   10.21278	   16.95628	  -28.07532
 59661.17370	  -77.48314	   10.88731	   16.94478	  -28.07567
 59661.17698	  -77.99834	   11.55983	   16.93327	  -28.07603
 59661.18027	  -78.51194	   12.23030	   16.92176	  -28.07638
 59661.18356	  -79.02392	   12.89869	   16.91025	  -28.07674
 59661.18685	  -79.53426	   13.56499	   16.89873	  -28.07709
 59661.19013	  -80.04293	   14.22915	   16.88721	  -28.07745
 59661.19342	  -80.54992	   14.89118	   16.87568	  -28.07780
 59661.19671	  -81.05521	   15.55101	   16.86415	  -28.07815
 59661.20000	  -81.55878	   16.20866	   16.85262	  -28.07851
 59661.20328	  -82.06060	   16.86407	   16.84108	  -28.07886
 59661.20657	  -82.56067	   17.51724	   16.82954	  -28.07922
 59661.20986	  -83.05894	   18.16813	   16.81800	  -28.07957
 59661.21315	  -83.55543	   18.81671	   16.80645	  -28.07993
 59661.21643	  -84.05009	   19.46298	   16.79490	  -28.08028
 59661.21972	  -84.54292	   20.10689	   16.78335	  -28.08064
 59661.22301	  -85.03388	   20.74843	   16.77179	  -28.08099
 59661.22630	  -85.52298	   21.38756	   16.76023	  -28.08135
 59661.22958	  -86.01017	   22.02427	   16.74867	  -28.08170
 59661.23287	  -86.49545	   22.65854	   16.73710	  -28.08205
 59661.23616	  -86.97880	   23.29033	   16.72553	  -28.08241
 59661.23945	  -87.46019	   23.91962	   16.71395	  -28.08276
 59661.24273	  -87.93961	   24.54640	   16.70237	  -28.08312
 59661.24602	  -88.41705	   25.17063	   16.69079	  -28.08347
 59661.24931	  -88.89247	   25.79230	   16.67920	  -28.08383
 59661.25260	  -89.36586	   26.41137	   16.66762	  -28.08418
 59661.25588	  -89.83721	   27.02783	   16.65603	  -28.08454
 59661.25917	  -90.30649	   27.64165	   16.64443	  -28.08489
 59661.26246	  -90.77370	   28.25281	   16.63282	  -28.08524
 59661.26575	  -91.23880	   28.86129	   16.62122	  -28.08560
 59661.26903	  -91.70179	   29.46705	   16.60961	  -28.08595
 59661.27232	  -92.16264	   30.07009	   16.59800	  -28.08631
 59661.27561	  -92.62133	   30.67037	   16.58638	  -28.08666
 59661.27890	  -93.07786	   31.26787	   16.57476	  -28.08702
 59661.28218	  -93.53220	   31.86257	   16.56313	  -28.08737
 59661.28547	  -93.98433	   32.45445	   16.55150	  -28.08773
 59661.28876	  -94.43423	   33.04349	   16.53987	  -28.08808
 59661.29204	  -94.88189	   33.62967	   16.52823	  -28.08844
 59661.29533	  -95.32730	   34.21295	   16.51659	  -28.08879
 59661.29862	  -95.77043	   34.79333	   16.50495	  -28.08914
 59661.30191	  -96.21127	   35.37077	   16.49330	  -28.08950
 59661.30519	  -96.64979	   35.94526	   16.48165	  -28.08985
 59661.30848	  -97.08598	   36.51677	   16.46999	  -28.09021
 59661.31177	  -97.51984	   37.08529	   16.45833	  -28.09056
 59661.31506	  -97.95133	   37.65079	   16.44666	  -28.09092
 59661.31834	  -98.38045	   38.21324	   16.43499	  -28.09127
 59661.32163	  -98.80718	   38.77263	   16.42332	  -28.09163
 59661.32492	  -99.23148	   39.32895	   16.41164	  -28.09198
 59661.32821	  -99.65337	   39.88216	   16.39996	  -28.09233
 59661.33149	 -100.07281	   40.43225	   16.38828	  -28.09269
 59661.33478	 -100.48979	   40.97919	   16.37659	  -28.09304
 59661.33807	 -100.90429	   41.52297	   16.36490	  -28.09340
 59661.34136	 -101.31631	   42.06356	   16.35320	  -28.09375
 59661.34464	 -101.72581	   42.60095	   16.34151	  -28.09411
 59661.34793	 -102.13279	   43.13512	   16.32980	  -28.09446
 59661.35122	 -102.53724	   43.66603	   16.31809	  -28.09482
 59661.35451	 -102.93914	   44.19367	   16.30638	  -28.09517
 59661.35779	 -103.33846	   44.71804	   16.29466	  -28.09553
 59661.36108	 -103.73519	   45.23910	   16.28294	  -28.09588
 59661.36437	 -104.12933	   45.75683	   16.27121	  -28.09623
 59661.36766	 -104.52086	   46.27122	   16.25948	  -28.09659
 59661.37094	 -104.90975	   46.78225	   16.24775	  -28.09694
 59661.37423	 -105.29600	   47.28988	   16.23601	  -28.09730
 59661.37752	 -105.67959	   47.79412	   16.22426	  -28.09765
 59661.38081	 -106.06050	   48.29494	   16.21252	  -28.09801
 59661.38409	 -106.43872	   48.79233	   16.20077	  -28.09836
 59661.38738	 -106.81424	   49.28625	   16.18901	  -28.09872
 59661.39067	 -107.18704	   49.77670	   16.17725	  -28.09907
 59661.39396	 -107.55710	   50.26365	   16.16548	  -28.09942
 59661.39724	 -107.92443	   50.74709	   16.15372	  -28.09978
 59661.40053	 -108.28899	   51.22700	   16.14194	  -28.10013
 59661.40382	 -108.65077	   51.70336	   16.13016	  -28.10049
 59661.40711	 -109.00978	   52.17615	   16.11838	  -28.10084
 59661.41039	 -109.36597	   52.64536	   16.10660	  -28.10120
 59661.41368	 -109.71935	   53.11097	   16.09481	  -28.10155
 59661.41697	 -110.06989	   53.57297	   16.08301	  -28.10191
 59661.42026	 -110.41760	   54.03132	   16.07121	  -28.10226
 59661.42354	 -110.76245	   54.48602	   16.05941	  -28.10262
 59661.42683	 -111.10443	   54.93706	   16.04760	  -28.10297
 59661.43012	 -111.44352	   55.38440	   16.03579	  -28.10332
 59661.43341	 -111.77973	   55.82804	   16.02397	  -28.10368
 59661.43669	 -112.11301	   56.26798	   16.01216	  -28.10403
 59661.43998	 -112.44338	   56.70417	   16.00033	  -28.10439
 59661.44327	 -112.77081	   57.13660	   15.98850	  -28.10474
 59661.44656	 -113.09530	   57.56527	   15.97667	  -28.10510
 59661.44984	 -113.41683	   57.99015	   15.96483	  -28.10545
 59661.45313	 -113.73540	   58.41123	   15.95299	  -28.10581
 59661.45642	 -114.05097	   58.82850	   15.94114	  -28.10616
 59661.45971	 -114.36355	   59.24193	   15.92929	  -28.10651
 59661.46299	 -114.67312	   59.65153	   15.91743	  -28.10687
 59661.46628	 -114.97968	   60.05726	   15.90557	  -28.10722
 59661.46957	 -115.28320	   60.45911	   15.89370	  -28.10758
 59661.47286	 -115.58368	   60.85707	   15.88183	  -28.10793
 59661.47614	 -115.88111	   61.25113	   15.86996	  -28.10829
 59661.47943	 -116.17547	   61.64126	   15.85808	  -28.10864
 59661.48272	 -116.46675	   62.02746	   15.84619	  -28.10900
 59661.48601	 -116.75494	   62.40972	   15.83431	  -28.10935
 59661.48929	 -117.04004	   62.78801	   15.82241	  -28.10971
 59661.49258	 -117.32203	   63.16231	   15.81052	  -28.11006
 59661.49587	 -117.60090	   63.53263	   15.79861	  -28.11041
 59661.49916	 -117.87663	   63.89895	   15.78671	  -28.11077
 59661.50244	 -118.14922	   64.26125	   15.77480	  -28.11112
 59661.50573	 -118.41867	   64.61951	   15.76288	  -28.11148
 59661.50902	 -118.68495	   64.97373	   15.75096	  -28.11183
 59661.51231	 -118.94805	   65.32390	   15.73903	  -28.11219
 59661.51559	 -119.20797	   65.66999	   15.72710	  -28.11254
 59661.51888	 -119.46470	   66.01200	   15.71517	  -28.11290
 59661.52217	 -119.71823	   66.34991	   15.70323	  -28.11325
 59661.52546	 -119.96855	   66.68372	   15.69129	  -28.11360
 59661.52874	 -120.21564	   67.01340	   15.67934	  -28.11396
 59661.53203	 -120.45949	   67.33897	   15.66740	  -28.11431
 59661.53532	 -120.70011	   67.66038	   15.65544	  -28.11467
 59661.53861	 -120.93748	   67.97762	   15.64348	  -28.11502
[truncated: 1,641,389 more chars]
