# Supplementary material for: Discovery of the most compact 3+1-type quadruple star system TIC 120362137
Source: Nat Commun. 2026 Mar 3;17:1859. doi: 10.1038/s41467-026-69223-4 (PMC12957322; doi:10.1038/s41467-026-69223-4)
Supplement: Supplementary file 13 — Source Data [file 41467_2026_69223_MOESM13_ESM.zip › SDF_Fig4a_part6.txt]

# Figure 4a
#
#SDF_Fig4a_part6.txt
#
# Residual RV data of component Aa in the time domain. Red circles with error bars in the lower part of the plot
#
#x BJD - 2400000
#y Measured minus modelled RVs of component Aa [in km/s]
#z Observational uncertainties of the measured RVs of component Aa [in km/s]
 59649.61084	   -9.57	    2.93
 59658.66088	   -1.24	    2.99
 59659.66742	   -0.09	    6.16
 59676.95450	   -0.06	    1.68
 59681.00120	   -0.74	    1.82
 59691.89220	    1.24	    1.38
 59696.99360	    2.57	    1.79
 59700.98390	   -1.21	    1.61
 59711.40636	   -0.39	    1.76
 59713.84390	   -1.13	    1.42
 59715.45370	    0.96	    1.72
 59722.89370	    1.07	    1.31
 59732.90930	    0.62	    1.09
 59743.91220	   -1.88	    1.28
