# Supplementary material for: Discovery of the most compact 3+1-type quadruple star system TIC 120362137
Source: Nat Commun. 2026 Mar 3;17:1859. doi: 10.1038/s41467-026-69223-4 (PMC12957322; doi:10.1038/s41467-026-69223-4)
Supplement: Supplementary file 13 — Source Data [file 41467_2026_69223_MOESM13_ESM.zip › SDF_Fig4a_part7.txt]

# Figure 4a
#
#SDF_Fig4a_part7.txt
#
# Residual RV data of component Ab in the time domain. Orange circles with error bars in the lower part of the plot
#
#x BJD - 2400000
#y Measured minus modelled RVs of component Ab [in km/s]
#z Observational uncertainties of the measured RVs of component Ab [in km/s]
 59649.61084	   -6.45	    2.23
 59650.99950	   -3.86	    1.76
 59658.66088	   -9.54	    8.78
 59659.61201	   -3.93	    1.74
 59660.64429	    7.58	   15.88
 59676.95450	   -0.13	    2.02
 59681.00120	    0.70	    2.18
 59691.89220	    0.75	    1.66
 59696.99360	    1.65	    2.15
 59700.98390	   -0.94	    1.94
 59711.40636	    0.46	    1.87
 59713.84390	    1.34	    1.71
 59715.45370	   -2.19	    2.53
 59722.89370	   -0.89	    1.58
 59732.90930	   -1.34	    1.31
 59743.91220	   -0.29	    1.54
