# Supplementary material for: Discovery of the most compact 3+1-type quadruple star system TIC 120362137
Source: Nat Commun. 2026 Mar 3;17:1859. doi: 10.1038/s41467-026-69223-4 (PMC12957322; doi:10.1038/s41467-026-69223-4)
Supplement: Supplementary file 13 — Source Data [file 41467_2026_69223_MOESM13_ESM.zip › SDF_Fig4a_part8.txt]

# Figure 4a
#
#SDF_Fig4a_part8.txt
#
# Residual RV data of component B in the time domain. Blue circles with error bars in the lower part of the plot
#
#x BJD - 2400000
#y Measured minus modelled RVs of component B [in km/s]
#z Observational uncertainties of the measured RVs of component B [in km/s]
 59650.99950	    2.98	    8.21
 59660.95270	    0.45	    8.24
 59676.95450	  -10.91	    9.42
 59681.00120	    7.55	   10.18
 59691.89220	   -7.28	    7.74
 59696.99360	   -1.23	   10.02
 59700.98390	   -8.34	    9.02
 59713.84390	  -12.20	    7.98
 59722.89370	   -2.83	    7.34
 59732.90930	    0.87	    6.12
 59743.91220	  -16.57	    7.20
