# Supplementary material for: Discovery of the most compact 3+1-type quadruple star system TIC 120362137
Source: Nat Commun. 2026 Mar 3;17:1859. doi: 10.1038/s41467-026-69223-4 (PMC12957322; doi:10.1038/s41467-026-69223-4)
Supplement: Supplementary file 13 — Source Data [file 41467_2026_69223_MOESM13_ESM.zip › SDF_Fig4a_part9.txt]

# Figure 4a
#
#SDF_Fig4a_part9.txt
#
# Residual RV data of component C in the time domain. Gray circles with error bars in the lower part of the plot
#
#x BJD - 2400000
#y Measured minus modelled RVs of component C [in km/s]
#z Observational uncertainties of the measured RVs of component C [in km/s]
 59650.99950	   -1.38	    2.13
 59658.66088	  -10.89	    6.67
 59659.61201	    2.45	    0.94
 59659.66742	   -4.71	    4.76
 59660.64429	   11.19	    2.38
 59660.95270	   -2.40	    2.14
 59676.95450	   -1.14	    2.45
 59681.00120	    1.86	    2.65
 59691.89220	    0.34	    2.01
 59696.99360	    2.02	    2.61
 59700.98390	    1.92	    2.35
 59711.40636	    0.79	    2.98
 59713.84390	    0.78	    2.08
 59715.45370	    0.91	    1.42
 59722.89370	   -0.33	    1.91
 59732.90930	   -4.15	    1.59
 59743.91220	    1.93	    1.87
