# Supplementary material for: Discovery of the most compact 3+1-type quadruple star system TIC 120362137
Source: Nat Commun. 2026 Mar 3;17:1859. doi: 10.1038/s41467-026-69223-4 (PMC12957322; doi:10.1038/s41467-026-69223-4)
Supplement: Supplementary file 13 — Source Data [file 41467_2026_69223_MOESM13_ESM.zip › SDF_Fig4b_part1.txt]

#Figure 4b
#
#SDF_Fig4b_part1.txt
#
# All measured innermost orbit RVs of component Aa folded according to the phase of the inner orbit. Red circles in the upper part of the plot.
#
#x Orbital phase of the inner orbit (not ordered)
#y Measured innermost orbit RVs of component Aa [in km/s}
 0.50850	  -11.1315
 0.92836	   18.8544
 0.47444	  -42.7999
 0.57565	   13.5469
 0.18628	 -103.1991
 0.79705	   77.8009
 0.88760	   26.4444
 0.18428	 -103.0187
 0.80124	   78.2101
 0.08585	  -82.4159
 0.09853	  -77.8435
 0.64327	   39.7025
 0.91269	   22.9431
 0.28735	 -109.9960
 0.61155	   34.0982
 0.22129	 -109.1718
 0.53785	   -7.0899
 0.12322	  -84.4499
 0.44277	  -51.5657
 0.73541	   82.4447
 0.33359	 -102.8756
 0.33539	 -108.6007
 0.97277	   -0.8483
 0.27661	 -111.5508
 0.70383	   64.5813
 0.71428	   61.3585
 0.75331	   70.4776
 0.25052	 -113.6279
 0.93352	   15.9085
 0.05611	  -51.8910
 0.65959	   54.5993
 0.55501	   -3.7200
 0.30751	 -109.4760
 0.61365	   36.1197
 0.87139	   44.4895
 0.10217	  -77.5453
 0.41459	  -69.9691
 0.96615	    2.5729
 0.17977	 -104.9761
 0.34969	  -97.5502
 0.09105	  -71.8375
 0.58066	   21.8197
 0.84349	   55.9201
 0.88966	   37.7935
 0.23612	 -114.4452
 0.50101	  -18.2916
 0.19097	 -117.4550
 0.61439	   36.1291
 0.35987	  -93.9269
 0.84363	   57.0768
 0.75453	   70.7590
 0.36893	  -89.4825
 0.30630	 -106.8512
 0.69136	   61.6056
 0.05126	  -52.9459
 0.21601	 -111.1184
 0.81453	   63.1828
 0.79632	   64.8796
 0.76968	   69.7620
 0.88320	   40.1053
 0.61921	   38.0661
 0.68687	   60.6047
 0.79084	   66.5058
 0.04681	  -50.2170
 0.88794	   39.6137
 0.38232	  -86.3954
 0.21770	 -112.2884
 0.05083	  -52.3658
 0.34603	 -100.4222
 0.65760	   52.0889
 0.60857	   33.3493
 0.14867	  -96.2461
 0.27499	 -112.5272
 0.68134	   59.0388
 0.33239	 -103.6632
 0.61436	   35.0542
 0.35632	  -97.4917
 0.28183	 -113.0162
 0.70989	   66.0873
 0.36551	  -91.2509
 0.80726	   66.7976
 0.81649	   63.6884
 0.16142	 -101.0974
 0.60665	   30.5849
 0.74962	   68.2605
 0.87027	   39.3826
 0.08713	  -80.7911
 0.20579	 -111.2065
 0.39194	  -80.0930
 0.72150	   69.6306
 0.86558	   48.7889
 0.71003	   64.8016
 0.30817	 -113.5605
 0.77395	   68.5255
 0.31608	 -104.7091
 0.62951	   43.8474
 0.14481	  -93.5434
 0.11029	  -81.3672
 0.11870	  -83.6950
 0.80656	   65.9262
 0.13217	  -86.1639
 0.16306	 -100.7476
 0.69298	   65.5526
 0.60810	   38.6899
 0.29363	 -111.5626
 0.81973	   63.6074
 0.86174	   50.7899
