# Supplementary material for: Discovery of the most compact 3+1-type quadruple star system TIC 120362137
Source: Nat Commun. 2026 Mar 3;17:1859. doi: 10.1038/s41467-026-69223-4 (PMC12957322; doi:10.1038/s41467-026-69223-4)
Supplement: Supplementary file 13 — Source Data [file 41467_2026_69223_MOESM13_ESM.zip › SDF_Fig4b_part2.txt]

#Figure 4b
#
#SDF_Fig4b_part2.txt
#
# All measured innermost orbit RVs of component Ab folded according to the phase of the inner orbit. Orange circles in the upper part of the plot.
#
#x Orbital phase of the inner orbit (not ordered)
#y Measured innermost orbit RVs of component Ab [in km/s}
 0.92836	  -72.3640
 0.47444	   -4.7206
 0.57565	  -70.1356
 0.18628	   84.0355
 0.79705	 -134.3693
 0.88760	  -76.2903
 0.08585	   27.1276
 0.09853	   37.2445
 0.64327	 -107.7744
 0.91269	  -74.1339
 0.28735	   94.3711
 0.61155	  -95.0925
 0.22129	   95.0617
 0.53785	  -57.4925
 0.12322	   59.6613
 0.44277	   24.6995
 0.73541	 -141.1526
 0.33359	   80.4355
 0.33539	   79.0398
 0.97277	  -54.1904
 0.27661	  100.1102
 0.70383	 -135.4072
 0.71428	 -137.3386
 0.75331	 -140.1642
 0.00076	  -14.3500
 0.25052	   98.1549
 0.93352	  -69.4000
 0.05611	   17.9306
 0.65959	 -121.2401
 0.55501	  -64.2177
 0.97736	  -45.7759
 0.30751	   78.7815
 0.59679	  -90.5212
 0.91075	  -79.0288
 0.87139	 -107.4483
 0.10217	   48.7795
 0.41459	   41.6604
 0.96615	  -48.6286
 0.17977	   81.6641
 0.34969	   74.6109
 0.09105	   41.6171
 0.58066	  -79.1742
 0.84349	 -121.3969
 0.88966	  -99.2162
 0.23612	   93.5684
 0.19097	   97.9735
 0.61439	 -100.6462
 0.35987	   72.5013
 0.84363	 -120.0003
 0.75453	 -139.8569
 0.36893	   66.8686
 0.30630	   89.6993
 0.69136	 -132.7387
 0.05126	    9.9357
 0.21601	   94.1342
 0.81453	 -129.2976
 0.79632	 -135.8810
 0.76968	 -138.8694
 0.88320	 -102.1898
 0.61921	 -101.5663
 0.68687	 -131.2086
 0.79084	 -135.4351
 0.04681	    9.9199
 0.88794	 -101.3126
 0.38232	   58.7577
 0.21770	   93.9697
 0.05083	   10.6714
 0.34603	   76.0239
 0.65760	 -120.2409
 0.60857	  -97.2671
 0.14867	   72.4232
 0.27499	   94.3413
 0.68134	 -127.5370
 0.33239	   79.4338
 0.61436	  -98.2600
 0.35632	   70.6066
 0.28183	   95.4796
 0.70989	 -134.2908
 0.36551	   66.4190
 0.80726	 -132.4989
 0.81649	 -130.8383
 0.16142	   78.1278
 0.60665	  -89.3924
 0.74962	 -139.0556
 0.87027	 -121.8906
 0.78308	 -124.4906
 0.20579	   89.7039
 0.69282	 -136.5429
 0.72150	 -136.8171
 0.86558	 -112.2033
 0.71003	 -135.0033
 0.77395	 -139.2942
 0.31608	   85.2880
 0.62951	 -108.4794
 0.14481	   71.3958
 0.11029	   51.5172
 0.15241	   72.6340
 0.43191	   33.8414
 0.11870	   56.5025
 0.46309	    9.6114
 0.80656	 -134.1038
 0.13217	   63.5572
 0.16306	   78.5952
 0.69298	 -131.7427
 0.60810	  -94.7638
 0.29363	   93.6636
 0.81973	 -130.0823
 0.86174	 -114.6445
