# Supplementary material for: Discovery of the most compact 3+1-type quadruple star system TIC 120362137
Source: Nat Commun. 2026 Mar 3;17:1859. doi: 10.1038/s41467-026-69223-4 (PMC12957322; doi:10.1038/s41467-026-69223-4)
Supplement: Supplementary file 13 — Source Data [file 41467_2026_69223_MOESM13_ESM.zip › SDF_Fig4b_part3.txt]

#Figure 4b
#
#SDF_Fig4b_part3.txt
#
# Modelled innermost orbit RVs of components Aa and Ab folded according to the phase of the inner orbit. Red and orange lines in the upper part of the plot.
#
#x Orbital phase of the inner orbit (not ordered)
#y Modelled innermost orbit RVs of component Aa [in km/s}
#z Modelled innermost orbit RVs of component Ab [in km/s}
 0.50850	  -18.4846	  -26.6017
 0.52350	   -9.9145	  -37.5756
 0.53850	   -1.4450	  -48.4206
 0.55350	    6.8493	  -59.0413
 0.56850	   14.8954	  -69.3441
 0.58349	   22.6222	  -79.2382
 0.59849	   29.9613	  -88.6358
 0.61349	   36.8474	  -97.4533
 0.62849	   43.2191	 -105.6121
 0.64349	   49.0189	 -113.0386
 0.65848	   54.1943	 -119.6657
 0.67348	   58.6981	 -125.4327
 0.68848	   62.4885	 -130.2862
 0.70348	   65.5298	 -134.1806
 0.71848	   67.7930	 -137.0785
 0.73347	   69.2555	 -138.9512
 0.74847	   69.9021	 -139.7792
 0.76347	   69.7247	 -139.5520
 0.77847	   68.7227	 -138.2690
 0.79347	   66.9033	 -135.9393
 0.80847	   64.2812	 -132.5817
 0.82346	   60.8787	 -128.2249
 0.83846	   56.7256	 -122.9069
 0.85346	   51.8590	 -116.6753
 0.86846	   46.3230	 -109.5866
 0.88346	   40.1681	 -101.7054
 0.89845	   33.4511	  -93.1045
 0.91345	   26.2341	  -83.8632
 0.92845	   18.5841	  -74.0674
 0.94345	   10.5719	  -63.8081
 0.95844	    2.2721	  -53.1804
 0.97344	   -6.2385	  -42.2826
 0.98844	  -14.8815	  -31.2155
 0.00344	  -23.5775	  -20.0804
 0.01844	  -32.2472	   -8.9790
 0.03343	  -40.8121	    1.9881
 0.04843	  -49.1952	   12.7226
 0.06343	  -57.3219	   23.1287
 0.07843	  -65.1205	   33.1147
 0.09343	  -72.5229	   42.5933
 0.10842	  -79.4651	   51.4826
 0.12342	  -85.8875	   59.7063
 0.13842	  -91.7356	   67.1947
 0.15342	  -96.9603	   73.8848
 0.16842	 -101.5180	   79.7209
 0.18341	 -105.3711	   84.6548
 0.19841	 -108.4881	   88.6459
 0.21341	 -110.8435	   91.6621
 0.22841	 -112.4186	   93.6789
 0.24341	 -113.2009	   94.6806
 0.25840	 -113.1845	   94.6596
 0.27340	 -112.3701	   93.6168
 0.28840	 -110.7651	   91.5616
 0.30340	 -108.3832	   88.5117
 0.31840	 -105.2450	   84.4933
 0.33339	 -101.3770	   79.5404
 0.34839	  -96.8123	   73.6954
 0.36339	  -91.5898	   67.0080
 0.37839	  -85.7541	   59.5356
 0.39338	  -79.3555	   51.3422
 0.40839	  -72.4491	   42.4987
 0.42338	  -65.0946	   33.0815
 0.43838	  -57.3562	   23.1725
 0.45338	  -49.3011	   12.8582
 0.46837	  -41.0001	    2.2289
 0.48337	  -32.5259	   -8.6222
 0.49837	  -23.9531	  -19.5994
 0.51337	  -15.3574	  -30.6060
 0.52837	   -6.8148	  -41.5447
 0.54337	    1.5993	  -52.3187
 0.55836	    9.8101	  -62.8326
 0.57336	   17.7450	  -72.9931
 0.58836	   25.3334	  -82.7099
 0.60336	   32.5079	  -91.8966
 0.61836	   39.2044	 -100.4714
 0.63335	   45.3632	 -108.3576
 0.64835	   50.9291	 -115.4846
 0.66335	   55.8518	 -121.7881
 0.67835	   60.0869	 -127.2111
 0.69335	   63.5955	 -131.7038
 0.70834	   66.3452	 -135.2246
 0.72334	   68.3098	 -137.7404
 0.73834	   69.4704	 -139.2264
 0.75334	   69.8148	 -139.6674
 0.76834	   69.3380	 -139.0568
 0.78333	   68.0424	 -137.3978
 0.79833	   65.9378	 -134.7030
 0.81333	   63.0415	 -130.9943
 0.82833	   59.3779	 -126.3032
 0.84333	   54.9790	 -120.6705
 0.85832	   49.8835	 -114.1458
 0.87332	   44.1370	 -106.7875
 0.88832	   37.7913	  -98.6619
 0.90332	   30.9041	  -89.8431
 0.91831	   23.5387	  -80.4118
 0.93331	   15.7628	  -70.4549
 0.94831	    7.6483	  -60.0644
 0.96331	   -0.7299	  -49.3363
 0.97831	   -9.2941	  -38.3700
 0.99330	  -17.9652	  -27.2668
 0.00830	  -26.6635	  -16.1289
 0.02330	  -35.3091	   -5.0583
 0.03830	  -43.8233	    5.8439
 0.05330	  -52.1291	   16.4793
 0.06830	  -60.1520	   26.7525
 0.08329	  -67.8208	   36.5723
 0.09829	  -75.0681	   45.8524
 0.11329	  -81.8310	   54.5121
 0.12829	  -88.0515	   62.4774
 0.14329	  -93.6769	   69.6806
 0.15828	  -98.6602	   76.0615
 0.17328	 -102.9602	   81.5676
 0.18828	 -106.5421	   86.1542
 0.20328	 -109.3772	   89.7844
 0.21828	 -111.4431	   92.4299
 0.23327	 -112.7243	   94.0703
 0.24827	 -113.2113	   94.6939
 0.26327	 -112.9012	   94.2969
 0.27827	 -111.7979	   92.8841
 0.29327	 -109.9112	   90.4682
 0.30826	 -107.2576	   87.0703
 0.32326	 -103.8596	   82.7193
 0.33826	  -99.7460	   77.4519
 0.35326	  -94.9514	   71.3125
 0.36826	  -89.5162	   64.3528
 0.38325	  -83.4863	   56.6317
 0.39825	  -76.9130	   48.2146
 0.41325	  -69.8521	   39.1734
 0.42825	  -62.3645	   29.5856
 0.44324	  -54.5145	   19.5338
 0.45824	  -46.3705	    9.1056
 0.47324	  -38.0035	   -1.6081
 0.48824	  -29.4872	  -12.5131
 0.50324	  -20.8968	  -23.5130
 0.51823	  -12.3085	  -34.5101
 0.53323	   -3.7988	  -45.4066
 0.54823	    4.5561	  -56.1049
 0.56323	   12.6814	  -66.5093
 0.57823	   20.5043	  -76.5263
 0.59322	   27.9545	  -86.0661
 0.60822	   34.9650	  -95.0429
 0.62322	   41.4728	 -103.3760
 0.63822	   47.4195	 -110.9907
 0.65322	   52.7517	 -117.8184
 0.66822	   57.4215	 -123.7980
 0.68321	   61.3869	 -128.8756
 0.69821	   64.6121	 -133.0054
 0.71321	   67.0680	 -136.1501
 0.72821	   68.7320	 -138.2809
 0.74321	   69.5886	 -139.3778
 0.75820	   69.6294	 -139.4299
 0.77320	   68.8529	 -138.4357
 0.78820	   67.2649	 -136.4023
 0.80320	   64.8785	 -133.3465
 0.81820	   61.7136	 -129.2940
 0.83319	   57.7973	 -124.2793
 0.84819	   53.1635	 -118.3457
 0.86319	   47.8526	 -111.5452
 0.87819	   41.9113	 -103.9376
 0.89318	   35.3926	  -95.5905
 0.90818	   28.3548	  -86.5787
 0.92318	   20.8612	  -76.9833
 0.93818	   12.9800	  -66.8915
 0.95318	    4.7829	  -56.3953
 0.96817	   -3.6550	  -45.5907
 0.98317	  -12.2562	  -34.5771
 0.99817	  -20.9415	  -23.4557
 0.01317	  -29.6310	  -12.3289
 0.02817	  -38.2449	   -1.2991
 0.04316	  -46.7041	    9.5328
 0.05816	  -54.9317	   20.0680
 0.07316	  -62.8528	   30.2109
 0.08816	  -70.3965	   39.8705
 0.10316	  -77.4956	   48.9607
 0.11815	  -84.0876	   57.4017
 0.13315	  -90.1154	   65.1202
 0.14815	  -95.5276	   72.0503
 0.16315	 -100.2786	   78.1338
 0.17815	 -104.3294	   83.3208
 0.19315	 -107.6474	   87.5695
 0.20814	 -110.2068	   90.8468
 0.22314	 -111.9883	   93.1279
 0.23814	 -112.9794	   94.3970
 0.25314	 -113.1741	   94.6464
 0.26814	 -112.5732	   93.8769
 0.28313	 -111.1835	   92.0975
 0.29813	 -109.0185	   89.3251
 0.31313	 -106.0974	   85.5847
 0.32813	 -102.4456	   80.9087
 0.34313	  -98.0941	   75.3367
 0.35812	  -93.0795	   68.9156
 0.37312	  -87.4438	   61.6992
 0.38812	  -81.2341	   53.7478
 0.40312	  -74.5022	   45.1276
 0.41811	  -67.3045	   35.9112
 0.43311	  -59.7019	   26.1762
 0.44811	  -51.7588	   16.0053
 0.46311	  -43.5434	    5.4855
 0.47811	  -35.1265	   -5.2922
 0.49310	  -26.5815	  -16.2338
 0.50810	  -17.9836	  -27.2433
 0.52310	   -9.4091	  -38.2228
 0.53810	   -0.9347	  -49.0741
 0.55310	    7.3633	  -59.6994
 0.56809	   15.4095	  -70.0025
 0.58309	   23.1307	  -79.8893
 0.59809	   30.4563	  -89.2695
 0.61309	   37.3190	  -98.0572
 0.62809	   43.6560	 -106.1716
 0.64308	   49.4092	 -113.5385
 0.65808	   54.5261	 -120.0906
 0.67308	   58.9601	 -125.7682
 0.68808	   62.6711	 -130.5200
 0.70308	   65.6257	 -134.3033
 0.71807	   67.7976	 -137.0845
 0.73307	   69.1679	 -138.8391
 0.74807	   69.7247	 -139.5520
 0.76307	   69.4635	 -139.2176
 0.77807	   68.3873	 -137.8395
 0.79307	   66.5059	 -135.4304
 0.80806	   63.8364	 -132.0122
 0.82306	   60.4025	 -127.6152
 0.83806	   56.2347	 -122.2784
 0.85305	   51.3697	 -116.0488
 0.86806	   45.8501	 -108.9811
 0.88305	   39.7245	 -101.1373
 0.89805	   33.0466	  -92.5864
 0.91305	   25.8752	  -83.4036
 0.92805	   18.2737	  -73.6700
 0.94304	   10.3093	  -63.4718
 0.95804	    2.0530	  -52.8998
 0.97304	   -6.4213	  -42.0486
 0.98804	  -15.0375	  -31.0157
 0.00304	  -23.7178	  -19.9008
 0.01803	  -32.3833	   -8.8047
 0.03303	  -40.9553	    2.1715
 0.04803	  -49.3554	   12.9277
 0.06303	  -57.5070	   23.3656
 0.07803	  -65.3355	   33.3900
 0.09302	  -72.7698	   42.9094
 0.10802	  -79.7424	   51.8377
 0.12302	  -86.1906	   60.0945
 0.13802	  -92.0568	   67.6061
 0.15302	  -97.2895	   74.3065
 0.16801	 -101.8435	   80.1377
 0.18301	 -105.6802	   85.0505
 0.19801	 -108.7680	   89.0044
 0.21301	 -111.0827	   91.9683
 0.22801	 -112.6071	   93.9203
 0.24300	 -113.3312	   94.8475
 0.25800	 -113.2523	   94.7465
 0.27300	 -112.3744	   93.6224
 0.28800	 -110.7083	   91.4890
 0.30300	 -108.2712	   88.3682
 0.31799	 -105.0863	   84.2900
 0.33299	 -101.1826	   79.2915
 0.34799	  -96.5948	   73.4169
 0.36299	  -91.3625	   66.7170
 0.37798	  -85.5302	   59.2489
 0.39298	  -79.1470	   51.0753
 0.40798	  -72.2660	   42.2644
 0.42298	  -64.9446	   32.8893
 0.43798	  -57.2433	   23.0280
 0.45298	  -49.2263	   12.7624
 0.46797	  -40.9605	    2.1782
 0.48297	  -32.5156	   -8.6354
 0.49797	  -23.9632	  -19.5865
 0.51297	  -15.3768	  -30.5813
 0.52797	   -6.8309	  -41.5241
 0.54296	    1.5991	  -52.3185
 0.55796	    9.8381	  -62.8685
 0.57296	   17.8118	  -73.0785
 0.58796	   25.4470	  -82.8553
 0.60296	   32.6731	  -92.1082
 0.61795	   39.4226	 -100.7508
 0.63295	   45.6317	 -108.7014
 0.64795	   51.2414	 -115.8846
 0.66295	   56.1983	 -122.2318
 0.67795	   60.4551	 -127.6825
 0.69294	   63.9712	 -132.1847
 0.70794	   66.7133	 -135.6960
 0.72294	   68.6559	 -138.1835
 0.73794	   69.7815	 -139.6247
 0.75294	   70.0803	 -140.0074
 0.76793	   69.5511	 -139.3297
 0.78293	   68.2002	 -137.5999
 0.79793	   66.0418	 -134.8362
 0.81293	   63.0977	 -131.0663
 0.82792	   59.3964	 -126.3268
 0.84292	   54.9732	 -120.6630
 0.85792	   49.8694	 -114.1277
 0.87292	   44.1322	 -106.7813
 0.88792	   37.8135	  -98.6903
 0.90291	   30.9700	  -89.9274
 0.91791	   23.6626	  -80.5704
 0.93291	   15.9556	  -70.7018
 0.94791	    7.9166	  -60.4079
 0.96291	   -0.3846	  -49.7785
 0.97790	   -8.8755	  -38.9060
 0.99290	  -17.4824	  -27.8851
 0.00790	  -26.1302	  -16.8117
 0.02290	  -34.7436	   -5.7825
 0.03790	  -43.2468	    5.1058
 0.05290	  -51.5649	   15.7569
 0.06789	  -59.6241	   26.0765
 0.08289	  -67.3523	   35.9724
 0.09789	  -74.6803	   45.3557
 0.11289	  -81.5417	   54.1416
 0.12789	  -87.8742	   62.2503
 0.14288	  -93.6202	   69.6079
 0.15788	  -98.7272	   76.1474
 0.17288	 -103.1489	   81.8093
 0.18788	 -106.8452	   86.5423
 0.20288	 -109.7831	   90.3042
 0.21787	 -111.9367	   93.0619
 0.23287	 -113.2880	   94.7922
 0.24787	 -113.8267	   95.4819
 0.26287	 -113.5500	   95.1277
 0.27787	 -112.4632	   93.7361
 0.29286	 -110.5788	   91.3231
 0.30786	 -107.9166	   87.9141
 0.32286	 -104.5031	   83.5433
 0.33786	 -100.3716	   78.2529
 0.35285	  -95.5607	   72.0927
 0.36785	  -90.1148	   65.1194
 0.38285	  -84.0830	   57.3957
 0.39785	  -77.5186	   48.9901
 0.41285	  -70.4787	   39.9757
 0.42784	  -63.0239	   30.4299
 0.44284	  -55.2172	   20.4336
 0.45784	  -47.1243	   10.0709
 0.47284	  -38.8128	   -0.5718
 0.48784	  -30.3518	  -11.4060
 0.50283	  -21.8115	  -22.3417
 0.51783	  -13.2632	  -33.2877
 0.53283	   -4.7783	  -44.1524
 0.54783	    3.5715	  -54.8442
 0.56283	   11.7149	  -65.2717
 0.57782	   19.5816	  -75.3447
 0.59282	   27.1023	  -84.9748
 0.60782	   34.2097	  -94.0758
 0.62282	   40.8392	 -102.5647
 0.63782	   46.9290	 -110.3626
 0.65282	   52.4213	 -117.3953
 0.66781	   57.2627	 -123.5946
 0.68281	   61.4052	 -128.8990
 0.69781	   64.8067	 -133.2546
 0.71281	   67.4319	 -136.6162
 0.72781	   69.2529	 -138.9479
 0.74280	   70.2494	 -140.2239
 0.75780	   70.4096	 -140.4291
 0.77280	   69.7303	 -139.5592
 0.78780	   68.2169	 -137.6214
 0.80280	   65.8836	 -134.6336
 0.81779	   62.7531	 -130.6250
 0.83279	   58.8561	 -125.6350
 0.84779	   54.2311	 -119.7128
 0.86279	   48.9237	 -112.9167
 0.87778	   42.9856	 -105.3132
 0.89278	   36.4744	  -96.9757
 0.90778	   29.4522	  -87.9839
 0.92278	   21.9852	  -78.4225
 0.93778	   14.1426	  -68.3803
 0.95277	    5.9962	  -57.9490
 0.96777	   -2.3806	  -47.2225
 0.98277	  -10.9137	  -36.2961
 0.99777	  -19.5282	  -25.2654
 0.01277	  -28.1496	  -14.2259
 0.02776	  -36.7041	   -3.2720
 0.04276	  -45.1190	    7.5031
 0.05776	  -53.3231	   18.0083
 0.07276	  -61.2472	   28.1549
 0.08776	  -68.8245	   37.8575
 0.10275	  -75.9909	   47.0340
 0.11775	  -82.6856	   55.6064
 0.13275	  -88.8511	   63.5012
 0.14775	  -94.4340	   70.6500
 0.16275	  -99.3854	   76.9902
 0.17775	 -103.6612	   82.4653
 0.19274	 -107.2228	   87.0258
 0.20774	 -110.0371	   90.6294
 0.22274	 -112.0776	   93.2422
 0.23774	 -113.3242	   94.8385
 0.25274	 -113.7640	   95.4017
 0.26773	 -113.3915	   94.9247
 0.28273	 -112.2085	   93.4099
 0.29773	 -110.2246	   90.8696
 0.31273	 -107.4570	   87.3257
 0.32772	 -103.9305	   82.8101
 0.34272	  -99.6772	   77.3638
 0.35772	  -94.7360	   71.0367
 0.37272	  -89.1524	   63.8870
 0.38772	  -82.9778	   55.9805
 0.40271	  -76.2689	   47.3899
 0.41771	  -69.0870	   38.1937
 0.43271	  -61.4973	   28.4751
 0.44771	  -53.5680	   18.3218
 0.46271	  -45.3698	    7.8242
 0.47770	  -36.9752	   -2.9249
 0.49270	  -28.4574	  -13.8318
 0.50770	  -19.8903	  -24.8018
 0.52270	  -11.3473	  -35.7409
 0.53770	   -2.9013	  -46.5558
 0.55269	    5.3762	  -57.1550
 0.56769	   13.4152	  -67.4488
 0.58269	   21.1480	  -77.3505
 0.59769	   28.5091	  -86.7763
 0.61269	   35.4360	  -95.6461
 0.62768	   41.8694	 -103.8838
 0.64268	   47.7533	 -111.4180
 0.65768	   53.0358	 -118.1822
 0.67268	   57.6693	 -124.1153
 0.68768	   61.6109	 -129.1625
 0.70267	   64.8229	 -133.2754
 0.71767	   67.2733	 -136.4131
 0.73267	   68.9361	 -138.5423
 0.74767	   69.7920	 -139.6382
 0.76266	   69.8285	 -139.6850
 0.77767	   69.0409	 -138.6764
 0.79266	   67.4318	 -136.6160
 0.80766	   65.0122	 -133.5178
 0.82266	   61.8010	 -129.4059
 0.83765	   57.8255	 -124.3153
 0.85265	   53.1208	 -118.2910
 0.86765	   47.7299	 -111.3881
 0.88265	   41.7031	 -103.6709
 0.89765	   35.0974	  -95.2125
 0.91265	   27.9760	  -86.0936
 0.92764	   20.4069	  -76.4015
 0.94264	   12.4626	  -66.2291
 0.95764	    4.2191	  -55.6733
 0.97264	   -4.2458	  -44.8343
 0.98764	  -12.8526	  -33.8135
 0.00263	  -21.5215	  -22.7130
 0.01763	  -30.1735	  -11.6343
 0.03263	  -38.7307	   -0.6770
 0.04763	  -47.1172	   10.0618
 0.06263	  -55.2602	   20.4887
 0.07762	  -63.0897	   30.5142
 0.09262	  -70.5396	   40.0536
 0.10762	  -77.5478	   49.0275
 0.12262	  -84.0567	   57.3620
 0.13762	  -90.0131	   64.9891
 0.15261	  -95.3687	   71.8469
 0.16761	 -100.0803	   77.8800
 0.18261	 -104.1098	   83.0396
 0.19761	 -107.4243	   87.2839
 0.21261	 -109.9967	   90.5778
 0.22760	 -111.8054	   92.8937
 0.24260	 -112.8345	   94.2115
 0.25760	 -113.0744	   94.5186
 0.27260	 -112.5215	   93.8106
 0.28759	 -111.1786	   92.0911
 0.30260	 -109.0550	   89.3719
 0.31759	 -106.1668	   85.6736
 0.33259	 -102.5365	   81.0251
 0.34759	  -98.1933	   75.4637
 0.36258	  -93.1731	   69.0355
 0.37758	  -87.5182	   61.7945
 0.39258	  -81.2771	   53.8028
 0.40758	  -74.5038	   45.1298
 0.42258	  -67.2581	   35.8517
 0.43758	  -59.6042	   26.0511
 0.45257	  -51.6108	   15.8157
 0.46757	  -43.3498	    5.2376
 0.48257	  -34.8957	   -5.5877
 0.49757	  -26.3250	  -16.5622
 0.51257	  -17.7153	  -27.5869
 0.52756	   -9.1441	  -38.5621
 0.54256	   -0.6884	  -49.3894
 0.55756	    7.5761	  -59.9720
 0.57256	   15.5760	  -70.2156
 0.58756	   23.2404	  -80.0298
 0.60255	   30.5022	  -89.3284
 0.61755	   37.2979	  -98.0301
 0.63255	   43.5684	 -106.0594
 0.64755	   49.2595	 -113.3468
 0.66255	   54.3220	 -119.8291
 0.67754	   58.7120	 -125.4505
 0.69254	   62.3915	 -130.1621
 0.70754	   65.3283	 -133.9225
 0.72254	   67.4962	 -136.6984
 0.73754	   68.8752	 -138.4643
 0.75253	   69.4521	 -139.2030
 0.76753	   69.2199	 -138.9057
 0.78253	   68.1786	 -137.5723
 0.79753	   66.3349	 -135.2115
 0.81252	   63.7027	 -131.8409
 0.82752	   60.3026	 -127.4872
 0.84252	   56.1624	 -122.1857
 0.85752	   51.3168	 -115.9811
 0.87252	   45.8074	 -108.9264
 0.88751	   39.6823	 -101.0834
 0.90251	   32.9959	  -92.5215
 0.91751	   25.8084	  -83.3181
 0.93251	   18.1853	  -73.5568
 0.94751	   10.1967	  -63.3276
 0.96250	    1.9167	  -52.7251
 0.97750	   -6.5777	  -41.8483
 0.99250	  -15.2072	  -30.7984
 0.00750	  -23.8912	  -19.6786
 0.02250	  -32.5492	   -8.5923
 0.03750	  -41.1010	    2.3581
 0.05249	  -49.4681	   13.0720
 0.06749	  -57.5746	   23.4523
 0.08249	  -65.3478	   33.4057
 0.09749	  -72.7189	   42.8442
 0.11249	  -79.6237	   51.6857
 0.12748	  -86.0030	   59.8543
 0.14248	  -91.8033	   67.2814
 0.15748	  -96.9764	   73.9055
 0.17248	 -101.4806	   79.6730
 0.18748	 -105.2799	   84.5380
 0.20247	 -108.3449	   88.4626
 0.21747	 -110.6521	   91.4170
 0.23247	 -112.1845	   93.3792
 0.24747	 -112.9313	   94.3354
 0.26246	 -112.8878	   94.2797
 0.27746	 -112.0554	   93.2139
 0.29246	 -110.4419	   91.1478
 0.30746	 -108.0608	   88.0989
 0.32246	 -104.9318	   84.0922
 0.33745	 -101.0804	   79.1606
 0.35245	  -96.5380	   73.3441
 0.36745	  -91.3416	   66.6902
 0.38245	  -85.5338	   59.2535
 0.39745	  -79.1628	   51.0955
 0.41244	  -72.2816	   42.2843
 0.42744	  -64.9483	   32.8941
 0.44244	  -57.2253	   23.0050
 0.45744	  -49.1793	   12.7022
 0.47244	  -40.8802	    2.0754
 0.48743	  -32.4011	   -8.7820
 0.50243	  -23.8172	  -19.7734
 0.51743	  -15.2055	  -30.8006
 0.53243	   -6.6434	  -41.7642
 0.54743	    1.7913	  -52.5647
 0.56243	   10.0220	  -63.1039
 0.57742	   17.9735	  -73.2857
 0.59242	   25.5733	  -83.0170
 0.60742	   32.7519	  -92.2091
 0.62242	   39.4439	 -100.7781
 0.63742	   45.5887	 -108.6463
 0.65241	   51.1304	 -115.7425
 0.66741	   56.0195	 -122.0028
 0.68241	   60.2120	 -127.3712
 0.69741	   63.6708	 -131.8002
 0.71241	   66.3654	 -135.2505
 0.72740	   68.2722	 -137.6921
 0.74240	   69.3747	 -139.1039
 0.75740	   69.6635	 -139.4736
 0.77240	   69.1363	 -138.7986
 0.78739	   67.7979	 -137.0849
 0.80239	   65.6602	 -134.3476
 0.81739	   62.7419	 -130.6107
 0.83239	   59.0685	 -125.9070
 0.84739	   54.6719	 -120.2773
 0.86238	   49.5906	 -113.7707
 0.87738	   43.8690	 -106.4444
 0.89238	   37.5574	  -98.3624
 0.90738	   30.7113	  -89.5961
 0.92238	   23.3914	  -80.2232
 0.93737	   15.6630	  -70.3271
 0.95237	    7.5953	  -59.9965
 0.96737	   -0.7392	  -49.3244
 0.98237	   -9.2650	  -38.4072
 0.99737	  -17.9048	  -27.3442
 0.01236	  -26.5798	  -16.2360
 0.02736	  -35.2109	   -5.1840
 0.04236	  -43.7193	    5.7109
 0.05736	  -52.0275	   16.3493
 0.07236	  -60.0599	   26.6346
 0.08735	  -67.7439	   36.4738
 0.10235	  -75.0104	   45.7784
 0.11735	  -81.7946	   54.4655
 0.13235	  -88.0369	   62.4586
 0.14735	  -93.6828	   69.6881
 0.16235	  -98.6840	   76.0920
 0.17734	 -102.9984	   81.6166
 0.19234	 -106.5906	   86.2163
 0.20734	 -109.4316	   89.8541
 0.22233	 -111.4995	   92.5020
 0.23734	 -112.7791	   94.1405
 0.25233	 -113.2620	   94.7589
 0.26733	 -112.9467	   94.3551
 0.28233	 -111.8379	   92.9353
 0.29733	 -109.9469	   90.5140
 0.31232	 -107.2914	   87.1136
 0.32732	 -103.8948	   82.7644
 0.34232	  -99.7865	   77.5038
 0.35732	  -95.0015	   71.3766
 0.37232	  -89.5800	   64.4345
 0.38731	  -83.5674	   56.7356
 0.40231	  -77.0142	   48.3442
 0.41731	  -69.9749	   39.3306
 0.43231	  -62.5087	   29.7703
 0.44731	  -54.6786	   19.7440
 0.46230	  -46.5510	    9.3367
 0.47730	  -38.1954	   -1.3624
 0.49230	  -29.6839	  -12.2612
 0.50730	  -21.0906	  -23.2648
 0.52230	  -12.4911	  -34.2764
 0.53729	   -3.9615	  -45.1983
 0.55229	    4.4217	  -55.9328
 0.56729	   12.5829	  -66.3831
 0.58229	   20.4478	  -76.4539
 0.59729	   27.9444	  -86.0532
 0.61228	   35.0037	  -95.0925
 0.62728	   41.5603	 -103.4881
 0.64228	   47.5535	 -111.1622
 0.65728	   52.9275	 -118.0435
 0.67228	   57.6324	 -124.0680
 0.68727	   61.6245	 -129.1799
 0.70227	   64.8670	 -133.3318
 0.71727	   67.3300	 -136.4856
 0.73227	   68.9910	 -138.6126
 0.74726	   69.8352	 -139.6936
 0.76226	   69.8553	 -139.7193
 0.77726	   69.0516	 -138.6901
 0.79226	   67.4320	 -136.6162
 0.80726	   65.0117	 -133.5171
 0.82226	   61.8133	 -129.4216
 0.83725	   57.8661	 -124.3674
 0.85225	   53.2061	 -118.4003
 0.86725	   47.8756	 -111.5747
 0.88225	   41.9226	 -103.9520
 0.89725	   35.4006	  -95.6007
 0.91224	   28.3680	  -86.5956
 0.92724	   20.8879	  -77.0174
 0.94224	   13.0270	  -66.9517
 0.95724	    4.8556	  -56.4884
 0.97224	   -3.5533	  -45.7210
 0.98723	  -12.1245	  -34.7458
 0.00223	  -20.7811	  -23.6611
 0.01723	  -29.4456	  -12.5663
 0.03223	  -38.0404	   -1.5610
 0.04723	  -46.4881	    9.2562
 0.06222	  -54.7130	   19.7880
 0.07722	  -62.6413	   29.9401
 0.09222	  -70.2019	   39.6213
 0.10722	  -77.3274	   48.7453
 0.12222	  -83.9542	   57.2308
 0.13721	  -90.0238	   65.0028
 0.15221	  -95.4829	   71.9930
 0.16721	 -100.2839	   78.1406
 0.18221	 -104.3856	   83.3928
 0.19720	 -107.7533	   87.7050
 0.21220	 -110.3591	   91.0418
 0.22720	 -112.1821	   93.3761
 0.24220	 -113.2086	   94.6905
 0.25720	 -113.4316	   94.9761
 0.27219	 -112.8515	   94.2332
 0.28719	 -111.4752	   92.4709
 0.30219	 -109.3167	   89.7069
 0.31719	 -106.3960	   85.9671
 0.33219	 -102.7397	   81.2853
 0.34718	  -98.3802	   75.7030
 0.36218	  -93.3553	   69.2688
 0.37718	  -87.7086	   62.0382
 0.39218	  -81.4880	   54.0729
 0.40718	  -74.7467	   45.4407
 0.42218	  -67.5416	   36.2147
 0.43717	  -59.9337	   26.4730
 0.45217	  -51.9875	   16.2981
 0.46717	  -43.7706	    5.7765
 0.48217	  -35.3529	   -5.0022
 0.49717	  -26.8068	  -15.9453
 0.51216	  -18.2061	  -26.9584
 0.52716	   -9.6256	  -37.9456
 0.54216	   -1.1406	  -48.8104
 0.55716	    7.1736	  -59.4565
 0.57216	   15.2427	  -69.7889
 0.58715	   22.9939	  -79.7142
 0.60215	   30.3567	  -89.1421
 0.61715	   37.2634	  -97.9860
 0.63215	   43.6501	 -106.1641
 0.64715	   49.4573	 -113.6001
 0.66214	   54.6305	 -120.2242
 0.67714	   59.1208	 -125.9740
 0.69214	   62.8858	 -130.7949
 0.70714	   65.8896	 -134.6413
 0.72213	   68.1036	 -137.4763
 0.73713	   69.5068	 -139.2730
 0.75213	   70.0857	 -140.0143
 0.76713	   69.8349	 -139.6931
 0.78213	   68.7566	 -138.3124
 0.79712	   66.8611	 -135.8853
 0.81212	   64.1662	 -132.4345
 0.82712	   60.6972	 -127.9924
 0.84212	   56.4863	 -122.6006
 0.85712	   51.5728	 -116.3089
 0.87211	   46.0020	 -109.1756
 0.88711	   39.8251	 -101.2662
 0.90211	   33.0986	  -92.6530
 0.91711	   25.8835	  -83.4143
 0.93211	   18.2454	  -73.6338
 0.94711	   10.2532	  -63.3999
 0.96210	    1.9785	  -52.8044
 0.97710	   -6.5043	  -41.9423
 0.99210	  -15.1194	  -30.9108
 0.00710	  -23.7900	  -19.8082
 0.02210	  -32.4389	   -8.7335
 0.03709	  -40.9891	    2.2148
 0.05209	  -49.3646	   12.9396
 0.06709	  -57.4912	   23.3454
 0.08209	  -65.2967	   33.3402
 0.09709	  -72.7120	   42.8353
 0.11208	  -79.6715	   51.7469
 0.12708	  -86.1139	   59.9962
 0.14208	  -91.9824	   67.5108
 0.15708	  -97.2258	   74.2248
 0.17208	 -101.7983	   80.0798
 0.18707	 -105.6604	   85.0252
 0.20207	 -108.7791	   89.0186
 0.21707	 -111.1282	   92.0266
 0.23207	 -112.6883	   94.0243
 0.24706	 -113.4473	   94.9962
 0.26206	 -113.4001	   94.9357
 0.27706	 -112.5486	   93.8454
 0.29206	 -110.9020	   91.7369
 0.30706	 -108.4759	   88.6304
 0.32205	 -105.2929	   84.5546
 0.33705	 -101.3817	   79.5464
 0.35205	  -96.7772	   73.6504
 0.36705	  -91.5197	   66.9183
 0.38205	  -85.6551	   59.4087
 0.39704	  -79.2340	   51.1866
 0.41204	  -72.3116	   42.3227
 0.42704	  -64.9473	   32.8928
 0.44204	  -57.2039	   22.9775
 0.45704	  -49.1474	   12.6614
 0.47203	  -40.8469	    2.0327
 0.48703	  -32.3732	   -8.8177
 0.50203	  -23.7992	  -19.7965
 0.51703	  -15.1989	  -30.8090
 0.53203	   -6.6469	  -41.7596
 0.54703	    1.7819	  -52.5526
 0.56202	   10.0133	  -63.0928
 0.57702	   17.9743	  -73.2866
 0.59202	   25.5933	  -83.0426
 0.60702	   32.8013	  -92.2724
 0.62202	   39.5327	 -100.8917
 0.63701	   45.7251	 -108.8211
 0.65201	   51.3210	 -115.9865
 0.66701	   56.2678	 -122.3207
 0.68201	   60.5184	 -127.7635
 0.69700	   64.0322	 -132.2628
 0.71200	   66.7752	 -135.7752
 0.72700	   68.7206	 -138.2664
 0.74200	   69.8493	 -139.7115
 0.75700	   70.1496	 -140.0961
 0.77199	   69.6180	 -139.4154
 0.78699	   68.2590	 -137.6752
 0.80199	   66.0849	 -134.8913
 0.81699	   63.1157	 -131.0894
 0.83199	   59.3793	 -126.3050
 0.84698	   54.9105	 -120.5828
 0.86198	   49.7510	 -113.9761
 0.87698	   43.9488	 -106.5465
 0.89198	   37.5577	  -98.3628
 0.90698	   30.6367	  -89.5006
 0.92197	   23.2494	  -80.0413
 0.93697	   15.4633	  -70.0713
 0.95197	    7.3492	  -59.6814
 0.96697	   -1.0194	  -48.9656
 0.98197	   -9.5671	  -38.0204
 0.99696	  -18.2175	  -26.9438
 0.01196	  -26.8931	  -15.8348
 0.02696	  -35.5169	   -4.7922
 0.04196	  -44.0125	    6.0862
 0.05696	  -52.3047	   16.7042
 0.07195	  -60.3205	   26.9683
 0.08695	  -67.9894	   36.7882
 0.10195	  -75.2441	   46.0777
 0.11695	  -82.0211	   54.7555
 0.13194	  -88.2611	   62.7457
 0.14695	  -93.9097	   69.9787
 0.16194	  -98.9179	   76.3916
 0.17694	 -103.2422	   81.9288
 0.19194	 -106.8454	   86.5426
 0.20694	 -109.6967	   90.1935
 0.22193	 -111.7718	   92.8507
 0.23693	 -113.0536	   94.4920
 0.25193	 -113.5318	   95.1044
 0.26693	 -113.2035	   94.6839
 0.28193	 -112.0724	   93.2357
 0.29692	 -110.1497	   90.7737
 0.31192	 -107.4532	   87.3209
 0.32692	 -104.0074	   82.9086
 0.34192	  -99.8431	   77.5763
 0.35692	  -94.9973	   71.3713
 0.37191	  -89.5125	   64.3482
 0.38691	  -83.4368	   56.5683
 0.40191	  -76.8230	   48.0994
 0.41691	  -69.7281	   39.0146
 0.43191	  -62.2136	   29.3924
 0.44690	  -54.3439	   19.3154
 0.46190	  -46.1868	    8.8704
 0.47690	  -37.8123	   -1.8530
 0.49190	  -29.2925	  -12.7625
 0.50690	  -20.7007	  -23.7640
 0.52189	  -12.1114	  -34.7626
 0.53689	   -3.5990	  -45.6625
 0.55189	    4.7620	  -56.3686
 0.56689	   12.8982	  -66.7868
 0.58189	   20.7374	  -76.8247
 0.59688	   28.2096	  -86.3928
 0.61188	   35.2476	  -95.4047
 0.62688	   41.7872	 -103.7786
 0.64188	   47.7683	 -111.4373
 0.65687	   53.1353	 -118.3097
 0.67188	   57.8379	 -124.3312
 0.68687	   61.8313	 -129.4447
 0.70187	   65.0770	 -133.6008
 0.71687	   67.5434	 -136.7589
 0.73186	   69.2058	 -138.8876
 0.74686	   70.0473	 -139.9651
 0.76186	   70.0585	 -139.9795
 0.77686	   69.2382	 -138.9290
 0.79186	   67.5928	 -136.8222
 0.80686	   65.1370	 -133.6776
 0.82185	   61.8933	 -129.5240
 0.83685	   57.8915	 -124.3998
 0.85185	   53.1689	 -118.3526
 0.86685	   47.7695	 -111.4389
 0.88185	   41.7437	 -103.7229
 0.89684	   35.1475	  -95.2767
 0.91184	   28.0422	  -86.1784
 0.92684	   20.4934	  -76.5123
 0.94184	   12.5706	  -66.3673
 0.95684	    4.3461	  -55.8361
 0.97183	   -4.1050	  -45.0145
 0.98683	  -12.7064	  -34.0006
 0.00183	  -21.3807	  -22.8934
 0.01683	  -30.0503	  -11.7921
 0.03183	  -38.6381	   -0.7956
 0.04682	  -47.0680	    9.9987
 0.06182	  -55.2658	   20.4959
 0.07682	  -63.1595	   30.6037
 0.09182	  -70.6803	   40.2338
 0.10682	  -77.7624	   49.3023
 0.12181	  -84.3444	   57.7305
 0.13681	  -90.3694	   65.4453
 0.15181	  -95.7852	   72.3801
 0.16681	 -100.5451	   78.4751
 0.18180	 -104.6083	   83.6779
 0.19680	 -107.9399	   87.9440
 0.21180	 -110.5115	   91.2370
 0.22680	 -112.3015	   93.5290
 0.24180	 -113.2949	   94.8011
 0.25679	 -113.4838	   95.0429
 0.27179	 -112.8673	   94.2534
 0.28679	 -111.4514	   92.4404
 0.30179	 -109.2493	   89.6207
 0.31679	 -106.2809	   85.8197
 0.33178	 -102.5726	   81.0713
 0.34678	  -98.1574	   75.4177
 0.36178	  -93.0742	   68.9087
 0.37678	  -87.3676	   61.6016
 0.39178	  -81.0875	   53.5601
 0.40678	  -74.2886	   44.8542
 0.42177	  -67.0301	   35.5598
 0.43677	  -59.3747	   25.7572
 0.45177	  -51.3888	   15.5314
 0.46677	  -43.1413	    4.9707
 0.48177	  -34.7035	   -5.8338
 0.49676	  -26.1483	  -16.7885
 0.51176	  -17.5498	  -27.7987
 0.52676	   -8.9826	  -38.7688
 0.54176	   -0.5212	  -49.6035
 0.55676	    7.7603	  -60.2079
 0.57175	   15.7893	  -70.4889
 0.58675	   23.4947	  -80.3555
 0.60175	   30.8079	  -89.7198
 0.61675	   37.6630	  -98.4977
 0.63174	   43.9981	 -106.6096
 0.64674	   49.7549	 -113.9811
 0.66174	   54.8803	 -120.5441
 0.67674	   59.3261	 -126.2369
 0.69174	   63.0501	 -131.0054
 0.70673	   66.0164	 -134.8036
 0.72173	   68.1956	 -137.5941
 0.73673	   69.5658	 -139.3486
 0.75173	   70.1123	 -140.0484
 0.76673	   69.8283	 -139.6847
 0.78172	   68.7148	 -138.2588
 0.79672	   66.7807	 -135.7823
 0.81172	   64.0429	 -132.2766
 0.82672	   60.5261	 -127.7734
 0.84172	   56.2624	 -122.3138
 0.85671	   51.2913	 -115.9485
 0.87171	   45.6590	 -108.7364
 0.88671	   39.4180	 -100.7448
 0.90171	   32.6262	  -92.0482
 0.91671	   25.3471	  -82.7273
 0.93171	   17.6479	  -72.8687
 0.94670	    9.5999	  -62.5634
 0.96170	    1.2770	  -51.9061
 0.97670	   -7.2447	  -40.9942
 0.99170	  -15.8879	  -29.9268
 0.00670	  -24.5744	  -18.8038
 0.02169	  -33.2265	   -7.7250
 0.03669	  -41.7670	    3.2109
 0.05169	  -50.1203	   13.9072
 0.06669	  -58.2129	   24.2696
 0.08169	  -65.9741	   34.2077
 0.09668	  -73.3363	   43.6347
 0.11168	  -80.2357	   52.4693
 0.12668	  -86.6128	   60.6351
 0.14168	  -92.4128	   68.0619
 0.15667	  -97.5862	   74.6863
 0.17167	 -102.0886	   80.4516
 0.18667	 -105.8819	   85.3088
 0.20167	 -108.9337	   89.2166
 0.21667	 -111.2184	   92.1420
 0.23166	 -112.7166	   94.0605
 0.24666	 -113.4161	   94.9562
 0.26166	 -113.3112	   94.8219
 0.27666	 -112.4035	   93.6596
 0.29166	 -110.7011	   91.4797
 0.30665	 -108.2194	   88.3020
 0.32165	 -104.9804	   84.1544
 0.33665	 -101.0125	   79.0736
 0.35165	  -96.3505	   73.1041
 0.36665	  -91.0354	   66.2982
 0.38164	  -85.1137	   58.7155
 0.39664	  -78.6369	   50.4221
 0.41164	  -71.6617	   41.4905
 0.42664	  -64.2487	   31.9983
 0.44164	  -56.4624	   22.0281
 0.45663	  -48.3705	   11.6665
 0.47163	  -40.0432	    1.0037
 0.48663	  -31.5530	   -9.8679
 0.50163	  -22.9735	  -20.8538
 0.51663	  -14.3793	  -31.8585
 0.53163	   -5.8454	  -42.7860
 0.54662	    2.5539	  -53.5411
 0.56162	   10.7449	  -64.0296
 0.57662	   18.6556	  -74.1591
 0.59161	   26.2161	  -83.8401
 0.60662	   33.3590	  -92.9865
 0.62161	   40.0205	 -101.5164
 0.63661	   46.1403	 -109.3526
 0.65161	   51.6624	 -116.4237
 0.66661	   56.5361	 -122.6643
 0.68160	   60.7158	 -128.0163
 0.69660	   64.1617	 -132.4288
 0.71160	   66.8407	 -135.8591
 0.72660	   68.7262	 -138.2734
 0.74160	   69.7987	 -139.6468
 0.75659	   70.0463	 -139.9638
 0.77159	   69.4647	 -139.2191
 0.78659	   68.0572	 -137.4169
 0.80159	   65.8354	 -134.5719
 0.81659	   62.8183	 -130.7086
 0.83158	   59.0328	 -125.8613
 0.84658	   54.5133	 -120.0742
 0.86158	   49.3012	 -113.4002
 0.87658	   43.4448	 -105.9011
 0.89158	   36.9983	  -97.6465
 0.90657	   30.0218	  -88.7132
 0.92157	   22.5802	  -79.1844
 0.93657	   14.7425	  -69.1484
 0.95157	    6.5815	  -58.6983
 0.96657	   -1.8278	  -47.9305
 0.98156	  -10.4080	  -36.9437
 0.99656	  -19.0810	  -25.8380
 0.01156	  -27.7682	  -14.7142
 0.02656	  -36.3915	   -3.6723
 0.04156	  -44.8739	    7.1892
 0.05656	  -53.1401	   17.7740
 0.07155	  -61.1176	   27.9889
 0.08655	  -68.7365	   37.7449
 0.10155	  -75.9310	   46.9572
 0.11654	  -82.6389	   55.5465
 0.13154	  -88.8027	   63.4392
 0.14654	  -94.3700	   70.5681
 0.16154	  -99.2936	   76.8726
 0.17654	 -103.5318	   82.2996
 0.19154	 -107.0491	   86.8034
 0.20653	 -109.8159	   90.3462
 0.22153	 -111.8091	   92.8985
 0.23653	 -113.0123	   94.4392
 0.25153	 -113.4156	   94.9556
 0.26653	 -113.0160	   94.4439
 0.28152	 -111.8173	   92.9090
 0.29652	 -109.8301	   90.3644
 0.31152	 -107.0718	   86.8324
 0.32652	 -103.5663	   82.3438
 0.34152	  -99.3443	   76.9375
 0.35651	  -94.4423	   70.6606
 0.37151	  -88.9030	   63.5677
 0.38651	  -82.7746	   55.7204
 0.40151	  -76.1106	   47.1872
 0.41651	  -68.9688	   38.0423
 0.43150	  -61.4117	   28.3656
 0.44650	  -53.5051	   18.2413
 0.46150	  -45.3179	    7.7578
 0.47650	  -36.9218	   -2.9933
 0.49150	  -28.3899	  -13.9182
 0.50649	  -19.7967	  -24.9215
 0.52149	  -11.2175	  -35.9071
 0.53649	   -2.7273	  -46.7786
 0.55149	    5.5995	  -57.4409
 0.56648	   13.6896	  -67.8002
 0.58148	   21.4719	  -77.7653
 0.59648	   28.8775	  -87.2480
 0.61148	   35.8405	  -96.1640
 0.62648	   42.2988	 -104.4337
 0.64147	   48.1940	 -111.9824
 0.65647	   53.4728	 -118.7418
 0.67147	   58.0866	 -124.6497
 0.68647	   61.9927	 -129.6514
 0.70147	   65.1541	 -133.6995
 0.71646	   67.5404	 -136.7551
 0.73146	   69.1279	 -138.7879
 0.74646	   69.9001	 -139.7766
 0.76146	   69.8477	 -139.7095
 0.77646	   68.9689	 -138.5843
 0.79146	   67.2700	 -136.4088
 0.80645	   64.7644	 -133.2005
 0.82145	   61.4738	 -128.9869
 0.83645	   57.4270	 -123.8051
 0.85145	   52.6605	 -117.7017
 0.86645	   47.2176	 -110.7321
 0.88144	   41.1482	 -102.9603
 0.89644	   34.5083	  -94.4582
 0.91144	   27.3597	  -85.3045
 0.92644	   19.7686	  -75.5842
 0.94144	   11.8055	  -65.3877
 0.95643	    3.5444	  -54.8094
 0.97143	   -4.9385	  -43.9472
 0.98643	  -13.5651	  -32.9011
 0.00143	  -22.2563	  -21.7722
 0.01643	  -30.9331	  -10.6617
 0.03142	  -39.5172	    0.3301
 0.04642	  -47.9316	   11.1046
 0.06142	  -56.1017	   21.5662
 0.07642	  -63.9553	   31.6226
 0.09141	  -71.4240	   41.1862
 0.10641	  -78.4432	   50.1740
 0.12141	  -84.9524	   58.5090
 0.13641	  -90.8964	   66.1202
 0.15141	  -96.2249	   72.9432
 0.16640	 -100.8932	   78.9209
 0.18140	 -104.8624	   84.0033
 0.19640	 -108.0995	   88.1484
 0.21140	 -110.5781	   91.3221
 0.22640	 -112.2777	   93.4985
 0.24139	 -113.1847	   94.6599
 0.25639	 -113.2920	   94.7972
 0.27139	 -112.5991	   93.9100
 0.28639	 -111.1122	   92.0062
 0.30139	 -108.8444	   89.1022
 0.31639	 -105.8151	   85.2233
 0.33138	 -102.0503	   80.4025
 0.34638	  -97.5823	   74.6813
 0.36138	  -92.4496	   68.1090
 0.37638	  -86.6964	   60.7421
 0.39138	  -80.3723	   52.6443
 0.40637	  -73.5323	   43.8858
 0.42137	  -66.2358	   34.5427
 0.43637	  -58.5462	   24.6964
 0.45137	  -50.5309	   14.4329
 0.46637	  -42.2599	    3.8421
 0.48136	  -33.8057	   -6.9833
 0.49636	  -25.2426	  -17.9482
 0.51136	  -16.6459	  -28.9562
 0.52636	   -8.0912	  -39.9104
 0.54136	    0.3462	  -50.7142
 0.55635	    8.5918	  -61.2725
 0.57135	   16.5727	  -71.4919
 0.58635	   24.2184	  -81.2821
 0.60135	   31.4611	  -90.5562
 0.61634	   38.2363	  -99.2317
 0.63134	   44.4836	 -107.2313
 0.64634	   50.1470	 -114.4831
 0.66134	   55.1752	 -120.9217
 0.67634	   59.5226	 -126.4885
 0.69133	   63.1491	 -131.1321
 0.70633	   66.0209	 -134.8094
 0.72133	   68.1105	 -137.4851
 0.73633	   69.3974	 -139.1330
 0.75133	   69.8681	 -139.7356
 0.76632	   69.5162	 -139.2850
 0.78132	   68.3428	 -137.7825
 0.79632	   66.3566	 -135.2393
 0.81132	   63.5738	 -131.6759
 0.82632	   60.0179	 -127.1227
 0.84131	   55.7201	 -121.6193
 0.85631	   50.7183	 -115.2147
 0.87131	   45.0576	 -107.9663
 0.88631	   38.7895	  -99.9401
 0.90131	   31.9713	  -91.2095
 0.91631	   24.6657	  -81.8549
 0.93130	   16.9404	  -71.9628
 0.94630	    8.8669	  -61.6248
 0.96130	    0.5199	  -50.9366
 0.97630	   -8.0233	  -39.9973
 0.99130	  -16.6838	  -28.9077
 0.00629	  -25.3820	  -17.7698
 0.02129	  -34.0385	   -6.6853
 0.03629	  -42.5746	    4.2450
 0.05129	  -50.9134	   14.9227
 0.06628	  -58.9805	   25.2525
 0.08128	  -66.7045	   35.1430
 0.09628	  -74.0179	   44.5075
 0.11128	  -80.8571	   53.2650
 0.12628	  -87.1636	   61.3404
 0.14127	  -92.8840	   68.6652
 0.15627	  -97.9702	   75.1780
 0.17127	 -102.3800	   80.8247
 0.18627	 -106.0774	   85.5591
 0.20127	 -109.0322	   89.3427
 0.21626	 -111.2209	   92.1453
 0.23126	 -112.6261	   93.9447
 0.24626	 -113.2372	   94.7272
 0.26126	 -113.0499	   94.4874
 0.27626	 -112.0666	   93.2282
 0.29125	 -110.2961	   90.9611
 0.30625	 -107.7536	   87.7055
 0.32125	 -104.4609	   83.4893
 0.33625	 -100.4460	   78.3482
 0.35125	  -95.7428	   72.3258
 0.36624	  -90.3912	   65.4733
 0.38124	  -84.4370	   57.8490
 0.39624	  -77.9309	   49.5182
 0.41124	  -70.9290	   40.5523
 0.42624	  -63.4917	   31.0290
 0.44123	  -55.6835	   21.0307
 0.45623	  -47.5725	   10.6447
 0.47123	  -39.2298	   -0.0380
 0.48623	  -30.7286	  -10.9235
 0.50122	  -22.1442	  -21.9157
 0.51623	  -13.5523	  -32.9175
 0.53122	   -5.0293	  -43.8310
 0.54622	    3.3490	  -54.5593
 0.56122	   11.5082	  -65.0069
 0.57622	   19.3754	  -75.0807
 0.59121	   26.8806	  -84.6909
 0.60621	   33.9567	  -93.7518
 0.62121	   40.5405	 -102.1823
 0.63621	   46.5733	 -109.9071
 0.65121	   52.0010	 -116.8571
 0.66620	   56.7748	 -122.9699
 0.68120	   60.8516	 -128.1902
 0.69620	   64.1946	 -132.4708
 0.71120	   66.7730	 -135.7724
 0.72620	   68.5628	 -138.0642
 0.74119	   69.5469	 -139.3243
 0.75619	   69.7150	 -139.5396
 0.77119	   69.0642	 -138.7063
 0.78619	   67.5987	 -136.8297
 0.80119	   65.3300	 -133.9247
 0.81618	   62.2768	 -130.0152
 0.83118	   58.4651	 -125.1343
 0.84618	   53.9278	 -119.3244
 0.86118	   48.7046	 -112.6362
 0.87618	   42.8419	 -105.1292
 0.89117	   36.3923	  -96.8705
 0.90617	   29.4138	  -87.9348
 0.92117	   21.9701	  -78.4032
 0.93617	   14.1291	  -68.3629
 0.95117	    5.9629	  -57.9063
 0.96616	   -2.4533	  -47.1296
 0.98116	  -11.0417	  -36.1322
 0.99616	  -19.7232	  -25.0157
 0.01116	  -28.4178	  -13.8825
 0.02615	  -37.0456	   -2.8347
 0.04116	  -45.5278	    8.0266
 0.05615	  -53.7874	   18.6027
 0.07115	  -61.7498	   28.7985
 0.08615	  -69.3442	   38.5229
 0.10114	  -76.5033	   47.6901
 0.11614	  -83.1647	   56.2199
 0.13114	  -89.2711	   64.0389
 0.14614	  -94.7705	   71.0808
 0.16114	  -99.6170	   77.2867
 0.17614	 -103.7707	   82.6054
 0.19113	 -107.1981	   86.9941
 0.20613	 -109.8720	   90.4181
 0.22113	 -111.7720	   92.8510
 0.23613	 -112.8841	   94.2749
 0.25113	 -113.2006	   94.6803
 0.26612	 -112.7208	   94.0658
 0.28112	 -111.4499	   92.4385
 0.29612	 -109.3998	   89.8134
 0.31112	 -106.5884	   86.2135
 0.32612	 -103.0399	   81.6696
 0.34111	  -98.7842	   76.2203
 0.35611	  -93.8571	   69.9113
 0.37111	  -88.3000	   62.7955
 0.38611	  -82.1596	   54.9328
 0.40111	  -75.4876	   46.3895
 0.41610	  -68.3406	   37.2379
 0.43110	  -60.7796	   27.5561
 0.44610	  -52.8693	   17.4272
 0.46110	  -44.6782	    6.9387
 0.47610	  -36.2777	   -3.8180
 0.49109	  -27.7414	  -14.7486
 0.50609	  -19.1449	  -25.7563
 0.52109	  -10.5644	  -36.7434
 0.53609	   -2.0767	  -47.6117
 0.55108	    6.2419	  -58.2635
 0.56608	   14.3164	  -68.6028
 0.58108	   22.0740	  -78.5362
 0.59608	   29.4444	  -87.9739
 0.61108	   36.3608	  -96.8302
 0.62607	   42.7607	 -105.0252
 0.64107	   48.5863	 -112.4847
 0.65607	   53.7849	 -119.1414
 0.67107	   58.3099	 -124.9356
 0.68607	   62.1205	 -129.8150
 0.70107	   65.1827	 -133.7362
 0.71606	   67.4692	 -136.6638
 0.73106	   68.9593	 -138.5720
 0.74606	   69.6398	 -139.4433
 0.76106	   69.5043	 -139.2698
 0.77606	   68.5537	 -138.0526
 0.79105	   66.7960	 -135.8019
 0.80605	   64.2461	 -132.5368
 0.82105	   60.9260	 -128.2855
 0.83605	   56.8644	 -123.0847
 0.85105	   52.0964	 -116.9794
 0.86604	   46.6637	 -110.0229
 0.88104	   40.6139	 -102.2762
 0.89604	   34.0002	  -93.8075
 0.91104	   26.8813	  -84.6919
 0.92604	   19.3207	  -75.0107
 0.94103	   11.3862	  -64.8507
 0.95603	    3.1493	  -54.3035
 0.97103	   -5.3152	  -43.4649
 0.98603	  -13.9303	  -32.4335
 0.00102	  -22.6172	  -21.3101
 0.01602	  -31.2962	  -10.1967
 0.03102	  -39.8878	    0.8046
 0.04602	  -48.3132	   11.5932
 0.06102	  -56.4954	   22.0703
 0.07601	  -64.3596	   32.1403
 0.09101	  -71.8348	   41.7122
 0.10601	  -78.8538	   50.6999
 0.12101	  -85.3542	   59.0235
 0.13601	  -91.2790	   66.6100
 0.15100	  -96.5768	   73.3938
 0.16600	 -101.2029	   79.3174
 0.18100	 -105.1188	   84.3317
 0.19600	 -108.2929	   88.3961
 0.21100	 -110.7006	   91.4791
 0.22599	 -112.3241	   93.5579
 0.24099	 -113.1525	   94.6187
 0.25599	 -113.1818	   94.6562
 0.27099	 -112.4146	   93.6738
 0.28599	 -110.8600	   91.6831
 0.30099	 -108.5333	   88.7039
 0.31598	 -105.4560	   84.7634
 0.33098	 -101.6552	   79.8967
 0.34598	  -97.1639	   74.1456
 0.36098	  -92.0200	   67.5589
 0.37598	  -86.2668	   60.1921
 0.39097	  -79.9524	   52.1065
 0.40597	  -73.1292	   43.3696
 0.42097	  -65.8542	   34.0541
 0.43597	  -58.1882	   24.2379
 0.45097	  -50.1956	   14.0036
 0.46596	  -41.9443	    3.4379
 0.48096	  -33.5046	   -7.3690
 0.49596	  -24.9494	  -18.3236
 0.51096	  -16.3535	  -29.3306
 0.52595	   -7.7926	  -40.2927
 0.54095	    0.6570	  -51.1123
 0.55595	    8.9193	  -61.6919
 0.57095	   16.9191	  -71.9354
 0.58595	   24.5830	  -81.7490
 0.60094	   31.8406	  -91.0421
 0.61594	   38.6243	  -99.7286
 0.63094	   44.8713	 -107.7277
 0.64594	   50.5233	 -114.9650
 0.66094	   55.5277	 -121.3731
 0.67593	   59.8384	 -126.8928
 0.69093	   63.4155	 -131.4733
 0.70593	   66.2267	 -135.0729
 0.72093	   68.2467	 -137.6594
 0.73593	   69.4579	 -139.2104
 0.75092	   69.8503	 -139.7129
 0.76592	   69.4216	 -139.1639
 0.78092	   68.1769	 -137.5701
 0.79592	   66.1286	 -134.9474
 0.81092	   63.2963	 -131.3206
 0.82591	   59.7062	 -126.7235
 0.84091	   55.3911	 -121.1981
 0.85591	   50.3898	 -114.7941
 0.87091	   44.7470	 -107.5686
 0.88591	   38.5126	  -99.5856
 0.90091	   31.7415	  -90.9153
 0.91590	   24.4932	  -81.6340
 0.93090	   16.8311	  -71.8228
 0.94590	    8.8224	  -61.5678
 0.96090	    0.5375	  -50.9591
 0.97590	   -7.9508	  -40.0901
 0.99089	  -16.5673	  -29.0568
 0.00589	  -25.2355	  -17.9573
 0.02089	  -33.8781	   -6.8907
 0.03589	  -42.4173	    4.0436
 0.05088	  -50.7763	   14.7471
 0.06588	  -58.8792	   25.1227
 0.08088	  -66.6523	   35.0761
 0.09588	  -74.0249	   44.5166
 0.11088	  -80.9297	   53.3580
 0.12587	  -87.3040	   61.5201
 0.14087	  -93.0899	   68.9288
 0.15587	  -98.2355	   75.5177
 0.17087	 -102.6950	   81.2280
 0.18587	 -106.4296	   86.0102
 0.20086	 -109.4075	   89.8232
 0.21586	 -111.6042	   92.6361
 0.23086	 -113.0028	   94.4270
 0.24586	 -113.5941	   95.1841
 0.26086	 -113.3760	   94.9049
 0.27585	 -112.3541	   93.5964
 0.29085	 -110.5408	   91.2744
 0.30585	 -107.9552	   87.9636
 0.32085	 -104.6229	   83.6966
 0.33585	 -100.5752	   78.5137
 0.35084	  -95.8492	   72.4621
 0.36584	  -90.4870	   65.5959
 0.38084	  -84.5352	   57.9748
 0.39584	  -78.0451	   49.6643
 0.41084	  -71.0714	   40.7346
 0.42584	  -63.6726	   31.2606
 0.44083	  -55.9104	   21.3212
 0.45583	  -47.8491	   10.9989
 0.47083	  -39.5557	    0.3794
 0.48582	  -31.0992	  -10.4490
 0.50082	  -22.5503	  -21.3957
 0.51582	  -13.9811	  -32.3684
 0.53082	   -5.4648	  -43.2733
 0.54582	    2.9251	  -54.0164
 0.56082	   11.1152	  -64.5037
 0.57581	   19.0326	  -74.6418
 0.59081	   26.6059	  -84.3393
 0.60581	   33.7656	  -93.5071
 0.62081	   40.4450	 -102.0599
 0.63581	   46.5807	 -109.9166
 0.65080	   52.1140	 -117.0019
 0.66580	   56.9912	 -123.2470
 0.68080	   61.1643	 -128.5906
 0.69580	   64.5921	 -132.9798
 0.71080	   67.2405	 -136.3711
 0.72579	   69.0834	 -138.7308
 0.74079	   70.1024	 -140.0357
 0.75579	   70.2879	 -140.2732
 0.77079	   69.6384	 -139.4415
 0.78579	   68.1611	 -137.5499
 0.80078	   65.8713	 -134.6178
 0.81578	   62.7923	 -130.6752
 0.83078	   58.9547	 -125.7613
 0.84578	   54.3963	 -119.9243
 0.86078	   49.1612	 -113.2208
 0.87577	   43.2991	 -105.7146
 0.89077	   36.8650	  -97.4758
 0.90577	   29.9182	  -88.5806
 0.92077	   22.5220	  -79.1099
 0.93576	   14.7425	  -69.1485
 0.95076	    6.6489	  -58.7847
 0.96576	   -1.6880	  -48.1095
 0.98076	  -10.1957	  -37.2155
 0.99576	  -18.8007	  -26.1970
 0.01075	  -27.4289	  -15.1487
 0.02575	  -36.0064	   -4.1654
 0.04075	  -44.4595	    6.6586
 0.05575	  -52.7155	   17.2303
 0.07075	  -60.7030	   27.4581
 0.08574	  -68.3526	   37.2533
 0.10074	  -75.5974	   46.5301
 0.11574	  -82.3732	   55.2064
 0.13074	  -88.6198	   63.2051
 0.14574	  -94.2810	   70.4540
 0.16074	  -99.3052	   76.8875
 0.17573	 -103.6465	   82.4464
 0.19073	 -107.2648	   87.0796
 0.20573	 -110.1265	   90.7440
 0.22073	 -112.2050	   93.4055
 0.23573	 -113.4810	   95.0393
 0.25072	 -113.9428	   95.6306
 0.26572	 -113.5866	   95.1745
 0.28072	 -112.4163	   93.6759
 0.29572	 -110.4438	   91.1502
 0.31072	 -107.6885	   87.6221
 0.32571	 -104.1772	   83.1260
 0.34071	  -99.9437	   77.7050
 0.35571	  -95.0280	   71.4106
 0.37071	  -89.4761	   64.3015
 0.38571	  -83.3393	   56.4434
 0.40070	  -76.6735	   47.9081
 0.41570	  -69.5386	   38.7720
 0.43070	  -61.9978	   29.1161
 0.44570	  -54.1170	   19.0249
 0.46069	  -45.9643	    8.5855
 0.47569	  -37.6094	   -2.1129
 0.49069	  -29.1229	  -12.9796
 0.50569	  -20.5763	  -23.9234
 0.52069	  -12.0411	  -34.8526
 0.53568	   -3.5885	  -45.6759
 0.55068	    4.7106	  -56.3027
 0.56568	   12.7866	  -66.6439
 0.58068	   20.5711	  -76.6119
 0.59568	   27.9976	  -86.1213
 0.61067	   35.0017	  -95.0899
 0.62567	   41.5215	 -103.4384
 0.64067	   47.4985	 -111.0918
 0.65567	   52.8777	 -117.9797
 0.67067	   57.6083	 -124.0372
 0.68567	   61.6444	 -129.2054
 0.70066	   64.9456	 -133.4325
 0.71566	   67.4774	 -136.6744
 0.73066	   69.2120	 -138.8956
 0.74566	   70.1291	 -140.0698
 0.76066	   70.2157	 -140.1808
 0.77565	   69.4674	 -139.2226
 0.79065	   67.8880	 -137.2001
 0.80565	   65.4898	 -134.1294
 0.82065	   62.2941	 -130.0373
 0.83565	   58.3301	 -124.9615
 0.85064	   53.6356	 -118.9502
 0.86564	   48.2556	 -112.0612
 0.88064	   42.2422	 -104.3613
 0.89564	   35.6540	  -95.9251
 0.91064	   28.5545	  -86.8343
 0.92563	   21.0120	  -77.1763
 0.94063	   13.0983	  -67.0430
 0.95563	    4.8877	  -56.5296
 0.97063	   -3.5434	  -45.7336
 0.98562	  -12.1182	  -34.7537
 0.00062	  -20.7595	  -23.6887
 0.01562	  -29.3908	  -12.6366
 0.03062	  -37.9366	   -1.6938
 0.04562	  -46.3236	    9.0455
 0.06061	  -54.4804	   19.4901
 0.07561	  -62.3383	   29.5521
 0.09061	  -69.8319	   39.1474
 0.10561	  -76.8988	   48.1966
 0.12061	  -83.4807	   56.6245
 0.13560	  -89.5229	   64.3614
 0.15060	  -94.9751	   71.3429
 0.16560	  -99.7916	   77.5103
 0.18060	 -103.9314	   82.8113
 0.19560	 -107.3588	   87.2000
 0.21059	 -110.0435	   90.6377
 0.22559	 -111.9610	   93.0930
 0.24059	 -113.0929	   94.5423
 0.25559	 -113.4272	   94.9704
 0.27059	 -112.9588	   94.3706
 0.28559	 -111.6893	   92.7451
 0.30058	 -109.6277	   90.1052
 0.31558	 -106.7899	   86.4716
 0.33058	 -103.1994	   81.8739
 0.34558	  -98.8866	   76.3515
 0.36058	  -93.8890	   69.9521
 0.37557	  -88.2506	   62.7323
 0.39057	  -82.0220	   54.7567
 0.40557	  -75.2592	   46.0971
 0.42057	  -68.0235	   36.8318
 0.43556	  -60.3804	   27.0451
 0.45056	  -52.3995	   16.8256
 0.46556	  -44.1528	    6.2659
 0.48056	  -35.7148	   -4.5388
 0.49556	  -27.1610	  -15.4917
 0.51055	  -18.5677	  -26.4953
 0.52555	  -10.0107	  -37.4524
 0.54055	   -1.5651	  -48.2668
 0.55555	    6.6956	  -58.8445
 0.57055	   14.7001	  -69.0941
 0.58554	   22.3795	  -78.9275
 0.60054	   29.6682	  -88.2605
 0.61554	   36.5040	  -97.0135
 0.63054	   42.8284	 -105.1119
 0.64554	   48.5874	 -112.4861
 0.66053	   53.7312	 -119.0726
 0.67553	   58.2150	 -124.8140
 0.69053	   61.9989	 -129.6594
 0.70553	   65.0488	 -133.5646
 0.72053	   67.3359	 -136.4932
 0.73552	   68.8376	 -138.4162
 0.75052	   69.5377	 -139.3126
 0.76552	   69.4265	 -139.1702
 0.78052	   68.5012	 -137.9854
 0.79552	   66.7664	 -135.7640
 0.81052	   64.2338	 -132.5211
 0.82551	   60.9228	 -128.2814
 0.84051	   56.8602	 -123.0793
 0.85551	   52.0805	 -116.9590
 0.87050	   46.6255	 -109.9739
 0.88551	   40.5439	 -102.1866
 0.90050	   33.8913	  -93.6681
 0.91550	   26.7293	  -84.4972
 0.93050	   19.1247	  -74.7598
 0.94550	   11.1494	  -64.5474
 0.96049	    2.8784	  -53.9567
 0.97549	   -5.6099	  -43.0875
 0.99049	  -14.2358	  -32.0423
 0.00549	  -22.9184	  -20.9243
 0.02049	  -31.5773	   -9.8368
 0.03548	  -40.1329	    1.1185
 0.05048	  -48.5077	   11.8423
 0.06548	  -56.6271	   22.2389
 0.08048	  -64.4194	   32.2169
 0.09548	  -71.8175	   41.6900
 0.11047	  -78.7583	   50.5776
 0.12547	  -85.1837	   58.8051
 0.14047	  -91.0407	   66.3050
 0.15547	  -96.2818	   73.0161
 0.17047	 -100.8649	   78.8847
 0.18546	 -104.7537	   83.8642
 0.20046	 -107.9175	   87.9154
 0.21546	 -110.3316	   91.0066
 0.23046	 -111.9772	   93.1137
 0.24546	 -112.8413	   94.2201
 0.26045	 -112.9170	   94.3171
 0.27545	 -112.2037	   93.4037
 0.29045	 -110.7065	   91.4866
 0.30545	 -108.4370	   88.5805
 0.32045	 -105.4129	   84.7082
 0.33544	 -101.6581	   79.9003
 0.35044	  -97.2027	   74.1953
 0.36544	  -92.0830	   67.6396
 0.38044	  -86.3412	   60.2873
 0.39543	  -80.0252	   52.1998
 0.41044	  -73.1887	   43.4458
 0.42543	  -65.8903	   34.1003
 0.44043	  -58.1934	   24.2446
 0.45543	  -50.1657	   13.9653
 0.47042	  -41.8783	    3.3535
 0.48542	  -33.4054	   -7.4960
 0.50042	  -24.8230	  -18.4855
 0.51542	  -16.2087	  -29.5160
 0.53042	   -7.6406	  -40.4873
 0.54542	    0.8037	  -51.3000
 0.56041	    9.0476	  -61.8561
 0.57541	   17.0165	  -72.0602
 0.59041	   24.6386	  -81.8202
 0.60541	   31.8455	  -91.0485
 0.62041	   38.5728	  -99.6626
 0.63540	   44.7607	 -107.5861
 0.65040	   50.3546	 -114.7490
 0.66540	   55.3053	 -121.0882
 0.68040	   59.5695	 -126.5484
 0.69540	   63.1101	 -131.0821
 0.71039	   65.8962	 -134.6498
 0.72539	   67.9038	 -137.2203
 0.74039	   69.1150	 -138.7713
 0.75539	   69.5191	 -139.2887
 0.77039	   69.1120	 -138.7674
 0.78538	   67.8965	 -137.2110
 0.80038	   65.8822	 -134.6317
 0.81538	   63.0855	 -131.0507
 0.83038	   59.5299	 -126.4977
 0.84538	   55.2451	 -121.0111
 0.86037	   50.2676	 -114.6376
 0.87537	   44.6403	 -107.4320
 0.89037	   38.4122	  -99.4570
 0.90537	   31.6381	  -90.7829
 0.92036	   24.3781	  -81.4866
 0.93536	   16.6973	  -71.6515
 0.95036	    8.6652	  -61.3666
 0.96536	    0.3550	  -50.7255
 0.98036	   -8.1573	  -39.8256
 0.99535	  -16.7933	  -28.7674
 0.01035	  -25.4735	  -17.6526
 0.02535	  -34.1177	   -6.5838
 0.04035	  -42.6464	    4.3370
 0.05535	  -50.9813	   15.0097
 0.07035	  -59.0466	   25.3371
 0.08534	  -66.7691	   35.2256
 0.10034	  -74.0799	   44.5869
 0.11534	  -80.9142	   53.3381
 0.13034	  -87.2125	   61.4030
 0.14534	  -92.9207	   68.7123
 0.16033	  -97.9908	   75.2044
 0.17533	 -102.3808	   80.8257
 0.19033	 -106.0553	   85.5308
 0.20533	 -108.9852	   89.2825
 0.22033	 -111.1483	   92.0523
 0.23532	 -112.5288	   93.8200
 0.25032	 -113.1173	   94.5736
 0.26532	 -112.9113	   94.3098
 0.28032	 -111.9142	   93.0331
 0.29532	 -110.1359	   90.7559
 0.31031	 -107.5922	   87.4989
 0.32531	 -104.3052	   83.2899
 0.34031	 -100.3024	   78.1644
 0.35531	  -95.6173	   72.1652
 0.37030	  -90.2887	   65.3420
 0.38530	  -84.3608	   57.7514
 0.40030	  -77.8826	   49.4563
 0.41530	  -70.9084	   40.5260
 0.43030	  -63.4967	   31.0353
 0.44529	  -55.7100	   21.0647
 0.46029	  -47.6151	   10.6993
 0.47529	  -39.2815	    0.0283
 0.49029	  -30.7819	  -10.8552
 0.50529	  -22.1910	  -21.8558
 0.52028	  -13.5849	  -32.8758
 0.53528	   -5.0406	  -43.8166
 0.55028	    3.3649	  -54.5796
 0.56528	   11.5552	  -65.0671
 0.58028	   19.4556	  -75.1834
 0.59527	   26.9937	  -84.8358
 0.61027	   34.1004	  -93.9358
 0.62527	   40.7102	 -102.3996
 0.64027	   46.7624	 -110.1493
 0.65527	   52.2015	 -117.1139
 0.67027	   56.9776	 -123.2296
 0.68526	   61.0473	 -128.4408
 0.70026	   64.3737	 -132.7002
 0.71526	   66.9271	 -135.9697
 0.73026	   68.6846	 -138.2202
 0.74526	   69.6310	 -139.4321
 0.76025	   69.7583	 -139.5951
 0.77525	   69.0659	 -138.7085
 0.79025	   67.5606	 -136.7809
 0.80525	   65.2562	 -133.8302
 0.82025	   62.1737	 -129.8831
 0.83524	   58.3407	 -124.9750
 0.85024	   53.7915	 -119.1499
 0.86524	   48.5666	 -112.4595
 0.88024	   42.7124	 -104.9633
 0.89523	   36.2807	  -96.7277
 0.91023	   29.3288	  -87.8258
 0.92523	   21.9182	  -78.3368
 0.94023	   14.1150	  -68.3449
 0.95523	    5.9889	  -57.9396
 0.97022	   -2.3875	  -47.2138
 0.98522	  -10.9390	  -36.2638
 0.00022	  -19.5885	  -25.1883
 0.01522	  -28.2580	  -14.0871
 0.03022	  -36.8692	   -3.0606
 0.04521	  -45.3441	    7.7913
 0.06021	  -53.6060	   18.3705
 0.07521	  -61.5802	   28.5814
 0.09021	  -69.1949	   38.3318
 0.10521	  -76.3817	   47.5343
 0.12020	  -83.0764	   56.1068
 0.13520	  -89.2198	   63.9734
 0.15020	  -94.7581	   71.0650
 0.16520	  -99.6433	   77.3204
 0.18020	 -103.8338	   82.6862
 0.19519	 -107.2944	   87.1175
 0.21019	 -109.9970	   90.5782
 0.22519	 -111.9203	   93.0409
 0.24019	 -113.0499	   94.4874
 0.25519	 -113.3786	   94.9082
 0.27019	 -112.9058	   94.3028
 0.28518	 -111.6378	   92.6791
 0.30018	 -109.5875	   90.0537
 0.31518	 -106.7740	   86.4511
 0.33018	 -103.2227	   81.9038
 0.34518	  -98.9648	   76.4516
 0.36017	  -94.0369	   70.1415
 0.37517	  -88.4812	   63.0276
 0.39017	  -82.3448	   55.1699
 0.40517	  -75.6793	   46.6349
 0.42016	  -68.5410	   37.4945
 0.43516	  -60.9900	   27.8255
 0.45016	  -53.0901	   17.7099
 0.46516	  -44.9084	    7.2334
 0.48016	  -36.5148	   -3.5145
 0.49515	  -27.9814	  -14.4413
 0.51015	  -19.3822	  -25.4524
 0.52515	  -10.7924	  -36.4514
 0.54015	   -2.2878	  -47.3414
 0.55515	    6.0559	  -58.0253
 0.57014	   14.1637	  -68.4072
 0.58514	   21.9622	  -78.3931
 0.60014	   29.3802	  -87.8916
 0.61514	   36.3494	  -96.8156
 0.63014	   42.8052	 -105.0822
 0.64513	   48.6878	 -112.6146
 0.66013	   53.9420	 -119.3425
 0.67513	   58.5186	 -125.2029
 0.69013	   62.3749	 -130.1407
 0.70513	   65.4746	 -134.1098
 0.72012	   67.7887	 -137.0730
 0.73512	   69.2957	 -139.0027
 0.75012	   69.9818	 -139.8813
 0.76512	   69.8408	 -139.7007
 0.78012	   68.8744	 -138.4632
 0.79512	   67.0918	 -136.1807
 0.81011	   64.5100	 -132.8747
 0.82511	   61.1530	 -128.5761
 0.84011	   57.0519	 -123.3247
 0.85510	   52.2445	 -117.1690
 0.87011	   46.7749	 -110.1652
 0.88510	   40.6927	 -102.3771
 0.90010	   34.0530	  -93.8752
 0.91510	   26.9159	  -84.7362
 0.93010	   19.3454	  -75.0423
 0.94509	   11.4095	  -64.8805
 0.96009	    3.1792	  -54.3418
 0.97509	   -5.2719	  -43.5203
 0.99009	  -13.8684	  -32.5127
 0.00509	  -22.5334	  -21.4173
 0.02008	  -31.1897	  -10.3332
 0.03508	  -39.7599	    0.6408
 0.05008	  -48.1675	   11.4066
 0.06508	  -56.3375	   21.8682
 0.08008	  -64.1971	   31.9322
 0.09507	  -71.6761	   41.5089
 0.11007	  -78.7079	   50.5131
 0.12507	  -85.2304	   58.8649
 0.14007	  -91.1857	   66.4906
 0.15507	  -96.5216	   73.3232
 0.17006	 -101.1916	   79.3030
 0.18506	 -105.1553	   84.3784
 0.20006	 -108.3789	   88.5061
 0.21506	 -110.8354	   91.6517
 0.23006	 -112.5049	   93.7895
 0.24505	 -113.3746	   94.9031
 0.26005	 -113.4387	   94.9851
 0.27505	 -112.6984	   94.0372
 0.29005	 -111.1622	   92.0701
 0.30504	 -108.8450	   89.1030
 0.32004	 -105.7684	   85.1635
 0.33504	 -101.9604	   80.2874
 0.35004	  -97.4548	   74.5180
 0.36504	  -92.2911	   67.9060
 0.38003	  -86.5141	   60.5087
 0.39503	  -80.1735	   52.3897
 0.41003	  -73.3236	   43.6185
 0.42503	  -66.0228	   34.2700
 0.44003	  -58.3332	   24.4237
 0.45502	  -50.3203	   14.1633
 0.47002	  -42.0523	    3.5762
 0.48502	  -33.5999	   -7.2469
 0.50002	  -25.0356	  -18.2133
 0.51502	  -16.4335	  -29.2281
 0.53002	   -7.8682	  -40.1958
 0.54501	    0.5851	  -51.0201
 0.56001	    8.8519	  -61.6055
 0.57501	   16.8584	  -71.8577
 0.59001	   24.5326	  -81.6845
 0.60501	   31.8050	  -90.9966
 0.62000	   38.6089	  -99.7088
 0.63500	   44.8813	 -107.7406
 0.65000	   50.5640	 -115.0171
 0.66500	   55.6034	 -121.4700
 0.68000	   59.9520	 -127.0383
 0.69499	   63.5683	 -131.6689
 0.70999	   66.4177	 -135.3175
 0.72499	   68.4728	 -137.9490
 0.73999	   69.7135	 -139.5377
 0.75499	   70.1278	 -140.0682
 0.76998	   69.7113	 -139.5348
 0.78498	   68.4676	 -137.9424
 0.79998	   66.4083	 -135.3055
 0.81498	   63.5527	 -131.6489
 0.82997	   59.9273	 -127.0067
 0.84497	   55.5661	 -121.4223
 0.85997	   50.5097	 -114.9475
 0.87497	   44.8048	 -107.6425
 0.88997	   38.5041	  -99.5746
 0.90496	   31.6654	  -90.8179
 0.91996	   24.3514	  -81.4524
 0.93496	   16.6283	  -71.5632
 0.94996	    8.5662	  -61.2398
 0.96496	    0.2377	  -50.5752
 0.97995	   -8.2825	  -39.6653
 0.99495	  -16.9181	  -28.6076
 0.00995	  -25.5922	  -17.5006
 0.02495	  -34.2275	   -6.4432
 0.03995	  -42.7475	    4.4665
 0.05495	  -51.0767	   15.1318
 0.06994	  -59.1413	   25.4584
 0.08494	  -66.8702	   35.3551
 0.09994	  -74.1952	   44.7346
 0.11494	  -81.0518	   53.5143
 0.12994	  -87.3797	   61.6171
 0.14493	  -93.1235	   68.9719
 0.15993	  -98.2329	   75.5144
 0.17493	 -102.6635	   81.1877
 0.18993	 -106.3770	   85.9427
 0.20493	 -109.3415	   89.7388
 0.21992	 -111.5321	   92.5437
 0.23492	 -112.9304	   94.3343
 0.24992	 -113.5256	   95.0965
 0.26492	 -113.3138	   94.8252
 0.27992	 -112.2980	   93.5245
 0.29491	 -110.4886	   91.2075
 0.30991	 -107.9025	   87.8962
 0.32491	 -104.5636	   83.6208
 0.33991	 -100.5019	   78.4198
 0.35490	  -95.7535	   72.3396
 0.36990	  -90.3603	   65.4337
 0.38490	  -84.3693	   57.7623
 0.39990	  -77.8325	   49.3921
 0.41490	  -70.8065	   40.3954
 0.42989	  -63.3515	   30.8495
 0.44489	  -55.5316	   20.8362
 0.45989	  -47.4138	   10.4416
 0.47489	  -39.0677	   -0.2454
 0.48989	  -30.5649	  -11.1331
 0.50488	  -21.9786	  -22.1277
 0.51988	  -13.3830	  -33.1342
 0.53488	   -4.8527	  -44.0571
 0.54988	    3.5378	  -54.8009
 0.56488	   11.7145	  -65.2711
 0.57987	   19.6050	  -75.3748
 0.59487	   27.1387	  -85.0215
 0.60987	   34.2476	  -94.1243
 0.62487	   40.8668	 -102.6000
 0.63987	   46.9353	 -110.3707
 0.65487	   52.3969	 -117.3641
 0.66986	   57.2001	 -123.5145
 0.68486	   61.2993	 -128.7634
 0.69986	   64.6552	 -133.0606
 0.71486	   67.2352	 -136.3642
 0.72986	   69.0139	 -138.6418
 0.74485	   69.9733	 -139.8704
 0.75985	   70.1035	 -140.0370
 0.77485	   69.4020	 -139.1388
 0.78985	   67.8748	 -137.1833
 0.80485	   65.5355	 -134.1878
 0.81984	   62.4056	 -130.1801
 0.83484	   58.5142	 -125.1972
 0.84984	   53.8975	 -119.2856
 0.86484	   48.5986	 -112.5004
 0.87983	   42.6667	 -104.9047
 0.89483	   36.1569	  -96.5691
 0.90983	   29.1295	  -87.5706
 0.92483	   21.6490	  -77.9921
 0.93983	   13.7842	  -67.9214
 0.95482	    5.6067	  -57.4501
 0.96982	   -2.8095	  -46.6734
 0.98482	  -11.3883	  -35.6884
 0.99982	  -20.0529	  -24.5936
 0.01482	  -28.7258	  -13.4882
 0.02981	  -37.3298	   -2.4708
 0.04481	  -45.7889	    8.3609
 0.05981	  -54.0284	   18.9114
 0.07481	  -61.9758	   29.0879
 0.08981	  -69.5615	   38.8012
 0.10480	  -76.7190	   47.9662
 0.11980	  -83.3859	   56.5031
 0.13480	  -89.5041	   64.3374
 0.14980	  -95.0205	   71.4010
 0.16480	  -99.8873	   77.6328
 0.17980	 -104.0623	   82.9788
 0.19479	 -107.5096	   87.3931
 0.20979	 -110.1998	   90.8378
 0.22479	 -112.1101	   93.2839
 0.23978	 -113.2244	   94.7108
 0.25479	 -113.5340	   95.1072
 0.26978	 -113.0370	   94.4708
 0.28478	 -111.7387	   92.8083
 0.29978	 -109.6512	   90.1354
 0.31478	 -106.7939	   86.4766
 0.32977	 -103.1923	   81.8649
 0.34477	  -98.8787	   76.3414
 0.35977	  -93.8912	   69.9549
 0.37477	  -88.2737	   62.7619
 0.38977	  -82.0754	   54.8250
 0.40476	  -75.3502	   46.2136
 0.41976	  -68.1566	   37.0023
 0.43476	  -60.5568	   27.2708
 0.44976	  -52.6163	   17.1033
 0.46476	  -44.4037	    6.5872
 0.47975	  -35.9898	   -4.1866
 0.49475	  -27.4471	  -15.1254
 0.50975	  -18.8495	  -26.1345
 0.52475	  -10.2713	  -37.1187
 0.53975	   -1.7872	  -47.9824
 0.55474	    6.5286	  -58.6307
 0.56974	   14.6032	  -68.9700
 0.58474	   22.3649	  -78.9088
 0.59974	   29.7447	  -88.3585
 0.61474	   36.6761	  -97.2340
 0.62973	   43.0962	 -105.4547
 0.64473	   48.9460	 -112.9453
 0.65973	   54.1714	 -119.6363
 0.67473	   58.7232	 -125.4648
 0.68973	   62.5583	 -130.3756
 0.70472	   65.6396	 -134.3212
 0.71972	   67.9370	 -137.2630
 0.73472	   69.4275	 -139.1714
 0.74972	   70.0954	 -140.0267
 0.76471	   69.9329	 -139.8186
 0.77972	   68.9401	 -138.5474
 0.79471	   67.1251	 -136.2233
 0.80971	   64.5038	 -132.8668
 0.82471	   61.1001	 -128.5084
 0.83970	   56.9451	 -123.1880
 0.85470	   52.0774	 -116.9550
 0.86970	   46.5423	 -109.8674
 0.88470	   40.3913	 -101.9911
 0.89970	   33.6816	  -93.3995
 0.91470	   26.4755	  -84.1723
 0.92969	   18.8397	  -74.3949
 0.94469	   10.8446	  -64.1572
 0.95969	    2.5632	  -53.5530
 0.97469	   -5.9289	  -42.6791
 0.98969	  -14.5547	  -31.6339
 0.00468	  -23.2366	  -20.5169
 0.01968	  -31.8969	   -9.4276
 0.03468	  -40.4585	    1.5354
 0.04968	  -48.8456	   12.2750
 0.06468	  -56.9845	   22.6966
 0.07967	  -64.8037	   32.7090
 0.09467	  -72.2351	   42.2247
 0.10967	  -79.2140	   51.1611
 0.12467	  -85.6801	   59.4408
 0.13967	  -91.5774	   66.9922
 0.15466	  -96.8552	   73.7503
 0.16966	 -101.4682	   79.6571
 0.18466	 -105.3768	   84.6620
 0.19966	 -108.5475	   88.7221
 0.21466	 -110.9536	   91.8030
 0.22965	 -112.5746	   93.8786
 0.24465	 -113.3970	   94.9317
 0.25965	 -113.4143	   94.9539
 0.27465	 -112.6270	   93.9458
 0.28964	 -111.0425	   91.9168
 0.30464	 -108.6751	   88.8855
 0.31964	 -105.5462	   84.8789
 0.33464	 -101.6833	   79.9326
 0.34964	  -97.1208	   74.0904
 0.36463	  -91.8987	   67.4036
 0.37963	  -86.0629	   59.9309
 0.39463	  -79.6643	   51.7377
 0.40963	  -72.7588	   42.8954
 0.42463	  -65.4066	   33.4810
 0.43963	  -57.6715	   23.5764
 0.45462	  -49.6207	   13.2674
 0.46962	  -41.3238	    2.6434
 0.48462	  -32.8529	   -8.2034
 0.49962	  -24.2813	  -19.1792
 0.51462	  -15.6834	  -30.1887
 0.52961	   -7.1339	  -41.1361
 0.54461	    1.2926	  -51.9261
 0.55961	    9.5225	  -62.4643
 0.57461	   17.4833	  -72.6579
 0.58961	   25.1047	  -82.4170
 0.60460	   32.3189	  -91.6546
 0.61960	   39.0610	 -100.2878
 0.63460	   45.2703	 -108.2386
 0.64960	   50.8897	 -115.4342
 0.66460	   55.8675	 -121.8082
 0.67959	   60.1571	 -127.3009
 0.69459	   63.7177	 -131.8601
 0.70959	   66.5149	 -135.4419
 0.72459	   68.5211	 -138.0109
 0.73958	   69.7159	 -139.5408
 0.75458	   70.0862	 -140.0149
 0.76958	   69.6267	 -139.4266
 0.78458	   68.3399	 -137.7788
 0.79958	   66.2362	 -135.0851
 0.81457	   63.3339	 -131.3687
 0.82957	   59.6590	 -126.6630
 0.84457	   55.2449	 -121.0109
 0.85957	   50.1324	 -114.4644
 0.87457	   44.3687	 -107.0841
 0.88956	   38.0074	  -98.9387
 0.90456	   31.1078	  -90.1038
 0.91956	   23.7339	  -80.6617
 0.93456	   15.9541	  -70.6998
 0.94956	    7.8403	  -60.3102
 0.96455	   -0.5329	  -49.5886
 0.97955	   -9.0888	  -38.6329
 0.99455	  -17.7496	  -27.5428
 0.00955	  -26.4372	  -16.4186
 0.02455	  -35.0735	   -5.3600
 0.03955	  -43.5814	    5.5343
 0.05454	  -51.8858	   16.1679
 0.06954	  -59.9135	   26.4472
 0.08454	  -67.5944	   36.2824
 0.09954	  -74.8616	   45.5880
 0.11454	  -81.6525	   54.2835
 0.12953	  -87.9085	   62.2942
 0.14453	  -93.5760	   69.5514
 0.15953	  -98.6068	   75.9932
 0.17453	 -102.9579	   81.5647
 0.18953	 -106.5926	   86.2189
 0.20452	 -109.4801	   89.9162
 0.21952	 -111.5960	   92.6256
 0.23452	 -112.9227	   94.3244
 0.24952	 -113.4492	   94.9986
 0.26451	 -113.1715	   94.6430
 0.27951	 -112.0923	   93.2611
 0.29451	 -110.2214	   90.8655
 0.30951	 -107.5753	   87.4772
 0.32451	 -104.1773	   83.1261
 0.33950	 -100.0572	   77.8504
 0.35450	  -95.2510	   71.6961
 0.36950	  -89.8006	   64.7171
 0.38450	  -83.7539	   56.9743
 0.39950	  -77.1634	   48.5353
 0.41449	  -70.0868	   39.4738
 0.42949	  -62.5857	   29.8688
 0.44449	  -54.7255	   19.8041
 0.45949	  -46.5748	    9.3672
 0.47449	  -38.2044	   -1.3509
 0.48948	  -29.6873	  -12.2569
 0.50448	  -21.0977	  -23.2557
 0.51948	  -12.5105	  -34.2514
 0.53448	   -4.0006	  -45.1482
 0.54948	    4.3575	  -55.8505
 0.56448	   12.4905	  -66.2647
 0.57947	   20.3268	  -76.2990
 0.59447	   27.7973	  -85.8648
 0.60947	   34.8353	  -94.8769
 0.62447	   41.3781	 -103.2548
 0.63947	   47.3665	 -110.9228
 0.65446	   52.7461	 -117.8112
 0.66946	   57.4673	 -123.8567
 0.68446	   61.4862	 -129.0028
 0.69946	   64.7647	 -133.2009
 0.71446	   67.2712	 -136.4104
 0.72945	   68.9809	 -138.5996
 0.74445	   69.8760	 -139.7458
 0.75945	   69.9461	 -139.8356
 0.77445	   69.1886	 -138.8656
 0.78944	   67.6084	 -136.8421
 0.80444	   65.2183	 -133.7817
 0.81944	   62.0390	 -129.7106
 0.83444	   58.0985	 -124.6649
 0.84944	   53.4325	 -118.6901
 0.86443	   48.0835	 -111.8409
 0.87943	   42.1010	 -104.1804
 0.89443	   35.5401	  -95.7794
 0.90943	   28.4619	  -86.7159
 0.92443	   20.9321	  -77.0741
 0.93942	   13.0206	  -66.9435
 0.95442	    4.8006	  -56.4180
 0.96942	   -3.6520	  -45.5946
 0.98442	  -12.2597	  -34.5727
 0.99942	  -20.9437	  -23.4529
 0.01441	  -29.6255	  -12.3360
 0.02941	  -38.2267	   -1.3223
 0.04441	  -46.6706	    9.4899
 0.05941	  -54.8822	   20.0047
 0.07441	  -62.7892	   30.1295
 0.08940	  -70.3227	   39.7759
 0.10440	  -77.4173	   48.8604
 0.11940	  -84.0119	   57.3047
 0.13440	  -90.0502	   65.0366
 0.14940	  -95.4809	   71.9905
 0.16440	 -100.2581	   78.1076
 0.17939	 -104.3416	   83.3365
 0.19439	 -107.6973	   87.6333
 0.20939	 -110.2971	   90.9624
 0.22438	 -112.1196	   93.2961
 0.23939	 -113.1498	   94.6152
 0.25438	 -113.3794	   94.9091
 0.26938	 -112.8067	   94.1759
 0.28438	 -111.4372	   92.4222
 0.29938	 -109.2827	   89.6635
 0.31437	 -106.3620	   85.9236
 0.32937	 -102.7004	   81.2350
 0.34437	  -98.3296	   75.6382
 0.35937	  -93.2874	   69.1818
 0.37437	  -87.6176	   61.9217
 0.38936	  -81.3694	   53.9210
 0.40436	  -74.5972	   45.2493
 0.41936	  -67.3599	   35.9822
 0.43436	  -59.7208	   26.2004
 0.44936	  -51.7466	   15.9896
 0.46435	  -43.5069	    5.4388
 0.47935	  -35.0739	   -5.3595
 0.49435	  -26.5214	  -16.3108
 0.50935	  -17.9243	  -27.3192
 0.52435	   -9.3581	  -38.2880
 0.53934	   -0.8979	  -49.1212
 0.55434	    7.3819	  -59.7233
 0.56934	   15.4085	  -70.0012
 0.58434	   23.1109	  -79.8640
 0.59934	   30.4211	  -89.2246
 0.61433	   37.2741	  -97.9997
 0.62933	   43.6086	 -106.1109
 0.64433	   49.3678	 -113.4854
 0.65933	   54.4995	 -120.0564
 0.67432	   58.9567	 -125.7638
 0.68932	   62.6983	 -130.5549
 0.70432	   65.6891	 -134.3845
 0.71932	   67.9004	 -137.2160
 0.73432	   69.3102	 -139.0213
 0.74931	   69.9038	 -139.7814
 0.76431	   69.6737	 -139.4867
 0.77931	   68.6197	 -138.1370
 0.79431	   66.7494	 -135.7422
 0.80931	   64.0781	 -132.3217
 0.82431	   60.6287	 -127.9047
 0.83930	   56.4312	 -122.5299
 0.85430	   51.5233	 -116.2454
 0.86930	   45.9493	 -109.1081
 0.88430	   39.7601	 -101.1830
 0.89930	   33.0128	  -92.5432
 0.91429	   25.7696	  -83.2684
 0.92929	   18.0977	  -73.4446
 0.94429	   10.0681	  -63.1629
 0.95929	    1.7553	  -52.5185
 0.97429	   -6.7640	  -41.6098
 0.98928	  -15.4111	  -30.5373
 0.00428	  -24.1070	  -19.4024
 0.01928	  -32.7723	   -8.3067
 0.03428	  -41.3286	    2.6496
 0.04928	  -49.6993	   13.3681
 0.06427	  -57.8098	   23.7534
 0.07927	  -65.5884	   33.7138
 0.09427	  -72.9674	   43.1624
 0.10927	  -79.8827	   52.0173
 0.12427	  -86.2750	   60.2026
 0.13926	  -92.0901	   67.6486
 0.15426	  -97.2788	   74.2927
 0.16926	 -101.7978	   80.0792
 0.18426	 -105.6097	   84.9602
 0.19925	 -108.6830	   88.8956
 0.21425	 -110.9929	   91.8533
 0.22925	 -112.5205	   93.8094
 0.24425	 -113.2538	   94.7484
 0.25925	 -113.1873	   94.6633
 0.27424	 -112.3221	   93.5554
 0.28924	 -110.6660	   91.4347
 0.30424	 -108.2332	   88.3196
 0.31924	 -105.0446	   84.2366
 0.33424	 -101.1275	   79.2209
 0.34923	  -96.5153	   73.3151
 0.36423	  -91.2477	   66.5700
 0.37923	  -85.3697	   59.0433
 0.39423	  -78.9321	   50.8001
 0.40923	  -71.9905	   41.9116
 0.42423	  -64.6052	   32.4548
 0.43922	  -56.8406	   22.5123
 0.45422	  -48.7644	   12.1709
 0.46922	  -40.4474	    1.5212
 0.48422	  -31.9627	   -9.3433
 0.49922	  -23.3850	  -20.3268
 0.51421	  -14.7900	  -31.3326
 0.52921	   -6.2536	  -42.2633
 0.54421	    2.1488	  -53.0224
 0.55921	   10.3428	  -63.5146
 0.57421	   18.2557	  -73.6470
 0.58920	   25.8174	  -83.3296
 0.60420	   32.9608	  -92.4765
 0.61920	   39.6221	 -101.0063
 0.63420	   45.7421	 -108.8427
 0.64920	   51.2658	 -115.9158
 0.66419	   56.1436	 -122.1617
 0.67919	   60.3312	 -127.5239
 0.69419	   63.7904	 -131.9533
 0.70919	   66.4890	 -135.4088
 0.72418	   68.4017	 -137.8579
 0.73918	   69.5095	 -139.2765
 0.75418	   69.8009	 -139.6497
 0.76918	   69.2715	 -138.9717
 0.78418	   67.9240	 -137.2463
 0.79917	   65.7687	 -134.4865
 0.81417	   62.8234	 -130.7150
 0.82917	   59.1129	 -125.9639
 0.84417	   54.6696	 -120.2743
 0.85917	   49.5327	 -113.6966
 0.87416	   43.7480	 -106.2894
 0.88916	   37.3679	  -98.1197
 0.90416	   30.4503	  -89.2619
 0.91916	   23.0586	  -79.7970
 0.93416	   15.2609	  -69.8123
 0.94915	    7.1292	  -59.3997
 0.96415	   -1.2615	  -48.6556
 0.97915	   -9.8335	  -37.6793
 0.99415	  -18.5078	  -26.5721
 0.00915	  -27.2045	  -15.4361
 0.02415	  -35.8440	   -4.3733
 0.03914	  -44.3478	    6.5156
 0.05414	  -52.6390	   17.1323
 0.06914	  -60.6433	   27.3817
 0.08414	  -68.2897	   37.1727
 0.09914	  -75.5110	   46.4195
 0.11413	  -82.2446	   55.0417
 0.12913	  -88.4326	   62.9653
 0.14413	  -94.0225	   70.1231
 0.15913	  -98.9677	   76.4553
 0.17413	 -103.2271	   81.9093
 0.18912	 -106.7660	   86.4409
 0.20412	 -109.5561	   90.0135
 0.21912	 -111.5753	   92.5991
 0.23412	 -112.8081	   94.1776
 0.24911	 -113.2454	   94.7377
 0.26411	 -112.8849	   94.2760
 0.27911	 -111.7304	   92.7977
 0.29411	 -109.7924	   90.3161
 0.30911	 -107.0877	   86.8528
 0.32410	 -103.6394	   82.4373
 0.33910	  -99.4766	   77.1070
 0.35410	  -94.6347	   70.9070
 0.36910	  -89.1544	   63.8896
 0.38410	  -83.0824	   56.1145
 0.39909	  -76.4703	   47.6478
 0.41409	  -69.3747	   38.5620
 0.42909	  -61.8566	   28.9353
 0.44409	  -53.9812	   18.8510
 0.45909	  -45.8169	    8.3968
 0.47408	  -37.4353	   -2.3357
 0.48908	  -28.9102	  -13.2520
 0.50408	  -20.3167	  -24.2557
 0.51908	  -11.7314	  -35.2491
 0.53408	   -3.2306	  -46.1343
 0.54908	    5.1098	  -56.8140
 0.56407	   13.2152	  -67.1927
 0.57907	   21.0129	  -77.1775
 0.59407	   28.4330	  -86.6789
 0.60906	   35.4092	  -95.6116
 0.62407	   41.8787	 -103.8958
 0.63906	   47.7837	 -111.4570
 0.65406	   53.0713	 -118.2276
 0.66906	   57.6939	 -124.1469
 0.68406	   61.6102	 -129.1616
 0.69905	   64.7848	 -133.2266
 0.71405	   67.1890	 -136.3051
 0.72905	   68.8007	 -138.3688
 0.74405	   69.6047	 -139.3984
 0.75905	   69.5931	 -139.3835
 0.77404	   68.7648	 -138.3228
 0.78904	   67.1259	 -136.2243
 0.80404	   64.6898	 -133.1050
 0.81904	   61.4770	 -128.9910
 0.83404	   57.5147	 -123.9174
 0.84903	   52.8373	 -117.9281
 0.86403	   47.4856	 -111.0753
 0.87903	   41.5067	 -103.4194
 0.89403	   34.9537	  -95.0284
 0.90903	   27.8854	  -85.9776
 0.92402	   20.3655	  -76.3485
 0.93902	   12.4622	  -66.2285
 0.95402	    4.2477	  -55.7101
 0.96902	   -4.2027	  -44.8894
 0.98402	  -12.8115	  -33.8660
 0.99901	  -21.4994	  -22.7413
 0.01401	  -30.1865	  -11.6177
 0.02901	  -38.7929	   -0.5973
 0.04401	  -47.2399	   10.2188
 0.05901	  -55.4504	   20.7322
 0.07400	  -63.3501	   30.8477
 0.08900	  -70.8682	   40.4744
 0.10400	  -77.9377	   49.5268
 0.11900	  -84.4966	   57.9254
 0.13399	  -90.4881	   65.5973
 0.14900	  -95.8609	   72.4771
 0.16399	 -100.5701	   78.5071
 0.17899	 -104.5768	   83.6376
 0.19399	 -107.8489	   87.8275
 0.20898	 -110.3607	   91.0438
 0.22398	 -112.0933	   93.2623
 0.23898	 -113.0345	   94.4675
 0.25398	 -113.1786	   94.6521
 0.26898	 -112.5266	   93.8172
 0.28398	 -111.0858	   91.9723
 0.29897	 -108.8698	   89.1347
 0.31397	 -105.8983	   85.3298
 0.32897	 -102.1970	   80.5904
 0.34397	  -97.7975	   74.9569
 0.35897	  -92.7366	   68.4766
 0.37396	  -87.0570	   61.2038
 0.38896	  -80.8060	   53.1996
 0.40396	  -74.0362	   44.5309
 0.41896	  -66.8044	   35.2709
 0.43396	  -59.1721	   25.4978
 0.44895	  -51.2041	   15.2950
 0.46395	  -42.9691	    4.7501
 0.47895	  -34.5383	   -6.0453
 0.49395	  -25.9854	  -16.9971
 0.50895	  -17.3859	  -28.0086
 0.52394	   -8.8161	  -38.9821
 0.53894	   -0.3528	  -49.8192
 0.55394	    7.9278	  -60.4223
 0.56894	   15.9505	  -70.6953
 0.58394	   23.6426	  -80.5447
 0.59893	   30.9336	  -89.8808
 0.61393	   37.7571	  -98.6182
 0.62893	   44.0508	 -106.6770
 0.64393	   49.7571	 -113.9839
 0.65892	   54.8242	 -120.4722
 0.67393	   59.2062	 -126.0833
 0.68892	   62.8637	 -130.7666
 0.70392	   65.7639	 -134.4803
 0.71892	   67.8812	 -137.1915
 0.73391	   69.1970	 -138.8763
 0.74891	   69.7000	 -139.5204
 0.76391	   69.3862	 -139.1185
 0.77891	   68.2586	 -137.6747
 0.79391	   66.3276	 -135.2022
 0.80891	   63.6104	 -131.7228
 0.82390	   60.1311	 -127.2675
 0.83890	   55.9200	 -121.8754
 0.85390	   51.0143	 -115.5937
 0.86890	   45.4567	 -108.4774
 0.88390	   39.2960	 -100.5887
 0.89889	   32.5861	  -91.9968
 0.91389	   25.3861	  -82.7773
 0.92889	   17.7594	  -73.0115
 0.94389	    9.7739	  -62.7862
 0.95889	    1.5005	  -52.1923
 0.97388	   -6.9864	  -41.3249
 0.98888	  -15.6106	  -30.2818
 0.00388	  -24.2939	  -19.1631
 0.01888	  -32.9573	   -8.0697
 0.03388	  -41.5219	    2.8970
 0.04887	  -49.9093	   13.6369
 0.06387	  -58.0428	   24.0518
 0.07887	  -65.8481	   34.0463
 0.09387	  -73.2541	   43.5296
 0.10887	  -80.1937	   52.4155
 0.12386	  -86.6043	   60.6243
 0.13886	  -92.4291	   68.0828
 0.15386	  -97.6169	   74.7257
 0.16886	 -102.1230	   80.4955
 0.18385	 -105.9093	   85.3438
 0.19885	 -108.9449	   89.2309
 0.21385	 -111.2060	   92.1262
 0.22885	 -112.6760	   94.0085
 0.24385	 -113.3455	   94.8657
 0.25884	 -113.2120	   94.6949
 0.27384	 -112.2802	   93.5016
 0.28884	 -110.5610	   91.3003
 0.30384	 -108.0721	   88.1133
 0.31884	 -104.8370	   83.9708
 0.33383	 -100.8850	   78.9104
 0.34883	  -96.2510	   72.9766
 0.36383	  -90.9749	   66.2207
 0.37883	  -85.1015	   58.6999
 0.39383	  -78.6800	   50.4774
 0.40883	  -71.7642	   41.6217
 0.42382	  -64.4114	   32.2066
 0.43882	  -56.6828	   22.3103
 0.45382	  -48.6428	   12.0152
 0.46882	  -40.3588	    1.4077
 0.48382	  -31.9007	   -9.4227
 0.49881	  -23.3408	  -20.3835
 0.51381	  -14.7527	  -31.3804
 0.52881	   -6.2113	  -42.3174
 0.54381	    2.2078	  -53.0979
 0.55881	   10.4294	  -63.6255
 0.57380	   18.3790	  -73.8048
 0.58880	   25.9837	  -83.5426
 0.60380	   33.1732	  -92.7485
 0.61880	   39.8801	 -101.3366
 0.63379	   46.0414	 -109.2260
 0.64879	   51.5987	 -116.3421
 0.66379	   56.4994	 -122.6172
 0.67879	   60.6968	 -127.9920
 0.69379	   64.1515	 -132.4156
 0.70878	   66.8310	 -135.8467
 0.72378	   68.7108	 -138.2538
 0.73878	   69.7742	 -139.6154
 0.75378	   70.0123	 -139.9203
 0.76878	   69.4244	 -139.1675
 0.78377	   68.0176	 -137.3661
 0.79877	   65.8065	 -134.5349
 0.81377	   62.8132	 -130.7020
 0.82877	   59.0664	 -125.9043
 0.84377	   54.6017	 -120.1873
 0.85876	   49.4603	 -113.6038
 0.87376	   43.6891	 -106.2140
 0.88876	   37.3403	  -98.0845
 0.90376	   30.4704	  -89.2877
 0.91876	   23.1400	  -79.9012
 0.93376	   15.4134	  -70.0075
 0.94875	    7.3581	  -59.6929
 0.96375	   -0.9559	  -49.0470
 0.97875	   -9.4562	  -38.1624
 0.99375	  -18.0690	  -27.1339
 0.00875	  -26.7191	  -16.0577
 0.02374	  -35.3307	   -5.0307
 0.03874	  -43.8279	    5.8499
 0.05374	  -52.1356	   16.4877
 0.06874	  -60.1796	   26.7879
 0.08374	  -67.8877	   36.6580
 0.09873	  -75.1904	   46.0089
 0.11373	  -82.0213	   54.7558
 0.12873	  -88.3181	   62.8187
 0.14373	  -94.0233	   70.1241
 0.15872	  -99.0848	   76.6052
 0.17372	 -103.4564	   82.2030
 0.18872	 -107.0987	   86.8669
 0.20372	 -109.9793	   90.5554
 0.21872	 -112.0731	   93.2365
 0.23371	 -113.3627	   94.8879
 0.24871	 -113.8387	   95.4973
 0.26371	 -113.4993	   95.0627
 0.27871	 -112.3503	   93.5914
 0.29371	 -110.4052	   91.1008
 0.30870	 -107.6844	   87.6169
 0.32370	 -104.2153	   83.1748
 0.33870	 -100.0313	   77.8173
 0.35370	  -95.1719	   71.5948
 0.36870	  -89.6814	   64.5644
 0.38369	  -83.6094	   56.7893
 0.39869	  -77.0093	   48.3380
 0.41369	  -69.9383	   39.2837
 0.42869	  -62.4569	   29.7039
 0.44369	  -54.6283	   19.6796
 0.45868	  -46.5181	    9.2947
 0.47368	  -38.1939	   -1.3644
 0.48868	  -29.7247	  -12.2091
 0.50368	  -21.1808	  -23.1493
 0.51868	  -12.6335	  -34.0939
 0.53368	   -4.1544	  -44.9513
 0.54867	    4.1848	  -55.6294
 0.56367	   12.3126	  -66.0370
 0.57867	   20.1586	  -76.0836
 0.59366	   27.6535	  -85.6806
 0.60867	   34.7298	  -94.7418
 0.62366	   41.3230	 -103.1842
 0.63866	   47.3712	 -110.9288
 0.65366	   52.8169	 -117.9019
 0.66866	   57.6069	 -124.0354
 0.68365	   61.6937	 -129.2686
 0.69865	   65.0359	 -133.5481
 0.71365	   67.5986	 -136.8296
 0.72865	   69.3548	 -139.0784
 0.74365	   70.2853	 -140.2698
 0.75864	   70.3791	 -140.3899
 0.77364	   69.6340	 -139.4359
 0.78864	   68.0565	 -137.4160
 0.80364	   65.6618	 -134.3495
 0.81864	   62.4733	 -130.2668
 0.83363	   58.5227	 -125.2081
 0.84863	   53.8490	 -119.2235
 0.86363	   48.4982	 -112.3719
 0.87863	   42.5224	 -104.7200
 0.89363	   35.9792	  -96.3416
 0.90862	   28.9309	  -87.3163
 0.92362	   21.4432	  -77.7285
 0.93862	   13.5854	  -67.6667
 0.95362	    5.4286	  -57.2221
 0.96862	   -2.9541	  -46.4882
 0.98361	  -11.4889	  -35.5597
 0.99861	  -20.1013	  -24.5316
 0.01361	  -28.7173	  -13.4989
 0.02861	  -37.2634	   -2.5559
 0.04361	  -45.6669	    8.2046
 0.05860	  -53.8569	   18.6918
 0.07360	  -61.7642	   28.8170
 0.08860	  -69.3221	   38.4946
 0.10360	  -76.4662	   47.6426
 0.11859	  -83.1356	   56.1826
 0.13359	  -89.2726	   64.0409
 0.14859	  -94.8237	   71.1490
 0.16359	  -99.7397	   77.4439
 0.17859	 -103.9765	   82.8690
 0.19359	 -107.4953	   87.3748
 0.20858	 -110.2632	   90.9190
 0.22358	 -112.2538	   93.4679
 0.23858	 -113.4474	   94.9963
 0.25358	 -113.8314	   95.4880
 0.26858	 -113.4009	   94.9367
 0.28357	 -112.1583	   93.3457
 0.29857	 -110.1142	   90.7282
 0.31357	 -107.2866	   87.1075
 0.32857	 -103.7011	   82.5164
 0.34357	  -99.3908	   76.9971
 0.35856	  -94.3955	   70.6007
 0.37356	  -88.7616	   63.3865
 0.38856	  -82.5412	   55.4214
 0.40356	  -75.7916	   46.7788
 0.41856	  -68.5747	   37.5376
 0.43355	  -60.9560	   27.7820
 0.44855	  -53.0040	   17.5996
 0.46355	  -44.7894	    7.0811
 0.47855	  -36.3847	   -3.6810
 0.49355	  -27.8630	  -14.5929
 0.50854	  -19.2978	  -25.5605
 0.52354	  -10.7623	  -36.4900
 0.53854	   -2.3290	  -47.2887
 0.55354	    5.9310	  -57.8655
 0.56853	   13.9482	  -68.1314
 0.58353	   21.6552	  -78.0000
 0.59853	   28.9870	  -87.3882
 0.61353	   35.8812	  -96.2162
 0.62853	   42.2790	 -104.4083
 0.64352	   48.1245	 -111.8934
 0.65852	   53.3661	 -118.6052
 0.67352	   57.9565	 -124.4831
 0.68852	   61.8529	 -129.4723
 0.70352	   65.0177	 -133.5248
 0.71851	   67.4192	 -136.5999
 0.73351	   69.0317	 -138.6646
 0.74851	   69.8359	 -139.6945
 0.76351	   69.8201	 -139.6742
 0.77851	   68.9796	 -138.5979
 0.79351	   67.3177	 -136.4700
 0.80850	   64.8459	 -133.3049
 0.82350	   61.5838	 -129.1278
 0.83850	   57.5591	 -123.9743
 0.85350	   52.8078	 -117.8903
 0.86850	   47.3735	 -110.9318
 0.88349	   41.3071	 -103.1639
 0.89849	   34.6662	  -94.6603
 0.91349	   27.5143	  -85.5024
 0.92849	   19.9199	  -75.7780
 0.94349	   11.9559	  -65.5802
 0.95848	    3.6981	  -55.0063
 0.97348	   -4.7753	  -44.1562
 0.98848	  -13.3853	  -33.1313
 0.00348	  -22.0522	  -22.0335
 0.01848	  -30.6971	  -10.9638
 0.03347	  -39.2427	   -0.0214
 0.04847	  -47.6136	   10.6973
 0.06347	  -55.7370	   21.0993
 0.07847	  -63.5438	   31.0957
 0.09346	  -70.9680	   40.6023
 0.10846	  -77.9481	   49.5401
 0.12346	  -84.4265	   57.8356
 0.13846	  -90.3505	   65.4212
 0.15346	  -95.6720	   72.2352
 0.16845	 -100.3478	   78.2225
 0.18345	 -104.3400	   83.3344
 0.19845	 -107.6157	   87.5290
 0.21345	 -110.1479	   90.7714
 0.22845	 -111.9150	   93.0341
 0.24344	 -112.9013	   94.2970
 0.25844	 -113.0970	   94.5476
 0.27344	 -112.4990	   93.7818
 0.28844	 -111.1101	   92.0033
 0.30344	 -108.9399	   89.2245
 0.31844	 -106.0048	   85.4662
 0.33343	 -102.3278	   80.7578
 0.34843	  -97.9386	   75.1375
 0.36343	  -92.8736	   68.6520
 0.37843	  -87.1758	   61.3561
 0.39343	  -80.8943	   53.3126
 0.40842	  -74.0838	   44.5920
 0.42342	  -66.8047	   35.2713
 0.43842	  -59.1220	   25.4336
 0.45342	  -51.1046	   15.1676
 0.46842	  -42.8251	    4.5658
 0.48341	  -34.3584	   -6.2757
 0.49841	  -25.7811	  -17.2588
 0.51341	  -17.1708	  -28.2840
 0.52841	   -8.6053	  -39.2520
 0.54341	   -0.1613	  -50.0644
 0.55840	    8.0858	  -60.6246
 0.57340	   16.0628	  -70.8390
 0.58840	   23.6995	  -80.6176
 0.60340	   30.9290	  -89.8749
 0.61839	   37.6886	  -98.5304
 0.63339	   43.9196	 -106.5091
 0.64839	   49.5684	 -113.7424
 0.66339	   54.5865	 -120.1679
 0.67839	   58.9305	 -125.7303
 0.69338	   62.5629	 -130.3815
 0.70838	   65.4519	 -134.0807
 0.72338	   67.5717	 -136.7952
 0.73838	   68.9030	 -138.4999
 0.75338	   69.4326	 -139.1780
 0.76837	   69.1540	 -138.8212
 0.78337	   68.0673	 -137.4298
 0.79837	   66.1797	 -135.0127
 0.81337	   63.5051	 -131.5879
 0.82837	   60.0645	 -127.1823
 0.84336	   55.8859	 -121.8317
 0.85836	   51.0042	 -115.5808
 0.87336	   45.4613	 -108.4832
 0.88836	   39.3055	 -100.6008
 0.90336	   32.5914	  -92.0036
 0.91836	   25.3796	  -82.7691
 0.93335	   17.7359	  -72.9813
 0.94835	    9.7304	  -62.7305
 0.96335	    1.4376	  -52.1118
 0.97835	   -7.0653	  -41.2239
 0.99335	  -15.6990	  -30.1687
 0.00834	  -24.3829	  -19.0491
 0.02334	  -33.0362	   -7.9687
 0.03834	  -41.5790	    2.9702
 0.05334	  -49.9329	   13.6672
 0.06833	  -58.0222	   24.0253
 0.08333	  -65.7742	   33.9517
 0.09833	  -73.1205	   43.3585
 0.11333	  -79.9972	   52.1640
 0.12833	  -86.3455	   60.2929
 0.14332	  -92.1120	   67.6768
 0.15832	  -97.2492	   74.2548
 0.17332	 -101.7153	   79.9735
 0.18832	 -105.4749	   84.7877
 0.20332	 -108.4988	   88.6597
 0.21831	 -110.7638	   91.5600
 0.23331	 -112.2532	   93.4672
 0.24831	 -112.9565	   94.3676
 0.26331	 -112.8691	   94.2557
 0.27831	 -111.9928	   93.1338
 0.29330	 -110.3356	   91.0117
 0.30830	 -107.9113	   87.9075
 0.32330	 -104.7399	   83.8465
 0.33830	 -100.8471	   78.8618
 0.35330	  -96.2646	   72.9940
 0.36829	  -91.0299	   66.2910
 0.38329	  -85.1859	   58.8080
 0.39829	  -78.7811	   50.6067
 0.41329	  -71.8690	   41.7560
 0.42829	  -64.5081	   32.3305
 0.44328	  -56.7613	   22.4108
 0.45828	  -48.6954	   12.0826
 0.47328	  -40.3810	    1.4362
 0.48828	  -31.8914	   -9.4347
 0.50327	  -23.3020	  -20.4332
 0.51828	  -14.6899	  -31.4608
 0.53327	   -6.1329	  -42.4178
 0.54827	    2.2914	  -53.2050
 0.56327	   10.5063	  -63.7240
 0.57827	   18.4369	  -73.8790
 0.59326	   26.0108	  -83.5772
 0.60826	   33.1590	  -92.7303
 0.62326	   39.8164	 -101.2550
 0.63826	   45.9228	 -109.0742
 0.65326	   51.4231	 -116.1172
 0.66825	   56.2680	 -122.3210
 0.68325	   60.4144	 -127.6303
 0.69825	   63.8256	 -131.9983
 0.71325	   66.4717	 -135.3867
 0.72825	   68.3297	 -137.7658
 0.74324	   69.3837	 -139.1154
 0.75824	   69.6247	 -139.4239
 0.77324	   69.0508	 -138.6891
 0.78824	   67.6673	 -136.9176
 0.80324	   65.4865	 -134.1251
 0.81823	   62.5272	 -130.3358
 0.83323	   58.8153	 -125.5827
 0.84823	   54.3829	 -119.9071
 0.86323	   49.2686	 -113.3584
 0.87823	   43.5170	 -105.9936
 0.89322	   37.1786	  -97.8773
 0.90822	   30.3089	  -89.0809
 0.92322	   22.9688	  -79.6821
 0.93822	   15.2236	  -69.7645
 0.95322	    7.1425	  -59.4168
 0.96821	   -1.2017	  -48.7322
 0.98321	   -9.7337	  -37.8071
 0.99821	  -18.3759	  -26.7409
 0.01321	  -27.0497	  -15.6343
 0.02820	  -35.6759	   -4.5886
 0.04321	  -44.1757	    6.2952
 0.05820	  -52.4715	   16.9179
 0.07320	  -60.4880	   27.1828
 0.08820	  -68.1525	   36.9970
 0.10319	  -75.3961	   46.2723
 0.11819	  -82.1541	   54.9259
 0.13319	  -88.3671	   62.8815
 0.14819	  -93.9809	   70.0699
 0.16319	  -98.9475	   76.4294
 0.17819	 -103.2249	   81.9065
 0.19318	 -106.7779	   86.4561
 0.20818	 -109.5781	   90.0417
 0.22318	 -111.6038	   92.6356
 0.23818	 -112.8401	   94.2187
 0.25318	 -113.2791	   94.7808
 0.26817	 -112.9194	   94.3201
 0.28317	 -111.7662	   92.8436
 0.29817	 -109.8313	   90.3659
 0.31317	 -107.1325	   86.9101
 0.32817	 -103.6936	   82.5068
 0.34316	  -99.5446	   77.1940
 0.35816	  -94.7205	   71.0168
 0.37316	  -89.2621	   64.0275
 0.38816	  -83.2152	   56.2845
 0.40316	  -76.6303	   47.8527
 0.41815	  -69.5626	   38.8026
 0.43315	  -62.0714	   29.2104
 0.44815	  -54.2202	   19.1569
 0.46315	  -46.0755	    8.7278
 0.47815	  -37.7071	   -1.9877
 0.49314	  -29.1874	  -12.8971
 0.50814	  -20.5906	  -23.9051
 0.52314	  -11.9923	  -34.9150
 0.53814	   -3.4690	  -45.8289
 0.55313	    4.9030	  -56.5491
 0.56813	   13.0481	  -66.9788
 0.58313	   20.8923	  -77.0231
 0.59813	   28.3636	  -86.5899
 0.61313	   35.3932	  -95.5912
 0.62812	   41.9163	 -103.9439
 0.64312	   47.8723	 -111.5705
 0.65812	   53.2061	 -118.4003
 0.67312	   57.8681	 -124.3700
 0.68812	   61.8154	 -129.4243
 0.70311	   65.0114	 -133.5167
 0.71811	   67.4269	 -136.6097
 0.73311	   69.0401	 -138.6754
 0.74811	   69.8365	 -139.6951
 0.76311	   69.8094	 -139.6604
 0.77811	   68.9596	 -138.5723
 0.79310	   67.2954	 -136.4413
 0.80810	   64.8325	 -133.2877
 0.82310	   61.5938	 -129.1406
 0.83810	   57.6089	 -124.0379
 0.85310	   52.9140	 -118.0262
 0.86809	   47.5516	 -111.1598
 0.88309	   41.5699	 -103.5003
 0.89809	   35.0225	  -95.1166
 0.91309	   27.9680	  -86.0834
 0.92809	   20.4694	  -76.4815
 0.94308	   12.5935	  -66.3966
 0.95808	    4.4106	  -55.9186
 0.97308	   -4.0063	  -45.1410
 0.98808	  -12.5819	  -34.1601
 0.00307	  -21.2394	  -23.0742
 0.01807	  -29.9015	  -11.9827
 0.03307	  -38.4902	   -0.9850
 0.04807	  -46.9286	    9.8202
 0.06307	  -55.1407	   20.3357
 0.07806	  -63.0529	   30.4672
 0.09306	  -70.5943	   40.1237
 0.10806	  -77.6973	   49.2190
 0.12306	  -84.2986	   57.6719
 0.13806	  -90.3398	   65.4075
 0.15305	  -95.7678	   72.3578
 0.16805	 -100.5351	   78.4623
 0.18305	 -104.6007	   83.6683
 0.19805	 -107.9303	   87.9318
 0.21305	 -110.4962	   91.2173
 0.22804	 -112.2778	   93.4986
 0.24304	 -113.2616	   94.7584
 0.25804	 -113.4412	   94.9883
 0.27304	 -112.8171	   94.1892
 0.28804	 -111.3968	   92.3706
 0.30304	 -109.1945	   89.5506
 0.31803	 -106.2309	   85.7557
 0.33303	 -102.5327	   81.0202
 0.34803	  -98.1327	   75.3861
 0.36303	  -93.0694	   68.9026
 0.37803	  -87.3864	   61.6257
 0.39302	  -81.1323	   53.6174
 0.40802	  -74.3604	   44.9461
 0.42302	  -67.1281	   35.6853
 0.43802	  -59.4967	   25.9135
 0.45302	  -51.5310	   15.7135
 0.46801	  -43.2986	    5.1721
 0.48301	  -34.8699	   -5.6206
 0.49801	  -26.3174	  -16.5720
 0.51301	  -17.7149	  -27.5874
 0.52800	   -9.1374	  -38.5707
 0.54300	   -0.6603	  -49.4255
 0.55800	    7.6414	  -60.0556
 0.57300	   15.6933	  -70.3659
 0.58800	   23.4228	  -80.2634
 0.60299	   30.7596	  -89.6580
 0.61799	   37.6363	  -98.4635
 0.63299	   43.9894	 -106.5984
 0.64799	   49.7595	 -113.9870
 0.66299	   54.8928	 -120.5600
 0.67798	   59.3407	 -126.2556
 0.69298	   63.0614	 -131.0198
 0.70798	   66.0195	 -134.8076
 0.72298	   68.1869	 -137.5829
 0.73798	   69.5431	 -139.3195
 0.75297	   70.0751	 -140.0007
 0.76797	   69.7780	 -139.6203
 0.78297	   68.6546	 -138.1818
 0.79797	   66.7155	 -135.6988
 0.81297	   63.9789	 -132.1946
 0.82796	   60.4705	 -127.7022
 0.84296	   56.2229	 -122.2632
 0.85796	   51.2755	 -115.9282
 0.87296	   45.6739	 -108.7554
 0.88796	   39.4694	 -100.8107
 0.90296	   32.7186	  -92.1665
 0.91795	   25.4829	  -82.9012
 0.93295	   17.8276	  -73.0988
 0.94795	    9.8216	  -62.8473
 0.96294	    1.5369	  -52.2389
 0.97795	   -6.9525	  -41.3684
 0.99294	  -15.5707	  -30.3329
 0.00794	  -24.2409	  -19.2309
 0.02294	  -32.8860	   -8.1610
 0.03794	  -41.4290	    2.7782
 0.05293	  -49.7941	   13.4895
 0.06793	  -57.9069	   23.8778
 0.08293	  -65.6956	   33.8510
 0.09793	  -73.0909	   43.3206
 0.11293	  -80.0276	   52.2028
 0.12792	  -86.4441	   60.4191
 0.14292	  -92.2842	   67.8972
 0.15792	  -97.4964	   74.5714
 0.17292	 -102.0353	   80.3834
 0.18792	 -105.8617	   85.2829
 0.20291	 -108.9426	   89.2279
 0.21791	 -111.2521	   92.1852
 0.23291	 -112.7712	   94.1304
 0.24791	 -113.4879	   95.0482
 0.26291	 -113.3977	   94.9326
 0.27790	 -112.5028	   93.7867
 0.29290	 -110.8125	   91.6224
 0.30790	 -108.3433	   88.4605
 0.32290	 -105.1178	   84.3303
 0.33790	 -101.1652	   79.2692
 0.35289	  -96.5208	   73.3221
 0.36789	  -91.2255	   66.5416
 0.38289	  -85.3254	   58.9866
 0.39789	  -78.8716	   50.7227
 0.41289	  -71.9197	   41.8209
 0.42789	  -64.5293	   32.3576
 0.44288	  -56.7636	   22.4137
 0.45788	  -48.6889	   12.0743
 0.47288	  -40.3744	    1.4277
 0.48787	  -31.8913	   -9.4348
 0.50287	  -23.3124	  -20.4198
 0.51787	  -14.7120	  -31.4325
 0.53287	   -6.1647	  -42.3771
 0.54787	    2.2547	  -53.1580
 0.56287	   10.4720	  -63.6802
 0.57786	   18.4143	  -73.8500
 0.59286	   26.0102	  -83.5765
 0.60786	   33.1911	  -92.7715
 0.62286	   39.8914	 -101.3511
 0.63786	   46.0493	 -109.2362
 0.65285	   51.6076	 -116.3534
 0.66785	   56.5139	 -122.6359
 0.68285	   60.7219	 -128.0241
 0.69785	   64.1913	 -132.4667
 0.71285	   66.8887	 -135.9206
 0.72784	   68.7878	 -138.3523
 0.74284	   69.8698	 -139.7378
 0.75784	   70.1238	 -140.0630
 0.77284	   69.5466	 -139.3239
 0.78784	   68.1431	 -137.5268
 0.80283	   65.9262	 -134.6881
 0.81783	   62.9162	 -130.8339
 0.83283	   59.1414	 -126.0003
 0.84783	   54.6368	 -120.2323
 0.86283	   49.4444	 -113.5836
 0.87782	   43.6125	 -106.1158
 0.89282	   37.1949	  -97.8983
 0.90782	   30.2509	  -89.0066
 0.92282	   22.8440	  -79.5222
 0.93781	   15.0419	  -69.5318
 0.95281	    6.9155	  -59.1261
 0.96781	   -1.4619	  -48.3989
 0.98281	  -10.0150	  -37.4469
 0.99781	  -18.6671	  -26.3681
 0.01280	  -27.3410	  -15.2613
 0.02780	  -35.9597	   -4.2252
 0.04280	  -44.4469	    6.6424
 0.05780	  -52.7274	   17.2455
 0.07280	  -60.7284	   27.4906
 0.08779	  -68.3793	   37.2875
 0.10279	  -75.6131	   46.5501
 0.11779	  -82.3662	   55.1974
 0.13279	  -88.5796	   63.1535
 0.14779	  -94.1989	   70.3490
 0.16279	  -99.1753	   76.7212
 0.17778	 -103.4655	   82.2147
 0.19278	 -107.0325	   86.7821
 0.20778	 -109.8456	   90.3842
 0.22278	 -111.8809	   92.9904
 0.23778	 -113.1215	   94.5790
 0.25277	 -113.5575	   95.1373
 0.26777	 -113.1862	   94.6618
 0.28277	 -112.0118	   93.1580
 0.29777	 -110.0458	   90.6406
 0.31277	 -107.3063	   87.1328
 0.32776	 -103.8184	   82.6666
 0.34276	  -99.6132	   77.2819
 0.35776	  -94.7282	   71.0267
 0.37276	  -89.2063	   63.9561
 0.38776	  -83.0960	   56.1319
 0.40275	  -76.4503	   47.6222
 0.41775	  -69.3270	   38.5009
 0.43275	  -61.7875	   28.8467
 0.44775	  -53.8967	   18.7428
 0.46274	  -45.7227	    8.2761
 0.47774	  -37.3357	   -2.4633
 0.49274	  -28.8079	  -13.3829
 0.50774	  -20.2129	  -24.3887
 0.52274	  -11.6250	  -35.3853
 0.53773	   -3.1190	  -46.2771
 0.55273	    5.2310	  -56.9691
 0.56773	   13.3514	  -67.3671
 0.58273	   21.1704	  -77.3792
 0.59773	   28.6181	  -86.9158
 0.61272	   35.6274	  -95.8911
 0.62772	   42.1347	 -104.2235
 0.64272	   48.0800	 -111.8364
 0.65772	   53.4083	 -118.6592
 0.67272	   58.0696	 -124.6279
 0.68772	   62.0196	 -129.6858
 0.70271	   65.2203	 -133.7843
 0.71771	   67.6406	 -136.8834
 0.73271	   69.2564	 -138.9523
 0.74771	   70.0511	 -139.9700
 0.76271	   70.0160	 -139.9250
 0.77770	   69.1501	 -138.8163
 0.79270	   67.4606	 -136.6530
 0.80770	   64.9625	 -133.4541
 0.82270	   61.6785	 -129.2491
 0.83770	   57.6390	 -124.0765
 0.85269	   52.8814	 -117.9845
 0.86769	   47.4500	 -111.0298
 0.88269	   41.3954	 -103.2770
 0.89769	   34.7739	  -94.7982
 0.91269	   27.6466	  -85.6719
 0.92768	   20.0794	  -75.9822
 0.94268	   12.1418	  -65.8182
 0.95768	    3.9062	  -55.2727
 0.97268	   -4.5525	  -44.4415
 0.98767	  -13.1579	  -33.4225
 0.00267	  -21.8326	  -22.3146
 0.01767	  -30.4992	  -11.2172
 0.03267	  -39.0806	   -0.2289
 0.04767	  -47.5008	   10.5530
 0.06266	  -55.6856	   21.0335
 0.07766	  -63.5632	   31.1206
 0.09266	  -71.0647	   40.7261
 0.10766	  -78.1247	   49.7662
 0.12266	  -84.6817	   58.1623
 0.13765	  -90.6788	   65.8415
 0.15265	  -96.0642	   72.7374
 0.16765	 -100.7912	   78.7903
 0.18265	 -104.8193	   83.9482
 0.19765	 -108.1138	   88.1667
 0.21264	 -110.6464	   91.4097
 0.22764	 -112.3959	   93.6498
 0.24264	 -113.3474	   94.8683
 0.25764	 -113.4935	   95.0554
 0.27264	 -112.8336	   94.2103
 0.28764	 -111.3741	   92.3414
 0.30263	 -109.1285	   89.4660
 0.31763	 -106.1171	   85.6099
 0.33263	 -102.3668	   80.8078
 0.34763	  -97.9110	   75.1023
 0.36263	  -92.7891	   68.5437
 0.37762	  -87.0459	   61.1897
 0.39262	  -80.7319	   53.1047
 0.40762	  -73.9022	   44.3594
 0.42262	  -66.6161	   35.0297
 0.43761	  -58.9369	   25.1966
 0.45261	  -50.9312	   14.9454
 0.46761	  -42.6681	    4.3648
 0.48261	  -34.2193	   -6.4538
 0.49761	  -25.6577	  -17.4168
 0.51260	  -17.0575	  -28.4291
 0.52760	   -8.4934	  -39.3953
 0.54260	   -0.0400	  -50.2198
 0.55760	    8.2289	  -60.8079
 0.57260	   16.2406	  -71.0666
 0.58759	   23.9241	  -80.9053
 0.60259	   31.2111	  -90.2361
 0.61759	   38.0361	  -98.9754
 0.63259	   44.3374	 -107.0440
 0.64759	   50.0571	 -114.3680
 0.66258	   55.1424	 -120.8797
 0.67758	   59.5457	 -126.5181
 0.69258	   63.2253	 -131.2296
 0.70758	   66.1455	 -134.9689
 0.72258	   68.2778	 -137.6993
 0.73757	   69.6005	 -139.3930
 0.75257	   70.0997	 -140.0322
 0.76757	   69.7688	 -139.6085
 0.78257	   68.6095	 -138.1240
 0.79757	   66.6311	 -135.5907
 0.81256	   63.8509	 -132.0307
 0.82756	   60.2939	 -127.4761
 0.84256	   55.9928	 -121.9686
 0.85756	   50.9871	 -115.5589
 0.87255	   45.3234	 -108.3066
 0.88756	   39.0542	 -100.2791
 0.90255	   32.2379	  -91.5510
 0.91755	   24.9378	  -82.2032
 0.93255	   17.2213	  -72.3224
 0.94755	    9.1596	  -61.9996
 0.96254	    0.8267	  -51.3295
 0.97754	   -7.7013	  -40.4096
 0.99254	  -16.3471	  -29.3387
 0.00754	  -25.0328	  -18.2169
 0.02254	  -33.6805	   -7.1437
 0.03753	  -42.2132	    3.7823
 0.05253	  -50.5554	   14.4642
 0.06753	  -58.6336	   24.8083
 0.08253	  -66.3773	   34.7239
 0.09753	  -73.7188	   44.1246
 0.11252	  -80.5946	   52.9289
 0.12752	  -86.9453	   61.0608
 0.14252	  -92.7161	   68.4503
 0.15752	  -97.8577	   75.0340
 0.17252	 -102.3260	   80.7555
 0.18751	 -106.0828	   85.5660
 0.20251	 -109.0962	   89.4246
 0.21751	 -111.3406	   92.2985
 0.23251	 -112.7971	   94.1636
 0.24751	 -113.4536	   95.0043
 0.26250	 -113.3050	   94.8139
 0.27750	 -112.3529	   93.5948
 0.29250	 -110.6062	   91.3581
 0.30750	 -108.0804	   88.1239
 0.32250	 -104.7979	   83.9208
 0.33749	 -100.7877	   78.7858
 0.35249	  -96.0851	   72.7643
 0.36749	  -90.7314	   65.9089
 0.38249	  -84.7734	   58.2798
 0.39748	  -78.2633	   49.9437
 0.41249	  -71.2579	   40.9734
 0.42748	  -63.8183	   31.4472
 0.44248	  -56.0093	   21.4479
 0.45748	  -47.8988	   11.0626
 0.47247	  -39.5574	    0.3816
 0.48747	  -31.0576	  -10.5023
 0.50247	  -22.4732	  -21.4944
 0.51747	  -13.8790	  -32.4991
 0.53247	   -5.3499	  -43.4205
 0.54747	    3.0398	  -54.1633
 0.56246	   11.2164	  -64.6333
 0.57746	   19.1081	  -74.7385
 0.59246	   26.6451	  -84.3894
 0.60746	   33.7603	  -93.5003
 0.62246	   40.3901	 -101.9896
 0.63745	   46.4745	 -109.7806
 0.65245	   51.9581	 -116.8022
 0.66745	   56.7903	 -122.9898
 0.68245	   60.9261	 -128.2856
 0.69745	   64.3263	 -132.6395
 0.71244	   66.9580	 -136.0094
 0.72744	   68.7953	 -138.3620
 0.74244	   69.8193	 -139.6731
 0.75744	   70.0185	 -139.9282
 0.77244	   69.3890	 -139.1222
 0.78743	   67.9350	 -137.2603
 0.80243	   65.6681	 -134.3576
 0.81743	   62.6080	 -130.4392
 0.83243	   58.7819	 -125.5400
 0.84743	   54.2246	 -119.7045
 0.86242	   48.9778	 -112.9861
 0.87742	   43.0900	 -105.4468
 0.89242	   36.6157	  -97.1566
 0.90742	   29.6151	  -88.1925
 0.92241	   22.1531	  -78.6376
 0.93741	   14.2990	  -68.5805
 0.95241	    6.1253	  -58.1142
 0.96741	   -2.2928	  -47.3350
 0.98241	  -10.8781	  -36.3417
 0.99740	  -19.5524	  -25.2344
 0.01240	  -28.2373	  -14.1136
 0.02740	  -36.8548	   -3.0791
 0.04240	  -45.3278	    7.7704
 0.05740	  -53.5814	   18.3390
 0.07239	  -61.5429	   28.5336
 0.08739	  -69.1428	   38.2651
 0.10239	  -76.3150	   47.4490
 0.11739	  -82.9978	   56.0061
 0.13239	  -89.1336	   63.8630
 0.14739	  -94.6702	   70.9525
 0.16238	  -99.5605	   77.2143
 0.17738	 -103.7630	   82.5956
 0.19238	 -107.2423	   87.0507
 0.20738	 -109.9691	   90.5423
 0.22238	 -111.9205	   93.0412
 0.23737	 -113.0805	   94.5264
 0.25237	 -113.4394	   94.9860
 0.26737	 -112.9946	   94.4164
 0.28237	 -111.7502	   92.8230
 0.29737	 -109.7173	   90.2200
 0.31236	 -106.9138	   86.6301
 0.32736	 -103.3640	   82.0847
 0.34236	  -99.0989	   76.6233
 0.35736	  -94.1557	   70.2937
 0.37235	  -88.5775	   63.1508
 0.38735	  -82.4129	   55.2572
 0.40235	  -75.7156	   46.6815
 0.41735	  -68.5442	   37.4986
 0.43235	  -60.9612	   27.7887
 0.44734	  -53.0328	   17.6366
 0.46234	  -44.8284	    7.1309
 0.47734	  -36.4194	   -3.6365
 0.49234	  -27.8795	  -14.5718
 0.50734	  -19.2832	  -25.5791
 0.52233	  -10.7057	  -36.5625
 0.53733	   -2.2221	  -47.4256
 0.55233	    6.0932	  -58.0732
 0.56733	   14.1672	  -68.4118
 0.58233	   21.9287	  -78.3502
 0.59732	   29.3091	  -87.8006
 0.61232	   36.2427	  -96.6790
 0.62732	   42.6677	 -104.9060
 0.64232	   48.5261	 -112.4077
 0.65732	   53.7648	 -119.1157
 0.67232	   58.3358	 -124.9688
 0.68731	   62.1967	 -129.9125
 0.70231	   65.3109	 -133.9003
 0.71731	   67.6487	 -136.8937
 0.73231	   69.1867	 -138.8631
 0.74731	   69.9089	 -139.7879
 0.76230	   69.8067	 -139.6570
 0.77730	   68.8788	 -138.4689
 0.79230	   67.1318	 -136.2319
 0.80730	   64.5799	 -132.9643
 0.82230	   61.2451	 -128.6941
 0.83729	   57.1566	 -123.4589
 0.85229	   52.3514	 -117.3058
 0.86729	   46.8730	 -110.2908
 0.88229	   40.7716	 -102.4782
 0.89728	   34.1037	  -93.9400
 0.91228	   26.9308	  -84.7553
 0.92728	   19.3195	  -75.0092
 0.94228	   11.3404	  -64.7921
 0.95728	    3.0673	  -54.1985
 0.97227	   -5.4234	  -43.3263
 0.98727	  -14.0538	  -32.2753
 0.00227	  -22.7449	  -21.1465
 0.01727	  -31.4179	  -10.0409
 0.03227	  -39.9944	    0.9412
 0.04726	  -48.3978	   11.7015
 0.06226	  -56.5533	   22.1444
 0.07726	  -64.3891	   32.1781
 0.09226	  -71.8369	   41.7148
 0.10726	  -78.8320	   50.6719
 0.12225	  -85.3143	   58.9724
 0.13725	  -91.2285	   66.5454
 0.15225	  -96.5245	   73.3269
 0.16725	 -101.1578	   79.2597
 0.18225	 -105.0895	   84.2942
 0.19724	 -108.2870	   88.3885
 0.21224	 -110.7239	   91.5089
 0.22724	 -112.3800	   93.6296
 0.24224	 -113.2421	   94.7334
 0.25724	 -113.3033	   94.8117
 0.27224	 -112.5634	   93.8644
 0.28723	 -111.0293	   91.8999
 0.30223	 -108.7142	   88.9355
 0.31723	 -105.6380	   84.9965
 0.33223	 -101.8274	   80.1172
 0.34723	  -97.3152	   74.3393
 0.36222	  -92.1401	   67.7127
 0.37722	  -86.3471	   60.2949
 0.39222	  -79.9862	   52.1499
 0.40722	  -73.1128	   43.3486
 0.42221	  -65.7866	   33.9676
 0.43721	  -58.0716	   24.0887
 0.45221	  -50.0353	   13.7983
 0.46721	  -41.7480	    3.1866
 0.48221	  -33.2825	   -7.6533
 0.49720	  -24.7130	  -18.6263
 0.51220	  -16.1150	  -29.6360
 0.52720	   -7.5640	  -40.5853
 0.54220	    0.8646	  -51.3780
 0.55720	    9.0965	  -61.9188
 0.57219	   17.0590	  -72.1146
 0.58719	   24.6817	  -81.8754
 0.60219	   31.8972	  -91.1146
 0.61719	   38.6411	  -99.7501
 0.63219	   44.8534	 -107.7048
 0.64718	   50.4783	 -114.9074
 0.66218	   55.4651	 -121.2929
 0.67718	   59.7683	 -126.8030
 0.69218	   63.3483	 -131.3871
 0.70718	   66.1716	 -135.0024
 0.72217	   68.2115	 -137.6144
 0.73717	   69.4477	 -139.1973
 0.75217	   69.8671	 -139.7344
 0.76717	   69.4640	 -139.2183
 0.78217	   68.2400	 -137.6510
 0.79717	   66.2043	 -135.0443
 0.81216	   63.3735	 -131.4194
 0.82716	   59.7717	 -126.8074
 0.84216	   55.4304	 -121.2485
 0.85715	   50.3882	 -114.7921
 0.87215	   44.6905	 -107.4963
 0.88715	   38.3891	  -99.4274
 0.90215	   31.5415	  -90.6592
 0.91715	   24.2109	  -81.2725
 0.93215	   16.4649	  -71.3539
 0.94714	    8.3751	  -60.9951
 0.96214	    0.0165	  -50.2920
 0.97714	   -8.5338	  -39.3435
 0.99214	  -17.1971	  -28.2504
 0.00714	  -25.8938	  -17.1144
 0.02213	  -34.5446	   -6.0373
 0.03713	  -43.0710	    4.8807
 0.05213	  -51.3964	   15.5412
 0.06713	  -59.4466	   25.8493
 0.08213	  -67.1502	   35.7137
 0.09712	  -74.4400	   45.0481
 0.11212	  -81.2527	   53.7716
 0.12712	  -87.5298	   61.8093
 0.14212	  -93.2180	   69.0930
 0.15712	  -98.2696	   75.5614
 0.17211	 -102.6424	   81.1606
 0.18711	 -106.3003	   85.8446
 0.20211	 -109.2137	   89.5751
 0.21711	 -111.3590	   92.3221
 0.23211	 -112.7191	   94.0637
 0.24710	 -113.2836	   94.7865
 0.26210	 -113.0486	   94.4856
 0.27710	 -112.0167	   93.1642
 0.29210	 -110.1971	   90.8343
 0.30709	 -107.6056	   87.5160
 0.32209	 -104.2644	   83.2376
 0.33709	 -100.2019	   78.0357
 0.35209	  -95.4527	   71.9544
 0.36709	  -90.0572	   65.0456
 0.38208	  -84.0618	   57.3685
 0.39708	  -77.5177	   48.9890
 0.41208	  -70.4814	   39.9792
 0.42708	  -63.0140	   30.4172
 0.44208	  -55.1802	   20.3863
 0.45707	  -47.0486	    9.9739
 0.47207	  -38.6904	   -0.7286
 0.48707	  -30.1793	  -11.6269
 0.50207	  -21.5903	  -22.6250
 0.51707	  -12.9994	  -33.6255
 0.53207	   -4.4828	  -44.5308
 0.54706	    3.8839	  -55.2442
 0.56206	   12.0263	  -65.6703
 0.57706	   19.8719	  -75.7165
 0.59206	   27.3510	  -85.2933
 0.60706	   34.3968	  -94.3153
 0.62205	   40.9465	 -102.7021
 0.63705	   46.9416	 -110.3787
 0.65205	   52.3285	 -117.2766
 0.66705	   57.0588	 -123.3336
 0.68205	   61.0898	 -128.4953
 0.69704	   64.3850	 -132.7146
 0.71204	   66.9139	 -135.9529
 0.72704	   68.6531	 -138.1799
 0.74204	   69.5857	 -139.3740
 0.75704	   69.7019	 -139.5228
 0.77203	   68.9991	 -138.6230
 0.78703	   67.4822	 -136.6805
 0.80203	   65.1628	 -133.7106
 0.81703	   62.0604	 -129.7380
 0.83202	   58.2012	 -124.7964
 0.84702	   53.6188	 -118.9287
 0.86202	   48.3533	 -112.1863
 0.87702	   42.4515	 -104.6292
 0.89202	   35.9664	  -96.3252
 0.90701	   28.9567	  -87.3494
 0.92201	   21.4860	  -77.7833
 0.93701	   13.6228	  -67.7147
 0.95201	    5.4394	  -57.2359
 0.96701	   -2.9890	  -46.4435
 0.98200	  -11.5846	  -35.4371
 0.99700	  -20.2682	  -24.3179
 0.01200	  -28.9598	  -13.1884
 0.02700	  -37.5799	   -2.1506
 0.04200	  -46.0498	    8.6949
 0.05700	  -54.2927	   19.2499
 0.07199	  -62.2346	   29.4193
 0.08699	  -69.8046	   39.1125
 0.10199	  -76.9360	   48.2441
 0.11699	  -83.5666	   56.7345
 0.13199	  -89.6394	   64.5106
 0.14698	  -95.1027	   71.5063
 0.16198	  -99.9108	   77.6630
 0.17698	 -104.0241	   82.9300
 0.19198	 -107.4092	   87.2645
 0.20698	 -110.0391	   90.6321
 0.22197	 -111.8936	   93.0067
 0.23697	 -112.9587	   94.3706
 0.25197	 -113.2272	   94.7144
 0.26697	 -112.6984	   94.0372
 0.28197	 -111.3778	   92.3462
 0.29696	 -109.2777	   89.6570
 0.31196	 -106.4163	   85.9931
 0.32696	 -102.8181	   81.3857
 0.34196	  -98.5137	   75.8740
 0.35695	  -93.5393	   69.5044
 0.37195	  -87.9369	   62.3306
 0.38695	  -81.7538	   54.4132
 0.40195	  -75.0423	   45.8193
 0.41695	  -67.8597	   36.6221
 0.43194	  -60.2673	   26.9002
 0.44694	  -52.3307	   16.7375
 0.46194	  -44.1187	    6.2222
 0.47694	  -35.7030	   -4.5539
 0.49194	  -27.1577	  -15.4960
 0.50693	  -18.5583	  -26.5074
 0.52193	   -9.9813	  -37.4900
 0.53693	   -1.5034	  -48.3459
 0.55193	    6.7995	  -58.9775
 0.56693	   14.8526	  -69.2894
 0.58192	   22.5833	  -79.1885
 0.59692	   29.9220	  -88.5855
 0.61192	   36.8024	  -97.3957
 0.62692	   43.1624	 -105.5396
 0.64192	   48.9449	 -112.9439
 0.65692	   54.0977	 -119.5420
 0.67191	   58.5747	 -125.2747
 0.68691	   62.3357	 -130.0906
 0.70191	   65.3471	 -133.9466
 0.71691	   67.5818	 -136.8081
 0.73191	   69.0199	 -138.6495
 0.74690	   69.6481	 -139.4539
 0.76190	   69.4605	 -139.2138
 0.77690	   68.4583	 -137.9305
 0.79190	   66.6497	 -135.6145
 0.80689	   64.0499	 -132.2856
 0.82189	   60.6812	 -127.9720
 0.83689	   56.5725	 -122.7109
 0.85189	   51.7595	 -116.5479
 0.86689	   46.2841	 -109.5368
 0.88188	   40.1943	 -101.7390
 0.89688	   33.5439	  -93.2233
 0.91188	   26.3920	  -84.0654
 0.92688	   18.8025	  -74.3472
 0.94188	   10.8437	  -64.1561
 0.95687	    2.5875	  -53.5842
 0.97187	   -5.8910	  -42.7276
 0.98687	  -14.5144	  -31.6855
 0.00187	  -23.2038	  -20.5588
 0.01687	  -31.8796	   -9.4497
 0.03186	  -40.4620	    1.5399
 0.04686	  -48.8725	   12.3094
 0.06186	  -57.0342	   22.7603
 0.07686	  -64.8729	   32.7976
 0.09186	  -72.3179	   42.3307
 0.10685	  -79.3023	   51.2741
 0.12185	  -85.7644	   59.5487
 0.13685	  -91.6475	   67.0820
 0.15185	  -96.9012	   73.8092
 0.16685	 -101.4809	   79.6734
 0.18185	 -105.3488	   84.6262
 0.19684	 -108.4736	   88.6275
 0.21184	 -110.8311	   91.6462
 0.22684	 -112.4039	   93.6601
 0.24183	 -113.1812	   94.6555
 0.25684	 -113.1594	   94.6275
 0.27183	 -112.3412	   93.5798
 0.28683	 -110.7358	   91.5241
 0.30183	 -108.3587	   88.4803
 0.31683	 -105.2317	   84.4762
 0.33182	 -101.3821	   79.5469
 0.34682	  -96.8429	   73.7346
 0.36182	  -91.6527	   67.0886
 0.37682	  -85.8551	   59.6648
 0.39182	  -79.4984	   51.5253
 0.40681	  -72.6359	   42.7380
 0.42181	  -65.3250	   33.3764
 0.43681	  -57.6271	   23.5194
 0.45181	  -49.6073	   13.2502
 0.46681	  -41.3340	    2.6564
 0.48180	  -32.8783	   -8.1709
 0.49680	  -24.3136	  -19.1378
 0.51180	  -15.7150	  -30.1482
 0.52680	   -7.1585	  -41.1045
 0.54180	    1.2792	  -51.9089
 0.55679	    9.5222	  -62.4639
 0.57179	   17.4956	  -72.6736
 0.58679	   25.1263	  -82.4446
 0.60179	   32.3441	  -91.6870
 0.61679	   39.0826	 -100.3154
 0.63178	   45.2793	 -108.2502
 0.64678	   50.8770	 -115.4179
 0.66178	   55.8241	 -121.7526
 0.67678	   60.0752	 -127.1961
 0.69178	   63.5916	 -131.6988
 0.70677	   66.3416	 -135.2201
 0.72177	   68.3009	 -137.7288
 0.73677	   69.4524	 -139.2033
 0.75177	   69.7867	 -139.6315
 0.76676	   69.3020	 -139.0107
 0.78177	   68.0035	 -137.3480
 0.79676	   65.9039	 -134.6596
 0.81176	   63.0228	 -130.9704
 0.82676	   59.3866	 -126.3143
 0.84175	   55.0280	 -120.7332
 0.85675	   49.9858	 -114.2767
 0.87175	   44.3046	 -107.0021
 0.88675	   38.0344	  -98.9733
 0.90175	   31.2303	  -90.2608
 0.91675	   23.9519	  -80.9408
 0.93174	   16.2628	  -71.0951
 0.94674	    8.2307	  -60.8101
 0.96174	   -0.0739	  -50.1763
 0.97674	   -8.5773	  -39.2878
 0.99174	  -17.2041	  -28.2413
 0.00673	  -25.8774	  -17.1354
 0.02173	  -34.5191	   -6.0699
 0.03673	  -43.0513	    4.8555
 0.05173	  -51.3968	   15.5417
 0.06673	  -59.4794	   25.8913
 0.08172	  -67.2256	   35.8102
 0.09672	  -74.5646	   45.2077
 0.11172	  -81.4295	   53.9980
 0.12672	  -87.7580	   62.1014
 0.14172	  -93.4928	   69.4448
 0.15671	  -98.5827	   75.9623
 0.17171	 -102.9829	   81.5967
 0.18671	 -106.6553	   86.2992
 0.20171	 -109.5691	   90.0302
 0.21671	 -111.7007	   92.7597
 0.23170	 -113.0341	   94.4671
 0.24670	 -113.5609	   95.1416
 0.26170	 -113.2797	   94.7816
 0.27670	 -112.1966	   93.3947
 0.29169	 -110.3246	   90.9976
 0.30669	 -107.6830	   87.6151
 0.32169	 -104.2977	   83.2803
 0.33669	 -100.2002	   78.0335
 0.35169	  -95.4275	   71.9222
 0.36668	  -90.0218	   65.0002
 0.38168	  -84.0297	   57.3275
 0.39668	  -77.5024	   48.9694
 0.41168	  -70.4947	   39.9962
 0.42668	  -63.0653	   30.4830
 0.44168	  -55.2759	   20.5088
 0.45667	  -47.1912	   10.1565
 0.47167	  -38.8784	   -0.4879
 0.48667	  -30.4069	  -11.3354
 0.50167	  -21.8481	  -22.2949
 0.51667	  -13.2745	  -33.2731
 0.53166	   -4.7599	  -44.1759
 0.54666	    3.6216	  -54.9084
 0.56166	   11.7963	  -65.3758
 0.57666	   19.6907	  -75.4845
 0.59166	   27.2333	  -85.1426
 0.60665	   34.3543	  -94.2610
 0.62165	   40.9872	 -102.7543
 0.63665	   47.0692	 -110.5421
 0.65165	   52.5418	 -117.5497
 0.66665	   57.3522	 -123.7094
 0.68164	   61.4536	 -128.9611
 0.69664	   64.8059	 -133.2536
 0.71164	   67.3763	 -136.5450
 0.72664	   69.1401	 -138.8034
 0.74163	   70.0803	 -140.0073
 0.75663	   70.1885	 -140.1460
 0.77163	   69.4648	 -139.2193
 0.78663	   67.9173	 -137.2376
 0.80163	   65.5621	 -134.2219
 0.81662	   62.4233	 -130.2027
 0.83162	   58.5319	 -125.2198
 0.84662	   53.9258	 -119.3219
 0.86162	   48.6492	 -112.5652
 0.87662	   42.7515	 -105.0134
 0.89161	   36.2874	  -96.7363
 0.90661	   29.3158	  -87.8092
 0.92161	   21.8992	  -78.3124
 0.93661	   14.1036	  -68.3303
 0.95161	    5.9974	  -57.9505
 0.96660	   -2.3488	  -47.2633
 0.98160	  -10.8628	  -36.3613
 0.99660	  -19.4712	  -25.3384
 0.01160	  -28.1001	  -14.2893
 0.02660	  -36.6751	   -3.3091
 0.04160	  -45.1225	    7.5075
 0.05659	  -53.3690	   18.0670
 0.07159	  -61.3427	   28.2773
 0.08659	  -68.9739	   38.0488
 0.10159	  -76.1948	   47.2951
 0.11659	  -82.9412	   55.9336
 0.13158	  -89.1521	   63.8866
 0.14658	  -94.7711	   71.0817
 0.16158	  -99.7468	   77.4530
 0.17658	 -104.0333	   82.9417
 0.19158	 -107.5908	   87.4970
 0.20657	 -110.3864	   91.0767
 0.22157	 -112.3942	   93.6477
 0.23657	 -113.5959	   95.1865
 0.25157	 -113.9811	   95.6796
 0.26656	 -113.5470	   95.1239
 0.28156	 -112.2992	   93.5260
 0.29656	 -110.2506	   90.9028
 0.31156	 -107.4220	   87.2808
 0.32656	 -103.8413	   82.6958
 0.34155	  -99.5432	   77.1923
 0.35655	  -94.5687	   70.8225
 0.37155	  -88.9643	   63.6462
 0.38655	  -82.7818	   55.7296
 0.40155	  -76.0771	   47.1444
 0.41654	  -68.9102	   37.9672
 0.43154	  -61.3440	   28.2789
 0.44654	  -53.4441	   18.1633
 0.46154	  -45.2783	    7.7071
 0.47654	  -36.9157	   -3.0011
 0.49153	  -28.4265	  -13.8713
 0.50653	  -19.8818	  -24.8127
 0.52153	  -11.3525	  -35.7343
 0.53653	   -2.9098	  -46.5450
 0.55153	    5.3759	  -57.1547
 0.56652	   13.4349	  -67.4740
 0.58152	   21.1988	  -77.4156
 0.59652	   28.6009	  -86.8938
 0.61152	   35.5766	  -95.8261
 0.62652	   42.0639	 -104.1328
 0.64152	   48.0037	 -111.7387
 0.65651	   53.3409	 -118.5729
 0.67151	   58.0245	 -124.5701
 0.68651	   62.0085	 -129.6716
 0.70151	   65.2524	 -133.8254
 0.71651	   67.7222	 -136.9879
 0.73150	   69.3905	 -139.1241
 0.74650	   70.2375	 -140.2087
 0.76150	   70.2513	 -140.2264
 0.77650	   69.4285	 -139.1728
 0.79149	   67.7741	 -137.0543
 0.80649	   65.3019	 -133.8888
 0.82149	   62.0344	 -129.7047
 0.83649	   58.0023	 -124.5417
 0.85149	   53.2446	 -118.4495
 0.86648	   47.8074	 -111.4874
 0.88148	   41.7440	 -103.7232
 0.89648	   35.1132	  -95.2327
 0.91148	   27.9793	  -86.0979
 0.92648	   20.4107	  -76.4064
 0.94147	   12.4789	  -66.2499
 0.95647	    4.2580	  -55.7232
 0.97147	   -4.1763	  -44.9232
 0.98647	  -12.7479	  -33.9475
 0.00147	  -21.3803	  -22.8939
 0.01646	  -29.9979	  -11.8592
 0.03146	  -38.5262	   -0.9388
 0.04646	  -46.8925	    9.7740
 0.06146	  -55.0262	   20.1890
 0.07646	  -62.8592	   30.2191
 0.09145	  -70.3264	   39.7806
 0.10645	  -77.3658	   48.7944
 0.12145	  -83.9190	   57.1857
 0.13645	  -89.9313	   64.8844
 0.15145	  -95.3523	   71.8259
 0.16645	 -100.1359	   77.9512
 0.18144	 -104.2409	   83.2075
 0.19644	 -107.6311	   87.5486
 0.21144	 -110.2758	   90.9351
 0.22643	 -112.1503	   93.3354
 0.24143	 -113.2361	   94.7257
 0.25643	 -113.5211	   95.0906
 0.27143	 -113.0003	   94.4237
 0.28643	 -111.6757	   92.7276
 0.30143	 -109.5566	   90.0142
 0.31642	 -106.6599	   86.3050
 0.33142	 -103.0098	   81.6311
 0.34642	  -98.6376	   76.0327
 0.36142	  -93.5821	   69.5592
 0.37642	  -87.8885	   62.2686
 0.39141	  -81.6083	   54.2269
 0.40641	  -74.7986	   45.5073
 0.42141	  -67.5218	   36.1895
 0.43641	  -59.8443	   26.3586
 0.45141	  -51.8361	   16.1042
 0.46640	  -43.5699	    5.5194
 0.48140	  -35.1201	   -5.3003
 0.49640	  -26.5624	  -16.2583
 0.51140	  -17.9727	  -27.2572
 0.52640	   -9.4265	  -38.2004
 0.54139	   -0.9983	  -48.9926
 0.55639	    7.2391	  -59.5404
 0.57139	   15.2151	  -69.7535
 0.58639	   22.8617	  -79.5449
 0.60139	   30.1141	  -88.8314
 0.61638	   36.9107	  -97.5344
 0.63138	   43.1941	 -105.5801
 0.64638	   48.9104	 -112.8998
 0.66138	   54.0107	 -119.4306
 0.67637	   58.4504	 -125.1155
 0.69137	   62.1901	 -129.9041
 0.70637	   65.1955	 -133.7525
 0.72137	   67.4382	 -136.6242
 0.73637	   68.8956	 -138.4904
 0.75136	   69.5514	 -139.3301
 0.76636	   69.3959	 -139.1311
 0.78136	   68.4265	 -137.8897
 0.79636	   66.6477	 -135.6119
 0.81136	   64.0713	 -132.3130
 0.82635	   60.7170	 -128.0178
 0.84135	   56.6119	 -122.7614
 0.85635	   51.7910	 -116.5883
 0.87135	   46.2964	 -109.5526
 0.88635	   40.1777	 -101.7177
 0.90135	   33.4910	  -93.1555
 0.91634	   26.2984	  -83.9456
 0.93134	   18.6677	  -74.1745
 0.94634	   10.6709	  -63.9348
 0.96134	    2.3839	  -53.3235
 0.97634	   -6.1148	  -42.4410
 0.99133	  -14.7452	  -31.3900
 0.00633	  -23.4263	  -20.2740
 0.02133	  -32.0778	   -9.1959
 0.03633	  -40.6204	    1.7427
 0.05133	  -48.9770	   12.4432
 0.06632	  -57.0734	   22.8105
 0.08132	  -64.8387	   32.7537
 0.09632	  -72.2061	   42.1875
 0.11132	  -79.1133	   51.0321
 0.12632	  -85.5029	   59.2139
 0.14131	  -91.3225	   66.6658
 0.15631	  -96.5251	   73.3276
 0.17131	 -101.0691	   79.1461
 0.18631	 -104.9184	   84.0751
 0.20130	 -108.0429	   88.0759
 0.21630	 -110.4179	   91.1170
 0.23130	 -112.0246	   93.1745
 0.24630	 -112.8503	   94.2317
 0.26130	 -112.8881	   94.2801
 0.27629	 -112.1371	   93.3184
 0.29129	 -110.6026	   91.3535
 0.30629	 -108.2960	   88.4001
 0.32129	 -105.2352	   84.4808
 0.33629	 -101.4441	   79.6263
 0.35128	  -96.9529	   73.8754
 0.36628	  -91.7982	   67.2749
 0.38128	  -86.0224	   59.8790
 0.39628	  -79.6739	   51.7499
 0.41128	  -72.8068	   42.9567
 0.42628	  -65.4802	   33.5752
 0.44127	  -57.7583	   23.6875
 0.45627	  -49.7091	   13.3807
 0.47127	  -41.4045	    2.7467
 0.48627	  -32.9190	   -8.1188
 0.50127	  -24.3293	  -19.1177
 0.51626	  -15.7132	  -30.1504
 0.53126	   -7.1491	  -41.1166
 0.54626	    1.2853	  -51.9167
 0.56126	    9.5134	  -62.4527
 0.57626	   17.4610	  -72.6294
 0.59125	   25.0563	  -82.3551
 0.60625	   32.2315	  -91.5428
 0.62125	   38.9228	 -100.1108
 0.63625	   45.0709	 -107.9833
 0.65125	   50.6220	 -115.0914
 0.66624	   55.5276	 -121.3729
 0.68124	   59.7452	 -126.7734
 0.69624	   63.2383	 -131.2463
 0.71124	   65.9769	 -134.7530
 0.72623	   67.9373	 -137.2633
 0.74123	   69.1024	 -138.7552
 0.75623	   69.4618	 -139.2154
 0.77123	   69.0119	 -138.6393
 0.78623	   67.7558	 -137.0308
 0.80122	   65.7032	 -134.4026
 0.81622	   62.8708	 -130.7758
 0.83122	   59.2820	 -126.1803
 0.84622	   54.9667	 -120.6547
 0.86122	   49.9614	 -114.2455
 0.87621	   44.3090	 -107.0077
 0.89121	   38.0584	  -99.0040
 0.90621	   31.2646	  -90.3046
 0.92121	   23.9876	  -80.9866
 0.93621	   16.2927	  -71.1334
 0.95120	    8.2493	  -60.8340
 0.96620	   -0.0692	  -50.1824
 0.98120	   -8.5865	  -39.2760
 0.99620	  -17.2244	  -28.2154
 0.01120	  -25.9030	  -17.1027
 0.02620	  -34.5421	   -6.0404
 0.04119	  -43.0621	    4.8693
 0.05619	  -51.3848	   15.5263
 0.07119	  -59.4341	   25.8333
 0.08619	  -67.1373	   35.6971
 0.10119	  -74.4253	   45.0293
 0.11618	  -81.2338	   53.7474
 0.13118	  -87.5033	   61.7754
 0.14618	  -93.1802	   69.0445
 0.16118	  -98.2167	   75.4937
 0.17617	 -102.5712	   81.0696
 0.19117	 -106.2087	   85.7273
 0.20617	 -109.1007	   89.4304
 0.22117	 -111.2250	   92.1505
 0.23617	 -112.5664	   93.8682
 0.25116	 -113.1159	   94.5718
 0.26616	 -112.8712	   94.2584
 0.28116	 -111.8360	   92.9329
 0.29616	 -110.0204	   90.6081
 0.31116	 -107.4407	   87.3048
 0.32615	 -104.1189	   83.0513
 0.34115	 -100.0829	   77.8833
 0.35615	  -95.3662	   71.8436
 0.37115	  -90.0079	   64.9824
 0.38615	  -84.0522	   57.3563
 0.40114	  -77.5487	   49.0287
 0.41614	  -70.5514	   40.0688
 0.43114	  -63.1192	   30.5520
 0.44614	  -55.3150	   20.5588
 0.46114	  -47.2054	   10.1747
 0.47613	  -38.8606	   -0.5107
 0.49113	  -30.3532	  -11.4043
 0.50613	  -21.7582	  -22.4100
 0.52113	  -13.1519	  -33.4302
 0.53613	   -4.6115	  -44.3659
 0.55113	    3.7857	  -55.1185
 0.56612	   11.9636	  -65.5901
 0.58112	   19.8474	  -75.6851
 0.59612	   27.3647	  -85.3108
 0.61111	   34.4464	  -94.3789
 0.62612	   41.0276	 -102.8059
 0.64111	   47.0476	 -110.5145
 0.65611	   52.4514	 -117.4339
 0.67111	   57.1896	 -123.5011
 0.68611	   61.2193	 -128.6610
 0.70110	   64.5040	 -132.8671
 0.71610	   67.0147	 -136.0819
 0.73110	   68.7290	 -138.2771
 0.74610	   69.6324	 -139.4338
 0.76110	   69.7172	 -139.5425
 0.77609	   68.9836	 -138.6031
 0.79109	   67.4386	 -136.6247
 0.80609	   65.0966	 -133.6258
 0.82109	   61.9788	 -129.6335
 0.83609	   58.1132	 -124.6837
 0.85108	   53.5342	 -118.8204
 0.86608	   48.2826	 -112.0958
 0.88108	   42.4047	 -104.5693
 0.89608	   35.9526	  -96.3076
 0.91108	   28.9834	  -87.3835
 0.92607	   21.5587	  -77.8764
 0.94107	   13.7444	  -67.8704
 0.95607	    5.6103	  -57.4547
 0.97107	   -2.7712	  -46.7224
 0.98607	  -11.3249	  -35.7696
 0.00106	  -19.9738	  -24.6948
 0.01606	  -28.6400	  -13.5979
 0.03106	  -37.2452	   -2.5791
 0.04606	  -45.7115	    8.2617
 0.06106	  -53.9622	   18.8266
 0.07605	  -61.9226	   29.0198
 0.09105	  -69.5211	   38.7494
 0.10605	  -76.6891	   47.9280
 0.12105	  -83.3627	   56.4734
 0.13604	  -89.4827	   64.3100
 0.15105	  -94.9954	   71.3689
 0.16604	  -99.8529	   77.5888
 0.18104	 -104.0138	   82.9167
 0.19604	 -107.4432	   87.3080
 0.21103	 -110.1130	   90.7267
 0.22603	 -112.0023	   93.1459
 0.24103	 -113.0971	   94.5477
 0.25603	 -113.3902	   94.9230
 0.27103	 -112.8815	   94.2716
 0.28603	 -111.5776	   92.6020
 0.30102	 -109.4917	   89.9311
 0.31602	 -106.6434	   86.2838
 0.33102	 -103.0581	   81.6930
 0.34602	  -98.7676	   76.1990
 0.36102	  -93.8087	   69.8493
 0.37601	  -88.2239	   62.6980
 0.39101	  -82.0604	   54.8059
 0.40601	  -75.3704	   46.2395
 0.42101	  -68.2102	   37.0710
 0.43601	  -60.6402	   27.3777
 0.45100	  -52.7244	   17.2417
 0.46600	  -44.5300	    6.7489
 0.48100	  -36.1271	   -4.0109
 0.49600	  -27.5879	  -14.9452
 0.51100	  -18.9865	  -25.9591
 0.52599	  -10.3982	  -36.9563
 0.54099	   -1.8987	  -47.8396
 0.55599	    6.4361	  -58.5122
 0.57099	   14.5314	  -68.8782
 0.58599	   22.3139	  -78.8434
 0.60098	   29.7123	  -88.3169
 0.61598	   36.6586	  -97.2116
 0.63098	   43.0885	 -105.4450
 0.64598	   48.9423	 -112.9405
 0.66097	   54.1651	 -119.6283
 0.67597	   58.7082	 -125.4457
 0.69097	   62.5290	 -130.3381
 0.70597	   65.5919	 -134.2600
 0.72097	   67.8681	 -137.1747
 0.73596	   69.3367	 -139.0551
 0.75096	   69.9841	 -139.8842
 0.76596	   69.8048	 -139.6547
 0.78096	   68.8008	 -138.3691
 0.79596	   66.9819	 -136.0399
 0.81096	   64.3652	 -132.6893
 0.82595	   60.9752	 -128.3485
 0.84095	   56.8434	 -123.0578
 0.85595	   52.0078	 -116.8659
 0.87095	   46.5126	 -109.8294
 0.88595	   40.4077	 -102.0122
 0.90094	   33.7484	  -93.4851
 0.91594	   26.5946	  -84.3248
 0.93094	   19.0106	  -74.6136
 0.94594	   11.0643	  -64.4385
 0.96094	    2.8266	  -53.8903
 0.97593	   -5.6289	  -43.0632
 0.99093	  -14.2269	  -32.0537
 0.00593	  -22.8906	  -20.9600
 0.02093	  -31.5428	   -9.8810
 0.03593	  -40.1064	    1.0846
 0.05092	  -48.5050	   11.8388
 0.06592	  -56.6637	   22.2858
 0.08092	  -64.5095	   32.3323
 0.09592	  -71.9727	   41.8887
 0.11091	  -78.9867	   50.8700
 0.12591	  -85.4892	   59.1963
 0.14091	  -91.4227	   66.7941
 0.15591	  -96.7350	   73.5964
 0.17091	 -101.3796	   79.5438
 0.18590	 -105.3164	   84.5846
 0.20090	 -108.5115	   88.6760
 0.21590	 -110.9383	   91.7835
 0.23090	 -112.5769	   93.8817
 0.24590	 -113.4147	   94.9544
 0.26089	 -113.4461	   94.9947
 0.27589	 -112.6728	   94.0044
 0.29089	 -111.1032	   91.9945
 0.30589	 -108.7527	   88.9848
 0.32089	 -105.6432	   85.0032
 0.33588	 -101.8030	   80.0859
 0.35088	  -97.2662	   74.2766
 0.36588	  -92.0727	   67.6265
 0.38088	  -86.2677	   60.1932
 0.39588	  -79.9010	   52.0408
 0.41088	  -73.0274	   43.2393
 0.42587	  -65.7055	   33.8637
 0.44087	  -57.9977	   23.9940
 0.45587	  -49.9697	   13.7143
 0.47087	  -41.6898	    3.1121
 0.48587	  -33.2291	   -7.7217
 0.50086	  -24.6600	  -18.6942
 0.51586	  -16.0568	  -29.7105
 0.53086	   -7.4941	  -40.6748
 0.54586	    0.9529	  -51.4911
 0.56086	    9.2098	  -62.0639
 0.57585	   17.2028	  -72.2988
 0.59085	   24.8602	  -82.1039
 0.60585	   32.1124	  -91.3903
 0.62085	   38.8932	 -100.0729
 0.63584	   45.1397	 -108.0715
 0.65084	   50.7940	 -115.3116
 0.66584	   55.8029	 -121.7254
 0.68084	   60.1190	 -127.2522
 0.69584	   63.7014	 -131.8393
 0.71083	   66.5158	 -135.4431
 0.72583	   68.5350	 -138.0287
 0.74083	   69.7396	 -139.5712
 0.75583	   70.1178	 -140.0553
 0.77083	   69.6655	 -139.4762
 0.78582	   68.3869	 -137.8390
 0.80082	   66.2938	 -135.1588
 0.81582	   63.4057	 -131.4607
 0.83082	   59.7498	 -126.7793
 0.84582	   55.3600	 -121.1583
 0.86081	   50.2772	 -114.6498
 0.87581	   44.5484	 -107.3143
 0.89081	   38.2265	  -99.2193
 0.90581	   31.3695	  -90.4389
 0.92081	   24.0399	  -81.0535
 0.93581	   16.3042	  -71.1481
 0.95080	    8.2325	  -60.8124
 0.96580	   -0.1028	  -50.1393
 0.98080	   -8.6267	  -39.2245
 0.99580	  -17.2633	  -28.1656
 0.01080	  -25.9355	  -17.0610
 0.02579	  -34.5663	   -6.0095
 0.04079	  -43.0791	    4.8911
 0.05579	  -51.3987	   15.5441
 0.07079	  -59.4514	   25.8554
 0.08579	  -67.1661	   35.7340
 0.10078	  -74.4748	   45.0927
 0.11578	  -81.3132	   53.8490
 0.13078	  -87.6209	   61.9260
 0.14578	  -93.3428	   69.2527
 0.16077	  -98.4286	   75.7651
 0.17577	 -102.8342	   81.4062
 0.19077	 -106.5211	   86.1273
 0.20577	 -109.4579	   89.8878
 0.22077	 -111.6194	   92.6556
 0.23576	 -112.9879	   94.4078
 0.25076	 -113.5523	   95.1306
 0.26576	 -113.3090	   94.8190
 0.28076	 -112.2614	   93.4776
 0.29576	 -110.4199	   91.1196
 0.31075	 -107.8020	   87.7674
 0.32575	 -104.4315	   83.4516
 0.34075	 -100.3389	   78.2111
 0.35575	  -95.5606	   72.0926
 0.37075	  -90.1388	   65.1501
 0.38574	  -84.1209	   57.4442
 0.40074	  -77.5591	   49.0420
 0.41574	  -70.5103	   40.0161
 0.43074	  -63.0352	   30.4444
 0.44574	  -55.1980	   20.4091
 0.46073	  -47.0660	    9.9962
 0.47573	  -38.7090	   -0.7048
 0.49073	  -30.1988	  -11.6019
 0.50573	  -21.6088	  -22.6013
 0.52073	  -13.0131	  -33.6079
 0.53573	   -4.4865	  -44.5261
 0.55072	    3.8966	  -55.2604
 0.56572	   12.0622	  -65.7163
 0.58072	   19.9381	  -75.8012
 0.59571	   27.4537	  -85.4249
 0.61071	   34.5413	  -94.5004
 0.62571	   41.1363	 -102.9451
 0.64071	   47.1780	 -110.6815
 0.65571	   52.6104	 -117.6375
 0.67071	   57.3824	 -123.7479
 0.68570	   61.4488	 -128.9549
 0.70070	   64.7706	 -133.2084
 0.71570	   67.3156	 -136.4673
 0.73070	   69.0589	 -138.6994
 0.74570	   69.9827	 -139.8825
 0.76069	   70.0775	 -140.0038
 0.77569	   69.3414	 -139.0612
 0.79069	   67.7804	 -137.0624
 0.80569	   65.4086	 -134.0253
 0.82069	   62.2478	 -129.9780
 0.83568	   58.3272	 -124.9578
 0.85068	   53.6835	 -119.0115
 0.86568	   48.3597	 -112.1946
 0.88068	   42.4054	 -104.5702
 0.89568	   35.8759	  -96.2093
 0.91067	   28.8313	  -87.1889
 0.92567	   21.3366	  -77.5920
 0.94067	   13.4603	  -67.5065
 0.95567	    5.2741	  -57.0243
 0.97067	   -3.1479	  -46.2401
 0.98566	  -11.7297	  -35.2513
 0.00066	  -20.3943	  -24.1563
 0.01566	  -29.0646	  -13.0542
 0.03066	  -37.6635	   -2.0436
 0.04565	  -46.1148	    8.7781
 0.06065	  -54.3440	   19.3155
 0.07565	  -62.2787	   29.4758
 0.09065	  -69.8495	   39.1700
 0.10565	  -76.9900	   48.3132
 0.12064	  -83.6378	   56.8257
 0.13564	  -89.7352	   64.6332
 0.15064	  -95.2289	   71.6679
 0.16564	 -100.0714	   77.8685
 0.18064	 -104.2206	   83.1816
 0.19564	 -107.6409	   87.5611
 0.21063	 -110.3028	   90.9696
 0.22563	 -112.1837	   93.3781
 0.24063	 -113.2678	   94.7663
 0.25563	 -113.5465	   95.1231
 0.27063	 -113.0181	   94.4465
 0.28562	 -111.6881	   92.7435
 0.30062	 -109.5690	   90.0300
 0.31562	 -106.6801	   86.3309
 0.33062	 -103.0476	   81.6795
 0.34562	  -98.7037	   76.1172
 0.36061	  -93.6870	   69.6935
 0.37561	  -88.0417	   62.4648
 0.39061	  -81.8173	   54.4946
 0.40561	  -75.0680	   45.8523
 0.42061	  -67.8526	   36.6131
 0.43560	  -60.2336	   26.8570
 0.45060	  -52.2768	   16.6685
 0.46560	  -44.0510	    6.1356
 0.48060	  -35.6272	   -4.6509
 0.49560	  -27.0782	  -15.5978
 0.51059	  -18.4778	  -26.6104
 0.52559	   -9.9007	  -37.5932
 0.54059	   -1.4215	  -48.4507
 0.55559	    6.8857	  -59.0880
 0.57058	   14.9479	  -69.4115
 0.58558	   22.6938	  -79.3298
 0.60058	   30.0542	  -88.7547
 0.61558	   36.9630	  -97.6013
 0.63058	   43.3576	 -105.7895
 0.64557	   49.1793	 -113.2440
 0.66057	   54.3742	 -119.8960
 0.67557	   58.8937	 -125.6832
 0.69057	   62.6949	 -130.5505
 0.70557	   65.7412	 -134.4513
 0.72056	   68.0029	 -137.3473
 0.73556	   69.4572	 -139.2096
 0.75056	   70.0891	 -140.0187
 0.76556	   69.8911	 -139.7651
 0.78056	   68.8636	 -138.4494
 0.79556	   67.0150	 -136.0823
 0.81055	   64.3616	 -132.6847
 0.82555	   60.9274	 -128.2873
 0.84055	   56.7441	 -122.9306
 0.85555	   51.8502	 -116.6640
 0.87055	   46.2912	 -109.5459
 0.88554	   40.1189	 -101.6423
 0.90054	   33.3905	  -93.0268
 0.91554	   26.1685	  -83.7791
 0.93054	   18.5195	  -73.9847
 0.94554	   10.5139	  -63.7337
 0.96053	    2.2249	  -53.1199
 0.97553	   -6.2719	  -42.2399
 0.99053	  -14.8997	  -31.1921
 0.00553	  -23.5808	  -20.0761
 0.02053	  -32.2377	   -8.9912
 0.03552	  -40.7932	    1.9639
 0.05052	  -49.1717	   12.6924
 0.06552	  -57.2994	   23.0998
 0.08052	  -65.1051	   33.0949
 0.09551	  -72.5207	   42.5904
 0.11051	  -79.4817	   51.5038
 0.12551	  -85.9278	   59.7579
 0.14051	  -91.8032	   67.2813
 0.15551	  -97.0573	   74.0090
 0.17050	 -101.6449	   79.8834
 0.18550	 -105.5266	   84.8538
 0.20050	 -108.6692	   88.8778
 0.21550	 -111.0458	   91.9211
 0.23050	 -112.6365	   93.9579
 0.24549	 -113.4278	   94.9711
 0.26049	 -113.4133	   94.9527
 0.27549	 -112.5939	   93.9034
 0.29049	 -110.9771	   91.8332
 0.30549	 -108.5777	   88.7607
 0.32048	 -105.4170	   84.7135
 0.33548	 -101.5231	   79.7274
 0.35048	  -96.9304	   73.8466
 0.36548	  -91.6794	   67.1227
 0.38048	  -85.8161	   59.6149
 0.39548	  -79.3920	   51.3890
 0.41047	  -72.4631	   42.5166
 0.42547	  -65.0898	   33.0753
 0.44047	  -57.3364	   23.1472
 0.45547	  -49.2701	   12.8185
 0.47047	  -40.9610	    2.1789
 0.48546	  -32.4813	   -8.6793
 0.50046	  -23.9044	  -19.6618
 0.51546	  -15.3049	  -30.6732
 0.53046	   -6.7577	  -41.6178
 0.54545	    1.6628	  -52.4001
 0.56045	    9.8828	  -62.9256
 0.57545	   17.8300	  -73.1019
 0.59045	   25.4342	  -82.8389
 0.60545	   32.6276	  -92.0500
 0.62044	   39.3459	 -100.6526
 0.63544	   45.5282	 -108.5689
 0.65044	   51.1182	 -115.7267
 0.66544	   56.0641	 -122.0599
 0.68044	   60.3199	 -127.5094
 0.69543	   63.8452	 -132.0234
 0.71043	   66.6060	 -135.5587
 0.72543	   68.5753	 -138.0802
 0.74043	   69.7328	 -139.5624
 0.75543	   70.0660	 -139.9891
 0.77042	   69.5701	 -139.3540
 0.78542	   68.2478	 -137.6609
 0.80042	   66.1099	 -134.9234
 0.81542	   63.1751	 -131.1654
 0.83042	   59.4696	 -126.4206
 0.84541	   55.0272	 -120.7321
 0.86041	   49.8886	 -114.1523
 0.87541	   44.1015	 -106.7420
 0.89041	   37.7195	  -98.5700
 0.90541	   30.8019	  -89.7121
 0.92041	   23.4128	  -80.2506
 0.93540	   15.6207	  -70.2729
 0.95040	    7.4975	  -59.8713
 0.96540	   -0.8822	  -49.1412
 0.98039	   -9.4419	  -38.1808
 0.99540	  -18.1037	  -27.0895
 0.01039	  -26.7894	  -15.9676
 0.02539	  -35.4212	   -4.9148
 0.04039	  -43.9220	    5.9704
 0.05539	  -52.2168	   16.5916
 0.07038	  -60.2323	   26.8554
 0.08538	  -67.8987	   36.6720
 0.10038	  -75.1491	   45.9561
 0.11538	  -81.9209	   54.6273
 0.13038	  -88.1558	   62.6109
 0.14537	  -93.8003	   69.8385
 0.16037	  -98.8061	   76.2484
 0.17537	 -103.1306	   81.7858
 0.19037	 -106.7370	   86.4038
 0.20537	 -109.5949	   90.0632
 0.22036	 -111.6800	   92.7332
 0.23536	 -112.9749	   94.3913
 0.25036	 -113.4689	   95.0238
 0.26536	 -113.1581	   94.6258
 0.28036	 -112.0456	   93.2012
 0.29535	 -110.1413	   90.7628
 0.31035	 -107.4620	   87.3321
 0.32535	 -104.0315	   82.9393
 0.34035	  -99.8796	   77.6229
 0.35535	  -95.0427	   71.4294
 0.37034	  -89.5632	   64.4130
 0.38534	  -83.4890	   56.6351
 0.40034	  -76.8731	   48.1637
 0.41534	  -69.7734	   39.0726
 0.43034	  -62.2519	   29.4414
 0.44533	  -54.3740	   19.3540
 0.46033	  -46.2087	    8.8985
 0.47533	  -37.8271	   -1.8340
 0.49033	  -29.3023	  -12.7499
 0.50532	  -20.7086	  -23.7540
 0.52033	  -12.1210	  -34.7502
 0.53532	   -3.6146	  -45.6425
 0.55032	    4.7362	  -56.3355
 0.56532	   12.8581	  -66.7354
 0.58031	   20.6795	  -76.7506
 0.59531	   28.1314	  -86.2926
 0.61031	   35.1474	  -95.2765
 0.62531	   41.6649	 -103.6220
 0.64031	   47.6250	 -111.2538
 0.65531	   52.9736	 -118.1025
 0.67030	   57.6615	 -124.1053
 0.68530	   61.6450	 -129.2062
 0.70030	   64.8867	 -133.3571
 0.71530	   67.3553	 -136.5181
 0.73030	   69.0264	 -138.6578
 0.74529	   69.8826	 -139.7542
 0.76029	   69.9141	 -139.7946
 0.77529	   69.1187	 -138.7760
 0.79029	   67.5016	 -136.7054
 0.80529	   65.0761	 -133.5996
 0.82028	   61.8631	 -129.4855
 0.83528	   57.8912	 -124.3995
 0.85028	   53.1961	 -118.3875
 0.86528	   47.8207	 -111.5044
 0.88028	   41.8144	 -103.8134
 0.89527	   35.2328	  -95.3858
 0.91027	   28.1368	  -86.2995
 0.92527	   20.5922	  -76.6389
 0.94027	   12.6690	  -66.4934
 0.95527	    4.4404	  -55.9567
 0.97026	   -4.0179	  -45.1261
 0.98526	  -12.6282	  -34.1007
 0.00026	  -21.3121	  -22.9811
 0.01526	  -29.9909	  -11.8681
 0.03025	  -38.5865	   -0.8617
 0.04525	  -47.0220	    9.9399
 0.06025	  -55.2228	   20.4407
 0.07525	  -63.1164	   30.5485
 0.09025	  -70.6342	   40.1747
 0.10524	  -77.7107	   49.2361
 0.12024	  -84.2850	   57.6544
 0.13524	  -90.3009	   65.3577
 0.15024	  -95.7072	   72.2803
 0.16524	 -100.4580	   78.3636
 0.18024	 -104.5134	   83.5564
 0.19523	 -107.8393	   87.8152
 0.21023	 -110.4079	   91.1043
 0.22523	 -112.1979	   93.3963
 0.24023	 -113.1945	   94.6725
 0.25523	 -113.3898	   94.9225
 0.27022	 -112.7822	   94.1446
 0.28522	 -111.3775	   92.3459
 0.30022	 -109.1880	   89.5422
 0.31522	 -106.2326	   85.7578
 0.33022	 -102.5369	   81.0256
 0.34521	  -98.1330	   75.3865
 0.36021	  -93.0592	   68.8895
 0.37521	  -87.3593	   61.5910
 0.39021	  -81.0831	   53.5545
 0.40521	  -74.2852	   44.8499
 0.42020	  -67.0249	   35.5532
 0.43520	  -59.3656	   25.7455
 0.45020	  -51.3742	   15.5128
 0.46520	  -43.1207	    4.9444
 0.48019	  -34.6774	   -5.8671
 0.49519	  -26.1183	  -16.8269
 0.51019	  -17.5184	  -27.8390
 0.52519	   -8.9531	  -38.8066
 0.54019	   -0.4978	  -49.6335
 0.55518	    7.7733	  -60.2245
 0.57018	   15.7873	  -70.4862
 0.58518	   23.4734	  -80.3281
 0.60018	   30.7636	  -89.6631
 0.61518	   37.5931	  -98.4082
 0.63017	   43.9010	 -106.4852
 0.64517	   49.6304	 -113.8217
 0.66017	   54.7297	 -120.3512
 0.67517	   59.1522	 -126.0141
 0.69017	   62.8569	 -130.7580
 0.70516	   65.8093	 -134.5384
 0.72016	   67.9809	 -137.3192
 0.73516	   69.3504	 -139.0727
 0.75016	   69.9033	 -139.7807
 0.76516	   69.6326	 -139.4341
 0.78016	   68.5386	 -138.0333
 0.79515	   66.6296	 -135.5888
 0.81015	   63.9209	 -132.1204
 0.82515	   60.4359	 -127.6579
 0.84015	   56.2052	 -122.2406
 0.85515	   51.2666	 -115.9168
 0.87014	   45.6647	 -108.7437
 0.88514	   39.4508	 -100.7869
 0.90014	   32.6819	  -92.1194
 0.91514	   25.4204	  -82.8212
 0.93014	   17.7335	  -72.9783
 0.94513	    9.6923	  -62.6817
 0.96013	    1.3713	  -52.0268
 0.97513	   -7.1529	  -41.1118
 0.99013	  -15.8018	  -30.0371
 0.00512	  -24.4962	  -18.9039
 0.02012	  -33.1572	   -7.8137
 0.03512	  -41.7064	    3.1334
 0.05012	  -50.0672	   13.8392
 0.06512	  -58.1651	   24.2084
 0.08011	  -65.9288	   34.1497
 0.09511	  -73.2904	   43.5760
 0.11011	  -80.1860	   52.4057
 0.12511	  -86.5565	   60.5630
 0.14011	  -92.3475	   67.9783
 0.15510	  -97.5102	   74.5890
 0.17010	 -102.0013	   80.3398
 0.18510	 -105.7834	   85.1827
 0.20010	 -108.8253	   89.0778
 0.21510	 -111.1021	   91.9932
 0.23009	 -112.5954	   93.9053
 0.24509	 -113.2932	   94.7989
 0.26009	 -113.1903	   94.6671
 0.27509	 -112.2881	   93.5118
 0.29009	 -110.5945	   91.3433
 0.30509	 -108.1244	   88.1803
 0.32008	 -104.8989	   84.0500
 0.33508	 -100.9456	   78.9879
 0.35008	  -96.2984	   73.0373
 0.36508	  -90.9972	   66.2492
 0.38008	  -85.0876	   58.6822
 0.39507	  -78.6208	   50.4014
 0.41007	  -71.6526	   41.4788
 0.42507	  -64.2436	   31.9918
 0.44007	  -56.4585	   22.0231
 0.45507	  -48.3654	   11.6600
 0.47006	  -40.0352	    0.9934
 0.48506	  -31.5412	   -9.8831
 0.50006	  -22.9581	  -20.8735
 0.51506	  -14.3617	  -31.8810
 0.53005	   -5.8280	  -42.8083
 0.54505	    2.5677	  -53.5588
 0.56005	   10.7510	  -64.0374
 0.57505	   18.6494	  -74.1512
 0.59005	   26.1929	  -83.8105
 0.60504	   33.3144	  -92.9294
 0.62004	   39.9506	 -101.4269
 0.63504	   46.0422	 -109.2271
 0.65004	   51.5347	 -116.2601
 0.66504	   56.3786	 -122.4626
 0.68003	   60.5300	 -127.7784
 0.69503	   63.9509	 -132.1589
 0.71003	   66.6097	 -135.5633
 0.72503	   68.4811	 -137.9597
 0.74003	   69.5469	 -139.3244
 0.75502	   69.7958	 -139.6431
 0.77002	   69.2238	 -138.9107
 0.78502	   67.8342	 -137.1313
 0.80002	   65.6378	 -134.3188
 0.81502	   62.6525	 -130.4963
 0.83001	   58.9040	 -125.6964
 0.84501	   54.4249	 -119.9609
 0.86001	   49.2546	 -113.3405
 0.87501	   43.4397	 -105.8945
 0.89001	   37.0324	  -97.6902
 0.90501	   30.0912	  -88.8021
 0.92000	   22.6797	  -79.3118
 0.93500	   14.8658	  -69.3063
 0.95000	    6.7218	  -58.8781
 0.96499	   -1.6772	  -48.1233
 0.97999	  -10.2538	  -37.1411
 0.99499	  -18.9290	  -26.0327
 0.00999	  -27.6230	  -14.9002
 0.02499	  -36.2566	   -3.8451
 0.03999	  -44.7511	    7.0320
 0.05498	  -53.0301	   17.6331
 0.06998	  -61.0194	   27.8632
 0.08498	  -68.6482	   37.6318
 0.09998	  -75.8495	   46.8530
 0.11498	  -82.5609	   55.4467
 0.12997	  -88.7245	   63.3391
 0.14497	  -94.2881	   70.4631
 0.15997	  -99.2049	   76.7591
 0.17497	 -103.4343	   82.1747
 0.18997	 -106.9414	   86.6655
 0.20496	 -109.6981	   90.1954
 0.21996	 -111.6824	   92.7363
 0.23496	 -112.8790	   94.2684
 0.24996	 -113.2789	   94.7805
 0.26496	 -112.8799	   94.2696
 0.27995	 -111.6862	   92.7411
 0.29495	 -109.7085	   90.2087
 0.30995	 -106.9641	   86.6945
 0.32495	 -103.4763	   82.2284
 0.33995	  -99.2747	   76.8484
 0.35494	  -94.3951	   70.6002
 0.36994	  -88.8788	   63.5366
 0.38494	  -82.7728	   55.7180
 0.39994	  -76.1292	   47.2110
 0.41493	  -69.0050	   38.0887
 0.42993	  -61.4619	   28.4298
 0.44493	  -53.5651	   18.3181
 0.45993	  -45.3835	    7.8418
 0.47493	  -36.9889	   -2.9073
 0.48992	  -28.4552	  -13.8346
 0.50492	  -19.8579	  -24.8433
 0.51992	  -11.2731	  -35.8359
 0.53492	   -2.7775	  -46.7144
 0.54992	    5.5533	  -57.3819
 0.56492	   13.6449	  -67.7429
 0.57991	   21.4247	  -77.7048
 0.59491	   28.8232	  -87.1785
 0.60991	   35.7742	  -96.0791
 0.62491	   42.2154	 -104.3269
 0.63991	   48.0891	 -111.8481
 0.65490	   53.3428	 -118.5753
 0.66990	   57.9293	 -124.4483
 0.68490	   61.8074	 -129.4141
 0.69990	   64.9421	 -133.4280
 0.71490	   67.3049	 -136.4536
 0.72989	   68.8742	 -138.4630
 0.74489	   69.6350	 -139.4372
 0.75989	   69.5796	 -139.3662
 0.77489	   68.7074	 -138.2494
 0.78989	   67.0249	 -136.0949
 0.80488	   64.5457	 -132.9205
 0.81988	   61.2909	 -128.7527
 0.83488	   57.2880	 -123.6271
 0.84988	   52.5719	 -117.5883
 0.86488	   47.1838	 -110.6889
 0.87987	   41.1713	 -102.9900
 0.89487	   34.5880	  -94.5601
 0.90987	   27.4928	  -85.4749
 0.92487	   19.9500	  -75.8165
 0.93986	   12.0280	  -65.6726
 0.95486	    3.7993	  -55.1358
 0.96986	   -4.6610	  -44.3026
 0.98486	  -13.2749	  -33.2726
 0.99986	  -21.9634	  -22.1472
 0.01485	  -30.6466	  -11.0285
 0.02985	  -39.2450	   -0.0185
 0.04485	  -47.6798	   10.7821
 0.05985	  -55.8744	   21.2752
 0.07485	  -63.7549	   31.3660
 0.08984	  -71.2506	   40.9640
 0.10484	  -78.2950	   49.9843
 0.11984	  -84.8265	   58.3477
 0.13484	  -90.7884	   65.9819
 0.14984	  -96.1299	   72.8216
 0.16484	 -100.8062	   78.8094
 0.17983	 -104.7786	   83.8960
 0.19483	 -108.0151	   88.0403
 0.20983	 -110.4903	   91.2097
 0.22483	 -112.1852	   93.3801
 0.23983	 -113.0878	   94.5358
 0.25482	 -113.1925	   94.6698
 0.26982	 -112.5003	   93.7835
 0.28482	 -111.0187	   91.8863
 0.29982	 -108.7614	   88.9960
 0.31482	 -105.7486	   85.1381
 0.32981	 -102.0060	   80.3458
 0.34481	  -97.5657	   74.6600
 0.35981	  -92.4649	   68.1286
 0.37481	  -86.7467	   60.8066
 0.38981	  -80.4591	   52.7554
 0.40480	  -73.6551	   44.0430
 0.41980	  -66.3922	   34.7430
 0.43480	  -58.7323	   24.9347
 0.44980	  -50.7409	   14.7019
 0.46479	  -42.4871	    4.1330
 0.47979	  -34.0425	   -6.6801
 0.49479	  -25.4813	  -17.6426
 0.50979	  -16.8790	  -28.6577
 0.52479	   -8.3121	  -39.6274
 0.53978	    0.1427	  -50.4536
 0.55478	    8.4092	  -61.0387
 0.56978	   16.4126	  -71.2870
 0.58478	   24.0804	  -81.1054
 0.59978	   31.3429	  -90.4048
 0.61477	   38.1338	  -99.1005
 0.62977	   44.3915	 -107.1134
 0.64477	   50.0591	 -114.3706
 0.65977	   55.0852	 -120.8065
 0.67477	   59.4246	 -126.3629
 0.68976	   63.0381	 -130.9900
 0.70476	   65.8936	 -134.6464
 0.71976	   67.9657	 -137.2997
 0.73476	   69.2362	 -138.9265
 0.74976	   69.6940	 -139.5127
 0.76476	   69.3353	 -139.0533
 0.77975	   68.1633	 -137.5527
 0.79475	   66.1886	 -135.0241
 0.80975	   63.4284	 -131.4898
 0.82475	   59.9071	 -126.9808
 0.83975	   55.6554	 -121.5366
 0.85474	   50.7105	 -115.2047
 0.86974	   45.1155	 -108.0404
 0.88474	   38.9194	 -100.1065
 0.89974	   32.1768	  -91.4727
 0.91473	   24.9471	  -82.2152
 0.92973	   17.2943	  -72.4159
 0.94473	    9.2865	  -62.1620
 0.95973	    0.9953	  -51.5454
 0.97473	   -7.5046	  -40.6614
 0.98972	  -16.1366	  -29.6084
 0.00472	  -24.8221	  -18.4867
 0.01972	  -33.4821	   -7.3977
 0.03472	  -42.0376	    3.5574
 0.04972	  -50.4103	   14.2785
 0.06471	  -58.5237	   24.6675
 0.07971	  -66.3037	   34.6297
 0.09471	  -73.6797	   44.0746
 0.10971	  -80.5852	   52.9169
 0.12471	  -86.9582	   61.0774
 0.13970	  -92.7424	   68.4840
 0.15470	  -97.8873	   75.0719
 0.16970	 -102.3487	   80.7846
 0.18470	 -106.0893	   85.5744
 0.19970	 -109.0787	   89.4022
 0.21469	 -111.2933	   92.2380
 0.22969	 -112.7171	   94.0611
 0.24469	 -113.3407	   94.8597
 0.25969	 -113.1620	   94.6309
 0.27469	 -112.1857	   93.3807
 0.28969	 -110.4228	   91.1234
 0.30468	 -107.8910	   87.8814
 0.31968	 -104.6138	   83.6850
 0.33468	 -100.6206	   78.5718
 0.34967	  -95.9463	   72.5864
 0.36468	  -90.6309	   65.7802
 0.37967	  -84.7195	   58.2107
 0.39467	  -78.2616	   49.9416
 0.40967	  -71.3113	   41.0418
 0.42467	  -63.9264	   31.5856
 0.43966	  -56.1687	   21.6520
 0.45466	  -48.1032	   11.3243
 0.46966	  -39.7980	    0.6897
 0.48466	  -31.3237	  -10.1615
 0.49966	  -22.7531	  -21.1360
 0.51465	  -14.1606	  -32.1386
 0.52965	   -5.6215	  -43.0727
 0.54465	    2.7883	  -53.8413
 0.55965	   10.9933	  -64.3476
 0.57465	   18.9190	  -74.4963
 0.58964	   26.4927	  -84.1943
 0.60464	   33.6443	  -93.3518
 0.61964	   40.3073	 -101.8836
 0.63464	   46.4192	 -109.7098
 0.64964	   51.9226	 -116.7567
 0.66463	   56.7657	 -122.9583
 0.67963	   60.9032	 -128.2563
 0.69463	   64.2965	 -132.6014
 0.70963	   66.9145	 -135.9536
 0.72463	   68.7333	 -138.2825
 0.73962	   69.7371	 -139.5679
 0.75462	   69.9179	 -139.7994
 0.76962	   69.2753	 -138.9766
 0.78462	   67.8170	 -137.1092
 0.79962	   65.5576	 -134.2162
 0.81461	   62.5193	 -130.3257
 0.82961	   58.7309	 -125.4746
 0.84461	   54.2275	 -119.7081
 0.85961	   49.0504	 -113.0789
 0.87460	   43.2462	 -105.6469
 0.88961	   36.8669	  -97.4783
 0.90460	   29.9689	  -88.6455
 0.91960	   22.6127	  -79.2261
 0.93460	   14.8628	  -69.3025
 0.94960	    6.7869	  -58.9613
 0.96459	   -1.5449	  -48.2927
 0.97959	  -10.0596	  -37.3898
 0.99459	  -18.6829	  -26.3478
 0.00959	  -27.3390	  -15.2638
 0.02459	  -35.9516	   -4.2356
 0.03958	  -44.4443	    6.6391
 0.05458	  -52.7412	   17.2631
 0.06958	  -60.7678	   27.5411
 0.08458	  -68.4518	   37.3802
 0.09958	  -75.7232	   46.6912
 0.11457	  -82.5160	   55.3892
 0.12957	  -88.7680	   63.3948
 0.14457	  -94.4223	   70.6350
 0.15957	  -99.4274	   77.0439
 0.17457	 -103.7380	   82.5636
 0.18956	 -107.3157	   87.1447
 0.20456	 -110.1290	   90.7472
 0.21956	 -112.1543	   93.3405
 0.23456	 -113.3751	   94.9037
 0.24956	 -113.7831	   95.4262
 0.26455	 -113.3775	   94.9068
 0.27955	 -112.1651	   93.3543
 0.29455	 -110.1598	   90.7865
 0.30955	 -107.3827	   87.2306
 0.32455	 -103.8614	   82.7216
 0.33954	  -99.6296	   77.3029
 0.35454	  -94.7266	   71.0246
 0.36954	  -89.1968	   63.9438
 0.38454	  -83.0893	   56.1233
 0.39953	  -76.4574	   47.6313
 0.41454	  -69.3581	   38.5408
 0.42953	  -61.8516	   28.9288
 0.44453	  -54.0009	   18.8762
 0.45953	  -45.8715	    8.4667
 0.47452	  -37.5311	   -2.2131
 0.48952	  -29.0489	  -13.0744
 0.50452	  -20.4955	  -24.0268
 0.51952	  -11.9427	  -34.9786
 0.53452	   -3.4625	  -45.8372
 0.54952	    4.8726	  -56.5102
 0.56451	   12.9906	  -66.9051
 0.57951	   20.8202	  -76.9308
 0.59451	   28.2916	  -86.4978
 0.60951	   35.3370	  -95.5193
 0.62451	   41.8913	 -103.9119
 0.63950	   47.8926	 -111.5965
 0.65450	   53.2836	 -118.4995
 0.66950	   58.0114	 -124.5534
 0.68450	   62.0292	 -129.6981
 0.69950	   65.2966	 -133.8819
 0.71449	   67.7800	 -137.0619
 0.72949	   69.4537	 -139.2051
 0.74449	   70.3002	 -140.2889
 0.75949	   70.3100	 -140.3015
 0.77449	   69.4828	 -139.2422
 0.78948	   67.8264	 -137.1213
 0.80448	   65.3575	 -133.9599
 0.81948	   62.1008	 -129.7898
 0.83448	   58.0888	 -124.6524
 0.84947	   53.3611	 -118.5987
 0.86447	   47.9640	 -111.6879
 0.87947	   41.9497	 -103.9867
 0.89447	   35.3755	  -95.5686
 0.90947	   28.3031	  -86.5125
 0.92446	   20.7977	  -76.9020
 0.93946	   12.9277	  -66.8246
 0.95446	    4.7635	  -56.3705
 0.96946	   -3.6227	  -45.6322
 0.98446	  -12.1576	  -34.7033
 0.99945	  -20.7676	  -23.6783
 0.01445	  -29.3790	  -12.6517
 0.02945	  -37.9183	   -1.7172
 0.04445	  -46.3132	    9.0322
 0.05945	  -54.4924	   19.5055
 0.07444	  -62.3864	   29.6137
 0.08944	  -69.9280	   39.2706
 0.10444	  -77.0524	   48.3932
 0.11944	  -83.6979	   56.9026
 0.13444	  -89.8061	   64.7241
 0.14944	  -95.3230	   71.7884
 0.16443	 -100.1990	   78.0320
 0.17943	 -104.3896	   83.3979
 0.19443	 -107.8558	   87.8363
 0.20943	 -110.5650	   91.3054
 0.22443	 -112.4911	   93.7717
 0.23942	 -113.6150	   95.2109
 0.25442	 -113.9252	   95.6081
 0.26942	 -113.4179	   94.9585
 0.28442	 -112.0968	   93.2669
 0.29942	 -109.9739	   90.5486
 0.31441	 -107.0688	   86.8286
 0.32941	 -103.4086	   82.1417
 0.34441	  -99.0276	   76.5321
 0.35941	  -93.9672	   70.0523
 0.37440	  -88.2747	   62.7631
 0.38940	  -82.0030	   54.7323
 0.40440	  -75.2101	   46.0341
 0.41940	  -67.9580	   36.7480
 0.43440	  -60.3123	   26.9578
 0.44939	  -52.3412	   16.7510
 0.46439	  -44.1152	    6.2177
 0.47939	  -35.7059	   -4.5503
 0.49439	  -27.1857	  -15.4601
 0.50939	  -18.6275	  -26.4187
 0.52438	  -10.1036	  -37.3334
 0.53938	   -1.6858	  -48.1123
 0.55438	    6.5555	  -58.6651
 0.56938	   14.5513	  -68.9036
 0.58438	   22.2345	  -78.7417
 0.59937	   29.5403	  -88.0967
 0.61437	   36.4065	  -96.8887
 0.62937	   42.7739	 -105.0421
 0.64437	   48.5867	 -112.4852
 0.65937	   53.7928	 -119.1515
 0.67437	   58.3444	 -124.9797
 0.68936	   62.1984	 -129.9148
 0.70436	   65.3171	 -133.9082
 0.71936	   67.6683	 -136.9188
 0.73436	   69.2262	 -138.9137
 0.74936	   69.9719	 -139.8686
 0.76435	   69.8937	 -139.7685
 0.77935	   68.9878	 -138.6084
 0.79435	   67.2581	 -136.3936
 0.80935	   64.7172	 -133.1401
 0.82435	   61.3860	 -128.8744
 0.83934	   57.2935	 -123.6341
 0.85434	   52.4770	 -117.4667
 0.86934	   46.9817	 -110.4301
 0.88434	   40.8598	 -102.5911
 0.89933	   34.1700	  -94.0249
 0.91433	   26.9768	  -84.8142
 0.92933	   19.3495	  -75.0476
 0.94433	   11.3613	  -64.8188
 0.95933	    3.0881	  -54.2252
 0.97432	   -5.3922	  -43.3663
 0.98932	  -14.0008	  -32.3432
 0.00432	  -22.6588	  -21.2567
 0.01932	  -31.2884	  -10.2067
 0.03432	  -39.8130	    0.7089
 0.04931	  -48.1584	   11.3949
 0.06431	  -56.2528	   21.7597
 0.07931	  -64.0280	   31.7157
 0.09431	  -71.4190	   41.1797
 0.10931	  -78.3648	   50.0737
 0.12430	  -84.8085	   58.3248
 0.13930	  -90.6978	   65.8658
 0.15430	  -95.9845	   72.6354
 0.16930	 -100.6256	   78.5782
 0.18430	 -104.5829	   83.6455
 0.19929	 -107.8235	   87.7950
 0.21429	 -110.3198	   90.9914
 0.22929	 -112.0498	   93.2066
 0.24429	 -112.9974	   94.4201
 0.25929	 -113.1527	   94.6189
 0.27429	 -112.5121	   93.7987
 0.28928	 -111.0785	   91.9629
 0.30428	 -108.8615	   89.1242
 0.31928	 -105.8778	   85.3036
 0.33427	 -102.1508	   80.5312
 0.34927	  -97.7109	   74.8460
 0.36427	  -92.5953	   68.2955
 0.37927	  -86.8478	   60.9361
 0.39427	  -80.5187	   52.8317
 0.40927	  -73.6638	   44.0542
 0.42426	  -66.3445	   34.6820
 0.43926	  -58.6269	   24.7996
 0.45426	  -50.5807	   14.4967
 0.46926	  -42.2793	    3.8669
 0.48426	  -33.7981	   -6.9931
 0.49925	  -25.2142	  -17.9846
 0.51425	  -16.6052	  -29.0083
 0.52925	   -8.0485	  -39.9649
 0.54425	    0.3792	  -50.7565
 0.55925	    8.6033	  -61.2873
 0.57424	   16.5513	  -71.4645
 0.58924	   24.1537	  -81.1993
 0.60424	   31.3447	  -90.4072
 0.61924	   38.0623	  -99.0090
 0.63424	   44.2491	 -106.9310
 0.64923	   49.8520	 -114.1055
 0.66423	   54.8234	 -120.4712
 0.67923	   59.1206	 -125.9737
 0.69423	   62.7066	 -130.5655
 0.70923	   65.5500	 -134.2064
 0.72422	   67.6253	 -136.8638
 0.73922	   68.9132	 -138.5130
 0.75422	   69.4007	 -139.1372
 0.76922	   69.0812	 -138.7281
 0.78421	   67.9549	 -137.2858
 0.79922	   66.0286	 -134.8193
 0.81421	   63.3163	 -131.3462
 0.82921	   59.8390	 -126.8936
 0.84421	   55.6246	 -121.4972
 0.85920	   50.7084	 -115.2020
 0.87420	   45.1323	 -108.0620
 0.88920	   38.9451	 -100.1393
 0.90420	   32.2018	  -91.5047
 0.91920	   24.9635	  -82.2361
 0.93420	   17.2964	  -72.4186
 0.94919	    9.2715	  -62.1428
 0.96419	    0.9636	  -51.5047
 0.97919	   -7.5496	  -40.6038
 0.99419	  -16.1882	  -29.5422
 0.00919	  -24.8714	  -18.4235
 0.02418	  -33.5185	   -7.3512
 0.03918	  -42.0493	    3.5723
 0.05418	  -50.3857	   14.2469
 0.06918	  -58.4522	   24.5760
 0.08418	  -66.1769	   34.4673
 0.09917	  -73.4917	   43.8338
 0.11417	  -80.3335	   52.5946
 0.12917	  -86.6441	   60.6752
 0.14417	  -92.3708	   68.0082
 0.15917	  -97.4669	   74.5335
 0.17416	 -101.8912	   80.1987
 0.18916	 -105.6089	   84.9592
 0.20416	 -108.5911	   88.7779
 0.21916	 -110.8153	   91.6259
 0.23416	 -112.2649	   93.4821
 0.24915	 -112.9295	   94.3331
 0.26415	 -112.8047	   94.1733
 0.27915	 -111.8924	   93.0052
 0.29415	 -110.2005	   90.8386
 0.30914	 -107.7426	   87.6914
 0.32414	 -104.5387	   83.5889
 0.33914	 -100.6145	   78.5640
 0.35414	  -96.0017	   72.6574
 0.36914	  -90.7377	   65.9170
 0.38413	  -84.8657	   58.3979
 0.39913	  -78.4341	   50.1624
 0.41413	  -71.4969	   41.2794
 0.42913	  -64.1128	   31.8242
 0.44413	  -56.3451	   21.8778
 0.45912	  -48.2612	   11.5266
 0.47412	  -39.9320	    0.8612
 0.48912	  -31.4314	  -10.0236
 0.50412	  -22.8354	  -21.0307
 0.51912	  -14.2214	  -32.0607
 0.53412	   -5.6675	  -43.0138
 0.54911	    2.7484	  -53.7902
 0.56411	   10.9495	  -64.2915
 0.57911	   18.8608	  -74.4218
 0.59411	   26.4102	  -84.0886
 0.60911	   33.5288	  -93.2039
 0.62410	   40.1523	 -101.6851
 0.63910	   46.2206	 -109.4555
 0.65410	   51.6796	 -116.4456
 0.66910	   56.4805	 -122.5931
 0.68410	   60.5810	 -127.8437
 0.69909	   63.9452	 -132.1515
 0.71409	   66.5439	 -135.4790
 0.72909	   68.3548	 -137.7979
 0.74409	   69.3625	 -139.0883
 0.75909	   69.5588	 -139.3396
 0.77408	   68.9423	 -138.5502
 0.78908	   67.5185	 -136.7271
 0.80408	   65.3000	 -133.8863
 0.81908	   62.3059	 -130.0524
 0.83407	   58.5620	 -125.2584
 0.84907	   54.1008	 -119.5459
 0.86407	   48.9606	 -112.9640
 0.87907	   43.1861	 -105.5699
 0.89407	   36.8276	  -97.4280
 0.90906	   29.9408	  -88.6095
 0.92406	   22.5863	  -79.1923
 0.93906	   14.8295	  -69.2598
 0.95406	    6.7396	  -58.9008
 0.96906	   -1.6107	  -48.2085
 0.98405	  -10.1458	  -37.2794
 0.99905	  -18.7883	  -26.2128
 0.01405	  -27.4593	  -15.1099
 0.02905	  -36.0795	   -4.0718
 0.04405	  -44.5701	    6.8002
 0.05905	  -52.8534	   17.4069
 0.07404	  -60.8541	   27.6515
 0.08904	  -68.4995	   37.4413
 0.10404	  -75.7208	   46.6881
 0.11904	  -82.4536	   55.3093
 0.13404	  -88.6385	   63.2289
 0.14903	  -94.2217	   70.3781
 0.16403	  -99.1553	   76.6956
 0.17903	 -103.3981	   82.1283
 0.19403	 -106.9151	   86.6318
 0.20903	 -109.6782	   90.1699
 0.22402	 -111.6662	   92.7155
 0.23902	 -112.8647	   94.2502
 0.25402	 -113.2661	   94.7641
 0.26902	 -112.8694	   94.2561
 0.28401	 -111.6801	   92.7333
 0.29901	 -109.7102	   90.2109
 0.31401	 -106.9779	   86.7122
 0.32901	 -103.5072	   82.2680
 0.34401	  -99.3280	   76.9166
 0.35900	  -94.4757	   70.7033
 0.37400	  -88.9911	   63.6804
 0.38900	  -82.9201	   55.9066
 0.40400	  -76.3133	   47.4468
 0.41900	  -69.2260	   38.3717
 0.43399	  -61.7177	   28.7575
 0.44899	  -53.8518	   18.6853
 0.46399	  -45.6951	    8.2408
 0.47899	  -37.3176	   -2.4865
 0.49399	  -28.7916	  -13.4038
 0.50898	  -20.1917	  -24.4158
 0.52398	  -11.5938	  -35.4254
 0.53898	   -3.0741	  -46.3346
 0.55398	    5.2906	  -57.0454
 0.56898	   13.4247	  -67.4610
 0.58397	   21.2541	  -77.4863
 0.59897	   28.7068	  -87.0294
 0.61397	   35.7142	  -96.0023
 0.62897	   42.2115	 -104.3219
 0.64397	   48.1384	 -111.9112
 0.65897	   53.4400	 -118.6998
 0.67396	   58.0672	 -124.6248
 0.68896	   61.9773	 -129.6317
 0.70396	   65.1345	 -133.6743
 0.71895	   67.5099	 -136.7160
 0.73396	   69.0823	 -138.7295
 0.74895	   69.8379	 -139.6970
 0.76395	   69.7704	 -139.6105
 0.77895	   68.8812	 -138.4719
 0.79395	   67.1791	 -136.2924
 0.80894	   64.6802	 -133.0926
 0.82394	   61.4077	 -128.9023
 0.83894	   57.3916	 -123.7598
 0.85394	   52.6685	 -117.7119
 0.86894	   47.2809	 -110.8131
 0.88393	   41.2771	 -103.1254
 0.89893	   34.7108	  -94.7175
 0.91393	   27.6407	  -85.6643
 0.92893	   20.1296	  -76.0464
 0.94393	   12.2443	  -65.9495
 0.95892	    4.0550	  -55.4632
 0.97392	   -4.3654	  -44.6811
 0.98892	  -12.9417	  -33.6993
 0.00392	  -21.5974	  -22.6159
 0.01892	  -30.2549	  -11.5301
 0.03391	  -38.8367	   -0.5412
 0.04891	  -47.2658	   10.2520
 0.06391	  -55.4663	   20.7526
 0.07891	  -63.3647	   30.8663
 0.09391	  -70.8899	   40.5023
 0.10890	  -77.9747	   49.5742
 0.12390	  -84.5558	   58.0011
 0.13890	  -90.5747	   65.7082
 0.15390	  -95.9784	   72.6276
 0.16890	 -100.7198	   78.6989
 0.18389	 -104.7579	   83.8696
 0.19889	 -108.0585	   88.0959
 0.21389	 -110.5942	   91.3428
 0.22889	 -112.3446	   93.5842
 0.24388	 -113.2965	   94.8031
 0.25889	 -113.4437	   94.9916
 0.27388	 -112.7871	   94.1508
 0.28888	 -111.3345	   92.2908
 0.30388	 -109.1003	   89.4300
 0.31888	 -106.1056	   85.5952
 0.33387	 -102.3773	   80.8212
 0.34887	  -97.9486	   75.1504
 0.36387	  -92.8581	   68.6321
 0.37887	  -87.1498	   61.3227
 0.39387	  -80.8725	   53.2847
 0.40886	  -74.0796	   44.5865
 0.42386	  -66.8287	   35.3019
 0.43886	  -59.1812	   25.5095
 0.45386	  -51.2022	   15.2925
 0.46886	  -42.9593	    4.7376
 0.48385	  -34.5231	   -6.0648
 0.49885	  -25.9659	  -17.0220
 0.51385	  -17.3619	  -28.0393
 0.52885	   -8.7860	  -39.0206
 0.54385	   -0.3136	  -49.8694
 0.55884	    7.9802	  -60.4894
 0.57384	   16.0212	  -70.7857
 0.58884	   23.7367	  -80.6652
 0.60384	   31.0564	  -90.0380
 0.61884	   37.9131	  -98.8179
 0.63383	   44.2434	 -106.9238
 0.64883	   49.9883	 -114.2800
 0.66383	   55.0939	 -120.8175
 0.67883	   59.5121	 -126.4750
 0.69383	   63.2012	 -131.1988
 0.70882	   66.1262	 -134.9442
 0.72382	   68.2595	 -137.6758
 0.73882	   69.5808	 -139.3677
 0.75382	   70.0777	 -140.0040
 0.76881	   69.7455	 -139.5787
 0.78382	   68.5876	 -138.0960
 0.79881	   66.6150	 -135.5701
 0.81381	   63.8462	 -132.0247
 0.82881	   60.3073	 -127.4932
 0.84380	   56.0313	 -122.0179
 0.85880	   51.0578	 -115.6494
 0.87380	   45.4327	 -108.4465
 0.88880	   39.2074	 -100.4752
 0.90380	   32.4388	  -91.8081
 0.91880	   25.1881	  -82.5238
 0.93379	   17.5210	  -72.7062
 0.94879	    9.5061	  -62.4434
 0.96379	    1.2155	  -51.8274
 0.97879	   -7.2769	  -40.9530
 0.99379	  -15.8953	  -29.9173
 0.00878	  -24.5631	  -18.8183
 0.02378	  -33.2032	   -7.7548
 0.03878	  -41.7390	    3.1750
 0.05378	  -50.0945	   13.8741
 0.06878	  -58.1957	   24.2475
 0.08377	  -65.9707	   34.2033
 0.09877	  -73.3506	   43.6531
 0.11377	  -80.2701	   52.5134
 0.12877	  -86.6679	   60.7056
 0.14377	  -92.4876	   68.1577
 0.15876	  -97.6781	   74.8040
 0.17376	 -102.1940	   80.5865
 0.18876	 -105.9960	   85.4549
 0.20376	 -109.0515	   89.3674
 0.21875	 -111.3345	   92.2908
 0.23375	 -112.8264	   94.2011
 0.24875	 -113.5152	   95.0831
 0.26375	 -113.3965	   94.9311
 0.27875	 -112.4728	   93.7483
 0.29374	 -110.7537	   91.5471
 0.30874	 -108.2558	   88.3485
 0.32374	 -105.0021	   84.1822
 0.33874	 -101.0220	   79.0858
 0.35374	  -96.3511	   73.1047
 0.36873	  -91.0304	   66.2918
 0.38373	  -85.1065	   58.7064
 0.39873	  -78.6308	   50.4143
 0.41373	  -71.6589	   41.4869
 0.42873	  -64.2508	   32.0010
 0.44372	  -56.4698	   22.0376
 0.45872	  -48.3826	   11.6821
 0.47372	  -40.0584	    1.0231
 0.48872	  -31.5685	   -9.8481
 0.50372	  -22.9859	  -20.8379
 0.51872	  -14.3848	  -31.8514
 0.53371	   -5.8400	  -42.7929
 0.54871	    2.5739	  -53.5667
 0.56371	   10.7826	  -64.0778
 0.57871	   18.7132	  -74.2328
 0.59371	   26.2946	  -83.9406
 0.60870	   33.4582	  -93.1135
 0.62370	   40.1386	 -101.6676
 0.63870	   46.2742	 -109.5241
 0.65370	   51.8079	 -116.6100
 0.66870	   56.6878	 -122.8586
 0.68369	   60.8677	 -128.2108
 0.69869	   64.3076	 -132.6156
 0.71369	   66.9744	 -136.0303
 0.72869	   68.8421	 -138.4219
 0.74368	   69.8923	 -139.7666
 0.75868	   70.1143	 -140.0509
 0.77368	   69.5054	 -139.2713
 0.78868	   68.0709	 -137.4343
 0.80368	   65.8237	 -134.5568
 0.81867	   62.7848	 -130.6656
 0.83367	   58.9824	 -125.7967
 0.84867	   54.4521	 -119.9958
 0.86367	   49.2361	 -113.3168
 0.87867	   43.3827	 -105.8217
 0.89366	   36.9462	  -97.5798
 0.90866	   29.9858	  -88.6672
 0.92366	   22.5653	  -79.1654
 0.93866	   14.7524	  -69.1611
 0.95366	    6.6179	  -58.7449
 0.96865	   -1.7648	  -48.0111
 0.98365	  -10.3204	  -37.0558
 0.99865	  -18.9723	  -25.9772
 0.01365	  -27.6435	  -14.8740
 0.02865	  -36.2570	   -3.8446
 0.04365	  -44.7365	    7.0133
 0.05864	  -53.0072	   17.6038
 0.07364	  -60.9963	   27.8336
 0.08864	  -68.6334	   37.6128
 0.10364	  -75.8516	   46.8555
 0.11864	  -82.5875	   55.4807
 0.13363	  -88.7822	   63.4129
 0.14863	  -94.3815	   70.5827
 0.16363	  -99.3366	   76.9277
 0.17863	 -103.6044	   82.3925
 0.19363	 -107.1479	   86.9299
 0.20862	 -109.9367	   90.5009
 0.22362	 -111.9469	   93.0750
 0.23862	 -113.1618	   94.6306
 0.25362	 -113.5716	   95.1553
 0.26861	 -113.1736	   94.6457
 0.28361	 -111.9724	   93.1076
 0.29861	 -109.9796	   90.5558
 0.31361	 -107.2134	   87.0138
 0.32861	 -103.6992	   82.5139
 0.34360	  -99.4684	   77.0964
 0.35860	  -94.5585	   70.8094
 0.37360	  -89.0129	   63.7084
 0.38860	  -82.8802	   55.8556
 0.40360	  -76.2139	   47.3195
 0.41859	  -69.0717	   38.1741
 0.43359	  -61.5156	   28.4986
 0.44859	  -53.6106	   18.3764
 0.46359	  -45.4249	    7.8947
 0.47859	  -37.0289	   -2.8561
 0.49358	  -28.4951	  -13.7835
 0.50858	  -19.8971	  -24.7930
 0.52358	  -11.3094	  -35.7894
 0.53858	   -2.8067	  -46.6771
 0.55358	    5.5369	  -57.3608
 0.56857	   13.6478	  -67.7466
 0.58357	   21.4542	  -77.7426
 0.59857	   28.8865	  -87.2595
 0.61357	   35.8777	  -96.2116
 0.62857	   42.3643	 -104.5176
 0.64357	   48.2867	 -112.1011
 0.65856	   53.5901	 -118.8920
 0.67356	   58.2247	 -124.8265
 0.68856	   62.1465	 -129.8483
 0.70356	   65.3180	 -133.9093
 0.71856	   67.7081	 -136.9699
 0.73355	   69.2933	 -138.9996
 0.74855	   70.0572	 -139.9778
 0.76355	   69.9915	 -139.8936
 0.77855	   69.0954	 -138.7463
 0.79354	   67.3765	 -136.5452
 0.80854	   64.8500	 -133.3100
 0.82354	   61.5389	 -129.0702
 0.83854	   57.4738	 -123.8650
 0.85354	   52.6924	 -117.7426
 0.86853	   47.2393	 -110.7599
 0.88353	   41.1651	 -102.9821
 0.89853	   34.5263	  -94.4811
 0.91353	   27.3842	  -85.3358
 0.92853	   19.8047	  -75.6304
 0.94352	   11.8573	  -65.4540
 0.95852	    3.6147	  -54.8994
 0.97352	   -4.8484	  -44.0626
 0.98852	  -13.4557	  -33.0412
 0.00352	  -22.1296	  -21.9344
 0.01851	  -30.7930	  -10.8411
 0.03351	  -39.3686	    0.1398
 0.04851	  -47.7808	   10.9114
 0.06351	  -55.9554	   21.3788
 0.07851	  -63.8207	   31.4502
 0.09350	  -71.3079	   41.0375
 0.10850	  -78.3519	   50.0571
 0.12350	  -84.8912	   58.4306
 0.13850	  -90.8692	   66.0854
 0.15349	  -96.2341	   72.9550
 0.16850	 -100.9395	   78.9802
 0.18349	 -104.9449	   84.1090
 0.19849	 -108.2157	   88.2972
 0.21349	 -110.7239	   91.5089
 0.22848	 -112.4483	   93.7169
 0.24348	 -113.3743	   94.9027
 0.25848	 -113.4944	   95.0565
 0.27348	 -112.8083	   94.1779
 0.28848	 -111.3226	   92.2755
 0.30348	 -109.0508	   89.3666
 0.31847	 -106.0136	   85.4774
 0.33347	 -102.2380	   80.6428
 0.34847	  -97.7575	   74.9056
 0.36347	  -92.6117	   68.3166
 0.37847	  -86.8459	   60.9336
 0.39346	  -80.5106	   52.8214
 0.40846	  -73.6612	   44.0508
 0.42346	  -66.3573	   34.6984
 0.43846	  -58.6625	   24.8452
 0.45346	  -50.6434	   14.5770
 0.46845	  -42.3696	    3.9825
 0.48345	  -33.9126	   -6.8464
 0.49845	  -25.3459	  -17.8160
 0.51345	  -16.7436	  -28.8311
 0.52845	   -8.1805	  -39.7960
 0.54344	    0.2688	  -50.6151
 0.55844	    8.5304	  -61.1939
 0.57344	   16.5316	  -71.4393
 0.58844	   24.2016	  -81.2606
 0.60344	   31.4722	  -90.5705
 0.61843	   38.2781	  -99.2853
 0.63343	   44.5576	 -107.3261
 0.64843	   50.2534	 -114.6195
 0.66343	   55.3128	 -121.0979
 0.67842	   59.6886	 -126.7009
 0.69342	   63.3391	 -131.3754
 0.70842	   66.2294	 -135.0764
 0.72342	   68.3311	 -137.7675
 0.73842	   69.6228	 -139.4216
 0.75341	   70.0911	 -140.0211
 0.76841	   69.7296	 -139.5583
 0.78341	   68.5404	 -138.0355
 0.79841	   66.5330	 -135.4651
 0.81341	   63.7251	 -131.8696
 0.82840	   60.1419	 -127.2814
 0.84340	   55.8162	 -121.7425
 0.85840	   50.7879	 -115.3039
 0.87340	   45.1037	 -108.0253
 0.88840	   38.8162	  -99.9743
 0.90340	   31.9839	  -91.2256
 0.91839	   24.6701	  -81.8605
 0.93339	   16.9425	  -71.9655
 0.94839	    8.8723	  -61.6317
 0.96339	    0.5333	  -50.9539
 0.97839	   -7.9982	  -40.0294
 0.99338	  -16.6449	  -28.9574
 0.00838	  -25.3291	  -17.8375
 0.02338	  -33.9728	   -6.7694
 0.03838	  -42.4992	    4.1484
 0.05338	  -50.8327	   14.8194
 0.06837	  -58.9002	   25.1496
 0.08337	  -66.6309	   35.0487
 0.09837	  -73.9577	   44.4305
 0.11337	  -80.8169	   53.2135
 0.12837	  -87.1493	   61.3220
 0.14336	  -92.9004	   68.6862
 0.15836	  -98.0207	   75.2427
 0.17336	 -102.4666	   80.9355
 0.18836	 -106.1999	   85.7160
 0.20335	 -109.1889	   89.5433
 0.21835	 -111.4081	   92.3850
 0.23335	 -112.8389	   94.2171
 0.24835	 -113.4692	   95.0242
 0.26335	 -113.2940	   94.7999
 0.27834	 -112.3154	   93.5467
 0.29334	 -110.5421	   91.2761
 0.30834	 -107.9900	   88.0082
 0.32334	 -104.6817	   83.7719
 0.33834	 -100.6463	   78.6047
 0.35333	  -95.9192	   72.5518
 0.36833	  -90.5421	   65.6665
 0.38333	  -84.5620	   58.0091
 0.39833	  -78.0312	   49.6466
 0.41333	  -71.0069	   40.6520
 0.42833	  -63.5502	   31.1039
 0.44332	  -55.7263	   21.0856
 0.45832	  -47.6034	   10.6843
 0.47332	  -39.2520	   -0.0095
 0.48832	  -30.7450	  -10.9026
 0.50332	  -22.1563	  -21.9002
 0.51831	  -13.5609	  -32.9065
 0.53331	   -5.0336	  -43.8255
 0.54831	    3.3510	  -54.5619
 0.56331	   11.5194	  -65.0213
 0.57831	   19.3997	  -75.1118
 0.59330	   26.9222	  -84.7442
 0.60830	   34.0200	  -93.8328
 0.62330	   40.6295	 -102.2962
 0.63830	   46.6911	 -110.0580
 0.65330	   52.1496	 -117.0475
 0.66829	   56.9548	 -123.2004
 0.68329	   61.0617	 -128.4593
 0.69829	   64.4318	 -132.7745
 0.71329	   67.0324	 -136.1045
 0.72828	   68.8379	 -138.4165
 0.74328	   69.8299	 -139.6868
 0.75828	   69.9973	 -139.9010
 0.77328	   69.3365	 -139.0549
 0.78828	   67.8519	 -137.1540
 0.80327	   65.5557	 -134.2137
 0.81827	   62.4677	 -130.2595
 0.83327	   58.6154	 -125.3267
 0.84827	   54.0337	 -119.4600
 0.86327	   48.7647	 -112.7132
 0.87826	   42.8569	 -105.1483
 0.89326	   36.3650	  -96.8355
 0.90826	   29.3491	  -87.8519
 0.92326	   21.8745	  -78.2807
 0.93826	   14.0102	  -68.2107
 0.95325	    5.8289	  -57.7347
 0.96825	   -2.5942	  -46.9491
 0.98325	  -11.1820	  -35.9526
 0.99825	  -19.8563	  -24.8452
 0.01325	  -28.5388	  -13.7275
 0.02825	  -37.1514	   -2.6992
 0.04324	  -45.6173	    8.1412
 0.05824	  -53.8616	   18.6978
 0.07324	  -61.8116	   28.8776
 0.08823	  -69.3979	   38.5917
 0.10324	  -76.5546	   47.7558
 0.11823	  -83.2200	   56.2907
 0.13323	  -89.3368	   64.1231
 0.14823	  -94.8527	   71.1861
 0.16323	  -99.7209	   77.4197
 0.17822	 -103.9000	   82.7710
 0.19322	 -107.3547	   87.1947
 0.20822	 -110.0560	   90.6536
 0.22322	 -111.9812	   93.1188
 0.23822	 -113.1142	   94.5696
 0.25321	 -113.4457	   94.9941
 0.26821	 -112.9732	   94.3891
 0.28321	 -111.7012	   92.7603
 0.29821	 -109.6409	   90.1221
 0.31321	 -106.8102	   86.4974
 0.32820	 -103.2338	   81.9180
 0.34320	  -98.9430	   76.4236
 0.35820	  -93.9750	   70.0622
 0.37320	  -88.3732	   62.8892
 0.38820	  -82.1864	   54.9672
 0.40319	  -75.4687	   46.3653
 0.41819	  -68.2787	   37.1586
 0.43319	  -60.6791	   27.4275
 0.44819	  -52.7365	   17.2571
 0.46319	  -44.5202	    6.7364
 0.47818	  -36.1021	   -4.0428
 0.49318	  -27.5558	  -14.9862
 0.50818	  -18.9561	  -25.9979
 0.52318	  -10.3783	  -36.9817
 0.53818	   -1.8975	  -47.8412
 0.55318	    6.4118	  -58.4811
 0.56817	   14.4766	  -68.8079
 0.58317	   22.2257	  -78.7305
 0.59817	   29.5905	  -88.1610
 0.61316	   36.5057	  -97.0157
 0.62817	   42.9093	 -105.2154
 0.64316	   48.7438	 -112.6864
 0.65816	   53.9562	 -119.3608
 0.67316	   58.4988	 -125.1775
 0.68816	   62.3295	 -130.0826
 0.70315	   65.4122	 -134.0300
 0.71815	   67.7173	 -136.9817
 0.73315	   69.2221	 -138.9085
 0.74815	   69.9109	 -139.7905
 0.76315	   69.7754	 -139.6170
 0.77814	   68.8148	 -138.3870
 0.79314	   67.0360	 -136.1093
 0.80814	   64.4536	 -132.8025
 0.82314	   61.0898	 -128.4952
 0.83814	   56.9743	 -123.2254
 0.85313	   52.1440	 -117.0403
 0.86813	   46.6429	 -109.9963
 0.88313	   40.5214	 -102.1578
 0.89813	   33.8358	  -93.5970
 0.91313	   26.6480	  -84.3932
 0.92812	   19.0245	  -74.6315
 0.94312	   11.0359	  -64.4022
 0.95812	    2.7560	  -53.7999
 0.97312	   -5.7389	  -42.9223
 0.98812	  -14.3709	  -31.8693
 0.00311	  -23.0610	  -20.7418
 0.01811	  -31.7305	   -9.6407
 0.03311	  -40.3011	    1.3339
 0.04811	  -48.6963	   12.0838
 0.06311	  -56.8415	   22.5135
 0.07810	  -64.6649	   32.5312
 0.09310	  -72.0981	   42.0493
 0.10810	  -79.0768	   50.9853
 0.12310	  -85.5408	   59.2624
 0.13809	  -91.4350	   66.8098
 0.15310	  -96.7093	   73.5635
 0.16809	 -101.3194	   79.4666
 0.18309	 -105.2266	   84.4697
 0.19809	 -108.3983	   88.5310
 0.21308	 -110.8083	   91.6170
 0.22808	 -112.4367	   93.7021
 0.24308	 -113.2703	   94.7695
 0.25808	 -113.3025	   94.8108
 0.27308	 -112.5335	   93.8260
 0.28808	 -110.9701	   91.8241
 0.30307	 -108.6258	   88.8224
 0.31807	 -105.5211	   84.8468
 0.33307	 -101.6825	   79.9316
 0.34807	  -97.1432	   74.1191
 0.36307	  -91.9423	   67.4595
 0.37806	  -86.1249	   60.0103
 0.39306	  -79.7413	   51.8363
 0.40806	  -72.8470	   43.0083
 0.42306	  -65.5021	   33.6033
 0.43806	  -57.7707	   23.7034
 0.45305	  -49.7205	   13.3952
 0.46805	  -41.4220	    2.7691
 0.48305	  -32.9480	   -8.0816
 0.49805	  -24.3731	  -19.0616
 0.51305	  -15.7727	  -30.0743
 0.52804	   -7.2224	  -41.0227
 0.54304	    1.2022	  -51.8103
 0.55804	    9.4270	  -62.3420
 0.57304	   17.3791	  -72.5246
 0.58804	   24.9884	  -82.2680
 0.60303	   32.1872	  -91.4860
 0.61803	   38.9115	 -100.0963
 0.63303	   45.1013	 -108.0223
 0.64803	   50.7011	 -115.1928
 0.66302	   55.6604	 -121.5429
 0.67802	   59.9339	 -127.0151
 0.69302	   63.4824	 -131.5589
 0.70802	   66.2728	 -135.1320
 0.72302	   68.2785	 -137.7002
 0.73801	   69.4798	 -139.2385
 0.75301	   69.8640	 -139.7304
 0.76801	   69.4258	 -139.1693
 0.78301	   68.1671	 -137.5576
 0.79801	   66.0976	 -134.9076
 0.81301	   63.2343	 -131.2412
 0.82800	   59.6016	 -126.5896
 0.84300	   55.2315	 -120.9938
 0.85800	   50.1627	 -114.5033
 0.87300	   44.4409	 -107.1767
 0.88800	   38.1181	  -99.0804
 0.90299	   31.2521	  -90.2886
 0.91799	   23.9060	  -80.8821
 0.93299	   16.1475	  -70.9475
 0.94799	    8.0483	  -60.5766
 0.96299	   -0.3167	  -49.8653
 0.97798	   -8.8706	  -38.9123
 0.99298	  -17.5344	  -27.8184
 0.00798	  -26.2290	  -16.6851
 0.02298	  -34.8751	   -5.6140
 0.03798	  -43.3944	    5.2947
 0.05297	  -51.7102	   15.9430
 0.06797	  -59.7486	   26.2360
 0.08297	  -67.4383	   36.0826
 0.09797	  -74.7122	   45.3966
 0.11296	  -81.5071	   54.0973
 0.12796	  -87.7646	   62.1099
 0.14296	  -93.4315	   69.3663
 0.15796	  -98.4601	   75.8053
 0.17296	 -102.8084	   81.3732
 0.18795	 -106.4405	   86.0240
 0.20295	 -109.3267	   89.7197
 0.21795	 -111.4436	   92.4304
 0.23295	 -112.7743	   94.1344
 0.24795	 -113.3087	   94.8186
 0.26294	 -113.0428	   94.4782
 0.27794	 -111.9797	   93.1169
 0.29294	 -110.1288	   90.7469
 0.30794	 -107.5061	   87.3886
 0.32294	 -104.1341	   83.0707
 0.33793	 -100.0415	   77.8302
 0.35293	  -95.2632	   71.7117
 0.36793	  -89.8400	   64.7675
 0.38293	  -83.8184	   57.0570
 0.39793	  -77.2502	   48.6465
 0.41293	  -70.1920	   39.6086
 0.42792	  -62.7050	   30.0217
 0.44292	  -54.8545	   19.9692
 0.45792	  -46.7090	    9.5390
 0.47292	  -38.3399	   -1.1774
 0.48792	  -29.8211	  -12.0856
 0.50291	  -21.2276	  -23.0894
 0.51791	  -12.6356	  -34.0913
 0.53291	   -4.1212	  -44.9938
 0.54791	    4.2400	  -55.7001
 0.56291	   12.3735	  -66.1149
 0.57790	   20.2071	  -76.1457
 0.59290	   27.6709	  -85.7029
 0.60790	   34.6984	  -94.7015
 0.62290	   41.2269	 -103.0612
 0.63789	   47.1982	 -110.7072
 0.65289	   52.5586	 -117.5712
 0.66789	   57.2601	 -123.5913
 0.68289	   61.2602	 -128.7134
 0.69789	   64.5225	 -132.8908
 0.71288	   67.0172	 -136.0851
 0.72788	   68.7208	 -138.2665
 0.74288	   69.6169	 -139.4140
 0.75788	   69.6961	 -139.5154
 0.77288	   68.9563	 -138.5681
 0.78787	   67.4025	 -136.5785
 0.80287	   65.0470	 -133.5624
 0.81787	   61.9096	 -129.5449
 0.83287	   58.0169	 -124.5604
 0.84787	   53.4029	 -118.6522
 0.86286	   48.1081	 -111.8723
 0.87786	   42.1796	 -104.2811
 0.89286	   35.6708	  -95.9467
 0.90786	   28.6404	  -86.9444
 0.92286	   21.1525	  -77.3563
 0.93785	   13.2755	  -67.2699
 0.95285	    5.0818	  -56.7780
 0.96785	   -3.3534	  -45.9770
 0.98285	  -11.9522	  -34.9663
 0.99785	  -20.6357	  -23.8473
 0.01285	  -29.3240	  -12.7221
 0.02784	  -37.9377	   -1.6924
 0.04284	  -46.3984	    9.1413
 0.05784	  -54.6295	   19.6810
 0.07284	  -62.5570	   29.8321
 0.08784	  -70.1105	   39.5042
 0.10283	  -77.2234	   48.6121
 0.11783	  -83.8337	   57.0765
 0.13283	  -89.8844	   64.8243
 0.14783	  -95.3241	   71.7897
 0.16282	 -100.1071	   77.9143
 0.17782	 -104.1939	   83.1474
 0.19282	 -107.5513	   87.4464
 0.20782	 -110.1523	   90.7770
 0.22282	 -111.9767	   93.1131
 0.23781	 -113.0109	   94.4373
 0.25281	 -113.2475	   94.7403
 0.26781	 -112.6860	   94.0213
 0.28281	 -111.3323	   92.2879
 0.29781	 -109.1987	   89.5559
 0.31280	 -106.3037	   85.8490
 0.32780	 -102.6723	   81.1990
 0.34280	  -98.3352	   75.6454
 0.35780	  -93.3291	   69.2352
 0.37280	  -87.6962	   62.0224
 0.38779	  -81.4844	   54.0683
 0.40279	  -74.7464	   45.4403
 0.41779	  -67.5396	   36.2122
 0.43279	  -59.9260	   26.4631
 0.44779	  -51.9712	   16.2773
 0.46278	  -43.7446	    5.7432
 0.47778	  -35.3179	   -5.0470
 0.49278	  -26.7654	  -15.9983
 0.50778	  -18.1627	  -27.0139
 0.52278	   -9.5864	  -37.9957
 0.53778	   -1.1130	  -48.8457
 0.55277	    7.1814	  -59.4666
 0.56777	   15.2225	  -69.7630
 0.58277	   22.9377	  -79.6422
 0.59776	   30.2575	  -89.0151
 0.61276	   37.1161	  -97.7973
 0.62776	   43.4515	 -105.9097
 0.64276	   49.2068	 -113.2793
 0.65776	   54.3303	 -119.8398
 0.67276	   58.7759	 -125.5323
 0.68775	   62.5038	 -130.3058
 0.70275	   65.4806	 -134.1175
 0.71775	   67.6794	 -136.9331
 0.73275	   69.0806	 -138.7272
 0.74775	   69.6711	 -139.4834
 0.76274	   69.4454	 -139.1944
 0.77774	   68.4048	 -137.8620
 0.79274	   66.5579	 -135.4971
 0.80774	   63.9203	 -132.1196
 0.82274	   60.5145	 -127.7586
 0.83773	   56.3699	 -122.4515
 0.85273	   51.5225	 -116.2445
 0.86773	   46.0147	 -109.1919
 0.88273	   39.8949	 -101.3556
 0.89773	   33.2173	  -92.8050
 0.91272	   26.0413	  -83.6163
 0.92772	   18.4312	  -73.8718
 0.94272	   10.4557	  -63.6592
 0.95772	    2.1867	  -53.0710
 0.97272	   -6.3003	  -42.2035
 0.98771	  -14.9279	  -31.1560
 0.00271	  -23.6173	  -20.0295
 0.01771	  -32.2887	   -8.9259
 0.03271	  -40.8628	    2.0531
 0.04770	  -49.2611	   12.8069
 0.06270	  -57.4071	   23.2378
 0.07770	  -65.2269	   33.2509
 0.09270	  -72.6501	   42.7561
 0.10770	  -79.6103	   51.6686
 0.12269	  -86.0461	   59.9095
 0.13769	  -91.9013	   67.4069
 0.15269	  -97.1255	   74.0965
 0.16769	 -101.6747	   79.9216
 0.18269	 -105.5111	   84.8340
 0.19768	 -108.6037	   88.7940
 0.21268	 -110.9284	   91.7708
 0.22768	 -112.4678	   93.7420
 0.24268	 -113.2114	   94.6941
 0.25768	 -113.1555	   94.6225
 0.27268	 -112.3027	   93.5306
 0.28767	 -110.6626	   91.4304
 0.30267	 -108.2507	   88.3419
 0.31767	 -105.0887	   84.2931
 0.33267	 -101.2042	   79.3191
 0.34767	  -96.6306	   73.4627
 0.36266	  -91.4066	   66.7734
 0.37766	  -85.5762	   59.3077
 0.39266	  -79.1882	   51.1280
 0.40766	  -72.2963	   42.3030
 0.42266	  -64.9583	   32.9069
 0.43765	  -57.2363	   23.0191
 0.45265	  -49.1959	   12.7234
 0.46765	  -40.9058	    2.1081
 0.48265	  -32.4376	   -8.7352
 0.49765	  -23.8652	  -19.7121
 0.51264	  -15.2637	  -30.7260
 0.52764	   -6.7096	  -41.6793
 0.54264	    1.7206	  -52.4741
 0.55764	    9.9509	  -63.0129
 0.57263	   17.9066	  -73.2000
 0.58763	   25.5151	  -82.9425
 0.60263	   32.7064	  -92.1508
 0.61763	   39.4146	 -100.7405
 0.63263	   45.5777	 -108.6323
 0.64762	   51.1392	 -115.7537
 0.66262	   56.0480	 -122.0392
 0.67762	   60.2592	 -127.4316
 0.69262	   63.7346	 -131.8819
 0.70762	   66.4431	 -135.3500
 0.72261	   68.3607	 -137.8054
 0.73761	   69.4706	 -139.2267
 0.75261	   69.7639	 -139.6022
 0.76761	   69.2386	 -138.9295
 0.78261	   67.9003	 -137.2159
 0.79761	   65.7618	 -134.4776
 0.81260	   62.8428	 -130.7399
 0.82760	   59.1696	 -126.0365
 0.84260	   54.7753	 -120.4096
 0.85760	   49.6986	 -113.9090
 0.87260	   43.9846	 -106.5923
 0.88759	   37.6833	  -98.5237
 0.90259	   30.8502	  -89.7740
 0.91759	   23.5452	  -80.4201
 0.93259	   15.8325	  -70.5441
 0.94759	    7.7800	  -60.2331
 0.96258	   -0.5410	  -49.5782
 0.97758	   -9.0567	  -38.6740
 0.99258	  -17.6911	  -27.6178
 0.00758	  -26.3669	  -16.5086
 0.02258	  -35.0059	   -5.4466
 0.03757	  -43.5299	    5.4683
 0.05257	  -51.8616	   16.1369
 0.06757	  -59.9251	   26.4621
 0.08257	  -67.6470	   36.3497
 0.09756	  -74.9568	   45.7098
 0.11256	  -81.7881	   54.4572
 0.12756	  -88.0791	   62.5127
 0.14256	  -93.7734	   69.8042
 0.15756	  -98.8204	   76.2667
 0.17255	 -103.1758	   81.8437
 0.18755	 -106.8024	   86.4875
 0.20255	 -109.6700	   90.1594
 0.21755	 -111.7555	   92.8299
 0.23255	 -113.0435	   94.4791
 0.24754	 -113.5259	   95.0968
 0.26254	 -113.2016	   94.6815
 0.27754	 -112.0769	   93.2413
 0.29254	 -110.1647	   90.7928
 0.30754	 -107.4846	   87.3610
 0.32253	 -104.0622	   82.9787
 0.33753	  -99.9290	   77.6862
 0.35253	  -95.1220	   71.5310
 0.36753	  -89.6833	   64.5667
 0.38253	  -83.6595	   56.8534
 0.39753	  -77.1018	   48.4564
 0.41252	  -70.0653	   39.4464
 0.42752	  -62.6089	   29.8986
 0.44252	  -54.7947	   19.8926
 0.45752	  -46.6877	    9.5118
 0.47252	  -38.3558	   -1.1571
 0.48751	  -29.8690	  -12.0242
 0.50251	  -21.2993	  -22.9976
 0.51751	  -12.7199	  -33.9834
 0.53251	   -4.2050	  -44.8865
 0.54750	    4.1706	  -55.6113
 0.56250	   12.3327	  -66.0627
 0.57750	   20.2078	  -76.1466
 0.59250	   27.7239	  -85.7708
 0.60750	   34.8116	  -94.8465
 0.62249	   41.4047	 -103.2888
 0.63749	   47.4406	 -111.0177
 0.65249	   52.8619	 -117.9596
 0.66749	   57.6166	 -124.0478
 0.68249	   61.6587	 -129.2237
 0.69748	   64.9495	 -133.4375
 0.71248	   67.4572	 -136.6486
 0.72748	   69.1582	 -138.8266
 0.74248	   70.0367	 -139.9516
 0.75748	   70.0854	 -140.0139
 0.77247	   69.3048	 -139.0144
 0.78747	   67.7039	 -136.9644
 0.80247	   65.2992	 -133.8853
 0.81747	   62.1150	 -129.8080
 0.83247	   58.1824	 -124.7724
 0.84746	   53.5393	 -118.8269
 0.86246	   48.2294	 -112.0277
 0.87746	   42.3021	 -104.4379
 0.89246	   35.8116	  -96.1270
 0.90746	   28.8165	  -87.1698
 0.92246	   21.3791	  -77.6464
 0.93745	   13.5651	  -67.6407
 0.95245	    5.4428	  -57.2403
 0.96745	   -2.9171	  -46.5357
 0.98244	  -11.4422	  -35.6194
 0.99745	  -20.0589	  -24.5859
 0.01244	  -28.6928	  -13.5304
 0.02744	  -37.2691	   -2.5485
 0.04244	  -45.7134	    8.2642
 0.05744	  -53.9520	   18.8135
 0.07243	  -61.9124	   29.0067
 0.08743	  -69.5242	   38.7535
 0.10243	  -76.7195	   47.9669
 0.11743	  -83.4336	   56.5642
 0.13243	  -89.6057	   64.4674
 0.14742	  -95.1795	   71.6045
 0.16242	 -100.1037	   77.9100
 0.17742	 -104.3333	   83.3258
 0.19242	 -107.8292	   87.8022
 0.20742	 -110.5593	   91.2982
 0.22241	 -112.4991	   93.7820
 0.23741	 -113.6313	   95.2318
 0.25241	 -113.9467	   95.6357
 0.26741	 -113.4440	   94.9919
 0.28241	 -112.1294	   93.3087
 0.29740	 -110.0174	   90.6042
 0.31240	 -107.1293	   86.9061
 0.32740	 -103.4938	   82.2508
 0.34240	  -99.1460	   76.6836
 0.35740	  -94.1270	   70.2569
 0.37239	  -88.4837	   63.0307
 0.38739	  -82.2673	   55.0708
 0.40239	  -75.5338	   46.4487
 0.41739	  -68.3427	   37.2405
 0.43239	  -60.7564	   27.5264
 0.44738	  -52.8401	   17.3898
 0.46238	  -44.6612	    6.9169
 0.47738	  -36.2885	   -3.8042
 0.49238	  -27.7919	  -14.6839
 0.50737	  -19.2424	  -25.6314
 0.52238	  -10.7111	  -36.5556
 0.53737	   -2.2691	  -47.3653
 0.55237	    6.0125	  -57.9698
 0.56737	   14.0637	  -68.2792
 0.58236	   21.8156	  -78.2054
 0.59736	   29.2008	  -87.6620
 0.61236	   36.1541	  -96.5656
 0.62736	   42.6129	 -104.8359
 0.64236	   48.5176	 -112.3968
 0.65736	   53.8128	 -119.1772
 0.67235	   58.4474	 -125.1117
 0.68735	   62.3754	 -130.1414
 0.70235	   65.5568	 -134.2151
 0.71735	   67.9581	 -137.2900
 0.73235	   69.5529	 -139.3321
 0.74734	   70.3227	 -140.3177
 0.76234	   70.2568	 -140.2334
 0.77734	   69.3535	 -139.0767
 0.79234	   67.6193	 -136.8561
 0.80734	   65.0698	 -133.5915
 0.82233	   61.7289	 -129.3136
 0.83733	   57.6289	 -124.0636
 0.85233	   52.8098	 -117.8929
 0.86733	   47.3188	 -110.8618
 0.88233	   41.2096	 -103.0390
 0.89732	   34.5415	  -94.5006
 0.91232	   27.3786	  -85.3287
 0.92732	   19.7890	  -75.6103
 0.94232	   11.8437	  -65.4365
 0.95732	    3.6160	  -54.9011
 0.97231	   -4.8193	  -44.0999
 0.98731	  -13.3869	  -33.1293
 0.00231	  -22.0113	  -22.0859
 0.01731	  -30.6177	  -11.0656
 0.03230	  -39.1323	   -0.1628
 0.04730	  -47.4830	   10.5301
 0.06230	  -55.5995	   20.9232
 0.07730	  -63.4140	   30.9295
 0.09230	  -70.8613	   40.4656
 0.10729	  -77.8792	   49.4519
 0.12229	  -84.4090	   57.8132
 0.13729	  -90.3956	   65.4788
 0.15229	  -95.7878	   72.3836
 0.16729	 -100.5393	   78.4677
 0.18229	 -104.6080	   83.6776
 0.19728	 -107.9576	   87.9667
 0.21228	 -110.5569	   91.2951
 0.22728	 -112.3812	   93.6311
 0.24228	 -113.4120	   94.9510
 0.25728	 -113.6377	   95.2399
 0.27227	 -113.0536	   94.4921
 0.28727	 -111.6627	   92.7111
 0.30227	 -109.4754	   89.9102
 0.31727	 -106.5096	   86.1125
 0.33227	 -102.7908	   81.3507
 0.34726	  -98.3518	   75.6667
 0.36226	  -93.2328	   69.1119
 0.37726	  -87.4801	   61.7457
 0.39226	  -81.1466	   53.6358
 0.40726	  -74.2904	   44.8565
 0.42225	  -66.9745	   35.4887
 0.43725	  -59.2660	   25.6180
 0.45225	  -51.2349	   15.3344
 0.46725	  -42.9540	    4.7308
 0.48224	  -34.4975	   -6.0976
 0.49724	  -25.9405	  -17.0546
 0.51224	  -17.3583	  -28.0439
 0.52724	   -8.8257	  -38.9698
 0.54224	   -0.4161	  -49.7381
 0.55723	    7.7983	  -60.2566
 0.57223	   15.7480	  -70.4359
 0.58723	   23.3656	  -80.1901
 0.60223	   30.5868	  -89.4368
 0.61723	   37.3508	  -98.0979
 0.63222	   43.6003	 -106.1002
 0.64722	   49.2817	 -113.3752
 0.66222	   54.3460	 -119.8600
 0.67722	   58.7487	 -125.4975
 0.69222	   62.4500	 -130.2370
 0.70721	   65.4156	 -134.0343
 0.72221	   67.6165	 -136.8526
 0.73721	   69.0301	 -138.6626
 0.75221	   69.6397	 -139.4432
 0.76721	   69.4357	 -139.1820
 0.78221	   68.4154	 -137.8755
 0.79720	   66.5836	 -135.5300
 0.81220	   63.9528	 -132.1612
 0.82720	   60.5429	 -127.7950
 0.84220	   56.3823	 -122.4673
 0.85720	   51.5065	 -116.2240
 0.87219	   45.9591	 -109.1206
 0.88719	   39.7906	 -101.2220
 0.90219	   33.0582	  -92.6013
 0.91719	   25.8254	  -83.3398
 0.93219	   18.1606	  -73.5252
 0.94718	   10.1369	  -63.2510
 0.96218	    1.8305	  -52.6149
 0.97718	   -6.6796	  -41.7178
 0.99218	  -15.3133	  -30.6625
 0.00717	  -23.9901	  -19.5520
 0.02217	  -32.6299	   -8.4889
 0.03717	  -41.1542	    2.4263
 0.05217	  -49.4867	   13.0958
 0.06717	  -57.5539	   23.4257
 0.08216	  -65.2861	   33.3266
 0.09716	  -72.6174	   42.7142
 0.11216	  -79.4864	   51.5099
 0.12716	  -85.8366	   59.6412
 0.14216	  -91.6162	   67.0419
 0.15715	  -96.7788	   73.6525
 0.17215	 -101.2832	   79.4203
 0.18715	 -105.0936	   84.2994
 0.20215	 -108.1797	   88.2511
 0.21715	 -110.5171	   91.2440
 0.23214	 -112.0867	   93.2539
 0.24714	 -112.8755	   94.2640
 0.26214	 -112.8764	   94.2651
 0.27714	 -112.0882	   93.2559
 0.29214	 -110.5161	   91.2428
 0.30713	 -108.1714	   88.2404
 0.32213	 -105.0717	   84.2713
 0.33713	 -101.2411	   79.3664
 0.35213	  -96.7101	   73.5645
 0.36713	  -91.5156	   66.9130
 0.38213	  -85.7005	   59.4670
 0.39712	  -79.3140	   51.2891
 0.41212	  -72.4108	   42.4497
 0.42712	  -65.0509	   33.0255
 0.44212	  -57.2992	   23.0996
 0.45712	  -49.2247	   12.7604
 0.47211	  -40.9000	    2.1007
 0.48711	  -32.4002	   -8.7831
 0.50211	  -23.8026	  -19.7921
 0.51711	  -15.1854	  -30.8263
 0.53210	   -6.6271	  -41.7851
 0.54710	    1.7947	  -52.5690
 0.56210	   10.0035	  -63.0802
 0.57710	   17.9255	  -73.2242
 0.59210	   25.4897	  -82.9099
 0.60709	   32.6288	  -92.0514
 0.62209	   39.2797	 -100.5678
 0.63709	   45.3843	 -108.3846
 0.65209	   50.8894	 -115.4338
 0.66709	   55.7475	 -121.6545
 0.68208	   59.9168	 -126.9932
 0.69708	   63.3616	 -131.4041
 0.71208	   66.0523	 -134.8496
 0.72708	   67.9660	 -137.3000
 0.74208	   69.0857	 -138.7339
 0.75707	   69.4015	 -139.1382
 0.77207	   68.9098	 -138.5086
 0.78707	   67.6138	 -136.8491
 0.80207	   65.5233	 -134.1722
 0.81707	   62.6548	 -130.4992
 0.83206	   59.0318	 -125.8600
 0.84706	   54.6841	 -120.2929
 0.86206	   49.6483	 -113.8446
 0.87706	   43.9673	 -106.5701
 0.89206	   37.6901	  -98.5323
 0.90706	   30.8718	  -89.8017
 0.92205	   23.5729	  -80.4556
 0.93705	   15.8589	  -70.5779
 0.95205	    7.7996	  -60.2582
 0.96704	   -0.5311	  -49.5908
 0.98204	   -9.0568	  -38.6739
 0.99704	  -17.6985	  -27.6083
 0.01204	  -26.3763	  -16.4966
 0.02704	  -35.0097	   -5.4417
 0.04204	  -43.5189	    5.4542
 0.05703	  -51.8258	   16.0910
 0.07203	  -59.8544	   26.3715
 0.08703	  -67.5322	   36.2028
 0.10203	  -74.7907	   45.4971
 0.11703	  -81.5658	   54.1725
 0.13202	  -87.7988	   62.1537
 0.14702	  -93.4365	   69.3727
 0.16202	  -98.4320	   75.7693
 0.17702	 -102.7442	   81.2910
 0.19202	 -106.3388	   85.8938
 0.20701	 -109.1877	   89.5418
 0.22201	 -111.2694	   92.2074
 0.23701	 -112.5691	   93.8716
 0.25201	 -113.0781	   94.5234
 0.26701	 -112.7943	   94.1600
 0.28200	 -111.7217	   92.7866
 0.29700	 -109.8705	   90.4161
 0.31200	 -107.2568	   87.0694
 0.32700	 -103.9029	   82.7747
 0.34200	  -99.8364	   77.5677
 0.35699	  -95.0910	   71.4913
 0.37199	  -89.7057	   64.5955
 0.38699	  -83.7248	   56.9370
 0.40199	  -77.1977	   48.5792
 0.41698	  -70.1788	   39.5916
 0.43198	  -62.7269	   30.0497
 0.44698	  -54.9054	   20.0343
 0.46198	  -46.7811	    9.6313
 0.47698	  -38.4243	   -1.0693
 0.49197	  -29.9083	  -11.9739
 0.50697	  -21.3082	  -22.9861
 0.52197	  -12.7009	  -34.0076
 0.53697	   -4.1638	  -44.9393
 0.55197	    4.2257	  -55.6819
 0.56697	   12.3912	  -66.1376
 0.58196	   20.2576	  -76.2104
 0.59696	   27.7529	  -85.8080
 0.61196	   34.8081	  -94.8420
 0.62696	   41.3582	 -103.2293
 0.64196	   47.3433	 -110.8931
 0.65695	   52.7086	 -117.7632
 0.67195	   57.4054	 -123.7774
 0.68695	   61.3914	 -128.8814
 0.70195	   64.6309	 -133.0295
 0.71695	   67.0953	 -136.1851
 0.73194	   68.7632	 -138.3208
 0.74694	   69.6205	 -139.4186
 0.76194	   69.6603	 -139.4696
 0.77694	   68.8832	 -138.4745
 0.79194	   67.2968	 -136.4432
 0.80693	   64.9158	 -133.3943
 0.82193	   61.7617	 -129.3555
 0.83693	   57.8627	 -124.3630
 0.85193	   53.2535	 -118.4610
 0.86693	   47.9748	 -111.7017
 0.88192	   42.0731	 -104.1446
 0.89692	   35.6002	  -95.8563
 0.91192	   28.6134	  -86.9098
 0.92692	   21.1742	  -77.3841
 0.94191	   13.3486	  -67.3635
 0.95691	    5.2060	  -56.9371
 0.97191	   -3.1808	  -46.1979
 0.98691	  -11.7369	  -35.2420
 0.00191	  -20.3852	  -24.1680
 0.01690	  -29.0478	  -13.0758
 0.03190	  -37.6462	   -2.0657
 0.04690	  -46.1026	    8.7626
 0.06190	  -54.3403	   19.3108
 0.07690	  -62.2846	   29.4833
 0.09189	  -69.8638	   39.1883
 0.10689	  -77.0096	   48.3384
 0.12189	  -83.6581	   56.8516
 0.13689	  -89.7502	   64.6525
 0.15189	  -95.2326	   71.6725
 0.16689	 -100.0576	   77.8509
 0.18188	 -104.1841	   83.1348
 0.19688	 -107.5777	   87.4802
 0.21188	 -110.2107	   90.8517
 0.22688	 -112.0625	   93.2229
 0.24188	 -113.1194	   94.5763
 0.25687	 -113.3749	   94.9035
 0.27187	 -112.8292	   94.2047
 0.28687	 -111.4891	   92.4888
 0.30187	 -109.3683	   89.7731
 0.31687	 -106.4864	   86.0829
 0.33186	 -102.8695	   81.4514
 0.34686	  -98.5490	   75.9192
 0.36186	  -93.5623	   69.5339
 0.37686	  -87.9519	   62.3498
 0.39186	  -81.7652	   54.4278
 0.40685	  -75.0542	   45.8345
 0.42185	  -67.8755	   36.6423
 0.43685	  -60.2895	   26.9286
 0.45185	  -52.3603	   16.7754
 0.46684	  -44.1552	    6.2689
 0.48184	  -35.7443	   -4.5011
 0.49684	  -27.2000	  -15.4419
 0.51184	  -18.5965	  -26.4585
 0.52684	  -10.0091	  -37.4545
 0.54183	   -1.5138	  -48.3325
 0.55683	    6.8136	  -58.9955
 0.57183	   14.8980	  -69.3475
 0.58683	   22.6661	  -79.2944
 0.60183	   30.0467	  -88.7452
 0.61682	   36.9719	  -97.6127
 0.63182	   43.3773	 -105.8147
 0.64682	   49.2033	 -113.2748
 0.66182	   54.3955	 -119.9233
 0.67682	   58.9053	 -125.6981
 0.69181	   62.6906	 -130.5450
 0.70681	   65.7160	 -134.4190
 0.72181	   67.9534	 -137.2839
 0.73681	   69.3823	 -139.1136
 0.75181	   69.9897	 -139.8913
 0.76681	   69.7704	 -139.6106
 0.78180	   68.7272	 -138.2747
 0.79680	   66.8701	 -135.8968
 0.81180	   64.2170	 -132.4995
 0.82680	   60.7926	 -128.1147
 0.84180	   56.6289	 -122.7831
 0.85679	   51.7640	 -116.5537
 0.87179	   46.2425	 -109.4835
 0.88679	   40.1144	 -101.6367
 0.90179	   33.4352	  -93.0840
 0.91678	   26.2648	  -83.9025
 0.93178	   18.6675	  -74.1743
 0.94678	   10.7112	  -63.9864
 0.96178	    2.4667	  -53.4295
 0.97678	   -5.9925	  -42.5976
 0.99177	  -14.5911	  -31.5873
 0.00677	  -23.2526	  -20.4964
 0.02177	  -31.8999	   -9.4238
 0.03677	  -40.4558	    1.5320
 0.05177	  -48.8442	   12.2732
 0.06676	  -56.9902	   22.7039
 0.08176	  -64.8210	   32.7312
 0.09676	  -72.2669	   42.2655
 0.11176	  -79.2615	   51.2220
 0.12676	  -85.7426	   59.5209
 0.14175	  -91.6528	   67.0887
 0.15675	  -96.9399	   73.8588
 0.17175	 -101.5577	   79.7718
 0.18675	 -105.4662	   84.7765
 0.20175	 -108.6317	   88.8299
 0.21674	 -111.0279	   91.8981
 0.23174	 -112.6350	   93.9561
 0.24674	 -113.4408	   94.9878
 0.26174	 -113.4399	   94.9867
 0.27674	 -112.6342	   93.9550
 0.29174	 -111.0326	   91.9042
 0.30673	 -108.6507	   88.8542
 0.32173	 -105.5107	   84.8335
 0.33673	 -101.6412	   79.8786
 0.35172	  -97.0765	   74.0336
 0.36673	  -91.8567	   67.3498
 0.38172	  -86.0273	   59.8854
 0.39672	  -79.6384	   51.7045
 0.41172	  -72.7449	   42.8775
 0.42672	  -65.4054	   33.4795
 0.44171	  -57.6827	   23.5906
 0.45671	  -49.6423	   13.2951
 0.47171	  -41.3530	    2.6807
 0.48671	  -32.8855	   -8.1617
 0.50171	  -24.3127	  -19.1390
 0.51670	  -15.7086	  -30.1564
 0.53170	   -7.1481	  -41.1180
 0.54670	    1.2939	  -51.9278
 0.56170	    9.5427	  -62.4901
 0.57670	   17.5247	  -72.7109
 0.59169	   25.1681	  -82.4982
 0.60669	   32.4036	  -91.7630
 0.62169	   39.1647	 -100.4206
 0.63669	   45.3890	 -108.3907
 0.65169	   51.0186	 -115.5992
 0.66668	   56.0004	 -121.9784
 0.68168	   60.2875	 -127.4678
 0.69668	   63.8389	 -132.0154
 0.71168	   66.6209	 -135.5776
 0.72668	   68.6065	 -138.1202
 0.74167	   69.7766	 -139.6185
 0.75667	   70.1199	 -140.0580
 0.77167	   69.6327	 -139.4342
 0.78667	   68.3196	 -137.7528
 0.80167	   66.1927	 -135.0294
 0.81666	   63.2722	 -131.2897
 0.83166	   59.5852	 -126.5686
 0.84666	   55.1664	 -120.9104
 0.86166	   50.0568	 -114.3677
 0.87665	   44.3038	 -107.0010
 0.89166	   37.9603	  -98.8784
 0.90665	   31.0847	  -90.0742
 0.92165	   23.7395	  -80.6688
 0.93665	   15.9913	  -70.7475
 0.95164	    7.9103	  -60.3999
 0.96664	   -0.4311	  -49.7188
 0.98164	   -8.9582	  -38.8001
 0.99664	  -17.5949	  -27.7410
 0.01164	  -26.2644	  -16.6399
 0.02664	  -34.8897	   -5.5954
 0.04163	  -43.3944	    5.2948
 0.05663	  -51.7035	   15.9344
 0.07163	  -59.7434	   26.2293
 0.08663	  -67.4432	   36.0888
 0.10163	  -74.7351	   45.4259
 0.11662	  -81.5547	   54.1583
 0.13162	  -87.8422	   62.2093
 0.14662	  -93.5422	   69.5080
 0.16162	  -98.6048	   75.9907
 0.17662	 -102.9859	   81.6005
 0.19161	 -106.6473	   86.2889
 0.20661	 -109.5575	   90.0154
 0.22161	 -111.6918	   92.7482
 0.23661	 -113.0322	   94.4647
 0.25161	 -113.5682	   95.1510
 0.26660	 -113.2963	   94.8027
 0.28160	 -112.2199	   93.4245
 0.29660	 -110.3499	   91.0300
 0.31160	 -107.7037	   87.6416
 0.32660	 -104.3057	   83.2905
 0.34159	 -100.1864	   78.0159
 0.35659	  -95.3826	   71.8647
 0.37159	  -89.9366	   64.8911
 0.38659	  -83.8960	   57.1563
 0.40158	  -77.3136	   48.7276
 0.41658	  -70.2461	   39.6778
 0.43158	  -62.7545	   30.0850
 0.44658	  -54.9033	   20.0317
 0.46158	  -46.7600	    9.6043
 0.47657	  -38.3943	   -1.1078
 0.49157	  -29.8782	  -12.0124
 0.50657	  -21.2852	  -23.0157
 0.52157	  -12.6895	  -34.0223
 0.53657	   -4.1658	  -44.9367
 0.55157	    4.2113	  -55.6634
 0.56656	   12.3681	  -66.1081
 0.58156	   20.2323	  -76.1780
 0.59656	   27.7335	  -85.7832
 0.61156	   34.8041	  -94.8368
 0.62656	   41.3795	 -103.2565
 0.64155	   47.3993	 -110.9648
 0.65655	   52.8075	 -117.8899
 0.67155	   57.5535	 -123.9671
 0.68655	   61.5922	 -129.1385
 0.70155	   64.8849	 -133.3547
 0.71654	   67.3996	 -136.5748
 0.73154	   69.1117	 -138.7671
 0.74654	   70.0039	 -139.9095
 0.76154	   70.0667	 -139.9900
 0.77654	   69.2988	 -139.0067
 0.79153	   67.7064	 -136.9677
 0.80653	   65.3041	 -133.8915
 0.82153	   62.1138	 -129.8064
 0.83653	   58.1652	 -124.7503
 0.85152	   53.4951	 -118.7704
 0.86652	   48.1470	 -111.9223
 0.88152	   42.1707	 -104.2697
 0.89652	   35.6215	  -95.8836
 0.91152	   28.5601	  -86.8415
 0.92651	   21.0511	  -77.2265
 0.94151	   13.1635	  -67.1265
 0.95651	    4.9690	  -56.6336
 0.97151	   -3.4584	  -45.8425
 0.98651	  -12.0427	  -34.8505
 0.00150	  -20.7069	  -23.7561
 0.01650	  -29.3740	  -12.6580
 0.03150	  -37.9670	   -1.6549
 0.04650	  -46.4098	    9.1560
 0.06150	  -54.6282	   19.6794
 0.07649	  -62.5499	   29.8230
 0.09149	  -70.1055	   39.4978
 0.10649	  -77.2290	   48.6193
 0.12149	  -83.8582	   57.1078
 0.13649	  -89.9352	   64.8894
 0.15149	  -95.4074	   71.8964
 0.16648	 -100.2271	   78.0679
 0.18148	 -104.3525	   83.3504
 0.19648	 -107.7480	   87.6983
 0.21148	 -110.3845	   91.0742
 0.22648	 -112.2393	   93.4493
 0.24147	 -113.2970	   94.8037
 0.25647	 -113.5489	   95.1263
 0.27147	 -112.9937	   94.4153
 0.28647	 -111.6368	   92.6779
 0.30147	 -109.4911	   89.9304
 0.31646	 -106.5761	   86.1977
 0.33146	 -102.9180	   81.5136
 0.34646	  -98.5494	   75.9196
 0.36146	  -93.5090	   69.4655
 0.37645	  -87.8412	   62.2080
 0.39145	  -81.5958	   54.2109
 0.40645	  -74.8272	   45.5438
 0.42145	  -67.5944	   36.2823
 0.43645	  -59.9600	   26.5067
 0.45144	  -51.9903	   16.3017
 0.46644	  -43.7540	    5.7553
 0.48144	  -35.3224	   -5.0412
 0.49644	  -26.7684	  -15.9946
 0.51144	  -18.1658	  -27.0099
 0.52643	   -9.5895	  -37.9918
 0.54143	   -1.1140	  -48.8445
 0.55643	    7.1866	  -59.4732
 0.57143	   15.2392	  -69.7844
 0.58643	   22.9726	  -79.6868
 0.60142	   30.3178	  -89.0922
 0.61642	   37.2088	  -97.9161
 0.63142	   43.5831	 -106.0783
 0.64642	   49.3824	 -113.5041
 0.66142	   54.5529	 -120.1248
 0.67642	   59.0461	 -125.8784
 0.69141	   62.8197	 -130.7103
 0.70641	   65.8371	 -134.5740
 0.72141	   68.0690	 -137.4319
 0.73641	   69.4929	 -139.2553
 0.75141	   70.0941	 -140.0251
 0.76640	   69.8654	 -139.7322
 0.78140	   68.8076	 -138.3777
 0.79640	   66.9293	 -135.9726
 0.81140	   64.2472	 -132.5381
 0.82640	   60.7854	 -128.1055
 0.84139	   56.5760	 -122.7154
 0.85639	   51.6578	 -116.4177
 0.87139	   46.0764	 -109.2709
 0.88639	   39.8839	 -101.3414
 0.90138	   33.1376	  -92.7030
 0.91638	   25.9002	  -83.4357
 0.93138	   18.2385	  -73.6250
 0.94638	   10.2229	  -63.3611
 0.96138	    1.9267	  -52.7380
 0.97637	   -6.5746	  -41.8523
 0.99137	  -15.2041	  -30.8024
 0.00637	  -23.8841	  -19.6878
 0.02137	  -32.5371	   -8.6077
 0.03637	  -41.0862	    2.3392
 0.05136	  -49.4559	   13.0563
 0.06636	  -57.5723	   23.4493
 0.08136	  -65.3646	   33.4272
 0.09636	  -72.7647	   42.9028
 0.11136	  -79.7083	   51.7940
 0.12635	  -86.1353	   60.0237
 0.14135	  -91.9901	   67.5207
 0.15635	  -97.2224	   74.2204
 0.17135	 -101.7869	   80.0652
 0.18635	 -105.6446	   85.0050
 0.20134	 -108.7624	   88.9972
 0.21634	 -111.1137	   92.0080
 0.23134	 -112.6784	   94.0116
 0.24634	 -113.4436	   94.9913
 0.26134	 -113.4028	   94.9392
 0.27634	 -112.5571	   93.8563
 0.29133	 -110.9143	   91.7527
 0.30633	 -108.4891	   88.6472
 0.32133	 -105.3032	   84.5677
 0.33632	 -101.3847	   79.5503
 0.35132	  -96.7684	   73.6391
 0.36632	  -91.4948	   66.8864
 0.38132	  -85.6102	   59.3513
 0.39632	  -79.1662	   51.0999
 0.41132	  -72.2191	   42.2043
 0.42631	  -64.8295	   32.7421
 0.44131	  -57.0618	   22.7957
 0.45631	  -48.9836	   12.4516
 0.47131	  -40.6650	    1.7998
 0.48631	  -32.1783	   -9.0673
 0.50130	  -23.5972	  -20.0552
 0.51630	  -14.9963	  -31.0684
 0.53130	   -6.4506	  -42.0110
 0.54630	    1.9653	  -52.7875
 0.56130	   10.1778	  -63.3034
 0.57629	   18.1146	  -73.4663
 0.59129	   25.7055	  -83.1863
 0.60629	   32.8829	  -92.3768
 0.62129	   39.5825	 -100.9555
 0.63629	   45.7437	 -108.8448
 0.65128	   51.3103	 -115.9728
 0.66628	   56.2310	 -122.2736
 0.68128	   60.4598	 -127.6885
 0.69628	   63.9568	 -132.1663
 0.71128	   66.6882	 -135.6638
 0.72627	   68.6272	 -138.1467
 0.74127	   69.7541	 -139.5897
 0.75627	   70.0566	 -139.9771
 0.77127	   69.5302	 -139.3029
 0.78626	   68.1779	 -137.5714
 0.80126	   66.0110	 -134.7966
 0.81626	   63.0481	 -131.0028
 0.83126	   59.3160	 -126.2239
 0.84626	   54.8486	 -120.5035
 0.86125	   49.6869	 -113.8940
 0.87625	   43.8787	 -106.4567
 0.89125	   37.4778	  -98.2605
 0.90625	   30.5437	  -89.3815
 0.92125	   23.1406	  -79.9020
 0.93625	   15.3370	  -69.9097
 0.95124	    7.2050	  -59.4968
 0.96624	   -1.1808	  -48.7589
 0.98124	   -9.7439	  -37.7940
 0.99624	  -18.4065	  -26.7018
 0.01124	  -27.0903	  -15.5823
 0.02623	  -35.7175	   -4.5353
 0.04123	  -44.2114	    6.3409
 0.05623	  -52.4966	   16.9500
 0.07123	  -60.5004	   27.1987
 0.08623	  -68.1528	   36.9974
 0.10122	  -75.3872	   46.2610
 0.11622	  -82.1412	   54.9093
 0.13122	  -88.3565	   62.8678
 0.14622	  -93.9798	   70.0684
 0.16122	  -98.9632	   76.4495
 0.17621	 -103.2640	   81.9567
 0.19121	 -106.8459	   86.5432
 0.20621	 -109.6784	   90.1702
 0.22121	 -111.7376	   92.8069
 0.23621	 -113.0062	   94.4313
 0.25120	 -113.4736	   95.0298
 0.26620	 -113.1361	   94.5977
 0.28120	 -111.9971	   93.1392
 0.29620	 -110.0666	   90.6673
 0.31119	 -107.3617	   87.2036
 0.32619	 -103.9060	   82.7788
 0.34119	  -99.7299	   77.4313
 0.35619	  -94.8698	   71.2081
 0.37119	  -89.3683	   64.1634
 0.38618	  -83.2734	   56.3590
 0.40118	  -76.6384	   47.8630
 0.41618	  -69.5212	   38.7497
 0.43118	  -61.9842	   29.0986
 0.44618	  -54.0930	   18.9940
 0.46117	  -45.9165	    8.5243
 0.47617	  -37.5262	   -2.2194
 0.49117	  -28.9952	  -13.1431
 0.50617	  -20.3982	  -24.1515
 0.52117	  -11.8100	  -35.1484
 0.53617	   -3.3060	  -46.0377
 0.55116	    5.0395	  -56.7239
 0.56616	   13.1531	  -67.1132
 0.58116	   20.9633	  -77.1140
 0.59616	   28.4010	  -86.6378
 0.61116	   35.4001	  -95.6000
 0.62615	   41.8979	 -103.9204
 0.64115	   47.8360	 -111.5239
 0.65615	   53.1602	 -118.3415
 0.67115	   57.8218	 -124.3106
 0.68615	   61.7774	 -129.3757
 0.70114	   64.9897	 -133.4890
 0.71614	   67.4279	 -136.6110
 0.73114	   69.0678	 -138.7109
 0.74614	   69.8925	 -139.7670
 0.76114	   69.8926	 -139.7670
 0.77613	   69.0660	 -138.7086
 0.79113	   67.4185	 -136.5990
 0.80613	   64.9636	 -133.4555
 0.82113	   61.7225	 -129.3054
 0.83612	   57.7241	 -124.1854
 0.85112	   53.0042	 -118.1418
 0.86612	   47.6062	 -111.2297
 0.88112	   41.5794	 -103.5126
 0.89612	   34.9797	  -95.0618
 0.91111	   27.8681	  -85.9555
 0.92611	   20.3105	  -76.2781
 0.94111	   12.3769	  -66.1193
 0.95611	    4.1405	  -55.5727
 0.97111	   -4.3228	  -44.7356
 0.98610	  -12.9356	  -33.7071
 0.00110	  -21.6193	  -22.5879
 0.01610	  -30.2952	  -11.4785
 0.03110	  -38.8854	   -0.4790
 0.04610	  -47.3131	   10.3125
 0.06109	  -55.5036	   20.8003
 0.07609	  -63.3848	   30.8921
 0.09109	  -70.8879	   40.4996
 0.10609	  -77.9477	   49.5397
 0.12109	  -84.5036	   57.9343
 0.13609	  -90.4993	   65.6116
 0.15108	  -95.8837	   72.5063
 0.16608	 -100.6114	   78.5600
 0.18108	 -104.6424	   83.7216
 0.19608	 -107.9429	   87.9478
 0.21108	 -110.4853	   91.2033
 0.22607	 -112.2484	   93.4610
 0.24107	 -113.2178	   94.7023
 0.25607	 -113.3855	   94.9171
 0.27107	 -112.7505	   94.1039
 0.28606	 -111.3185	   92.2702
 0.30106	 -109.1020	   89.4320
 0.31606	 -106.1202	   85.6139
 0.33106	 -102.3989	   80.8489
 0.34606	  -97.9705	   75.1784
 0.36105	  -92.8731	   68.6513
 0.37605	  -87.1512	   61.3245
 0.39105	  -80.8544	   53.2615
 0.40605	  -74.0376	   44.5328
 0.42105	  -66.7602	   35.2142
 0.43604	  -59.0859	   25.3874
 0.45104	  -51.0818	   15.1383
 0.46604	  -42.8179	    4.5565
 0.48104	  -34.3666	   -6.2651
 0.49604	  -25.8022	  -17.2317
 0.51103	  -17.1998	  -28.2470
 0.52603	   -8.6348	  -39.2142
 0.54103	   -0.1827	  -50.0370
 0.55603	    8.0822	  -60.6200
 0.57103	   16.0870	  -70.8700
 0.58602	   23.7610	  -80.6964
 0.60102	   31.0362	  -90.0121
 0.61602	   37.8479	  -98.7344
 0.63102	   44.1352	 -106.7851
 0.64602	   49.8416	 -114.0921
 0.66102	   54.9155	 -120.5891
 0.67601	   59.3106	 -126.2169
 0.69101	   62.9862	 -130.9235
 0.70601	   65.9079	 -134.6648
 0.72100	   68.0479	 -137.4049
 0.73601	   69.3849	 -139.1170
 0.75100	   69.9050	 -139.7829
 0.76600	   69.6015	 -139.3943
 0.78100	   68.4752	 -137.9521
 0.79600	   66.5345	 -135.4671
 0.81099	   63.7954	 -131.9597
 0.82599	   60.2814	 -127.4601
 0.84099	   56.0234	 -122.0078
 0.85599	   51.0595	 -115.6517
 0.87099	   45.4347	 -108.4491
 0.88598	   39.2001	 -100.4659
 0.90098	   32.4132	  -91.7754
 0.91598	   25.1364	  -82.4576
 0.93098	   17.4369	  -72.5986
 0.94598	    9.3861	  -62.2896
 0.96097	    1.0581	  -51.6258
 0.97597	   -7.4702	  -40.7055
 0.99097	  -16.1204	  -29.6290
 0.00597	  -24.8136	  -18.4976
 0.02097	  -33.4706	   -7.4124
 0.03596	  -42.0134	    3.5264
 0.05096	  -50.3653	   14.2208
 0.06596	  -58.4520	   24.5758
 0.08096	  -66.2023	   34.4998
 0.09596	  -73.5484	   43.9063
 0.11095	  -80.4265	   52.7137
 0.12595	  -86.7777	   60.8462
 0.14095	  -92.5476	   68.2345
 0.15595	  -97.6877	   74.8163
 0.17095	 -102.1547	   80.5363
 0.18594	 -105.9115	   85.3468
 0.20094	 -108.9271	   89.2081
 0.21594	 -111.1766	   92.0886
 0.23094	 -112.6419	   93.9648
 0.24593	 -113.3112	   94.8219
 0.26094	 -113.1795	   94.6533
 0.27593	 -112.2484	   93.4610
 0.29093	 -110.5262	   91.2557
 0.30593	 -108.0278	   88.0565
 0.32093	 -104.7745	   83.8909
 0.33592	 -100.7944	   78.7944
 0.35092	  -96.1215	   72.8108
 0.36592	  -90.7959	   65.9915
 0.38092	  -84.8635	   58.3952
 0.39592	  -78.3755	   50.0874
 0.41091	  -71.3881	   41.1401
 0.42591	  -63.9620	   31.6312
 0.44091	  -56.1621	   21.6436
 0.45591	  -48.0565	   11.2646
 0.47091	  -39.7165	    0.5853
 0.48590	  -31.2153	  -10.3004
 0.50090	  -22.6277	  -21.2965
 0.51590	  -14.0298	  -32.3060
 0.53090	   -5.4973	  -43.2317
 0.54590	    2.8941	  -53.9767
 0.56089	   11.0701	  -64.4460
 0.57589	   18.9583	  -74.5466
 0.59089	   26.4886	  -84.1890
 0.60589	   33.5941	  -93.2874
 0.62089	   40.2114	 -101.7608
 0.63588	   46.2815	 -109.5334
 0.65088	   51.7499	 -116.5356
 0.66588	   56.5674	 -122.7044
 0.68088	   60.6903	 -127.9837
 0.69588	   64.0810	 -132.3254
 0.71087	   66.7079	 -135.6891
 0.72587	   68.5463	 -138.0431
 0.74087	   69.5782	 -139.3645
 0.75587	   69.7928	 -139.6392
 0.77086	   69.1863	 -138.8627
 0.78586	   67.7626	 -137.0396
 0.80086	   65.5328	 -134.1843
 0.81586	   62.5153	 -130.3205
 0.83086	   58.7360	 -125.4811
 0.84585	   54.2278	 -119.7086
 0.86085	   49.0308	 -113.0539
 0.87585	   43.1914	 -105.5767
 0.89085	   36.7625	  -97.3446
 0.90585	   29.8025	  -88.4324
 0.92085	   22.3751	  -78.9218
 0.93584	   14.5485	  -68.9000
 0.95084	    6.3949	  -58.4594
 0.96584	   -2.0107	  -47.6963
 0.98084	  -10.5907	  -36.7097
 0.99584	  -19.2663	  -25.6008
 0.01083	  -27.9579	  -14.4714
 0.02583	  -36.5861	   -3.4231
 0.04083	  -45.0728	    7.4439
 0.05583	  -53.3414	   18.0317
 0.07083	  -61.3180	   28.2456
 0.08582	  -68.9319	   37.9951
 0.10082	  -76.1163	   47.1945
 0.11582	  -82.8088	   55.7641
 0.13082	  -88.9518	   63.6301
 0.14582	  -94.4931	   70.7257
 0.16081	  -99.3862	   76.9912
 0.17581	 -103.5904	   82.3746
 0.19081	 -107.0712	   86.8316
 0.20581	 -109.8003	   90.3263
 0.22080	 -111.7562	   92.8307
 0.23580	 -112.9234	   94.3254
 0.25080	 -113.2935	   94.7992
 0.26580	 -112.8642	   94.2494
 0.28080	 -111.6400	   92.6819
 0.29579	 -109.6319	   90.1106
 0.31079	 -106.8573	   86.5578
 0.32579	 -103.3399	   82.0539
 0.34079	  -99.1097	   76.6371
 0.35579	  -94.2025	   70.3535
 0.37078	  -88.6600	   63.2565
 0.38578	  -82.5295	   55.4065
 0.40078	  -75.8633	   46.8706
 0.41578	  -68.7189	   37.7223
 0.43078	  -61.1578	   28.0405
 0.44577	  -53.2457	   17.9092
 0.46077	  -45.0517	    7.4169
 0.47577	  -36.6475	   -3.3445
 0.49077	  -28.1072	  -14.2802
 0.50577	  -19.5064	  -25.2934
 0.52077	  -10.9213	  -36.2864
 0.53576	   -2.4285	  -47.1613
 0.55076	    5.8964	  -57.8211
 0.56576	   13.9789	  -68.1706
 0.58076	   21.7467	  -78.1171
 0.59576	   29.1302	  -87.5716
 0.61075	   36.0634	  -96.4494
 0.62575	   42.4841	 -104.6710
 0.64075	   48.3348	 -112.1627
 0.65575	   53.5630	 -118.8573
 0.67075	   58.1219	 -124.6948
 0.68574	   61.9703	 -129.6227
 0.70074	   65.0736	 -133.5964
 0.71574	   67.4035	 -136.5797
 0.73074	   68.9385	 -138.5453
 0.74573	   69.6641	 -139.4745
 0.76073	   69.5730	 -139.3578
 0.77573	   68.6647	 -138.1947
 0.79073	   66.9463	 -135.9943
 0.80573	   64.4318	 -132.7745
 0.82072	   61.1424	 -128.5626
 0.83572	   57.1064	 -123.3946
 0.85072	   52.3589	 -117.3154
 0.86572	   46.9415	 -110.3785
 0.88072	   40.9021	 -102.6452
 0.89571	   34.2947	  -94.1846
 0.91071	   27.1786	  -85.0725
 0.92571	   19.6181	  -75.3915
 0.94071	   11.6820	  -65.2295
 0.95571	    3.4426	  -54.6791
 0.97070	   -5.0245	  -43.8372
 0.98570	  -13.6417	  -32.8030
 0.00070	  -22.3299	  -21.6779
 0.01570	  -31.0094	  -10.5640
 0.03070	  -39.6007	    0.4371
 0.04570	  -48.0255	   11.2248
 0.06069	  -56.2073	   21.7014
 0.07569	  -64.0722	   31.7723
 0.09069	  -71.5501	   41.3477
 0.10569	  -78.5747	   50.3425
 0.12069	  -85.0844	   58.6780
 0.13568	  -91.0229	   66.2822
 0.15068	  -96.3396	   73.0901
 0.16568	 -100.9897	   79.0444
 0.18068	 -104.9348	   84.0961
 0.19568	 -108.1431	   88.2042
 0.21067	 -110.5890	   91.3361
 0.22567	 -112.2539	   93.4680
 0.24067	 -113.1258	   94.5844
 0.25567	 -113.1992	   94.6784
 0.27066	 -112.4753	   93.7515
 0.28566	 -110.9617	   91.8133
 0.30066	 -108.6724	   88.8820
 0.31566	 -105.6276	   84.9832
 0.33066	 -101.8535	   80.1505
 0.34565	  -97.3823	   74.4252
 0.36065	  -92.2516	   67.8555
 0.37565	  -86.5049	   60.4969
 0.39065	  -80.1903	   52.4113
 0.40565	  -73.3615	   43.6670
 0.42064	  -66.0761	   34.3382
 0.43564	  -58.3964	   24.5045
 0.45064	  -50.3883	   14.2503
 0.46564	  -42.1210	    3.6642
 0.48064	  -33.6665	   -7.1616
 0.49563	  -25.0990	  -18.1321
 0.51063	  -16.4943	  -29.1503
 0.52563	   -7.9288	  -40.1183
 0.54063	    0.5208	  -50.9378
 0.55563	    8.7783	  -61.5114
 0.57062	   16.7692	  -71.7436
 0.58562	   24.4211	  -81.5417
 0.60062	   31.6644	  -90.8166
 0.61562	   38.4334	  -99.4841
 0.63062	   44.6664	 -107.4654
 0.64562	   50.3069	 -114.6879
 0.66061	   55.3039	 -121.0865
 0.67561	   59.6123	 -126.6033
 0.69061	   63.1933	 -131.1887
 0.70560	   66.0150	 -134.8018
 0.72060	   68.0521	 -137.4104
 0.73560	   69.2868	 -138.9914
 0.75060	   69.7082	 -139.5309
 0.76560	   69.3126	 -139.0244
 0.78060	   68.1037	 -137.4764
 0.79559	   66.0921	 -134.9005
 0.81059	   63.2954	 -131.3194
 0.82559	   59.7382	 -126.7645
 0.84059	   55.4516	 -121.2757
 0.85559	   50.4732	 -114.9008
 0.87058	   44.8464	 -107.6959
 0.88558	   38.6208	  -99.7241
 0.90058	   31.8511	  -91.0556
 0.91558	   24.5972	  -81.7672
 0.93058	   16.9236	  -71.9412
 0.94557	    8.8986	  -61.6655
 0.96057	    0.5943	  -51.0319
 0.97557	   -7.9146	  -40.1364
 0.99057	  -16.5511	  -29.0776
 0.00557	  -25.2367	  -17.9558
 0.02056	  -33.8924	   -6.8723
 0.03556	  -42.4392	    4.0717
 0.05056	  -50.7990	   14.7762
 0.06556	  -58.8956	   25.1438
 0.08056	  -66.6553	   35.0799
 0.09555	  -74.0078	   44.4946
 0.11055	  -80.8869	   53.3032
 0.12555	  -87.2313	   61.4271
 0.14055	  -92.9850	   68.7945
 0.15554	  -98.0978	   75.3415
 0.17055	 -102.5262	   81.0119
 0.18554	 -106.2330	   85.7584
 0.20054	 -109.1881	   89.5423
 0.21554	 -111.3683	   92.3340
 0.23053	 -112.7575	   94.1129
 0.24553	 -113.3468	   94.8674
 0.26053	 -113.1339	   94.5949
 0.27553	 -112.1236	   93.3012
 0.29053	 -110.3271	   91.0008
 0.30553	 -107.7619	   87.7161
 0.32052	 -104.4517	   83.4775
 0.33552	 -100.4261	   78.3227
 0.35052	  -95.7199	   72.2965
 0.36552	  -90.3734	   65.4505
 0.38052	  -84.4320	   57.8426
 0.39551	  -77.9455	   49.5367
 0.41051	  -70.9681	   40.6024
 0.42551	  -63.5584	   31.1144
 0.44051	  -55.7784	   21.1522
 0.45551	  -47.6936	   10.7997
 0.47050	  -39.3725	    0.1448
 0.48550	  -30.8863	  -10.7216
 0.50050	  -22.3082	  -21.7058
 0.51550	  -13.7127	  -32.7120
 0.53050	   -5.1758	  -43.6434
 0.54549	    3.2268	  -54.4027
 0.56049	   11.4193	  -64.8932
 0.57549	   19.3275	  -75.0194
 0.59049	   26.8788	  -84.6886
 0.60549	   34.0034	  -93.8116
 0.62048	   40.6351	 -102.3034
 0.63548	   46.7122	 -110.0850
 0.65048	   52.1776	 -117.0834
 0.66548	   56.9805	 -123.2333
 0.68047	   61.0759	 -128.4774
 0.69547	   64.4259	 -132.7671
 0.71047	   67.0000	 -136.0632
 0.72547	   68.7750	 -138.3359
 0.74047	   69.7353	 -139.5657
 0.75546	   69.8735	 -139.7425
 0.77046	   69.1894	 -138.8665
 0.78546	   67.6907	 -136.9475
 0.80046	   65.3924	 -134.0047
 0.81546	   62.3167	 -130.0663
 0.83045	   58.4925	 -125.1694
 0.84545	   53.9548	 -119.3590
 0.86045	   48.7451	 -112.6881
 0.87545	   42.9101	 -105.2164
 0.89045	   36.5017	  -97.0106
 0.90545	   29.5766	  -88.1432
 0.92044	   22.1957	  -78.6920
 0.93544	   14.4236	  -68.7400
 0.95044	    6.3282	  -58.3741
 0.96544	   -2.0195	  -47.6850
 0.98044	  -10.5465	  -36.7664
 0.99543	  -19.1778	  -25.7141
 0.01043	  -27.8373	  -14.6258
 0.02543	  -36.4483	   -3.5995
 0.04043	  -44.9341	    7.2663
 0.05543	  -53.2186	   17.8745
 0.07042	  -61.2273	   28.1294
 0.08542	  -68.8876	   37.9383
 0.10042	  -76.1301	   47.2122
 0.11542	  -82.8889	   55.8666
 0.13042	  -89.1023	   63.8228
 0.14541	  -94.7139	   71.0084
 0.16041	  -99.6731	   77.3585
 0.17541	 -103.9353	   82.8162
 0.19041	 -107.4628	   87.3331
 0.20540	 -110.2251	   90.8701
 0.22040	 -112.1991	   93.3978
 0.23540	 -113.3693	   94.8963
 0.25040	 -113.7279	   95.3555
 0.26540	 -113.2747	   94.7751
 0.28039	 -112.0167	   93.1643
 0.29539	 -109.9683	   90.5414
 0.31039	 -107.1507	   86.9335
 0.32539	 -103.5915	   82.3760
 0.34039	  -99.3243	   76.9119
 0.35538	  -94.3883	   70.5915
 0.37038	  -88.8278	   63.4714
 0.38538	  -82.6919	   55.6144
 0.40038	  -76.0335	   47.0885
 0.41538	  -68.9096	   37.9665
 0.43038	  -61.3804	   28.3255
 0.44537	  -53.5090	   18.2463
 0.46037	  -45.3611	    7.8131
 0.47537	  -37.0046	   -2.8872
 0.49037	  -28.5092	  -13.7654
 0.50537	  -19.9460	  -24.7304
 0.52036	  -11.3872	  -35.6899
 0.53536	   -2.9055	  -46.5505
 0.55036	    5.4262	  -57.2190
 0.56536	   13.5351	  -67.6023
 0.58036	   21.3496	  -77.6086
 0.59535	   28.7994	  -87.1480
 0.61035	   35.8166	  -96.1333
 0.62535	   42.3358	 -104.4811
 0.64035	   48.2955	 -112.1124
 0.65534	   53.6386	 -118.9541
 0.67034	   58.3130	 -124.9396
 0.68534	   62.2726	 -130.0097
 0.70034	   65.4778	 -134.1139
 0.71534	   67.8962	 -137.2107
 0.73033	   69.5035	 -139.2687
 0.74533	   70.2830	 -140.2670
 0.76033	   70.2270	 -140.1952
 0.77533	   69.3358	 -139.0541
 0.79033	   67.6187	 -136.8553
 0.80532	   65.0929	 -133.6212
 0.82032	   61.7839	 -129.3841
 0.83532	   57.7246	 -124.1862
 0.85032	   52.9549	 -118.0787
 0.86532	   47.5211	 -111.1208
 0.88031	   41.4752	 -103.3791
 0.89531	   34.8742	  -94.9267
 0.91031	   27.7794	  -85.8419
 0.92531	   20.2557	  -76.2079
 0.94031	   12.3708	  -66.1115
 0.95530	    4.1950	  -55.6425
 0.97030	   -4.2000	  -44.8929
 0.98530	  -12.7412	  -33.9561
 0.00030	  -21.3549	  -22.9264
 0.01530	  -29.9673	  -11.8984
 0.03030	  -38.5050	   -0.9660
 0.04529	  -46.8952	    9.7775
 0.06029	  -55.0663	   20.2404
 0.07529	  -62.9484	   30.3333
 0.09028	  -70.4736	   39.9692
 0.10529	  -77.5768	   49.0646
 0.12028	  -84.1956	   57.5399
 0.13528	  -90.2717	   65.3202
 0.15028	  -95.7505	   72.3358
 0.16528	 -100.5825	   78.5230
 0.18027	 -104.7233	   83.8252
 0.19527	 -108.1344	   88.1931
 0.21027	 -110.7836	   91.5854
 0.22527	 -112.6457	   93.9698
 0.24027	 -113.7026	   95.3231
 0.25526	 -113.9438	   95.6319
 0.27026	 -113.3666	   94.8928
 0.28526	 -111.9762	   93.1124
 0.30026	 -109.7857	   90.3075
 0.31526	 -106.8158	   86.5046
 0.33025	 -103.0948	   81.7399
 0.34525	  -98.6579	   76.0586
 0.36025	  -93.5471	   69.5143
 0.37525	  -87.8102	   62.1684
 0.39025	  -81.5005	   54.0889
 0.40524	  -74.6759	   45.3501
 0.42024	  -67.3984	   36.0314
 0.43524	  -59.7331	   26.2161
 0.45024	  -51.7478	   15.9912
 0.46524	  -43.5125	    5.4460
 0.48023	  -35.0982	   -5.3283
 0.49523	  -26.5769	  -16.2397
 0.51023	  -18.0208	  -27.1956
 0.52523	   -9.5019	  -38.1040
 0.54023	   -1.0915	  -48.8733
 0.55522	    7.1399	  -59.4134
 0.57022	   15.1235	  -69.6362
 0.58522	   22.7919	  -79.4555
 0.60022	   30.0802	  -88.7880
 0.61521	   36.9257	  -97.5536
 0.63022	   43.2689	 -105.6758
 0.64521	   49.0533	 -113.0827
 0.66021	   54.2266	 -119.7070
 0.67521	   58.7404	 -125.4868
 0.69021	   62.5513	 -130.3667
 0.70520	   65.6215	 -134.2980
 0.72020	   67.9189	 -137.2397
 0.73520	   69.4179	 -139.1591
 0.75020	   70.1000	 -140.0326
 0.76520	   69.9545	 -139.8462
 0.78019	   68.9783	 -138.5962
 0.79519	   67.1767	 -136.2894
 0.81019	   64.5637	 -132.9435
 0.82519	   61.1614	 -128.5868
 0.84019	   57.0005	 -123.2589
 0.85518	   52.1197	 -117.0091
 0.87018	   46.5654	 -109.8970
 0.88518	   40.3910	 -101.9908
 0.90018	   33.6561	  -93.3670
 0.91518	   26.4259	  -84.1088
 0.93017	   18.7701	  -74.3056
 0.94517	   10.7616	  -64.0510
 0.96017	    2.4764	  -53.4419
 0.97517	   -6.0082	  -42.5775
 0.99017	  -14.6142	  -31.5577
 0.00516	  -23.2634	  -20.4825
 0.02016	  -31.8790	   -9.4505
 0.03516	  -40.3852	    1.4415
 0.05016	  -48.7086	   12.0995
 0.06516	  -56.7786	   22.4330
 0.08015	  -64.5273	   32.3551
 0.09515	  -71.8904	   41.7834
 0.11015	  -78.8073	   50.6403
 0.12515	  -85.2212	   58.8532
 0.14014	  -91.0797	   66.3549
 0.15514	  -96.3348	   73.0840
 0.17014	 -100.9431	   78.9848
 0.18514	 -104.8661	   84.0081
 0.20014	 -108.0705	   88.1112
 0.21513	 -110.5283	   91.2584
 0.23013	 -112.2173	   93.4211
 0.24513	 -113.1212	   94.5785
 0.26013	 -113.2299	   94.7178
 0.27513	 -112.5399	   93.8343
 0.29013	 -111.0544	   91.9321
 0.30512	 -108.7834	   89.0241
 0.32012	 -105.7441	   85.1324
 0.33512	 -101.9608	   80.2879
 0.35012	  -97.4648	   74.5309
 0.36512	  -92.2943	   67.9102
 0.38011	  -86.4944	   60.4835
 0.39511	  -80.1162	   52.3163
 0.41011	  -73.2168	   43.4818
 0.42511	  -65.8585	   34.0596
 0.44011	  -58.1081	   24.1354
 0.45510	  -50.0362	   13.7995
 0.47010	  -41.7165	    3.1463
 0.48510	  -33.2246	   -7.7274
 0.50010	  -24.6376	  -18.7229
 0.51510	  -16.0329	  -29.7411
 0.53009	   -7.4874	  -40.6834
 0.54509	    0.9228	  -51.4525
 0.56009	    9.1237	  -61.9537
 0.57509	   17.0437	  -72.0951
 0.59008	   24.6143	  -81.7890
 0.60508	   31.7702	  -90.9520
 0.62008	   38.4504	  -99.5059
 0.63508	   44.5979	 -107.3777
 0.65008	   50.1606	 -114.5006
 0.66507	   55.0910	 -120.8139
 0.68007	   59.3469	 -126.2635
 0.69507	   62.8914	 -130.8021
 0.71007	   65.6932	 -134.3897
 0.72507	   67.7268	 -136.9937
 0.74006	   68.9728	 -138.5892
 0.75506	   69.4181	 -139.1594
 0.77006	   69.0559	 -138.6956
 0.78506	   67.8864	 -137.1981
 0.80006	   65.9164	 -134.6755
 0.81505	   63.1599	 -131.1460
 0.83005	   59.6382	 -126.6365
 0.84505	   55.3797	 -121.1835
 0.86005	   50.4198	 -114.8325
 0.87505	   44.8012	 -107.6380
 0.89005	   38.5735	  -99.6635
 0.90504	   31.7923	  -90.9804
 0.92004	   24.5197	  -81.6679
 0.93504	   16.8226	  -71.8120
 0.95004	    8.7729	  -61.5045
 0.96504	    0.4460	  -50.8421
 0.98003	   -8.0798	  -39.9249
 0.99503	  -16.7243	  -28.8558
 0.01003	  -25.4065	  -17.7384
 0.02503	  -34.0457	   -6.6761
 0.04003	  -42.5619	    4.2288
 0.05502	  -50.8775	   14.8768
 0.07002	  -58.9177	   25.1720
 0.08502	  -66.6110	   35.0232
 0.10002	  -73.8903	   44.3442
 0.11501	  -80.6933	   53.0553
 0.13001	  -86.9626	   61.0830
 0.14501	  -92.6464	   68.3610
 0.16001	  -97.6985	   74.8301
 0.17501	 -102.0787	   80.4389
 0.19000	 -105.7525	   85.1431
 0.20500	 -108.6916	   88.9066
 0.22000	 -110.8736	   91.7005
 0.23500	 -112.2820	   93.5041
 0.25000	 -112.9067	   94.3039
 0.26499	 -112.7432	   94.0946
 0.27999	 -111.7933	   92.8783
 0.29499	 -110.0647	   90.6648
 0.30999	 -107.5710	   87.4717
 0.32499	 -104.3321	   83.3243
 0.33998	 -100.3736	   78.2555
 0.35498	  -95.7272	   72.3060
 0.36998	  -90.4305	   65.5236
 0.38498	  -84.5267	   57.9639
 0.39998	  -78.0648	   49.6896
 0.41498	  -71.0990	   40.7699
 0.42997	  -63.6885	   31.2809
 0.44497	  -55.8971	   21.3042
 0.45997	  -47.7929	   10.9270
 0.47497	  -39.4473	    0.2406
 0.48997	  -30.9348	  -10.6595
 0.50496	  -22.3319	  -21.6753
 0.51996	  -13.7164	  -32.7073
 0.53496	   -5.1668	  -43.6549
 0.54996	    3.2389	  -54.4183
 0.56496	   11.4239	  -64.8990
 0.57995	   19.3134	  -75.0013
 0.59495	   26.8354	  -84.6331
 0.60995	   33.9217	  -93.7069
 0.62495	   40.5081	 -102.1408
 0.63994	   46.5357	 -109.8589
 0.65494	   51.9506	 -116.7927
 0.66994	   56.7051	 -122.8807
 0.68494	   60.7576	 -128.0698
 0.69994	   64.0728	 -132.3149
 0.71493	   66.6223	 -135.5795
 0.72993	   68.3845	 -137.8359
 0.74493	   69.3445	 -139.0652
 0.75993	   69.4945	 -139.2572
 0.77493	   68.8334	 -138.4107
 0.78992	   67.3671	 -136.5332
 0.80492	   65.1083	 -133.6409
 0.81992	   62.0764	 -129.7585
 0.83492	   58.2972	 -124.9193
 0.84992	   53.8030	 -119.1646
 0.86491	   48.6325	 -112.5439
 0.87991	   42.8303	 -105.1142
 0.89491	   36.4466	  -96.9401
 0.90991	   29.5374	  -88.0929
 0.92491	   22.1633	  -78.6506
 0.93990	   14.3899	  -68.6968
 0.95490	    6.2865	  -58.3207
 0.96990	   -2.0737	  -47.6155
 0.98490	  -10.6152	  -36.6784
 0.99990	  -19.2600	  -25.6088
 0.01490	  -27.9293	  -14.5080
 0.02989	  -36.5434	   -3.4778
 0.04489	  -45.0234	    7.3807
 0.05989	  -53.2917	   17.9681
 0.07489	  -61.2729	   28.1878
 0.08988	  -68.8944	   37.9471
 0.10488	  -76.0878	   47.1581
 0.11988	  -82.7889	   55.7387
 0.13488	  -88.9388	   63.6135
 0.14988	  -94.4841	   70.7142
 0.16487	  -99.3776	   76.9802
 0.17987	 -103.5785	   82.3593
 0.19487	 -107.0524	   86.8076
 0.20987	 -109.7718	   90.2898
 0.22487	 -111.7162	   92.7795
 0.23986	 -112.8714	   94.2588
 0.25486	 -113.2305	   94.7185
 0.26986	 -112.7927	   94.1579
 0.28486	 -111.5639	   92.5845
 0.29986	 -109.5564	   90.0139
 0.31485	 -106.7883	   86.4695
 0.32985	 -103.2840	   81.9822
 0.34485	  -99.0733	   76.5906
 0.35985	  -94.1918	   70.3399
 0.37485	  -88.6802	   63.2824
 0.38984	  -82.5844	   55.4768
 0.40484	  -75.9552	   46.9882
 0.41984	  -68.8477	   37.8873
 0.43484	  -61.3217	   28.2503
 0.44984	  -53.4405	   18.1586
 0.46483	  -45.2713	    7.6980
 0.47983	  -36.8840	   -3.0417
 0.49483	  -28.3514	  -13.9675
 0.50983	  -19.7482	  -24.9838
 0.52482	  -11.1504	  -35.9931
 0.53983	   -2.6347	  -46.8972
 0.55482	    5.7221	  -57.5979
 0.56982	   13.8441	  -67.9981
 0.58482	   21.6572	  -78.0025
 0.59981	   29.0894	  -87.5193
 0.61481	   36.0721	  -96.4605
 0.62981	   42.5406	 -104.7433
 0.64481	   48.4350	 -112.2909
 0.65981	   53.7006	 -119.0334
 0.67481	   58.2888	 -124.9085
 0.68980	   62.1574	 -129.8622
 0.70480	   65.2710	 -133.8492
 0.71980	   67.6016	 -136.8334
 0.73480	   69.1284	 -138.7885
 0.74980	   69.8382	 -139.6973
 0.76479	   69.7254	 -139.5529
 0.77979	   68.7919	 -138.3576
 0.79479	   67.0470	 -136.1233
 0.80979	   64.5074	 -132.8714
 0.82479	   61.1967	 -128.6321
 0.83978	   57.1451	 -123.4440
 0.85478	   52.3894	 -117.3544
 0.86978	   46.9723	 -110.4181
 0.88478	   40.9425	 -102.6970
 0.89978	   34.3536	  -94.2600
 0.91477	   27.2642	  -85.1822
 0.92977	   19.7373	  -75.5441
 0.94477	   11.8396	  -65.4313
 0.95977	    3.6414	  -54.9336
 0.97477	   -4.7846	  -44.1443
 0.98976	  -13.3632	  -33.1596
 0.00476	  -22.0179	  -22.0775
 0.01976	  -30.6711	  -10.9971
 0.03476	  -39.2454	   -0.0179
 0.04975	  -47.6637	   10.7615
 0.06475	  -55.8503	   21.2443
 0.07975	  -63.7316	   31.3362
 0.09475	  -71.2368	   40.9464
 0.10975	  -78.2985	   49.9888
 0.12474	  -84.8538	   58.3827
 0.13974	  -90.8442	   66.0534
 0.15474	  -96.2171	   72.9333
 0.16974	 -100.9256	   78.9623
 0.18474	 -104.9289	   84.0885
 0.19973	 -108.1933	   88.2685
 0.21473	 -110.6916	   91.4676
 0.22973	 -112.4040	   93.6602
 0.24473	 -113.3175	   94.8300
 0.25973	 -113.4265	   94.9695
 0.27473	 -112.7321	   94.0803
 0.28972	 -111.2425	   92.1729
 0.30472	 -108.9725	   89.2663
 0.31972	 -105.9434	   85.3876
 0.33472	 -102.1826	   80.5719
 0.34972	  -97.7233	   74.8619
 0.36471	  -92.6045	   68.3073
 0.37971	  -86.8701	   60.9645
 0.39471	  -80.5691	   52.8963
 0.40971	  -73.7552	   44.1711
 0.42471	  -66.4859	   34.8630
 0.43970	  -58.8228	   25.0505
 0.45470	  -50.8308	   14.8170
 0.46970	  -42.5779	    4.2493
 0.48470	  -34.1345	   -6.5623
 0.49970	  -25.5732	  -17.5249
 0.51469	  -16.9680	  -28.5437
 0.52969	   -8.3940	  -39.5226
 0.54469	    0.0734	  -50.3649
 0.55969	    8.3590	  -60.9744
 0.57468	   16.3885	  -71.2560
 0.58968	   24.0892	  -81.1166
 0.60468	   31.3909	  -90.4663
 0.61968	   38.2264	  -99.2191
 0.63468	   44.5323	 -107.2937
 0.64967	   50.2498	 -114.6148
 0.66467	   55.3251	 -121.1136
 0.67967	   59.7105	 -126.7291
 0.69467	   63.3645	 -131.4079
 0.70967	   66.2526	 -135.1060
 0.72466	   68.3473	 -137.7883
 0.73966	   69.6290	 -139.4295
 0.75466	   70.0858	 -140.0144
 0.76966	   69.7133	 -139.5375
 0.78466	   68.5156	 -138.0037
 0.79966	   66.5039	 -135.4279
 0.81465	   63.6976	 -131.8344
 0.82965	   60.1228	 -127.2571
 0.84465	   55.8132	 -121.7387
 0.85965	   50.8087	 -115.3305
 0.87465	   45.1554	 -108.0915
 0.88964	   38.9051	 -100.0881
 0.90464	   32.1146	  -91.3931
 0.91964	   24.8457	  -82.0853
 0.93464	   17.1636	  -72.2486
 0.94964	    9.1374	  -61.9712
 0.96463	    0.8390	  -51.3452
 0.97963	   -7.6578	  -40.4652
 0.99463	  -16.2773	  -29.4282
 0.00963	  -24.9428	  -18.3321
 0.02462	  -33.5776	   -7.2755
 0.03962	  -42.1048	    3.6435
 0.05462	  -50.4491	   14.3281
 0.06962	  -58.5362	   24.6836
 0.08462	  -66.2946	   34.6180
 0.09961	  -73.6554	   44.0434
 0.11461	  -80.5535	   52.8762
 0.12961	  -86.9277	   61.0384
 0.14461	  -92.7219	   68.4577
 0.15961	  -97.8851	   75.0691
 0.17460	 -102.3721	   80.8145
 0.18960	 -106.1438	   85.6441
 0.20460	 -109.1677	   89.5163
 0.21960	 -111.4184	   92.3982
 0.23460	 -112.8771	   94.2661
 0.24959	 -113.5324	   95.1052
 0.26459	 -113.3801	   94.9101
 0.27959	 -112.4229	   93.6844
 0.29459	 -110.6708	   91.4410
 0.30959	 -108.1406	   88.2011
 0.32458	 -104.8557	   83.9947
 0.33958	 -100.8457	   78.8600
 0.35458	  -96.1464	   72.8427
 0.36958	  -90.7992	   65.9957
 0.38458	  -84.8508	   58.3789
 0.39958	  -78.3528	   50.0583
 0.41457	  -71.3611	   41.1056
 0.42957	  -63.9357	   31.5975
 0.44457	  -56.1401	   21.6154
 0.45956	  -48.0411	   11.2448
 0.47457	  -39.7079	    0.5743
 0.48956	  -31.2119	  -10.3047
 0.50456	  -22.6263	  -21.2984
 0.51956	  -14.0251	  -32.3120
 0.53456	   -5.4832	  -43.2497
 0.54955	    2.9246	  -54.0159
 0.56455	   11.1244	  -64.5155
 0.57955	   19.0431	  -74.6552
 0.59455	   26.6096	  -84.3440
 0.60955	   33.7556	  -93.4943
 0.62454	   40.4156	 -102.0223
 0.63954	   46.5282	 -109.8493
 0.65454	   52.0364	 -116.9025
 0.66954	   56.8885	 -123.1155
 0.68454	   61.0384	 -128.4295
 0.69953	   64.4466	 -132.7936
 0.71453	   67.0801	 -136.1657
 0.72953	   68.9133	 -138.5130
 0.74453	   69.9280	 -139.8124
 0.75953	   70.1141	 -140.0506
 0.77452	   69.4691	 -139.2247
 0.78952	   67.9987	 -137.3419
 0.80452	   65.7163	 -134.4194
 0.81952	   62.6433	 -130.4845
 0.83452	   58.8084	 -125.5739
 0.84951	   54.2474	 -119.7336
 0.86451	   49.0028	 -113.0180
 0.87951	   43.1234	 -105.4896
 0.89451	   36.6636	  -97.2180
 0.90951	   29.6830	  -88.2794
 0.92451	   22.2453	  -78.7557
 0.93950	   14.4186	  -68.7336
 0.95450	    6.2736	  -58.3042
 0.96950	   -2.1161	  -47.5613
 0.98449	  -10.6753	  -36.6013
 0.99950	  -19.3276	  -25.5223
 0.01449	  -27.9959	  -14.4228
 0.02949	  -36.6033	   -3.4011
 0.04449	  -45.0738	    7.4453
 0.05949	  -53.3328	   18.0207
 0.07448	  -61.3074	   28.2320
 0.08948	  -68.9277	   37.9897
 0.10448	  -76.1268	   47.2080
 0.11948	  -82.8416	   55.8062
 0.13448	  -89.0133	   63.7089
 0.14947	  -94.5880	   70.8472
 0.16447	  -99.5171	   77.1588
 0.17947	 -103.7576	   82.5886
 0.19447	 -107.2727	   87.0897
 0.20947	 -110.0322	   90.6232
 0.22446	 -112.0125	   93.1590
 0.23946	 -113.1970	   94.6757
 0.25446	 -113.5762	   95.1612
 0.26946	 -113.1475	   94.6123
 0.28446	 -111.9158	   93.0351
 0.29945	 -109.8929	   90.4448
 0.31445	 -107.0973	   86.8651
 0.32945	 -103.5546	   82.3287
 0.34445	  -99.2963	   76.8761
 0.35945	  -94.3604	   70.5557
 0.37444	  -88.7903	   63.4233
 0.38944	  -82.6349	   55.5415
 0.40444	  -75.9479	   46.9789
 0.41944	  -68.7874	   37.8100
 0.43444	  -61.2151	   28.1139
 0.44943	  -53.2967	   17.9744
 0.46443	  -45.1001	    7.4789
 0.47943	  -36.6962	   -3.2822
 0.49443	  -28.1573	  -14.2161
 0.50942	  -19.5571	  -25.2284
 0.52442	  -10.9702	  -36.2238
 0.53942	   -2.4712	  -47.1066
 0.55442	    5.8655	  -57.7816
 0.56942	   13.9666	  -68.1549
 0.58441	   21.7605	  -78.1347
 0.59941	   29.1773	  -87.6319
 0.61441	   36.1504	  -96.5608
 0.62941	   42.6163	 -104.8403
 0.64441	   48.5157	 -112.3943
 0.65941	   53.7938	 -119.1529
 0.67440	   58.4011	 -125.0524
 0.68940	   62.2940	 -130.0371
 0.70440	   65.4349	 -134.0590
 0.71940	   67.7933	 -137.0789
 0.73440	   69.3457	 -139.0668
 0.74939	   70.0763	 -140.0023
 0.76439	   69.9769	 -139.8750
 0.77939	   69.0473	 -138.6846
 0.79439	   67.2951	 -136.4410
 0.80939	   64.7361	 -133.1642
 0.82438	   61.3936	 -128.8842
 0.83938	   57.2985	 -123.6405
 0.85438	   52.4889	 -117.4819
 0.86938	   47.0096	 -110.4657
 0.88438	   40.9115	 -102.6573
 0.89937	   34.2513	  -94.1290
 0.91437	   27.0906	  -84.9600
 0.92937	   19.4956	  -75.2346
 0.94437	   11.5357	  -65.0422
 0.95936	    3.2838	  -54.4757
 0.97436	   -5.1854	  -43.6311
 0.98936	  -13.7954	  -32.6062
 0.00436	  -22.4690	  -21.4998
 0.01936	  -31.1287	  -10.4112
 0.03435	  -39.6978	    0.5613
 0.04935	  -48.1004	   11.3208
 0.06435	  -56.2628	   21.7725
 0.07935	  -64.1132	   31.8249
 0.09435	  -71.5833	   41.3901
 0.10934	  -78.6078	   50.3849
 0.12434	  -85.1259	   58.7311
 0.13934	  -91.0808	   66.3563
 0.15434	  -96.4211	   73.1945
 0.16934	 -101.1007	   79.1865
 0.18434	 -105.0791	   84.2808
 0.19933	 -108.3220	   88.4334
 0.21433	 -110.8018	   91.6086
 0.22933	 -112.4972	   93.7796
 0.24433	 -113.3940	   94.9279
 0.25933	 -113.4848	   95.0442
 0.27432	 -112.7695	   94.1283
 0.28932	 -111.2549	   92.1889
 0.30432	 -108.9548	   89.2436
 0.31932	 -105.8899	   85.3191
 0.33432	 -102.0876	   80.4502
 0.34931	  -97.5814	   74.6802
 0.36431	  -92.4113	   68.0600
 0.37931	  -86.6227	   60.6478
 0.39431	  -80.2663	   52.5086
 0.40931	  -73.3977	   43.7134
 0.42430	  -66.0767	   34.3391
 0.43930	  -58.3671	   24.4670
 0.45430	  -50.3356	   14.1828
 0.46930	  -42.0520	    3.5758
 0.48429	  -33.5880	   -7.2621
 0.49929	  -25.0170	  -18.2371
 0.51429	  -16.4134	  -29.2539
 0.52929	   -7.8519	  -40.2167
 0.54429	    0.5927	  -51.0299
 0.55928	    8.8467	  -61.5989
 0.57428	   16.8373	  -71.8307
 0.58928	   24.4939	  -81.6349
 0.60428	   31.7483	  -90.9239
 0.61928	   38.5353	  -99.6146
 0.63427	   44.7935	 -107.6281
 0.64927	   50.4656	 -114.8911
 0.66427	   55.4993	 -121.3367
 0.67927	   59.8474	 -126.9044
 0.69427	   63.4688	 -131.5415
 0.70926	   66.3286	 -135.2035
 0.72426	   68.3988	 -137.8543
 0.73926	   69.6584	 -139.4671
 0.75426	   70.0940	 -140.0249
 0.76926	   69.6999	 -139.5203
 0.78426	   68.4783	 -137.9560
 0.79925	   66.4391	 -135.3448
 0.81425	   63.6002	 -131.7097
 0.82925	   59.9873	 -127.0834
 0.84425	   55.6333	 -121.5083
 0.85925	   50.5786	 -115.0358
 0.87424	   44.8699	 -107.7259
 0.88924	   38.5603	  -99.6466
 0.90424	   31.7083	  -90.8728
 0.91924	   24.3776	  -81.4860
 0.93424	   16.6360	  -71.5729
 0.94923	    8.5546	  -61.2249
 0.96423	    0.2077	  -50.5368
 0.97923	   -8.3288	  -39.6060
 0.99423	  -16.9774	  -28.5317
 0.00922	  -25.6603	  -17.4134
 0.02422	  -34.2997	   -6.3509
 0.03922	  -42.8188	    4.5577
 0.05422	  -51.1422	   15.2157
 0.06922	  -59.1968	   25.5295
 0.08421	  -66.9123	   35.4089
 0.09921	  -74.2213	   44.7680
 0.11421	  -81.0607	   53.5257
 0.12921	  -87.3713	   61.6064
 0.14421	  -93.0990	   68.9405
 0.15920	  -98.1944	   75.4651
 0.17420	 -102.6141	   81.1245
 0.18920	 -106.3203	   85.8701
 0.20420	 -109.2813	   89.6617
 0.21920	 -111.4721	   92.4669
 0.23419	 -112.8740	   94.2620
 0.24919	 -113.4753	   95.0320
 0.26419	 -113.2712	   94.7707
 0.27919	 -112.2639	   93.4809
 0.29419	 -110.4624	   91.1741
 0.30918	 -107.8828	   87.8709
 0.32418	 -104.5477	   83.6004
 0.33918	 -100.4865	   78.4001
 0.35418	  -95.7349	   72.3158
 0.36918	  -90.3346	   65.4008
 0.38418	  -84.3328	   57.7156
 0.39917	  -77.7821	   49.3275
 0.41417	  -70.7396	   40.3098
 0.42917	  -63.2670	   30.7413
 0.44417	  -55.4294	   20.7053
 0.45916	  -47.2951	   10.2895
 0.47416	  -38.9349	   -0.4155
 0.48916	  -30.4218	  -11.3164
 0.50416	  -21.8298	  -22.3183
 0.51916	  -13.2338	  -33.3253
 0.53415	   -4.7090	  -44.2411
 0.54915	    3.6701	  -54.9704
 0.56415	   11.8301	  -65.4191
 0.57915	   19.6990	  -75.4951
 0.59415	   27.2072	  -85.1092
 0.60914	   34.2879	  -94.1759
 0.62414	   40.8777	 -102.6140
 0.63914	   46.9171	 -110.3474
 0.65414	   52.3511	 -117.3055
 0.66914	   57.1297	 -123.4244
 0.68413	   61.2084	 -128.6470
 0.69913	   64.5486	 -132.9241
 0.71413	   67.1181	 -136.2143
 0.72913	   68.8917	 -138.4854
 0.74413	   69.8512	 -139.7141
 0.75912	   69.9859	 -139.8865
 0.77412	   69.2925	 -138.9986
 0.78912	   67.7758	 -137.0565
 0.80412	   65.4481	 -134.0760
 0.81912	   62.3298	 -130.0830
 0.83411	   58.4486	 -125.1132
 0.84911	   53.8397	 -119.2116
 0.86411	   48.5453	 -112.4322
 0.87911	   42.6143	 -104.8377
 0.89410	   36.1016	  -96.4982
 0.90911	   29.0674	  -87.4912
 0.92410	   21.5772	  -77.9001
 0.93910	   13.7002	  -67.8137
 0.95410	    5.5091	  -57.3252
 0.96909	   -2.9209	  -46.5308
 0.98409	  -11.5124	  -35.5295
 0.99909	  -20.1875	  -24.4212
 0.01409	  -28.8678	  -13.3063
 0.02909	  -37.4752	   -2.2847
 0.04409	  -45.9330	    8.5454
 0.05908	  -54.1664	   19.0881
 0.07408	  -62.1029	   29.2507
 0.08908	  -69.6733	   38.9444
 0.10408	  -76.8118	   48.0850
 0.11908	  -83.4567	   56.5938
 0.13407	  -89.5513	   64.3977
 0.14907	  -95.0432	   71.4301
 0.16407	  -99.8859	   77.6311
 0.17907	 -104.0384	   82.9482
 0.19407	 -107.4654	   87.3365
 0.20906	 -110.1383	   90.7590
 0.22406	 -112.0345	   93.1871
 0.23906	 -113.1382	   94.6004
 0.25406	 -113.4404	   94.9874
 0.26906	 -112.9388	   94.3451
 0.28405	 -111.6380	   92.6793
 0.29905	 -109.5493	   90.0049
 0.31405	 -106.6911	   86.3450
 0.32905	 -103.0882	   81.7315
 0.34405	  -98.7719	   76.2046
 0.35904	  -93.7798	   69.8123
 0.37404	  -88.1554	   62.6103
 0.38904	  -81.9476	   54.6614
 0.40404	  -75.2106	   46.0348
 0.41903	  -68.0033	   36.8060
 0.43403	  -60.3887	   27.0556
 0.44903	  -52.4332	   16.8688
 0.46403	  -44.2065	    6.3346
 0.47903	  -35.7805	   -4.4547
 0.49402	  -27.2289	  -15.4048
 0.50902	  -18.6268	  -26.4197
 0.52402	  -10.0493	  -37.4029
 0.53902	   -1.5719	  -48.2582
 0.55402	    6.7312	  -58.8900
 0.56901	   14.7867	  -69.2049
 0.58401	   22.5235	  -79.1119
 0.59901	   29.8733	  -88.5231
 0.61401	   36.7705	  -97.3548
 0.62901	   43.1535	 -105.5282
 0.64401	   48.9649	 -112.9695
 0.65900	   54.1519	 -119.6114
 0.67400	   58.6670	 -125.3929
 0.68900	   62.4684	 -130.2605
 0.70400	   65.5203	 -134.1684
 0.71900	   67.7934	 -137.0791
 0.73399	   69.2654	 -138.9639
 0.74899	   69.9209	 -139.8032
 0.76399	   69.7519	 -139.5869
 0.77899	   68.7581	 -138.3143
 0.79399	   66.9467	 -135.9948
 0.80898	   64.3325	 -132.6475
 0.82398	   60.9383	 -128.3012
 0.83898	   56.7939	 -122.9943
 0.85398	   51.9366	 -116.7747
 0.86898	   46.4106	 -109.6987
 0.88397	   40.2665	 -101.8313
 0.89897	   33.5608	  -93.2449
 0.91397	   26.3556	  -84.0188
 0.92897	   18.7176	  -74.2384
 0.94396	   10.7173	  -63.9942
 0.95896	    2.4287	  -53.3808
 0.97396	   -6.0719	  -42.4960
 0.98896	  -14.7064	  -31.4396
 0.00396	  -23.3962	  -20.3126
 0.01895	  -32.0623	   -9.2157
 0.03395	  -40.6268	    1.7509
 0.04895	  -49.0130	   12.4893
 0.06395	  -57.1464	   22.9040
 0.07895	  -64.9555	   32.9034
 0.09394	  -72.3721	   42.4001
 0.10894	  -79.3318	   51.3119
 0.12394	  -85.7748	   59.5620
 0.13894	  -91.6460	   67.0800
 0.15394	  -96.8958	   73.8022
 0.16894	 -101.4797	   79.6719
 0.18393	 -105.3596	   84.6400
 0.19893	 -108.5029	   88.6650
 0.21393	 -110.8837	   91.7136
 0.22893	 -112.4825	   93.7607
 0.24393	 -113.2860	   94.7897
 0.25892	 -113.2881	   94.7923
 0.27392	 -112.4892	   93.7693
 0.28892	 -110.8962	   91.7295
 0.30392	 -108.5231	   88.6908
 0.31892	 -105.3903	   84.6793
 0.33391	 -101.5247	   79.7295
 0.34891	  -96.9596	   73.8840
 0.36391	  -91.7344	   67.1933
 0.37891	  -85.8943	   59.7151
 0.39390	  -79.4898	   51.5142
 0.40890	  -72.5766	   42.6620
 0.42390	  -65.2148	   33.2354
 0.43890	  -57.4689	   23.3169
 0.45390	  -49.4064	   12.9931
 0.46889	  -41.0982	    2.3546
 0.48389	  -32.6172	   -8.5052
 0.49889	  -24.0379	  -19.4908
 0.51389	  -15.4359	  -30.5055
 0.52889	   -6.8870	  -41.4522
 0.54388	    1.5334	  -52.2344
 0.55888	    9.7510	  -62.7569
 0.57388	   17.6930	  -72.9265
 0.58888	   25.2891	  -82.6532
 0.60388	   32.4719	  -91.8506
 0.61887	   39.1775	 -100.4369
 0.63387	   45.3458	 -108.3353
 0.64887	   50.9216	 -115.4750
 0.66387	   55.8545	 -121.7915
 0.67887	   60.0995	 -127.2271
 0.69386	   63.6177	 -131.7321
 0.70886	   66.3762	 -135.2643
 0.72386	   68.3487	 -137.7901
 0.73886	   69.5160	 -139.2848
 0.75386	   69.8657	 -139.7326
 0.76886	   69.3928	 -139.1270
 0.78385	   68.0997	 -137.4713
 0.79885	   65.9965	 -134.7781
 0.81385	   63.1004	 -131.0697
 0.82885	   59.4364	 -126.3781
 0.84385	   55.0366	 -120.7442
 0.85884	   49.9402	 -114.2184
 0.87384	   44.1932	 -106.8594
 0.88884	   37.8476	  -98.7340
 0.90384	   30.9616	  -89.9166
 0.91883	   23.5984	  -80.4882
 0.93383	   15.8259	  -70.5357
 0.94883	    7.7158	  -60.1508
 0.96383	   -0.6571	  -49.4295
 0.97883	   -9.2155	  -38.4706
 0.99382	  -17.8809	  -27.3747
 0.00882	  -26.5739	  -16.2435
 0.02382	  -35.2155	   -5.1782
 0.03882	  -43.7273	    5.7210
 0.05382	  -52.0329	   16.3562
 0.06881	  -60.0584	   26.6327
 0.08381	  -67.7328	   36.4596
 0.09881	  -74.9890	   45.7510
 0.11381	  -81.7639	   54.4262
 0.12881	  -87.9995	   62.4108
 0.14380	  -93.6427	   69.6367
 0.15880	  -98.6458	   76.0432
 0.17380	 -102.9673	   81.5767
 0.18880	 -106.5712	   86.1915
 0.20380	 -109.4282	   89.8498
 0.21879	 -111.5151	   92.5220
 0.23379	 -112.8152	   94.1868
 0.24879	 -113.3185	   94.8312
 0.26379	 -113.0215	   94.4509
 0.27879	 -111.9273	   93.0499
 0.29379	 -110.0457	   90.6405
 0.30878	 -107.3930	   87.2437
 0.32378	 -103.9917	   82.8885
 0.33878	  -99.8710	   77.6120
 0.35377	  -95.0660	   71.4592
 0.36878	  -89.6176	   64.4827
 0.38377	  -83.5726	   56.7422
 0.39877	  -76.9830	   48.3043
 0.41377	  -69.9055	   39.2417
 0.42877	  -62.4016	   29.6331
 0.44376	  -54.5366	   19.5622
 0.45876	  -46.3792	    9.1168
 0.47376	  -38.0011	   -1.6113
 0.48876	  -29.4759	  -12.5276
 0.50376	  -20.8790	  -23.5358
 0.51875	  -12.2864	  -34.5384
 0.53375	   -3.7744	  -45.4378
 0.54875	    4.5813	  -56.1372
 0.56375	   12.7064	  -66.5413
 0.57875	   20.5287	  -76.5575
 0.59374	   27.9782	  -86.0964
 0.60874	   34.9886	  -95.0732
 0.62374	   41.4973	 -103.4074
 0.63874	   47.4460	 -111.0246
 0.65374	   52.7814	 -117.8565
 0.66873	   57.4556	 -123.8417
 0.68373	   61.4262	 -128.9260
 0.69873	   64.6572	 -133.0632
 0.71373	   67.1189	 -136.2153
 0.72873	   68.7882	 -138.3528
 0.74372	   69.6490	 -139.4552
 0.75872	   69.6924	 -139.5107
 0.77372	   68.9165	 -138.5171
 0.78872	   67.3267	 -136.4815
 0.80372	   64.9359	 -133.4201
 0.81871	   61.7641	 -129.3586
 0.83371	   57.8384	 -124.3318
 0.84871	   53.1931	 -118.3837
 0.86371	   47.8692	 -111.5665
 0.87870	   41.9142	 -103.9412
 0.89370	   35.3814	  -95.5761
 0.90870	   28.3302	  -86.5472
 0.92370	   20.8246	  -76.9364
 0.93870	   12.9333	  -66.8317
 0.95369	    4.7287	  -56.3259
 0.96869	   -3.7138	  -45.5154
 0.98369	  -12.3166	  -34.4998
 0.99869	  -21.0005	  -23.3802
 0.01369	  -29.6860	  -12.2586
 0.02869	  -38.2936	   -1.2367
 0.04368	  -46.7452	    9.5854
 0.05868	  -54.9643	   20.1098
 0.07368	  -62.8772	   30.2421
 0.08868	  -70.4136	   39.8923
 0.10368	  -77.5070	   48.9753
 0.11867	  -84.0957	   57.4120
 0.13367	  -90.1230	   65.1299
 0.14867	  -95.5376	   72.0631
 0.16367	 -100.2939	   78.1535
 0.17867	 -104.3527	   83.3507
 0.19366	 -107.6808	   87.6123
 0.20866	 -110.2517	   90.9042
 0.22366	 -112.0451	   93.2006
 0.23866	 -113.0475	   94.4842
 0.25366	 -113.2520	   94.7461
 0.26865	 -112.6582	   93.9857
 0.28365	 -111.2722	   92.2110
 0.29865	 -109.1065	   89.4378
 0.31365	 -106.1800	   85.6905
 0.32864	 -102.5178	   81.0011
 0.34364	  -98.1509	   75.4095
 0.35864	  -93.1164	   68.9628
 0.37364	  -87.4567	   61.7158
 0.38864	  -81.2200	   53.7297
 0.40363	  -74.4591	   45.0726
 0.41863	  -67.2319	   35.8183
 0.43363	  -59.6005	   26.0464
 0.44863	  -51.6308	   15.8414
 0.46363	  -43.3922	    5.2919
 0.47862	  -34.9566	   -5.5096
 0.49362	  -26.3984	  -16.4683
 0.50862	  -17.7933	  -27.4869
 0.52362	   -9.2178	  -38.4677
 0.53862	   -0.7486	  -49.3124
 0.55362	    7.5386	  -59.9240
 0.56861	   15.5692	  -70.2069
 0.58361	   23.2708	  -80.0688
 0.59861	   30.5742	  -89.4206
 0.61361	   37.4135	  -98.1782
 0.62861	   43.7270	 -106.2625
 0.64360	   49.4579	 -113.6008
 0.65860	   54.5546	 -120.1270
 0.67360	   58.9713	 -125.7825
 0.68860	   62.6684	 -130.5165
 0.70360	   65.6125	 -134.2865
 0.71859	   67.7773	 -137.0584
 0.73359	   69.1431	 -138.8074
 0.74859	   69.6974	 -139.5171
 0.76359	   69.4347	 -139.1808
 0.77859	   68.3569	 -137.8006
 0.79358	   66.4727	 -135.3879
 0.80858	   63.7981	 -131.9632
 0.82358	   60.3562	 -127.5558
 0.83858	   56.1767	 -122.2040
 0.85357	   51.2960	 -115.9544
 0.86857	   45.7568	 -108.8616
 0.88357	   39.6081	 -100.9883
 0.89857	   32.9044	  -92.4043
 0.91357	   25.7054	  -83.1862
 0.92856	   18.0758	  -73.4167
 0.94356	   10.0844	  -63.1838
 0.95856	    1.8036	  -52.5803
 0.97356	   -6.6914	  -41.7027
 0.98856	  -15.3229	  -30.6502
 0.00355	  -24.0121	  -19.5239
 0.01855	  -32.6794	   -8.4256
 0.03355	  -41.2456	    2.5432
 0.04855	  -49.6324	   13.2824
 0.06355	  -57.7635	   23.6942
 0.07854	  -65.5654	   33.6844
 0.09354	  -72.9680	   43.1631
 0.10854	  -79.9051	   52.0460
 0.12354	  -86.3157	   60.2546
 0.13854	  -92.1438	   67.7175
 0.15354	  -97.3395	   74.3704
 0.16853	 -101.8588	   80.1573
 0.18353	 -105.6643	   85.0302
 0.19853	 -108.7253	   88.9497
 0.21353	 -111.0176	   91.8850
 0.22853	 -112.5242	   93.8142
 0.24352	 -113.2347	   94.7239
 0.25852	 -113.1453	   94.6094
 0.27352	 -112.2591	   93.4747
 0.28852	 -110.5855	   91.3317
 0.30352	 -108.1405	   88.2008
 0.31851	 -104.9457	   84.1100
 0.33351	 -101.0291	   79.0949
 0.34851	  -96.4243	   73.1985
 0.36351	  -91.1701	   66.4707
 0.37850	  -85.3110	   58.9682
 0.39350	  -78.8961	   50.7540
 0.40850	  -71.9793	   41.8972
 0.42350	  -64.6189	   32.4724
 0.43850	  -56.8773	   22.5593
 0.45349	  -48.8203	   12.2425
 0.46849	  -40.5170	    1.6103
 0.48349	  -32.0393	   -9.2452
 0.49849	  -23.4612	  -20.2293
 0.51349	  -14.8581	  -31.2454
 0.52848	   -6.3064	  -42.1957
 0.54348	    2.1173	  -52.9821
 0.55848	   10.3371	  -63.5074
 0.57348	   18.2785	  -73.6762
 0.58848	   25.8688	  -83.3955
 0.60347	   33.0387	  -92.5763
 0.61847	   39.7222	 -101.1345
 0.63347	   45.8579	 -108.9911
 0.64847	   51.3895	 -116.0742
 0.66347	   56.2662	 -122.3187
 0.67846	   60.4437	 -127.6678
 0.69346	   63.8839	 -132.0730
 0.70846	   66.5560	 -135.4945
 0.72346	   68.4363	 -137.9022
 0.73846	   69.5084	 -139.2751
 0.75346	   69.7634	 -139.6016
 0.76845	   69.1998	 -138.8798
 0.78345	   67.8232	 -137.1172
 0.79845	   65.6467	 -134.3303
 0.81345	   62.6903	 -130.5446
 0.82844	   58.9804	 -125.7942
 0.84344	   54.5504	 -120.1216
 0.85844	   49.4395	 -113.5772
 0.87344	   43.6928	 -106.2186
 0.88844	   37.3609	  -98.1108
 0.90343	   30.4996	  -89.3251
 0.91843	   23.1692	  -79.9387
 0.93343	   15.4344	  -70.0344
 0.94843	    7.3634	  -59.6997
 0.96343	   -0.9721	  -49.0262
 0.97842	   -9.4980	  -38.1089
 0.99342	  -18.1381	  -27.0455
 0.00842	  -26.8147	  -15.9352
 0.02342	  -35.4497	   -4.8783
 0.03842	  -43.9648	    6.0251
 0.05341	  -52.2827	   16.6761
 0.06841	  -60.3279	   26.9778
 0.08341	  -68.0270	   36.8364
 0.09841	  -75.3102	   46.1623
 0.11341	  -82.1113	   54.8710
 0.12840	  -88.3691	   62.8841
 0.14340	  -94.0278	   70.1298
 0.15840	  -99.0372	   76.5443
 0.17340	 -103.3537	   82.0715
 0.18840	 -106.9405	   86.6643
 0.20339	 -109.7679	   90.2848
 0.21839	 -111.8134	   92.9039
 0.23339	 -113.0617	   94.5023
 0.24839	 -113.5049	   95.0699
 0.26338	 -113.1425	   94.6058
 0.27839	 -111.9805	   93.1180
 0.29338	 -110.0322	   90.6232
 0.30838	 -107.3171	   87.1466
 0.32338	 -103.8609	   82.7209
 0.33837	  -99.6950	   77.3867
 0.35337	  -94.8566	   71.1911
 0.36837	  -89.3876	   64.1882
 0.38337	  -83.3350	   56.4380
 0.39837	  -76.7500	   48.0060
 0.41337	  -69.6880	   38.9632
 0.42836	  -62.2080	   29.3852
 0.44336	  -54.3725	   19.3520
 0.45836	  -46.2470	    8.9475
 0.47336	  -37.8998	   -1.7410
 0.48836	  -29.4013	  -12.6232
 0.50335	  -20.8238	  -23.6064
 0.51835	  -12.2412	  -34.5963
 0.53335	   -3.7280	  -45.4973
 0.54835	    4.6409	  -56.2134
 0.56335	   12.7908	  -66.6493
 0.57834	   20.6482	  -76.7105
 0.59334	   28.1413	  -86.3053
 0.60834	   35.2008	  -95.3448
 0.62334	   41.7606	 -103.7445
 0.63834	   47.7588	 -111.4251
 0.65333	   53.1385	 -118.3137
 0.66833	   57.8482	 -124.3444
 0.68333	   61.8429	 -129.4595
 0.69833	   65.0844	 -133.6102
 0.71333	   67.5419	 -136.7570
 0.72832	   69.1923	 -138.8704
 0.74332	   70.0208	 -139.9312
 0.75832	   70.0204	 -139.9306
 0.77332	   69.1923	 -138.8703
 0.78831	   67.5458	 -136.7620
 0.80331	   65.0978	 -133.6273
 0.81831	   61.8726	 -129.4976
 0.83331	   57.9016	 -124.4128
 0.84831	   53.2226	 -118.4214
 0.86330	   47.8794	 -111.5795
 0.87830	   41.9212	 -103.9502
 0.89330	   35.4024	  -95.6029
 0.90830	   28.3813	  -86.6127
 0.92330	   20.9206	  -77.0593
 0.93830	   13.0858	  -67.0270
 0.95329	    4.9456	  -56.6037
 0.96829	   -3.4292	  -45.8799
 0.98329	  -11.9659	  -34.9489
 0.99829	  -20.5904	  -23.9053
 0.01329	  -29.2280	  -12.8450
 0.02828	  -37.8036	   -1.8641
 0.04328	  -46.2423	    8.9414
 0.05828	  -54.4699	   19.4767
 0.07328	  -62.4139	   29.6488
 0.08828	  -70.0036	   39.3673
 0.10327	  -77.1710	   48.5450
 0.11827	  -83.8515	   57.0994
 0.13327	  -89.9846	   64.9527
 0.14827	  -95.5144	   72.0334
 0.16327	 -100.3902	   78.2768
 0.17826	 -104.5675	   83.6257
 0.19326	 -108.0081	   88.0314
 0.20826	 -110.6810	   91.4540
 0.22326	 -112.5623	   93.8629
 0.23826	 -113.6358	   95.2376
 0.25325	 -113.8933	   95.5672
 0.26825	 -113.3341	   94.8512
 0.28325	 -111.9655	   93.0987
 0.29825	 -109.8023	   90.3287
 0.31324	 -106.8664	   86.5694
 0.32824	 -103.1868	   81.8578
 0.34324	  -98.7988	   76.2391
 0.35824	  -93.7437	   69.7661
 0.37324	  -88.0679	   62.4983
 0.38823	  -81.8228	   54.5016
 0.40323	  -75.0640	   45.8471
 0.41823	  -67.8507	   36.6106
 0.43323	  -60.2452	   26.8719
 0.44823	  -52.3124	   16.7142
 0.46322	  -44.1196	    6.2233
 0.47822	  -35.7353	   -4.5126
 0.49322	  -27.2297	  -15.4037
 0.50822	  -18.6739	  -26.3594
 0.52322	  -10.1391	  -37.2880
 0.53822	   -1.6970	  -48.0979
 0.55321	    6.5811	  -58.6979
 0.56821	   14.6246	  -68.9975
 0.58321	   22.3641	  -78.9078
 0.59821	   29.7318	  -88.3418
 0.61321	   36.6618	  -97.2156
 0.62820	   43.0913	 -105.4484
 0.64320	   48.9605	 -112.9639
 0.65820	   54.2139	 -119.6908
 0.67320	   58.8005	 -125.5638
 0.68820	   62.6747	 -130.5246
 0.70319	   65.7970	 -134.5227
 0.71819	   68.1347	 -137.5161
 0.73319	   69.6624	 -139.4723
 0.74819	   70.3627	 -140.3690
 0.76318	   70.2263	 -140.1943
 0.77818	   69.2525	 -138.9475
 0.79318	   67.4495	 -136.6387
 0.80818	   64.8339	 -133.2894
 0.82318	   61.4307	 -128.9318
 0.83817	   57.2734	 -123.6083
 0.85317	   52.4025	 -117.3713
 0.86817	   46.8659	 -110.2817
 0.88317	   40.7175	 -102.4088
 0.89817	   34.0167	  -93.8286
 0.91316	   26.8274	  -84.6229
 0.92816	   19.2175	  -74.8786
 0.94316	   11.2575	  -64.6860
 0.95816	    3.0203	  -54.1383
 0.97316	   -5.4202	  -43.3305
 0.98815	  -13.9889	  -32.3584
 0.00315	  -22.6110	  -21.3180
 0.01815	  -31.2121	  -10.3045
 0.03315	  -39.7186	    0.5880
 0.04815	  -48.0587	   11.2673
 0.06314	  -56.1621	   21.6436
 0.07814	  -63.9608	   31.6297
 0.09314	  -71.3896	   41.1420
 0.10814	  -78.3858	   50.1006
 0.12314	  -84.8905	   58.4297
 0.13814	  -90.8481	   66.0584
 0.15313	  -96.2074	   72.9208
 0.16813	 -100.9213	   78.9569
 0.18313	 -104.9479	   84.1129
 0.19813	 -108.2507	   88.3420
 0.21313	 -110.7987	   91.6047
 0.22812	 -112.5673	   93.8694
 0.24312	 -113.5386	   95.1131
 0.25812	 -113.7017	   95.3218
 0.27312	 -113.0527	   94.4908
 0.28811	 -111.5955	   92.6250
 0.30311	 -109.3417	   89.7390
 0.31811	 -106.3104	   85.8574
 0.33311	 -102.5282	   81.0144
 0.34811	  -98.0292	   75.2535
 0.36310	  -92.8543	   68.6273
 0.37810	  -87.0512	   61.1965
 0.39310	  -80.6733	   53.0296
 0.40810	  -73.7792	   44.2019
 0.42310	  -66.4324	   34.7945
 0.43809	  -58.6999	   24.8931
 0.45309	  -50.6518	   14.5877
 0.46809	  -42.3605	    3.9709
 0.48309	  -33.8999	   -6.8628
 0.49809	  -25.3444	  -17.8179
 0.51308	  -16.7687	  -28.7990
 0.52808	   -8.2468	  -39.7111
 0.54308	    0.1482	  -50.4607
 0.55808	    8.3451	  -60.9566
 0.57308	   16.2744	  -71.1100
 0.58807	   23.8695	  -80.8354
 0.60307	   31.0663	  -90.0507
 0.61807	   37.8040	  -98.6782
 0.63307	   44.0252	 -106.6443
 0.64807	   49.6764	 -113.8806
 0.66307	   54.7083	 -120.3238
 0.67806	   59.0761	 -125.9167
 0.69306	   62.7397	 -130.6079
 0.70806	   65.6646	 -134.3531
 0.72305	   67.8215	 -137.1150
 0.73806	   69.1877	 -138.8644
 0.75305	   69.7465	 -139.5799
 0.76805	   69.4885	 -139.2496
 0.78305	   68.4114	 -137.8704
 0.79805	   66.5206	 -135.4492
 0.81304	   63.8291	 -132.0028
 0.82804	   60.3580	 -127.5582
 0.84304	   56.1366	 -122.1527
 0.85804	   51.2017	 -115.8337
 0.87304	   45.5981	 -108.6583
 0.88803	   39.3773	 -100.6928
 0.90303	   32.5980	  -92.0120
 0.91803	   25.3243	  -82.6982
 0.93303	   17.6257	  -72.8403
 0.94803	    9.5757	  -62.5324
 0.96302	    1.2511	  -51.8729
 0.97802	   -7.2693	  -40.9627
 0.99302	  -15.9055	  -29.9043
 0.00802	  -24.5771	  -18.8004
 0.02302	  -33.2049	   -7.7526
 0.03801	  -41.7111	    3.1393
 0.05301	  -50.0200	   13.7787
 0.06801	  -58.0592	   24.0727
 0.08301	  -65.7597	   33.9331
 0.09801	  -73.0567	   43.2767
 0.11300	  -79.8893	   52.0258
 0.12800	  -86.2018	   60.1088
 0.14300	  -91.9428	   67.4600
 0.15800	  -97.0663	   74.0205
 0.17300	 -101.5312	   79.7379
 0.18799	 -105.3021	   84.5664
 0.20299	 -108.3486	   88.4673
 0.21799	 -110.6459	   91.4091
 0.23299	 -112.1752	   93.3672
 0.24798	 -112.9231	   94.3249
 0.26299	 -112.8823	   94.2726
 0.27798	 -112.0516	   93.2090
 0.29298	 -110.4361	   91.1404
 0.30798	 -108.0472	   88.0814
 0.32297	 -104.9026	   84.0549
 0.33797	 -101.0269	   79.0920
 0.35297	  -96.4508	   73.2325
 0.36797	  -91.2119	   66.5242
 0.38297	  -85.3538	   59.0230
 0.39797	  -78.9264	   50.7928
 0.41296	  -71.9851	   41.9047
 0.42796	  -64.5910	   32.4366
 0.44296	  -56.8096	   22.4726
 0.45796	  -48.7106	   12.1021
 0.47296	  -40.3673	    1.4186
 0.48795	  -31.8554	   -9.4808
 0.50295	  -23.2522	  -20.4969
 0.51795	  -14.6364	  -31.5293
 0.53295	   -6.0861	  -42.4778
 0.54795	    2.3210	  -53.2429
 0.56294	   10.5090	  -63.7275
 0.57794	   18.4046	  -73.8376
 0.59294	   25.9373	  -83.4831
 0.60794	   33.0407	  -92.5789
 0.62294	   39.6525	 -101.0451
 0.63793	   45.7151	 -108.8082
 0.65293	   51.1762	 -115.8010
 0.66793	   55.9889	 -121.9636
 0.68293	   60.1121	 -127.2433
 0.69792	   63.5106	 -131.5949
 0.71292	   66.1551	 -134.9813
 0.72792	   68.0230	 -137.3731
 0.74292	   69.0977	 -138.7492
 0.75792	   69.3692	 -139.0968
 0.77291	   68.8340	 -138.4115
 0.78791	   67.4954	 -136.6974
 0.80291	   65.3631	 -133.9671
 0.81791	   62.4539	 -130.2419
 0.83291	   58.7910	 -125.5517
 0.84790	   54.4047	 -119.9350
 0.86290	   49.3315	 -113.4389
 0.87790	   43.6146	 -106.1186
 0.89290	   37.3036	  -98.0375
 0.90790	   30.4539	  -89.2666
 0.92290	   23.1265	  -79.8840
 0.93789	   15.3875	  -69.9743
 0.95289	    7.3072	  -59.6277
 0.96789	   -1.0399	  -48.9393
 0.98289	   -9.5769	  -38.0079
 0.99789	  -18.2244	  -26.9349
 0.01288	  -26.9021	  -15.8233
 0.02788	  -35.5294	   -4.7762
 0.04288	  -44.0265	    6.1042
 0.05788	  -52.3153	   16.7179
 0.07288	  -60.3203	   26.9680
 0.08787	  -67.9692	   36.7623
 0.10287	  -75.1940	   46.0135
 0.11787	  -81.9313	   54.6406
 0.13287	  -88.1233	   62.5692
 0.14787	  -93.7173	   69.7323
 0.16286	  -98.6672	   76.0706
 0.17786	 -102.9327	   81.5325
 0.19286	 -106.4801	   86.0748
 0.20786	 -109.2819	   89.6624
 0.22285	 -111.3171	   92.2685
 0.23785	 -112.5713	   93.8745
 0.25285	 -113.0362	   94.4698
 0.26785	 -112.7098	   94.0518
 0.28285	 -111.5963	   92.6260
 0.29784	 -109.7060	   90.2055
 0.31284	 -107.0551	   86.8111
 0.32784	 -103.6657	   82.4710
 0.34284	  -99.5656	   77.2209
 0.35784	  -94.7883	   71.1037
 0.37283	  -89.3729	   64.1694
 0.38783	  -83.3638	   56.4748
 0.40283	  -76.8104	   48.0833
 0.41783	  -69.7674	   39.0649
 0.43283	  -62.2939	   29.4951
 0.44782	  -54.4532	   19.4554
 0.46282	  -46.3129	    9.0318
 0.47782	  -37.9435	   -1.6851
 0.49282	  -29.4185	  -12.6011
 0.50782	  -20.8136	  -23.6195
 0.52282	  -12.2060	  -34.6414
 0.53781	   -3.6733	  -45.5673
 0.55281	    4.7068	  -56.2979
 0.56781	   12.8577	  -66.7350
 0.58281	   20.7046	  -76.7827
 0.59781	   28.1752	  -86.3487
 0.61280	   35.2009	  -95.3450
 0.62780	   41.7171	 -103.6889
 0.64280	   47.6642	 -111.3040
 0.65780	   52.9881	 -118.1211
 0.67280	   57.6405	 -124.0784
 0.68779	   61.5798	 -129.1226
 0.70279	   64.7710	 -133.2089
 0.71779	   67.1862	 -136.3015
 0.73279	   68.8046	 -138.3739
 0.74778	   69.6128	 -139.4087
 0.76278	   69.6043	 -139.3979
 0.77778	   68.7803	 -138.3428
 0.79278	   67.1488	 -136.2536
 0.80778	   64.7248	 -133.1497
 0.82277	   61.5302	 -129.0591
 0.83777	   57.5933	 -124.0181
 0.85277	   52.9491	 -118.0712
 0.86777	   47.6383	 -111.2708
 0.88277	   41.7075	 -103.6765
 0.89776	   35.2087	  -95.3550
 0.91276	   28.1992	  -86.3794
 0.92776	   20.7406	  -76.8288
 0.94276	   12.8989	  -66.7877
 0.95776	    4.7437	  -56.3452
 0.97275	   -3.6521	  -45.5945
 0.98775	  -12.2133	  -34.6320
 0.00275	  -20.8630	  -23.5563
 0.01775	  -29.5229	  -12.4674
 0.03275	  -38.1146	   -1.4659
 0.04775	  -46.5600	    9.3483
 0.06274	  -54.7826	   19.8771
 0.07774	  -62.7076	   30.0249
 0.09274	  -70.2634	   39.6999
 0.10774	  -77.3818	   48.8150
 0.12274	  -83.9994	   57.2886
 0.13773	  -90.0572	   65.0456
 0.15273	  -95.5023	   72.0180
 0.16773	 -100.2876	   78.1454
 0.18273	 -104.3724	   83.3760
 0.19773	 -107.7228	   87.6660
 0.21272	 -110.3117	   90.9810
 0.22772	 -112.1189	   93.2951
 0.24272	 -113.1314	   94.5917
 0.25772	 -113.3430	   94.8627
 0.27271	 -112.7545	   94.1090
 0.28771	 -111.3730	   92.3401
 0.30271	 -109.2125	   89.5736
 0.31771	 -106.2930	   85.8352
 0.33271	 -102.6406	   81.1584
 0.34770	  -98.2872	   75.5839
 0.36270	  -93.2700	   69.1595
 0.37770	  -87.6317	   61.9398
 0.39270	  -81.4198	   53.9855
 0.40770	  -74.6863	   45.3635
 0.42269	  -67.4879	   36.1461
 0.43769	  -59.8850	   26.4107
 0.45269	  -51.9417	   16.2395
 0.46769	  -43.7255	    5.7187
 0.48269	  -35.3065	   -5.0617
 0.49768	  -26.7572	  -16.0089
 0.51268	  -18.1519	  -27.0277
 0.52768	   -9.5662	  -38.0215
 0.54268	   -1.0761	  -48.8929
 0.55768	    7.2424	  -59.5447
 0.57267	   15.3143	  -69.8806
 0.58767	   23.0660	  -79.8065
 0.60267	   30.4264	  -89.2314
 0.61767	   37.3275	  -98.0681
 0.63266	   43.7052	 -106.2346
 0.64767	   49.5000	 -113.6547
 0.66266	   54.6577	 -120.2591
 0.67766	   59.1301	 -125.9858
 0.69266	   62.8753	 -130.7815
 0.70765	   65.8585	 -134.6014
 0.72265	   68.0521	 -137.4103
 0.73765	   69.4361	 -139.1824
 0.75265	   69.9980	 -139.9020
 0.76765	   69.7334	 -139.5631
 0.78265	   68.6453	 -138.1699
 0.79764	   66.7445	 -135.7360
 0.81264	   64.0493	 -132.2848
 0.82764	   60.5849	 -127.8487
 0.84264	   56.3836	 -122.4690
 0.85764	   51.4840	 -116.1951
 0.87263	   45.9308	 -109.0844
 0.88763	   39.7745	 -101.2013
 0.90263	   33.0704	  -92.6169
 0.91763	   25.8788	  -83.4082
 0.93263	   18.2640	  -73.6576
 0.94762	   10.2939	  -63.4520
 0.96262	    2.0394	  -52.8823
 0.97762	   -6.4261	  -42.0425
 0.99262	  -15.0273	  -31.0288
 0.00762	  -23.6877	  -19.9393
 0.02261	  -32.3302	   -8.8727
 0.03761	  -40.8780	    2.0725
 0.05261	  -49.2547	   12.7987
 0.06761	  -57.3856	   23.2102
 0.08261	  -65.1981	   33.2140
 0.09760	  -72.6226	   42.7209
 0.11260	  -79.5927	   51.6460
 0.12760	  -86.0466	   59.9101
 0.14260	  -91.9269	   67.4398
 0.15759	  -97.1819	   74.1686
 0.17259	 -101.7654	   80.0377
 0.18759	 -105.6378	   84.9963
 0.20259	 -108.7659	   89.0017
 0.21759	 -111.1235	   92.0206
 0.23258	 -112.6914	   94.0282
 0.24758	 -113.4576	   95.0093
 0.26258	 -113.4172	   94.9577
 0.27758	 -112.5726	   93.8761
 0.29258	 -110.9328	   91.7764
 0.30758	 -108.5139	   88.6791
 0.32257	 -105.3385	   84.6130
 0.33757	 -101.4353	   79.6151
 0.35257	  -96.8391	   73.7297
 0.36757	  -91.5901	   67.0085
 0.38257	  -85.7340	   59.5098
 0.39756	  -79.3210	   51.2982
 0.41256	  -72.4062	   42.4438
 0.42756	  -65.0483	   33.0222
 0.44256	  -57.3101	   23.1136
 0.45756	  -49.2573	   12.8021
 0.47255	  -40.9585	    2.1757
 0.48755	  -32.4848	   -8.6748
 0.50255	  -23.9087	  -19.6562
 0.51755	  -15.3046	  -30.6737
 0.53255	   -6.7471	  -41.6314
 0.54754	    1.6886	  -52.4331
 0.56254	    9.9279	  -62.9834
 0.57754	   17.8973	  -73.1881
 0.59254	   25.5249	  -82.9551
 0.60754	   32.7414	  -92.1956
 0.62253	   39.4805	 -100.8249
 0.63753	   45.6798	 -108.7630
 0.65253	   51.2814	 -115.9357
 0.66753	   56.2326	 -122.2757
 0.68252	   60.4866	 -127.7228
 0.69752	   64.0028	 -132.2252
 0.71252	   66.7475	 -135.7398
 0.72752	   68.6943	 -138.2327
 0.74252	   69.8246	 -139.6799
 0.75751	   70.1272	 -140.0674
 0.77251	   69.5991	 -139.3912
 0.78751	   68.2453	 -137.6576
 0.80251	   66.0784	 -134.8830
 0.81751	   63.1189	 -131.0935
 0.83250	   59.3947	 -126.3247
 0.84750	   54.9406	 -120.6213
 0.86250	   49.7982	 -114.0365
 0.87750	   44.0151	 -106.6314
 0.89250	   37.6446	  -98.4741
 0.90750	   30.7453	  -89.6397
 0.92249	   23.3799	  -80.2084
 0.93749	   15.6152	  -70.2659
 0.95249	    7.5214	  -59.9019
 0.96749	   -0.8290	  -49.2093
 0.98249	   -9.3614	  -38.2839
 0.99748	  -17.9995	  -27.2229
 0.01248	  -26.6668	  -16.1246
 0.02748	  -35.2864	   -5.0874
 0.04248	  -43.7820	    5.7911
 0.05748	  -52.0786	   16.4147
 0.07247	  -60.1030	   26.6898
 0.08747	  -67.7844	   36.5256
 0.10247	  -75.0550	   45.8356
 0.11747	  -81.8510	   54.5376
 0.13247	  -88.1124	   62.5553
 0.14746	  -93.7842	   69.8180
 0.16246	  -98.8169	   76.2622
 0.17746	 -103.1663	   81.8315
 0.19246	 -106.7947	   86.4776
 0.20745	 -109.6708	   90.1604
 0.22245	 -111.7701	   92.8485
 0.23745	 -113.0751	   94.5195
 0.25245	 -113.5754	   95.1601
 0.26745	 -113.2677	   94.7662
 0.28244	 -112.1560	   93.3427
 0.29744	 -110.2513	   90.9038
 0.31244	 -107.5714	   87.4722
 0.32744	 -104.1410	   83.0795
 0.34244	  -99.9907	   77.7652
 0.35743	  -95.1577	   71.5766
 0.37243	  -89.6845	   64.5683
 0.38743	  -83.6190	   56.8016
 0.40243	  -77.0140	   48.3440
 0.41743	  -69.9266	   39.2687
 0.43242	  -62.4179	   29.6540
 0.44742	  -54.5524	   19.5824
 0.46242	  -46.3977	    9.1404
 0.47742	  -38.0237	   -1.5823
 0.49242	  -29.5024	  -12.4936
 0.50742	  -20.9073	  -23.4996
 0.52241	  -12.3126	  -34.5049
 0.53741	   -3.7930	  -45.4140
 0.55241	    4.5769	  -56.1315
 0.56741	   12.7235	  -66.5631
 0.58241	   20.5744	  -76.6160
 0.59740	   28.0593	  -86.2004
 0.61240	   35.1108	  -95.2296
 0.62740	   41.6644	 -103.6213
 0.64240	   47.6598	 -111.2983
 0.65739	   53.0411	 -118.1891
 0.67239	   57.7579	 -124.2288
 0.68739	   61.7653	 -129.3602
 0.70239	   65.0249	 -133.5341
 0.71739	   67.5050	 -136.7098
 0.73238	   69.1812	 -138.8560
 0.74738	   70.0365	 -139.9513
 0.76238	   70.0619	 -139.9839
 0.77738	   69.2563	 -138.9523
 0.79238	   67.6265	 -136.8654
 0.80737	   65.1873	 -133.7420
 0.82237	   61.9612	 -129.6110
 0.83737	   57.9782	 -124.5109
 0.85237	   53.2755	 -118.4892
 0.86737	   47.8970	 -111.6020
 0.88236	   41.8927	 -103.9137
 0.89736	   35.3184	  -95.4954
 0.91236	   28.2348	  -86.4251
 0.92736	   20.7072	  -76.7861
 0.94236	   12.8043	  -66.6666
 0.95735	    4.5981	  -56.1586
 0.97235	   -3.8373	  -45.3573
 0.98735	  -12.4259	  -34.3599
 0.00235	  -21.0908	  -23.2646
 0.01735	  -29.7549	  -12.1704
 0.03235	  -38.3413	   -1.1756
 0.04734	  -46.7743	    9.6226
 0.06234	  -54.9796	   20.1293
 0.07734	  -62.8851	   30.2523
 0.09233	  -70.4219	   39.9029
 0.10734	  -77.5238	   48.9969
 0.12233	  -84.1292	   57.4548
 0.13733	  -90.1803	   65.2032
 0.15233	  -95.6247	   72.1746
 0.16733	 -100.4149	   78.3085
 0.18232	 -104.5096	   83.5517
 0.19732	 -107.8734	   87.8589
 0.21232	 -110.4772	   91.1930
 0.22732	 -112.2989	   93.5256
 0.24232	 -113.3230	   94.8370
 0.25731	 -113.5414	   95.1166
 0.27231	 -112.9527	   94.3628
 0.28731	 -111.5630	   92.5833
 0.30231	 -109.3850	   89.7944
 0.31731	 -106.4387	   86.0217
 0.33230	 -102.7504	   81.2990
 0.34730	  -98.3531	   75.6683
 0.36230	  -93.2856	   69.1795
 0.37730	  -87.5926	   61.8898
 0.39230	  -81.3241	   53.8630
 0.40729	  -74.5346	   45.1692
 0.42229	  -67.2834	   35.8842
 0.43729	  -59.6333	   26.0883
 0.45229	  -51.6505	   15.8665
 0.46729	  -43.4040	    5.3071
 0.48228	  -34.9652	   -5.4987
 0.49728	  -26.4068	  -16.4575
 0.51228	  -17.8032	  -27.4743
 0.52728	   -9.2287	  -38.4537
 0.54228	   -0.7583	  -49.2999
 0.55727	    7.5342	  -59.9183
 0.57227	   15.5756	  -70.2152
 0.58727	   23.2949	  -80.0996
 0.60227	   30.6232	  -89.4833
 0.61726	   37.4945	  -98.2819
 0.63227	   43.8465	 -106.4155
 0.64726	   49.6210	 -113.8097
 0.66226	   54.7645	 -120.3958
 0.67726	   59.2288	 -126.1122
 0.69226	   62.9714	 -130.9046
 0.70725	   65.9564	 -134.7268
 0.72225	   68.1546	 -137.5415
 0.73725	   69.5438	 -139.3204
 0.75225	   70.1096	 -140.0449
 0.76725	   69.8452	 -139.7063
 0.78224	   68.7516	 -138.3060
 0.79724	   66.8379	 -135.8555
 0.81224	   64.1210	 -132.3766
 0.82724	   60.6257	 -127.9009
 0.84224	   56.3840	 -122.4695
 0.85723	   51.4353	 -116.1328
 0.87223	   45.8256	 -108.9497
 0.88723	   39.6071	 -100.9871
 0.90223	   32.8376	  -92.3189
 0.91723	   25.5799	  -83.0255
 0.93222	   17.9010	  -73.1928
 0.94722	    9.8715	  -62.9112
 0.96222	    1.5650	  -52.2748
 0.97722	   -6.9431	  -41.3804
 0.99222	  -15.5759	  -30.3263
 0.00721	  -24.2556	  -19.2121
 0.02221	  -32.9047	   -8.1370
 0.03721	  -41.4466	    2.8006
 0.05221	  -49.8056	   13.5041
 0.06721	  -57.9083	   23.8795
 0.08220	  -65.6838	   33.8359
 0.09720	  -73.0644	   43.2866
 0.11220	  -79.9860	   52.1497
 0.12720	  -86.3888	   60.3483
 0.14219	  -92.2174	   67.8117
 0.15719	  -97.4216	   74.4756
 0.17219	 -101.9567	   80.2827
 0.18719	 -105.7838	   85.1832
 0.20219	 -108.8700	   89.1351
 0.21718	 -111.1891	   92.1046
 0.23218	 -112.7213	   94.0665
 0.24718	 -113.4537	   95.0044
 0.26218	 -113.3804	   94.9105
 0.27718	 -112.5025	   93.7863
 0.29218	 -110.8280	   91.6421
 0.30717	 -108.3719	   88.4972
 0.32217	 -105.1562	   84.3795
 0.33717	 -101.2092	   79.3255
 0.35217	  -96.5657	   73.3796
 0.36717	  -91.2666	   66.5942
 0.38216	  -85.3584	   59.0288
 0.39716	  -78.8928	   50.7497
 0.41216	  -71.9262	   41.8293
 0.42716	  -64.5196	   32.3452
 0.44216	  -56.7374	   22.3802
 0.45715	  -48.6473	   12.0210
 0.47215	  -40.3196	    1.3575
 0.48715	  -31.8267	   -9.5175
 0.50215	  -23.2424	  -20.5095
 0.51715	  -14.6413	  -31.5230
 0.53214	   -6.0984	  -42.4620
 0.54714	    2.3116	  -53.2308
 0.56214	   10.5151	  -63.7353
 0.57714	   18.4398	  -73.8828
 0.59213	   26.0158	  -83.5836
 0.60713	   33.1754	  -92.7514
 0.62213	   39.8545	 -101.3038
 0.63713	   45.9926	 -109.1636
 0.65213	   51.5338	 -116.2589
 0.66712	   56.4269	 -122.5244
 0.68212	   60.6262	 -127.9016
 0.69712	   64.0919	 -132.3394
 0.71212	   66.7907	 -135.7951
 0.72712	   68.6960	 -138.2349
 0.74211	   69.7884	 -139.6337
 0.75711	   70.0560	 -139.9762
 0.77211	   69.4944	 -139.2571
 0.78711	   68.1072	 -137.4809
 0.80211	   65.9059	 -134.6621
 0.81710	   62.9095	 -130.8254
 0.83210	   59.1451	 -126.0051
 0.84710	   54.6470	 -120.2453
 0.86210	   49.4564	 -113.5988
 0.87710	   43.6214	 -106.1273
 0.89210	   37.1962	  -97.9000
 0.90709	   30.2405	  -88.9932
 0.92209	   22.8186	  -79.4897
 0.93709	   14.9995	  -69.4774
 0.95209	    6.8550	  -59.0487
 0.96709	   -1.5398	  -48.2992
 0.98208	  -10.1085	  -37.3272
 0.99708	  -18.7731	  -26.2323
 0.01208	  -27.4556	  -15.1146
 0.02708	  -36.0780	   -4.0737
 0.04208	  -44.5637	    6.7920
 0.05707	  -52.8375	   17.3865
 0.07207	  -60.8268	   27.6166
 0.08707	  -68.4617	   37.3930
 0.10207	  -75.6761	   46.6308
 0.11706	  -82.4074	   55.2502
 0.13206	  -88.5979	   63.1770
 0.14706	  -94.1945	   70.3434
 0.16206	  -99.1495	   76.6881
 0.17706	 -103.4205	   82.1571
 0.19205	 -106.9715	   86.7040
 0.20705	 -109.7722	   90.2903
 0.22205	 -111.7991	   92.8857
 0.23705	 -113.0351	   94.4683
 0.25205	 -113.4699	   95.0251
 0.26704	 -113.1001	   94.5516
 0.28204	 -111.9292	   93.0522
 0.29704	 -109.9676	   90.5404
 0.31204	 -107.2324	   87.0381
 0.32704	 -103.7477	   82.5760
 0.34203	  -99.5439	   77.1931
 0.35703	  -94.6576	   70.9363
 0.37203	  -89.1316	   63.8604
 0.38703	  -83.0142	   56.0271
 0.40203	  -76.3587	   47.5049
 0.41703	  -69.2233	   38.3681
 0.43202	  -61.6703	   28.6967
 0.44702	  -53.7656	   18.5749
 0.46202	  -45.5784	    8.0913
 0.47702	  -37.1801	   -2.6626
 0.49202	  -28.6439	  -13.5929
 0.50701	  -20.0446	  -24.6042
 0.52201	  -11.4572	  -35.6002
 0.53701	   -2.9569	  -46.4847
 0.55201	    5.3818	  -57.1622
 0.56701	   13.4855	  -67.5388
 0.58200	   21.2828	  -77.5231
 0.59700	   28.7047	  -87.0267
 0.61200	   35.6851	  -95.9650
 0.62700	   42.1616	 -104.2580
 0.64199	   48.0757	 -111.8309
 0.65699	   53.3736	 -118.6148
 0.67199	   58.0068	 -124.5475
 0.68699	   61.9321	 -129.5737
 0.70199	   65.1124	 -133.6461
 0.71698	   67.5173	 -136.7255
 0.73198	   69.1230	 -138.7815
 0.74698	   69.9128	 -139.7929
 0.76198	   69.8776	 -139.7478
 0.77698	   69.0157	 -138.6442
 0.79197	   67.3334	 -136.4900
 0.80697	   64.8444	 -133.3029
 0.82197	   61.5702	 -129.1104
 0.83697	   57.5401	 -123.9498
 0.85197	   52.7903	 -117.8678
 0.86696	   47.3643	 -110.9199
 0.88196	   41.3119	 -103.1700
 0.89696	   34.6890	  -94.6895
 0.91196	   27.5571	  -85.5572
 0.92696	   19.9821	  -75.8576
 0.94195	   12.0342	  -65.6805
 0.95695	    3.7868	  -55.1198
 0.97195	   -4.6843	  -44.2728
 0.98695	  -13.3013	  -33.2389
 0.00194	  -21.9858	  -22.1185
 0.01695	  -30.6592	  -11.0123
 0.03194	  -39.2435	   -0.0203
 0.04694	  -47.6621	   10.7594
 0.06194	  -55.8402	   21.2314
 0.07693	  -63.7061	   31.3035
 0.09193	  -71.1910	   40.8878
 0.10693	  -78.2301	   49.9012
 0.12193	  -84.7627	   58.2661
 0.13693	  -90.7330	   65.9109
 0.15193	  -96.0901	   72.7706
 0.16692	 -100.7887	   78.7871
 0.18192	 -104.7893	   83.9098
 0.19692	 -108.0584	   88.0958
 0.21192	 -110.5685	   91.3100
 0.22692	 -112.2989	   93.5257
 0.24191	 -113.2353	   94.7247
 0.25691	 -113.3701	   94.8973
 0.27191	 -112.7024	   94.0423
 0.28691	 -111.2383	   92.1676
 0.30191	 -108.9906	   89.2894
 0.31690	 -105.9786	   85.4327
 0.33190	 -102.2285	   80.6307
 0.34690	  -97.7726	   74.9250
 0.36190	  -92.6495	   68.3649
 0.37690	  -86.9036	   61.0074
 0.39189	  -80.5849	   52.9164
 0.40689	  -73.7483	   44.1623
 0.42189	  -66.4534	   34.8214
 0.43689	  -58.7641	   24.9754
 0.45189	  -50.7475	   14.7102
 0.46688	  -42.4737	    4.1159
 0.48188	  -34.0154	   -6.7148
 0.49688	  -25.4468	  -17.6868
 0.51188	  -16.8430	  -28.7038
 0.52687	   -8.2797	  -39.6689
 0.54188	    0.1677	  -50.4856
 0.55687	    8.4249	  -61.0588
 0.57187	   16.4189	  -71.2950
 0.58687	   24.0792	  -81.1038
 0.60186	   31.3377	  -90.3982
 0.61686	   38.1298	  -99.0954
 0.63186	   44.3948	 -107.1176
 0.64686	   50.0764	 -114.3928
 0.66186	   55.1231	 -120.8550
 0.67686	   59.4888	 -126.4452
 0.69185	   63.1332	 -131.1117
 0.70685	   66.0220	 -134.8108
 0.72185	   68.1278	 -137.5072
 0.73685	   69.4296	 -139.1742
 0.75185	   69.9139	 -139.7943
 0.76684	   69.5744	 -139.3595
 0.78184	   68.4121	 -137.8713
 0.79684	   66.4360	 -135.3409
 0.81184	   63.6623	 -131.7893
 0.82684	   60.1150	 -127.2469
 0.84183	   55.8252	 -121.7540
 0.85683	   50.8315	 -115.3596
 0.87183	   45.1790	 -108.1217
 0.88683	   38.9193	 -100.1063
 0.90183	   32.1099	  -91.3870
 0.91682	   24.8136	  -82.0442
 0.93182	   17.0977	  -72.1642
 0.94682	    9.0337	  -61.8383
 0.96182	    0.6959	  -51.1620
 0.97682	   -7.8389	  -40.2334
 0.99181	  -16.4921	  -29.1531
 0.00681	  -25.1849	  -18.0222
 0.02181	  -33.8381	   -6.9418
 0.03681	  -42.3738	    3.9879
 0.05180	  -50.7154	   14.6691
 0.06680	  -58.7888	   25.0069
 0.08180	  -66.5227	   34.9101
 0.09680	  -73.8497	   44.2922
 0.11180	  -80.7062	   53.0718
 0.12679	  -87.0333	   61.1735
 0.14179	  -92.7771	   68.5284
 0.15679	  -97.8892	   75.0742
 0.17179	 -102.3265	   80.7562
 0.18679	 -106.0523	   85.5270
 0.20178	 -109.0357	   89.3472
 0.21678	 -111.2523	   92.1855
 0.23178	 -112.6841	   94.0189
 0.24678	 -113.3198	   94.8329
 0.26178	 -113.1545	   94.6212
 0.27678	 -112.1901	   93.3863
 0.29177	 -110.4352	   91.1392
 0.30677	 -107.9049	   87.8992
 0.32177	 -104.6210	   83.6942
 0.33677	 -100.6115	   78.5602
 0.35177	  -95.9109	   72.5411
 0.36676	  -90.5593	   65.6885
 0.38176	  -84.6029	   58.0615
 0.39676	  -78.0931	   49.7257
 0.41176	  -71.0861	   40.7535
 0.42676	  -63.6430	   31.2227
 0.44175	  -55.8286	   21.2165
 0.45675	  -47.7112	   10.8223
 0.47175	  -39.3621	    0.1315
 0.48675	  -30.8547	  -10.7621
 0.50175	  -22.2639	  -21.7625
 0.51674	  -13.6656	  -32.7724
 0.53174	   -5.1359	  -43.6945
 0.54674	    3.2498	  -54.4323
 0.56174	   11.4171	  -64.8903
 0.57673	   19.2936	  -74.9760
 0.59173	   26.8091	  -84.5995
 0.60673	   33.8970	  -93.6753
 0.62173	   40.4938	 -102.1225
 0.63673	   46.5407	 -109.8654
 0.65172	   51.9834	 -116.8346
 0.66672	   56.7728	 -122.9673
 0.68172	   60.8654	 -128.2079
 0.69672	   64.2238	 -132.5082
 0.71172	   66.8168	 -135.8285
 0.72671	   68.6199	 -138.1374
 0.74171	   69.6155	 -139.4123
 0.75671	   69.7932	 -139.6397
 0.77171	   69.1495	 -138.8155
 0.78671	   67.6887	 -136.9450
 0.80171	   65.4223	 -134.0429
 0.81670	   62.3692	 -130.1335
 0.83170	   58.5556	 -125.2502
 0.84670	   54.0149	 -119.4359
 0.86170	   48.7873	 -112.7421
 0.87670	   42.9198	 -105.2289
 0.89169	   36.4655	  -96.9642
 0.90669	   29.4830	  -88.0233
 0.92169	   22.0363	  -78.4879
 0.93669	   14.1938	  -68.4458
 0.95169	    6.0276	  -57.9892
 0.96668	   -2.3869	  -47.2146
 0.98168	  -10.9722	  -36.2212
 0.99668	  -19.6496	  -25.1100
 0.01168	  -28.3394	  -13.9829
 0.02667	  -36.9625	   -2.9412
 0.04167	  -45.4406	    7.9149
 0.05667	  -53.6974	   18.4876
 0.07167	  -61.6592	   28.6825
 0.08667	  -69.2554	   38.4093
 0.10166	  -76.4195	   47.5828
 0.11666	  -83.0891	   56.1231
 0.13166	  -89.2070	   63.9570
 0.14666	  -94.7213	   71.0178
 0.16166	  -99.5854	   77.2463
 0.17665	 -103.7591	   82.5906
 0.19165	 -107.2081	   87.0069
 0.20665	 -109.9043	   90.4595
 0.22165	 -111.8265	   92.9207
 0.23665	 -112.9595	   94.3715
 0.25164	 -113.2950	   94.8012
 0.26664	 -112.8312	   94.2073
 0.28164	 -111.5728	   92.5959
 0.29664	 -109.5311	   89.9815
 0.31164	 -106.7237	   86.3867
 0.32663	 -103.1746	   81.8421
 0.34163	  -98.9140	   76.3865
 0.35663	  -93.9781	   70.0662
 0.37163	  -88.4088	   62.9348
 0.38663	  -82.2535	   55.0531
 0.40163	  -75.5650	   46.4886
 0.41662	  -68.4007	   37.3148
 0.43162	  -60.8224	   27.6109
 0.44662	  -52.8958	   17.4612
 0.46161	  -44.6903	    6.9541
 0.47662	  -36.2777	   -3.8181
 0.49161	  -27.7320	  -14.7607
 0.50661	  -19.1289	  -25.7768
 0.52161	  -10.5447	  -36.7687
 0.53661	   -2.0558	  -47.6385
 0.55160	    6.2619	  -58.2892
 0.56660	   14.3342	  -68.6256
 0.58160	   22.0888	  -78.5552
 0.59660	   29.4562	  -87.9890
 0.61160	   36.3704	  -96.8425
 0.62659	   42.7693	 -105.0362
 0.64159	   48.5956	 -112.4966
 0.65659	   53.7969	 -119.1568
 0.67159	   58.3266	 -124.9569
 0.68659	   62.1437	 -129.8447
 0.70158	   65.2137	 -133.7758
 0.71658	   67.5087	 -136.7145
 0.73158	   69.0074	 -138.6336
 0.74658	   69.6958	 -139.5150
 0.76158	   69.5665	 -139.3495
 0.77657	   68.6199	 -138.1373
 0.79157	   66.8630	 -135.8877
 0.80657	   64.3106	 -132.6193
 0.82157	   60.9841	 -128.3599
 0.83657	   56.9123	 -123.1460
 0.85156	   52.1306	 -117.0232
 0.86656	   46.6812	 -110.0453
 0.88156	   40.6123	 -102.2742
 0.89656	   33.9783	  -93.7794
 0.91156	   26.8387	  -84.6373
 0.92655	   19.2582	  -74.9307
 0.94155	   11.3057	  -64.7477
 0.95655	    3.0538	  -54.1813
 0.97155	   -5.4219	  -43.3283
 0.98654	  -14.0438	  -32.2881
 0.00155	  -22.7327	  -21.1622
 0.01654	  -31.4090	  -10.0523
 0.03154	  -39.9934	    0.9398
 0.04654	  -48.4076	   11.7141
 0.06154	  -56.5755	   22.1729
 0.07653	  -64.4234	   32.2220
 0.09153	  -71.8813	   41.7717
 0.10653	  -78.8833	   50.7376
 0.12153	  -85.3680	   59.0411
 0.13653	  -91.2794	   66.6105
 0.15152	  -96.5670	   73.3813
 0.16652	 -101.1865	   79.2965
 0.18152	 -105.0997	   84.3072
 0.19652	 -108.2749	   88.3729
 0.21152	 -110.6868	   91.4614
 0.22651	 -112.3170	   93.5489
 0.24151	 -113.1538	   94.6203
 0.25651	 -113.1918	   94.6690
 0.27151	 -112.4325	   93.6968
 0.28651	 -110.8838	   91.7137
 0.30150	 -108.5599	   88.7379
 0.31650	 -105.4811	   84.7956
 0.33150	 -101.6741	   79.9208
 0.34650	  -97.1712	   74.1550
 0.36150	  -92.0105	   67.5468
 0.37649	  -86.2355	   60.1519
 0.39149	  -79.8948	   52.0329
 0.40649	  -73.0422	   43.2582
 0.42149	  -65.7358	   33.9025
 0.43649	  -58.0379	   24.0455
 0.45148	  -50.0147	   13.7720
 0.46648	  -41.7357	    3.1708
 0.48148	  -33.2728	   -7.6657
 0.49648	  -24.7005	  -18.6424
 0.51147	  -16.0945	  -29.6622
 0.52647	   -7.5313	  -40.6272
 0.54147	    0.9123	  -51.4391
 0.55647	    9.1605	  -62.0007
 0.57147	   17.1386	  -72.2166
 0.58646	   24.7745	  -81.9942
 0.60146	   31.9987	  -91.2447
 0.61646	   38.7457	  -99.8840
 0.63146	   44.9540	 -107.8337
 0.64646	   50.5674	 -115.0215
 0.66146	   55.5350	 -121.3824
 0.67645	   59.8119	 -126.8588
 0.69145	   63.3595	 -131.4016
 0.70645	   66.1463	 -134.9699
 0.72145	   68.1471	 -137.5320
 0.73645	   69.3443	 -139.0650
 0.75144	   69.7274	 -139.5554
 0.76644	   69.2928	 -138.9990
 0.78144	   68.0446	 -137.4007
 0.79644	   65.9937	 -134.7745
 0.81144	   63.1580	 -131.1436
 0.82643	   59.5626	 -126.5397
 0.84143	   55.2388	 -121.0032
 0.85643	   50.2247	 -114.5827
 0.87143	   44.5642	 -107.3345
 0.88643	   38.3072	  -99.3225
 0.90142	   31.5089	  -90.6175
 0.91642	   24.2296	  -81.2965
 0.93142	   16.5341	  -71.4425
 0.94642	    8.4912	  -61.1437
 0.96141	    0.1730	  -50.4925
 0.97641	   -8.3453	  -39.5849
 0.99141	  -16.9867	  -28.5198
 0.00641	  -25.6727	  -17.3976
 0.02141	  -34.3241	   -6.3196
 0.03640	  -42.8621	    4.6132
 0.05140	  -51.2089	   15.3010
 0.06640	  -59.2883	   25.6466
 0.08140	  -67.0271	   35.5560
 0.09640	  -74.3553	   44.9396
 0.11139	  -81.2072	   53.7133
 0.12639	  -87.5217	   61.7989
 0.14139	  -93.2433	   69.1253
 0.15639	  -98.3223	   75.6289
 0.17139	 -102.7155	   81.2543
 0.18638	 -106.3861	   85.9545
 0.20138	 -109.3043	   89.6912
 0.21638	 -111.4473	   92.4352
 0.23138	 -112.7991	   94.1662
 0.24638	 -113.3510	   94.8729
 0.26138	 -113.1011	   94.5528
 0.27637	 -112.0541	   93.2122
 0.29137	 -110.2214	   90.8655
 0.30637	 -107.6209	   87.5355
 0.32137	 -104.2761	   83.2526
 0.33637	 -100.2169	   78.0549
 0.35136	  -95.4783	   71.9872
 0.36636	  -90.1009	   65.1015
 0.38136	  -84.1301	   57.4561
 0.39636	  -77.6161	   49.1150
 0.41136	  -70.6136	   40.1484
 0.42635	  -63.1811	   30.6313
 0.44135	  -55.3812	   20.6437
 0.45635	  -47.2797	   10.2699
 0.47135	  -38.9455	   -0.4019
 0.48634	  -30.4500	  -11.2804
 0.50134	  -21.8665	  -22.2713
 0.51634	  -13.2700	  -33.2789
 0.53134	   -4.7364	  -44.2060
 0.54634	    3.6583	  -54.9552
 0.56133	   11.8385	  -65.4298
 0.57633	   19.7299	  -75.5346
 0.59133	   27.2602	  -85.1771
 0.60633	   34.3599	  -94.2681
 0.62133	   40.9631	 -102.7234
 0.63632	   47.0084	 -110.4643
 0.65132	   52.4393	 -117.4184
 0.66632	   57.2051	 -123.5210
 0.68132	   61.2617	 -128.7153
 0.69632	   64.5714	 -132.9534
 0.71131	   67.1042	 -136.1965
 0.72631	   68.8372	 -138.4156
 0.74131	   69.7553	 -139.5912
 0.75631	   69.8512	 -139.7141
 0.77131	   69.1253	 -138.7845
 0.78631	   67.5853	 -136.8126
 0.80130	   65.2466	 -133.8179
 0.81630	   62.1313	 -129.8289
 0.83130	   58.2686	 -124.8828
 0.84630	   53.6940	 -119.0250
 0.86130	   48.4488	 -112.3086
 0.87629	   42.5801	 -104.7939
 0.89129	   36.1402	  -96.5477
 0.90629	   29.1859	  -87.6429
 0.92129	   21.7786	  -78.1580
 0.93629	   13.9831	  -68.1761
 0.95128	    5.8680	  -57.7848
 0.96628	   -2.4956	  -47.0754
 0.98128	  -11.0342	  -36.1418
 0.99628	  -19.6725	  -25.0806
 0.01127	  -28.3341	  -13.9897
 0.02627	  -36.9419	   -2.9675
 0.04127	  -45.4192	    7.8874
 0.05627	  -53.6897	   18.4777
 0.07127	  -61.6790	   28.7079
 0.08626	  -69.3148	   38.4853
 0.10126	  -76.5278	   47.7215
 0.11626	  -83.2525	   56.3323
 0.13126	  -89.4279	   64.2398
 0.14626	  -94.9981	   71.3723
 0.16125	  -99.9129	   77.6657
 0.17625	 -104.1287	   83.0639
 0.19125	 -107.6085	   87.5196
 0.20625	 -110.3223	   90.9946
 0.22125	 -112.2478	   93.4602
 0.23624	 -113.3700	   94.8972
 0.25124	 -113.6817	   95.2963
 0.26624	 -113.1830	   94.6577
 0.28124	 -111.8813	   92.9910
 0.29624	 -109.7913	   90.3148
 0.31123	 -106.9343	   86.6564
 0.32623	 -103.3379	   82.0513
 0.34123	  -99.0358	   76.5425
 0.35623	  -94.0671	   70.1802
 0.37123	  -88.4762	   63.0211
 0.38623	  -82.3119	   55.1278
 0.40122	  -75.6273	   46.5683
 0.41622	  -68.4793	   37.4155
 0.43122	  -60.9282	   27.7465
 0.44622	  -53.0374	   17.6424
 0.46121	  -44.8726	    7.1875
 0.47621	  -36.5021	   -3.5307
 0.49121	  -27.9958	  -14.4228
 0.50621	  -19.4254	  -25.3971
 0.52121	  -10.8633	  -36.3607
 0.53620	   -2.3827	  -47.2199
 0.55120	    5.9429	  -57.8807
 0.56620	   14.0406	  -68.2496
 0.58120	   21.8384	  -78.2345
 0.59620	   29.2659	  -87.7453
 0.61119	   36.2549	  -96.6946
 0.62619	   42.7404	 -104.9991
 0.64119	   48.6609	 -112.5803
 0.65619	   53.9599	 -119.3654
 0.67119	   58.5856	 -125.2886
 0.68618	   62.4926	 -130.2915
 0.70118	   65.6423	 -134.3246
 0.71618	   68.0032	 -137.3477
 0.73118	   69.5517	 -139.3305
 0.74618	   70.2722	 -140.2531
 0.76117	   70.1578	 -140.1066
 0.77617	   69.2098	 -138.8927
 0.79117	   67.4380	 -136.6240
 0.80617	   64.8605	 -133.3235
 0.82117	   61.5030	 -129.0243
 0.83616	   57.3988	 -123.7690
 0.85116	   52.5881	 -117.6090
 0.86616	   47.1172	 -110.6036
 0.88116	   41.0382	 -102.8195
 0.89615	   34.4078	  -94.3294
 0.91116	   27.2872	  -85.2117
 0.92615	   19.7413	  -75.5493
 0.94115	   11.8376	  -65.4287
 0.95615	    3.6462	  -54.9398
 0.97114	   -4.7611	  -44.1744
 0.98614	  -13.3113	  -33.2261
 0.00114	  -21.9306	  -22.1892
 0.01614	  -30.5451	  -11.1585
 0.03114	  -39.0810	   -0.2284
 0.04614	  -47.4652	   10.5074
 0.06113	  -55.6259	   20.9570
 0.07613	  -63.4928	   31.0303
 0.09113	  -70.9976	   40.6402
 0.10613	  -78.0750	   49.7026
 0.12113	  -84.6626	   58.1379
 0.13612	  -90.7018	   65.8710
 0.15112	  -96.1383	   72.8323
 0.16612	 -100.9227	   78.9587
 0.18112	 -105.0112	   84.1938
 0.19612	 -108.3656	   88.4892
 0.21111	 -110.9548	   91.8045
 0.22611	 -112.7541	   94.1085
 0.24111	 -113.7465	   95.3793
 0.25611	 -113.9227	   95.6048
 0.27111	 -113.2808	   94.7830
 0.28610	 -111.8272	   92.9217
 0.30110	 -109.5759	   90.0390
 0.31610	 -106.5486	   86.1625
 0.33110	 -102.7742	   81.3295
 0.34610	  -98.2887	   75.5858
 0.36109	  -93.1342	   68.9856
 0.37609	  -87.3590	   61.5905
 0.39109	  -81.0162	   53.4688
 0.40609	  -74.1639	   44.6945
 0.42108	  -66.8636	   35.3466
 0.43608	  -59.1803	   25.5083
 0.45108	  -51.1814	   15.2659
 0.46608	  -42.9364	    4.7083
 0.48108	  -34.5159	   -6.0739
 0.49607	  -25.9916	  -16.9892
 0.51107	  -17.4354	  -27.9452
 0.52607	   -8.9191	  -38.8501
 0.54107	   -0.5141	  -49.6126
 0.55607	    7.7093	  -60.1425
 0.57106	   15.6819	  -70.3513
 0.58606	   23.3363	  -80.1526
 0.60106	   30.6070	  -89.4626
 0.61606	   37.4312	  -98.2009
 0.63106	   43.7487	 -106.2903
 0.64606	   49.5029	 -113.6584
 0.66105	   54.6408	 -120.2374
 0.67605	   59.1141	 -125.9654
 0.69105	   62.8792	 -130.7866
 0.70605	   65.8983	 -134.6524
 0.72105	   68.1395	 -137.5222
 0.73604	   69.5778	 -139.3639
 0.75104	   70.1954	 -140.1547
 0.76604	   69.9823	 -139.8819
 0.78104	   68.9366	 -138.5429
 0.79604	   67.0649	 -136.1462
 0.81103	   64.3821	 -132.7110
 0.82603	   60.9120	 -128.2675
 0.84103	   56.6864	 -122.8567
 0.85603	   51.7453	 -116.5298
 0.87103	   46.1361	 -109.3473
 0.88602	   39.9130	 -101.3788
 0.90102	   33.1365	  -92.7015
 0.91602	   25.8719	  -83.3993
 0.93102	   18.1890	  -73.5616
 0.94601	   10.1610	  -63.2819
 0.96101	    1.8634	  -52.6569
 0.97601	   -6.6270	  -41.7852
 0.99101	  -15.2326	  -30.7659
 0.00601	  -23.8761	  -19.6981
 0.02100	  -32.4810	   -8.6796
 0.03600	  -40.9726	    2.1937
 0.05100	  -49.2779	   12.8285
 0.06600	  -57.3268	   23.1349
 0.08100	  -65.0518	   33.0267
 0.09599	  -72.3890	   42.4219
 0.11099	  -79.2779	   51.2429
 0.12599	  -85.6618	   59.4174
 0.14099	  -91.4882	   66.8780
 0.15599	  -96.7090	   73.5631
 0.17099	 -101.2806	   79.4169
 0.18598	 -105.1643	   84.3899
 0.20098	 -108.3266	   88.4392
 0.21598	 -110.7394	   91.5288
 0.23098	 -112.3805	   93.6302
 0.24598	 -113.2337	   94.7226
 0.26097	 -113.2890	   94.7934
 0.27597	 -112.5432	   93.8385
 0.29097	 -111.0001	   91.8625
 0.30597	 -108.6704	   88.8794
 0.32097	 -105.5720	   84.9120
 0.33596	 -101.7301	   79.9925
 0.35096	  -97.1771	   74.1624
 0.36596	  -91.9521	   67.4720
 0.38096	  -86.1012	   59.9800
 0.39595	  -79.6766	   51.7534
 0.41095	  -72.7361	   42.8662
 0.42595	  -65.3427	   33.3992
 0.44095	  -57.5639	   23.4386
 0.45595	  -49.4707	   13.0753
 0.47094	  -41.1367	    2.4038
 0.48594	  -32.6377	   -8.4790
 0.50094	  -24.0503	  -19.4749
 0.51594	  -15.4518	  -30.4852
 0.53094	   -6.9185	  -41.4119
 0.54593	    1.4743	  -52.1587
 0.56093	    9.6531	  -62.6315
 0.57593	   17.5470	  -72.7395
 0.59093	   25.0882	  -82.3958
 0.60593	   32.2121	  -91.5179
 0.62092	   38.8582	 -100.0280
 0.63592	   44.9699	 -107.8540
 0.65092	   50.4955	 -114.9294
 0.66592	   55.3876	 -121.1936
 0.68092	   59.6042	 -126.5929
 0.69591	   63.1083	 -131.0799
 0.71091	   65.8687	 -134.6145
 0.72591	   67.8597	 -137.1640
 0.74091	   69.0619	 -138.7033
 0.75591	   69.4620	 -139.2156
 0.77091	   69.0532	 -138.6921
 0.78590	   67.8356	 -137.1331
 0.80090	   65.8164	 -134.5476
 0.81590	   63.0098	 -130.9538
 0.83089	   59.4375	 -126.3794
 0.84590	   55.1283	 -120.8616
 0.86089	   50.1185	 -114.4467
 0.87589	   44.4516	 -107.1903
 0.89089	   38.1779	  -99.1569
 0.90589	   31.3542	  -90.4193
 0.92088	   24.0432	  -81.0578
 0.93588	   16.3130	  -71.1594
 0.95088	    8.2361	  -60.8171
 0.96588	   -0.1114	  -50.1282
 0.98088	   -8.6508	  -39.1937
 0.99587	  -17.3016	  -28.1166
 0.01087	  -25.9827	  -17.0006
 0.02587	  -34.6135	   -5.9491
 0.04087	  -43.1144	    4.9362
 0.05587	  -51.4083	   15.5564
 0.07086	  -59.4209	   25.8164
 0.08586	  -67.0817	   35.6259
 0.10086	  -74.3243	   44.8999
 0.11586	  -81.0871	   53.5596
 0.13086	  -87.3137	   61.5326
 0.14585	  -92.9530	   68.7536
 0.16085	  -97.9595	   75.1644
 0.17585	 -102.2935	   80.7139
 0.19085	 -105.9211	   85.3590
 0.20585	 -108.8142	   89.0636
 0.22084	 -110.9507	   91.7994
 0.23584	 -112.3145	   93.5456
 0.25084	 -112.8952	   94.2892
 0.26584	 -112.6886	   94.0247
 0.28084	 -111.6963	   92.7541
 0.29583	 -109.9261	   90.4873
 0.31083	 -107.3916	   87.2419
 0.32583	 -104.1126	   83.0432
 0.34083	 -100.1148	   77.9242
 0.35582	  -95.4302	   71.9256
 0.37083	  -90.0964	   65.0958
 0.38582	  -84.1572	   57.4907
 0.40082	  -77.6617	   49.1734
 0.41582	  -70.6648	   40.2139
 0.43082	  -63.2261	   30.6888
 0.44581	  -55.4101	   20.6806
 0.46081	  -47.2853	   10.2770
 0.47581	  -38.9238	   -0.4298
 0.49081	  -30.4004	  -11.3438
 0.50581	  -21.7921	  -22.3665
 0.52080	  -13.1771	  -33.3978
 0.53580	   -4.6340	  -44.3372
 0.55080	    3.7593	  -55.0846
 0.56580	   11.9259	  -65.5417
 0.58080	   19.7912	  -75.6132
 0.59579	   27.2839	  -85.2074
 0.61079	   34.3359	  -94.2374
 0.62579	   40.8839	 -102.6220
 0.64079	   46.8695	 -110.2864
 0.65579	   52.2395	 -117.1626
 0.67078	   56.9469	 -123.1904
 0.68578	   60.9507	 -128.3172
 0.70078	   64.2165	 -132.4988
 0.71578	   66.7162	 -135.6997
 0.73078	   68.4287	 -137.8925
 0.74577	   69.3397	 -139.0591
 0.76077	   69.4417	 -139.1897
 0.77577	   68.7339	 -138.2834
 0.79077	   67.2224	 -136.3479
 0.80577	   64.9201	 -133.3999
 0.82076	   61.8464	 -129.4641
 0.83576	   58.0274	 -124.5738
 0.85076	   53.4954	 -118.7707
 0.86576	   48.2893	 -112.1044
 0.88075	   42.4537	 -104.6320
 0.89575	   36.0392	  -96.4185
 0.91075	   29.1019	  -87.5353
 0.92575	   21.7029	  -78.0610
 0.94075	   13.9078	  -68.0795
 0.95574	    5.7866	  -57.6805
 0.97074	   -2.5875	  -46.9577
 0.98574	  -11.1383	  -36.0086
 0.00074	  -19.7876	  -24.9332
 0.01574	  -28.4563	  -13.8332
 0.03074	  -37.0645	   -2.8105
 0.04573	  -45.5332	    8.0335
 0.06073	  -53.7848	   18.5995
 0.07573	  -61.7439	   28.7910
 0.09073	  -69.3383	   38.5155
 0.10573	  -76.4998	   47.6856
 0.12072	  -83.1647	   56.2198
 0.13572	  -89.2745	   64.0434
 0.15072	  -94.7767	   71.0887
 0.16572	  -99.6244	   77.2962
 0.18072	 -103.7777	   82.6144
 0.19571	 -107.2028	   87.0002
 0.21071	 -109.8730	   90.4194
 0.22571	 -111.7681	   92.8460
 0.24071	 -112.8748	   94.2631
 0.25571	 -113.1864	   94.6620
 0.27070	 -112.7025	   94.0425
 0.28570	 -111.4296	   92.4125
 0.30070	 -109.3799	   89.7879
 0.31570	 -106.5720	   86.1924
 0.33069	 -103.0301	   81.6572
 0.34569	  -98.7844	   76.2206
 0.36069	  -93.8704	   69.9282
 0.37569	  -88.3288	   62.8324
 0.39069	  -82.2056	   54.9917
 0.40568	  -75.5516	   46.4714
 0.42068	  -68.4221	   37.3422
 0.43568	  -60.8768	   27.6806
 0.45068	  -52.9793	   17.5681
 0.46568	  -44.7969	    7.0906
 0.48067	  -36.3997	   -3.6618
 0.49567	  -27.8608	  -14.5957
 0.51067	  -19.2550	  -25.6153
 0.52567	  -10.6585	  -36.6229
 0.54067	   -2.1484	  -47.5200
 0.55567	    6.1986	  -58.2080
 0.57066	   14.3063	  -68.5898
 0.58566	   22.1005	  -78.5701
 0.60066	   29.5093	  -88.0570
 0.61566	   36.4642	  -96.9626
 0.63066	   42.9008	 -105.2045
 0.64565	   48.7593	 -112.7062
 0.66065	   53.9854	 -119.3982
 0.67565	   58.5311	 -125.2189
 0.69065	   62.3546	 -130.1148
 0.70565	   65.4212	 -134.0415
 0.72064	   67.7032	 -136.9636
 0.73564	   69.1807	 -138.8554
 0.75064	   69.8409	 -139.7008
 0.76564	   69.6789	 -139.4934
 0.78064	   68.6971	 -138.2362
 0.79563	   66.9054	 -135.9419
 0.81063	   64.3207	 -132.6324
 0.82563	   60.9672	 -128.3382
 0.84063	   56.8754	 -123.0987
 0.85562	   52.0824	 -116.9614
 0.87062	   46.6312	 -109.9812
 0.88562	   40.5704	 -102.2205
 0.90062	   33.9540	  -93.7484
 0.91562	   26.8408	  -84.6400
 0.93061	   19.2936	  -74.9760
 0.94561	   11.3795	  -64.8421
 0.96061	    3.1686	  -54.3282
 0.97561	   -5.2661	  -43.5278
 0.99061	  -13.8494	  -32.5370
 0.00560	  -22.5048	  -21.4540
 0.02060	  -31.1547	  -10.3780
 0.03560	  -39.7215	    0.5916
 0.05060	  -48.1281	   11.3562
 0.06560	  -56.2990	   21.8188
 0.08059	  -64.1604	   31.8853
 0.09559	  -71.6419	   41.4651
 0.11059	  -78.6761	   50.4723
 0.12559	  -85.2002	   58.8263
 0.14059	  -91.1563	   66.4530
 0.15559	  -96.4920	   73.2852
 0.17058	 -101.1605	   79.2632
 0.18558	 -105.1219	   84.3357
 0.20058	 -108.3427	   88.4598
 0.21558	 -110.7964	   91.6017
 0.23058	 -112.4634	   93.7363
 0.24557	 -113.3315	   94.8479
 0.26057	 -113.3954	   94.9297
 0.27557	 -112.6568	   93.9839
 0.29057	 -111.1242	   92.0215
 0.30557	 -108.8130	   89.0620
 0.32056	 -105.7446	   85.1330
 0.33556	 -101.9468	   80.2700
 0.35056	  -97.4531	   74.5159
 0.36556	  -92.3025	   67.9206
 0.38055	  -86.5392	   60.5409
 0.39555	  -80.2124	   52.4395
 0.41055	  -73.3756	   43.6851
 0.42555	  -66.0866	   34.3517
 0.44055	  -58.4070	   24.5181
 0.45554	  -50.4016	   14.2674
 0.47054	  -42.1386	    3.6867
 0.48554	  -33.6883	   -7.1337
 0.50054	  -25.1234	  -18.1009
 0.51554	  -16.5180	  -29.1200
 0.53053	   -7.9471	  -40.0948
 0.54553	    0.5137	  -50.9287
 0.56053	    8.7891	  -61.5252
 0.57553	   16.8049	  -71.7893
 0.59053	   24.4884	  -81.6278
 0.60552	   31.7693	  -90.9509
 0.62052	   38.5805	  -99.6725
 0.63552	   44.8587	 -107.7116
 0.65052	   50.5452	 -114.9930
 0.66552	   55.5865	 -121.4483
 0.68051	   59.9350	 -127.0165
 0.69551	   63.5496	 -131.6449
 0.71051	   66.3961	 -135.2898
 0.72551	   68.4476	 -137.9167
 0.74051	   69.6848	 -139.5010
 0.75551	   70.0963	 -140.0278
 0.77050	   69.6784	 -139.4927
 0.78550	   68.4354	 -137.9011
 0.80050	   66.3793	 -135.2684
 0.81550	   63.5299	 -131.6197
 0.83049	   59.9139	 -126.9895
 0.84549	   55.5652	 -121.4211
 0.86049	   50.5243	 -114.9662
 0.87549	   44.8375	 -107.6844
 0.89049	   38.5570	  -99.6424
 0.90548	   31.7400	  -90.9133
 0.92048	   24.4481	  -81.5762
 0.93548	   16.7470	  -71.7152
 0.95048	    8.7058	  -61.4186
 0.96548	    0.3964	  -50.7784
 0.98047	   -8.1074	  -39.8896
 0.99547	  -16.7297	  -28.8488
 0.01047	  -25.3942	  -17.7542
 0.02547	  -34.0239	   -6.7040
 0.04047	  -42.5423	    4.2036
 0.05546	  -50.8738	   14.8720
 0.07046	  -58.9447	   25.2067
 0.08546	  -66.6834	   35.1159
 0.10046	  -74.0212	   44.5118
 0.11546	  -80.8932	   53.3112
 0.13045	  -87.2385	   61.4363
 0.14545	  -93.0011	   68.8151
 0.16045	  -98.1303	   75.3830
 0.17545	 -102.5812	   81.0823
 0.19045	 -106.3151	   85.8635
 0.20544	 -109.2999	   89.6855
 0.22044	 -111.5104	   92.5159
 0.23544	 -112.9282	   94.3315
 0.25044	 -113.5424	   95.1180
 0.26543	 -113.3491	   94.8704
 0.28044	 -112.3515	   93.5930
 0.29543	 -110.5599	   91.2989
 0.31043	 -107.9915	   88.0101
 0.32543	 -104.6699	   83.7568
 0.34042	 -100.6252	   78.5777
 0.35542	  -95.8934	   72.5187
 0.37042	  -90.5162	   65.6333
 0.38542	  -84.5405	   57.9815
 0.40042	  -78.0179	   49.6295
 0.41542	  -71.0047	   40.6492
 0.43041	  -63.5608	   31.1175
 0.44541	  -55.7500	   21.1159
 0.46041	  -47.6390	   10.7299
 0.47541	  -39.2970	    0.0482
 0.49041	  -30.7956	  -10.8377
 0.50540	  -22.2078	  -21.8342
 0.52040	  -13.6079	  -32.8463
 0.53540	   -5.0704	  -43.7784
 0.55040	    3.3298	  -54.5346
 0.56540	   11.5186	  -65.0203
 0.58039	   19.4231	  -75.1419
 0.59539	   26.9724	  -84.8086
 0.61039	   34.0980	  -93.9328
 0.62539	   40.7346	 -102.4308
 0.64039	   46.8210	 -110.2242
 0.65538	   52.3002	 -117.2403
 0.67038	   57.1207	 -123.4128
 0.68538	   61.2367	 -128.6833
 0.70038	   64.6088	 -133.0012
 0.71538	   67.2043	 -136.3248
 0.73037	   68.9980	 -138.6216
 0.74537	   69.9722	 -139.8689
 0.76037	   70.1168	 -140.0542
 0.77537	   69.4301	 -139.1749
 0.79036	   67.9181	 -137.2387
 0.80536	   65.5947	 -134.2637
 0.82036	   62.4817	 -130.2775
 0.83536	   58.6082	 -125.3176
 0.85036	   54.0105	 -119.4303
 0.86535	   48.7316	 -112.6708
 0.88035	   42.8206	 -105.1019
 0.89535	   36.3322	  -96.7936
 0.91035	   29.3263	  -87.8227
 0.92535	   21.8671	  -78.2713
 0.94034	   14.0224	  -68.2264
 0.95534	    5.8635	  -57.7790
 0.97034	   -2.5362	  -47.0234
 0.98534	  -11.1013	  -36.0560
 0.00034	  -19.7553	  -24.9746
 0.01534	  -28.4214	  -13.8778
 0.03033	  -37.0228	   -2.8640
 0.04533	  -45.4834	    7.9698
 0.06033	  -53.7289	   18.5278
 0.07533	  -61.6865	   28.7175
 0.09033	  -69.2866	   38.4492
 0.10532	  -76.4624	   47.6377
 0.12032	  -83.1512	   56.2026
 0.13532	  -89.2944	   64.0688
 0.15032	  -94.8383	   71.1676
 0.16532	  -99.7345	   77.4372
 0.18031	 -103.9405	   82.8229
 0.19531	 -107.4198	   87.2781
 0.21031	 -110.1424	   90.7643
 0.22531	 -112.0851	   93.2518
 0.24031	 -113.2315	   94.7198
 0.25530	 -113.5724	   95.1563
 0.27030	 -113.1058	   94.5589
 0.28530	 -111.8367	   92.9338
 0.30030	 -109.7772	   90.2966
 0.31529	 -106.9462	   86.6717
 0.33029	 -103.3695	   82.0918
 0.34529	  -99.0791	   76.5979
 0.36029	  -94.1130	   70.2389
 0.37529	  -88.5150	   63.0708
 0.39028	  -82.3342	   55.1564
 0.40528	  -75.6244	   46.5646
 0.42028	  -68.4438	   37.3700
 0.43528	  -60.8546	   27.6522
 0.45028	  -52.9221	   17.4948
 0.46527	  -44.7148	    6.9855
 0.48027	  -36.3033	   -3.7852
 0.49527	  -27.7601	  -14.7247
 0.51027	  -19.1589	  -25.7383
 0.52527	  -10.5742	  -36.7308
 0.54027	   -2.0807	  -47.6066
 0.55526	    6.2473	  -58.2704
 0.57026	   14.3366	  -68.6286
 0.58526	   22.1155	  -78.5893
 0.60026	   29.5144	  -88.0635
 0.61526	   36.4667	  -96.9658
 0.63025	   42.9091	 -105.2151
 0.64525	   48.7823	 -112.7357
 0.66025	   54.0318	 -119.4575
 0.67525	   58.6082	 -125.3176
 0.69025	   62.4681	 -130.2601
 0.70524	   65.5743	 -134.2375
 0.72024	   67.8964	 -137.2109
 0.73524	   69.4113	 -139.1508
 0.75024	   70.1035	 -140.0371
 0.76523	   69.9651	 -139.8598
 0.78023	   68.9962	 -138.6192
 0.79523	   67.2050	 -136.3256
 0.81023	   64.6075	 -132.9996
 0.82523	   61.2275	 -128.6716
 0.84022	   57.0964	 -123.3817
 0.85522	   52.2525	 -117.1792
 0.87022	   46.7410	 -110.1219
 0.88522	   40.6133	 -102.2755
 0.90022	   33.9265	  -93.7131
 0.91521	   26.7423	  -84.5139
 0.93021	   19.1271	  -74.7628
 0.94521	   11.1508	  -64.5493
 0.96021	    2.8862	  -53.9666
 0.97521	   -5.5918	  -43.1108
 0.99020	  -14.2065	  -32.0797
 0.00520	  -22.8809	  -20.9724
 0.02020	  -31.5375	   -9.8878
 0.03520	  -40.0995	    1.0757
 0.05020	  -48.4914	   11.8214
 0.06519	  -56.6394	   22.2547
 0.08019	  -64.4721	   32.2843
 0.09519	  -71.9212	   41.8228
 0.11019	  -78.9220	   50.7871
 0.12519	  -85.4135	   59.0994
 0.14019	  -91.3397	   66.6877
 0.15518	  -96.6491	   73.4864
 0.17018	 -101.2960	   79.4367
 0.18518	 -105.2403	   84.4873
 0.20017	 -108.4481	   88.5948
 0.21518	 -110.8919	   91.7240
 0.23017	 -112.5508	   93.8482
 0.24517	 -113.4108	   94.9494
 0.26017	 -113.4650	   95.0189
 0.27517	 -112.7135	   94.0565
 0.29016	 -111.1633	   92.0716
 0.30516	 -108.8286	   89.0820
 0.32016	 -105.7303	   85.1147
 0.33516	 -101.8961	   80.2050
 0.35016	  -97.3597	   74.3963
 0.36515	  -92.1614	   67.7400
 0.38015	  -86.3467	   60.2944
 0.39515	  -79.9667	   52.1248
 0.41015	  -73.0769	   43.3026
 0.42515	  -65.7375	   33.9046
 0.44014	  -58.0122	   24.0126
 0.45514	  -49.9681	   13.7123
 0.47014	  -41.6750	    3.0931
 0.48514	  -33.2046	   -7.7531
 0.50014	  -24.6304	  -18.7322
 0.51513	  -16.0268	  -29.7489
 0.53013	   -7.4686	  -40.7075
 0.54513	    0.9696	  -51.5124
 0.56013	    9.2139	  -62.0691
 0.57513	   17.1917	  -72.2845
 0.59012	   24.8325	  -82.0684
 0.60512	   32.0681	  -91.3335
 0.62012	   38.8335	  -99.9965
 0.63512	   45.0675	 -107.9790
 0.65012	   50.7130	 -115.2079
 0.66512	   55.7177	 -121.6163
 0.68011	   60.0348	 -127.1442
 0.69511	   63.6232	 -131.7392
 0.71011	   66.4486	 -135.3570
 0.72510	   68.4829	 -137.9620
 0.74011	   69.7057	 -139.5277
 0.75510	   70.1038	 -140.0375
 0.77010	   69.6718	 -139.4844
 0.78510	   68.4123	 -137.8715
 0.80010	   66.3356	 -135.2123
 0.81509	   63.4599	 -131.5301
 0.83009	   59.8113	 -126.8581
 0.84509	   55.4231	 -121.2391
 0.86009	   50.3359	 -114.7251
 0.87509	   44.5970	 -107.3765
 0.89008	   38.2596	  -99.2616
 0.90508	   31.3828	  -90.4559
 0.92008	   24.0302	  -81.0412
 0.93508	   16.2701	  -71.1044
 0.95008	    8.1738	  -60.7373
 0.96507	   -0.1844	  -50.0347
 0.98007	   -8.7283	  -39.0944
 0.99507	  -17.3805	  -28.0155
 0.01007	  -26.0630	  -16.8977
 0.02507	  -34.6982	   -5.8406
 0.04006	  -43.2093	    5.0577
 0.05506	  -51.5210	   15.7007
 0.07006	  -59.5604	   25.9951
 0.08506	  -67.2573	   35.8508
 0.10006	  -74.5447	   45.1822
 0.11505	  -81.3596	   53.9085
 0.13005	  -87.6432	   61.9545
 0.14505	  -93.3415	   69.2511
 0.16005	  -98.4057	   75.7357
 0.17505	 -102.7925	   81.3529
 0.19004	 -106.4644	   86.0547
 0.20504	 -109.3903	   89.8012
 0.22004	 -111.5452	   92.5605
 0.23504	 -112.9109	   94.3093
 0.25003	 -113.4760	   95.0329
 0.26503	 -113.2360	   94.7256
 0.28003	 -112.1933	   93.3904
 0.29503	 -110.3572	   91.0393
 0.31003	 -107.7440	   87.6932
 0.32502	 -104.3768	   83.3816
 0.34002	 -100.2851	   78.1422
 0.35502	  -95.5047	   72.0210
 0.37002	  -90.0776	   65.0716
 0.38502	  -84.0511	   57.3549
 0.40002	  -77.4781	   48.9383
 0.41501	  -70.4160	   39.8954
 0.43001	  -62.9263	   30.3050
 0.44501	  -55.0744	   20.2508
 0.46001	  -46.9287	    9.8204
 0.47501	  -38.5602	   -0.8953
 0.49000	  -30.0418	  -11.8030
 0.50500	  -21.4477	  -22.8076
 0.52000	  -12.8528	  -33.8131
 0.53500	   -4.3323	  -44.7235
 0.55000	    4.0394	  -55.4433
 0.56499	   12.1888	  -65.8784
 0.57999	   20.0439	  -75.9368
 0.59499	   27.5354	  -85.5294
 0.60999	   34.5965	  -94.5710
 0.62499	   41.1639	 -102.9804
 0.63998	   47.1782	 -110.6817
 0.65498	   52.5848	 -117.6047
 0.66998	   57.3337	 -123.6856
 0.68498	   61.3806	 -128.8676
 0.69997	   64.6874	 -133.1019
 0.71497	   67.2221	 -136.3475
 0.72997	   68.9597	 -138.5724
 0.74497	   69.8823	 -139.7538
 0.75997	   69.9796	 -139.8784
 0.77496	   69.2486	 -138.9424
 0.78996	   67.6945	 -136.9524
 0.80496	   65.3301	 -133.9248
 0.81996	   62.1758	 -129.8858
 0.83496	   58.2599	 -124.8716
 0.84995	   53.6180	 -118.9277
 0.86495	   48.2925	 -112.1085
 0.87995	   42.3327	 -104.4770
 0.89495	   35.7936	  -96.1040
 0.90995	   28.7361	  -87.0670
 0.92495	   21.2256	  -77.4499
 0.93994	   13.3316	  -67.3418
 0.95494	    5.1271	  -56.8360
 0.96994	   -3.3127	  -46.0291
 0.98494	  -11.9103	  -35.0200
 0.99994	  -20.5877	  -23.9088
 0.01493	  -29.2663	  -12.7960
 0.02993	  -37.8684	   -1.7812
 0.04493	  -46.3171	    9.0373
 0.05993	  -54.5378	   19.5637
 0.07493	  -62.4582	   29.7056
 0.08992	  -70.0092	   39.3744
 0.10492	  -77.1252	   48.4864
 0.11992	  -83.7450	   56.9629
 0.13492	  -89.8118	   64.7313
 0.14992	  -95.2738	   71.7253
 0.16491	 -100.0847	   77.8856
 0.17991	 -104.2037	   83.1599
 0.19491	 -107.5961	   87.5038
 0.20991	 -110.2335	   90.8809
 0.22490	 -112.0936	   93.2628
 0.23990	 -113.1610	   94.6296
 0.25490	 -113.4270	   94.9701
 0.26990	 -112.8895	   94.2819
 0.28490	 -111.5535	   92.5712
 0.29989	 -109.4306	   89.8529
 0.31489	 -106.5394	   86.1508
 0.32989	 -102.9050	   81.4969
 0.34489	  -98.5589	   75.9318
 0.35989	  -93.5388	   69.5037
 0.37488	  -87.8885	   62.2686
 0.38988	  -81.6571	   54.2894
 0.40488	  -74.8990	   45.6358
 0.41988	  -67.6731	   36.3831
 0.43488	  -60.0425	   26.6123
 0.44987	  -52.0739	   16.4086
 0.46487	  -43.8369	    5.8614
 0.47987	  -35.4037	   -4.9372
 0.49487	  -26.8480	  -15.8926
 0.50987	  -18.2448	  -26.9089
 0.52487	   -9.6694	  -37.8894
 0.53986	   -1.1972	  -48.7379
 0.55486	    7.0974	  -59.3590
 0.56986	   15.1413	  -69.6591
 0.58486	   22.8636	  -79.5473
 0.59986	   30.1957	  -88.9359
 0.61485	   37.0724	  -97.7413
 0.62985	   43.4321	 -105.8848
 0.64485	   49.2175	 -113.2930
 0.65985	   54.3761	 -119.8985
 0.67485	   58.8607	 -125.6409
 0.68984	   62.6295	 -130.4668
 0.70484	   65.6472	 -134.3309
 0.71984	   67.8847	 -137.1960
 0.73484	   69.3200	 -139.0339
 0.74983	   69.9381	 -139.8253
 0.76483	   69.7313	 -139.5605
 0.77983	   68.6996	 -138.2394
 0.79483	   66.8507	 -135.8719
 0.80983	   64.1998	 -132.4775
 0.82482	   60.7698	 -128.0854
 0.83982	   56.5911	 -122.7347
 0.85482	   51.7014	 -116.4735
 0.86982	   46.1450	 -109.3587
 0.88482	   39.9730	 -101.4555
 0.89981	   33.2421	  -92.8368
 0.91481	   26.0148	  -83.5823
 0.92981	   18.3577	  -73.7776
 0.94481	   10.3418	  -63.5134
 0.95981	    2.0411	  -52.8846
 0.97480	   -6.4678	  -41.9890
 0.98980	  -15.1071	  -30.9266
 0.00480	  -23.7977	  -19.7984
 0.01980	  -32.4610	   -8.7053
 0.03480	  -41.0188	    2.2529
 0.04979	  -49.3947	   12.9781
 0.06479	  -57.5144	   23.3752
 0.07979	  -65.3063	   33.3526
 0.09479	  -72.7025	   42.8233
 0.10979	  -79.6389	   51.7052
 0.12479	  -86.0559	   59.9220
 0.13978	  -91.8987	   67.4036
 0.15478	  -97.1178	   74.0865
 0.16978	 -101.6693	   79.9147
 0.18478	 -105.5151	   84.8392
 0.19977	 -108.6233	   88.8191
 0.21477	 -110.9681	   91.8216
 0.22977	 -112.5302	   93.8218
 0.24477	 -113.2970	   94.8038
 0.25977	 -113.2625	   94.7596
 0.27476	 -112.4274	   93.6902
 0.28976	 -110.7990	   91.6051
 0.30476	 -108.3916	   88.5224
 0.31976	 -105.2257	   84.4686
 0.33476	 -101.3287	   79.4785
 0.34975	  -96.7340	   73.5951
 0.36475	  -91.4812	   66.8690
 0.37975	  -85.6156	   59.3582
 0.39475	  -79.1881	   51.1279
 0.40975	  -72.2544	   42.2494
 0.42474	  -64.8748	   32.8000
 0.43974	  -57.1138	   22.8621
 0.45474	  -49.0391	   12.5228
 0.46974	  -40.7217	    1.8725
 0.48474	  -32.2345	   -8.9953
 0.49973	  -23.6521	  -19.9849
 0.51473	  -15.0501	  -30.9996
 0.52973	   -6.5043	  -41.9423
 0.54473	    1.9099	  -52.7165
 0.55973	   10.1180	  -63.2268
 0.57472	   18.0475	  -73.3804
 0.58972	   25.6280	  -83.0871
 0.60472	   32.7922	  -92.2607
 0.61972	   39.4763	 -100.8195
 0.63471	   45.6204	 -108.6869
 0.64972	   51.1693	 -115.7922
 0.66471	   56.0729	 -122.0712
 0.67971	   60.2865	 -127.4665
 0.69471	   63.7712	 -131.9286
 0.70970	   66.4945	 -135.4158
 0.72470	   68.4305	 -137.8949
 0.73970	   69.5602	 -139.3414
 0.75470	   69.8715	 -139.7401
 0.76970	   69.3600	 -139.0850
 0.78470	   68.0283	 -137.3799
 0.79969	   65.8869	 -134.6378
 0.81469	   62.9535	 -130.8816
 0.82969	   59.2533	 -126.1437
 0.84469	   54.8191	 -120.4656
 0.85969	   49.6901	 -113.8982
 0.87468	   43.9128	 -106.5004
 0.88968	   37.5397	  -98.3398
 0.90468	   30.6290	  -89.4908
 0.91968	   23.2444	  -80.0349
 0.93468	   15.4537	  -70.0591
 0.94967	    7.3291	  -59.6556
 0.96467	   -1.0547	  -48.9204
 0.97967	   -9.6202	  -37.9524
 0.99467	  -18.2889	  -26.8524
 0.00967	  -26.9814	  -15.7218
 0.02466	  -35.6185	   -4.6621
 0.03966	  -44.1223	    6.2269
 0.05466	  -52.4163	   16.8472
 0.06966	  -60.4267	   27.1043
 0.08466	  -68.0828	   36.9077
 0.09965	  -75.3174	   46.1716
 0.11465	  -82.0681	   54.8156
 0.12965	  -88.2767	   62.7657
 0.14465	  -93.8905	   69.9540
 0.15964	  -98.8623	   76.3203
 0.17464	 -103.1505	   81.8113
 0.18964	 -106.7198	   86.3817
 0.20464	 -109.5409	   89.9941
 0.21964	 -111.5911	   92.6193
 0.23463	 -112.8540	   94.2365
 0.24963	 -113.3199	   94.8331
 0.26463	 -112.9857	   94.4051
 0.27963	 -111.8548	   92.9570
 0.29463	 -109.9372	   90.5015
 0.30963	 -107.2495	   87.0600
 0.32462	 -103.8147	   82.6618
 0.33962	  -99.6621	   77.3445
 0.35462	  -94.8271	   71.1533
 0.36962	  -89.3509	   64.1411
 0.38462	  -83.2803	   56.3680
 0.39961	  -76.6677	   47.9006
 0.41461	  -69.5699	   38.8120
 0.42961	  -62.0485	   29.1810
 0.44461	  -54.1690	   19.0914
 0.45961	  -46.0001	    8.6313
 0.47460	  -37.6135	   -2.1075
 0.48960	  -29.0831	  -13.0306
 0.50460	  -20.4840	  -24.0415
 0.51960	  -11.8926	  -35.0427
 0.53460	   -3.3850	  -45.9365
 0.54959	    4.9633	  -56.6263
 0.56459	   13.0778	  -67.0168
 0.57959	   20.8863	  -77.0154
 0.59459	   28.3191	  -86.5330
 0.60959	   35.3098	  -95.4845
 0.62458	   41.7960	 -103.7899
 0.63958	   47.7194	 -111.3747
 0.65458	   53.0270	 -118.1710
 0.66958	   57.6709	 -124.1174
 0.68457	   61.6091	 -129.1602
 0.69957	   64.8057	 -133.2534
 0.71457	   67.2313	 -136.3592
 0.72957	   68.8631	 -138.4487
 0.74457	   69.6853	 -139.5016
 0.75956	   69.6893	 -139.5067
 0.77456	   68.8736	 -138.4623
 0.78956	   67.2442	 -136.3758
 0.80456	   64.8141	 -133.2641
 0.81956	   61.6038	 -129.1534
 0.83455	   57.6411	 -124.0791
 0.84955	   52.9604	 -118.0856
 0.86455	   47.6031	 -111.2258
 0.87955	   41.6172	 -103.5610
 0.89455	   35.0565	  -95.1601
 0.90955	   27.9804	  -86.0993
 0.92454	   20.4534	  -76.4611
 0.93954	   12.5443	  -66.3336
 0.95454	    4.3257	  -55.8099
 0.96954	   -4.1268	  -44.9866
 0.98454	  -12.7355	  -33.9633
 0.99953	  -21.4215	  -22.8412
 0.01453	  -30.1049	  -11.7222
 0.02953	  -38.7066	   -0.7079
 0.04453	  -47.1484	   10.1017
 0.05953	  -55.3541	   20.6089
 0.07452	  -63.2501	   30.7196
 0.08952	  -70.7664	   40.3440
 0.10452	  -77.8367	   49.3975
 0.11952	  -84.3996	   57.8011
 0.13451	  -90.3985	   65.4826
 0.14951	  -95.7824	   72.3766
 0.16451	 -100.5062	   78.4254
 0.17951	 -104.5308	   83.5788
 0.19451	 -107.8234	   87.7949
 0.20950	 -110.3576	   91.0399
 0.22450	 -112.1136	   93.2884
 0.23950	 -113.0782	   94.5235
 0.25450	 -113.2446	   94.7366
 0.26950	 -112.6129	   93.9277
 0.28449	 -111.1894	   92.1049
 0.29949	 -108.9869	   89.2847
 0.31449	 -106.0247	   85.4917
 0.32949	 -102.3281	   80.7582
 0.34449	  -97.9284	   75.1246
 0.35948	  -92.8630	   68.6384
 0.37448	  -87.1747	   61.3546
 0.38948	  -80.9116	   53.3349
 0.40448	  -74.1272	   44.6475
 0.41948	  -66.8792	   35.3666
 0.43447	  -59.2301	   25.5720
 0.44947	  -51.2458	   15.3483
 0.46447	  -42.9959	    4.7845
 0.47947	  -34.5525	   -6.0272
 0.49447	  -25.9898	  -16.9915
 0.50947	  -17.3837	  -28.0114
 0.52446	   -8.8106	  -38.9891
 0.53946	   -0.3472	  -49.8263
 0.55446	    7.9308	  -60.4261
 0.56946	   15.9489	  -70.6932
 0.58446	   23.6350	  -80.5350
 0.59945	   30.9197	  -89.8630
 0.61445	   37.7375	  -98.5930
 0.62945	   44.0267	 -106.6462
 0.64445	   49.7306	 -113.9500
 0.65944	   54.7980	 -120.4387
 0.67444	   59.1831	 -126.0537
 0.68944	   62.8465	 -130.7446
 0.70444	   65.7552	 -134.4691
 0.71944	   67.8828	 -137.1936
 0.73443	   69.2102	 -138.8932
 0.74943	   69.7249	 -139.5523
 0.76443	   69.4220	 -139.1644
 0.77943	   68.3034	 -137.7321
 0.79443	   66.3784	 -135.2672
 0.80942	   63.6635	 -131.7908
 0.82442	   60.1820	 -127.3327
 0.83942	   55.9640	 -121.9317
 0.85442	   51.0465	 -115.6350
 0.86942	   45.4727	 -108.4978
 0.88441	   39.2918	 -100.5833
 0.89941	   32.5588	  -91.9618
 0.91441	   25.3338	  -82.7104
 0.92941	   17.6819	  -72.9123
 0.94441	    9.6721	  -62.6559
 0.95940	    1.3771	  -52.0342
 0.97440	   -7.1278	  -41.1440
 0.98940	  -15.7647	  -30.0845
 0.00440	  -24.4548	  -18.9570
 0.01940	  -33.1186	   -7.8632
 0.03440	  -41.6769	    3.0956
 0.04939	  -50.0517	   13.8193
 0.06439	  -58.1669	   24.2106
 0.07939	  -65.9491	   34.1756
 0.09438	  -73.3285	   43.6248
 0.10939	  -80.2395	   52.4742
 0.12438	  -86.6212	   60.6459
 0.13938	  -92.4181	   68.0687
 0.15438	  -97.5806	   74.6791
 0.16938	 -102.0649	   80.4212
 0.18437	 -105.8341	   85.2476
 0.19937	 -108.8576	   89.1192
 0.21437	 -111.1118	   92.0056
 0.22937	 -112.5797	   93.8853
 0.24437	 -113.2513	   94.7451
 0.25936	 -113.1230	   94.5809
 0.27436	 -112.1982	   93.3967
 0.28936	 -110.4865	   91.2049
 0.30436	 -108.0040	   88.0261
 0.31936	 -104.7728	   83.8886
 0.33435	 -100.8211	   78.8285
 0.34935	  -96.1826	   72.8890
 0.36435	  -90.8966	   66.1204
 0.37935	  -85.0077	   58.5797
 0.39435	  -78.5653	   50.3304
 0.40934	  -71.6237	   41.4418
 0.42434	  -64.2414	   31.9889
 0.43934	  -56.4809	   22.0518
 0.45434	  -48.4086	   11.7153
 0.46934	  -40.0936	    1.0681
 0.48433	  -31.6079	   -9.7976
 0.49933	  -23.0257	  -20.7870
 0.51433	  -14.4225	  -31.8032
 0.52933	   -5.8747	  -42.7485
 0.54433	    2.5411	  -53.5248
 0.55932	   10.7492	  -64.0350
 0.57432	   18.6750	  -74.1839
 0.58932	   26.2462	  -83.8787
 0.60432	   33.3936	  -93.0308
 0.61931	   40.0515	 -101.5561
 0.63431	   46.1588	 -109.3763
 0.64931	   51.6593	 -116.4197
 0.66431	   56.5028	 -122.6217
 0.67931	   60.6450	 -127.9256
 0.69430	   64.0482	 -132.2834
 0.70930	   66.6820	 -135.6559
 0.72430	   68.5227	 -138.0129
 0.73930	   69.5545	 -139.3340
 0.75430	   69.7684	 -139.6080
 0.76930	   69.1633	 -138.8332
 0.78429	   67.7453	 -137.0174
 0.79929	   65.5274	 -134.1775
 0.81429	   62.5300	 -130.3394
 0.82929	   58.7801	 -125.5376
 0.84429	   54.3110	 -119.8151
 0.85928	   49.1625	 -113.2226
 0.87428	   43.3802	 -105.8184
 0.88928	   37.0150	  -97.6678
 0.90428	   30.1230	  -88.8428
 0.91928	   22.7651	  -79.4212
 0.93427	   15.0064	  -69.4863
 0.94927	    6.9154	  -59.1260
 0.96427	   -1.4358	  -48.4325
 0.97927	   -9.9727	  -37.5011
 0.99427	  -18.6188	  -26.4299
 0.00926	  -27.2965	  -15.3183
 0.02426	  -35.9273	   -4.2667
 0.03926	  -44.4331	    6.6248
 0.05426	  -52.7367	   17.2574
 0.06925	  -60.7626	   27.5345
 0.08425	  -68.4380	   37.3626
 0.09925	  -75.6931	   46.6526
 0.11425	  -82.4625	   55.3207
 0.12925	  -88.6853	   63.2889
 0.14424	  -94.3062	   70.4863
 0.15924	  -99.2756	   76.8495
 0.17424	 -103.5504	   82.3234
 0.18924	 -107.0945	   86.8615
 0.20424	 -109.8785	   90.4264
 0.21923	 -111.8804	   92.9897
 0.23423	 -113.0853	   94.5326
 0.24923	 -113.4857	   95.0453
 0.26423	 -113.0812	   94.5274
 0.27923	 -111.8783	   92.9871
 0.29423	 -109.8902	   90.4414
 0.30922	 -107.1367	   86.9155
 0.32422	 -103.6435	   82.4425
 0.33922	  -99.4423	   77.0630
 0.35422	  -94.5702	   70.8244
 0.36922	  -89.0694	   63.7807
 0.38421	  -82.9869	   55.9922
 0.39921	  -76.3742	   47.5248
 0.41421	  -69.2869	   38.4496
 0.42921	  -61.7841	   28.8425
 0.44421	  -53.9288	   18.7839
 0.45920	  -45.7867	    8.3580
 0.47420	  -37.4263	   -2.3473
 0.48920	  -28.9185	  -13.2414
 0.50420	  -20.3358	  -24.2313
 0.51920	  -11.7524	  -35.2222
 0.53419	   -3.2431	  -46.1182
 0.54919	    5.1170	  -56.8232
 0.56419	   13.2533	  -67.2415
 0.57919	   21.0921	  -77.2789
 0.59418	   28.5617	  -86.8436
 0.60918	   35.5930	  -95.8471
 0.62418	   42.1203	 -104.2052
 0.63918	   48.0821	 -111.8391
 0.65418	   53.4218	 -118.6764
 0.66917	   58.0885	 -124.6521
 0.68417	   62.0378	 -129.7091
 0.69917	   65.2321	 -133.7994
 0.71417	   67.6413	 -136.8842
 0.72917	   69.2428	 -138.9350
 0.74416	   70.0223	 -139.9331
 0.75916	   69.9733	 -139.8704
 0.77416	   69.0976	 -138.7491
 0.78916	   67.4047	 -136.5814
 0.80416	   64.9119	 -133.3893
 0.81915	   61.6436	 -129.2044
 0.83415	   57.6315	 -124.0669
 0.84915	   52.9134	 -118.0255
 0.86415	   47.5334	 -111.1365
 0.87915	   41.5408	 -103.4631
 0.89415	   34.9900	  -95.0750
 0.90914	   27.9397	  -86.0472
 0.92414	   20.4526	  -76.4600
 0.93914	   12.5945	  -66.3979
 0.95414	    4.4344	  -55.9491
 0.96914	   -3.9565	  -45.2047
 0.98413	  -12.5053	  -34.2581
 0.99913	  -21.1376	  -23.2047
 0.01413	  -29.7781	  -12.1406
 0.02913	  -38.3515	   -1.1626
 0.04413	  -46.7825	    9.6332
 0.05912	  -54.9969	   20.1516
 0.07412	  -62.9219	   30.2994
 0.08912	  -70.4868	   39.9861
 0.10412	  -77.6238	   49.1248
 0.11911	  -84.2684	   57.6331
 0.13411	  -90.3605	   65.4339
 0.14911	  -95.8446	   72.4562
 0.16411	 -100.6708	   78.6361
 0.17911	 -104.7952	   83.9173
 0.19410	 -108.1805	   88.2521
 0.20910	 -110.7964	   91.6017
 0.22410	 -112.6199	   93.9367
 0.23910	 -113.6359	   95.2376
 0.25410	 -113.8366	   95.4946
 0.26909	 -113.2223	   94.7081
 0.28409	 -111.8009	   92.8880
 0.29909	 -109.5877	   90.0540
 0.31409	 -106.6050	   86.2347
 0.32909	 -102.8820	   81.4675
 0.34408	  -98.4543	   75.7978
 0.35908	  -93.3629	   69.2785
 0.37408	  -87.6546	   61.9691
 0.38908	  -81.3805	   53.9352
 0.40408	  -74.5959	   45.2477
 0.41908	  -67.3600	   35.9822
 0.43407	  -59.7349	   26.2185
 0.44907	  -51.7855	   16.0394
 0.46407	  -43.5787	    5.5308
 0.47907	  -35.1834	   -5.2192
 0.49407	  -26.6698	  -16.1207
 0.50906	  -18.1090	  -27.0827
 0.52406	   -9.5726	  -38.0134
 0.53906	   -1.1325	  -48.8207
 0.55406	    7.1395	  -59.4129
 0.56905	   15.1725	  -69.6991
 0.58405	   22.8968	  -79.5898
 0.59905	   30.2439	  -88.9977
 0.61405	   37.1481	  -97.8383
 0.62905	   43.5460	 -106.0307
 0.64404	   49.3780	 -113.4985
 0.65904	   54.5885	 -120.1704
 0.67404	   59.1267	 -125.9815
 0.68904	   62.9476	 -130.8741
 0.70404	   66.0123	 -134.7983
 0.71903	   68.2886	 -137.7132
 0.73403	   69.7523	 -139.5874
 0.74903	   70.3867	 -140.3998
 0.76403	   70.1838	 -140.1400
 0.77903	   69.1441	 -138.8085
 0.79402	   67.2765	 -136.4171
 0.80902	   64.5988	 -132.9884
 0.82402	   61.1371	 -128.5558
 0.83902	   56.9253	 -123.1626
 0.85402	   52.0047	 -116.8619
 0.86901	   46.4236	 -109.7154
 0.88401	   40.2361	 -101.7925
 0.89901	   33.5017	  -93.1692
 0.91401	   26.2843	  -83.9275
 0.92901	   18.6514	  -74.1537
 0.94400	   10.6735	  -63.9381
 0.95900	    2.4229	  -53.3734
 0.97400	   -6.0264	  -42.5542
 0.98900	  -14.6000	  -31.5759
 0.00399	  -23.2232	  -20.5341
 0.01900	  -31.8217	   -9.5239
 0.03399	  -40.3221	    1.3608
 0.04899	  -48.6525	   12.0277
 0.06399	  -56.7426	   22.3869
 0.07898	  -64.5243	   32.3512
 0.09398	  -71.9321	   41.8367
 0.10898	  -78.9032	   50.7631
 0.12398	  -85.3783	   59.0543
 0.13898	  -91.3018	   66.6393
 0.15398	  -96.6222	   73.4519
 0.16897	 -101.2925	   79.4322
 0.18397	 -105.2708	   84.5263
 0.19897	 -108.5208	   88.6878
 0.21397	 -111.0119	   91.8777
 0.22897	 -112.7201	   94.0650
 0.24396	 -113.6280	   95.2276
 0.25896	 -113.7256	   95.3525
 0.27396	 -113.0100	   94.4362
 0.28896	 -111.4861	   92.4849
 0.30396	 -109.1665	   89.5147
 0.31895	 -106.0714	   85.5515
 0.33395	 -102.2286	   80.6308
 0.34895	  -97.6729	   74.7974
 0.36395	  -92.4464	   68.1048
 0.37895	  -86.5971	   60.6149
 0.39394	  -80.1790	   52.3967
 0.40894	  -73.2512	   43.5258
 0.42394	  -65.8772	   34.0835
 0.43894	  -58.1239	   24.1556
 0.45394	  -50.0612	   13.8315
 0.46893	  -41.7612	    3.2035
 0.48393	  -33.2972	   -7.6345
 0.49893	  -24.7433	  -18.5876
 0.51393	  -16.1734	  -29.5611
 0.52892	   -7.6613	  -40.4608
 0.54392	    0.7208	  -51.1938
 0.55892	    8.9017	  -61.6694
 0.57392	   16.8126	  -71.7991
 0.58892	   24.3868	  -81.4977
 0.60391	   31.5604	  -90.6834
 0.61891	   38.2725	  -99.2781
 0.63391	   44.4657	 -107.2083
 0.64891	   50.0862	 -114.4054
 0.66391	   55.0846	 -120.8056
 0.67891	   59.4155	 -126.3514
 0.69390	   63.0389	 -130.9911
 0.70890	   65.9199	 -134.6800
 0.72390	   68.0292	 -137.3810
 0.73890	   69.3440	 -139.0645
 0.75390	   69.8479	 -139.7098
 0.76889	   69.5317	 -139.3049
 0.78389	   68.3938	 -137.8478
 0.79889	   66.4400	 -135.3461
 0.81389	   63.6846	 -131.8178
 0.82889	   60.1495	 -127.2912
 0.84388	   55.8650	 -121.8050
 0.85888	   50.8694	 -115.4082
 0.87388	   45.2083	 -108.1593
 0.88888	   38.9348	 -100.1261
 0.90388	   32.1081	  -91.3848
 0.91887	   24.7937	  -82.0187
 0.93387	   17.0614	  -72.1177
 0.94887	    8.9853	  -61.7765
 0.96387	    0.6425	  -51.0936
 0.97887	   -7.8883	  -40.1701
 0.99386	  -16.5272	  -29.1081
 0.00886	  -25.1945	  -18.0099
 0.02386	  -33.8112	   -6.9764
 0.03886	  -42.3002	    3.8936
 0.05385	  -50.5867	   14.5044
 0.06885	  -58.5991	   24.7641
 0.08385	  -66.2691	   34.5853
 0.09885	  -73.5323	   43.8858
 0.11385	  -80.3289	   52.5887
 0.12884	  -86.6033	   60.6229
 0.14384	  -92.3047	   67.9234
 0.15884	  -97.3873	   74.4316
 0.17384	 -101.8103	   80.0952
 0.18884	 -105.5382	   84.8687
 0.20383	 -108.5408	   88.7135
 0.21883	 -110.7933	   91.5978
 0.23383	 -112.2767	   93.4972
 0.24883	 -112.9777	   94.3948
 0.26383	 -112.8889	   94.2812
 0.27883	 -112.0094	   93.1549
 0.29382	 -110.3442	   91.0226
 0.30882	 -107.9050	   87.8993
 0.32382	 -104.7100	   83.8082
 0.33882	 -100.7842	   78.7812
 0.35382	  -96.1589	   72.8587
 0.36881	  -90.8723	   66.0893
 0.38381	  -84.9689	   58.5301
 0.39881	  -78.4992	   50.2458
 0.41381	  -71.5195	   41.3085
 0.42881	  -64.0916	   31.7972
 0.44380	  -56.2818	   21.7968
 0.45880	  -48.1603	   11.3973
 0.47380	  -39.8007	    0.6931
 0.48880	  -31.2792	  -10.2186
 0.50379	  -22.6732	  -21.2383
 0.51879	  -14.0613	  -32.2657
 0.53379	   -5.5216	  -43.2007
 0.54879	    2.8688	  -53.9444
 0.56379	   11.0345	  -64.4003
 0.57878	   18.9025	  -74.4752
 0.59378	   26.4032	  -84.0797
 0.60878	   33.4707	  -93.1296
 0.62378	   40.0436	 -101.5459
 0.63878	   46.0648	 -109.2560
 0.65377	   51.4827	 -116.1935
 0.66877	   56.2508	 -122.2990
 0.68377	   60.3286	 -127.5205
 0.69877	   63.6811	 -131.8134
 0.71377	   66.2795	 -135.1405
 0.72876	   68.1011	 -137.4731
 0.74376	   69.1296	 -138.7900
 0.75876	   69.3550	 -139.0786
 0.77376	   68.7738	 -138.3345
 0.78876	   67.3894	 -136.5617
 0.80375	   65.2116	 -133.7731
 0.81875	   62.2572	 -129.9900
 0.83375	   58.5496	 -125.2426
 0.84875	   54.1193	 -119.5697
 0.86375	   49.0033	 -113.0187
 0.87875	   43.2452	 -105.6456
 0.89374	   36.8950	  -97.5143
 0.90874	   30.0088	  -88.6966
 0.92374	   22.6482	  -79.2715
 0.93874	   14.8799	  -69.3244
 0.95374	    6.7752	  -58.9464
 0.96873	   -1.5913	  -48.2333
 0.98373	  -10.1417	  -37.2847
 0.99873	  -18.7964	  -26.2026
 0.01373	  -27.4747	  -15.0902
 0.02872	  -36.0959	   -4.0509
 0.04372	  -44.5802	    6.8131
 0.05872	  -52.8497	   17.4020
 0.07372	  -60.8291	   27.6196
 0.08872	  -68.4469	   37.3739
 0.10371	  -75.6354	   46.5788
 0.11871	  -82.3322	   55.1539
 0.13371	  -88.4799	   63.0259
 0.14871	  -94.0270	   70.1288
 0.16371	  -98.9277	   76.4041
 0.17870	 -103.1428	   81.8014
 0.19370	 -106.6390	   86.2783
 0.20870	 -109.3897	   89.8004
 0.22370	 -111.3743	   92.3417
 0.23870	 -112.5787	   93.8839
 0.25369	 -112.9951	   94.4171
 0.26869	 -112.6217	   93.9389
 0.28369	 -111.4628	   92.4551
 0.29869	 -109.5290	   89.9788
 0.31369	 -106.8363	   86.5310
 0.32868	 -103.4072	   82.1399
 0.34368	  -99.2693	   76.8415
 0.35868	  -94.4563	   70.6785
 0.37368	  -89.0073	   63.7012
 0.38868	  -82.9668	   55.9664
 0.40368	  -76.3845	   47.5380
 0.41867	  -69.3153	   38.4859
 0.43367	  -61.8184	   28.8864
 0.44867	  -53.9578	   18.8209
 0.46366	  -45.8009	    8.3763
 0.47867	  -37.4190	   -2.3566
 0.49366	  -28.8858	  -13.2832
 0.50866	  -20.2774	  -24.3061
 0.52366	  -11.6711	  -35.3263
 0.53866	   -3.1449	  -46.2439
 0.55365	    5.2235	  -56.9595
 0.56865	   13.3573	  -67.3747
 0.58365	   21.1818	  -77.3938
 0.59865	   28.6250	  -86.9247
 0.61365	   35.6186	  -95.8798
 0.62864	   42.0982	 -104.1769
 0.64364	   48.0048	 -111.7402
 0.65864	   53.2848	 -118.5011
 0.67364	   57.8906	 -124.3987
 0.68864	   61.7810	 -129.3803
 0.70363	   64.9219	 -133.4021
 0.71863	   67.2858	 -136.4291
 0.73363	   68.8526	 -138.4354
 0.74863	   69.6094	 -139.4043
 0.76363	   69.5503	 -139.3287
 0.77862	   68.6767	 -138.2101
 0.79362	   66.9972	 -136.0596
 0.80862	   64.5271	 -132.8966
 0.82362	   61.2885	 -128.7496
 0.83862	   57.3100	 -123.6553
 0.85361	   52.6267	 -117.6584
 0.86861	   47.2795	 -110.8114
 0.88361	   41.3153	 -103.1743
 0.89861	   34.7861	  -94.8139
 0.91361	   27.7494	  -85.8035
 0.92860	   20.2671	  -76.2226
 0.94360	   12.4054	  -66.1557
 0.95860	    4.2340	  -55.6925
 0.97360	   -4.1739	  -44.9263
 0.98859	  -12.7430	  -33.9538
 0.00359	  -21.3959	  -22.8739
 0.01859	  -30.0542	  -11.7871
 0.03359	  -38.6395	   -0.7938
 0.04859	  -47.0735	   10.0058
 0.06359	  -55.2795	   20.5134
 0.07858	  -63.1830	   30.6337
 0.09358	  -70.7125	   40.2750
 0.10858	  -77.8000	   49.3505
 0.12358	  -84.3822	   57.7789
 0.13858	  -90.4010	   65.4858
 0.15357	  -95.8036	   72.4037
 0.16857	 -100.5435	   78.4731
 0.18357	 -104.5807	   83.6426
 0.19857	 -107.8818	   87.8696
 0.21357	 -110.4204	   91.1203
 0.22856	 -112.1771	   93.3697
 0.24356	 -113.1392	   94.6017
 0.25856	 -113.3013	   94.8092
 0.27356	 -112.6644	   93.9936
 0.28856	 -111.2363	   92.1650
 0.30355	 -109.0313	   89.3415
 0.31855	 -106.0696	   85.5492
 0.33355	 -102.3777	   80.8218
 0.34855	  -97.9876	   75.2003
 0.36355	  -92.9367	   68.7327
 0.37854	  -87.2677	   61.4737
 0.39354	  -81.0281	   53.4840
 0.40854	  -74.2703	   44.8308
 0.42354	  -67.0507	   35.5861
 0.43853	  -59.4298	   25.8277
 0.45353	  -51.4718	   15.6378
 0.46853	  -43.2443	    5.1026
 0.48353	  -34.8174	   -5.6879
 0.49853	  -26.2638	  -16.6406
 0.51352	  -17.6579	  -27.6603
 0.52852	   -9.0753	  -38.6501
 0.54352	   -0.5922	  -49.5126
 0.55852	    7.7154	  -60.1503
 0.57352	   15.7723	  -70.4670
 0.58851	   23.5050	  -80.3686
 0.60351	   30.8423	  -89.7639
 0.61851	   37.7163	  -98.5659
 0.63351	   44.0631	 -106.6928
 0.64851	   49.8232	 -114.0686
 0.66351	   54.9429	 -120.6243
 0.67850	   59.3742	 -126.2985
 0.69350	   63.0758	 -131.0382
 0.70850	   66.0131	 -134.7994
 0.72350	   68.1591	 -137.5473
 0.73850	   69.4944	 -139.2571
 0.75349	   70.0070	 -139.9135
 0.76849	   69.6930	 -139.5115
 0.78349	   68.5561	 -138.0557
 0.79849	   66.6075	 -135.5606
 0.81349	   63.8660	 -132.0501
 0.82848	   60.3574	 -127.5574
 0.84348	   56.1142	 -122.1240
 0.85848	   51.1755	 -115.8001
 0.87348	   45.5864	 -108.6433
 0.88848	   39.3974	 -100.7185
 0.90347	   32.6643	  -92.0969
 0.91847	   25.4475	  -82.8559
 0.93347	   17.8114	  -73.0780
 0.94847	    9.8240	  -62.8504
 0.96346	    1.5564	  -52.2638
 0.97846	   -6.9180	  -41.4126
 0.99346	  -15.5238	  -30.3930
 0.00846	  -24.1845	  -19.3031
 0.02346	  -32.8231	   -8.2415
 0.03845	  -41.3627	    2.6932
 0.05345	  -49.7269	   13.4034
 0.06845	  -57.8411	   23.7935
 0.08345	  -65.6330	   33.7708
 0.09845	  -73.0328	   43.2461
 0.11344	  -79.9746	   52.1350
 0.12844	  -86.3965	   60.3582
 0.14344	  -92.2418	   67.8429
 0.15844	  -97.4587	   74.5230
 0.17344	 -102.0017	   80.3403
 0.18843	 -105.8314	   85.2442
 0.20343	 -108.9152	   89.1929
 0.21843	 -111.2273	   92.1535
 0.23343	 -112.7490	   94.1021
 0.24843	 -113.4689	   95.0238
 0.26343	 -113.3824	   94.9130
 0.27842	 -112.4924	   93.7734
 0.29342	 -110.8085	   91.6172
 0.30842	 -108.3472	   88.4656
 0.32342	 -105.1313	   84.3477
 0.33842	 -101.1900	   79.3010
 0.35341	  -96.5583	   73.3701
 0.36841	  -91.2767	   66.6072
 0.38341	  -85.3910	   59.0707
 0.39841	  -78.9518	   50.8253
 0.41341	  -72.0139	   41.9414
 0.42840	  -64.6364	   32.4947
 0.44340	  -56.8819	   22.5653
 0.45840	  -48.8164	   12.2376
 0.47340	  -40.5084	    1.5993
 0.48839	  -32.0289	   -9.2586
 0.50339	  -23.4506	  -20.2429
 0.51839	  -14.8476	  -31.2589
 0.53339	   -6.2948	  -42.2105
 0.54839	    2.1328	  -53.0019
 0.56338	   10.3605	  -63.5373
 0.57838	   18.3148	  -73.7227
 0.59338	   25.9240	  -83.4661
 0.60838	   33.1187	  -92.6787
 0.62338	   39.8327	 -101.2759
 0.63837	   46.0037	 -109.1777
 0.65337	   51.5739	 -116.3103
 0.66837	   56.4909	 -122.6064
 0.68337	   60.7080	 -128.0063
 0.69837	   64.1849	 -132.4584
 0.71336	   66.8882	 -135.9200
 0.72836	   68.7920	 -138.3578
 0.74336	   69.8779	 -139.7482
 0.75836	   70.1353	 -140.0778
 0.77336	   69.5617	 -139.3433
 0.78836	   68.1624	 -137.5515
 0.80335	   65.9506	 -134.7194
 0.81835	   62.9474	 -130.8738
 0.83335	   59.1810	 -126.0510
 0.84835	   54.6868	 -120.2962
 0.86335	   49.5067	 -113.6632
 0.87834	   43.6888	 -106.2135
 0.89334	   37.2868	  -98.0159
 0.90834	   30.3594	  -89.1456
 0.92334	   22.9698	  -79.6833
 0.93833	   15.1849	  -69.7149
 0.95333	    7.0750	  -59.3303
 0.96833	   -1.2873	  -48.6226
 0.98333	   -9.8270	  -37.6876
 0.99833	  -18.4684	  -26.6225
 0.01332	  -27.1345	  -15.5257
 0.02832	  -35.7487	   -4.4954
 0.04332	  -44.2347	    6.3708
 0.05832	  -52.5177	   16.9770
 0.07332	  -60.5246	   27.2297
 0.08831	  -68.1848	   37.0384
 0.10331	  -75.4308	   46.3168
 0.11831	  -82.1988	   54.9831
 0.13331	  -88.4293	   62.9611
 0.14831	  -94.0675	   70.1807
 0.16330	  -99.0641	   76.5788
 0.17830	 -103.3755	   82.0993
 0.19330	 -106.9641	   86.6945
 0.20830	 -109.7990	   90.3246
 0.22330	 -111.8562	   92.9588
 0.23829	 -113.1185	   94.5752
 0.25329	 -113.5760	   95.1609
 0.26829	 -113.2257	   94.7125
 0.28329	 -112.0722	   93.2353
 0.29829	 -110.1266	   90.7440
 0.31328	 -107.4073	   87.2620
 0.32828	 -103.9391	   82.8210
 0.34328	  -99.7532	   77.4611
 0.35828	  -94.8869	   71.2300
 0.37327	  -89.3831	   64.1824
 0.38828	  -83.2899	   56.3802
 0.40327	  -76.6602	   47.8909
 0.41827	  -69.5512	   38.7881
 0.43327	  -62.0243	   29.1500
 0.44826	  -54.1440	   19.0594
 0.46326	  -45.9779	    8.6029
 0.47826	  -37.5960	   -2.1300
 0.49326	  -29.0703	  -13.0470
 0.50826	  -20.4741	  -24.0542
 0.52326	  -11.8819	  -35.0564
 0.53825	   -3.3682	  -45.9580
 0.55325	    4.9924	  -56.6636
 0.56825	   13.1265	  -67.0791
 0.58325	   20.9617	  -77.1119
 0.59825	   28.4278	  -86.6721
 0.61324	   35.4573	  -95.6733
 0.62824	   41.9860	 -104.0332
 0.64324	   47.9537	 -111.6747
 0.65824	   53.3048	 -118.5267
 0.67324	   57.9888	 -124.5245
 0.68823	   61.9612	 -129.6110
 0.70323	   65.1837	 -133.7373
 0.71823	   67.6249	 -136.8633
 0.73323	   69.2607	 -138.9579
 0.74823	   70.0746	 -140.0001
 0.76322	   70.0578	 -139.9786
 0.77822	   69.2097	 -138.8926
 0.79322	   67.5374	 -136.7512
 0.80822	   65.0562	 -133.5741
 0.82322	   61.7890	 -129.3906
 0.83821	   57.7664	 -124.2397
 0.85321	   53.0259	 -118.1696
 0.86821	   47.6119	 -111.2370
 0.88321	   41.5747	 -103.5065
 0.89820	   34.9706	  -95.0501
 0.91320	   27.8606	  -85.9458
 0.92820	   20.3101	  -76.2776
 0.94320	   12.3883	  -66.1339
 0.95820	    4.1672	  -55.6069
 0.97319	   -4.2788	  -44.7920
 0.98819	  -12.8737	  -33.7864
 0.00319	  -21.5406	  -22.6886
 0.01819	  -30.2024	  -11.5973
 0.03319	  -38.7823	   -0.6109
 0.04819	  -47.2046	   10.1737
 0.06318	  -55.3953	   20.6617
 0.07818	  -63.2825	   30.7611
 0.09318	  -70.7972	   40.3835
 0.10818	  -77.8739	   49.4451
 0.12318	  -84.4510	   57.8669
 0.13817	  -90.4711	   65.5755
 0.15317	  -95.8820	   72.5041
 0.16817	 -100.6367	   78.5924
 0.18317	 -104.6941	   83.7879
 0.19817	 -108.0192	   88.0455
 0.21316	 -110.5833	   91.3288
 0.22816	 -112.3645	   93.6097
 0.24316	 -113.3480	   94.8690
 0.25816	 -113.5257	   95.0965
 0.27316	 -112.8968	   94.2912
 0.28815	 -111.4675	   92.4611
 0.30315	 -109.2511	   89.6230
 0.31815	 -106.2678	   85.8029
 0.33315	 -102.5442	   81.0349
 0.34815	  -98.1136	   75.3616
 0.36314	  -93.0151	   68.8331
 0.37814	  -87.2935	   61.5068
 0.39314	  -80.9992	   53.4469
 0.40814	  -74.1868	   44.7238
 0.42313	  -66.9157	   35.4133
 0.43813	  -59.2489	   25.5961
 0.45313	  -51.2527	   15.3571
 0.46813	  -42.9962	    4.7848
 0.48313	  -34.5506	   -6.0295
 0.49812	  -25.9891	  -16.9924
 0.51312	  -17.3856	  -28.0090
 0.52812	   -8.8148	  -38.9837
 0.54312	   -0.3513	  -49.8211
 0.55812	    7.9308	  -60.4262
 0.57311	   15.9588	  -70.7058
 0.58811	   23.6615	  -80.5690
 0.60311	   30.9701	  -89.9275
 0.61811	   37.8188	  -98.6972
 0.63311	   44.1455	 -106.7984
 0.64811	   49.8921	 -114.1568
 0.66310	   55.0052	 -120.7040
 0.67810	   59.4369	 -126.3787
 0.69310	   63.1449	 -131.1268
 0.70810	   66.0936	 -134.9025
 0.72310	   68.2539	 -137.6687
 0.73809	   69.6040	 -139.3975
 0.75309	   70.1299	 -140.0708
 0.76809	   69.8249	 -139.6803
 0.78309	   68.6906	 -138.2279
 0.79809	   66.7364	 -135.7255
 0.81308	   63.9796	 -132.1955
 0.82808	   60.4453	 -127.6700
 0.84308	   56.1661	 -122.1905
 0.85808	   51.1817	 -115.8081
 0.87307	   45.5385	 -108.5820
 0.88807	   39.2890	 -100.5798
 0.90307	   32.4916	  -91.8757
 0.91807	   25.2091	  -82.5507
 0.93307	   17.5090	  -72.6908
 0.94806	    9.4621	  -62.3870
 0.96306	    1.1421	  -51.7334
 0.97806	   -7.3753	  -40.8270
 0.99306	  -16.0131	  -29.7665
 0.00806	  -24.6936	  -18.6512
 0.02305	  -33.3394	   -7.5805
 0.03805	  -41.8735	    3.3473
 0.05305	  -50.2208	   14.0359
 0.06805	  -58.3079	   24.3912
 0.08305	  -66.0641	   34.3229
 0.09804	  -73.4219	   43.7444
 0.11304	  -80.3175	   52.5741
 0.12804	  -86.6913	   60.7356
 0.14304	  -92.4883	   68.1586
 0.15804	  -97.6587	   74.7792
 0.17304	 -102.1581	   80.5406
 0.18803	 -105.9480	   85.3934
 0.20303	 -108.9958	   89.2961
 0.21803	 -111.2756	   92.2153
 0.23303	 -112.7681	   94.1264
 0.24803	 -113.4607	   95.0133
 0.26302	 -113.3478	   94.8688
 0.27802	 -112.4309	   93.6947
 0.29302	 -110.7183	   91.5017
 0.30802	 -108.2254	   88.3096
 0.32302	 -104.9743	   84.1467
 0.33801	 -100.9937	   79.0496
 0.35301	  -96.3187	   73.0633
 0.36801	  -90.9903	   66.2405
 0.38301	  -85.0553	   58.6408
 0.39800	  -78.5656	   50.3308
 0.41300	  -71.5778	   41.3830
 0.42800	  -64.1528	   31.8756
 0.44300	  -56.3554	   21.8911
 0.45800	  -48.2533	   11.5165
 0.47299	  -39.9169	    0.8419
 0.48799	  -31.4185	  -10.0401
 0.50299	  -22.8322	  -21.0347
 0.51799	  -14.2325	  -32.0465
 0.53299	   -5.6943	  -42.9794
 0.54798	    2.7077	  -53.7380
 0.56298	   10.8999	  -64.2280
 0.57798	   18.8102	  -74.3570
 0.59298	   26.3685	  -84.0353
 0.60798	   33.5075	  -93.1767
 0.62297	   40.1632	 -101.6991
 0.63797	   46.2753	 -109.5255
 0.65297	   51.7879	 -116.5843
 0.66797	   56.6500	 -122.8102
 0.68297	   60.8163	 -128.1450
 0.69796	   64.2472	 -132.5382
 0.71296	   66.9096	 -135.9473
 0.72796	   68.7771	 -138.3387
 0.74296	   69.8307	 -139.6878
 0.75796	   70.0588	 -139.9799
 0.77296	   69.4574	 -139.2098
 0.78795	   68.0305	 -137.3826
 0.80295	   65.7897	 -134.5133
 0.81795	   62.7547	 -130.6271
 0.83294	   58.9527	 -125.7587
 0.84795	   54.4185	 -119.9528
 0.86294	   49.1938	 -113.2626
 0.87794	   43.3270	 -105.7503
 0.89294	   36.8725	  -97.4855
 0.90794	   29.8904	  -88.5450
 0.92293	   22.4455	  -79.0120
 0.93793	   14.6068	  -68.9746
 0.95293	    6.4465	  -58.5255
 0.96793	   -1.9603	  -47.7608
 0.98293	  -10.5368	  -36.7787
 0.99792	  -19.2052	  -25.6791
 0.01292	  -27.8871	  -14.5620
 0.02792	  -36.5049	   -3.5271
 0.04292	  -44.9818	    7.3274
 0.05792	  -53.2428	   17.9055
 0.07291	  -61.2154	   28.1143
 0.08791	  -68.8301	   37.8647
 0.10291	  -76.0207	   47.0721
 0.11791	  -82.7252	   55.6571
 0.13291	  -88.8860	   63.5459
 0.14790	  -94.4504	   70.6710
 0.16290	  -99.3709	   76.9716
 0.17790	 -103.6059	   82.3944
 0.19290	 -107.1192	   86.8932
 0.20790	 -109.8813	   90.4300
 0.22289	 -111.8689	   92.9750
 0.23789	 -113.0653	   94.5070
 0.25289	 -113.4605	   95.0131
 0.26789	 -113.0516	   94.4895
 0.28289	 -111.8423	   92.9410
 0.29788	 -109.8434	   90.3814
 0.31288	 -107.0722	   86.8330
 0.32788	 -103.5532	   82.3269
 0.34288	  -99.3169	   76.9025
 0.35787	  -94.4004	   70.6069
 0.37287	  -88.8464	   63.4951
 0.38787	  -82.7035	   55.6292
 0.40287	  -76.0252	   47.0779
 0.41787	  -68.8698	   37.9156
 0.43287	  -61.2999	   28.2224
 0.44786	  -53.3814	   18.0830
 0.46286	  -45.1835	    7.5857
 0.47786	  -36.7777	   -3.1778
 0.49286	  -28.2373	  -14.1136
 0.50786	  -19.6371	  -25.1260
 0.52285	  -11.0522	  -36.1188
 0.53785	   -2.5577	  -46.9959
 0.55285	    5.7719	  -57.6617
 0.56785	   13.8633	  -68.0226
 0.58285	   21.6452	  -77.9871
 0.59784	   29.0485	  -87.4670
 0.61284	   36.0074	  -96.3777
 0.62784	   42.4596	 -104.6396
 0.64284	   48.3467	 -112.1779
 0.65784	   53.6152	 -118.9241
 0.67283	   58.2167	 -124.8162
 0.68783	   62.1082	 -129.7993
 0.70283	   65.2531	 -133.8262
 0.71783	   67.6210	 -136.8582
 0.73283	   69.1885	 -138.8654
 0.74782	   69.9392	 -139.8267
 0.76282	   69.8645	 -139.7310
 0.77782	   68.9629	 -138.5765
 0.79282	   67.2409	 -136.3716
 0.80781	   64.7129	 -133.1345
 0.82281	   61.4006	 -128.8933
 0.83781	   57.3337	 -123.6856
 0.85281	   52.5489	 -117.5587
 0.86781	   47.0898	 -110.5684
 0.88280	   41.0067	 -102.7792
 0.89780	   34.3559	  -94.2630
 0.91280	   27.1991	  -85.0988
 0.92780	   19.6025	  -75.3715
 0.94280	   11.6365	  -65.1712
 0.95779	    3.3747	  -54.5922
 0.97279	   -5.1067	  -43.7319
 0.98779	  -13.7301	  -32.6898
 0.00279	  -22.4169	  -21.5665
 0.01779	  -31.0885	  -10.4627
 0.03279	  -39.6668	    0.5216
 0.04778	  -48.0753	   11.2885
 0.06278	  -56.2395	   21.7427
 0.07778	  -64.0876	   31.7920
 0.09278	  -71.5512	   41.3490
 0.10778	  -78.5656	   50.3308
 0.12277	  -85.0705	   58.6602
 0.13777	  -91.0102	   66.2659
 0.15277	  -96.3344	   73.0834
 0.16777	 -100.9980	   79.0551
 0.18277	 -104.9619	   84.1307
 0.19776	 -108.1928	   88.2679
 0.21276	 -110.6639	   91.4321
 0.22776	 -112.3547	   93.5971
 0.24276	 -113.2512	   94.7451
 0.25776	 -113.3463	   94.8668
 0.27275	 -112.6395	   93.9618
 0.28775	 -111.1372	   92.0381
 0.30275	 -108.8523	   89.1124
 0.31775	 -105.8047	   85.2100
 0.33274	 -102.0208	   80.3647
 0.34774	  -97.5330	   74.6182
 0.36274	  -92.3803	   68.0203
 0.37774	  -86.6073	   60.6280
 0.39274	  -80.2640	   52.5056
 0.40773	  -73.4057	   43.7236
 0.42273	  -66.0920	   34.3586
 0.43773	  -58.3868	   24.4923
 0.45273	  -50.3575	   14.2108
 0.46773	  -42.0742	    3.6043
 0.48272	  -33.6096	   -7.2345
 0.49772	  -25.0379	  -18.2103
 0.51272	  -16.4344	  -29.2269
 0.52772	   -7.8747	  -40.1875
 0.54272	    0.5658	  -50.9955
 0.55771	    8.8129	  -61.5557
 0.57271	   16.7936	  -71.7748
 0.58771	   24.4374	  -81.5625
 0.60271	   31.6764	  -90.8319
 0.61771	   38.4460	  -99.5003
 0.63271	   44.6858	 -107.4902
 0.64770	   50.3395	 -114.7297
 0.66270	   55.3559	 -121.1530
 0.67770	   59.6889	 -126.7014
 0.69270	   63.2987	 -131.3237
 0.70770	   66.1512	 -134.9763
 0.72269	   68.2192	 -137.6242
 0.73769	   69.4821	 -139.2414
 0.75269	   69.9267	 -139.8107
 0.76769	   69.5470	 -139.3245
 0.78269	   68.3446	 -137.7848
 0.79768	   66.3286	 -135.2034
 0.81268	   63.5157	 -131.6016
 0.82768	   59.9303	 -127.0105
 0.84268	   55.6039	 -121.4707
 0.85767	   50.5755	 -115.0318
 0.87267	   44.8905	 -107.7523
 0.88767	   38.6009	  -99.6986
 0.90267	   31.7644	  -90.9446
 0.91767	   24.4443	  -81.5713
 0.93266	   16.7080	  -71.6652
 0.94766	    8.6272	  -61.3178
 0.96266	    0.2764	  -50.6249
 0.97766	   -8.2672	  -39.6849
 0.99266	  -16.9254	  -28.5983
 0.00765	  -25.6189	  -17.4664
 0.02265	  -34.2689	   -6.3903
 0.03765	  -42.7971	    4.5299
 0.05265	  -51.1273	   15.1966
 0.06765	  -59.1854	   25.5148
 0.08264	  -66.9004	   35.3937
 0.09764	  -74.2049	   44.7470
 0.11264	  -81.0357	   53.4937
 0.12764	  -87.3341	   61.5587
 0.14264	  -93.0465	   68.8734
 0.15764	  -98.1248	   75.3760
 0.17263	 -102.5264	   81.0122
 0.18763	 -106.2148	   85.7351
 0.20263	 -109.1595	   89.5057
 0.21763	 -111.3365	   92.2934
 0.23263	 -112.7282	   94.0754
 0.24762	 -113.3236	   94.8377
 0.26262	 -113.1182	   94.5748
 0.27762	 -112.1143	   93.2893
 0.29262	 -110.3209	   90.9928
 0.30761	 -107.7533	   87.7052
 0.32261	 -104.4337	   83.4545
 0.33761	 -100.3904	   78.2771
 0.35261	  -95.6581	   72.2174
 0.36761	  -90.2771	   65.3272
 0.38260	  -84.2939	   57.6658
 0.39760	  -77.7600	   49.2993
 0.41260	  -70.7319	   40.3000
 0.42760	  -63.2707	   30.7460
 0.44260	  -55.4413	   20.7206
 0.45759	  -47.3121	   10.3113
 0.47259	  -38.9545	   -0.3904
 0.48759	  -30.4419	  -11.2907
 0.50259	  -21.8492	  -22.2935
 0.51759	  -13.2523	  -33.3016
 0.53258	   -4.7273	  -44.2177
 0.54758	    3.6504	  -54.9451
 0.56258	   11.8064	  -65.3888
 0.57758	   19.6684	  -75.4560
 0.59258	   27.1665	  -85.0570
 0.60757	   34.2337	  -94.1065
 0.62257	   40.8071	 -102.5236
 0.63757	   46.8278	 -110.2330
 0.65257	   52.2416	 -117.1653
 0.66757	   56.9997	 -123.2579
 0.68256	   61.0588	 -128.4555
 0.69756	   64.3816	 -132.7103
 0.71256	   66.9374	 -135.9829
 0.72756	   68.7018	 -138.2422
 0.74255	   69.6576	 -139.4661
 0.75756	   69.7946	 -139.6416
 0.77255	   69.1100	 -138.7649
 0.78755	   67.6082	 -136.8419
 0.80255	   65.3011	 -133.8877
 0.81754	   62.2082	 -129.9273
 0.83254	   58.3559	 -124.9945
 0.84754	   53.7782	 -119.1329
 0.86254	   48.5157	 -112.3943
 0.87754	   42.6156	 -104.8394
 0.89254	   36.1315	  -96.5366
 0.90753	   29.1223	  -87.5615
 0.92253	   21.6523	  -77.9963
 0.93753	   13.7902	  -67.9290
 0.95253	    5.6083	  -57.4522
 0.96753	   -2.8180	  -46.6625
 0.98252	  -11.4110	  -35.6594
 0.99752	  -20.0918	  -24.5438
 0.01252	  -28.7808	  -13.4177
 0.02752	  -37.3989	   -2.3823
 0.04252	  -45.8680	    8.4621
 0.05751	  -54.1118	   19.0182
 0.07251	  -62.0567	   29.1915
 0.08751	  -69.6325	   38.8921
 0.10251	  -76.7726	   48.0350
 0.11751	  -83.4153	   56.5407
 0.13250	  -89.5033	   64.3364
 0.14750	  -94.9851	   71.3557
 0.16250	  -99.8146	   77.5397
 0.17750	 -103.9517	   82.8372
 0.19250	 -107.3625	   87.2047
 0.20749	 -110.0194	   90.6068
 0.22249	 -111.9014	   93.0166
 0.23749	 -112.9937	   94.4153
 0.25249	 -113.2884	   94.7926
 0.26748	 -112.7840	   94.1468
 0.28249	 -111.4856	   92.4842
 0.29748	 -109.4047	   89.8197
 0.31248	 -106.5595	   86.1765
 0.32748	 -102.9743	   81.5856
 0.34247	  -98.6794	   76.0861
 0.35747	  -93.7114	   69.7247
 0.37247	  -88.1124	   62.5553
 0.38747	  -81.9302	   54.6391
 0.40247	  -75.2175	   46.0437
 0.41747	  -68.0322	   36.8429
 0.43246	  -60.4360	   27.1162
 0.44746	  -52.4949	   16.9478
 0.46246	  -44.2782	    6.4265
 0.47746	  -35.8579	   -4.3556
 0.49246	  -27.3079	  -15.3036
 0.50745	  -18.7041	  -26.3207
 0.52245	  -10.1226	  -37.3092
 0.53745	   -1.6398	  -48.1712
 0.55245	    6.6685	  -58.8098
 0.56745	   14.7281	  -69.1300
 0.58244	   22.4668	  -79.0393
 0.59744	   29.8153	  -88.4488
 0.61244	   36.7075	  -97.2742
 0.62744	   43.0817	 -105.4362
 0.64244	   48.8805	 -112.8614
 0.65743	   54.0518	 -119.4832
 0.67243	   58.5491	 -125.2419
 0.68743	   62.3316	 -130.0854
 0.70243	   65.3652	 -133.9698
 0.71743	   67.6220	 -136.8596
 0.73242	   69.0811	 -138.7279
 0.74742	   69.7287	 -139.5572
 0.76242	   69.5580	 -139.3385
 0.77742	   68.5693	 -138.0726
 0.79241	   66.7705	 -135.7692
 0.80741	   64.1763	 -132.4475
 0.82241	   60.8090	 -128.1357
 0.83741	   56.6976	 -122.8711
 0.85241	   51.8780	 -116.6997
 0.86740	   46.3927	 -109.6759
 0.88240	   40.2905	 -101.8621
 0.89740	   33.6261	  -93.3285
 0.91240	   26.4595	  -84.1517
 0.92740	   18.8555	  -74.4150
 0.94239	   10.8835	  -64.2071
 0.95739	    2.6163	  -53.6211
 0.97239	   -5.8704	  -42.7540
 0.98739	  -14.4989	  -31.7054
 0.00239	  -23.1898	  -20.5768
 0.01739	  -31.8638	   -9.4700
 0.03238	  -40.4413	    1.5134
 0.04738	  -48.8445	   12.2735
 0.06238	  -56.9972	   22.7129
 0.07738	  -64.8261	   32.7376
 0.09238	  -72.2613	   42.2583
 0.10737	  -79.2372	   51.1908
 0.12237	  -85.6929	   59.4571
 0.13737	  -91.5725	   66.9859
 0.15237	  -96.8260	   73.7129
 0.16737	 -101.4093	   79.5818
 0.18236	 -105.2846	   84.5440
 0.19736	 -108.4205	   88.5594
 0.21236	 -110.7921	   91.5962
 0.22736	 -112.3813	   93.6312
 0.24235	 -113.1767	   94.6496
 0.25735	 -113.1733	   94.6453
 0.27235	 -112.3729	   93.6204
 0.28735	 -110.7836	   91.5854
 0.30235	 -108.4201	   88.5589
 0.31734	 -105.3030	   84.5675
 0.33234	 -101.4591	   79.6455
 0.34734	  -96.9213	   73.8349
 0.36234	  -91.7277	   67.1846
 0.37734	  -85.9222	   59.7508
 0.39233	  -79.5539	   51.5963
 0.40733	  -72.6765	   42.7899
 0.42233	  -65.3484	   33.4065
 0.43733	  -57.6323	   23.5262
 0.45233	  -49.5945	   13.2338
 0.46732	  -41.3043	    2.6185
 0.48232	  -32.8342	   -8.2273
 0.49732	  -24.2584	  -19.2085
 0.51232	  -15.6528	  -30.2279
 0.52732	   -7.0937	  -41.1875
 0.54232	    1.3421	  -51.9894
 0.55731	    9.5787	  -62.5363
 0.57231	   17.5419	  -72.7330
 0.58731	   25.1595	  -82.4871
 0.60231	   32.3622	  -91.7101
 0.61731	   39.0847	 -100.3181
 0.63230	   45.2657	 -108.2328
 0.64730	   50.8493	 -115.3824
 0.66230	   55.7846	 -121.7020
 0.67730	   60.0271	 -127.1344
 0.69230	   63.5385	 -131.6307
 0.70729	   66.2871	 -135.1503
 0.72229	   68.2485	 -137.6618
 0.73729	   69.4050	 -139.1426
 0.75229	   69.7463	 -139.5797
 0.76728	   69.2694	 -138.9690
 0.78228	   67.9784	 -137.3160
 0.79728	   65.8847	 -134.6351
 0.81228	   63.0067	 -130.9498
 0.82728	   59.3696	 -126.2925
 0.84227	   55.0053	 -120.7041
 0.85727	   49.9522	 -114.2337
 0.87227	   44.2547	 -106.9382
 0.88727	   37.9633	  -98.8821
 0.90227	   31.1334	  -90.1367
 0.91726	   23.8259	  -80.7796
 0.93226	   16.1060	  -70.8943
 0.94726	    8.0428	  -60.5695
 0.96226	   -0.2912	  -49.8980
 0.97726	   -8.8207	  -38.9762
 0.99225	  -17.4683	  -27.9031
 0.00725	  -26.1555	  -16.7793
 0.02225	  -34.8031	   -5.7062
 0.03725	  -43.3324	    5.2154
 0.05225	  -51.6656	   15.8859
 0.06724	  -59.7269	   26.2082
 0.08224	  -67.4433	   36.0889
 0.09724	  -74.7451	   45.4387
 0.11224	  -81.5669	   54.1739
 0.12724	  -87.8482	   62.2171
 0.14224	  -93.5340	   69.4976
 0.15723	  -98.5750	   75.9524
 0.17223	 -102.9282	   81.5267
 0.18723	 -106.5576	   86.1740
 0.20222	 -109.4335	   89.8566
 0.21723	 -111.5336	   92.5457
 0.23222	 -112.8424	   94.2216
 0.24722	 -113.3513	   94.8732
 0.26222	 -113.0587	   94.4986
 0.27722	 -111.9697	   93.1042
 0.29221	 -110.0960	   90.7048
 0.30721	 -107.4554	   87.3236
 0.32221	 -104.0720	   82.9913
 0.33721	  -99.9757	   77.7460
 0.35221	  -95.2018	   71.6332
 0.36720	  -89.7911	   64.7049
 0.38220	  -83.7894	   57.0198
 0.39720	  -77.2470	   48.6423
 0.41220	  -70.2188	   39.6429
 0.42720	  -62.7638	   30.0969
 0.44219	  -54.9447	   20.0847
 0.45719	  -46.8276	    9.6909
 0.47219	  -38.4816	   -0.9960
 0.48719	  -29.9783	  -11.8843
 0.50219	  -21.3913	  -22.8798
 0.51718	  -12.7957	  -33.8863
 0.53218	   -4.2674	  -44.8066
 0.54718	    4.1176	  -55.5435
 0.56218	   12.2838	  -66.0000
 0.57718	   20.1568	  -76.0814
 0.59217	   27.6647	  -85.6951
 0.60717	   34.7382	  -94.7525
 0.62217	   41.3117	 -103.1698
 0.63717	   47.3241	 -110.8685
 0.65217	   52.7192	 -117.7768
 0.66716	   57.4469	 -123.8306
 0.68216	   61.4633	 -128.9735
 0.69716	   64.7313	 -133.1581
 0.71216	   67.2211	 -136.3462
 0.72715	   68.9102	 -138.5090
 0.74216	   69.7839	 -139.6278
 0.75715	   69.8351	 -139.6934
 0.77215	   69.0645	 -138.7067
 0.78715	   67.4803	 -136.6781
 0.80215	   65.0978	 -133.6274
 0.81714	   61.9396	 -129.5834
 0.83214	   58.0351	 -124.5838
 0.84714	   53.4200	 -118.6742
 0.86214	   48.1360	 -111.9081
 0.87714	   42.2305	 -104.3462
 0.89213	   35.7560	  -96.0558
 0.90713	   28.7699	  -87.1102
 0.92213	   21.3338	  -77.5884
 0.93713	   13.5130	  -67.5741
 0.95213	    5.3765	  -57.1555
 0.96712	   -3.0041	  -46.4242
 0.98212	  -11.5551	  -35.4749
 0.99712	  -20.2007	  -24.4043
 0.01212	  -28.8642	  -13.3108
 0.02712	  -37.4685	   -2.2933
 0.04211	  -45.9364	    8.5498
 0.05711	  -54.1920	   19.1209
 0.07211	  -62.1607	   29.3247
 0.08711	  -69.7705	   39.0689
 0.10211	  -76.9524	   48.2652
 0.11710	  -83.6413	   56.8302
 0.13210	  -89.7767	   64.6864
 0.14710	  -95.3033	   71.7631
 0.16210	 -100.1717	   77.9970
 0.17709	 -104.3387	   83.3328
 0.19209	 -107.7681	   87.7241
 0.20709	 -110.4308	   91.1336
 0.22209	 -112.3049	   93.5333
 0.23709	 -113.3762	   94.9051
 0.25208	 -113.6378	   95.2401
 0.26708	 -113.0904	   94.5392
 0.28208	 -111.7419	   92.8124
 0.29708	 -109.6071	   90.0788
 0.31208	 -106.7074	   86.3659
 0.32707	 -103.0708	   81.7093
 0.34207	  -98.7310	   76.1522
 0.35707	  -93.7272	   69.7450
 0.37207	  -88.1037	   62.5441
 0.38707	  -81.9094	   54.6124
 0.40207	  -75.1974	   46.0179
 0.41706	  -68.0248	   36.8336
 0.43206	  -60.4519	   27.1366
 0.44706	  -52.5422	   17.0083
 0.46206	  -44.3616	    6.5333
 0.47706	  -35.9787	   -4.2008
 0.49205	  -27.4637	  -15.1042
 0.50705	  -18.8884	  -26.0846
 0.52205	  -10.3257	  -37.0490
 0.53705	   -1.8491	  -47.9031
 0.55205	    6.4677	  -58.5527
 0.56704	   14.5516	  -68.9039
 0.58204	   22.3303	  -78.8645
 0.59704	   29.7335	  -88.3440
 0.61204	   36.6929	  -97.2554
 0.62704	   43.1436	 -105.5155
 0.64203	   49.0246	 -113.0460
 0.65703	   54.2794	 -119.7747
 0.67203	   58.8571	 -125.6363
 0.68703	   62.7128	 -130.5734
 0.70202	   65.8084	 -134.5373
 0.71702	   68.1134	 -137.4888
 0.73202	   69.6048	 -139.3985
 0.74702	   70.2679	 -140.2476
 0.76202	   70.0966	 -140.0282
 0.77701	   69.0927	 -138.7428
 0.79201	   67.2668	 -136.4047
 0.80701	   64.6374	 -133.0378
 0.82201	   61.2307	 -128.6757
 0.83701	   57.0804	 -123.3613
 0.85200	   52.2268	 -117.1463
 0.86700	   46.7163	 -110.0903
 0.88200	   40.6012	 -102.2599
 0.89700	   33.9382	  -93.7281
 0.91200	   26.7885	  -84.5731
 0.92700	   19.2170	  -74.8779
 0.94199	   11.2913	  -64.7293
 0.95699	    3.0816	  -54.2168
 0.97199	   -5.3403	  -43.4327
 0.98699	  -13.9012	  -32.4706
 0.00199	  -22.5272	  -21.4253
 0.01698	  -31.1439	  -10.3918
 0.03198	  -39.6774	    0.5352
 0.04698	  -48.0543	   11.2617
 0.06198	  -56.2024	   21.6952
 0.07698	  -64.0513	   31.7455
 0.09197	  -71.5325	   41.3251
 0.10697	  -78.5805	   50.3499
 0.12197	  -85.1329	   58.7401
 0.13697	  -91.1313	   66.4210
 0.15197	  -96.5217	   73.3232
 0.16696	 -101.2550	   79.3841
 0.18196	 -105.2878	   84.5481
 0.19696	 -108.5830	   88.7675
 0.21196	 -111.1099	   92.0031
 0.22695	 -112.8450	   94.2249
 0.24195	 -113.7721	   95.4120
 0.25695	 -113.8828	   95.5538
 0.27195	 -113.1766	   94.6495
 0.28695	 -111.6604	   92.7081
 0.30194	 -109.3494	   89.7489
 0.31694	 -106.2658	   85.8004
 0.33194	 -102.4394	   80.9007
 0.34694	  -97.9063	   75.0962
 0.36194	  -92.7094	   68.4416
 0.37693	  -86.8967	   60.9986
 0.39193	  -80.5216	   52.8355
 0.40693	  -73.6420	   44.0262
 0.42193	  -66.3192	   34.6495
 0.43693	  -58.6179	   24.7881
 0.45192	  -50.6052	   14.5281
 0.46692	  -42.3502	    3.9577
 0.48192	  -33.9234	   -6.8327
 0.49692	  -25.3960	  -17.7519
 0.51192	  -16.8398	  -28.7078
 0.52692	   -8.3266	  -39.6088
 0.54191	    0.0723	  -50.3635
 0.55691	    8.2865	  -60.8816
 0.57191	   16.2466	  -71.0744
 0.58691	   23.8849	  -80.8551
 0.60191	   31.1358	  -90.1397
 0.61690	   37.9359	  -98.8471
 0.63190	   44.2248	 -106.8999
 0.64690	   49.9456	 -114.2253
 0.66190	   55.0451	 -120.7551
 0.67690	   59.4749	 -126.4273
 0.69189	   63.1913	 -131.1862
 0.70689	   66.1568	 -134.9835
 0.72189	   68.3399	 -137.7788
 0.73689	   69.7161	 -139.5410
 0.75188	   70.2683	 -140.2481
 0.76688	   69.9874	 -139.8884
 0.78188	   68.8726	 -138.4609
 0.79688	   66.9315	 -135.9754
 0.81188	   64.1803	 -132.4526
 0.82687	   60.6439	 -127.9243
 0.84187	   56.3553	 -122.4328
 0.85687	   51.3555	 -116.0306
 0.87187	   45.6927	 -108.7796
 0.88687	   39.4221	 -100.7501
 0.90186	   32.6043	  -92.0201
 0.91686	   25.3053	  -82.6739
 0.93186	   17.5949	  -72.8009
 0.94686	    9.5462	  -62.4946
 0.96186	    1.2344	  -51.8515
 0.97685	   -7.2639	  -40.9696
 0.99185	  -15.8716	  -29.9476
 0.00685	  -24.5119	  -18.8839
 0.02185	  -33.1089	   -7.8756
 0.03685	  -41.5881	    2.9819
 0.05184	  -49.8773	   13.5959
 0.06684	  -57.9063	   23.8770
 0.08184	  -65.6083	   33.7392
 0.09684	  -72.9193	   43.1008
 0.11183	  -79.7789	   51.8844
 0.12684	  -86.1305	   60.0176
 0.14183	  -91.9217	   67.4330
 0.15683	  -97.1040	   74.0689
 0.17183	 -101.6339	   79.8694
 0.18683	 -105.4727	   84.7849
 0.20182	 -108.5868	   88.7724
 0.21682	 -110.9483	   91.7963
 0.23182	 -112.5350	   93.8280
 0.24682	 -113.3310	   94.8472
 0.26182	 -113.3268	   94.8418
 0.27681	 -112.5198	   93.8085
 0.29181	 -110.9143	   91.7527
 0.30681	 -108.5219	   88.6893
 0.32181	 -105.3615	   84.6424
 0.33681	 -101.4591	   79.6455
 0.35180	  -96.8481	   73.7412
 0.36680	  -91.5687	   66.9811
 0.38180	  -85.6678	   59.4251
 0.39680	  -79.1984	   51.1411
 0.41180	  -72.2191	   42.2043
 0.42679	  -64.7935	   32.6959
 0.44179	  -56.9892	   22.7027
 0.45679	  -48.8775	   12.3158
 0.47179	  -40.5321	    1.6296
 0.48679	  -32.0284	   -9.2591
 0.50178	  -23.4430	  -20.2526
 0.51678	  -14.8522	  -31.2529
 0.53178	   -6.3322	  -42.1626
 0.54678	    2.0425	  -52.8863
 0.56178	   10.1990	  -63.3306
 0.57677	   18.0672	  -73.4056
 0.59177	   25.5796	  -83.0251
 0.60677	   32.6723	  -92.1072
 0.62177	   39.2851	 -100.5747
 0.63676	   45.3618	 -108.3558
 0.65177	   50.8507	 -115.3842
 0.66676	   55.7046	 -121.5996
 0.68176	   59.8816	 -126.9481
 0.69676	   63.3446	 -131.3825
 0.71175	   66.0622	 -134.8623
 0.72675	   68.0087	 -137.3548
 0.74175	   69.1645	 -138.8347
 0.75675	   69.5162	 -139.2851
 0.77175	   69.0572	 -138.6974
 0.78675	   67.7877	 -137.0718
 0.80174	   65.7151	 -134.4178
 0.81674	   62.8539	 -130.7542
 0.83174	   59.2265	 -126.1093
 0.84674	   54.8623	 -120.5210
 0.86174	   49.7985	 -114.0369
 0.87673	   44.0794	 -106.7138
 0.89173	   37.7564	  -98.6172
 0.90673	   30.8871	  -89.8213
 0.92173	   23.5353	  -80.4075
 0.93673	   15.7700	  -70.4640
 0.95172	    7.6642	  -60.0848
 0.96672	   -0.7051	  -49.3680
 0.98172	   -9.2589	  -38.4151
 0.99672	  -17.9164	  -27.3294
 0.01172	  -26.5966	  -16.2145
 0.02671	  -35.2189	   -5.1738
 0.04171	  -43.7043	    5.6916
 0.05671	  -51.9762	   16.2835
 0.07171	  -59.9608	   26.5077
 0.08671	  -67.5883	   36.2746
 0.10170	  -74.7933	   45.5004
 0.11670	  -81.5148	   54.1072
 0.13170	  -87.6973	   62.0238
 0.14670	  -93.2903	   69.1855
 0.16169	  -98.2490	   75.5350
 0.17669	 -102.5343	   81.0222
 0.19169	 -106.1125	   85.6041
 0.20669	 -108.9562	   89.2454
 0.22169	 -111.0434	   91.9181
 0.23668	 -112.3582	   93.6016
 0.25168	 -112.8903	   94.2830
 0.26668	 -112.6357	   93.9569
 0.28168	 -111.5960	   92.6256
 0.29668	 -109.7790	   90.2990
 0.31167	 -107.1986	   86.9948
 0.32667	 -103.8746	   82.7384
 0.34167	  -99.8329	   77.5632
 0.35667	  -95.1059	   71.5103
 0.37167	  -89.7314	   64.6284
 0.38667	  -83.7536	   56.9740
 0.40166	  -77.2223	   48.6107
 0.41666	  -70.1925	   39.6093
 0.43166	  -62.7248	   30.0469
 0.44666	  -54.8839	   20.0069
 0.46166	  -46.7391	    9.5776
 0.47665	  -38.3627	   -1.1482
 0.49165	  -29.8302	  -12.0740
 0.50665	  -21.2186	  -23.1009
 0.52165	  -12.6065	  -34.1286
 0.53665	   -4.0723	  -45.0564
 0.55164	    4.3058	  -55.7845
 0.56664	   12.4514	  -66.2148
 0.58164	   20.2903	  -76.2523
 0.59664	   27.7514	  -85.8060
 0.61163	   34.7673	  -94.7898
 0.62663	   41.2753	 -103.1231
 0.64163	   47.2175	 -110.7320
 0.65663	   52.5416	 -117.5494
 0.67163	   57.2010	 -123.5157
 0.68662	   61.1555	 -128.5793
 0.70162	   64.3710	 -132.6967
 0.71662	   66.8201	 -135.8328
 0.73162	   68.4822	 -137.9610
 0.74662	   69.3432	 -139.0635
 0.76161	   69.3958	 -139.1309
 0.77661	   68.6395	 -138.1625
 0.79161	   67.0808	 -136.1665
 0.80661	   64.7323	 -133.1594
 0.82161	   61.6139	 -129.1664
 0.83660	   57.7517	 -124.2208
 0.85160	   53.1783	 -118.3646
 0.86660	   47.9325	 -111.6476
 0.88160	   42.0595	 -104.1273
 0.89660	   35.6100	  -95.8688
 0.91160	   28.6404	  -86.9445
 0.92659	   21.2123	  -77.4329
 0.94159	   13.3919	  -67.4190
 0.95659	    5.2494	  -56.9927
 0.97159	   -3.1414	  -46.2485
 0.98659	  -11.7038	  -35.2844
 0.00158	  -20.3594	  -24.2011
 0.01658	  -29.0286	  -13.1004
 0.03158	  -37.6313	   -2.0847
 0.04658	  -46.0885	    8.7445
 0.06158	  -54.3223	   19.2878
 0.07657	  -62.2577	   29.4489
 0.09157	  -69.8228	   39.1358
 0.10657	  -76.9496	   48.2615
 0.12157	  -83.5750	   56.7452
 0.13656	  -89.6412	   64.5129
 0.15156	  -95.0962	   71.4979
 0.16656	  -99.8940	   77.6414
 0.18156	 -103.9952	   82.8930
 0.19656	 -107.3670	   87.2105
 0.21155	 -109.9832	   90.5605
 0.22655	 -111.8244	   92.9181
 0.24155	 -112.8778	   94.2669
 0.25655	 -113.1371	   94.5990
 0.27155	 -112.6027	   93.9147
 0.28654	 -111.2811	   92.2223
 0.30154	 -109.1850	   89.5383
 0.31654	 -106.3331	   85.8865
 0.33154	 -102.7499	   81.2983
 0.34654	  -98.4655	   75.8123
 0.36153	  -93.5157	   69.4742
 0.37653	  -87.9413	   62.3362
 0.39153	  -81.7883	   54.4574
 0.40653	  -75.1075	   45.9028
 0.42153	  -67.9544	   36.7434
 0.43652	  -60.3889	   27.0558
 0.45152	  -52.4745	   16.9217
 0.46652	  -44.2788	    6.4272
 0.48152	  -35.8722	   -4.3373
 0.49652	  -27.3277	  -15.2783
 0.51152	  -18.7205	  -26.2996
 0.52651	  -10.1271	  -37.3033
 0.54151	   -1.6246	  -48.1907
 0.55651	    6.7101	  -58.8631
 0.57150	   14.8009	  -69.2232
 0.58651	   22.5735	  -79.1759
 0.60150	   29.9561	  -88.6292
 0.61650	   36.8804	  -97.4955
 0.63150	   43.2820	 -105.6927
 0.64650	   49.1018	 -113.1448
 0.66149	   54.2857	 -119.7827
 0.67649	   58.7862	 -125.5455
 0.69149	   62.5619	 -130.3802
 0.70649	   65.5788	 -134.2433
 0.72149	   67.8098	 -137.1000
 0.73648	   69.2353	 -138.9254
 0.75148	   69.8435	 -139.7041
 0.76648	   69.6297	 -139.4304
 0.78148	   68.5970	 -138.1080
 0.79648	   66.7556	 -135.7502
 0.81147	   64.1231	 -132.3793
 0.82647	   60.7238	 -128.0265
 0.84147	   56.5886	 -122.7315
 0.85647	   51.7550	 -116.5422
 0.87147	   46.2661	 -109.5138
 0.88646	   40.1710	 -101.7091
 0.90146	   33.5236	  -93.1972
 0.91646	   26.3829	  -84.0537
 0.93146	   18.8121	  -74.3595
 0.94646	   10.8783	  -64.2004
 0.96145	    2.6519	  -53.6666
 0.97645	   -5.7941	  -42.8516
 0.99145	  -14.3844	  -31.8520
 0.00645	  -23.0420	  -20.7660
 0.02145	  -31.6896	   -9.6930
 0.03645	  -40.2492	    1.2674
 0.05144	  -48.6439	   12.0166
 0.06644	  -56.7980	   22.4578
 0.08144	  -64.6379	   32.4966
 0.09643	  -72.0931	   42.0429
 0.11144	  -79.0966	   51.0108
 0.12643	  -85.5859	   59.3202
 0.14143	  -91.5033	   66.8973
 0.15643	  -96.7968	   73.6755
 0.17143	 -101.4203	   79.5959
 0.18642	 -105.3343	   84.6076
 0.20142	 -108.5057	   88.6686
 0.21642	 -110.9088	   91.7456
 0.23142	 -112.5246	   93.8147
 0.24642	 -113.3414	   94.8606
 0.26141	 -113.3546	   94.8774
 0.27641	 -112.5663	   93.8680
 0.29141	 -110.9856	   91.8441
 0.30641	 -108.6283	   88.8255
 0.32141	 -105.5162	   84.8405
 0.33640	 -101.6774	   79.9250
 0.35140	  -97.1457	   74.1222
 0.36640	  -91.9602	   67.4824
 0.38140	  -86.1655	   60.0624
 0.39640	  -79.8107	   51.9251
 0.41139	  -72.9495	   43.1395
 0.42639	  -65.6396	   33.7793
 0.44139	  -57.9428	   23.9236
 0.45639	  -49.9239	   13.6556
 0.47139	  -41.6509	    3.0622
 0.48638	  -33.1943	   -7.7662
 0.50138	  -24.6268	  -18.7367
 0.51638	  -16.0225	  -29.7544
 0.53138	   -7.4565	  -40.7230
 0.54637	    0.9957	  -51.5459
 0.56137	    9.2588	  -62.1266
 0.57637	   17.2584	  -72.3700
 0.59137	   24.9221	  -82.1831
 0.60637	   32.1794	  -91.4760
 0.62136	   38.9634	 -100.1627
 0.63636	   45.2108	 -108.1624
 0.65136	   50.8631	 -115.4001
 0.66636	   55.8671	 -121.8076
 0.68136	   60.1754	 -127.3244
 0.69635	   63.7473	 -131.8981
 0.71135	   66.5490	 -135.4856
 0.72635	   68.5538	 -138.0528
 0.74135	   69.7431	 -139.5756
 0.75635	   70.1059	 -140.0401
 0.77135	   69.6390	 -139.4423
 0.78634	   68.3473	 -137.7883
 0.80134	   66.2433	 -135.0941
 0.81634	   63.3471	 -131.3856
 0.83134	   59.6861	 -126.6978
 0.84634	   55.2947	 -121.0747
 0.86133	   50.2136	 -114.5684
 0.87633	   44.4897	 -107.2391
 0.89133	   38.1754	  -99.1538
 0.90633	   31.3282	  -90.3861
 0.92133	   24.0100	  -81.0153
 0.93632	   16.2868	  -71.1258
 0.95132	    8.2276	  -60.8062
 0.96632	   -0.0955	  -50.1486
 0.98132	   -8.6084	  -39.2480
 0.99632	  -17.2354	  -28.2013
 0.01131	  -25.9000	  -17.1064
 0.02631	  -34.5253	   -6.0619
 0.04131	  -43.0349	    4.8344
 0.05631	  -51.3532	   15.4858
 0.07130	  -59.4065	   25.7980
 0.08630	  -67.1235	   35.6794
 0.10130	  -74.4356	   45.0424
 0.11630	  -81.2781	   53.8041
 0.13130	  -87.5904	   61.8868
 0.14629	  -93.3167	   69.2194
 0.16129	  -98.4069	   75.7372
 0.17629	 -102.8162	   81.3832
 0.19129	 -106.5065	   86.1085
 0.20629	 -109.4460	   89.8725
 0.22128	 -111.6099	   92.6435
 0.23628	 -112.9806	   94.3986
 0.25128	 -113.5475	   95.1244
 0.26628	 -113.3071	   94.8166
 0.28128	 -112.2632	   93.4799
 0.29628	 -110.4265	   91.1281
 0.31127	 -107.8147	   87.7836
 0.32627	 -104.4517	   83.4775
 0.34127	 -100.3681	   78.2485
 0.35627	  -95.6001	   72.1432
 0.37127	  -90.1898	   65.2153
 0.38626	  -84.1841	   57.5251
 0.40126	  -77.6350	   49.1391
 0.41626	  -70.5987	   40.1293
 0.43126	  -63.1354	   30.5728
 0.44626	  -55.3089	   20.5511
 0.46125	  -47.1859	   10.1497
 0.47625	  -38.8356	   -0.5427
 0.49125	  -30.3296	  -11.4345
 0.50625	  -21.7409	  -22.4322
 0.52125	  -13.1435	  -33.4409
 0.53624	   -4.6123	  -44.3649
 0.55124	    3.7781	  -55.1087
 0.56624	   11.9537	  -65.5774
 0.58124	   19.8416	  -75.6777
 0.59623	   27.3710	  -85.3190
 0.61123	   34.4734	  -94.4135
 0.62623	   41.0838	 -102.8779
 0.64123	   47.1408	 -110.6338
 0.65623	   52.5879	 -117.6087
 0.67122	   57.3736	 -123.7367
 0.68622	   61.4523	 -128.9594
 0.70122	   64.7848	 -133.2266
 0.71622	   67.3389	 -136.4971
 0.73122	   69.0895	 -138.7387
 0.74621	   70.0193	 -139.9293
 0.76121	   70.1188	 -140.0567
 0.77621	   69.3865	 -139.1190
 0.79121	   67.8289	 -137.1245
 0.80621	   65.4605	 -134.0917
 0.82120	   62.3033	 -130.0491
 0.83620	   58.3872	 -125.0346
 0.85120	   53.7488	 -119.0952
 0.86620	   48.4315	 -112.2865
 0.88120	   42.4849	 -104.6720
 0.89620	   35.9641	  -96.3222
 0.91119	   28.9292	  -87.3143
 0.92619	   21.4449	  -77.7306
 0.94119	   13.5792	  -67.6588
 0.95619	    5.4034	  -57.1899
 0.97119	   -3.0086	  -46.4184
 0.98618	  -11.5816	  -35.4409
 0.00118	  -20.2390	  -24.3553
 0.01618	  -28.9038	  -13.2601
 0.03118	  -37.4995	   -2.2536
 0.04618	  -45.9499	    8.5671
 0.06117	  -54.1809	   19.1066
 0.07617	  -62.1199	   29.2724
 0.09117	  -69.6974	   38.9753
 0.10617	  -76.8470	   48.1302
 0.12116	  -83.5061	   56.6570
 0.13616	  -89.6165	   64.4813
 0.15116	  -95.1247	   71.5345
 0.16616	  -99.9829	   77.7553
 0.18116	 -104.1488	   83.0896
 0.19615	 -107.5862	   87.4911
 0.21115	 -110.2656	   90.9220
 0.22615	 -112.1642	   93.3531
 0.24115	 -113.2660	   94.7640
 0.25615	 -113.5624	   95.1435
 0.27114	 -113.0516	   94.4894
 0.28614	 -111.7390	   92.8088
 0.30114	 -109.6373	   90.1175
 0.31614	 -106.7657	   86.4405
 0.33114	 -103.1503	   81.8111
 0.34613	  -98.8234	   76.2706
 0.36113	  -93.8234	   69.8682
 0.37613	  -88.1944	   62.6603
 0.39113	  -81.9856	   54.7101
 0.40613	  -75.2511	   46.0866
 0.42112	  -68.0491	   36.8647
 0.43612	  -60.4421	   27.1240
 0.45112	  -52.4954	   16.9484
 0.46612	  -44.2775	    6.4256
 0.48111	  -35.8591	   -4.3541
 0.49612	  -27.3126	  -15.2977
 0.51111	  -18.7117	  -26.3109
 0.52611	  -10.1310	  -37.2984
 0.54111	   -1.6449	  -48.1646
 0.55611	    6.6722	  -58.8146
 0.57110	   14.7473	  -69.1546
 0.58610	   22.5088	  -79.0929
 0.60110	   29.8871	  -88.5408
 0.61610	   36.8158	  -97.4128
 0.63110	   43.2317	 -105.6283
 0.64609	   49.0757	 -113.1114
 0.66109	   54.2935	 -119.7927
 0.67609	   58.8358	 -125.6090
 0.69109	   62.6595	 -130.5051
 0.70609	   65.7275	 -134.4336
 0.72108	   68.0097	 -137.3561
 0.73608	   69.4835	 -139.2432
 0.75108	   70.1334	 -140.0754
 0.76608	   69.9520	 -139.8431
 0.78108	   68.9399	 -138.5471
 0.79607	   67.1055	 -136.1982
 0.81107	   64.4653	 -132.8175
 0.82607	   61.0436	 -128.4361
 0.84107	   56.8721	 -123.0945
 0.85607	   51.9896	 -116.8426
 0.87106	   46.4418	 -109.7387
 0.88606	   40.2804	 -101.8492
 0.90106	   33.5629	  -93.2475
 0.91606	   26.3514	  -84.0134
 0.93106	   18.7126	  -74.2321
 0.94605	   10.7167	  -63.9934
 0.96105	    2.4366	  -53.3910
 0.97605	   -6.0524	  -42.5210
 0.99105	  -14.6738	  -31.4815
 0.00604	  -23.3502	  -20.3714
 0.02105	  -32.0043	   -9.2900
 0.03604	  -40.5594	    1.6646
 0.05104	  -48.9399	   12.3956
 0.06604	  -57.0722	   22.8089
 0.08103	  -64.8852	   32.8134
 0.09603	  -72.3109	   42.3218
 0.11103	  -79.2845	   51.2514
 0.12603	  -85.7457	   59.5248
 0.14103	  -91.6386	   67.0705
 0.15603	  -96.9122	   73.8233
 0.17102	 -101.5210	   79.7248
 0.18602	 -105.4254	   84.7243
 0.20102	 -108.5919	   88.7789
 0.21602	 -110.9933	   91.8538
 0.23102	 -112.6092	   93.9230
 0.24601	 -113.4260	   94.9689
 0.26101	 -113.4372	   94.9832
 0.27601	 -112.6432	   93.9665
 0.29101	 -111.0515	   91.9284
 0.30601	 -108.6766	   88.8873
 0.32100	 -105.5397	   84.8706
 0.33600	 -101.6688	   79.9140
 0.35100	  -97.0982	   74.0614
 0.36600	  -91.8680	   67.3643
 0.38100	  -86.0243	   59.8815
 0.39599	  -79.6181	   51.6785
 0.41099	  -72.7054	   42.8269
 0.42599	  -65.3463	   33.4038
 0.44099	  -57.6048	   23.4910
 0.45599	  -49.5481	   13.1744
 0.47098	  -41.2457	    2.5434
 0.48598	  -32.7698	   -8.3099
 0.50098	  -24.1936	  -19.2915
 0.51598	  -15.5916	  -30.3062
 0.53097	   -7.0385	  -41.2583
 0.54597	    1.3911	  -52.0522
 0.56097	    9.6234	  -62.5935
 0.57597	   17.5860	  -72.7895
 0.59097	   25.2084	  -82.5498
 0.60596	   32.4225	  -91.7874
 0.62096	   39.1636	 -100.4192
 0.63596	   45.3705	 -108.3670
 0.65096	   50.9863	 -115.5579
 0.66596	   55.9589	 -121.9252
 0.68096	   60.2417	 -127.4093
 0.69595	   63.7940	 -131.9579
 0.71095	   66.5814	 -135.5272
 0.72595	   68.5765	 -138.0817
 0.74095	   69.7588	 -139.5957
 0.75595	   70.1156	 -140.0525
 0.77094	   69.6418	 -139.4459
 0.78594	   68.3403	 -137.7793
 0.80094	   66.2219	 -135.0667
 0.81594	   63.3051	 -131.3319
 0.83094	   59.6164	 -126.6086
 0.84593	   55.1896	 -120.9401
 0.86093	   50.0657	 -114.3790
 0.87593	   44.2922	 -106.9862
 0.89093	   37.9229	  -98.8304
 0.90593	   31.0171	  -89.9877
 0.92092	   23.6390	  -80.5402
 0.93592	   15.8568	  -70.5753
 0.95092	    7.7425	  -60.1850
 0.96592	   -0.6297	  -49.4646
 0.98092	   -9.1832	  -38.5120
 0.99591	  -17.8406	  -27.4264
 0.01091	  -26.5238	  -16.3077
 0.02591	  -35.1552	   -5.2553
 0.04091	  -43.6581	    5.6324
 0.05590	  -51.9573	   16.2594
 0.07090	  -59.9799	   26.5322
 0.08590	  -67.6560	   36.3613
 0.10090	  -74.9189	   45.6613
 0.11590	  -81.7058	   54.3517
 0.13089	  -87.9582	   62.3578
 0.14589	  -93.6225	   69.6109
 0.16089	  -98.6503	   76.0488
 0.17589	 -102.9986	   81.6167
 0.19089	 -106.6304	   86.2672
 0.20588	 -109.5148	   89.9607
 0.22088	 -111.6275	   92.6659
 0.23588	 -112.9506	   94.3601
 0.25088	 -113.4730	   95.0291
 0.26588	 -113.1907	   94.6676
 0.28088	 -112.1064	   93.2792
 0.29587	 -110.2300	   90.8764
 0.31087	 -107.5778	   87.4804
 0.32587	 -104.1734	   83.1211
 0.34087	 -100.0465	   77.8367
 0.35587	  -95.2333	   71.6735
 0.37086	  -89.7760	   64.6855
 0.38586	  -83.7221	   56.9337
 0.40086	  -77.1247	   48.4857
 0.41586	  -70.0412	   39.4155
 0.43086	  -62.5334	   29.8019
 0.44585	  -54.6668	   19.7289
 0.46085	  -46.5099	    9.2841
 0.47585	  -38.1336	   -1.4416
 0.49085	  -29.6109	  -12.3547
 0.50584	  -21.0161	  -23.3602
 0.52084	  -12.4240	  -34.3622
 0.53584	   -3.9097	  -45.2646
 0.55084	    4.4523	  -55.9719
 0.56584	   12.5886	  -66.3903
 0.58083	   20.4274	  -76.4279
 0.59583	   27.8995	  -85.9957
 0.61083	   34.9382	  -95.0086
 0.62583	   41.4803	 -103.3856
 0.64083	   47.4667	 -111.0511
 0.65582	   52.8428	 -117.9351
 0.67082	   57.5590	 -123.9740
 0.68582	   61.5711	 -129.1115
 0.70082	   64.8412	 -133.2988
 0.71582	   67.3377	 -136.4955
 0.73081	   69.0358	 -138.6699
 0.74581	   69.9180	 -139.7995
 0.76081	   69.9741	 -139.8714
 0.77581	   69.2017	 -138.8824
 0.79081	   67.6063	 -136.8394
 0.80580	   65.2008	 -133.7593
 0.82080	   62.0064	 -129.6689
 0.83580	   58.0515	 -124.6047
 0.85080	   53.3721	 -118.6129
 0.86580	   48.0112	 -111.7483
 0.88080	   42.0182	 -104.0744
 0.89579	   35.4488	  -95.6624
 0.91079	   28.3639	  -86.5904
 0.92579	   20.8294	  -76.9425
 0.94079	   12.9150	  -66.8083
 0.95579	    4.6940	  -56.2814
 0.97078	   -3.7581	  -45.4587
 0.98578	  -12.3639	  -34.4392
 0.00078	  -21.0450	  -23.3232
 0.01578	  -29.7230	  -12.2113
 0.03077	  -38.3199	   -1.2031
 0.04577	  -46.7591	    9.6032
 0.06077	  -54.9660	   20.1119
 0.07577	  -62.8684	   30.2309
 0.09077	  -70.3975	   39.8717
 0.10576	  -77.4879	   48.9509
 0.12076	  -84.0787	   57.3903
 0.13576	  -90.1135	   65.1176
 0.15076	  -95.5407	   72.0671
 0.16576	 -100.3144	   78.1798
 0.18075	 -104.3944	   83.4041
 0.19575	 -107.7462	   87.6960
 0.21075	 -110.3418	   91.0196
 0.22575	 -112.1595	   93.3471
 0.24075	 -113.1842	   94.6592
 0.25574	 -113.4076	   94.9453
 0.27074	 -112.8280	   94.2032
 0.28574	 -111.4509	   92.4398
 0.30074	 -109.2881	   89.6704
 0.31574	 -106.3587	   85.9193
 0.33073	 -102.6878	   81.2189
 0.34573	  -98.3075	   75.6100
 0.36073	  -93.2557	   69.1413
 0.37573	  -87.5764	   61.8689
 0.39073	  -81.3188	   53.8562
 0.40573	  -74.5375	   45.1729
 0.42072	  -67.2916	   35.8946
 0.43572	  -59.6442	   26.1024
 0.45072	  -51.6623	   15.8816
 0.46571	  -43.4154	    5.3217
 0.48072	  -34.9757	   -5.4852
 0.49571	  -26.4171	  -16.4444
 0.51071	  -17.8144	  -27.4600
 0.52571	   -9.2430	  -38.4354
 0.54071	   -0.7782	  -49.2744
 0.55570	    7.5056	  -59.8817
 0.57070	   15.5355	  -70.1638
 0.58570	   23.2404	  -80.0298
 0.60070	   30.5520	  -89.3922
 0.61570	   37.4053	  -98.1677
 0.63069	   43.7388	 -106.2776
 0.64569	   49.4954	 -113.6488
 0.66069	   54.6227	 -120.2142
 0.67569	   59.0736	 -125.9136
 0.69069	   62.8069	 -130.6939
 0.70568	   65.7872	 -134.5102
 0.72068	   67.9859	 -137.3255
 0.73568	   69.3812	 -139.1121
 0.75068	   69.9583	 -139.8512
 0.76568	   69.7101	 -139.5333
 0.78067	   68.6368	 -138.1590
 0.79567	   66.7465	 -135.7385
 0.81067	   64.0548	 -132.2918
 0.82567	   60.5850	 -127.8488
 0.84067	   56.3678	 -122.4488
 0.85566	   51.4413	 -116.1405
 0.87066	   45.8504	 -108.9814
 0.88566	   39.6462	 -101.0371
 0.90066	   32.8861	  -92.3809
 0.91566	   25.6326	  -83.0930
 0.93065	   17.9529	  -73.2592
 0.94565	    9.9181	  -62.9708
 0.96065	    1.6025	  -52.3229
 0.97565	   -6.9173	  -41.4134
 0.99064	  -15.5631	  -30.3427
 0.00564	  -24.2559	  -19.2117
 0.02064	  -32.9170	   -8.1213
 0.03564	  -41.4682	    2.8284
 0.05064	  -49.8332	   13.5396
 0.06563	  -57.9377	   23.9172
 0.08063	  -65.7104	   33.8700
 0.09563	  -73.0836	   43.3112
 0.11063	  -79.9933	   52.1589
 0.12563	  -86.3803	   60.3373
 0.14063	  -92.1901	   67.7767
 0.15562	  -97.3736	   74.4140
 0.17062	 -101.8872	   80.1936
 0.18562	 -105.6933	   85.0673
 0.20062	 -108.7602	   88.9944
 0.21562	 -111.0627	   91.9428
 0.23061	 -112.5820	   93.8882
 0.24561	 -113.3058	   94.8150
 0.26061	 -113.2285	   94.7160
 0.27561	 -112.3512	   93.5927
 0.29061	 -110.6817	   91.4549
 0.30560	 -108.2345	   88.3213
 0.32060	 -105.0306	   84.2188
 0.33560	 -101.0976	   79.1826
 0.35060	  -96.4692	   73.2560
 0.36560	  -91.1853	   66.4900
 0.38059	  -85.2914	   58.9430
 0.39559	  -78.8385	   50.6802
 0.41059	  -71.8825	   41.7732
 0.42559	  -64.4840	   32.2995
 0.44058	  -56.7073	   22.3417
 0.45558	  -48.6205	   11.9867
 0.47058	  -40.2943	    1.3252
 0.48558	  -31.8019	   -9.5493
 0.50058	  -23.2177	  -20.5411
 0.51557	  -14.6174	  -31.5536
 0.53057	   -6.0768	  -42.4896
 0.54557	    2.3287	  -53.2528
 0.56057	   10.5249	  -63.7478
 0.57557	   18.4392	  -73.8819
 0.59056	   26.0013	  -83.5651
 0.60556	   33.1441	  -92.7112
 0.62056	   39.8037	 -101.2388
 0.63556	   45.9207	 -109.0714
 0.65056	   51.4398	 -116.1385
 0.66556	   56.3111	 -122.3762
 0.68055	   60.4902	 -127.7274
 0.69555	   63.9384	 -132.1428
 0.71055	   66.6235	 -135.5810
 0.72555	   68.5198	 -138.0092
 0.74055	   69.6087	 -139.4035
 0.75554	   69.8784	 -139.7489
 0.77054	   69.3248	 -139.0400
 0.78554	   67.9510	 -137.2808
 0.80054	   65.7677	 -134.4851
 0.81554	   62.7931	 -130.6763
 0.83053	   59.0530	 -125.8871
 0.84553	   54.5802	 -120.1598
 0.86053	   49.4147	 -113.5455
 0.87553	   43.6031	 -106.1039
 0.89053	   37.1984	  -97.9027
 0.90552	   30.2592	  -89.0172
 0.92052	   22.8493	  -79.5290
 0.93552	   15.0371	  -69.5257
 0.95052	    6.8948	  -59.0995
 0.96551	   -1.5025	  -48.3469
 0.98051	  -10.0774	  -37.3670
 0.99551	  -18.7511	  -26.2605
 0.01051	  -27.4442	  -15.1292
 0.02551	  -36.0775	   -4.0744
 0.04050	  -44.5731	    6.8040
 0.05550	  -52.8546	   17.4084
 0.07050	  -60.8483	   27.6441
 0.08550	  -68.4837	   37.4211
 0.10050	  -75.6939	   46.6537
 0.11549	  -82.4167	   55.2620
 0.13049	  -88.5941	   63.1722
 0.14549	  -94.1740	   70.3170
 0.16049	  -99.1092	   76.6365
 0.17549	 -103.3587	   82.0779
 0.19048	 -106.8875	   86.5965
 0.20548	 -109.6668	   90.1553
 0.22048	 -111.6742	   92.7257
 0.23548	 -112.8938	   94.2874
 0.25048	 -113.3162	   94.8283
 0.26548	 -112.9388	   94.3450
 0.28047	 -111.7654	   92.8424
 0.29547	 -109.8063	   90.3340
 0.31047	 -107.0787	   86.8413
 0.32547	 -103.6057	   82.3942
 0.34047	  -99.4171	   77.0307
 0.35546	  -94.5483	   70.7964
 0.37046	  -89.0411	   63.7445
 0.38546	  -82.9425	   55.9354
 0.40046	  -76.3049	   47.4360
 0.41546	  -69.1854	   38.3197
 0.43045	  -61.6457	   28.6652
 0.44545	  -53.7513	   18.5566
 0.46045	  -45.5712	    8.0820
 0.47545	  -37.1769	   -2.6667
 0.49044	  -28.6423	  -13.5950
 0.50544	  -20.0428	  -24.6066
 0.52044	  -11.4543	  -35.6039
 0.53544	   -2.9532	  -46.4895
 0.55044	    5.3852	  -57.1665
 0.56543	   13.4865	  -67.5401
 0.58043	   21.2785	  -77.5176
 0.59543	   28.6916	  -87.0100
 0.61043	   35.6597	  -95.9325
 0.62543	   42.1203	 -104.2052
 0.64042	   48.0155	 -111.7538
 0.65542	   53.2923	 -118.5106
 0.67042	   57.9029	 -124.4145
 0.68542	   61.8057	 -129.4119
 0.70042	   64.9649	 -133.4572
 0.71541	   67.3513	 -136.5130
 0.73041	   68.9425	 -138.5505
 0.74541	   69.7231	 -139.5500
 0.76041	   69.6846	 -139.5007
 0.77541	   68.8260	 -138.4013
 0.79041	   67.1536	 -136.2598
 0.80540	   64.6809	 -133.0935
 0.82040	   61.4287	 -128.9292
 0.83540	   57.4253	 -123.8028
 0.85040	   52.7055	 -117.7593
 0.86540	   47.3113	 -110.8521
 0.88039	   41.2909	 -103.1431
 0.89539	   34.6985	  -94.7017
 0.91039	   27.5940	  -85.6045
 0.92539	   20.0422	  -75.9346
 0.94038	   12.1122	  -65.7803
 0.95538	    3.8768	  -55.2351
 0.97038	   -4.5882	  -44.3958
 0.98538	  -13.2050	  -33.3621
 0.00038	  -21.8944	  -22.2356
 0.01537	  -30.5768	  -11.1180
 0.03037	  -39.1728	   -0.1109
 0.04537	  -47.6045	   10.6858
 0.06037	  -55.7958	   21.1745
 0.07537	  -63.6733	   31.2615
 0.09036	  -71.1670	   40.8571
 0.10536	  -78.2112	   49.8770
 0.12036	  -84.7445	   58.2428
 0.13536	  -90.7108	   65.8825
 0.15036	  -96.0594	   72.7313
 0.16535	 -100.7455	   78.7318
 0.18035	 -104.7304	   83.8343
 0.19535	 -107.9816	   87.9975
 0.21035	 -110.4732	   91.1879
 0.22535	 -112.1858	   93.3808
 0.24034	 -113.1065	   94.5597
 0.25534	 -113.2289	   94.7166
 0.27034	 -112.5536	   93.8518
 0.28534	 -111.0871	   91.9740
 0.30034	 -108.8428	   89.1002
 0.31533	 -105.8402	   85.2554
 0.33033	 -102.1050	   80.4726
 0.34533	  -97.6689	   74.7922
 0.36033	  -92.5694	   68.2625
 0.37532	  -86.8498	   60.9386
 0.39033	  -80.5584	   52.8826
 0.40532	  -73.7488	   44.1630
 0.42032	  -66.4791	   34.8543
 0.43532	  -58.8118	   25.0364
 0.45031	  -50.8130	   14.7942
 0.46531	  -42.5524	    4.2165
 0.48031	  -34.1020	   -6.6040
 0.49531	  -25.5362	  -17.5723
 0.51031	  -16.9307	  -28.5914
 0.52531	   -8.3621	  -39.5634
 0.54030	    0.0933	  -50.3904
 0.55530	    8.3597	  -60.9753
 0.57030	   16.3628	  -71.2231
 0.58530	   24.0305	  -81.0415
 0.60030	   31.2938	  -90.3420
 0.61529	   38.0871	  -99.0407
 0.63029	   44.3491	 -107.0590
 0.64529	   50.0232	 -114.3246
 0.66029	   55.0582	 -120.7718
 0.67529	   59.4087	 -126.3426
 0.69028	   63.0354	 -130.9865
 0.70528	   65.9056	 -134.6617
 0.72028	   67.9931	 -137.3348
 0.73528	   69.2790	 -138.9813
 0.75028	   69.7512	 -139.5860
 0.76527	   69.4049	 -139.1426
 0.78027	   68.2426	 -137.6543
 0.79527	   66.2739	 -135.1333
 0.81027	   63.5155	 -131.6012
 0.82527	   59.9912	 -127.0885
 0.84026	   55.7317	 -121.6343
 0.85526	   50.7743	 -115.2864
 0.87026	   45.1626	 -108.1007
 0.88526	   38.9464	 -100.1410
 0.90025	   32.1810	  -91.4781
 0.91525	   24.9272	  -82.1897
 0.93025	   17.2501	  -72.3593
 0.94525	    9.2193	  -62.0760
 0.96025	    0.9076	  -51.4331
 0.97524	   -7.6091	  -40.5276
 0.99024	  -16.2532	  -29.4590
 0.00524	  -24.9455	  -18.3287
 0.02024	  -33.6066	   -7.2384
 0.03524	  -42.1573	    3.7106
 0.05024	  -50.5197	   14.4185
 0.06523	  -58.6179	   24.7881
 0.08023	  -66.3788	   34.7259
 0.09523	  -73.7329	   44.1427
 0.11023	  -80.6149	   52.9549
 0.12523	  -86.9643	   61.0852
 0.14022	  -92.7259	   68.4628
 0.15522	  -97.8505	   75.0248
 0.17022	 -102.2949	   80.7157
 0.18522	 -106.0224	   85.4887
 0.20022	 -109.0030	   89.3053
 0.21521	 -111.2132	   92.1354
 0.23021	 -112.6366	   93.9580
 0.24521	 -113.2634	   94.7606
 0.26021	 -113.0905	   94.5393
 0.27521	 -112.1216	   93.2986
 0.29020	 -110.3667	   91.0515
 0.30520	 -107.8420	   87.8187
 0.32020	 -104.5702	   83.6292
 0.33520	 -100.5795	   78.5192
 0.35020	  -95.9041	   72.5324
 0.36519	  -90.5836	   65.7197
 0.38019	  -84.6629	   58.1382
 0.39519	  -78.1915	   49.8518
 0.41019	  -71.2242	   40.9303
 0.42518	  -63.8196	   31.4488
 0.44018	  -56.0405	   21.4878
 0.45518	  -47.9533	   11.1323
 0.47018	  -39.6274	    0.4712
 0.48518	  -31.1351	  -10.4031
 0.50017	  -22.5503	  -21.3957
 0.51517	  -13.9488	  -32.4097
 0.53017	   -5.4069	  -43.3475
 0.54517	    2.9990	  -54.1111
 0.56017	   11.1931	  -64.6034
 0.57516	   19.1011	  -74.7295
 0.59016	   26.6509	  -84.3969
 0.60516	   33.7735	  -93.5172
 0.62016	   40.4034	 -102.0067
 0.63516	   46.4798	 -109.7875
 0.65016	   51.9470	 -116.7880
 0.66515	   56.7547	 -122.9442
 0.68015	   60.8591	 -128.1997
 0.69515	   64.2228	 -132.5069
 0.71015	   66.8155	 -135.8269
 0.72515	   68.6140	 -138.1298
 0.74014	   69.6025	 -139.3956
 0.75514	   69.7726	 -139.6134
 0.77014	   69.1232	 -138.7818
 0.78514	   67.6606	 -136.9090
 0.80014	   65.3984	 -134.0123
 0.81513	   62.3571	 -130.1180
 0.83013	   58.5640	 -125.2610
 0.84513	   54.0530	 -119.4848
 0.86013	   48.8642	 -112.8405
 0.87512	   43.0434	 -105.3871
 0.89012	   36.6422	  -97.1905
 0.90512	   29.7171	  -88.3231
 0.92012	   22.3294	  -78.8633
 0.93512	   14.5446	  -68.8950
 0.95011	    6.4318	  -58.5067
 0.96511	   -1.9366	  -47.7911
 0.98011	  -10.4859	  -36.8439
 0.99511	  -19.1392	  -25.7635
 0.01011	  -27.8186	  -14.6497
 0.02510	  -36.4457	   -3.6030
 0.04010	  -44.9422	    7.2767
 0.05510	  -53.2310	   17.8904
 0.07010	  -61.2369	   28.1418
 0.08510	  -68.8872	   37.9378
 0.10009	  -76.1127	   47.1899
 0.11509	  -82.8482	   55.8145
 0.13009	  -89.0334	   63.7346
 0.14509	  -94.6134	   70.8797
 0.16009	  -99.5394	   77.1874
 0.17508	 -103.7688	   82.6030
 0.19008	 -107.2660	   87.0811
 0.20508	 -110.0021	   90.5846
 0.22008	 -111.9556	   93.0861
 0.23508	 -113.1123	   94.5672
 0.25008	 -113.4649	   95.0187
 0.26507	 -113.0134	   94.4406
 0.28007	 -111.7647	   92.8416
 0.29507	 -109.7322	   90.2391
 0.31007	 -106.9359	   86.6585
 0.32507	 -103.4019	   82.1332
 0.34006	  -99.1619	   76.7040
 0.35506	  -94.2532	   70.4185
 0.37006	  -88.7182	   63.3311
 0.38506	  -82.6042	   55.5021
 0.40005	  -75.9626	   46.9978
 0.41505	  -68.8494	   37.8894
 0.43005	  -61.3240	   28.2533
 0.44505	  -53.4494	   18.1700
 0.46005	  -45.2917	    7.7243
 0.47504	  -36.9197	   -2.9960
 0.49004	  -28.4044	  -13.8997
 0.50504	  -19.8186	  -24.8935
 0.52004	  -11.2367	  -35.8826
 0.53504	   -2.7336	  -46.7706
 0.55003	    5.6156	  -57.4616
 0.56503	   13.7360	  -67.8596
 0.58003	   21.5542	  -77.8707
 0.59503	   28.9986	  -87.4031
 0.61003	   36.0003	  -96.3686
 0.62502	   42.4938	 -104.6833
 0.64002	   48.4180	 -112.2692
 0.65502	   53.7168	 -119.0542
 0.67002	   58.3398	 -124.9739
 0.68502	   62.2431	 -129.9719
 0.70001	   65.3896	 -134.0010
 0.71501	   67.7497	 -137.0230
 0.73001	   69.3014	 -139.0100
 0.74501	   70.0309	 -139.9441
 0.76001	   69.9321	 -139.8176
 0.77501	   69.0072	 -138.6332
 0.79000	   67.2660	 -136.4037
 0.80500	   64.7261	 -133.1514
 0.82000	   61.4123	 -128.9081
 0.83499	   57.3563	 -123.7145
 0.85000	   52.5964	 -117.6195
 0.86499	   47.1766	 -110.6797
 0.87999	   41.1467	 -102.9584
 0.89499	   34.5611	  -94.5257
 0.90999	   27.4788	  -85.4570
 0.92498	   19.9629	  -75.8330
 0.93998	   12.0794	  -65.7384
 0.95498	    3.8977	  -55.2619
 0.96998	   -4.5107	  -44.4951
 0.98498	  -13.0724	  -33.5320
 0.99997	  -21.7127	  -22.4682
 0.01497	  -30.3560	  -11.4006
 0.02997	  -38.9267	   -0.4261
 0.04497	  -47.3491	   10.3587
 0.05997	  -55.5490	   20.8585
 0.07496	  -63.4533	   30.9799
 0.08996	  -70.9916	   40.6324
 0.10496	  -78.0960	   49.7295
 0.11996	  -84.7026	   58.1891
 0.13496	  -90.7514	   65.9344
 0.14995	  -96.1876	   72.8954
 0.16495	 -100.9620	   79.0089
 0.17995	 -105.0313	   84.2196
 0.19495	 -108.3591	   88.4808
 0.20995	 -110.9159	   91.7547
 0.22494	 -112.6796	   94.0132
 0.23994	 -113.6359	   95.2377
 0.25494	 -113.7779	   95.4195
 0.26994	 -113.1066	   94.5599
 0.28494	 -111.6304	   92.6696
 0.29993	 -109.3651	   89.7690
 0.31493	 -106.3336	   85.8872
 0.32993	 -102.5653	   81.0620
 0.34493	  -98.0959	   75.3390
 0.35992	  -92.9667	   68.7711
 0.37492	  -87.2242	   61.4179
 0.38992	  -80.9195	   53.3450
 0.40492	  -74.1081	   44.6231
 0.41992	  -66.8488	   35.3277
 0.43491	  -59.2037	   25.5383
 0.44991	  -51.2377	   15.3379
 0.46491	  -43.0175	    4.8122
 0.47991	  -34.6122	   -5.9507
 0.49491	  -26.0919	  -16.8607
 0.50991	  -17.5279	  -27.8267
 0.52490	   -8.9922	  -38.7566
 0.53990	   -0.5568	  -49.5580
 0.55490	    7.7064	  -60.1388
 0.56990	   15.7260	  -70.4077
 0.58490	   23.4319	  -80.2750
 0.59989	   30.7556	  -89.6529
 0.61489	   37.6311	  -98.4568
 0.62989	   43.9950	 -106.6057
 0.64489	   49.7877	 -114.0231
 0.65989	   54.9536	 -120.6380
 0.67488	   59.4425	 -126.3859
 0.68988	   63.2096	 -131.2095
 0.70488	   66.2165	 -135.0598
 0.71988	   68.4320	 -137.8968
 0.73488	   69.8326	 -139.6901
 0.74987	   70.4025	 -140.4199
 0.76487	   70.1346	 -140.0769
 0.77987	   69.0303	 -138.6629
 0.79487	   67.0997	 -136.1908
 0.80986	   64.3613	 -132.6843
 0.82486	   60.8419	 -128.1778
 0.83986	   56.5762	 -122.7156
 0.85486	   51.6059	 -116.3513
 0.86986	   45.9797	 -109.1471
 0.88485	   39.7520	 -101.1726
 0.89985	   32.9823	  -92.5041
 0.91485	   25.7346	  -83.2236
 0.92985	   18.0763	  -73.4172
 0.94485	   10.0776	  -63.1751
 0.95984	    1.8110	  -52.5898
 0.97484	   -6.6500	  -41.7557
 0.98984	  -15.2310	  -30.7680
 0.00484	  -23.8572	  -19.7222
 0.01984	  -32.4546	   -8.7134
 0.03484	  -40.9497	    2.1644
 0.04983	  -49.2705	   12.8190
 0.06483	  -57.3466	   23.1603
 0.07983	  -65.1097	   33.1008
 0.09483	  -72.4941	   42.5564
 0.10983	  -79.4369	   51.4465
 0.12482	  -85.8788	   59.6952
 0.13982	  -91.7639	   67.2309
 0.15482	  -97.0407	   73.9879
 0.16982	 -101.6625	   79.9060
 0.18482	 -105.5877	   84.9320
 0.19981	 -108.7800	   89.0198
 0.21481	 -111.2097	   92.1310
 0.22981	 -112.8534	   94.2356
 0.24481	 -113.6944	   95.3126
 0.25981	 -113.7236	   95.3500
 0.27480	 -112.9393	   94.3456
 0.28980	 -111.3472	   92.3071
 0.30480	 -108.9612	   89.2517
 0.31980	 -105.8023	   85.2069
 0.33479	 -101.8993	   80.2092
 0.34979	  -97.2881	   74.3047
 0.36479	  -92.0112	   67.5477
 0.37979	  -86.1174	   60.0008
 0.39479	  -79.6610	   51.7334
 0.40978	  -72.7012	   42.8216
 0.42478	  -65.3016	   33.3465
 0.43978	  -57.5289	   23.3938
 0.45478	  -49.4529	   13.0526
 0.46978	  -41.1451	    2.4146
 0.48477	  -32.6785	   -8.4267
 0.49977	  -24.1265	  -19.3774
 0.51477	  -15.5628	  -30.3430
 0.52977	   -7.0604	  -41.2302
 0.54477	    1.3085	  -51.9465
 0.55976	    9.4734	  -62.4015
 0.57476	   17.3656	  -72.5072
 0.58976	   24.9184	  -82.1784
 0.60476	   32.0680	  -91.3334
 0.61976	   38.7535	  -99.8940
 0.63476	   44.9173	 -107.7866
 0.64975	   50.5053	 -114.9420
 0.66475	   55.4679	 -121.2965
 0.67975	   59.7596	 -126.7919
 0.69475	   63.3400	 -131.3766
 0.70975	   66.1741	 -135.0056
 0.72474	   68.2327	 -137.6416
 0.73974	   69.4930	 -139.2554
 0.75474	   69.9390	 -139.8264
 0.76974	   69.5618	 -139.3434
 0.78474	   68.3604	 -137.8051
 0.79973	   66.3415	 -135.2200
 0.81473	   63.5202	 -131.6073
 0.82973	   59.9195	 -126.9967
 0.84473	   55.5709	 -121.4284
 0.85972	   50.5137	 -114.9527
 0.87472	   44.7948	 -107.6297
 0.88972	   38.4681	  -99.5285
 0.90472	   31.5940	  -90.7265
 0.91972	   24.2387	  -81.3081
 0.93471	   16.4726	  -71.3638
 0.94971	    8.3703	  -60.9889
 0.96471	    0.0088	  -50.2822
 0.97971	   -8.5330	  -39.3446
 0.99471	  -17.1755	  -28.2781
 0.00970	  -25.8392	  -17.1843
 0.02470	  -34.4459	   -6.1636
 0.03970	  -42.9189	    4.6859
 0.05470	  -51.1842	   15.2695
 0.06970	  -59.1706	   25.4959
 0.08469	  -66.8106	   35.2788
 0.09969	  -74.0404	   44.5364
 0.11469	  -80.8006	   53.1927
 0.12969	  -87.0360	   61.1770
 0.14469	  -92.6962	   68.4248
 0.15969	  -97.7358	   74.8778
 0.17468	 -102.1139	   80.4840
 0.18968	 -105.7953	   85.1979
 0.20468	 -108.7498	   88.9811
 0.21968	 -110.9527	   91.8019
 0.23468	 -112.3850	   93.6359
 0.24967	 -113.0336	   94.4664
 0.26467	 -112.8913	   94.2842
 0.27967	 -111.9573	   93.0882
 0.29467	 -110.2369	   90.8853
 0.30966	 -107.7424	   87.6912
 0.32466	 -104.4924	   83.5296
 0.33966	 -100.5125	   78.4334
 0.35466	  -95.8347	   72.4436
 0.36966	  -90.4980	   65.6101
 0.38465	  -84.5476	   57.9906
 0.39965	  -78.0348	   49.6512
 0.41465	  -71.0168	   40.6647
 0.42965	  -63.5559	   31.1111
 0.44465	  -55.7189	   21.0760
 0.45964	  -47.5767	   10.6501
 0.47464	  -39.2032	   -0.0720
 0.48964	  -30.6746	  -10.9927
 0.50464	  -22.0685	  -22.0127
 0.51964	  -13.4631	  -33.0317
 0.53463	   -4.9362	  -43.9502
 0.54963	    3.4353	  -54.6698
 0.56463	   11.5767	  -65.0947
 0.57963	   19.4157	  -75.1324
 0.59463	   26.8833	  -84.6945
 0.60962	   33.9143	  -93.6976
 0.62462	   40.4478	 -102.0635
 0.63962	   46.4274	 -109.7203
 0.65462	   51.8021	 -116.6024
 0.66962	   56.5257	 -122.6510
 0.68461	   60.5581	 -127.8144
 0.69961	   63.8645	 -132.0482
 0.71461	   66.4164	 -135.3158
 0.72961	   68.1911	 -137.5883
 0.74460	   69.1723	 -138.8447
 0.75961	   69.3501	 -139.0724
 0.77460	   68.7212	 -138.2671
 0.78960	   67.2887	 -136.4328
 0.80460	   65.0627	 -133.5824
 0.81959	   62.0600	 -129.7376
 0.83459	   58.3045	 -124.9287
 0.84959	   53.8268	 -119.1950
 0.86459	   48.6643	 -112.5845
 0.87959	   42.8612	 -105.1539
 0.89459	   36.4682	  -96.9678
 0.90958	   29.5421	  -88.0990
 0.92458	   22.1451	  -78.6272
 0.93958	   14.3447	  -68.6391
 0.95458	    6.2129	  -58.2265
 0.96958	   -2.1748	  -47.4861
 0.98457	  -10.7402	  -36.5183
 0.99957	  -19.4032	  -25.4255
 0.01457	  -28.0827	  -14.3116
 0.02957	  -36.6980	   -3.2799
 0.04457	  -45.1692	    7.5674
 0.05956	  -53.4188	   18.1308
 0.07456	  -61.3718	   28.3144
 0.08956	  -68.9570	   38.0272
 0.10456	  -76.1077	   47.1835
 0.11956	  -82.7620	   55.7042
 0.13455	  -88.8633	   63.5168
 0.14955	  -94.3608	   70.5563
 0.16455	  -99.2097	   76.7652
 0.17955	 -103.3714	   82.0942
 0.19455	 -106.8134	   86.5016
 0.20954	 -109.5095	   89.9539
 0.22454	 -111.4398	   92.4256
 0.23954	 -112.5907	   93.8993
 0.25454	 -112.9547	   94.3654
 0.26953	 -112.5302	   93.8218
 0.28453	 -111.3220	   92.2747
 0.29953	 -109.3405	   89.7374
 0.31453	 -106.6022	   86.2311
 0.32953	 -103.1294	   81.7843
 0.34452	  -98.9501	   76.4328
 0.35952	  -94.0981	   70.2198
 0.37452	  -88.6125	   63.1957
 0.38952	  -82.5381	   55.4175
 0.40452	  -75.9249	   46.9495
 0.41952	  -68.8279	   37.8619
 0.43451	  -61.3068	   28.2312
 0.44951	  -53.4256	   18.1396
 0.46451	  -45.2525	    7.6741
 0.47951	  -36.8588	   -3.0739
 0.49451	  -28.3186	  -14.0095
 0.50950	  -19.7083	  -25.0348
 0.52450	  -11.1054	  -36.0507
 0.53950	   -2.5880	  -46.9570
 0.55450	    5.7661	  -57.6543
 0.56950	   13.8801	  -68.0442
 0.58449	   21.6797	  -78.0313
 0.59949	   29.0929	  -87.5237
 0.61449	   36.0516	  -96.4343
 0.62949	   42.4924	 -104.6815
 0.64449	   48.3563	 -112.1902
 0.65948	   53.5904	 -118.8924
 0.67448	   58.1477	 -124.7279
 0.68948	   61.9878	 -129.6451
 0.70448	   65.0769	 -133.6006
 0.71948	   67.3882	 -136.5602
 0.73447	   68.9022	 -138.4988
 0.74947	   69.6063	 -139.4004
 0.76447	   69.4952	 -139.2582
 0.77947	   68.5708	 -138.0744
 0.79446	   66.8417	 -135.8604
 0.80946	   64.3237	 -132.6361
 0.82446	   61.0391	 -128.4303
 0.83946	   57.0168	 -123.2798
 0.85446	   52.2919	 -117.2296
 0.86945	   46.9057	 -110.3327
 0.88445	   40.9051	 -102.6491
 0.89945	   34.3426	  -94.2459
 0.91445	   27.2757	  -85.1969
 0.92945	   19.7667	  -75.5817
 0.94444	   11.8819	  -65.4855
 0.95944	    3.6916	  -54.9980
 0.97444	   -4.7308	  -44.2132
 0.98944	  -13.3097	  -33.2281
 0.00444	  -21.9674	  -22.1420
 0.01944	  -30.6254	  -11.0557
 0.03443	  -39.2048	   -0.0699
 0.04943	  -47.6273	   10.7150
 0.06443	  -55.8163	   21.2008
 0.07943	  -63.6971	   31.2920
 0.09443	  -71.1984	   40.8973
 0.10942	  -78.2526	   49.9301
 0.12442	  -84.7968	   58.3097
 0.13942	  -90.7731	   65.9622
 0.15442	  -96.1294	   72.8209
 0.16942	 -100.8199	   78.8270
 0.18441	 -104.8052	   83.9301
 0.19941	 -108.0526	   88.0883
 0.21441	 -110.5363	   91.2687
 0.22941	 -112.2377	   93.4473
 0.24440	 -113.1448	   94.6089
 0.25940	 -113.2527	   94.7470
 0.27440	 -112.5630	   93.8638
 0.28940	 -111.0841	   91.9701
 0.30440	 -108.8304	   89.0843
 0.31939	 -105.8229	   85.2332
 0.33439	 -102.0879	   80.4507
 0.34939	  -97.6580	   74.7782
 0.36439	  -92.5705	   68.2638
 0.37939	  -86.8684	   60.9624
 0.39438	  -80.5993	   52.9350
 0.40938	  -73.8155	   44.2484
 0.42438	  -66.5736	   34.9753
 0.43938	  -58.9341	   25.1931
 0.45438	  -50.9613	   14.9840
 0.46937	  -42.7227	    4.4347
 0.48437	  -34.2887	   -6.3650
 0.49937	  -25.7318	  -17.3218
 0.51437	  -17.1267	  -28.3405
 0.52937	   -8.5489	  -39.3242
 0.54437	   -0.0748	  -50.1751
 0.55936	    8.2196	  -60.7959
 0.57436	   16.2590	  -71.0903
 0.58936	   23.9700	  -80.9641
 0.60436	   31.2815	  -90.3263
 0.61936	   38.1256	  -99.0900
 0.63435	   44.4386	 -107.1737
 0.64935	   50.1614	 -114.5016
 0.66435	   55.2404	 -121.0051
 0.67935	   59.6280	 -126.6234
 0.69435	   63.2832	 -131.3039
 0.70934	   66.1722	 -135.0031
 0.72434	   68.2682	 -137.6871
 0.73934	   69.5524	 -139.3314
 0.75434	   70.0134	 -139.9217
 0.76933	   69.6478	 -139.4536
 0.78433	   68.4597	 -137.9323
 0.79933	   66.4611	 -135.3730
 0.81433	   63.6709	 -131.8003
 0.82933	   60.1155	 -127.2477
 0.84432	   55.8280	 -121.7576
 0.85932	   50.8476	 -115.3803
 0.87432	   45.2198	 -108.1740
 0.88932	   38.9955	 -100.2039
 0.90432	   32.2307	  -91.5417
 0.91931	   24.9859	  -82.2649
 0.93431	   17.3259	  -72.4564
 0.94931	    9.3188	  -62.2034
 0.96431	    1.0358	  -51.5972
 0.97931	   -7.4496	  -40.7319
 0.99430	  -16.0617	  -29.7041
 0.00930	  -24.7242	  -18.6121
 0.02430	  -33.3597	   -7.5544
 0.03930	  -41.8914	    3.3702
 0.05430	  -50.2430	   14.0642
 0.06929	  -58.3399	   24.4321
 0.08429	  -66.1097	   34.3812
 0.09929	  -73.4829	   43.8225
 0.11429	  -80.3938	   52.6717
 0.12929	  -86.7808	   60.8502
 0.14429	  -92.5873	   68.2853
 0.15928	  -97.7621	   74.9116
 0.17428	 -102.2601	   80.6712
 0.18928	 -106.0424	   85.5144
 0.20427	 -109.0769	   89.3999
 0.21928	 -111.3383	   92.2956
 0.23427	 -112.8085	   94.1782
 0.24927	 -113.4767	   95.0337
 0.26427	 -113.3389	   94.8574
 0.27927	 -112.3986	   93.6533
 0.29426	 -110.6659	   91.4346
 0.30926	 -108.1576	   88.2228
 0.32426	 -104.8972	   84.0479
 0.33926	 -100.9141	   78.9476
 0.35426	  -96.2437	   72.9672
 0.36925	  -90.9267	   66.1589
 0.38425	  -85.0091	   58.5816
 0.39925	  -78.5416	   50.3001
 0.41425	  -71.5794	   41.3851
 0.42925	  -64.1814	   31.9121
 0.44424	  -56.4104	   21.9615
 0.45924	  -48.3321	   11.6175
 0.47424	  -40.0153	    0.9680
 0.48924	  -31.5309	   -9.8962
 0.50424	  -22.9515	  -20.8819
 0.51923	  -14.3513	  -31.8944
 0.53423	   -5.8050	  -42.8378
 0.54923	    2.6124	  -53.6161
 0.56423	   10.8263	  -64.1338
 0.57923	   18.7632	  -74.2968
 0.59422	   26.3514	  -84.0133
 0.60922	   33.5216	  -93.1946
 0.62422	   40.2077	 -101.7561
 0.63922	   46.3476	 -109.6181
 0.65422	   51.8837	 -116.7070
 0.66921	   56.7636	 -122.9556
 0.68421	   60.9410	 -128.3046
 0.69921	   64.3757	 -132.7028
 0.71421	   67.0349	 -136.1078
 0.72920	   68.8929	 -138.4869
 0.74420	   69.9316	 -139.8170
 0.75920	   70.1410	 -140.0851
 0.77420	   69.5190	 -139.2886
 0.78920	   68.0713	 -137.4349
 0.80420	   65.8119	 -134.5417
 0.81919	   62.7620	 -130.6364
 0.83419	   58.9505	 -125.7559
 0.84919	   54.4132	 -119.9460
 0.86419	   49.1925	 -113.2610
 0.87919	   43.3370	 -105.7631
 0.89418	   36.9005	  -97.5213
 0.90918	   29.9423	  -88.6115
 0.92418	   22.5258	  -79.1147
 0.93918	   14.7181	  -69.1171
 0.95418	    6.5897	  -58.7088
 0.96917	   -1.7865	  -47.9833
 0.98417	  -10.3357	  -37.0363
 0.99917	  -18.9816	  -25.9653
 0.01417	  -27.6477	  -14.8686
 0.02917	  -36.2571	   -3.8445
 0.04416	  -44.7337	    7.0097
 0.05916	  -53.0026	   17.5979
 0.07416	  -60.9910	   27.8269
 0.08916	  -68.6285	   37.6065
 0.10416	  -75.8476	   46.8505
 0.11915	  -82.5850	   55.4775
 0.13415	  -88.7812	   63.4117
 0.14915	  -94.3820	   70.5834
 0.16415	  -99.3383	   76.9299
 0.17914	 -103.6069	   82.3957
 0.19414	 -107.1506	   86.9334
 0.20914	 -109.9392	   90.5041
 0.22414	 -111.9489	   93.0774
 0.23914	 -113.1630	   94.6321
 0.25413	 -113.5722	   95.1561
 0.26913	 -113.1740	   94.6462
 0.28413	 -111.9733	   93.1087
 0.29913	 -109.9819	   90.5588
 0.31413	 -107.2185	   87.0203
 0.32912	 -103.7084	   82.5257
 0.34412	  -99.4831	   77.1153
 0.35912	  -94.5803	   70.8373
 0.37412	  -89.0431	   63.7470
 0.38912	  -82.9198	   55.9063
 0.40412	  -76.2636	   47.3832
 0.41911	  -69.1320	   38.2512
 0.43411	  -61.5861	   28.5889
 0.44911	  -53.6907	   18.4790
 0.46411	  -45.5134	    8.0081
 0.47911	  -37.1242	   -2.7341
 0.49410	  -28.5951	  -13.6555
 0.50910	  -19.9993	  -24.6622
 0.52410	  -11.4112	  -35.6591
 0.53910	   -2.9053	  -46.5507
 0.55410	    5.4440	  -57.2418
 0.56909	   13.5632	  -67.6383
 0.58409	   21.3802	  -77.6478
 0.59909	   28.8249	  -87.1806
 0.61409	   35.8298	  -96.1503
 0.62909	   42.3310	 -104.4749
 0.64408	   48.2683	 -112.0775
 0.65908	   53.5863	 -118.8871
 0.67408	   58.2347	 -124.8393
 0.68908	   62.1691	 -129.8773
 0.70407	   65.3516	 -133.9524
 0.71907	   67.7511	 -137.0249
 0.73407	   69.3437	 -139.0642
 0.74907	   70.1132	 -140.0495
 0.76407	   70.0512	 -139.9701
 0.77906	   69.1575	 -138.8257
 0.79406	   67.4396	 -136.6260
 0.80906	   64.9133	 -133.3912
 0.82406	   61.6020	 -129.1510
 0.83906	   57.5365	 -123.9453
 0.85405	   52.7550	 -117.8227
 0.86905	   47.3023	 -110.8406
 0.88405	   41.2292	 -103.0640
 0.89905	   34.5921	  -94.5655
 0.91405	   27.4527	  -85.4236
 0.92904	   19.8766	  -75.7226
 0.94404	   11.9333	  -65.5513
 0.95904	    3.6950	  -55.0023
 0.97404	   -4.7636	  -44.1712
 0.98904	  -13.3666	  -33.1553
 0.00404	  -22.0368	  -22.0532
 0.01903	  -30.6972	  -10.9638
 0.03403	  -39.2709	    0.0147
 0.04903	  -47.6824	   10.7855
 0.06403	  -55.8577	   21.2538
 0.07903	  -63.7253	   31.3280
 0.09402	  -71.2162	   40.9200
 0.10902	  -78.2652	   49.9461
 0.12402	  -84.8109	   58.3278
 0.13902	  -90.7965	   65.9922
 0.15402	  -96.1699	   72.8728
 0.16901	 -100.8847	   78.9100
 0.18401	 -104.9000	   84.0515
 0.19901	 -108.1812	   88.2530
 0.21401	 -110.7002	   91.4785
 0.22900	 -112.4355	   93.7006
 0.24400	 -113.3727	   94.9006
 0.25900	 -113.5041	   95.0689
 0.27400	 -112.8295	   94.2051
 0.28900	 -111.3555	   92.3176
 0.30399	 -109.0957	   89.4240
 0.31899	 -106.0707	   85.5506
 0.33399	 -102.3076	   80.7320
 0.34899	  -97.8399	   75.0112
 0.36399	  -92.7071	   68.4388
 0.37898	  -86.9544	   61.0725
 0.39398	  -80.6320	   52.9767
 0.40898	  -73.7950	   44.2222
 0.42398	  -66.5029	   34.8848
 0.43898	  -58.8189	   25.0455
 0.45397	  -50.8092	   14.7892
 0.46897	  -42.5430	    4.2046
 0.48397	  -34.0916	   -6.6172
 0.49897	  -25.5281	  -17.5827
 0.51397	  -16.9263	  -28.5972
 0.52897	   -8.3609	  -39.5650
 0.54396	    0.0937	  -50.3908
 0.55896	    8.3633	  -60.9800
 0.57396	   16.3754	  -71.2393
 0.58896	   24.0589	  -81.0779
 0.60396	   31.3453	  -90.4079
 0.61895	   38.1689	  -99.1454
 0.63395	   44.4675	 -107.2107
 0.64895	   50.1834	 -114.5298
 0.66395	   55.2634	 -121.0347
 0.67894	   59.6597	 -126.6640
 0.69394	   63.3303	 -131.3642
 0.70894	   66.2398	 -135.0896
 0.72394	   68.3593	 -137.8036
 0.73894	   69.6674	 -139.4787
 0.75393	   70.1502	 -140.0969
 0.76893	   69.8017	 -139.6506
 0.78393	   68.6236	 -138.1420
 0.79893	   66.6256	 -135.5837
 0.81393	   63.8256	 -131.9984
 0.82892	   60.2491	 -127.4187
 0.84392	   55.9291	 -121.8870
 0.85892	   50.9056	 -115.4545
 0.87392	   45.2255	 -108.1813
 0.88892	   38.9419	 -100.1353
 0.90391	   32.1133	  -91.3913
 0.91891	   24.8030	  -82.0307
 0.93391	   17.0789	  -72.1401
 0.94891	    9.0120	  -61.8107
 0.96391	    0.6763	  -51.1369
 0.97890	   -7.8524	  -40.2161
 0.99390	  -16.4968	  -29.1471
 0.00890	  -25.1793	  -18.0293
 0.02390	  -33.8222	   -6.9622
 0.03890	  -42.3490	    3.9561
 0.05389	  -50.6841	   14.6291
 0.06889	  -58.7546	   24.9632
 0.08389	  -66.4899	   34.8682
 0.09889	  -73.8228	   44.2578
 0.11388	  -80.6897	   53.0507
 0.12889	  -87.0313	   61.1710
 0.14388	  -92.7931	   68.5488
 0.15888	  -97.9255	   75.1208
 0.17388	 -102.3845	   80.8305
 0.18887	 -106.1321	   85.6292
 0.20387	 -109.1363	   89.4759
 0.21887	 -111.3713	   92.3379
 0.23387	 -112.8185	   94.1910
 0.24887	 -113.4657	   95.0197
 0.26387	 -113.3077	   94.8173
 0.27886	 -112.3463	   93.5864
 0.29386	 -110.5904	   91.3380
 0.30886	 -108.0557	   88.0924
 0.32386	 -104.7647	   83.8783
 0.33886	 -100.7464	   78.7329
 0.35385	  -96.0362	   72.7016
 0.36885	  -90.6754	   65.8372
 0.38385	  -84.7110	   58.1999
 0.39885	  -78.1951	   49.8564
 0.41385	  -71.1845	   40.8795
 0.42884	  -63.7404	   31.3474
 0.44384	  -55.9273	   21.3429
 0.45884	  -47.8133	   10.9531
 0.47384	  -39.4687	    0.2680
 0.48884	  -30.9659	  -10.6196
 0.50383	  -22.3789	  -21.6152
 0.51883	  -13.7822	  -32.6231
 0.53383	   -5.2507	  -43.5475
 0.54883	    3.1412	  -54.2931
 0.56383	   11.3198	  -64.7656
 0.57882	   19.2131	  -74.8729
 0.59382	   26.7513	  -84.5254
 0.60882	   33.8672	  -93.6371
 0.62382	   40.4968	 -102.1262
 0.63881	   46.5800	 -109.9157
 0.65382	   52.0613	 -116.9344
 0.66881	   56.8898	 -123.1172
 0.68381	   61.0204	 -128.4063
 0.69881	   64.4136	 -132.7513
 0.71380	   67.0367	 -136.1101
 0.72880	   68.8636	 -138.4494
 0.74380	   69.8756	 -139.7452
 0.75880	   70.0612	 -139.9829
 0.77380	   69.4169	 -139.1579
 0.78880	   67.9470	 -137.2757
 0.80379	   65.6636	 -134.3518
 0.81879	   62.5866	 -130.4118
 0.83379	   58.7437	 -125.4911
 0.84879	   54.1701	 -119.6346
 0.86379	   48.9078	 -112.8964
 0.87878	   43.0057	 -105.3389
 0.89378	   36.5187	  -97.0324
 0.90878	   29.5070	  -88.0541
 0.92378	   22.0360	  -78.4876
 0.93878	   14.1748	  -68.4215
 0.95377	    5.9962	  -57.9489
 0.96877	   -2.4248	  -47.1660
 0.98377	  -11.0111	  -36.1715
 0.99877	  -19.6846	  -25.0652
 0.01377	  -28.3670	  -13.9475
 0.02876	  -36.9806	   -2.9180
 0.04376	  -45.4486	    7.9252
 0.05876	  -53.6962	   18.4861
 0.07376	  -61.6510	   28.6720
 0.08876	  -69.2436	   38.3941
 0.10375	  -76.4081	   47.5682
 0.11875	  -83.0828	   56.1151
 0.13375	  -89.2105	   63.9614
 0.14875	  -94.7388	   71.0402
 0.16374	  -99.6206	   77.2913
 0.17874	 -103.8145	   82.6616
 0.19374	 -107.2852	   87.1057
 0.20874	 -110.0034	   90.5863
 0.22374	 -111.9461	   93.0739
 0.23873	 -113.0973	   94.5480
 0.25373	 -113.4474	   94.9962
 0.26873	 -112.9938	   94.4154
 0.28373	 -111.7407	   92.8109
 0.29873	 -109.6993	   90.1968
 0.31372	 -106.8873	   86.5963
 0.32872	 -103.3295	   82.0405
 0.34372	  -99.0568	   76.5694
 0.35872	  -94.1064	   70.2305
 0.37372	  -88.5214	   63.0791
 0.38872	  -82.3506	   55.1774
 0.40371	  -75.6477	   46.5945
 0.41871	  -68.4712	   37.4051
 0.43371	  -60.8835	   27.6892
 0.44871	  -52.9509	   17.5317
 0.46371	  -44.7426	    7.0211
 0.47870	  -36.3300	   -3.7510
 0.49370	  -27.7867	  -14.6906
 0.50870	  -19.1871	  -25.7022
 0.52370	  -10.6064	  -36.6896
 0.53870	   -2.1198	  -47.5566
 0.55369	    6.1985	  -58.2079
 0.56869	   14.2751	  -68.5499
 0.58369	   22.0389	  -78.4913
 0.59869	   29.4211	  -87.9441
 0.61368	   36.3559	  -96.8239
 0.62868	   42.7810	 -105.0512
 0.64368	   48.6385	 -112.5515
 0.65868	   53.8749	 -119.2566
 0.67368	   58.4419	 -125.1046
 0.68867	   62.2970	 -130.0410
 0.70367	   65.4037	 -134.0190
 0.71867	   67.7318	 -137.0002
 0.73367	   69.2583	 -138.9549
 0.74867	   69.9672	 -139.8626
 0.76366	   69.8499	 -139.7124
 0.77866	   68.9056	 -138.5032
 0.79366	   67.1410	 -136.2436
 0.80866	   64.5707	 -132.9524
 0.82366	   61.2171	 -128.6582
 0.83865	   57.1100	 -123.3992
 0.85365	   52.2867	 -117.2230
 0.86865	   46.7911	 -110.1860
 0.88365	   40.6740	 -102.3532
 0.89865	   33.9920	  -93.7970
 0.91365	   26.8070	  -84.5967
 0.92864	   19.1857	  -74.8378
 0.94364	   11.1988	  -64.6108
 0.95864	    2.9203	  -54.0103
 0.97364	   -5.5737	  -43.1338
 0.98864	  -14.2053	  -32.0813
 0.00363	  -22.8957	  -20.9534
 0.01863	  -31.5662	   -9.8510
 0.03363	  -40.1388	    1.1260
 0.04863	  -48.5370	   11.8798
 0.06363	  -56.6864	   22.3149
 0.07862	  -64.5154	   32.3397
 0.09362	  -71.9556	   41.8668
 0.10862	  -78.9428	   50.8137
 0.12362	  -85.4168	   59.1036
 0.13861	  -91.3224	   66.6656
 0.15361	  -96.6095	   73.4357
 0.16861	 -101.2336	   79.3567
 0.18361	 -105.1558	   84.3791
 0.19861	 -108.3435	   88.4608
 0.21360	 -110.7702	   91.5681
 0.22860	 -112.4158	   93.6753
 0.24360	 -113.2669	   94.7651
 0.25860	 -113.3167	   94.8290
 0.27360	 -112.5653	   93.8668
 0.28859	 -111.0194	   91.8873
 0.30359	 -108.6925	   88.9077
 0.31859	 -105.6046	   84.9538
 0.33359	 -101.7825	   80.0596
 0.34859	  -97.2591	   74.2675
 0.36358	  -92.0735	   67.6274
 0.37858	  -86.2705	   60.1968
 0.39358	  -79.9005	   52.0401
 0.40858	  -73.0187	   43.2282
 0.42358	  -65.6851	   33.8376
 0.43857	  -57.9635	   23.9503
 0.45357	  -49.9215	   13.6525
 0.46857	  -41.6291	    3.0344
 0.48357	  -33.1592	   -7.8113
 0.49857	  -24.5858	  -18.7893
 0.51357	  -15.9843	  -29.8034
 0.52856	   -7.4301	  -40.7568
 0.54356	    1.0014	  -51.5532
 0.55856	    9.2359	  -62.0973
 0.57355	   17.2008	  -72.2962
 0.58856	   24.8254	  -82.0594
 0.60355	   32.0422	  -91.3003
 0.61855	   38.7867	  -99.9365
 0.63355	   44.9985	 -107.8906
 0.64855	   50.6216	 -115.0908
 0.66354	   55.6049	 -121.4719
 0.67854	   59.9027	 -126.9752
 0.69354	   63.4752	 -131.5497
 0.70854	   66.2888	 -135.1524
 0.72354	   68.3163	 -137.7486
 0.73853	   69.5376	 -139.3125
 0.75353	   69.9398	 -139.8274
 0.76853	   69.5171	 -139.2862
 0.78353	   68.2716	 -137.6913
 0.79853	   66.2127	 -135.0550
 0.81352	   63.3576	 -131.3990
 0.82852	   59.7309	 -126.7551
 0.84352	   55.3647	 -121.1643
 0.85852	   50.2982	 -114.6767
 0.87352	   44.5773	 -107.3513
 0.88851	   38.2544	  -99.2550
 0.90351	   31.3877	  -90.4623
 0.91851	   24.0405	  -81.0543
 0.93351	   16.2809	  -71.1183
 0.94851	    8.1806	  -60.7460
 0.96350	   -0.1855	  -50.0334
 0.97850	   -8.7402	  -39.0793
 0.99350	  -17.4049	  -27.9843
 0.00850	  -26.1003	  -16.8499
 0.02350	  -34.7476	   -5.7773
 0.03849	  -43.2685	    5.1336
 0.05349	  -51.5868	   15.7850
 0.06849	  -59.6286	   26.0824
 0.08349	  -67.3230	   35.9349
 0.09848	  -74.6028	   45.2565
 0.11348	  -81.4051	   53.9667
 0.12848	  -87.6715	   61.9907
 0.14348	  -93.3488	   69.2604
 0.15848	  -98.3891	   75.7144
 0.17348	 -102.7503	   81.2989
 0.18847	 -106.3963	   85.9675
 0.20347	 -109.2971	   89.6819
 0.21847	 -111.4291	   92.4119
 0.23347	 -112.7752	   94.1355
 0.24847	 -113.3248	   94.8393
 0.26346	 -113.0739	   94.5180
 0.27846	 -112.0253	   93.1753
 0.29346	 -110.1882	   90.8229
 0.30846	 -107.5786	   87.4814
 0.32346	 -104.2188	   83.1793
 0.33845	 -100.1377	   77.9534
 0.35345	  -95.3700	   71.8485
 0.36845	  -89.9566	   64.9168
 0.38345	  -83.9441	   57.2179
 0.39845	  -77.3842	   48.8180
 0.41344	  -70.3335	   39.7898
 0.42844	  -62.8533	   30.2115
 0.44344	  -55.0085	   20.1664
 0.45844	  -46.8678	    9.7423
 0.47344	  -38.5023	   -0.9695
 0.48843	  -29.9855	  -11.8751
 0.50343	  -21.3924	  -22.8783
 0.51843	  -12.7988	  -33.8822
 0.53343	   -4.2807	  -44.7896
 0.54842	    4.0866	  -55.5037
 0.56342	   12.2289	  -65.9297
 0.57842	   20.0738	  -75.9750
 0.59342	   27.5515	  -85.5501
 0.60842	   34.5954	  -94.5697
 0.62341	   41.1426	 -102.9532
 0.63841	   47.1342	 -110.6254
 0.65341	   52.5165	 -117.5172
 0.66841	   57.2406	 -123.5663
 0.68341	   61.2635	 -128.7176
 0.69840	   64.5482	 -132.9236
 0.71340	   67.0641	 -136.1452
 0.72840	   68.7873	 -138.3517
 0.74340	   69.7007	 -139.5213
 0.75840	   69.7945	 -139.6414
 0.77340	   69.0662	 -138.7089
 0.78839	   67.5207	 -136.7298
 0.80339	   65.1702	 -133.7201
 0.81839	   62.0345	 -129.7048
 0.83339	   58.1406	 -124.7189
 0.84839	   53.5229	 -118.8059
 0.86338	   48.2223	 -112.0186
 0.87838	   42.2865	 -104.4180
 0.89338	   35.7694	  -96.0730
 0.90838	   28.7305	  -87.0597
 0.92338	   21.2342	  -77.4609
 0.93837	   13.3496	  -67.3649
 0.95337	    5.1494	  -56.8646
 0.96837	   -3.2909	  -46.0570
 0.98337	  -11.8935	  -35.0416
 0.99837	  -20.5792	  -23.9197
 0.01336	  -29.2685	  -12.7932
 0.02836	  -37.8821	   -1.7636
 0.04336	  -46.3421	    9.0693
 0.05836	  -54.5722	   19.6078
 0.07335	  -62.4991	   29.7580
 0.08835	  -70.0526	   39.4301
 0.10335	  -77.1665	   48.5393
 0.11835	  -83.7792	   57.0067
 0.13335	  -89.8339	   64.7596
 0.14834	  -95.2792	   71.7323
 0.16334	 -100.0696	   77.8663
 0.17834	 -104.1654	   83.1109
 0.19334	 -107.5330	   87.4230
 0.20834	 -110.1454	   90.7681
 0.22333	 -111.9817	   93.1195
 0.23833	 -113.0279	   94.4591
 0.25333	 -113.2764	   94.7773
 0.26833	 -112.7261	   94.0727
 0.28333	 -111.3826	   92.3524
 0.29833	 -109.2579	   89.6317
 0.31332	 -106.3704	   85.9344
 0.32832	 -102.7448	   81.2919
 0.34332	  -98.4120	   75.7437
 0.35832	  -93.4086	   69.3371
 0.37332	  -87.7773	   62.1262
 0.38831	  -81.5659	   54.1727
 0.40331	  -74.8275	   45.5443
 0.41831	  -67.6199	   36.3151
 0.43331	  -60.0053	   26.5647
 0.44831	  -52.0496	   16.3776
 0.46330	  -43.8222	    5.8425
 0.47830	  -35.3950	   -4.9484
 0.49330	  -26.8421	  -15.9002
 0.50830	  -18.2391	  -26.9162
 0.52330	   -9.6622	  -37.8987
 0.53829	   -1.1877	  -48.7500
 0.55329	    7.1087	  -59.3735
 0.56829	   15.1530	  -69.6740
 0.58329	   22.8731	  -79.5594
 0.59828	   30.1997	  -88.9410
 0.61328	   37.0671	  -97.7347
 0.62828	   43.4137	 -105.8613
 0.64328	   49.1822	 -113.2478
 0.65828	   54.3208	 -119.8276
 0.67327	   58.7829	 -125.5413
 0.68827	   62.5283	 -130.3372
 0.70327	   65.5227	 -134.1715
 0.71827	   67.7388	 -137.0091
 0.73327	   69.1558	 -138.8236
 0.74826	   69.7602	 -139.5975
 0.76326	   69.5454	 -139.3225
 0.77826	   68.5124	 -137.9997
 0.79326	   66.6690	 -135.6393
 0.80826	   64.0307	 -132.2610
 0.82325	   60.6199	 -127.8935
 0.83825	   56.4662	 -122.5748
 0.85325	   51.6059	 -116.3513
 0.86825	   46.0820	 -109.2780
 0.88325	   39.9437	 -101.4181
 0.89825	   33.2461	  -92.8419
 0.91324	   26.0497	  -83.6270
 0.92824	   18.4197	  -73.8570
 0.94324	   10.4257	  -63.6208
 0.95824	    2.1408	  -53.0122
 0.97324	   -6.3590	  -42.1283
 0.98823	  -14.9958	  -31.0691
 0.00323	  -23.6902	  -19.9361
 0.01823	  -32.3626	   -8.8312
 0.03323	  -40.9338	    2.1440
 0.04822	  -49.3258	   12.8898
 0.06322	  -57.4626	   23.3088
 0.07822	  -65.2711	   33.3075
 0.09322	  -72.6818	   42.7967
 0.10822	  -79.6292	   51.6927
 0.12321	  -86.0528	   59.9180
 0.13821	  -91.8971	   67.4015
 0.15321	  -97.1124	   74.0796
 0.16821	 -101.6551	   79.8964
 0.18321	 -105.4877	   84.8040
 0.19820	 -108.5792	   88.7626
 0.21320	 -110.9053	   91.7412
 0.22820	 -112.4482	   93.7168
 0.24320	 -113.1969	   94.6755
 0.25820	 -113.1469	   94.6114
 0.27319	 -112.3002	   93.5273
 0.28819	 -110.6656	   91.4342
 0.30319	 -108.2579	   88.3512
 0.31819	 -105.0982	   84.3053
 0.33319	 -101.2138	   79.3314
 0.34818	  -96.6377	   73.4717
 0.36318	  -91.4085	   66.7759
 0.37818	  -85.5704	   59.3003
 0.39318	  -79.1725	   51.1080
 0.40818	  -72.2691	   42.2683
 0.42317	  -64.9188	   32.8564
 0.43817	  -57.1843	   22.9524
 0.45317	  -49.1319	   12.6416
 0.46817	  -40.8315	    2.0130
 0.48316	  -32.3552	   -8.8408
 0.49817	  -23.7773	  -19.8245
 0.51316	  -15.1737	  -30.8413
 0.52816	   -6.6208	  -41.7931
 0.54316	    1.8049	  -52.5820
 0.55816	   10.0277	  -63.1111
 0.57315	   17.9733	  -73.2854
 0.58815	   25.5699	  -83.0127
 0.60315	   32.7485	  -92.2047
 0.61815	   39.4437	 -100.7778
 0.63315	   45.5948	 -108.6541
 0.64814	   51.1457	 -115.7620
 0.66314	   56.0461	 -122.0369
 0.67814	   60.2516	 -127.4219
 0.69314	   63.7240	 -131.8683
 0.70814	   66.4321	 -135.3359
 0.72313	   68.3514	 -137.7936
 0.73813	   69.4647	 -139.2192
 0.75313	   69.7619	 -139.5997
 0.76813	   69.2403	 -138.9317
 0.78313	   67.9042	 -137.2209
 0.79812	   65.7654	 -134.4822
 0.81312	   62.8426	 -130.7397
 0.82812	   59.1615	 -126.0260
 0.84312	   54.7542	 -120.3827
 0.85812	   49.6598	 -113.8593
 0.87311	   43.9231	 -106.5136
 0.88811	   37.5948	  -98.4103
 0.90311	   30.7311	  -89.6215
 0.91811	   23.3932	  -80.2255
 0.93311	   15.6468	  -70.3063
 0.94810	    7.5613	  -59.9530
 0.96310	   -0.7904	  -49.2588
 0.97810	   -9.3326	  -38.3207
 0.99310	  -17.9879	  -27.2378
 0.00809	  -26.6774	  -16.1111
 0.02310	  -35.3220	   -5.0418
 0.03809	  -43.8428	    5.8690
 0.05309	  -52.1623	   16.5220
 0.06809	  -60.2049	   26.8203
 0.08308	  -67.8977	   36.6707
 0.09808	  -75.1714	   45.9846
 0.11308	  -81.9611	   54.6787
 0.12808	  -88.2066	   62.6759
 0.14308	  -93.8533	   69.9065
 0.15808	  -98.8525	   76.3078
 0.17307	 -103.1618	   81.8258
 0.18807	 -106.7454	   86.4145
 0.20307	 -109.5744	   90.0370
 0.21807	 -111.6267	   92.6649
 0.23307	 -112.8874	   94.2792
 0.24806	 -113.3482	   94.8693
 0.26306	 -113.0080	   94.4336
 0.27806	 -111.8721	   92.9792
 0.29306	 -109.9527	   90.5213
 0.30806	 -107.2678	   87.0834
 0.32305	 -103.8419	   82.6966
 0.33805	  -99.7050	   77.3994
 0.35305	  -94.8929	   71.2377
 0.36805	  -89.4466	   64.2638
 0.38305	  -83.4121	   56.5366
 0.39804	  -76.8400	   48.1212
 0.41304	  -69.7854	   39.0880
 0.42804	  -62.3077	   29.5128
 0.44304	  -54.4696	   19.4764
 0.45804	  -46.3376	    9.0635
 0.47303	  -37.9810	   -1.6370
 0.48803	  -29.4714	  -12.5333
 0.50303	  -20.8827	  -23.5311
 0.51803	  -12.2898	  -34.5340
 0.53302	   -3.7688	  -45.4450
 0.54802	    4.6043	  -56.1666
 0.56302	   12.7541	  -66.6024
 0.57802	   20.6067	  -76.6574
 0.59302	   28.0900	  -86.2396
 0.60801	   35.1352	  -95.2608
 0.62301	   41.6769	 -103.6373
 0.63801	   47.6543	 -111.2913
 0.65301	   53.0118	 -118.1515
 0.66801	   57.6995	 -124.1540
 0.68300	   61.6738	 -129.2431
 0.69800	   64.8982	 -133.3718
 0.71300	   67.3430	 -136.5024
 0.72800	   68.9863	 -138.6065
 0.74300	   69.8136	 -139.6659
 0.75800	   69.8181	 -139.6717
 0.77299	   69.0008	 -138.6251
 0.78799	   67.3701	 -136.5370
 0.80299	   64.9416	 -133.4274
 0.81799	   61.7383	 -129.3256
 0.83299	   57.7897	 -124.2694
 0.84798	   53.1318	 -118.3051
 0.86298	   47.8067	 -111.4865
 0.87798	   41.8621	 -103.8746
 0.89298	   35.3510	  -95.5372
 0.90798	   28.3311	  -86.5483
 0.92297	   20.8644	  -76.9874
 0.93797	   13.0168	  -66.9386
 0.95297	    4.8575	  -56.4908
 0.96797	   -3.5415	  -45.7361
 0.98296	  -12.1057	  -34.7698
 0.99796	  -20.7594	  -23.6890
 0.01296	  -29.4253	  -12.5924
 0.02796	  -38.0261	   -1.5792
 0.04296	  -46.4847	    9.2519
 0.05795	  -54.7249	   19.8033
 0.07295	  -62.6724	   29.9798
 0.08795	  -70.2552	   39.6894
 0.10295	  -77.4047	   48.8442
 0.11795	  -84.0562	   57.3614
 0.13294	  -90.1497	   65.1641
 0.14794	  -95.6306	   72.1822
 0.16294	 -100.4500	   78.3534
 0.17794	 -104.5656	   83.6232
 0.19294	 -107.9417	   87.9463
 0.20793	 -110.5500	   91.2862
 0.22293	 -112.3693	   93.6158
 0.23793	 -113.3860	   94.9177
 0.25293	 -113.5939	   95.1839
 0.26793	 -112.9941	   94.4159
 0.28293	 -111.5950	   92.6243
 0.29792	 -109.4116	   89.8285
 0.31292	 -106.4659	   86.0566
 0.32792	 -102.7858	   81.3443
 0.34292	  -98.4053	   75.7351
 0.35792	  -93.3637	   69.2795
 0.37291	  -87.7054	   62.0342
 0.38791	  -81.4794	   54.0619
 0.40291	  -74.7390	   45.4309
 0.41791	  -67.5411	   36.2141
 0.43291	  -59.9463	   26.4891
 0.44790	  -52.0181	   16.3372
 0.46290	  -43.8228	    5.8433
 0.47790	  -35.4289	   -4.9049
 0.49290	  -26.9070	  -15.8171
 0.50789	  -18.3290	  -26.8010
 0.52289	   -9.7681	  -37.7631
 0.53789	   -1.2980	  -48.6088
 0.55289	    7.0074	  -59.2438
 0.56789	   15.0749	  -69.5740
 0.58288	   22.8322	  -79.5071
 0.59788	   30.2087	  -88.9526
 0.61288	   37.1365	  -97.8235
 0.62788	   43.5509	 -106.0370
 0.64288	   49.3910	 -113.5151
 0.65787	   54.6008	 -120.1861
 0.67287	   59.1298	 -125.9855
 0.68787	   62.9338	 -130.8565
 0.70287	   65.9754	 -134.7511
 0.71787	   68.2246	 -137.6311
 0.73286	   69.6591	 -139.4681
 0.74786	   70.2652	 -140.2441
 0.76286	   70.0369	 -139.9518
 0.77786	   68.9772	 -138.5949
 0.79286	   67.0969	 -136.1872
 0.80785	   64.4151	 -132.7532
 0.82285	   60.9584	 -128.3269
 0.83785	   56.7607	 -122.9518
 0.85285	   51.8625	 -116.6799
 0.86785	   46.3107	 -109.5709
 0.88285	   40.1574	 -101.6916
 0.89784	   33.4596	  -93.1152
 0.91284	   26.2786	  -83.9201
 0.92784	   18.6793	  -74.1894
 0.94283	   10.7295	  -64.0098
 0.95784	    2.4995	  -53.4715
 0.97283	   -5.9386	  -42.6667
 0.98783	  -14.5114	  -31.6894
 0.00283	  -23.1446	  -20.6347
 0.01783	  -31.7638	   -9.5979
 0.03282	  -40.2947	    1.3256
 0.04782	  -48.6635	   12.0418
 0.06282	  -56.7979	   22.4576
 0.07782	  -64.6270	   32.4827
 0.09282	  -72.0826	   42.0294
 0.10781	  -79.0988	   51.0136
 0.12281	  -85.6135	   59.3555
 0.13781	  -91.5684	   66.9806
 0.15281	  -96.9098	   73.8202
 0.16781	 -101.5892	   79.8121
 0.18280	 -105.5639	   84.9016
 0.19780	 -108.7973	   89.0419
 0.21280	 -111.2597	   92.1950
 0.22780	 -112.9285	   94.3319
 0.24280	 -113.7886	   95.4332
 0.25779	 -113.8325	   95.4894
 0.27279	 -113.0606	   94.5010
 0.28779	 -111.4809	   92.4783
 0.30279	 -109.1093	   89.4414
 0.31779	 -105.9688	   85.4201
 0.33278	 -102.0897	   80.4530
 0.34778	  -97.5087	   74.5871
 0.36278	  -92.2688	   67.8775
 0.37778	  -86.4183	   60.3860
 0.39278	  -80.0106	   52.1811
 0.40778	  -73.1033	   43.3364
 0.42277	  -65.7577	   33.9306
 0.43777	  -58.0383	   24.0460
 0.45277	  -50.0117	   13.7682
 0.46776	  -41.7470	    3.1853
 0.48276	  -33.3141	   -7.6128
 0.49776	  -24.7844	  -18.5350
 0.51276	  -16.2292	  -29.4897
 0.52776	   -7.7204	  -40.3851
 0.54276	    0.6709	  -51.1300
 0.55775	    8.8739	  -61.6338
 0.57275	   16.8193	  -71.8077
 0.58775	   24.4392	  -81.5648
 0.60275	   31.6674	  -90.8205
 0.61775	   38.4407	  -99.4934
 0.63274	   44.6982	 -107.5061
 0.64774	   50.3828	 -114.7850
 0.66274	   55.4412	 -121.2623
 0.67774	   59.8250	 -126.8756
 0.69274	   63.4907	 -131.5695
 0.70773	   66.4009	 -135.2959
 0.72273	   68.5245	 -138.0152
 0.73773	   69.8377	 -139.6968
 0.75273	   70.3241	 -140.3196
 0.76773	   69.9755	 -139.8733
 0.78272	   68.7921	 -138.3578
 0.79772	   66.7824	 -135.7844
 0.81272	   63.9638	 -132.1754
 0.82772	   60.3623	 -127.5637
 0.84272	   56.0118	 -121.9930
 0.85771	   50.9544	 -115.5170
 0.87271	   45.2389	 -108.1985
 0.88771	   38.9212	 -100.1087
 0.90271	   32.0624	  -91.3261
 0.91770	   24.7286	  -81.9354
 0.93270	   16.9900	  -72.0262
 0.94770	    8.9193	  -61.6920
 0.96270	    0.5919	  -51.0288
 0.97770	   -7.9162	  -40.1344
 0.99269	  -16.5280	  -29.1072
 0.00769	  -25.1671	  -18.0450
 0.02269	  -33.7579	   -7.0445
 0.03769	  -42.2265	    3.7993
 0.05269	  -50.5006	   14.3941
 0.06768	  -58.5106	   24.6508
 0.08268	  -66.1896	   34.4836
 0.09768	  -73.4739	   43.8109
 0.11268	  -80.3030	   52.5555
 0.12768	  -86.6204	   60.6448
 0.14268	  -92.3735	   68.0115
 0.15767	  -97.5140	   74.5939
 0.17267	 -101.9984	   80.3360
 0.18767	 -105.7878	   85.1883
 0.20267	 -108.8490	   89.1081
 0.21767	 -111.1541	   92.0598
 0.23266	 -112.6814	   94.0155
 0.24766	 -113.4154	   94.9553
 0.26266	 -113.3471	   94.8678
 0.27766	 -112.4746	   93.7507
 0.29266	 -110.8032	   91.6105
 0.30765	 -108.3452	   88.4631
 0.32265	 -105.1205	   84.3338
 0.33765	 -101.1561	   79.2576
 0.35265	  -96.4865	   73.2781
 0.36765	  -91.1526	   66.4482
 0.38264	  -85.2023	   58.8290
 0.39764	  -78.6894	   50.4893
 0.41264	  -71.6729	   41.5049
 0.42764	  -64.2169	   31.9576
 0.44263	  -56.3894	   21.9346
 0.45763	  -48.2615	   11.5270
 0.47263	  -39.9068	    0.8289
 0.48763	  -31.4005	  -10.0631
 0.50263	  -22.8187	  -21.0520
 0.51762	  -14.2374	  -32.0403
 0.53262	   -5.7318	  -42.9314
 0.54762	    2.6239	  -53.6307
 0.56262	   10.7575	  -64.0457
 0.57762	   18.5995	  -74.0872
 0.59261	   26.0829	  -83.6696
 0.60761	   33.1443	  -92.7115
 0.62261	   39.7236	 -101.1362
 0.63761	   45.7651	 -108.8722
 0.65261	   51.2170	 -115.8533
 0.66761	   56.0324	 -122.0194
 0.68260	   60.1691	 -127.3163
 0.69760	   63.5900	 -131.6967
 0.71260	   66.2636	 -135.1201
 0.72760	   68.1640	 -137.5535
 0.74260	   69.2715	 -138.9717
 0.75759	   69.5727	 -139.3575
 0.77259	   69.0612	 -138.7024
 0.78759	   67.7372	 -137.0071
 0.80259	   65.6085	 -134.2813
 0.81759	   62.6902	 -130.5445
 0.83258	   59.0051	 -125.8258
[truncated: 616,870 more chars]
