# Supplementary material for: Discovery of the most compact 3+1-type quadruple star system TIC 120362137
Source: Nat Commun. 2026 Mar 3;17:1859. doi: 10.1038/s41467-026-69223-4 (PMC12957322; doi:10.1038/s41467-026-69223-4)
Supplement: Supplementary file 13 — Source Data [file 41467_2026_69223_MOESM13_ESM.zip › SDF_Fig4b_part5.txt]

#Figure 4b
#
#SDF_Fig4b_part5.txt
#
# Residual RV data of component Ab folded according to the phase of the inner orbit. Orange circles with error bars in the lower part of the plot
#
#x Orbital phase of the inner orbit (not ordered)
#y Measured minus modelled RVs of component Ab [in km/s]
#z Observational uncertainties of the measured RVs of component Ab [in km/s]
 0.50850	    7.35	    2.57
 0.92836	    0.67	    2.45
 0.47444	   -5.46	    2.50
 0.57565	   -3.77	    7.40
 0.18628	    2.40	   16.29
 0.79705	   11.01	    1.55
 0.88760	  -13.01	    9.15
 0.18428	    1.56	    5.72
 0.80124	   12.50	    5.60
 0.08585	  -15.40	    4.41
 0.09853	   -4.66	    6.44
 0.64327	   -9.29	    0.58
 0.91269	   -3.61	    1.00
 0.28735	    0.92	    0.40
 0.61155	   -0.56	    1.12
 0.22129	    2.02	    0.65
 0.53785	   -3.43	    1.35
 0.12322	   -0.23	    0.35
 0.44277	    5.63	    0.86
 0.73541	   13.16	    1.63
 0.33359	   -0.37	    0.82
 0.33539	   -6.59	    1.00
 0.97277	    3.05	   11.51
 0.27661	    1.12	    1.74
 0.70383	   -0.85	    0.72
 0.71428	   -5.78	    0.98
 0.75331	    0.71	    1.58
 0.25052	   -0.09	    1.58
 0.93352	    0.48	    1.63
 0.05611	    1.03	    1.42
 0.65959	    0.43	    1.63
 0.55501	   -9.57	    2.93
 0.30751	   -1.24	    2.99
 0.61365	   -0.09	    6.16
 0.87139	   -0.06	    1.68
 0.10217	   -0.74	    1.82
 0.41459	    1.24	    1.38
 0.96615	    2.57	    1.79
 0.17977	   -1.21	    1.61
 0.34969	   -0.39	    1.76
 0.09105	   -1.13	    1.42
 0.58066	    0.96	    1.72
 0.84349	    1.07	    1.31
 0.88966	    0.62	    1.09
 0.23612	   -1.88	    1.28
 0.50101	    4.69	    1.51
 0.19097	  -10.36	    3.68
 0.61439	   -1.13	    1.52
 0.35987	   -1.34	    3.83
 0.84363	    2.54	    1.33
 0.75453	    0.39	    1.07
 0.36893	    1.07	    1.33
 0.30630	    1.29	    1.38
 0.69136	   -1.08	    1.33
 0.05126	   -3.49	    1.62
 0.21601	    0.21	    1.68
 0.81453	    0.67	    1.51
 0.79632	   -2.24	    1.50
 0.76968	    0.51	    1.52
 0.88320	   -0.42	    1.30
 0.61921	   -0.09	    1.46
 0.68687	   -1.21	    1.21
 0.79084	   -0.99	    1.23
 0.04681	   -1.94	    1.44
 0.88794	    0.30	    0.95
 0.38232	   -0.94	    1.58
 0.21770	   -1.10	    1.25
 0.05083	   -3.55	    1.97
 0.34603	   -1.78	    1.35
 0.65760	   -1.60	    1.40
 0.60857	   -1.35	    1.53
 0.14867	   -1.04	    1.59
 0.27499	   -0.48	    1.15
 0.68134	   -1.03	    1.34
 0.33239	   -0.81	    1.46
 0.61436	   -0.62	    1.61
 0.35632	   -2.51	    1.28
 0.28183	   -0.97	    0.92
 0.70989	   -0.17	    1.43
 0.36551	   -0.08	    1.14
 0.80726	    2.49	    1.31
 0.81649	    0.80	    1.52
 0.16142	   -2.42	    1.30
 0.60665	   -2.02	    0.96
 0.74962	   -1.73	    1.40
 0.87027	   -7.34	    3.04
 0.08713	  -11.87	    5.49
 0.20579	   -1.50	    1.17
 0.39194	    0.32	    1.54
 0.72150	    1.24	    1.38
 0.86558	    0.64	    1.26
 0.71003	   -1.03	    1.40
 0.30817	   -5.14	    1.75
 0.77395	   -0.79	    1.46
 0.31608	    0.78	    1.38
 0.62951	    1.09	    1.57
 0.14481	   -0.35	    1.74
 0.11029	   -2.52	    1.43
 0.11870	   -0.37	    1.03
 0.80656	    0.53	    0.84
 0.13217	    2.93	    0.88
 0.16306	   -0.66	    1.28
 0.69298	    1.78	    1.05
 0.60810	    4.20	    1.08
 0.29363	   -0.95	    1.28
 0.81973	    1.20	    1.35
 0.86174	    1.82	    1.42
