# Supplementary material for: Discovery of the most compact 3+1-type quadruple star system TIC 120362137
Source: Nat Commun. 2026 Mar 3;17:1859. doi: 10.1038/s41467-026-69223-4 (PMC12957322; doi:10.1038/s41467-026-69223-4)
Supplement: Supplementary file 13 — Source Data [file 41467_2026_69223_MOESM13_ESM.zip › SDF_Fig4c_part1.txt]

# Figure 4c
#
#SDF_Fig4c_part1.txt
#
# All measured medium orbit RVs of component Aa folded according to the phase of the medium orbit. Red circles in the upper part of the plot.
#
#x Orbital phase of the medium orbit (not ordered)
#y Measured medium orbit RVs of component Aa [in km/s}
 0.67315	  -26.2140
 0.82905	   -8.7718
 0.92866	    3.8189
 0.41413	  -50.9428
 0.45346	  -44.8556
 0.49281	  -35.4439
 0.07847	   -4.4018
 0.09758	    5.7260
 0.13733	    5.7470
 0.15567	  -27.4154
 0.15649	  -16.8976
 0.70698	  -38.5118
 0.72434	  -30.5500
 0.94175	   10.8221
 0.15591	  -12.2063
 0.19519	  -20.2058
 0.21559	  -30.4348
 0.25330	  -34.6587
 0.27389	  -32.0347
 0.29274	  -26.9917
 0.33128	  -44.3286
 0.33139	  -50.5573
 0.37246	  -43.3585
 0.39203	  -45.9501
 0.54840	  -44.7463
 0.54908	  -49.6395
 0.90452	    3.9230
 0.45195	  -47.7827
 0.88250	   -0.3174
 0.01925	   16.5877
 0.05813	   13.3338
 0.37068	  -56.8216
 0.54801	  -45.0599
 0.56774	  -42.5184
 0.90647	    3.1325
 0.98576	   12.9850
 0.19916	  -21.1143
 0.29912	  -39.1815
 0.37731	  -48.8564
 0.58153	  -41.6836
 0.62929	  -38.0888
 0.66084	  -32.6647
 0.80662	  -12.5367
 0.00287	   15.2584
 0.21846	  -29.1325
 0.68650	  -25.8153
 0.05308	    2.9690
 0.72461	  -26.6418
 0.83706	   -9.8497
 0.93265	    9.5969
 0.05576	   13.4278
 0.09534	    7.7120
 0.15573	   -8.2976
 0.30939	  -44.4190
 0.52585	  -48.6639
 0.85859	   -4.7183
 0.89715	    2.1056
 0.34695	  -48.9768
 0.92223	    5.2432
 0.05839	   12.6851
 0.23466	  -31.2903
 0.62557	  -37.8049
 0.01882	   13.1385
 0.03531	   12.3337
 0.15392	   -6.9276
 0.25020	  -35.4711
 0.36844	  -49.7477
 0.48654	  -50.8998
 0.50556	  -48.0926
 0.71891	  -27.2454
 0.78017	  -18.6956
 0.07267	   10.7508
 0.20966	  -23.8792
 0.36468	  -49.7988
 0.40663	  -50.5293
 0.42479	  -50.2478
 0.24569	  -34.8699
 0.30532	  -44.5653
 0.46175	  -49.1487
 0.69726	  -28.3006
 0.85457	   -3.5781
 0.04844	   13.8975
 0.26394	  -38.7920
 0.19174	  -18.5101
 0.52308	  -47.3545
 0.59527	  -46.7121
 0.67367	  -42.7229
 0.68131	  -31.4536
 0.69331	  -28.1782
 0.97224	   10.2778
 0.11037	    7.2527
 0.22920	  -28.6423
 0.39658	  -55.6882
 0.61987	  -37.5384
 0.91249	    2.2984
 0.12596	    4.6711
 0.22358	  -26.0275
 0.47906	  -51.1264
 0.12385	    3.8596
 0.55471	  -42.5104
 0.70454	  -23.6776
 0.77096	  -18.6466
 0.99837	   12.3932
 0.05733	   16.3962
 0.55247	  -44.1970
 0.65079	  -31.7497
 0.84677	   -5.7027
