# Supplementary material for: Discovery of the most compact 3+1-type quadruple star system TIC 120362137
Source: Nat Commun. 2026 Mar 3;17:1859. doi: 10.1038/s41467-026-69223-4 (PMC12957322; doi:10.1038/s41467-026-69223-4)
Supplement: Supplementary file 13 — Source Data [file 41467_2026_69223_MOESM13_ESM.zip › SDF_Fig4c_part2.txt]

# Figure 4c
#
#SDF_Fig4c_part2.txt
#
# All measured medium orbit RVs of component Ab folded according to the phase of the medium orbit. Orange circles in the upper part of the plot.
#
#x Orbital phase of the medium orbit (not ordered)
#y Measured medium orbit RVs of component Ab [in km/s}
 0.82905	   -8.2592
 0.92866	    7.0228
 0.41413	  -44.8709
 0.45346	  -48.1559
 0.49281	  -45.0371
 0.07847	   33.1023
 0.15567	  -20.4229
 0.15649	  -18.4424
 0.70698	  -23.9896
 0.72434	  -16.8016
 0.94175	   12.5214
 0.15591	  -12.0884
 0.19519	  -19.2613
 0.21559	  -38.9220
 0.25330	  -32.3419
 0.27389	  -35.9282
 0.29274	  -42.3188
 0.33128	  -44.5166
 0.33139	  -45.2882
 0.37246	  -55.3187
 0.39203	  -40.9526
 0.54840	  -45.2526
 0.54908	  -44.9523
 0.90452	    2.6495
 0.17816	   -6.7994
 0.45195	  -44.6606
 0.88250	   -0.1768
 0.01925	   15.9970
 0.05813	   11.2930
 0.37068	  -53.7004
 0.39789	  -51.9213
 0.54801	  -53.3657
 0.56665	  -46.4438
 0.58688	  -33.3341
 0.90647	    3.0564
 0.98576	   14.4170
 0.19916	  -21.6000
 0.29912	  -40.1036
 0.37731	  -48.5897
 0.58153	  -40.8344
 0.62929	  -35.6213
 0.66084	  -35.8165
 0.80662	  -14.5035
 0.00287	   13.2976
 0.21846	  -27.5397
 0.05308	   24.4359
 0.72461	  -28.1792
 0.83706	   -4.2934
 0.93265	    7.1706
 0.05576	   13.5473
 0.09534	    7.8411
 0.15573	   -8.0823
 0.30939	  -45.5378
 0.52585	  -48.2980
 0.85859	   -3.0754
 0.89715	    2.4500
 0.34695	  -46.4103
 0.92223	    4.8035
 0.05839	   13.0709
 0.23466	  -33.6312
 0.62557	  -38.3788
 0.01882	   15.3806
 0.03531	   12.6560
 0.15392	   -7.9185
 0.25020	  -34.9170
 0.36844	  -46.7845
 0.48654	  -48.9109
 0.50556	  -46.3162
 0.71891	  -26.8598
 0.78017	  -19.9007
 0.07267	   12.5738
 0.20966	  -22.2658
 0.36468	  -49.1124
 0.40663	  -51.7088
 0.42479	  -51.9375
 0.24569	  -33.1147
 0.30532	  -41.3232
 0.46175	  -48.1621
 0.69726	  -28.2627
 0.85457	   -5.9448
 0.04844	   13.0592
 0.26394	  -34.3280
 0.19174	  -13.8576
 0.52308	  -44.7911
 0.59527	  -51.1754
 0.65408	  -19.6828
 0.68131	  -30.4518
 0.71269	  -31.5629
 0.97224	   10.0697
 0.11037	    6.3350
 0.22920	  -28.0491
 0.61987	  -37.0216
 0.91249	    2.0030
 0.12596	    0.1175
 0.22358	  -23.3339
 0.47906	  -47.7808
 0.06160	   10.8899
 0.07960	   17.3529
 0.12385	    4.2990
 0.33931	  -47.6035
 0.55471	  -43.1253
 0.70454	  -26.8733
 0.77096	  -17.2884
 0.99837	   10.8043
 0.05733	   11.8592
 0.55247	  -40.9410
 0.65079	  -32.8602
 0.84677	   -9.1864
