# Supplementary material for: Discovery of the most compact 3+1-type quadruple star system TIC 120362137
Source: Nat Commun. 2026 Mar 3;17:1859. doi: 10.1038/s41467-026-69223-4 (PMC12957322; doi:10.1038/s41467-026-69223-4)
Supplement: Supplementary file 13 — Source Data [file 41467_2026_69223_MOESM13_ESM.zip › SDF_Fig4c_part3.txt]

# Figure 4c
#
#SDF_Fig4c_part3.txt
#
# All measured medium orbit RVs of component B folded according to the phase of the medium orbit. Blue circles in the upper part of the plot.
#
#x Orbital phase of the medium orbit (not ordered)
#y Measured medium orbit RVs of component B [in km/s}
 0.67315	   -2.07
 0.82905	  -44.20
 0.92866	  -86.80
 0.90452	  -76.34
 0.17816	  -41.36
 0.45195	   23.19
 0.88250	  -61.27
 0.01925	 -106.53
 0.05813	  -86.50
 0.39789	   36.47
 0.59292	   18.15
 0.90647	  -84.10
 0.98576	  -87.57
 0.19916	  -26.56
 0.29912	   20.18
 0.37731	   25.49
 0.62929	   -0.45
 0.80662	  -39.76
 0.00287	  -94.95
 0.21846	  -24.41
 0.68650	    3.97
 0.72461	    1.77
 0.05576	  -83.58
 0.09534	  -77.94
 0.15573	  -51.46
 0.30939	   33.58
 0.52585	   21.52
 0.85859	  -55.74
 0.89715	  -66.40
 0.34695	   46.12
 0.92223	  -68.01
 0.05839	  -88.54
 0.23466	   11.29
 0.62557	   19.85
 0.01882	  -86.59
 0.03531	 -106.12
 0.15392	  -44.68
 0.25020	   -2.31
 0.36844	   29.93
 0.48654	   23.65
 0.50556	   16.90
 0.71891	    4.06
 0.78017	  -14.31
 0.07267	  -81.42
 0.20966	  -28.35
 0.36468	   35.30
 0.40663	   31.19
 0.42479	   33.67
 0.24569	  -15.28
 0.30532	    8.37
 0.46175	   33.46
 0.69726	  -22.34
 0.85457	  -57.43
 0.04844	  -93.22
 0.26394	   -7.50
 0.52308	   30.79
 0.68131	  -25.40
 0.97224	  -85.31
 0.11037	  -88.33
 0.22920	   -5.95
 0.61987	   12.15
 0.91249	  -79.07
 0.12596	  -75.03
 0.22358	  -25.42
 0.47906	   22.85
 0.12385	  -75.60
 0.33931	   21.55
 0.55471	   20.43
 0.55247	    7.90
 0.65079	    1.30
 0.84677	  -54.50
