# Supplementary material for: Discovery of the most compact 3+1-type quadruple star system TIC 120362137
Source: Nat Commun. 2026 Mar 3;17:1859. doi: 10.1038/s41467-026-69223-4 (PMC12957322; doi:10.1038/s41467-026-69223-4)
Supplement: Supplementary file 13 — Source Data [file 41467_2026_69223_MOESM13_ESM.zip › SDF_Fig4c_part4.txt]

# Figure 4c
#
#SDF_Fig4c_part4.txt
#
# Modelled outer orbit RVs of components AB [(Aa+Ab)+B] and C folded according to the phase of the outer orbit. Black and gray lines in the upper part of the plot.
#
#x Orbital phase of the outer orbit (not ordered)
#y Modelled medium orbit RVs of component AB [in km/s}
#z Modelled medium orbit RVs of component C [in km/s}
 0.67315	  -33.5671	    2.0747
 0.67412	  -33.4557	    1.8414
 0.67509	  -33.3439	    1.6076
 0.67605	  -33.2319	    1.3731
 0.67702	  -33.1195	    1.1378
 0.67799	  -33.0068	    0.9019
 0.67895	  -32.8936	    0.6651
 0.67992	  -32.7801	    0.4274
 0.68088	  -32.6661	    0.1889
 0.68185	  -32.5517	   -0.0507
 0.68282	  -32.4367	   -0.2913
 0.68378	  -32.3212	   -0.5330
 0.68475	  -32.2052	   -0.7760
 0.68572	  -32.0885	   -1.0201
 0.68668	  -31.9712	   -1.2655
 0.68765	  -31.8533	   -1.5123
 0.68861	  -31.7348	   -1.7604
 0.68958	  -31.6156	   -2.0099
 0.69055	  -31.4958	   -2.2608
 0.69151	  -31.3753	   -2.5130
 0.69248	  -31.2541	   -2.7666
 0.69345	  -31.1323	   -3.0216
 0.69441	  -31.0099	   -3.2778
 0.69538	  -30.8868	   -3.5353
 0.69634	  -30.7632	   -3.7940
 0.69731	  -30.6391	   -4.0538
 0.69828	  -30.5145	   -4.3147
 0.69924	  -30.3893	   -4.5766
 0.70021	  -30.2637	   -4.8395
 0.70118	  -30.1378	   -5.1032
 0.70214	  -30.0114	   -5.3677
 0.70311	  -29.8846	   -5.6330
 0.70407	  -29.7576	   -5.8989
 0.70504	  -29.6302	   -6.1656
 0.70601	  -29.5025	   -6.4328
 0.70697	  -29.3745	   -6.7007
 0.70794	  -29.2462	   -6.9692
 0.70891	  -29.1177	   -7.2383
 0.70987	  -28.9888	   -7.5080
 0.71084	  -28.8596	   -7.7784
 0.71180	  -28.7301	   -8.0495
 0.71277	  -28.6002	   -8.3214
 0.71374	  -28.4699	   -8.5941
 0.71470	  -28.3392	   -8.8676
 0.71567	  -28.2081	   -9.1422
 0.71664	  -28.0764	   -9.4177
 0.71760	  -27.9442	   -9.6944
 0.71857	  -27.8115	   -9.9723
 0.71953	  -27.6781	  -10.2514
 0.72050	  -27.5441	  -10.5318
 0.72147	  -27.4095	  -10.8136
 0.72243	  -27.2742	  -11.0968
 0.72340	  -27.1382	  -11.3814
 0.72437	  -27.0015	  -11.6675
 0.72533	  -26.8641	  -11.9551
 0.72630	  -26.7260	  -12.2442
 0.72726	  -26.5872	  -12.5347
 0.72823	  -26.4477	  -12.8267
 0.72920	  -26.3076	  -13.1200
 0.73016	  -26.1668	  -13.4146
 0.73113	  -26.0255	  -13.7104
 0.73210	  -25.8836	  -14.0075
 0.73306	  -25.7412	  -14.3056
 0.73403	  -25.5983	  -14.6047
 0.73499	  -25.4549	  -14.9047
 0.73596	  -25.3112	  -15.2055
 0.73693	  -25.1671	  -15.5071
 0.73789	  -25.0227	  -15.8094
 0.73886	  -24.8780	  -16.1122
 0.73983	  -24.7330	  -16.4157
 0.74079	  -24.5878	  -16.7197
 0.74176	  -24.4423	  -17.0242
 0.74272	  -24.2966	  -17.3292
 0.74369	  -24.1506	  -17.6348
 0.74466	  -24.0043	  -17.9409
 0.74562	  -23.8578	  -18.2476
 0.74659	  -23.7109	  -18.5550
 0.74756	  -23.5637	  -18.8631
 0.74852	  -23.4161	  -19.1720
 0.74949	  -23.2681	  -19.4818
 0.75045	  -23.1196	  -19.7926
 0.75142	  -22.9707	  -20.1044
 0.75239	  -22.8211	  -20.4174
 0.75335	  -22.6710	  -20.7316
 0.75432	  -22.5203	  -21.0470
 0.75529	  -22.3690	  -21.3638
 0.75625	  -22.2169	  -21.6821
 0.75722	  -22.0642	  -22.0018
 0.75818	  -21.9107	  -22.3230
 0.75915	  -21.7565	  -22.6457
 0.76012	  -21.6016	  -22.9699
 0.76108	  -21.4460	  -23.2957
 0.76205	  -21.2897	  -23.6228
 0.76302	  -21.1327	  -23.9514
 0.76398	  -20.9751	  -24.2814
 0.76495	  -20.8168	  -24.6126
 0.76591	  -20.6580	  -24.9451
 0.76688	  -20.4986	  -25.2786
 0.76785	  -20.3388	  -25.6132
 0.76881	  -20.1785	  -25.9487
 0.76978	  -20.0178	  -26.2851
 0.77075	  -19.8567	  -26.6221
 0.77171	  -19.6954	  -26.9599
 0.77268	  -19.5337	  -27.2982
 0.77364	  -19.3719	  -27.6370
 0.77461	  -19.2098	  -27.9763
 0.77558	  -19.0475	  -28.3160
 0.77654	  -18.8850	  -28.6561
 0.77751	  -18.7223	  -28.9966
 0.77848	  -18.5594	  -29.3375
 0.77944	  -18.3963	  -29.6788
 0.78041	  -18.2330	  -30.0206
 0.78137	  -18.0695	  -30.3630
 0.78234	  -17.9056	  -30.7060
 0.78331	  -17.7414	  -31.0497
 0.78427	  -17.5768	  -31.3941
 0.78524	  -17.4119	  -31.7394
 0.78621	  -17.2464	  -32.0857
 0.78717	  -17.0805	  -32.4330
 0.78814	  -16.9140	  -32.7815
 0.78910	  -16.7469	  -33.1313
 0.79007	  -16.5791	  -33.4824
 0.79104	  -16.4107	  -33.8348
 0.79200	  -16.2416	  -34.1887
 0.79297	  -16.0719	  -34.5442
 0.79394	  -15.9013	  -34.9011
 0.79490	  -15.7301	  -35.2595
 0.79587	  -15.5581	  -35.6195
 0.79683	  -15.3854	  -35.9809
 0.79780	  -15.2121	  -36.3437
 0.79877	  -15.0381	  -36.7078
 0.79973	  -14.8636	  -37.0732
 0.80070	  -14.6884	  -37.4397
 0.80167	  -14.5129	  -37.8073
 0.80263	  -14.3368	  -38.1757
 0.80360	  -14.1604	  -38.5449
 0.80456	  -13.9837	  -38.9148
 0.80553	  -13.8067	  -39.2852
 0.80650	  -13.6296	  -39.6560
 0.80746	  -13.4523	  -40.0271
 0.80843	  -13.2748	  -40.3985
 0.80940	  -13.0974	  -40.7700
 0.81036	  -12.9198	  -41.1416
 0.81133	  -12.7422	  -41.5133
 0.81229	  -12.5646	  -41.8851
 0.81326	  -12.3869	  -42.2570
 0.81423	  -12.2092	  -42.6290
 0.81519	  -12.0314	  -43.0011
 0.81616	  -11.8535	  -43.3735
 0.81713	  -11.6754	  -43.7462
 0.81809	  -11.4971	  -44.1194
 0.81906	  -11.3186	  -44.4930
 0.82002	  -11.1398	  -44.8673
 0.82099	  -10.9606	  -45.2423
 0.82196	  -10.7811	  -45.6182
 0.82292	  -10.6010	  -45.9950
 0.82389	  -10.4205	  -46.3728
 0.82486	  -10.2394	  -46.7518
 0.82582	  -10.0578	  -47.1320
 0.82679	   -9.8756	  -47.5134
 0.82775	   -9.6927	  -47.8961
 0.82872	   -9.5093	  -48.2801
 0.82969	   -9.3252	  -48.6654
 0.83065	   -9.1405	  -49.0520
 0.83162	   -8.9552	  -49.4399
 0.83259	   -8.7693	  -49.8288
 0.83355	   -8.5830	  -50.2189
 0.83452	   -8.3962	  -50.6099
 0.83548	   -8.2089	  -51.0018
 0.83645	   -8.0214	  -51.3944
 0.83742	   -7.8335	  -51.7876
 0.83838	   -7.6455	  -52.1812
 0.83935	   -7.4573	  -52.5751
 0.84032	   -7.2690	  -52.9692
 0.84128	   -7.0807	  -53.3633
 0.84225	   -6.8924	  -53.7574
 0.84321	   -6.7043	  -54.1512
 0.84418	   -6.5163	  -54.5447
 0.84515	   -6.3284	  -54.9379
 0.84611	   -6.1407	  -55.3307
 0.84708	   -5.9533	  -55.7231
 0.84805	   -5.7660	  -56.1150
 0.84901	   -5.5790	  -56.5064
 0.84998	   -5.3922	  -56.8975
 0.85094	   -5.2055	  -57.2882
 0.85191	   -5.0189	  -57.6787
 0.85288	   -4.8325	  -58.0690
 0.85384	   -4.6460	  -58.4592
 0.85481	   -4.4596	  -58.8494
 0.85578	   -4.2731	  -59.2398
 0.85674	   -4.0865	  -59.6304
 0.85771	   -3.8997	  -60.0214
 0.85867	   -3.7127	  -60.4129
 0.85964	   -3.5253	  -60.8049
 0.86061	   -3.3377	  -61.1976
 0.86157	   -3.1497	  -61.5911
 0.86254	   -2.9613	  -61.9855
 0.86351	   -2.7725	  -62.3806
 0.86447	   -2.5833	  -62.7767
 0.86544	   -2.3937	  -63.1735
 0.86640	   -2.2037	  -63.5712
 0.86737	   -2.0133	  -63.9697
 0.86834	   -1.8227	  -64.3687
 0.86930	   -1.6318	  -64.7683
 0.87027	   -1.4407	  -65.1683
 0.87123	   -1.2494	  -65.5686
 0.87220	   -1.0582	  -65.9688
 0.87317	   -0.8670	  -66.3690
 0.87413	   -0.6760	  -66.7688
 0.87510	   -0.4852	  -67.1681
 0.87607	   -0.2948	  -67.5667
 0.87703	   -0.1047	  -67.9645
 0.87800	    0.0848	  -68.3612
 0.87896	    0.2738	  -68.7569
 0.87993	    0.4622	  -69.1512
 0.88090	    0.6500	  -69.5443
 0.88186	    0.8371	  -69.9359
 0.88283	    1.0236	  -70.3261
 0.88380	    1.2093	  -70.7149
 0.88476	    1.3944	  -71.1023
 0.88573	    1.5788	  -71.4883
 0.88669	    1.7626	  -71.8730
 0.88766	    1.9458	  -72.2565
 0.88863	    2.1285	  -72.6389
 0.88959	    2.3107	  -73.0202
 0.89056	    2.4925	  -73.4007
 0.89153	    2.6739	  -73.7804
 0.89249	    2.8550	  -74.1594
 0.89346	    3.0358	  -74.5379
 0.89442	    3.2165	  -74.9160
 0.89539	    3.3969	  -75.2938
 0.89636	    3.5773	  -75.6712
 0.89732	    3.7575	  -76.0485
 0.89829	    3.9377	  -76.4257
 0.89926	    4.1178	  -76.8027
 0.90022	    4.2979	  -77.1795
 0.90119	    4.4779	  -77.5562
 0.90215	    4.6577	  -77.9326
 0.90312	    4.8374	  -78.3087
 0.90409	    5.0168	  -78.6843
 0.90505	    5.1960	  -79.0594
 0.90602	    5.3748	  -79.4337
 0.90699	    5.5532	  -79.8070
 0.90795	    5.7311	  -80.1793
 0.90892	    5.9083	  -80.5502
 0.90988	    6.0848	  -80.9197
 0.91085	    6.2605	  -81.2874
 0.91182	    6.4352	  -81.6532
 0.91278	    6.6090	  -82.0169
 0.91375	    6.7817	  -82.3783
 0.91472	    6.9532	  -82.7373
 0.91568	    7.1235	  -83.0938
 0.91665	    7.2925	  -83.4475
 0.91761	    7.4602	  -83.7985
 0.91858	    7.6265	  -84.1466
 0.91955	    7.7915	  -84.4919
 0.92051	    7.9550	  -84.8342
 0.92148	    8.1172	  -85.1737
 0.92245	    8.2780	  -85.5103
 0.92341	    8.4375	  -85.8440
 0.92438	    8.5956	  -86.1750
 0.92534	    8.7525	  -86.5034
 0.92631	    8.9082	  -86.8292
 0.92728	    9.0626	  -87.1525
 0.92824	    9.2160	  -87.4735
 0.92921	    9.3683	  -87.7923
 0.93018	    9.5196	  -88.1089
 0.93114	    9.6699	  -88.4236
 0.93211	    9.8194	  -88.7364
 0.93307	    9.9679	  -89.0473
 0.93404	   10.1157	  -89.3566
 0.93501	   10.2626	  -89.6641
 0.93597	   10.4087	  -89.9700
 0.93694	   10.5541	  -90.2742
 0.93791	   10.6986	  -90.5766
 0.93887	   10.8422	  -90.8773
 0.93984	   10.9850	  -91.1761
 0.94080	   11.1267	  -91.4728
 0.94177	   11.2675	  -91.7673
 0.94274	   11.4070	  -92.0595
 0.94370	   11.5454	  -92.3490
 0.94467	   11.6823	  -92.6357
 0.94564	   11.8178	  -92.9193
 0.94660	   11.9518	  -93.1996
 0.94757	   12.0840	  -93.4764
 0.94853	   12.2144	  -93.7494
 0.94950	   12.3429	  -94.0184
 0.95047	   12.4694	  -94.2832
 0.95143	   12.5939	  -94.5436
 0.95240	   12.7161	  -94.7995
 0.95337	   12.8361	  -95.0507
 0.95433	   12.9539	  -95.2972
 0.95530	   13.0694	  -95.5389
 0.95626	   13.1825	  -95.7756
 0.95723	   13.2933	  -96.0075
 0.95820	   13.4017	  -96.2345
 0.95916	   13.5078	  -96.4566
 0.96013	   13.6117	  -96.6739
 0.96110	   13.7132	  -96.8865
 0.96206	   13.8125	  -97.0944
 0.96303	   13.9097	  -97.2977
 0.96399	   14.0047	  -97.4966
 0.96496	   14.0976	  -97.6911
 0.96593	   14.1885	  -97.8814
 0.96689	   14.2775	  -98.0675
 0.96786	   14.3645	  -98.2497
 0.96883	   14.4496	  -98.4279
 0.96979	   14.5329	  -98.6022
 0.97076	   14.6144	  -98.7728
 0.97172	   14.6941	  -98.9396
 0.97269	   14.7720	  -99.1027
 0.97366	   14.8482	  -99.2621
 0.97462	   14.9226	  -99.4179
 0.97559	   14.9952	  -99.5698
 0.97656	   15.0659	  -99.7179
 0.97752	   15.1348	  -99.8620
 0.97849	   15.2017	 -100.0021
 0.97945	   15.2666	 -100.1379
 0.98042	   15.3294	 -100.2694
 0.98139	   15.3901	 -100.3963
 0.98235	   15.4484	 -100.5184
 0.98332	   15.5044	 -100.6355
 0.98429	   15.5579	 -100.7475
 0.98525	   15.6088	 -100.8541
 0.98622	   15.6571	 -100.9552
 0.98718	   15.7026	 -101.0504
 0.98815	   15.7452	 -101.1397
 0.98912	   15.7850	 -101.2228
 0.99008	   15.8217	 -101.2997
 0.99105	   15.8553	 -101.3701
 0.99202	   15.8859	 -101.4340
 0.99298	   15.9132	 -101.4913
 0.99395	   15.9374	 -101.5419
 0.99491	   15.9583	 -101.5857
 0.99588	   15.9760	 -101.6227
 0.99685	   15.9905	 -101.6530
 0.99781	   16.0017	 -101.6765
 0.99878	   16.0098	 -101.6933
 0.99975	   16.0146	 -101.7035
 0.00071	   16.0164	 -101.7072
 0.00168	   16.0151	 -101.7045
 0.00264	   16.0108	 -101.6955
 0.00361	   16.0036	 -101.6804
 0.00458	   15.9935	 -101.6593
 0.00554	   15.9807	 -101.6324
 0.00651	   15.9651	 -101.5999
 0.00748	   15.9470	 -101.5619
 0.00844	   15.9263	 -101.5186
 0.00941	   15.9031	 -101.4702
 0.01037	   15.8776	 -101.4166
 0.01134	   15.8496	 -101.3582
 0.01231	   15.8193	 -101.2948
 0.01327	   15.7868	 -101.2266
 0.01424	   15.7518	 -101.1535
 0.01521	   15.7146	 -101.0755
 0.01617	   15.6749	 -100.9925
 0.01714	   15.6329	 -100.9045
 0.01810	   15.5884	 -100.8113
 0.01907	   15.5413	 -100.7128
 0.02004	   15.4916	 -100.6087
 0.02100	   15.4391	 -100.4990
 0.02197	   15.3839	 -100.3833
 0.02294	   15.3257	 -100.2616
 0.02390	   15.2646	 -100.1337
 0.02487	   15.2004	  -99.9992
 0.02583	   15.1330	  -99.8582
 0.02680	   15.0623	  -99.7103
 0.02777	   14.9884	  -99.5555
 0.02873	   14.9111	  -99.3937
 0.02970	   14.8303	  -99.2247
 0.03067	   14.7461	  -99.0485
 0.03163	   14.6585	  -98.8650
 0.03260	   14.5673	  -98.6742
 0.03356	   14.4727	  -98.4761
 0.03453	   14.3745	  -98.2707
 0.03550	   14.2730	  -98.0581
 0.03646	   14.1680	  -97.8384
 0.03743	   14.0597	  -97.6117
 0.03840	   13.9481	  -97.3781
 0.03936	   13.8333	  -97.1379
 0.04033	   13.7154	  -96.8911
 0.04129	   13.5945	  -96.6381
 0.04226	   13.4707	  -96.3790
 0.04323	   13.3442	  -96.1140
 0.04419	   13.2149	  -95.8435
 0.04516	   13.0831	  -95.5675
 0.04612	   12.9488	  -95.2865
 0.04709	   12.8121	  -95.0004
 0.04806	   12.6732	  -94.7097
 0.04902	   12.5321	  -94.4144
 0.04999	   12.3890	  -94.1148
 0.05096	   12.2438	  -93.8108
 0.05192	   12.0966	  -93.5027
 0.05289	   11.9474	  -93.1906
 0.05385	   11.7963	  -92.8743
 0.05482	   11.6433	  -92.5540
 0.05579	   11.4883	  -92.2296
 0.05675	   11.3313	  -91.9010
 0.05772	   11.1723	  -91.5683
 0.05869	   11.0113	  -91.2311
 0.05965	   10.8481	  -90.8895
 0.06062	   10.6826	  -90.5433
 0.06158	   10.5150	  -90.1923
 0.06255	   10.3449	  -89.8364
 0.06352	   10.1725	  -89.4755
 0.06448	    9.9975	  -89.1092
 0.06545	    9.8200	  -88.7376
 0.06642	    9.6398	  -88.3605
 0.06738	    9.4569	  -87.9777
 0.06835	    9.2713	  -87.5892
 0.06931	    9.0829	  -87.1948
 0.07028	    8.8917	  -86.7946
 0.07125	    8.6976	  -86.3885
 0.07221	    8.5008	  -85.9766
 0.07318	    8.3012	  -85.5588
 0.07415	    8.0989	  -85.1353
 0.07511	    7.8939	  -84.7063
 0.07608	    7.6864	  -84.2719
 0.07704	    7.4764	  -83.8323
 0.07801	    7.2640	  -83.3878
 0.07898	    7.0494	  -82.9387
 0.07994	    6.8328	  -82.4853
 0.08091	    6.6143	  -82.0279
 0.08188	    6.3940	  -81.5669
 0.08284	    6.1722	  -81.1026
 0.08381	    5.9489	  -80.6353
 0.08477	    5.7245	  -80.1654
 0.08574	    5.4988	  -79.6932
 0.08671	    5.2722	  -79.2189
 0.08767	    5.0447	  -78.7427
 0.08864	    4.8164	  -78.2648
 0.08961	    4.5874	  -77.7854
 0.09057	    4.3576	  -77.3046
 0.09154	    4.1273	  -76.8224
 0.09250	    3.8962	  -76.3387
 0.09347	    3.6644	  -75.8537
 0.09444	    3.4320	  -75.3671
 0.09540	    3.1987	  -74.8789
 0.09637	    2.9646	  -74.3889
 0.09734	    2.7296	  -73.8971
 0.09830	    2.4937	  -73.4032
 0.09927	    2.2566	  -72.9070
 0.10023	    2.0185	  -72.4085
 0.10120	    1.7790	  -71.9074
 0.10217	    1.5383	  -71.4036
 0.10313	    1.2963	  -70.8969
 0.10410	    1.0527	  -70.3872
 0.10507	    0.8078	  -69.8744
 0.10603	    0.5613	  -69.3585
 0.10700	    0.3133	  -68.8394
 0.10796	    0.0637	  -68.3171
 0.10893	   -0.1874	  -67.7916
 0.10990	   -0.4399	  -67.2630
 0.11086	   -0.6939	  -66.7314
 0.11183	   -0.9492	  -66.1969
 0.11280	   -1.2059	  -65.6597
 0.11376	   -1.4637	  -65.1201
 0.11473	   -1.7226	  -64.5782
 0.11569	   -1.9825	  -64.0343
 0.11666	   -2.2431	  -63.4887
 0.11763	   -2.5044	  -62.9418
 0.11859	   -2.7662	  -62.3937
 0.11956	   -3.0285	  -61.8449
 0.12053	   -3.2909	  -61.2956
 0.12149	   -3.5534	  -60.7462
 0.12246	   -3.8159	  -60.1968
 0.12342	   -4.0782	  -59.6477
 0.12439	   -4.3403	  -59.0992
 0.12536	   -4.6020	  -58.5515
 0.12632	   -4.8632	  -58.0046
 0.12729	   -5.1240	  -57.4587
 0.12826	   -5.3843	  -56.9139
 0.12922	   -5.6441	  -56.3702
 0.13019	   -5.9033	  -55.8276
 0.13115	   -6.1621	  -55.2860
 0.13212	   -6.4204	  -54.7453
 0.13309	   -6.6783	  -54.2056
 0.13405	   -6.9358	  -53.6665
 0.13502	   -7.1931	  -53.1281
 0.13599	   -7.4502	  -52.5900
 0.13695	   -7.7071	  -52.0522
 0.13792	   -7.9640	  -51.5145
 0.13888	   -8.2210	  -50.9767
 0.13985	   -8.4780	  -50.4386
 0.14082	   -8.7353	  -49.9001
 0.14178	   -8.9929	  -49.3610
 0.14275	   -9.2507	  -48.8212
 0.14372	   -9.5090	  -48.2807
 0.14468	   -9.7676	  -47.7395
 0.14565	  -10.0266	  -47.1973
 0.14661	  -10.2860	  -46.6544
 0.14758	  -10.5457	  -46.1108
 0.14855	  -10.8057	  -45.5665
 0.14951	  -11.0660	  -45.0218
 0.15048	  -11.3264	  -44.4768
 0.15145	  -11.5868	  -43.9316
 0.15241	  -11.8472	  -43.3867
 0.15338	  -12.1074	  -42.8421
 0.15434	  -12.3672	  -42.2983
 0.15531	  -12.6265	  -41.7554
 0.15628	  -12.8853	  -41.2139
 0.15724	  -13.1433	  -40.6738
 0.15821	  -13.4004	  -40.1356
 0.15918	  -13.6566	  -39.5994
 0.16014	  -13.9117	  -39.0655
 0.16111	  -14.1657	  -38.5340
 0.16207	  -14.4184	  -38.0050
 0.16304	  -14.6699	  -37.4786
 0.16401	  -14.9201	  -36.9549
 0.16497	  -15.1690	  -36.4339
 0.16594	  -15.4166	  -35.9156
 0.16691	  -15.6630	  -35.3999
 0.16787	  -15.9082	  -34.8867
 0.16884	  -16.1522	  -34.3759
 0.16980	  -16.3952	  -33.8674
 0.17077	  -16.6371	  -33.3609
 0.17174	  -16.8782	  -32.8565
 0.17270	  -17.1183	  -32.3538
 0.17367	  -17.3577	  -31.8527
 0.17464	  -17.5965	  -31.3531
 0.17560	  -17.8345	  -30.8547
 0.17657	  -18.0721	  -30.3575
 0.17753	  -18.3091	  -29.8614
 0.17850	  -18.5458	  -29.3661
 0.17947	  -18.7820	  -28.8717
 0.18043	  -19.0178	  -28.3781
 0.18140	  -19.2533	  -27.8852
 0.18237	  -19.4884	  -27.3931
 0.18333	  -19.7231	  -26.9018
 0.18430	  -19.9575	  -26.4113
 0.18526	  -20.1913	  -25.9218
 0.18623	  -20.4247	  -25.4334
 0.18720	  -20.6575	  -24.9461
 0.18816	  -20.8896	  -24.4603
 0.18913	  -21.1210	  -23.9760
 0.19010	  -21.3515	  -23.4934
 0.19106	  -21.5812	  -23.0128
 0.19203	  -21.8098	  -22.5343
 0.19299	  -22.0373	  -22.0581
 0.19396	  -22.2636	  -21.5844
 0.19493	  -22.4886	  -21.1134
 0.19589	  -22.7123	  -20.6452
 0.19686	  -22.9346	  -20.1800
 0.19783	  -23.1554	  -19.7178
 0.19879	  -23.3747	  -19.2587
 0.19976	  -23.5925	  -18.8028
 0.20072	  -23.8088	  -18.3500
 0.20169	  -24.0236	  -17.9005
 0.20266	  -24.2369	  -17.4540
 0.20362	  -24.4488	  -17.0107
 0.20459	  -24.6592	  -16.5703
 0.20556	  -24.8682	  -16.1327
 0.20652	  -25.0759	  -15.6980
 0.20749	  -25.2824	  -15.2658
 0.20845	  -25.4877	  -14.8361
 0.20942	  -25.6919	  -14.4087
 0.21039	  -25.8951	  -13.9835
 0.21135	  -26.0973	  -13.5602
 0.21232	  -26.2986	  -13.1389
 0.21329	  -26.4990	  -12.7193
 0.21425	  -26.6987	  -12.3013
 0.21522	  -26.8977	  -11.8849
 0.21618	  -27.0960	  -11.4699
 0.21715	  -27.2935	  -11.0563
 0.21812	  -27.4905	  -10.6442
 0.21908	  -27.6867	  -10.2334
 0.22005	  -27.8823	   -9.8240
 0.22102	  -28.0771	   -9.4162
 0.22198	  -28.2712	   -9.0099
 0.22295	  -28.4645	   -8.6053
 0.22391	  -28.6570	   -8.2026
 0.22488	  -28.8485	   -7.8018
 0.22585	  -29.0389	   -7.4031
 0.22681	  -29.2283	   -7.0067
 0.22778	  -29.4166	   -6.6127
 0.22875	  -29.6036	   -6.2212
 0.22971	  -29.7893	   -5.8325
 0.23068	  -29.9736	   -5.4467
 0.23164	  -30.1566	   -5.0638
 0.23261	  -30.3381	   -4.6839
 0.23358	  -30.5181	   -4.3072
 0.23454	  -30.6966	   -3.9336
 0.23551	  -30.8736	   -3.5631
 0.23648	  -31.0490	   -3.1958
 0.23744	  -31.2230	   -2.8316
 0.23841	  -31.3956	   -2.4705
 0.23937	  -31.5667	   -2.1123
 0.24034	  -31.7364	   -1.7570
 0.24131	  -31.9048	   -1.4046
 0.24227	  -32.0719	   -1.0548
 0.24324	  -32.2378	   -0.7076
 0.24421	  -32.4026	   -0.3628
 0.24517	  -32.5662	   -0.0203
 0.24614	  -32.7288	    0.3200
 0.24710	  -32.8904	    0.6583
 0.24807	  -33.0510	    0.9945
 0.24904	  -33.2108	    1.3289
 0.25000	  -33.3697	    1.6616
 0.25097	  -33.5278	    1.9925
 0.25194	  -33.6851	    2.3217
 0.25290	  -33.8416	    2.6493
 0.25387	  -33.9974	    2.9753
 0.25483	  -34.1524	    3.2997
 0.25580	  -34.3066	    3.6224
 0.25677	  -34.4599	    3.9435
 0.25773	  -34.6125	    4.2627
 0.25870	  -34.7641	    4.5802
 0.25966	  -34.9149	    4.8957
 0.26063	  -35.0647	    5.2092
 0.26160	  -35.2135	    5.5206
 0.26256	  -35.3612	    5.8298
 0.26353	  -35.5078	    6.1367
 0.26450	  -35.6532	    6.4412
 0.26546	  -35.7975	    6.7431
 0.26643	  -35.9405	    7.0425
 0.26739	  -36.0823	    7.3392
 0.26836	  -36.2227	    7.6331
 0.26933	  -36.3619	    7.9243
 0.27029	  -36.4997	    8.2128
 0.27126	  -36.6361	    8.4984
 0.27223	  -36.7713	    8.7812
 0.27319	  -36.9051	    9.0613
 0.27416	  -37.0376	    9.3387
 0.27512	  -37.1689	    9.6135
 0.27609	  -37.2989	    9.8856
 0.27706	  -37.4277	   10.1553
 0.27802	  -37.5554	   10.4225
 0.27899	  -37.6820	   10.6875
 0.27996	  -37.8075	   10.9502
 0.28092	  -37.9320	   11.2108
 0.28189	  -38.0556	   11.4694
 0.28285	  -38.1782	   11.7261
 0.28382	  -38.3000	   11.9810
 0.28479	  -38.4210	   12.2342
 0.28575	  -38.5411	   12.4857
 0.28672	  -38.6605	   12.7356
 0.28769	  -38.7792	   12.9840
 0.28865	  -38.8971	   13.2308
 0.28962	  -39.0143	   13.4761
 0.29058	  -39.1307	   13.7198
 0.29155	  -39.2465	   13.9621
 0.29252	  -39.3614	   14.2027
 0.29348	  -39.4756	   14.4416
 0.29445	  -39.5890	   14.6789
 0.29542	  -39.7015	   14.9144
 0.29638	  -39.8131	   15.1480
 0.29735	  -39.9237	   15.3796
 0.29831	  -40.0334	   15.6092
 0.29928	  -40.1421	   15.8367
 0.30025	  -40.2497	   16.0620
 0.30121	  -40.3563	   16.2850
 0.30218	  -40.4618	   16.5057
 0.30315	  -40.5661	   16.7240
 0.30411	  -40.6692	   16.9400
 0.30508	  -40.7712	   17.1535
 0.30604	  -40.8721	   17.3645
 0.30701	  -40.9718	   17.5732
 0.30798	  -41.0703	   17.7795
 0.30894	  -41.1677	   17.9834
 0.30991	  -41.2641	   18.1850
 0.31088	  -41.3593	   18.3844
 0.31184	  -41.4535	   18.5815
 0.31281	  -41.5467	   18.7766
 0.31377	  -41.6389	   18.9696
 0.31474	  -41.7302	   19.1607
 0.31571	  -41.8206	   19.3499
 0.31667	  -41.9101	   19.5373
 0.31764	  -41.9988	   19.7230
 0.31861	  -42.0868	   19.9070
 0.31957	  -42.1740	   20.0895
 0.32054	  -42.2604	   20.2704
 0.32150	  -42.3461	   20.4499
 0.32247	  -42.4312	   20.6279
 0.32344	  -42.5156	   20.8045
 0.32440	  -42.5993	   20.9797
 0.32537	  -42.6823	   21.1535
 0.32634	  -42.7647	   21.3260
 0.32730	  -42.8464	   21.4969
 0.32827	  -42.9274	   21.6664
 0.32923	  -43.0076	   21.8344
 0.33020	  -43.0871	   22.0009
 0.33117	  -43.1659	   22.1657
 0.33213	  -43.2439	   22.3288
 0.33310	  -43.3210	   22.4903
 0.33407	  -43.3972	   22.6499
 0.33503	  -43.4726	   22.8077
 0.33600	  -43.5471	   22.9636
 0.33696	  -43.6207	   23.1176
 0.33793	  -43.6933	   23.2696
 0.33890	  -43.7649	   23.4195
 0.33986	  -43.8356	   23.5674
 0.34083	  -43.9053	   23.7133
 0.34180	  -43.9740	   23.8571
 0.34276	  -44.0418	   23.9989
 0.34373	  -44.1085	   24.1387
 0.34469	  -44.1744	   24.2765
 0.34566	  -44.2392	   24.4123
 0.34663	  -44.3032	   24.5462
 0.34759	  -44.3663	   24.6783
 0.34856	  -44.4286	   24.8086
 0.34953	  -44.4900	   24.9372
 0.35049	  -44.5507	   25.0642
 0.35146	  -44.6106	   25.1895
 0.35242	  -44.6698	   25.3134
 0.35339	  -44.7282	   25.4358
 0.35436	  -44.7860	   25.5567
 0.35532	  -44.8432	   25.6764
 0.35629	  -44.8997	   25.7948
 0.35726	  -44.9557	   25.9119
 0.35822	  -45.0111	   26.0278
 0.35919	  -45.0658	   26.1424
 0.36015	  -45.1200	   26.2559
 0.36112	  -45.1737	   26.3681
 0.36209	  -45.2267	   26.4791
 0.36305	  -45.2792	   26.5889
 0.36402	  -45.3310	   26.6974
 0.36499	  -45.3821	   26.8045
 0.36595	  -45.4327	   26.9102
 0.36692	  -45.4825	   27.0145
 0.36788	  -45.5316	   27.1174
 0.36885	  -45.5800	   27.2187
 0.36982	  -45.6277	   27.3184
 0.37078	  -45.6745	   27.4164
 0.37175	  -45.7206	   27.5128
 0.37272	  -45.7658	   27.6075
 0.37368	  -45.8102	   27.7004
 0.37465	  -45.8538	   27.7916
 0.37561	  -45.8965	   27.8810
 0.37658	  -45.9384	   27.9687
 0.37755	  -45.9794	   28.0546
 0.37851	  -46.0196	   28.1388
 0.37948	  -46.0590	   28.2212
 0.38045	  -46.0976	   28.3020
 0.38141	  -46.1354	   28.3811
 0.38238	  -46.1724	   28.4587
 0.38334	  -46.2088	   28.5346
 0.38431	  -46.2443	   28.6091
 0.38528	  -46.2793	   28.6822
 0.38624	  -46.3135	   28.7538
 0.38721	  -46.3471	   28.8242
 0.38818	  -46.3801	   28.8932
 0.38914	  -46.4125	   28.9611
 0.39011	  -46.4443	   29.0277
 0.39107	  -46.4756	   29.0932
 0.39204	  -46.5064	   29.1576
 0.39301	  -46.5366	   29.2209
 0.39397	  -46.5663	   29.2831
 0.39494	  -46.5955	   29.3442
 0.39591	  -46.6242	   29.4043
 0.39687	  -46.6524	   29.4632
 0.39784	  -46.6801	   29.5211
 0.39880	  -46.7072	   29.5778
 0.39977	  -46.7337	   29.6334
 0.40074	  -46.7597	   29.6878
 0.40170	  -46.7851	   29.7409
 0.40267	  -46.8099	   29.7928
 0.40364	  -46.8340	   29.8434
 0.40460	  -46.8575	   29.8926
 0.40557	  -46.8804	   29.9404
 0.40653	  -46.9025	   29.9867
 0.40750	  -46.9240	   30.0317
 0.40847	  -46.9447	   30.0751
 0.40943	  -46.9647	   30.1170
 0.41040	  -46.9840	   30.1573
 0.41137	  -47.0026	   30.1962
 0.41233	  -47.0204	   30.2335
 0.41330	  -47.0375	   30.2693
 0.41426	  -47.0539	   30.3035
 0.41523	  -47.0696	   30.3363
 0.41620	  -47.0845	   30.3677
 0.41716	  -47.0988	   30.3976
 0.41813	  -47.1125	   30.4262
 0.41910	  -47.1255	   30.4534
 0.42006	  -47.1379	   30.4793
 0.42103	  -47.1497	   30.5040
 0.42199	  -47.1609	   30.5276
 0.42296	  -47.1716	   30.5499
 0.42393	  -47.1818	   30.5713
 0.42489	  -47.1915	   30.5915
 0.42586	  -47.2007	   30.6108
 0.42683	  -47.2094	   30.6291
 0.42779	  -47.2177	   30.6464
 0.42876	  -47.2255	   30.6628
 0.42972	  -47.2329	   30.6783
 0.43069	  -47.2399	   30.6928
 0.43166	  -47.2463	   30.7064
 0.43262	  -47.2524	   30.7190
 0.43359	  -47.2580	   30.7307
 0.43456	  -47.2630	   30.7413
 0.43552	  -47.2676	   30.7509
 0.43649	  -47.2717	   30.7594
 0.43745	  -47.2752	   30.7668
 0.43842	  -47.2782	   30.7730
 0.43939	  -47.2806	   30.7780
 0.44035	  -47.2824	   30.7818
 0.44132	  -47.2836	   30.7843
 0.44229	  -47.2841	   30.7855
 0.44325	  -47.2840	   30.7853
 0.44422	  -47.2833	   30.7838
 0.44518	  -47.2819	   30.7809
 0.44615	  -47.2799	   30.7766
 0.44712	  -47.2772	   30.7710
 0.44808	  -47.2739	   30.7640
 0.44905	  -47.2699	   30.7556
 0.45002	  -47.2652	   30.7459
 0.45098	  -47.2600	   30.7349
 0.45195	  -47.2541	   30.7227
 0.45291	  -47.2477	   30.7092
 0.45388	  -47.2407	   30.6945
 0.45485	  -47.2331	   30.6787
 0.45581	  -47.2250	   30.6617
 0.45678	  -47.2164	   30.6437
 0.45775	  -47.2073	   30.6247
 0.45871	  -47.1977	   30.6046
 0.45968	  -47.1877	   30.5837
 0.46064	  -47.1773	   30.5618
 0.46161	  -47.1664	   30.5390
 0.46258	  -47.1551	   30.5154
 0.46354	  -47.1434	   30.4910
 0.46451	  -47.1313	   30.4656
 0.46548	  -47.1188	   30.4395
 0.46644	  -47.1059	   30.4125
 0.46741	  -47.0926	   30.3846
 0.46837	  -47.0789	   30.3558
 0.46934	  -47.0647	   30.3262
 0.47031	  -47.0501	   30.2956
 0.47127	  -47.0350	   30.2640
 0.47224	  -47.0194	   30.2314
 0.47320	  -47.0033	   30.1977
 0.47417	  -46.9867	   30.1630
 0.47514	  -46.9696	   30.1271
 0.47610	  -46.9519	   30.0901
 0.47707	  -46.9337	   30.0519
 0.47804	  -46.9148	   30.0125
 0.47900	  -46.8954	   29.9718
 0.47997	  -46.8754	   29.9299
 0.48093	  -46.8548	   29.8868
 0.48190	  -46.8335	   29.8423
 0.48287	  -46.8117	   29.7966
 0.48383	  -46.7892	   29.7496
 0.48480	  -46.7662	   29.7014
 0.48577	  -46.7426	   29.6520
 0.48673	  -46.7184	   29.6014
 0.48770	  -46.6937	   29.5496
 0.48866	  -46.6684	   29.4967
 0.48963	  -46.6427	   29.4428
 0.49060	  -46.6164	   29.3878
 0.49156	  -46.5897	   29.3319
 0.49253	  -46.5625	   29.2750
 0.49350	  -46.5349	   29.2172
 0.49446	  -46.5069	   29.1586
 0.49543	  -46.4785	   29.0992
 0.49639	  -46.4497	   29.0389
 0.49736	  -46.4205	   28.9779
 0.49833	  -46.3910	   28.9161
 0.49929	  -46.3612	   28.8536
 0.50026	  -46.3309	   28.7903
 0.50123	  -46.3003	   28.7262
 0.50219	  -46.2693	   28.6614
 0.50316	  -46.2380	   28.5958
 0.50412	  -46.2062	   28.5293
 0.50509	  -46.1740	   28.4620
 0.50606	  -46.1414	   28.3937
 0.50702	  -46.1084	   28.3245
 0.50799	  -46.0748	   28.2543
 0.50896	  -46.0408	   28.1832
 0.50992	  -46.0063	   28.1109
 0.51089	  -45.9713	   28.0375
 0.51185	  -45.9357	   27.9630
 0.51282	  -45.8995	   27.8874
 0.51379	  -45.8628	   27.8106
 0.51475	  -45.8255	   27.7325
 0.51572	  -45.7877	   27.6533
 0.51669	  -45.7493	   27.5728
 0.51765	  -45.7103	   27.4912
 0.51862	  -45.6707	   27.4084
 0.51958	  -45.6305	   27.3244
 0.52055	  -45.5899	   27.2392
 0.52152	  -45.5486	   27.1530
 0.52248	  -45.5069	   27.0656
 0.52345	  -45.4647	   26.9772
 0.52442	  -45.4220	   26.8878
 0.52538	  -45.3788	   26.7974
 0.52635	  -45.3352	   26.7061
 0.52731	  -45.2911	   26.6140
 0.52828	  -45.2467	   26.5210
 0.52925	  -45.2019	   26.4271
 0.53021	  -45.1567	   26.3326
 0.53118	  -45.1111	   26.2372
 0.53215	  -45.0652	   26.1411
 0.53311	  -45.0190	   26.0444
 0.53408	  -44.9724	   25.9469
 0.53504	  -44.9255	   25.8487
 0.53601	  -44.8782	   25.7497
 0.53698	  -44.8306	   25.6500
 0.53794	  -44.7826	   25.5496
 0.53891	  -44.7342	   25.4484
 0.53988	  -44.6855	   25.3463
 0.54084	  -44.6363	   25.2434
 0.54181	  -44.5867	   25.1395
 0.54277	  -44.5366	   25.0347
 0.54374	  -44.4861	   24.9290
 0.54471	  -44.4351	   24.8222
 0.54567	  -44.3835	   24.7143
 0.54664	  -44.3315	   24.6053
 0.54761	  -44.2789	   24.4952
 0.54857	  -44.2257	   24.3840
 0.54954	  -44.1720	   24.2715
 0.55050	  -44.1177	   24.1579
 0.55147	  -44.0628	   24.0431
 0.55244	  -44.0074	   23.9271
 0.55340	  -43.9515	   23.8099
 0.55437	  -43.8949	   23.6916
 0.55534	  -43.8378	   23.5721
 0.55630	  -43.7802	   23.4516
 0.55727	  -43.7221	   23.3299
 0.55823	  -43.6635	   23.2073
 0.55920	  -43.6045	   23.0836
 0.56017	  -43.5450	   22.9591
 0.56113	  -43.4850	   22.8336
 0.56210	  -43.4247	   22.7074
 0.56307	  -43.3640	   22.5803
 0.56403	  -43.3029	   22.4525
 0.56500	  -43.2415	   22.3239
 0.56596	  -43.1797	   22.1947
 0.56693	  -43.1177	   22.0648
 0.56790	  -43.0553	   21.9342
 0.56886	  -42.9926	   21.8030
 0.56983	  -42.9296	   21.6711
 0.57080	  -42.8662	   21.5385
 0.57176	  -42.8025	   21.4052
 0.57273	  -42.7385	   21.2711
 0.57369	  -42.6741	   21.1363
 0.57466	  -42.6093	   21.0006
 0.57563	  -42.5441	   20.8641
 0.57659	  -42.4784	   20.7267
 0.57756	  -42.4123	   20.5884
 0.57853	  -42.3457	   20.4491
 0.57949	  -42.2787	   20.3087
 0.58046	  -42.2111	   20.1672
 0.58142	  -42.1430	   20.0246
 0.58239	  -42.0743	   19.8809
 0.58336	  -42.0051	   19.7360
 0.58432	  -41.9353	   19.5899
 0.58529	  -41.8649	   19.4427
 0.58626	  -41.7940	   19.2942
 0.58722	  -41.7225	   19.1445
 0.58819	  -41.6504	   18.9937
 0.58915	  -41.5778	   18.8417
 0.59012	  -41.5047	   18.6886
 0.59109	  -41.4310	   18.5344
 0.59205	  -41.3568	   18.3792
 0.59302	  -41.2822	   18.2230
 0.59399	  -41.2071	   18.0658
 0.59495	  -41.1316	   17.9077
 0.59592	  -41.0556	   17.7487
 0.59688	  -40.9793	   17.5889
 0.59785	  -40.9026	   17.4283
 0.59882	  -40.8255	   17.2671
 0.59978	  -40.7481	   17.1051
 0.60075	  -40.6704	   16.9424
 0.60172	  -40.5923	   16.7790
 0.60268	  -40.5140	   16.6150
 0.60365	  -40.4353	   16.4504
 0.60461	  -40.3563	   16.2851
 0.60558	  -40.2770	   16.1190
 0.60655	  -40.1974	   15.9523
 0.60751	  -40.1174	   15.7849
 0.60848	  -40.0370	   15.6166
 0.60945	  -39.9562	   15.4475
 0.61041	  -39.8750	   15.2776
 0.61138	  -39.7934	   15.1068
 0.61234	  -39.7113	   14.9349
 0.61331	  -39.6287	   14.7620
 0.61428	  -39.5456	   14.5881
 0.61524	  -39.4620	   14.4131
 0.61621	  -39.3778	   14.2369
 0.61718	  -39.2930	   14.0595
 0.61814	  -39.2077	   13.8808
 0.61911	  -39.1218	   13.7010
 0.62007	  -39.0352	   13.5199
 0.62104	  -38.9481	   13.3376
 0.62201	  -38.8604	   13.1540
 0.62297	  -38.7721	   12.9692
 0.62394	  -38.6833	   12.7832
 0.62491	  -38.5939	   12.5961
 0.62587	  -38.5039	   12.4078
 0.62684	  -38.4135	   12.2185
 0.62780	  -38.3225	   12.0282
 0.62877	  -38.2312	   11.8369
 0.62974	  -38.1393	   11.6447
 0.63070	  -38.0471	   11.4517
 0.63167	  -37.9545	   11.2579
 0.63264	  -37.8616	   11.0633
 0.63360	  -37.7683	   10.8680
 0.63457	  -37.6746	   10.6721
 0.63553	  -37.5807	   10.4755
 0.63650	  -37.4865	   10.2783
 0.63747	  -37.3920	   10.0804
 0.63843	  -37.2971	    9.8819
 0.63940	  -37.2020	    9.6828
 0.64037	  -37.1065	    9.4830
 0.64133	  -37.0107	    9.2825
 0.64230	  -36.9145	    9.0812
 0.64326	  -36.8180	    8.8791
 0.64423	  -36.7210	    8.6761
 0.64520	  -36.6236	    8.4723
 0.64616	  -36.5258	    8.2675
 0.64713	  -36.4275	    8.0616
 0.64810	  -36.3286	    7.8547
 0.64906	  -36.2292	    7.6466
 0.65003	  -36.1292	    7.4374
 0.65099	  -36.0286	    7.2269
 0.65196	  -35.9275	    7.0152
 0.65293	  -35.8257	    6.8022
 0.65389	  -35.7234	    6.5879
 0.65486	  -35.6204	    6.3723
 0.65582	  -35.5167	    6.1554
 0.65679	  -35.4125	    5.9373
 0.65776	  -35.3077	    5.7179
 0.65872	  -35.2023	    5.4972
 0.65969	  -35.0963	    5.2754
 0.66066	  -34.9898	    5.0525
 0.66162	  -34.8828	    4.8285
 0.66259	  -34.7752	    4.6034
 0.66355	  -34.6673	    4.3774
 0.66452	  -34.5589	    4.1506
 0.66549	  -34.4501	    3.9228
 0.66645	  -34.3409	    3.6943
 0.66742	  -34.2314	    3.4651
 0.66839	  -34.1215	    3.2351
 0.66935	  -34.0113	    3.0045
 0.67032	  -33.9008	    2.7732
 0.67128	  -33.7901	    2.5413
 0.67225	  -33.6790	    2.3088
 0.67322	  -33.5675	    2.0756
 0.67418	  -33.4558	    1.8418
 0.67515	  -33.3438	    1.6073
 0.67612	  -33.2314	    1.3720
 0.67708	  -33.1186	    1.1360
 0.67805	  -33.0054	    0.8991
 0.67901	  -32.8918	    0.6613
 0.67998	  -32.7778	    0.4226
 0.68095	  -32.6632	    0.1828
 0.68191	  -32.5482	   -0.0580
 0.68288	  -32.4326	   -0.3000
 0.68385	  -32.3164	   -0.5432
 0.68481	  -32.1996	   -0.7876
 0.68578	  -32.0822	   -1.0334
 0.68674	  -31.9641	   -1.2805
 0.68771	  -31.8454	   -1.5290
 0.68868	  -31.7260	   -1.7788
 0.68964	  -31.6060	   -2.0301
 0.69061	  -31.4853	   -2.2827
 0.69158	  -31.3639	   -2.5368
 0.69254	  -31.2419	   -2.7921
 0.69351	  -31.1193	   -3.0487
 0.69447	  -30.9961	   -3.3066
 0.69544	  -30.8724	   -3.5656
 0.69641	  -30.7481	   -3.8257
 0.69737	  -30.6233	   -4.0869
 0.69834	  -30.4981	   -4.3490
 0.69931	  -30.3724	   -4.6120
 0.70027	  -30.2464	   -4.8759
 0.70124	  -30.1200	   -5.1404
 0.70220	  -29.9932	   -5.4057
 0.70317	  -29.8662	   -5.6717
 0.70414	  -29.7388	   -5.9382
 0.70510	  -29.6112	   -6.2054
 0.70607	  -29.4833	   -6.4731
 0.70704	  -29.3551	   -6.7414
 0.70800	  -29.2266	   -7.0103
 0.70897	  -29.0978	   -7.2799
 0.70993	  -28.9687	   -7.5502
 0.71090	  -28.8392	   -7.8211
 0.71187	  -28.7094	   -8.0929
 0.71283	  -28.5791	   -8.3656
 0.71380	  -28.4484	   -8.6391
 0.71477	  -28.3172	   -8.9137
 0.71573	  -28.1855	   -9.1894
 0.71670	  -28.0533	   -9.4662
 0.71766	  -27.9204	   -9.7442
 0.71863	  -27.7870	  -10.0235
 0.71960	  -27.6529	  -10.3042
 0.72056	  -27.5181	  -10.5862
 0.72153	  -27.3827	  -10.8697
 0.72250	  -27.2466	  -11.1546
 0.72346	  -27.1098	  -11.4410
 0.72443	  -26.9722	  -11.7288
 0.72539	  -26.8340	  -12.0181
 0.72636	  -26.6952	  -12.3088
 0.72733	  -26.5556	  -12.6008
 0.72829	  -26.4155	  -12.8941
 0.72926	  -26.2748	  -13.1887
 0.73023	  -26.1335	  -13.4845
 0.73119	  -25.9916	  -13.7813
 0.73216	  -25.8493	  -14.0792
 0.73312	  -25.7066	  -14.3780
 0.73409	  -25.5634	  -14.6776
 0.73506	  -25.4199	  -14.9781
 0.73602	  -25.2760	  -15.2793
 0.73699	  -25.1318	  -15.5811
 0.73796	  -24.9873	  -15.8835
 0.73892	  -24.8425	  -16.1865
 0.73989	  -24.6975	  -16.4901
 0.74085	  -24.5522	  -16.7942
 0.74182	  -24.4066	  -17.0989
 0.74279	  -24.2608	  -17.4041
 0.74375	  -24.1147	  -17.7099
 0.74472	  -23.9683	  -18.0164
 0.74569	  -23.8215	  -18.3236
 0.74665	  -23.6744	  -18.6315
 0.74762	  -23.5268	  -18.9403
 0.74858	  -23.3788	  -19.2501
 0.74955	  -23.2304	  -19.5608
 0.75052	  -23.0814	  -19.8727
 0.75148	  -22.9318	  -20.1857
 0.75245	  -22.7817	  -20.5000
 0.75342	  -22.6309	  -20.8156
 0.75438	  -22.4794	  -21.1326
 0.75535	  -22.3273	  -21.4511
 0.75631	  -22.1744	  -21.7710
 0.75728	  -22.0208	  -22.0925
 0.75825	  -21.8665	  -22.4156
 0.75921	  -21.7114	  -22.7401
 0.76018	  -21.5556	  -23.0662
 0.76115	  -21.3991	  -23.3937
 0.76211	  -21.2420	  -23.7227
 0.76308	  -21.0842	  -24.0529
 0.76404	  -20.9258	  -24.3845
 0.76501	  -20.7668	  -24.7172
 0.76598	  -20.6073	  -25.0511
 0.76694	  -20.4474	  -25.3858
 0.76791	  -20.2870	  -25.7215
 0.76888	  -20.1263	  -26.0579
 0.76984	  -19.9652	  -26.3950
 0.77081	  -19.8039	  -26.7327
 0.77177	  -19.6423	  -27.0709
 0.77274	  -19.4805	  -27.4095
 0.77371	  -19.3185	  -27.7486
 0.77467	  -19.1564	  -28.0880
 0.77564	  -18.9940	  -28.4279
 0.77661	  -18.8315	  -28.7681
 0.77757	  -18.6687	  -29.1087
 0.77854	  -18.5058	  -29.4498
 0.77950	  -18.3426	  -29.7914
 0.78047	  -18.1791	  -30.1336
 0.78144	  -18.0153	  -30.4764
 0.78240	  -17.8511	  -30.8201
 0.78337	  -17.6865	  -31.1645
 0.78434	  -17.5215	  -31.5100
 0.78530	  -17.3559	  -31.8564
 0.78627	  -17.1899	  -32.2041
 0.78723	  -17.0232	  -32.5529
 0.78820	  -16.8559	  -32.9031
 0.78917	  -16.6880	  -33.2546
 0.79013	  -16.5193	  -33.6076
 0.79110	  -16.3500	  -33.9620
 0.79207	  -16.1799	  -34.3179
 0.79303	  -16.0092	  -34.6753
 0.79400	  -15.8377	  -35.0342
 0.79496	  -15.6655	  -35.3946
 0.79593	  -15.4927	  -35.7563
 0.79690	  -15.3193	  -36.1194
 0.79786	  -15.1452	  -36.4837
 0.79883	  -14.9706	  -36.8492
 0.79980	  -14.7955	  -37.2157
 0.80076	  -14.6199	  -37.5832
 0.80173	  -14.4440	  -37.9515
 0.80269	  -14.2677	  -38.3204
 0.80366	  -14.0911	  -38.6900
 0.80463	  -13.9143	  -39.0601
 0.80559	  -13.7373	  -39.4305
 0.80656	  -13.5602	  -39.8013
 0.80753	  -13.3829	  -40.1722
 0.80849	  -13.2056	  -40.5434
 0.80946	  -13.0282	  -40.9147
 0.81042	  -12.8508	  -41.2861
 0.81139	  -12.6733	  -41.6576
 0.81236	  -12.4957	  -42.0293
 0.81332	  -12.3180	  -42.4012
 0.81429	  -12.1402	  -42.7733
 0.81526	  -11.9623	  -43.1457
 0.81622	  -11.7842	  -43.5185
 0.81719	  -11.6059	  -43.8918
 0.81815	  -11.4273	  -44.2656
 0.81912	  -11.2483	  -44.6402
 0.82009	  -11.0690	  -45.0155
 0.82105	  -10.8892	  -45.3918
 0.82202	  -10.7090	  -45.7690
 0.82299	  -10.5282	  -46.1474
 0.82395	  -10.3469	  -46.5269
 0.82492	  -10.1650	  -46.9077
 0.82588	   -9.9824	  -47.2899
 0.82685	   -9.7992	  -47.6733
 0.82782	   -9.6153	  -48.0581
 0.82878	   -9.4308	  -48.4443
 0.82975	   -9.2457	  -48.8317
 0.83072	   -9.0600	  -49.2205
 0.83168	   -8.8737	  -49.6104
 0.83265	   -8.6869	  -50.0013
 0.83361	   -8.4997	  -50.3933
 0.83458	   -8.3120	  -50.7860
 0.83555	   -8.1241	  -51.1795
 0.83651	   -7.9358	  -51.5734
 0.83748	   -7.7474	  -51.9678
 0.83845	   -7.5589	  -52.3623
 0.83941	   -7.3704	  -52.7569
 0.84038	   -7.1819	  -53.1515
 0.84134	   -6.9935	  -53.5459
 0.84231	   -6.8052	  -53.9400
 0.84328	   -6.6170	  -54.3338
 0.84424	   -6.4291	  -54.7271
 0.84521	   -6.2414	  -55.1200
 0.84618	   -6.0539	  -55.5125
 0.84714	   -5.8666	  -55.9045
 0.84811	   -5.6795	  -56.2961
 0.84907	   -5.4926	  -56.6874
 0.85004	   -5.3057	  -57.0784
 0.85101	   -5.1190	  -57.4693
 0.85197	   -4.9323	  -57.8600
 0.85294	   -4.7456	  -58.2508
 0.85391	   -4.5588	  -58.6418
 0.85487	   -4.3719	  -59.0330
 0.85584	   -4.1848	  -59.4246
 0.85680	   -3.9975	  -59.8168
 0.85777	   -3.8098	  -60.2095
 0.85874	   -3.6219	  -60.6029
 0.85970	   -3.4336	  -60.9971
 0.86067	   -3.2448	  -61.3920
 0.86163	   -3.0557	  -61.7879
 0.86260	   -2.8662	  -62.1845
 0.86357	   -2.6763	  -62.5820
 0.86453	   -2.4860	  -62.9804
 0.86550	   -2.2953	  -63.3794
 0.86647	   -2.1044	  -63.7791
 0.86743	   -1.9132	  -64.1793
 0.86840	   -1.7218	  -64.5799
 0.86936	   -1.5302	  -64.9808
 0.87033	   -1.3387	  -65.3818
 0.87130	   -1.1471	  -65.7827
 0.87226	   -0.9557	  -66.1834
 0.87323	   -0.7644	  -66.5837
 0.87420	   -0.5735	  -66.9834
 0.87516	   -0.3828	  -67.3824
 0.87613	   -0.1926	  -67.7805
 0.87709	   -0.0029	  -68.1776
 0.87806	    0.1863	  -68.5736
 0.87903	    0.3748	  -68.9683
 0.87999	    0.5628	  -69.3618
 0.88096	    0.7501	  -69.7539
 0.88193	    0.9368	  -70.1446
 0.88289	    1.1229	  -70.5340
 0.88386	    1.3083	  -70.9220
 0.88482	    1.4931	  -71.3088
 0.88579	    1.6772	  -71.6943
 0.88676	    1.8609	  -72.0787
 0.88772	    2.0440	  -72.4620
 0.88869	    2.2267	  -72.8444
 0.88966	    2.4090	  -73.2259
 0.89062	    2.5909	  -73.6068
 0.89159	    2.7726	  -73.9870
 0.89255	    2.9541	  -74.3668
 0.89352	    3.1353	  -74.7462
 0.89449	    3.3165	  -75.1254
 0.89545	    3.4975	  -75.5043
 0.89642	    3.6785	  -75.8832
 0.89739	    3.8595	  -76.2620
 0.89835	    4.0405	  -76.6407
 0.89932	    4.2214	  -77.0194
 0.90028	    4.4022	  -77.3979
 0.90125	    4.5830	  -77.7763
 0.90222	    4.7636	  -78.1543
 0.90318	    4.9440	  -78.5320
 0.90415	    5.1242	  -78.9090
 0.90512	    5.3040	  -79.2853
 0.90608	    5.4832	  -79.6606
 0.90705	    5.6620	  -80.0347
 0.90801	    5.8401	  -80.4074
 0.90898	    6.0174	  -80.7785
 0.90995	    6.1938	  -81.1477
 0.91091	    6.3692	  -81.5149
 0.91188	    6.5436	  -81.8799
 0.91285	    6.7168	  -82.2425
 0.91381	    6.8888	  -82.6025
 0.91478	    7.0595	  -82.9598
 0.91574	    7.2289	  -83.3144
 0.91671	    7.3969	  -83.6661
 0.91768	    7.5636	  -84.0149
 0.91864	    7.7289	  -84.3609
 0.91961	    7.8928	  -84.7040
 0.92058	    8.0554	  -85.0442
 0.92154	    8.2166	  -85.3817
 0.92251	    8.3766	  -85.7165
 0.92347	    8.5353	  -86.0488
 0.92444	    8.6928	  -86.3785
 0.92541	    8.8492	  -86.7058
 0.92637	    9.0045	  -87.0309
 0.92734	    9.1588	  -87.3538
 0.92831	    9.3121	  -87.6747
 0.92927	    9.4645	  -87.9936
 0.93024	    9.6160	  -88.3107
 0.93120	    9.7666	  -88.6260
 0.93217	    9.9165	  -88.9396
 0.93314	   10.0655	  -89.2515
 0.93410	   10.2137	  -89.5618
 0.93507	   10.3611	  -89.8703
 0.93604	   10.5077	  -90.1771
 0.93700	   10.6534	  -90.4821
 0.93797	   10.7982	  -90.7851
 0.93893	   10.9420	  -91.0862
 0.93990	   11.0848	  -91.3850
 0.94087	   11.2264	  -91.6815
 0.94183	   11.3669	  -91.9754
 0.94280	   11.5060	  -92.2666
 0.94377	   11.6437	  -92.5548
 0.94473	   11.7799	  -92.8399
 0.94570	   11.9144	  -93.1215
 0.94666	   12.0473	  -93.3995
 0.94763	   12.1783	  -93.6737
 0.94860	   12.3073	  -93.9439
 0.94956	   12.4344	  -94.2098
 0.95053	   12.5594	  -94.4714
 0.95150	   12.6822	  -94.7285
 0.95246	   12.8028	  -94.9810
 0.95343	   12.9212	  -95.2288
 0.95439	   13.0373	  -95.4717
 0.95536	   13.1511	  -95.7099
 0.95633	   13.2625	  -95.9432
 0.95729	   13.3716	  -96.1716
 0.95826	   13.4785	  -96.3952
 0.95923	   13.5830	  -96.6140
 0.96019	   13.6853	  -96.8280
 0.96116	   13.7853	  -97.0375
 0.96212	   13.8832	  -97.2424
 0.96309	   13.9790	  -97.4428
 0.96406	   14.0727	  -97.6389
 0.96502	   14.1644	  -97.8309
 0.96599	   14.2541	  -98.0187
 0.96696	   14.3420	  -98.2026
 0.96792	   14.4280	  -98.3826
 0.96889	   14.5122	  -98.5589
 0.96985	   14.5947	  -98.7315
 0.97082	   14.6754	  -98.9005
 0.97179	   14.7544	  -99.0659
 0.97275	   14.8317	  -99.2277
 0.97372	   14.9073	  -99.3858
 0.97469	   14.9811	  -99.5403
 0.97565	   15.0531	  -99.6910
 0.97662	   15.1232	  -99.8378
 0.97758	   15.1914	  -99.9805
 0.97855	   15.2576	 -100.1190
 0.97952	   15.3216	 -100.2530
 0.98048	   15.3834	 -100.3824
 0.98145	   15.4429	 -100.5069
 0.98242	   15.5000	 -100.6263
 0.98338	   15.5544	 -100.7403
 0.98435	   15.6062	 -100.8488
 0.98531	   15.6553	 -100.9514
 0.98628	   15.7015	 -101.0481
 0.98725	   15.7448	 -101.1387
 0.98821	   15.7850	 -101.2230
 0.98918	   15.8222	 -101.3008
 0.99015	   15.8563	 -101.3721
 0.99111	   15.8872	 -101.4367
 0.99208	   15.9148	 -101.4947
 0.99304	   15.9393	 -101.5459
 0.99401	   15.9606	 -101.5905
 0.99498	   15.9787	 -101.6283
 0.99594	   15.9936	 -101.6595
 0.99691	   16.0053	 -101.6841
 0.99788	   16.0140	 -101.7022
 0.99884	   16.0196	 -101.7139
 0.99981	   16.0221	 -101.7192
 0.00077	   16.0217	 -101.7184
 0.00174	   16.0185	 -101.7116
 0.00271	   16.0124	 -101.6988
 0.00367	   16.0036	 -101.6804
 0.00464	   15.9921	 -101.6563
 0.00561	   15.9779	 -101.6267
 0.00657	   15.9613	 -101.5918
 0.00754	   15.9421	 -101.5517
 0.00850	   15.9205	 -101.5065
 0.00947	   15.8965	 -101.4562
 0.01044	   15.8701	 -101.4010
 0.01140	   15.8413	 -101.3407
 0.01237	   15.8102	 -101.2756
 0.01334	   15.7766	 -101.2054
 0.01430	   15.7407	 -101.1302
 0.01527	   15.7024	 -101.0499
 0.01623	   15.6615	 -100.9644
 0.01720	   15.6181	 -100.8736
 0.01817	   15.5721	 -100.7774
 0.01913	   15.5235	 -100.6755
 0.02010	   15.4721	 -100.5679
 0.02107	   15.4178	 -100.4543
 0.02203	   15.3606	 -100.3346
 0.02300	   15.3004	 -100.2087
 0.02396	   15.2371	 -100.0762
 0.02493	   15.1707	  -99.9372
 0.02590	   15.1010	  -99.7913
 0.02686	   15.0281	  -99.6386
 0.02783	   14.9517	  -99.4788
 0.02880	   14.8720	  -99.3118
 0.02976	   14.7887	  -99.1377
 0.03073	   14.7020	  -98.9562
 0.03169	   14.6119	  -98.7674
 0.03266	   14.5182	  -98.5714
 0.03363	   14.4210	  -98.3680
 0.03459	   14.3204	  -98.1574
 0.03556	   14.2164	  -97.9396
 0.03653	   14.1090	  -97.7149
 0.03749	   13.9983	  -97.4832
 0.03846	   13.8845	  -97.2450
 0.03942	   13.7675	  -97.0002
 0.04039	   13.6476	  -96.7492
 0.04136	   13.5248	  -96.4922
 0.04232	   13.3993	  -96.2294
 0.04329	   13.2712	  -95.9613
 0.04426	   13.1405	  -95.6878
 0.04522	   13.0075	  -95.4095
 0.04619	   12.8723	  -95.1264
 0.04715	   12.7349	  -94.8388
 0.04812	   12.5954	  -94.5469
 0.04909	   12.4539	  -94.2507
 0.05005	   12.3105	  -93.9505
 0.05102	   12.1651	  -93.6463
 0.05199	   12.0179	  -93.3380
 0.05295	   11.8687	  -93.0258
 0.05392	   11.7176	  -92.7095
 0.05488	   11.5645	  -92.3891
 0.05585	   11.4094	  -92.0644
 0.05682	   11.2522	  -91.7354
 0.05778	   11.0928	  -91.4018
 0.05875	   10.9312	  -91.0636
 0.05972	   10.7673	  -90.7204
 0.06068	   10.6010	  -90.3723
 0.06165	   10.4321	  -90.0190
 0.06261	   10.2608	  -89.6603
 0.06358	   10.0868	  -89.2961
 0.06455	    9.9101	  -88.9263
 0.06551	    9.7307	  -88.5508
 0.06648	    9.5485	  -88.1695
 0.06745	    9.3635	  -87.7823
 0.06841	    9.1757	  -87.3892
 0.06938	    8.9851	  -86.9903
 0.07034	    8.7918	  -86.5855
 0.07131	    8.5956	  -86.1750
 0.07228	    8.3968	  -85.7588
 0.07324	    8.1953	  -85.3371
 0.07421	    7.9913	  -84.9100
 0.07517	    7.7848	  -84.4779
 0.07614	    7.5760	  -84.0408
 0.07711	    7.3650	  -83.5991
 0.07807	    7.1519	  -83.1531
 0.07904	    6.9368	  -82.7031
 0.08001	    6.7200	  -82.2493
 0.08097	    6.5016	  -81.7920
 0.08194	    6.2816	  -81.3316
 0.08290	    6.0603	  -80.8684
 0.08387	    5.8377	  -80.4025
 0.08484	    5.6140	  -79.9343
 0.08580	    5.3894	  -79.4641
 0.08677	    5.1638	  -78.9919
 0.08774	    4.9373	  -78.5179
 0.08870	    4.7101	  -78.0423
 0.08967	    4.4821	  -77.5651
 0.09063	    4.2534	  -77.0863
 0.09160	    4.0239	  -76.6060
 0.09257	    3.7937	  -76.1242
 0.09353	    3.5627	  -75.6407
 0.09450	    3.3309	  -75.1555
 0.09547	    3.0982	  -74.6684
 0.09643	    2.8645	  -74.1794
 0.09740	    2.6298	  -73.6882
 0.09836	    2.3941	  -73.1947
 0.09933	    2.1571	  -72.6988
 0.10030	    1.9189	  -72.2002
 0.10126	    1.6794	  -71.6989
 0.10223	    1.4385	  -71.1946
 0.10320	    1.1961	  -70.6873
 0.10416	    0.9522	  -70.1768
 0.10513	    0.7068	  -69.6631
 0.10609	    0.4598	  -69.1461
 0.10706	    0.2112	  -68.6258
 0.10803	   -0.0390	  -68.1022
 0.10899	   -0.2906	  -67.5754
 0.10996	   -0.5438	  -67.0455
 0.11093	   -0.7984	  -66.5126
 0.11189	   -1.0543	  -65.9771
 0.11286	   -1.3113	  -65.4390
 0.11382	   -1.5695	  -64.8987
 0.11479	   -1.8285	  -64.3565
 0.11576	   -2.0884	  -63.8127
 0.11672	   -2.3488	  -63.2675
 0.11769	   -2.6097	  -62.7215
 0.11866	   -2.8708	  -62.1749
 0.11962	   -3.1321	  -61.6279
 0.12059	   -3.3934	  -61.0811
 0.12155	   -3.6546	  -60.5345
 0.12252	   -3.9154	  -59.9884
 0.12349	   -4.1760	  -59.4431
 0.12445	   -4.4361	  -58.8987
 0.12542	   -4.6957	  -58.3552
 0.12639	   -4.9549	  -57.8129
 0.12735	   -5.2135	  -57.2716
 0.12832	   -5.4716	  -56.7313
 0.12928	   -5.7292	  -56.1920
 0.13025	   -5.9865	  -55.6536
 0.13122	   -6.2433	  -55.1160
 0.13218	   -6.4999	  -54.5789
 0.13315	   -6.7563	  -54.0424
 0.13412	   -7.0125	  -53.5061
 0.13508	   -7.2686	  -52.9699
 0.13605	   -7.5248	  -52.4337
 0.13701	   -7.7811	  -51.8973
 0.13798	   -8.0376	  -51.3604
 0.13895	   -8.2943	  -50.8231
 0.13991	   -8.5514	  -50.2851
 0.14088	   -8.8088	  -49.7463
 0.14185	   -9.0665	  -49.2068
 0.14281	   -9.3247	  -48.6664
 0.14378	   -9.5833	  -48.1252
 0.14474	   -9.8422	  -47.5832
 0.14571	  -10.1016	  -47.0404
 0.14668	  -10.3612	  -46.4971
 0.14764	  -10.6210	  -45.9532
 0.14861	  -10.8810	  -45.4090
 0.14958	  -11.1411	  -44.8646
 0.15054	  -11.4011	  -44.3204
 0.15151	  -11.6610	  -43.7765
 0.15247	  -11.9206	  -43.2331
 0.15344	  -12.1798	  -42.6906
 0.15441	  -12.4385	  -42.1491
 0.15537	  -12.6965	  -41.6090
 0.15634	  -12.9538	  -41.0705
 0.15731	  -13.2102	  -40.5338
 0.15827	  -13.4657	  -39.9991
 0.15924	  -13.7201	  -39.4666
 0.16020	  -13.9734	  -38.9364
 0.16117	  -14.2255	  -38.4086
 0.16214	  -14.4765	  -37.8834
 0.16310	  -14.7262	  -37.3607
 0.16407	  -14.9747	  -36.8406
 0.16504	  -15.2220	  -36.3230
 0.16600	  -15.4681	  -35.8079
 0.16697	  -15.7130	  -35.2953
 0.16793	  -15.9569	  -34.7848
 0.16890	  -16.1997	  -34.2766
 0.16987	  -16.4416	  -33.7703
 0.17083	  -16.6826	  -33.2659
 0.17180	  -16.9228	  -32.7632
 0.17277	  -17.1622	  -32.2619
 0.17373	  -17.4011	  -31.7620
 0.17470	  -17.6393	  -31.2633
 0.17566	  -17.8771	  -30.7656
 0.17663	  -18.1145	  -30.2688
 0.17760	  -18.3514	  -29.7728
 0.17856	  -18.5881	  -29.2775
 0.17953	  -18.8244	  -28.7828
 0.18050	  -19.0604	  -28.2889
 0.18146	  -19.2961	  -27.7955
 0.18243	  -19.5315	  -27.3029
 0.18339	  -19.7665	  -26.8110
 0.18436	  -20.0010	  -26.3200
 0.18533	  -20.2351	  -25.8301
 0.18629	  -20.4686	  -25.3414
 0.18726	  -20.7014	  -24.8541
 0.18823	  -20.9335	  -24.3684
 0.18919	  -21.1646	  -23.8846
 0.19016	  -21.3948	  -23.4028
 0.19112	  -21.6239	  -22.9232
 0.19209	  -21.8519	  -22.4461
 0.19306	  -22.0785	  -21.9717
 0.19402	  -22.3039	  -21.5001
 0.19499	  -22.5278	  -21.0314
 0.19596	  -22.7502	  -20.5658
 0.19692	  -22.9712	  -20.1033
 0.19789	  -23.1906	  -19.6440
 0.19885	  -23.4085	  -19.1879
 0.19982	  -23.6249	  -18.7350
 0.20079	  -23.8399	  -18.2852
 0.20175	  -24.0533	  -17.8384
 0.20272	  -24.2653	  -17.3946
 0.20369	  -24.4760	  -16.9536
 0.20465	  -24.6854	  -16.5153
 0.20562	  -24.8936	  -16.0796
 0.20658	  -25.1006	  -15.6464
 0.20755	  -25.3065	  -15.2154
 0.20852	  -25.5114	  -14.7865
 0.20948	  -25.7154	  -14.3595
 0.21045	  -25.9185	  -13.9345
 0.21142	  -26.1207	  -13.5111
 0.21238	  -26.3222	  -13.0894
 0.21335	  -26.5230	  -12.6692
 0.21431	  -26.7230	  -12.2505
 0.21528	  -26.9224	  -11.8331
 0.21625	  -27.1211	  -11.4172
 0.21721	  -27.3191	  -11.0028
 0.21818	  -27.5165	  -10.5897
 0.21915	  -27.7131	  -10.1782
 0.22011	  -27.9090	   -9.7682
 0.22108	  -28.1041	   -9.3599
 0.22204	  -28.2983	   -8.9533
 0.22301	  -28.4916	   -8.5487
 0.22398	  -28.6839	   -8.1462
 0.22494	  -28.8752	   -7.7458
 0.22591	  -29.0654	   -7.3477
 0.22688	  -29.2544	   -6.9521
 0.22784	  -29.4421	   -6.5592
 0.22881	  -29.6286	   -6.1689
 0.22977	  -29.8137	   -5.7815
 0.23074	  -29.9973	   -5.3971
 0.23171	  -30.1796	   -5.0156
 0.23267	  -30.3604	   -4.6373
 0.23364	  -30.5396	   -4.2620
 0.23461	  -30.7174	   -3.8898
 0.23557	  -30.8938	   -3.5207
 0.23654	  -31.0687	   -3.1547
 0.23750	  -31.2421	   -2.7917
 0.23847	  -31.4141	   -2.4316
 0.23944	  -31.5848	   -2.0743
 0.24040	  -31.7542	   -1.7198
 0.24137	  -31.9223	   -1.3679
 0.24234	  -32.0893	   -1.0185
 0.24330	  -32.2551	   -0.6714
 0.24427	  -32.4198	   -0.3266
 0.24523	  -32.5836	    0.0161
 0.24620	  -32.7463	    0.3568
 0.24717	  -32.9082	    0.6956
 0.24813	  -33.0692	    1.0326
 0.24910	  -33.2294	    1.3680
 0.25007	  -33.3889	    1.7017
 0.25103	  -33.5475	    2.0338
 0.25200	  -33.7055	    2.3643
 0.25296	  -33.8626	    2.6933
 0.25393	  -34.0190	    3.0206
 0.25490	  -34.1747	    3.3464
 0.25586	  -34.3295	    3.6704
 0.25683	  -34.4835	    3.9927
 0.25780	  -34.6366	    4.3132
 0.25876	  -34.7887	    4.6316
 0.25973	  -34.9399	    4.9480
 0.26069	  -35.0900	    5.2622
 0.26166	  -35.2390	    5.5741
 0.26263	  -35.3868	    5.8835
 0.26359	  -35.5335	    6.1904
 0.26456	  -35.6788	    6.4947
 0.26553	  -35.8229	    6.7964
 0.26649	  -35.9657	    7.0952
 0.26746	  -36.1072	    7.3913
 0.26842	  -36.2473	    7.6845
 0.26939	  -36.3860	    7.9749
 0.27036	  -36.5234	    8.2625
 0.27132	  -36.6595	    8.5473
 0.27229	  -36.7943	    8.8294
 0.27325	  -36.9278	    9.1088
 0.27422	  -37.0600	    9.3856
 0.27519	  -37.1910	    9.6599
 0.27615	  -37.3209	    9.9317
 0.27712	  -37.4497	   10.2012
 0.27809	  -37.5774	   10.4685
 0.27905	  -37.7041	   10.7337
 0.28002	  -37.8298	   10.9969
 0.28098	  -37.9546	   11.2581
 0.28195	  -38.0785	   11.5175
 0.28292	  -38.2016	   11.7751
 0.28388	  -38.3239	   12.0310
 0.28485	  -38.4454	   12.2853
 0.28582	  -38.5661	   12.5380
 0.28678	  -38.6861	   12.7892
 0.28775	  -38.8053	   13.0387
 0.28871	  -38.9238	   13.2867
 0.28968	  -39.0416	   13.5332
 0.29065	  -39.1585	   13.7780
 0.29161	  -39.2747	   14.0212
 0.29258	  -39.3901	   14.2626
 0.29355	  -39.5046	   14.5023
 0.29451	  -39.6182	   14.7401
 0.29548	  -39.7309	   14.9760
 0.29644	  -39.8426	   15.2098
 0.29741	  -39.9534	   15.4416
 0.29838	  -40.0631	   15.6713
 0.29934	  -40.1717	   15.8987
 0.30031	  -40.2793	   16.1238
 0.30128	  -40.3857	   16.3466
 0.30224	  -40.4910	   16.5670
 0.30321	  -40.5952	   16.7849
 0.30417	  -40.6981	   17.0005
 0.30514	  -40.8000	   17.2136
 0.30611	  -40.9006	   17.4244
 0.30707	  -41.0002	   17.6327
 0.30804	  -41.0986	   17.8387
 0.30901	  -41.1959	   18.0424
 0.30997	  -41.2922	   18.2439
 0.31094	  -41.3874	   18.4432
 0.31190	  -41.4817	   18.6405
 0.31287	  -41.5749	   18.8357
 0.31384	  -41.6673	   19.0290
 0.31480	  -41.7587	   19.2204
 0.31577	  -41.8494	   19.4101
 0.31674	  -41.9392	   19.5981
 0.31770	  -42.0282	   19.7845
 0.31867	  -42.1166	   19.9694
 0.31963	  -42.2042	   20.1527
 0.32060	  -42.2911	   20.3346
 0.32157	  -42.3773	   20.5152
 0.32253	  -42.4629	   20.6943
 0.32350	  -42.5478	   20.8720
 0.32447	  -42.6321	   21.0484
 0.32543	  -42.7157	   21.2233
 0.32640	  -42.7985	   21.3968
 0.32736	  -42.8807	   21.5688
 0.32833	  -42.9622	   21.7393
 0.32930	  -43.0428	   21.9081
 0.33026	  -43.1227	   22.0753
 0.33123	  -43.2017	   22.2407
 0.33220	  -43.2799	   22.4043
 0.33316	  -43.3572	   22.5661
 0.33413	  -43.4336	   22.7259
 0.33509	  -43.5090	   22.8838
 0.33606	  -43.5834	   23.0396
 0.33703	  -43.6569	   23.1934
 0.33799	  -43.7294	   23.3452
 0.33896	  -43.8009	   23.4948
 0.33993	  -43.8714	   23.6423
 0.34089	  -43.9409	   23.7878
 0.34186	  -44.0094	   23.9313
 0.34282	  -44.0770	   24.0727
 0.34379	  -44.1436	   24.2121
 0.34476	  -44.2093	   24.3496
 0.34572	  -44.2741	   24.4853
 0.34669	  -44.3381	   24.6191
 0.34766	  -44.4012	   24.7512
 0.34862	  -44.4635	   24.8816
 0.34959	  -44.5250	   25.0104
 0.35055	  -44.5858	   25.1376
 0.35152	  -44.6459	   25.2634
 0.35249	  -44.7053	   25.3877
 0.35345	  -44.7640	   25.5107
 0.35442	  -44.8221	   25.6323
 0.35539	  -44.8796	   25.7526
 0.35635	  -44.9365	   25.8716
 0.35732	  -44.9927	   25.9894
 0.35828	  -45.0484	   26.1060
 0.35925	  -45.1035	   26.2213
 0.36022	  -45.1580	   26.3353
 0.36118	  -45.2119	   26.4481
 0.36215	  -45.2651	   26.5596
 0.36312	  -45.3178	   26.6697
 0.36408	  -45.3697	   26.7784
 0.36505	  -45.4210	   26.8857
 0.36601	  -45.4716	   26.9916
 0.36698	  -45.5214	   27.0959
 0.36795	  -45.5705	   27.1986
 0.36891	  -45.6188	   27.2997
 0.36988	  -45.6663	   27.3992
 0.37085	  -45.7130	   27.4970
 0.37181	  -45.7589	   27.5930
 0.37278	  -45.8039	   27.6872
 0.37374	  -45.8481	   27.7797
 0.37471	  -45.8914	   27.8704
 0.37568	  -45.9339	   27.9594
 0.37664	  -45.9756	   28.0466
 0.37761	  -46.0164	   28.1320
 0.37858	  -46.0564	   28.2157
 0.37954	  -46.0956	   28.2978
 0.38051	  -46.1340	   28.3782
 0.38147	  -46.1717	   28.4570
 0.38244	  -46.2086	   28.5343
 0.38341	  -46.2448	   28.6101
 0.38437	  -46.2804	   28.6845
 0.38534	  -46.3152	   28.7575
 0.38631	  -46.3495	   28.8292
 0.38727	  -46.3832	   28.8997
 0.38824	  -46.4162	   28.9689
 0.38920	  -46.4488	   29.0370
 0.39017	  -46.4808	   29.1040
 0.39114	  -46.5122	   29.1698
 0.39210	  -46.5432	   29.2346
 0.39307	  -46.5736	   29.2983
 0.39404	  -46.6035	   29.3609
 0.39500	  -46.6329	   29.4225
 0.39597	  -46.6618	   29.4829
 0.39693	  -46.6902	   29.5423
 0.39790	  -46.7180	   29.6004
 0.39887	  -46.7452	   29.6574
 0.39983	  -46.7718	   29.7132
 0.40080	  -46.7979	   29.7677
 0.40177	  -46.8233	   29.8208
 0.40273	  -46.8480	   29.8726
 0.40370	  -46.8720	   29.9229
 0.40466	  -46.8954	   29.9718
 0.40563	  -46.9181	   30.0193
 0.40660	  -46.9400	   30.0652
 0.40756	  -46.9612	   30.1096
 0.40853	  -46.9817	   30.1524
 0.40950	  -47.0014	   30.1937
 0.41046	  -47.0204	   30.2334
 0.41143	  -47.0386	   30.2716
 0.41239	  -47.0561	   30.3083
 0.41336	  -47.0729	   30.3434
 0.41433	  -47.0890	   30.3771
 0.41529	  -47.1045	   30.4094
 0.41626	  -47.1192	   30.4403
 0.41723	  -47.1333	   30.4698
 0.41819	  -47.1468	   30.4980
 0.41916	  -47.1597	   30.5250
 0.42012	  -47.1720	   30.5507
 0.42109	  -47.1837	   30.5753
 0.42206	  -47.1949	   30.5988
 0.42302	  -47.2056	   30.6212
 0.42399	  -47.2158	   30.6425
 0.42496	  -47.2256	   30.6629
 0.42592	  -47.2348	   30.6823
 0.42689	  -47.2436	   30.7007
 0.42785	  -47.2520	   30.7181
 0.42882	  -47.2598	   30.7346
 0.42979	  -47.2673	   30.7502
 0.43075	  -47.2742	   30.7647
 0.43172	  -47.2807	   30.7783
 0.43269	  -47.2867	   30.7909
 0.43365	  -47.2922	   30.8024
 0.43462	  -47.2972	   30.8128
 0.43558	  -47.3017	   30.8221
 0.43655	  -47.3056	   30.8303
 0.43752	  -47.3089	   30.8373
 0.43848	  -47.3116	   30.8430
 0.43945	  -47.3138	   30.8475
 0.44042	  -47.3153	   30.8507
 0.44138	  -47.3162	   30.8525
 0.44235	  -47.3164	   30.8530
 0.44331	  -47.3160	   30.8521
 0.44428	  -47.3149	   30.8499
 0.44525	  -47.3132	   30.8462
 0.44621	  -47.3108	   30.8412
 0.44718	  -47.3077	   30.8348
 0.44815	  -47.3040	   30.8271
 0.44911	  -47.2997	   30.8180
 0.45008	  -47.2947	   30.8077
 0.45104	  -47.2892	   30.7960
 0.45201	  -47.2830	   30.7832
 0.45298	  -47.2763	   30.7692
 0.45394	  -47.2691	   30.7540
 0.45491	  -47.2613	   30.7378
 0.45588	  -47.2531	   30.7205
 0.45684	  -47.2443	   30.7022
 0.45781	  -47.2352	   30.6830
 0.45877	  -47.2255	   30.6628
 0.45974	  -47.2155	   30.6418
 0.46071	  -47.2050	   30.6199
 0.46167	  -47.1941	   30.5971
 0.46264	  -47.1829	   30.5735
 0.46360	  -47.1712	   30.5491
 0.46457	  -47.1591	   30.5238
 0.46554	  -47.1467	   30.4977
 0.46650	  -47.1338	   30.4707
 0.46747	  -47.1205	   30.4429
 0.46844	  -47.1067	   30.4140
 0.46940	  -47.0924	   30.3842
 0.47037	  -47.0777	   30.3534
 0.47133	  -47.0625	   30.3216
 0.47230	  -47.0468	   30.2887
 0.47327	  -47.0305	   30.2546
 0.47423	  -47.0137	   30.2194
 0.47520	  -46.9963	   30.1830
 0.47617	  -46.9783	   30.1454
 0.47713	  -46.9598	   30.1065
 0.47810	  -46.9406	   30.0664
 0.47906	  -46.9208	   30.0250
 0.48003	  -46.9005	   29.9824
 0.48100	  -46.8795	   29.9385
 0.48196	  -46.8579	   29.8933
 0.48293	  -46.8357	   29.8469
 0.48390	  -46.8130	   29.7993
 0.48486	  -46.7897	   29.7505
 0.48583	  -46.7658	   29.7005
 0.48679	  -46.7414	   29.6494
 0.48776	  -46.7165	   29.5973
 0.48873	  -46.6910	   29.5441
 0.48969	  -46.6651	   29.4899
 0.49066	  -46.6388	   29.4347
 0.49163	  -46.6120	   29.3787
 0.49259	  -46.5848	   29.3218
 0.49356	  -46.5572	   29.2640
 0.49452	  -46.5292	   29.2054
 0.49549	  -46.5008	   29.1460
 0.49646	  -46.4721	   29.0858
 0.49742	  -46.4430	   29.0249
 0.49839	  -46.4135	   28.9632
 0.49936	  -46.3837	   28.9007
 0.50032	  -46.3534	   28.8375
 0.50129	  -46.3229	   28.7734
 0.50225	  -46.2918	   28.7085
 0.50322	  -46.2604	   28.6428
 0.50419	  -46.2286	   28.5762
 0.50515	  -46.1963	   28.5086
 0.50612	  -46.1636	   28.4401
 0.50709	  -46.1304	   28.3706
 0.50805	  -46.0967	   28.3000
 0.50902	  -46.0624	   28.2284
 0.50998	  -46.0277	   28.1556
 0.51095	  -45.9924	   28.0817
 0.51192	  -45.9565	   28.0067
 0.51288	  -45.9201	   27.9304
 0.51385	  -45.8831	   27.8530
 0.51482	  -45.8455	   27.7744
 0.51578	  -45.8074	   27.6945
 0.51675	  -45.7687	   27.6135
 0.51771	  -45.7294	   27.5312
 0.51868	  -45.6895	   27.4479
 0.51965	  -45.6492	   27.3633
 0.52061	  -45.6082	   27.2777
 0.52158	  -45.5668	   27.1911
 0.52255	  -45.5249	   27.1034
 0.52351	  -45.4826	   27.0147
 0.52448	  -45.4398	   26.9251
 0.52544	  -45.3965	   26.8346
 0.52641	  -45.3529	   26.7433
 0.52738	  -45.3089	   26.6511
 0.52834	  -45.2645	   26.5582
 0.52931	  -45.2198	   26.4646
 0.53028	  -45.1747	   26.3702
 0.53124	  -45.1292	   26.2752
 0.53221	  -45.0835	   26.1794
 0.53317	  -45.0374	   26.0829
 0.53414	  -44.9910	   25.9858
 0.53511	  -44.9442	   25.8879
 0.53607	  -44.8971	   25.7892
 0.53704	  -44.8496	   25.6898
 0.53801	  -44.8017	   25.5896
 0.53897	  -44.7535	   25.4886
 0.53994	  -44.7048	   25.3866
 0.54090	  -44.6556	   25.2838
 0.54187	  -44.6060	   25.1799
 0.54284	  -44.5559	   25.0751
 0.54380	  -44.5053	   24.9692
 0.54477	  -44.4542	   24.8622
 0.54574	  -44.4025	   24.7541
 0.54670	  -44.3503	   24.6448
 0.54767	  -44.2976	   24.5344
 0.54863	  -44.2443	   24.4229
 0.54960	  -44.1904	   24.3101
 0.55057	  -44.1360	   24.1962
 0.55153	  -44.0810	   24.0811
 0.55250	  -44.0255	   23.9649
 0.55347	  -43.9695	   23.8476
 0.55443	  -43.9129	   23.7292
 0.55540	  -43.8558	   23.6097
 0.55636	  -43.7982	   23.4892
 0.55733	  -43.7402	   23.3678
 0.55830	  -43.6817	   23.2454
 0.55926	  -43.6228	   23.1221
 0.56023	  -43.5635	   22.9979
 0.56120	  -43.5038	   22.8730
 0.56216	  -43.4438	   22.7473
 0.56313	  -43.3834	   22.6209
 0.56409	  -43.3226	   22.4938
 0.56506	  -43.2616	   22.3659
 0.56603	  -43.2002	   22.2374
 0.56699	  -43.1385	   22.1083
 0.56796	  -43.0764	   21.9784
 0.56893	  -43.0141	   21.8479
 0.56989	  -42.9514	   21.7167
 0.57086	  -42.8883	   21.5848
 0.57182	  -42.8250	   21.4521
 0.57279	  -42.7612	   21.3186
 0.57376	  -42.6970	   21.1843
 0.57472	  -42.6324	   21.0491
 0.57569	  -42.5674	   20.9130
 0.57666	  -42.5019	   20.7759
 0.57762	  -42.4359	   20.6378
 0.57859	  -42.3695	   20.4987
 0.57955	  -42.3025	   20.3585
 0.58052	  -42.2350	   20.2172
 0.58149	  -42.1669	   20.0747
 0.58245	  -42.0983	   19.9311
 0.58342	  -42.0291	   19.7863
 0.58439	  -41.9593	   19.6403
 0.58535	  -41.8890	   19.4931
 0.58632	  -41.8181	   19.3447
 0.58728	  -41.7467	   19.1952
 0.58825	  -41.6747	   19.0446
 0.58922	  -41.6022	   18.8929
 0.59018	  -41.5293	   18.7401
 0.59115	  -41.4558	   18.5863
 0.59212	  -41.3819	   18.4316
 0.59308	  -41.3075	   18.2759
 0.59405	  -41.2327	   18.1194
 0.59501	  -41.1576	   17.9621
 0.59598	  -41.0820	   17.8040
 0.59695	  -41.0062	   17.6452
 0.59791	  -40.9300	   17.4857
 0.59888	  -40.8534	   17.3255
 0.59985	  -40.7766	   17.1647
 0.60081	  -40.6995	   17.0033
 0.60178	  -40.6220	   16.8412
 0.60274	  -40.5443	   16.6785
 0.60371	  -40.4663	   16.5152
 0.60468	  -40.3879	   16.3511
 0.60564	  -40.3092	   16.1863
 0.60661	  -40.2301	   16.0208
 0.60758	  -40.1506	   15.8545
 0.60854	  -40.0708	   15.6874
 0.60951	  -39.9905	   15.5193
 0.61047	  -39.9098	   15.3504
 0.61144	  -39.8286	   15.1804
 0.61241	  -39.7469	   15.0094
 0.61337	  -39.6646	   14.8373
 0.61434	  -39.5819	   14.6641
 0.61531	  -39.4986	   14.4897
 0.61627	  -39.4147	   14.3142
 0.61724	  -39.3302	   14.1374
 0.61820	  -39.2452	   13.9595
 0.61917	  -39.1596	   13.7803
 0.62014	  -39.0735	   13.5999
 0.62110	  -38.9867	   13.4184
 0.62207	  -38.8994	   13.2356
 0.62304	  -38.8116	   13.0518
 0.62400	  -38.7232	   12.8669
 0.62497	  -38.6344	   12.6809
 0.62593	  -38.5450	   12.4939
 0.62690	  -38.4552	   12.3059
 0.62787	  -38.3650	   12.1171
 0.62883	  -38.2744	   11.9274
 0.62980	  -38.1834	   11.7369
 0.63077	  -38.0920	   11.5457
 0.63173	  -38.0003	   11.3537
 0.63270	  -37.9083	   11.1611
 0.63366	  -37.8159	   10.9678
 0.63463	  -37.7233	   10.7739
 0.63560	  -37.6303	   10.5793
 0.63656	  -37.5371	   10.3841
 0.63753	  -37.4435	   10.1883
 0.63850	  -37.3496	    9.9918
 0.63946	  -37.2554	    9.7946
 0.64043	  -37.1608	    9.5967
 0.64139	  -37.0659	    9.3980
 0.64236	  -36.9706	    9.1985
 0.64333	  -36.8749	    8.9981
 0.64429	  -36.7787	    8.7968
 0.64526	  -36.6820	    8.5945
 0.64623	  -36.5849	    8.3912
 0.64719	  -36.4872	    8.1867
 0.64816	  -36.3890	    7.9812
 0.64912	  -36.2902	    7.7744
 0.65009	  -36.1909	    7.5665
 0.65106	  -36.0909	    7.3573
 0.65202	  -35.9904	    7.1468
 0.65299	  -35.8892	    6.9350
 0.65396	  -35.7874	    6.7219
 0.65492	  -35.6850	    6.5076
 0.65589	  -35.5820	    6.2921
 0.65685	  -35.4784	    6.0753
 0.65782	  -35.3743	    5.8573
 0.65879	  -35.2696	    5.6382
 0.65975	  -35.1644	    5.4181
 0.66072	  -35.0588	    5.1969
 0.66169	  -34.9526	    4.9747
 0.66265	  -34.8461	    4.7517
 0.66362	  -34.7391	    4.5278
 0.66458	  -34.6318	    4.3031
 0.66555	  -34.5241	    4.0778
 0.66652	  -34.4161	    3.8517
 0.66748	  -34.3078	    3.6250
 0.66845	  -34.1992	    3.3977
 0.66942	  -34.0903	    3.1698
 0.67038	  -33.9811	    2.9412
 0.67135	  -33.8716	    2.7121
 0.67231	  -33.7618	    2.4823
 0.67328	  -33.6517	    2.2519
 0.67425	  -33.5413	    2.0207
 0.67521	  -33.4305	    1.7889
 0.67618	  -33.3194	    1.5562
 0.67714	  -33.2078	    1.3227
 0.67811	  -33.0958	    1.0882
 0.67908	  -32.9833	    0.8528
 0.68004	  -32.8703	    0.6163
 0.68101	  -32.7568	    0.3787
 0.68198	  -32.6427	    0.1399
 0.68294	  -32.5280	   -0.1001
 0.68391	  -32.4128	   -0.3414
 0.68487	  -32.2969	   -0.5839
 0.68584	  -32.1804	   -0.8278
 0.68681	  -32.0632	   -1.0730
 0.68777	  -31.9454	   -1.3196
 0.68874	  -31.8270	   -1.5675
 0.68971	  -31.7079	   -1.8167
 0.69067	  -31.5882	   -2.0672
 0.69164	  -31.4679	   -2.3190
 0.69260	  -31.3471	   -2.5720
 0.69357	  -31.2257	   -2.8261
 0.69454	  -31.1037	   -3.0813
 0.69550	  -30.9813	   -3.3375
 0.69647	  -30.8585	   -3.5947
 0.69744	  -30.7352	   -3.8528
 0.69840	  -30.6115	   -4.1117
 0.69937	  -30.4874	   -4.3713
 0.70033	  -30.3630	   -4.6317
 0.70130	  -30.2383	   -4.8928
 0.70227	  -30.1132	   -5.1545
 0.70323	  -29.9879	   -5.4168
 0.70420	  -29.8623	   -5.6797
 0.70517	  -29.7364	   -5.9432
 0.70613	  -29.6102	   -6.2073
 0.70710	  -29.4838	   -6.4721
 0.70806	  -29.3570	   -6.7375
 0.70903	  -29.2298	   -7.0036
 0.71000	  -29.1023	   -7.2705
 0.71096	  -28.9744	   -7.5382
 0.71193	  -28.8460	   -7.8069
 0.71290	  -28.7172	   -8.0764
 0.71386	  -28.5879	   -8.3471
 0.71483	  -28.4581	   -8.6188
 0.71579	  -28.3277	   -8.8917
 0.71676	  -28.1967	   -9.1659
 0.71773	  -28.0651	   -9.4414
 0.71869	  -27.9329	   -9.7182
 0.71966	  -27.7999	   -9.9964
 0.72063	  -27.6663	  -10.2760
 0.72159	  -27.5320	  -10.5571
 0.72256	  -27.3971	  -10.8397
 0.72352	  -27.2614	  -11.1236
 0.72449	  -27.1250	  -11.4090
 0.72546	  -26.9880	  -11.6958
 0.72642	  -26.8504	  -11.9838
 0.72739	  -26.7122	  -12.2732
 0.72836	  -26.5734	  -12.5637
 0.72932	  -26.4340	  -12.8553
 0.73029	  -26.2942	  -13.1480
 0.73125	  -26.1539	  -13.4416
 0.73222	  -26.0132	  -13.7361
 0.73319	  -25.8722	  -14.0313
 0.73415	  -25.7308	  -14.3273
 0.73512	  -25.5891	  -14.6240
 0.73609	  -25.4470	  -14.9212
 0.73705	  -25.3048	  -15.2190
 0.73802	  -25.1622	  -15.5173
 0.73898	  -25.0195	  -15.8162
 0.73995	  -24.8764	  -16.1155
 0.74092	  -24.7331	  -16.4155
 0.74188	  -24.5895	  -16.7160
 0.74285	  -24.4457	  -17.0171
 0.74382	  -24.3015	  -17.3190
 0.74478	  -24.1569	  -17.6215
 0.74575	  -24.0119	  -17.9250
 0.74671	  -23.8665	  -18.2293
 0.74768	  -23.7206	  -18.5346
 0.74865	  -23.5743	  -18.8411
 0.74961	  -23.4273	  -19.1486
 0.75058	  -23.2798	  -19.4575
 0.75155	  -23.1316	  -19.7676
 0.75251	  -22.9828	  -20.0791
 0.75348	  -22.8333	  -20.3920
 0.75444	  -22.6831	  -20.7064
 0.75541	  -22.5322	  -21.0222
 0.75638	  -22.3805	  -21.3396
 0.75734	  -22.2282	  -21.6584
 0.75831	  -22.0752	  -21.9787
 0.75928	  -21.9215	  -22.3005
 0.76024	  -21.7671	  -22.6236
 0.76121	  -21.6121	  -22.9480
 0.76217	  -21.4565	  -23.2737
 0.76314	  -21.3003	  -23.6006
 0.76411	  -21.1437	  -23.9285
 0.76507	  -20.9865	  -24.2574
 0.76604	  -20.8289	  -24.5872
 0.76701	  -20.6710	  -24.9179
 0.76797	  -20.5127	  -25.2492
 0.76894	  -20.3541	  -25.5812
 0.76990	  -20.1952	  -25.9137
 0.77087	  -20.0360	  -26.2468
 0.77184	  -19.8767	  -26.5803
 0.77280	  -19.7171	  -26.9143
 0.77377	  -19.5574	  -27.2487
 0.77474	  -19.3974	  -27.5835
 0.77570	  -19.2372	  -27.9188
 0.77667	  -19.0768	  -28.2546
 0.77763	  -18.9161	  -28.5909
 0.77860	  -18.7551	  -28.9279
 0.77957	  -18.5938	  -29.2655
 0.78053	  -18.4322	  -29.6038
 0.78150	  -18.2701	  -29.9430
 0.78247	  -18.1076	  -30.2831
 0.78343	  -17.9446	  -30.6243
 0.78440	  -17.7811	  -30.9666
 0.78536	  -17.6169	  -31.3101
 0.78633	  -17.4522	  -31.6550
 0.78730	  -17.2868	  -32.0012
 0.78826	  -17.1207	  -32.3488
 0.78923	  -16.9539	  -32.6979
 0.79020	  -16.7864	  -33.0485
 0.79116	  -16.6182	  -33.4007
 0.79213	  -16.4492	  -33.7544
 0.79309	  -16.2795	  -34.1095
 0.79406	  -16.1091	  -34.4662
 0.79503	  -15.9381	  -34.8242
 0.79599	  -15.7664	  -35.1835
 0.79696	  -15.5941	  -35.5441
 0.79793	  -15.4213	  -35.9058
 0.79889	  -15.2480	  -36.2685
 0.79986	  -15.0743	  -36.6320
 0.80082	  -14.9003	  -36.9964
 0.80179	  -14.7259	  -37.3613
 0.80276	  -14.5513	  -37.7268
 0.80372	  -14.3765	  -38.0927
 0.80469	  -14.2015	  -38.4590
 0.80566	  -14.0264	  -38.8255
 0.80662	  -13.8511	  -39.1923
 0.80759	  -13.6759	  -39.5592
 0.80855	  -13.5005	  -39.9262
 0.80952	  -13.3251	  -40.2934
 0.81049	  -13.1495	  -40.6608
 0.81145	  -12.9739	  -41.0284
 0.81242	  -12.7981	  -41.3963
 0.81339	  -12.6222	  -41.7646
 0.81435	  -12.4460	  -42.1333
 0.81532	  -12.2696	  -42.5025
 0.81628	  -12.0929	  -42.8724
 0.81725	  -11.9158	  -43.2431
 0.81822	  -11.7383	  -43.6146
 0.81918	  -11.5604	  -43.9870
 0.82015	  -11.3819	  -44.3606
 0.82112	  -11.2029	  -44.7353
 0.82208	  -11.0233	  -45.1112
 0.82305	  -10.8431	  -45.4884
 0.82401	  -10.6622	  -45.8670
 0.82498	  -10.4807	  -46.2469
 0.82595	  -10.2985	  -46.6282
 0.82691	  -10.1157	  -47.0108
 0.82788	   -9.9323	  -47.3948
 0.82885	   -9.7482	  -47.7800
 0.82981	   -9.5636	  -48.1664
 0.83078	   -9.3785	  -48.5539
 0.83174	   -9.1928	  -48.9425
 0.83271	   -9.0068	  -49.3319
 0.83368	   -8.8204	  -49.7220
 0.83464	   -8.6337	  -50.1127
 0.83561	   -8.4468	  -50.5039
 0.83658	   -8.2597	  -50.8955
 0.83754	   -8.0726	  -51.2872
 0.83851	   -7.8854	  -51.6791
 0.83947	   -7.6982	  -52.0709
 0.84044	   -7.5111	  -52.4626
 0.84141	   -7.3240	  -52.8540
 0.84237	   -7.1371	  -53.2453
 0.84334	   -6.9503	  -53.6362
 0.84431	   -6.7637	  -54.0269
 0.84527	   -6.5772	  -54.4172
 0.84624	   -6.3908	  -54.8073
 0.84720	   -6.2045	  -55.1972
 0.84817	   -6.0183	  -55.5869
 0.84914	   -5.8322	  -55.9766
 0.85010	   -5.6460	  -56.3662
 0.85107	   -5.4598	  -56.7560
 0.85204	   -5.2735	  -57.1460
 0.85300	   -5.0870	  -57.5363
 0.85397	   -4.9002	  -57.9272
 0.85493	   -4.7132	  -58.3186
 0.85590	   -4.5259	  -58.7107
 0.85687	   -4.3382	  -59.1036
 0.85783	   -4.1501	  -59.4973
 0.85880	   -3.9615	  -59.8920
 0.85977	   -3.7725	  -60.2877
 0.86073	   -3.5829	  -60.6844
 0.86170	   -3.3929	  -61.0820
 0.86266	   -3.2025	  -61.4807
 0.86363	   -3.0116	  -61.8803
 0.86460	   -2.8203	  -62.2807
 0.86556	   -2.6286	  -62.6818
 0.86653	   -2.4367	  -63.0836
 0.86750	   -2.2445	  -63.4858
 0.86846	   -2.0522	  -63.8882
 0.86943	   -1.8599	  -64.2908
 0.87039	   -1.6676	  -64.6934
 0.87136	   -1.4754	  -65.0956
 0.87233	   -1.2834	  -65.4975
 0.87329	   -1.0917	  -65.8987
 0.87426	   -0.9004	  -66.2992
 0.87523	   -0.7095	  -66.6988
 0.87619	   -0.5190	  -67.0974
 0.87716	   -0.3291	  -67.4948
 0.87812	   -0.1398	  -67.8911
 0.87909	    0.0490	  -68.2863
 0.88006	    0.2372	  -68.6802
 0.88102	    0.4248	  -69.0729
 0.88199	    0.6119	  -69.4644
 0.88296	    0.7984	  -69.8549
 0.88392	    0.9845	  -70.2443
 0.88489	    1.1701	  -70.6328
 0.88585	    1.3553	  -71.0204
 0.88682	    1.5401	  -71.4073
 0.88779	    1.7247	  -71.7937
 0.88875	    1.9091	  -72.1796
 0.88972	    2.0933	  -72.5651
 0.89068	    2.2774	  -72.9504
 0.89165	    2.4614	  -73.3356
 0.89262	    2.6454	  -73.7207
 0.89358	    2.8294	  -74.1058
 0.89455	    3.0134	  -74.4910
 0.89552	    3.1975	  -74.8763
 0.89648	    3.3816	  -75.2617
 0.89745	    3.5657	  -75.6471
 0.89841	    3.7499	  -76.0326
 0.89938	    3.9340	  -76.4179
 0.90035	    4.1181	  -76.8031
 0.90131	    4.3020	  -77.1880
 0.90228	    4.4856	  -77.5725
 0.90325	    4.6690	  -77.9563
 0.90421	    4.8520	  -78.3393
 0.90518	    5.0345	  -78.7213
 0.90614	    5.2164	  -79.1021
 0.90711	    5.3977	  -79.4815
 0.90808	    5.5782	  -79.8593
 0.90904	    5.7579	  -80.2353
 0.91001	    5.9366	  -80.6094
 0.91098	    6.1142	  -80.9813
 0.91194	    6.2908	  -81.3509
 0.91291	    6.4663	  -81.7182
 0.91387	    6.6406	  -82.0830
 0.91484	    6.8136	  -82.4452
 0.91581	    6.9855	  -82.8048
 0.91677	    7.1560	  -83.1618
 0.91774	    7.3253	  -83.5161
 0.91871	    7.4933	  -83.8678
 0.91967	    7.6602	  -84.2170
 0.92064	    7.8258	  -84.5637
 0.92160	    7.9903	  -84.9080
 0.92257	    8.1537	  -85.2500
 0.92354	    8.3160	  -85.5898
 0.92450	    8.4774	  -85.9274
 0.92547	    8.6377	  -86.2632
 0.92644	    8.7972	  -86.5970
 0.92740	    8.9559	  -86.9292
 0.92837	    9.1138	  -87.2597
 0.92933	    9.2710	  -87.5886
 0.93030	    9.4275	  -87.9162
 0.93127	    9.5833	  -88.2422
 0.93223	    9.7384	  -88.5669
 0.93320	    9.8929	  -88.8902
 0.93417	   10.0467	  -89.2121
 0.93513	   10.1997	  -89.5325
 0.93610	   10.3520	  -89.8513
 0.93706	   10.5035	  -90.1684
 0.93803	   10.6541	  -90.4835
 0.93900	   10.8037	  -90.7966
 0.93996	   10.9522	  -91.1074
 0.94093	   11.0994	  -91.4157
 0.94190	   11.2454	  -91.7212
 0.94286	   11.3899	  -92.0237
 0.94383	   11.5329	  -92.3229
 0.94479	   11.6742	  -92.6187
 0.94576	   11.8137	  -92.9108
 0.94673	   11.9514	  -93.1989
 0.94769	   12.0871	  -93.4829
 0.94866	   12.2207	  -93.7627
 0.94963	   12.3523	  -94.0380
 0.95059	   12.4817	  -94.3089
 0.95156	   12.6089	  -94.5751
 0.95252	   12.7339	  -94.8367
 0.95349	   12.8566	  -95.0936
 0.95446	   12.9772	  -95.3459
 0.95542	   13.0955	  -95.5935
 0.95639	   13.2116	  -95.8366
 0.95736	   13.3255	  -96.0750
 0.95832	   13.4373	  -96.3091
 0.95929	   13.5471	  -96.5388
 0.96025	   13.6548	  -96.7642
 0.96122	   13.7605	  -96.9855
 0.96219	   13.8643	  -97.2028
 0.96315	   13.9662	  -97.4161
 0.96412	   14.0663	  -97.6256
 0.96509	   14.1646	  -97.8314
 0.96605	   14.2612	  -98.0335
 0.96702	   14.3561	  -98.2321
 0.96798	   14.4493	  -98.4271
 0.96895	   14.5408	  -98.6187
 0.96992	   14.6306	  -98.8067
 0.97088	   14.7188	  -98.9912
 0.97185	   14.8052	  -99.1722
 0.97282	   14.8899	  -99.3494
 0.97378	   14.9728	  -99.5229
 0.97475	   15.0538	  -99.6925
 0.97571	   15.1329	  -99.8581
 0.97668	   15.2100	 -100.0194
 0.97765	   15.2850	 -100.1763
 0.97861	   15.3577	 -100.3286
 0.97958	   15.4282	 -100.4760
 0.98055	   15.4962	 -100.6184
 0.98151	   15.5617	 -100.7555
 0.98248	   15.6246	 -100.8871
 0.98344	   15.6848	 -101.0131
 0.98441	   15.7421	 -101.1332
 0.98538	   15.7966	 -101.2472
 0.98634	   15.8481	 -101.3550
 0.98731	   15.8966	 -101.4564
 0.98828	   15.9419	 -101.5513
 0.98924	   15.9841	 -101.6396
 0.99021	   16.0231	 -101.7213
 0.99117	   16.0589	 -101.7962
 0.99214	   16.0915	 -101.8644
 0.99311	   16.1208	 -101.9258
 0.99407	   16.1470	 -101.9805
 0.99504	   16.1699	 -102.0285
 0.99601	   16.1896	 -102.0698
 0.99697	   16.2063	 -102.1047
 0.99794	   16.2198	 -102.1331
 0.99890	   16.2304	 -102.1552
 0.99987	   16.2380	 -102.1711
 0.00084	   16.2428	 -102.1811
 0.00180	   16.2447	 -102.1852
 0.00277	   16.2440	 -102.1836
 0.00374	   16.2406	 -102.1765
 0.00470	   16.2346	 -102.1640
 0.00567	   16.2262	 -102.1462
 0.00663	   16.2152	 -102.1234
 0.00760	   16.2019	 -102.0955
 0.00857	   16.1862	 -102.0626
 0.00953	   16.1681	 -102.0247
 0.01050	   16.1476	 -101.9819
 0.01147	   16.1248	 -101.9341
 0.01243	   16.0995	 -101.8812
 0.01340	   16.0718	 -101.8232
 0.01436	   16.0415	 -101.7598
 0.01533	   16.0086	 -101.6909
 0.01630	   15.9730	 -101.6164
 0.01726	   15.9346	 -101.5361
 0.01823	   15.8933	 -101.4496
 0.01920	   15.8491	 -101.3570
 0.02016	   15.8017	 -101.2579
 0.02113	   15.7512	 -101.1521
 0.02209	   15.6974	 -101.0396
 0.02306	   15.6403	 -100.9200
 0.02403	   15.5797	 -100.7933
 0.02499	   15.5157	 -100.6592
 0.02596	   15.4481	 -100.5178
 0.02693	   15.3770	 -100.3689
 0.02789	   15.3023	 -100.2125
 0.02886	   15.2239	 -100.0485
 0.02982	   15.1419	  -99.8769
 0.03079	   15.0563	  -99.6977
 0.03176	   14.9672	  -99.5111
 0.03272	   14.8744	  -99.3170
 0.03369	   14.7782	  -99.1156
 0.03466	   14.6786	  -98.9071
 0.03562	   14.5756	  -98.6915
 0.03659	   14.4693	  -98.4691
 0.03755	   14.3599	  -98.2400
 0.03852	   14.2474	  -98.0045
 0.03949	   14.1319	  -97.7628
 0.04045	   14.0136	  -97.5151
 0.04142	   13.8925	  -97.2617
 0.04239	   13.7688	  -97.0028
 0.04335	   13.6425	  -96.7386
 0.04432	   13.5139	  -96.4693
 0.04528	   13.3829	  -96.1950
 0.04625	   13.2496	  -95.9160
 0.04722	   13.1141	  -95.6324
 0.04818	   12.9764	  -95.3443
 0.04915	   12.8366	  -95.0517
 0.05012	   12.6947	  -94.7547
 0.05108	   12.5507	  -94.4533
 0.05205	   12.4046	  -94.1474
 0.05301	   12.2563	  -93.8371
 0.05398	   12.1059	  -93.5222
 0.05495	   11.9532	  -93.2026
 0.05591	   11.7982	  -92.8782
 0.05688	   11.6408	  -92.5489
 0.05785	   11.4811	  -92.2144
 0.05881	   11.3188	  -91.8747
 0.05978	   11.1539	  -91.5296
 0.06074	   10.9863	  -91.1789
 0.06171	   10.8161	  -90.8225
 0.06268	   10.6430	  -90.4602
 0.06364	   10.4670	  -90.0919
 0.06461	   10.2881	  -89.7174
 0.06557	   10.1062	  -89.3368
 0.06654	    9.9214	  -88.9499
 0.06751	    9.7335	  -88.5567
 0.06847	    9.5427	  -88.1572
 0.06944	    9.3488	  -87.7515
 0.07041	    9.1520	  -87.3396
 0.07137	    8.9524	  -86.9218
 0.07234	    8.7499	  -86.4980
 0.07330	    8.5448	  -86.0686
 0.07427	    8.3371	  -85.6338
 0.07524	    8.1269	  -85.1939
 0.07620	    7.9144	  -84.7492
 0.07717	    7.6998	  -84.3000
 0.07814	    7.4832	  -83.8466
 0.07910	    7.2648	  -83.3895
 0.08007	    7.0447	  -82.9289
 0.08103	    6.8232	  -82.4652
 0.08200	    6.6003	  -81.9987
 0.08297	    6.3762	  -81.5297
 0.08393	    6.1511	  -81.0584
 0.08490	    5.9249	  -80.5851
 0.08587	    5.6979	  -80.1099
 0.08683	    5.4700	  -79.6329
 0.08780	    5.2413	  -79.1542
 0.08876	    5.0118	  -78.6737
 0.08973	    4.7814	  -78.1916
 0.09070	    4.5503	  -77.7078
 0.09166	    4.3182	  -77.2220
 0.09263	    4.0852	  -76.7343
 0.09360	    3.8512	  -76.2445
 0.09456	    3.6160	  -75.7524
 0.09553	    3.3797	  -75.2578
 0.09649	    3.1422	  -74.7606
 0.09746	    2.9033	  -74.2606
 0.09843	    2.6630	  -73.7576
 0.09939	    2.4212	  -73.2515
 0.10036	    2.1779	  -72.7422
 0.10133	    1.9330	  -72.2296
 0.10229	    1.6864	  -71.7134
 0.10326	    1.4381	  -71.1938
 0.10422	    1.1882	  -70.6707
 0.10519	    0.9366	  -70.1441
 0.10616	    0.6834	  -69.6140
 0.10712	    0.4285	  -69.0806
 0.10809	    0.1721	  -68.5439
 0.10906	   -0.0858	  -68.0042
 0.11002	   -0.3450	  -67.4616
 0.11099	   -0.6055	  -66.9163
 0.11195	   -0.8672	  -66.3687
 0.11292	   -1.1298	  -65.8189
 0.11389	   -1.3933	  -65.2674
 0.11485	   -1.6576	  -64.7144
 0.11582	   -1.9223	  -64.1602
 0.11679	   -2.1875	  -63.6052
 0.11775	   -2.4529	  -63.0496
 0.11872	   -2.7184	  -62.4939
 0.11968	   -2.9839	  -61.9382
 0.12065	   -3.2493	  -61.3827
 0.12162	   -3.5144	  -60.8278
 0.12258	   -3.7793	  -60.2735
 0.12355	   -4.0437	  -59.7200
 0.12452	   -4.3077	  -59.1674
 0.12548	   -4.5712	  -58.6158
 0.12645	   -4.8343	  -58.0652
 0.12741	   -5.0969	  -57.5155
 0.12838	   -5.3591	  -56.9667
 0.12935	   -5.6209	  -56.4187
 0.13031	   -5.8824	  -55.8714
 0.13128	   -6.1436	  -55.3247
 0.13225	   -6.4046	  -54.7784
 0.13321	   -6.6655	  -54.2322
 0.13418	   -6.9264	  -53.6862
 0.13514	   -7.1874	  -53.1400
 0.13611	   -7.4485	  -52.5935
 0.13708	   -7.7098	  -52.0465
 0.13804	   -7.9714	  -51.4989
 0.13901	   -8.2334	  -50.9506
 0.13998	   -8.4958	  -50.4014
 0.14094	   -8.7586	  -49.8513
 0.14191	   -9.0219	  -49.3003
 0.14287	   -9.2856	  -48.7483
 0.14384	   -9.5498	  -48.1954
 0.14481	   -9.8143	  -47.6416
 0.14577	  -10.0792	  -47.0872
 0.14674	  -10.3444	  -46.5322
 0.14771	  -10.6097	  -45.9768
 0.14867	  -10.8751	  -45.4214
 0.14964	  -11.1404	  -44.8661
 0.15060	  -11.4054	  -44.3113
 0.15157	  -11.6702	  -43.7572
 0.15254	  -11.9344	  -43.2041
 0.15350	  -12.1980	  -42.6524
 0.15447	  -12.4609	  -42.1022
 0.15544	  -12.7228	  -41.5540
 0.15640	  -12.9837	  -41.0078
 0.15737	  -13.2436	  -40.4639
 0.15833	  -13.5023	  -39.9225
 0.15930	  -13.7597	  -39.3837
 0.16027	  -14.0158	  -38.8475
 0.16123	  -14.2707	  -38.3141
 0.16220	  -14.5243	  -37.7833
 0.16317	  -14.7766	  -37.2553
 0.16413	  -15.0276	  -36.7298
 0.16510	  -15.2775	  -36.2068
 0.16606	  -15.5262	  -35.6862
 0.16703	  -15.7739	  -35.1678
 0.16800	  -16.0206	  -34.6515
 0.16896	  -16.2663	  -34.1371
 0.16993	  -16.5113	  -33.6244
 0.17090	  -16.7555	  -33.1132
 0.17186	  -16.9991	  -32.6034
 0.17283	  -17.2420	  -32.0949
 0.17379	  -17.4845	  -31.5874
 0.17476	  -17.7265	  -31.0809
 0.17573	  -17.9680	  -30.5753
 0.17669	  -18.2092	  -30.0705
 0.17766	  -18.4501	  -29.5664
 0.17863	  -18.6906	  -29.0630
 0.17959	  -18.9307	  -28.5604
 0.18056	  -19.1705	  -28.0586
 0.18152	  -19.4098	  -27.5576
 0.18249	  -19.6487	  -27.0576
 0.18346	  -19.8871	  -26.5587
 0.18442	  -20.1248	  -26.0610
 0.18539	  -20.3619	  -25.5648
 0.18636	  -20.5982	  -25.0701
 0.18732	  -20.8337	  -24.5773
 0.18829	  -21.0682	  -24.0865
 0.18925	  -21.3016	  -23.5979
 0.19022	  -21.5339	  -23.1118
 0.19119	  -21.7649	  -22.6282
 0.19215	  -21.9946	  -22.1474
 0.19312	  -22.2229	  -21.6695
 0.19409	  -22.4498	  -21.1946
 0.19505	  -22.6752	  -20.7229
 0.19602	  -22.8990	  -20.2543
 0.19698	  -23.1213	  -19.7890
 0.19795	  -23.3421	  -19.3270
 0.19892	  -23.5613	  -18.8682
 0.19988	  -23.7790	  -18.4125
 0.20085	  -23.9952	  -17.9600
 0.20182	  -24.2099	  -17.5105
 0.20278	  -24.4233	  -17.0639
 0.20375	  -24.6354	  -16.6201
 0.20471	  -24.8462	  -16.1789
 0.20568	  -25.0558	  -15.7401
 0.20665	  -25.2643	  -15.3037
 0.20761	  -25.4717	  -14.8695
 0.20858	  -25.6782	  -14.4373
 0.20955	  -25.8838	  -14.0069
 0.21051	  -26.0886	  -13.5783
 0.21148	  -26.2926	  -13.1513
 0.21244	  -26.4959	  -12.7259
 0.21341	  -26.6984	  -12.3019
 0.21438	  -26.9003	  -11.8794
 0.21534	  -27.1015	  -11.4582
 0.21631	  -27.3020	  -11.0385
 0.21728	  -27.5019	  -10.6203
 0.21824	  -27.7009	  -10.2036
 0.21921	  -27.8993	   -9.7885
 0.22017	  -28.0967	   -9.3752
 0.22114	  -28.2933	   -8.9638
 0.22211	  -28.4889	   -8.5544
 0.22307	  -28.6834	   -8.1472
 0.22404	  -28.8769	   -7.7423
 0.22501	  -29.0691	   -7.3400
 0.22597	  -29.2600	   -6.9404
 0.22694	  -29.4496	   -6.5435
 0.22790	  -29.6378	   -6.1496
 0.22887	  -29.8245	   -5.7588
 0.22984	  -30.0098	   -5.3711
 0.23080	  -30.1935	   -4.9865
 0.23177	  -30.3757	   -4.6052
 0.23274	  -30.5563	   -4.2272
 0.23370	  -30.7354	   -3.8523
 0.23467	  -30.9129	   -3.4807
 0.23563	  -31.0890	   -3.1121
 0.23660	  -31.2636	   -2.7466
 0.23757	  -31.4369	   -2.3841
 0.23853	  -31.6087	   -2.0243
 0.23950	  -31.7793	   -1.6673
 0.24047	  -31.9486	   -1.3129
 0.24143	  -32.1168	   -0.9610
 0.24240	  -32.2838	   -0.6114
 0.24336	  -32.4498	   -0.2640
 0.24433	  -32.6147	    0.0813
 0.24530	  -32.7788	    0.4246
 0.24626	  -32.9419	    0.7661
 0.24723	  -33.1041	    1.1057
 0.24820	  -33.2656	    1.4435
 0.24916	  -33.4262	    1.7797
 0.25013	  -33.5860	    2.1142
 0.25109	  -33.7450	    2.4471
 0.25206	  -33.9032	    2.7783
 0.25303	  -34.0607	    3.1078
 0.25399	  -34.2172	    3.4355
 0.25496	  -34.3730	    3.7614
 0.25593	  -34.5278	    4.0855
 0.25689	  -34.6817	    4.4076
 0.25786	  -34.8345	    4.7276
 0.25882	  -34.9864	    5.0454
 0.25979	  -35.1371	    5.3609
 0.26076	  -35.2867	    5.6740
 0.26172	  -35.4351	    5.9846
 0.26269	  -35.5823	    6.2927
 0.26366	  -35.7282	    6.5981
 0.26462	  -35.8728	    6.9007
 0.26559	  -36.0160	    7.2005
 0.26655	  -36.1579	    7.4975
 0.26752	  -36.2985	    7.7917
 0.26849	  -36.4376	    8.0830
 0.26945	  -36.5755	    8.3714
 0.27042	  -36.7119	    8.6570
 0.27139	  -36.8471	    8.9399
 0.27235	  -36.9809	    9.2201
 0.27332	  -37.1135	    9.4976
 0.27428	  -37.2449	    9.7726
 0.27525	  -37.3751	   10.0451
 0.27622	  -37.5042	   10.3153
 0.27718	  -37.6322	   10.5833
 0.27815	  -37.7592	   10.8491
 0.27911	  -37.8852	   11.1128
 0.28008	  -38.0103	   11.3747
 0.28105	  -38.1345	   11.6347
 0.28201	  -38.2579	   11.8929
 0.28298	  -38.3805	   12.1495
 0.28395	  -38.5023	   12.4044
 0.28491	  -38.6233	   12.6577
 0.28588	  -38.7436	   12.9095
 0.28684	  -38.8631	   13.1597
 0.28781	  -38.9819	   13.4083
 0.28878	  -39.0999	   13.6553
 0.28974	  -39.2172	   13.9007
 0.29071	  -39.3336	   14.1444
 0.29168	  -39.4492	   14.3864
 0.29264	  -39.5639	   14.6265
 0.29361	  -39.6777	   14.8646
 0.29457	  -39.7905	   15.1008
 0.29554	  -39.9023	   15.3348
 0.29651	  -40.0131	   15.5667
 0.29747	  -40.1228	   15.7963
 0.29844	  -40.2314	   16.0236
 0.29941	  -40.3389	   16.2485
 0.30037	  -40.4451	   16.4709
 0.30134	  -40.5503	   16.6909
 0.30230	  -40.6542	   16.9085
 0.30327	  -40.7569	   17.1235
 0.30424	  -40.8585	   17.3361
 0.30520	  -40.9589	   17.5463
 0.30617	  -41.0581	   17.7540
 0.30714	  -41.1563	   17.9594
 0.30810	  -41.2533	   18.1625
 0.30907	  -41.3493	   18.3634
 0.31003	  -41.4442	   18.5621
 0.31100	  -41.5382	   18.7588
 0.31197	  -41.6312	   18.9535
 0.31293	  -41.7233	   19.1463
 0.31390	  -41.8145	   19.3372
 0.31487	  -41.9049	   19.5264
 0.31583	  -41.9946	   19.7140
 0.31680	  -42.0834	   19.8999
 0.31776	  -42.1715	   20.0843
 0.31873	  -42.2589	   20.2672
 0.31970	  -42.3455	   20.4486
 0.32066	  -42.4315	   20.6286
 0.32163	  -42.5168	   20.8071
 0.32260	  -42.6014	   20.9843
 0.32356	  -42.6854	   21.1599
 0.32453	  -42.7686	   21.3341
 0.32549	  -42.8511	   21.5068
 0.32646	  -42.9329	   21.6780
 0.32743	  -43.0139	   21.8475
 0.32839	  -43.0941	   22.0154
 0.32936	  -43.1735	   22.1816
 0.33033	  -43.2520	   22.3460
 0.33129	  -43.3297	   22.5086
 0.33226	  -43.4065	   22.6693
 0.33322	  -43.4823	   22.8280
 0.33419	  -43.5572	   22.9848
 0.33516	  -43.6312	   23.1395
 0.33612	  -43.7041	   23.2922
 0.33709	  -43.7760	   23.4428
 0.33806	  -43.8470	   23.5913
 0.33902	  -43.9169	   23.7377
 0.33999	  -43.9859	   23.8821
 0.34095	  -44.0539	   24.0244
 0.34192	  -44.1209	   24.1646
 0.34289	  -44.1870	   24.3029
 0.34385	  -44.2521	   24.4393
 0.34482	  -44.3164	   24.5738
 0.34579	  -44.3798	   24.7065
 0.34675	  -44.4424	   24.8374
 0.34772	  -44.5041	   24.9667
 0.34868	  -44.5651	   25.0944
 0.34965	  -44.6254	   25.2205
 0.35062	  -44.6849	   25.3452
 0.35158	  -44.7438	   25.4684
 0.35255	  -44.8020	   25.5903
 0.35352	  -44.8597	   25.7108
 0.35448	  -44.9166	   25.8301
 0.35545	  -44.9730	   25.9482
 0.35641	  -45.0289	   26.0650
 0.35738	  -45.0841	   26.1806
 0.35835	  -45.1387	   26.2949
 0.35931	  -45.1927	   26.4080
 0.36028	  -45.2461	   26.5198
 0.36125	  -45.2989	   26.6302
 0.36221	  -45.3510	   26.7393
 0.36318	  -45.4025	   26.8470
 0.36414	  -45.4532	   26.9533
 0.36511	  -45.5033	   27.0580
 0.36608	  -45.5525	   27.1611
 0.36704	  -45.6010	   27.2626
 0.36801	  -45.6487	   27.3625
 0.36898	  -45.6956	   27.4606
 0.36994	  -45.7417	   27.5570
 0.37091	  -45.7869	   27.6516
 0.37187	  -45.8312	   27.7445
 0.37284	  -45.8748	   27.8355
 0.37381	  -45.9174	   27.9248
 0.37477	  -45.9592	   28.0123
 0.37574	  -46.0002	   28.0980
 0.37671	  -46.0403	   28.1820
 0.37767	  -46.0796	   28.2643
 0.37864	  -46.1181	   28.3450
 0.37960	  -46.1559	   28.4240
 0.38057	  -46.1929	   28.5014
 0.38154	  -46.2292	   28.5774
 0.38250	  -46.2648	   28.6519
 0.38347	  -46.2997	   28.7250
 0.38444	  -46.3340	   28.7967
 0.38540	  -46.3676	   28.8672
 0.38637	  -46.4007	   28.9364
 0.38733	  -46.4332	   29.0044
 0.38830	  -46.4652	   29.0713
 0.38927	  -46.4966	   29.1370
 0.39023	  -46.5274	   29.2016
 0.39120	  -46.5578	   29.2652
 0.39217	  -46.5876	   29.3276
 0.39313	  -46.6169	   29.3889
 0.39410	  -46.6457	   29.4492
 0.39506	  -46.6739	   29.5083
 0.39603	  -46.7016	   29.5662
 0.39700	  -46.7288	   29.6230
 0.39796	  -46.7553	   29.6786
 0.39893	  -46.7813	   29.7329
 0.39990	  -46.8066	   29.7860
 0.40086	  -46.8313	   29.8377
 0.40183	  -46.8553	   29.8880
 0.40279	  -46.8787	   29.9369
 0.40376	  -46.9014	   29.9843
 0.40473	  -46.9233	   30.0303
 0.40569	  -46.9446	   30.0747
 0.40666	  -46.9651	   30.1176
 0.40763	  -46.9848	   30.1590
 0.40859	  -47.0039	   30.1988
 0.40956	  -47.0222	   30.2371
 0.41052	  -47.0397	   30.2739
 0.41149	  -47.0566	   30.3091
 0.41246	  -47.0727	   30.3429
 0.41342	  -47.0881	   30.3751
 0.41439	  -47.1028	   30.4060
 0.41536	  -47.1169	   30.4355
 0.41632	  -47.1304	   30.4636
 0.41729	  -47.1432	   30.4905
 0.41825	  -47.1554	   30.5161
 0.41922	  -47.1671	   30.5405
 0.42019	  -47.1782	   30.5638
 0.42115	  -47.1888	   30.5860
 0.42212	  -47.1989	   30.6072
 0.42309	  -47.2086	   30.6273
 0.42405	  -47.2177	   30.6465
 0.42502	  -47.2264	   30.6647
 0.42598	  -47.2347	   30.6819
 0.42695	  -47.2425	   30.6982
 0.42792	  -47.2498	   30.7136
 0.42888	  -47.2567	   30.7281
 0.42985	  -47.2631	   30.7415
 0.43082	  -47.2691	   30.7540
 0.43178	  -47.2746	   30.7654
 0.43275	  -47.2795	   30.7759
 0.43371	  -47.2840	   30.7851
 0.43468	  -47.2879	   30.7933
 0.43565	  -47.2912	   30.8003
 0.43661	  -47.2940	   30.8061
 0.43758	  -47.2961	   30.8106
 0.43855	  -47.2977	   30.8138
 0.43951	  -47.2986	   30.8157
 0.44048	  -47.2988	   30.8163
 0.44144	  -47.2985	   30.8155
 0.44241	  -47.2974	   30.8133
 0.44338	  -47.2957	   30.8097
 0.44434	  -47.2934	   30.8048
 0.44531	  -47.2904	   30.7986
 0.44628	  -47.2867	   30.7909
 0.44724	  -47.2824	   30.7819
 0.44821	  -47.2775	   30.7717
 0.44917	  -47.2720	   30.7601
 0.45014	  -47.2659	   30.7474
 0.45111	  -47.2593	   30.7334
 0.45207	  -47.2520	   30.7183
 0.45304	  -47.2443	   30.7021
 0.45401	  -47.2361	   30.6849
 0.45497	  -47.2273	   30.6666
 0.45594	  -47.2181	   30.6473
 0.45690	  -47.2085	   30.6271
 0.45787	  -47.1984	   30.6060
 0.45884	  -47.1879	   30.5840
 0.45980	  -47.1770	   30.5612
 0.46077	  -47.1656	   30.5374
 0.46174	  -47.1539	   30.5129
 0.46270	  -47.1418	   30.4875
 0.46367	  -47.1292	   30.4613
 0.46463	  -47.1163	   30.4342
 0.46560	  -47.1029	   30.4062
 0.46657	  -47.0891	   30.3773
 0.46753	  -47.0749	   30.3475
 0.46850	  -47.0602	   30.3167
 0.46947	  -47.0450	   30.2848
 0.47043	  -47.0292	   30.2520
 0.47140	  -47.0130	   30.2180
 0.47236	  -46.9963	   30.1829
 0.47333	  -46.9789	   30.1467
 0.47430	  -46.9611	   30.1093
 0.47526	  -46.9426	   30.0706
 0.47623	  -46.9236	   30.0308
 0.47720	  -46.9039	   29.9897
 0.47816	  -46.8837	   29.9473
 0.47913	  -46.8628	   29.9037
 0.48009	  -46.8414	   29.8588
 0.48106	  -46.8194	   29.8126
 0.48203	  -46.7967	   29.7653
 0.48299	  -46.7735	   29.7167
 0.48396	  -46.7498	   29.6670
 0.48493	  -46.7255	   29.6161
 0.48589	  -46.7006	   29.5642
 0.48686	  -46.6753	   29.5112
 0.48782	  -46.6495	   29.4572
 0.48879	  -46.6232	   29.4022
 0.48976	  -46.5965	   29.3463
 0.49072	  -46.5694	   29.2895
 0.49169	  -46.5419	   29.2319
 0.49265	  -46.5140	   29.1734
 0.49362	  -46.4857	   29.1142
 0.49459	  -46.4570	   29.0542
 0.49555	  -46.4280	   28.9935
 0.49652	  -46.3986	   28.9320
 0.49749	  -46.3689	   28.8698
 0.49845	  -46.3388	   28.8068
 0.49942	  -46.3084	   28.7431
 0.50038	  -46.2775	   28.6785
 0.50135	  -46.2463	   28.6132
 0.50232	  -46.2146	   28.5469
 0.50328	  -46.1826	   28.4798
 0.50425	  -46.1500	   28.4117
 0.50522	  -46.1170	   28.3427
 0.50618	  -46.0836	   28.2726
 0.50715	  -46.0496	   28.2015
 0.50811	  -46.0151	   28.1293
 0.50908	  -45.9801	   28.0560
 0.51005	  -45.9445	   27.9816
 0.51101	  -45.9084	   27.9060
 0.51198	  -45.8717	   27.8292
 0.51295	  -45.8345	   27.7512
 0.51391	  -45.7966	   27.6720
 0.51488	  -45.7583	   27.5917
 0.51584	  -45.7193	   27.5102
 0.51681	  -45.6798	   27.4276
 0.51778	  -45.6398	   27.3438
 0.51874	  -45.5993	   27.2589
 0.51971	  -45.5582	   27.1730
 0.52068	  -45.5167	   27.0861
 0.52164	  -45.4747	   26.9981
 0.52261	  -45.4322	   26.9093
 0.52357	  -45.3894	   26.8195
 0.52454	  -45.3461	   26.7289
 0.52551	  -45.3024	   26.6375
 0.52647	  -45.2583	   26.5453
 0.52744	  -45.2139	   26.4523
 0.52841	  -45.1692	   26.3587
 0.52937	  -45.1241	   26.2643
 0.53034	  -45.0786	   26.1692
 0.53130	  -45.0329	   26.0734
 0.53227	  -44.9868	   25.9769
 0.53324	  -44.9403	   25.8797
 0.53420	  -44.8936	   25.7818
 0.53517	  -44.8464	   25.6831
 0.53614	  -44.7989	   25.5837
 0.53710	  -44.7510	   25.4834
 0.53807	  -44.7027	   25.3823
 0.53903	  -44.6540	   25.2803
 0.54000	  -44.6048	   25.1774
 0.54097	  -44.5552	   25.0735
 0.54193	  -44.5050	   24.9686
 0.54290	  -44.4544	   24.8627
 0.54387	  -44.4033	   24.7557
 0.54483	  -44.3517	   24.6476
 0.54580	  -44.2995	   24.5383
 0.54676	  -44.2467	   24.4280
 0.54773	  -44.1934	   24.3164
 0.54870	  -44.1396	   24.2037
 0.54966	  -44.0852	   24.0899
 0.55063	  -44.0303	   23.9749
 0.55160	  -43.9748	   23.8588
 0.55256	  -43.9188	   23.7416
 0.55353	  -43.8623	   23.6233
 0.55449	  -43.8053	   23.5041
 0.55546	  -43.7479	   23.3838
 0.55643	  -43.6900	   23.2626
 0.55739	  -43.6316	   23.1405
 0.55836	  -43.5729	   23.0176
 0.55933	  -43.5138	   22.8938
 0.56029	  -43.4543	   22.7693
 0.56126	  -43.3945	   22.6441
 0.56222	  -43.3343	   22.5182
 0.56319	  -43.2738	   22.3916
 0.56416	  -43.2131	   22.2644
 0.56512	  -43.1520	   22.1366
 0.56609	  -43.0906	   22.0081
 0.56706	  -43.0289	   21.8789
 0.56802	  -42.9669	   21.7491
 0.56899	  -42.9045	   21.6186
 0.56995	  -42.8418	   21.4874
 0.57092	  -42.7788	   21.3554
 0.57189	  -42.7154	   21.2227
 0.57285	  -42.6515	   21.0891
 0.57382	  -42.5873	   20.9546
 0.57479	  -42.5226	   20.8192
 0.57575	  -42.4575	   20.6829
 0.57672	  -42.3918	   20.5455
 0.57768	  -42.3257	   20.4071
 0.57865	  -42.2591	   20.2676
 0.57962	  -42.1919	   20.1271
 0.58058	  -42.1242	   19.9853
 0.58155	  -42.0559	   19.8425
 0.58252	  -41.9871	   19.6985
 0.58348	  -41.9178	   19.5533
 0.58445	  -41.8479	   19.4071
 0.58541	  -41.7775	   19.2596
 0.58638	  -41.7065	   19.1111
 0.58735	  -41.6351	   18.9615
 0.58831	  -41.5631	   18.8109
 0.58928	  -41.4907	   18.6593
 0.59025	  -41.4178	   18.5068
 0.59121	  -41.3445	   18.3533
 0.59218	  -41.2707	   18.1990
 0.59314	  -41.1966	   18.0438
 0.59411	  -41.1221	   17.8879
 0.59508	  -41.0473	   17.7313
 0.59604	  -40.9721	   17.5739
 0.59701	  -40.8966	   17.4159
 0.59798	  -40.8208	   17.2573
 0.59894	  -40.7447	   17.0980
 0.59991	  -40.6683	   16.9381
 0.60087	  -40.5916	   16.7776
 0.60184	  -40.5146	   16.6164
 0.60281	  -40.4373	   16.4546
 0.60377	  -40.3597	   16.2921
 0.60474	  -40.2817	   16.1289
 0.60571	  -40.2034	   15.9649
 0.60667	  -40.1247	   15.8002
 0.60764	  -40.0456	   15.6346
 0.60860	  -39.9660	   15.4681
 0.60957	  -39.8860	   15.3007
 0.61054	  -39.8056	   15.1323
 0.61150	  -39.7246	   14.9628
 0.61247	  -39.6431	   14.7923
 0.61344	  -39.5611	   14.6207
 0.61440	  -39.4786	   14.4480
 0.61537	  -39.3955	   14.2740
 0.61633	  -39.3119	   14.0989
 0.61730	  -39.2276	   13.9227
 0.61827	  -39.1429	   13.7452
 0.61923	  -39.0575	   13.5666
 0.62020	  -38.9716	   13.3868
 0.62117	  -38.8852	   13.2059
 0.62213	  -38.7982	   13.0239
 0.62310	  -38.7108	   12.8408
 0.62406	  -38.6229	   12.6568
 0.62503	  -38.5345	   12.4718
 0.62600	  -38.4457	   12.2859
 0.62696	  -38.3565	   12.0992
 0.62793	  -38.2669	   11.9117
 0.62890	  -38.1769	   11.7234
 0.62986	  -38.0867	   11.5345
 0.63083	  -37.9961	   11.3449
 0.63179	  -37.9052	   11.1547
 0.63276	  -37.8140	   10.9638
 0.63373	  -37.7226	   10.7724
 0.63469	  -37.6308	   10.5804
 0.63566	  -37.5388	   10.3878
 0.63663	  -37.4465	   10.1945
 0.63759	  -37.3538	   10.0006
 0.63856	  -37.2609	    9.8060
 0.63952	  -37.1676	    9.6108
 0.64049	  -37.0739	    9.4147
 0.64146	  -36.9798	    9.2178
 0.64242	  -36.8854	    9.0201
 0.64339	  -36.7904	    8.8214
 0.64436	  -36.6950	    8.6217
 0.64532	  -36.5992	    8.4210
 0.64629	  -36.5027	    8.2192
 0.64725	  -36.4058	    8.0163
 0.64822	  -36.3083	    7.8122
 0.64919	  -36.2102	    7.6070
 0.65015	  -36.1116	    7.4005
 0.65112	  -36.0123	    7.1928
 0.65209	  -35.9125	    6.9838
 0.65305	  -35.8121	    6.7737
 0.65402	  -35.7111	    6.5623
 0.65498	  -35.6096	    6.3498
 0.65595	  -35.5075	    6.1362
 0.65692	  -35.4049	    5.9214
 0.65788	  -35.3018	    5.7056
 0.65885	  -35.1982	    5.4888
 0.65982	  -35.0942	    5.2710
 0.66078	  -34.9897	    5.0524
 0.66175	  -34.8849	    4.8329
 0.66271	  -34.7797	    4.6127
 0.66368	  -34.6741	    4.3917
 0.66465	  -34.5682	    4.1701
 0.66561	  -34.4620	    3.9477
 0.66658	  -34.3555	    3.7248
 0.66754	  -34.2487	    3.5013
 0.66851	  -34.1416	    3.2772
 0.66948	  -34.0343	    3.0525
 0.67044	  -33.9266	    2.8271
 0.67141	  -33.8186	    2.6012
 0.67238	  -33.7104	    2.3746
 0.67334	  -33.6018	    2.1473
 0.67431	  -33.4928	    1.9192
 0.67527	  -33.3835	    1.6903
 0.67624	  -33.2737	    1.4606
 0.67721	  -33.1635	    1.2299
 0.67817	  -33.0528	    0.9983
 0.67914	  -32.9417	    0.7656
 0.68011	  -32.8300	    0.5319
 0.68107	  -32.7177	    0.2969
 0.68204	  -32.6049	    0.0608
 0.68300	  -32.4915	   -0.1766
 0.68397	  -32.3775	   -0.4152
 0.68494	  -32.2629	   -0.6552
 0.68590	  -32.1476	   -0.8964
 0.68687	  -32.0317	   -1.1390
 0.68784	  -31.9152	   -1.3828
 0.68880	  -31.7981	   -1.6280
 0.68977	  -31.6804	   -1.8743
 0.69073	  -31.5621	   -2.1219
 0.69170	  -31.4433	   -2.3706
 0.69267	  -31.3239	   -2.6204
 0.69363	  -31.2041	   -2.8712
 0.69460	  -31.0838	   -3.1229
 0.69557	  -30.9631	   -3.3756
 0.69653	  -30.8421	   -3.6290
 0.69750	  -30.7206	   -3.8832
 0.69846	  -30.5988	   -4.1381
 0.69943	  -30.4768	   -4.3936
 0.70040	  -30.3544	   -4.6498
 0.70136	  -30.2317	   -4.9065
 0.70233	  -30.1088	   -5.1637
 0.70330	  -29.9856	   -5.4216
 0.70426	  -29.8622	   -5.6800
 0.70523	  -29.7385	   -5.9389
 0.70619	  -29.6144	   -6.1985
 0.70716	  -29.4901	   -6.4588
 0.70813	  -29.3654	   -6.7198
 0.70909	  -29.2404	   -6.9815
 0.71006	  -29.1149	   -7.2441
 0.71103	  -28.9890	   -7.5076
 0.71199	  -28.8627	   -7.7720
 0.71296	  -28.7358	   -8.0376
 0.71392	  -28.6084	   -8.3042
 0.71489	  -28.4805	   -8.5720
 0.71586	  -28.3519	   -8.8411
 0.71682	  -28.2228	   -9.1114
 0.71779	  -28.0930	   -9.3831
 0.71876	  -27.9625	   -9.6561
 0.71972	  -27.8315	   -9.9304
 0.72069	  -27.6997	  -10.2062
 0.72165	  -27.5673	  -10.4833
 0.72262	  -27.4343	  -10.7618
 0.72359	  -27.3006	  -11.0415
 0.72455	  -27.1663	  -11.3226
 0.72552	  -27.0315	  -11.6048
 0.72649	  -26.8961	  -11.8882
 0.72745	  -26.7602	  -12.1727
 0.72842	  -26.6238	  -12.4582
 0.72938	  -26.4869	  -12.7446
 0.73035	  -26.3497	  -13.0319
 0.73132	  -26.2120	  -13.3200
 0.73228	  -26.0740	  -13.6088
 0.73325	  -25.9357	  -13.8983
 0.73422	  -25.7972	  -14.1884
 0.73518	  -25.6583	  -14.4790
 0.73615	  -25.5192	  -14.7702
 0.73711	  -25.3798	  -15.0619
 0.73808	  -25.2401	  -15.3542
 0.73905	  -25.1003	  -15.6470
 0.74001	  -24.9601	  -15.9404
 0.74098	  -24.8196	  -16.2344
 0.74195	  -24.6789	  -16.5290
 0.74291	  -24.5378	  -16.8244
 0.74388	  -24.3963	  -17.1205
 0.74484	  -24.2544	  -17.4175
 0.74581	  -24.1121	  -17.7154
 0.74678	  -23.9692	  -18.0143
 0.74774	  -23.8259	  -18.3143
 0.74871	  -23.6820	  -18.6155
 0.74968	  -23.5375	  -18.9179
 0.75064	  -23.3924	  -19.2216
 0.75161	  -23.2467	  -19.5267
 0.75257	  -23.1002	  -19.8332
 0.75354	  -22.9531	  -20.1411
 0.75451	  -22.8053	  -20.4505
 0.75547	  -22.6568	  -20.7614
 0.75644	  -22.5076	  -21.0737
 0.75741	  -22.3577	  -21.3874
 0.75837	  -22.2072	  -21.7025
 0.75934	  -22.0560	  -22.0189
 0.76030	  -21.9042	  -22.3366
 0.76127	  -21.7519	  -22.6554
 0.76224	  -21.5990	  -22.9753
 0.76320	  -21.4457	  -23.2963
 0.76417	  -21.2919	  -23.6181
 0.76514	  -21.1378	  -23.9408
 0.76610	  -20.9833	  -24.2641
 0.76707	  -20.8285	  -24.5881
 0.76803	  -20.6735	  -24.9126
 0.76900	  -20.5182	  -25.2376
 0.76997	  -20.3627	  -25.5631
 0.77093	  -20.2070	  -25.8890
 0.77190	  -20.0511	  -26.2153
 0.77287	  -19.8950	  -26.5420
 0.77383	  -19.7387	  -26.8692
 0.77480	  -19.5822	  -27.1968
 0.77576	  -19.4254	  -27.5249
 0.77673	  -19.2684	  -27.8536
 0.77770	  -19.1110	  -28.1830
 0.77866	  -18.9533	  -28.5130
 0.77963	  -18.7952	  -28.8439
 0.78060	  -18.6367	  -29.1757
 0.78156	  -18.4777	  -29.5085
 0.78253	  -18.3182	  -29.8424
 0.78349	  -18.1581	  -30.1775
 0.78446	  -17.9974	  -30.5138
 0.78543	  -17.8361	  -30.8515
 0.78639	  -17.6741	  -31.1905
 0.78736	  -17.5114	  -31.5310
 0.78833	  -17.3481	  -31.8729
 0.78929	  -17.1840	  -32.2162
 0.79026	  -17.0193	  -32.5611
 0.79122	  -16.8539	  -32.9073
 0.79219	  -16.6878	  -33.2550
 0.79316	  -16.5210	  -33.6040
 0.79412	  -16.3537	  -33.9542
 0.79509	  -16.1858	  -34.3057
 0.79606	  -16.0174	  -34.6582
 0.79702	  -15.8484	  -35.0118
 0.79799	  -15.6791	  -35.3662
 0.79895	  -15.5094	  -35.7214
 0.79992	  -15.3393	  -36.0773
 0.80089	  -15.1690	  -36.4338
 0.80185	  -14.9985	  -36.7908
 0.80282	  -14.8278	  -37.1482
 0.80379	  -14.6569	  -37.5059
 0.80475	  -14.4858	  -37.8638
 0.80572	  -14.3147	  -38.2221
 0.80668	  -14.1434	  -38.5805
 0.80765	  -13.9721	  -38.9392
 0.80862	  -13.8006	  -39.2981
 0.80958	  -13.6290	  -39.6573
 0.81055	  -13.4572	  -40.0167
 0.81152	  -13.2853	  -40.3766
 0.81248	  -13.1132	  -40.7369
 0.81345	  -12.9408	  -41.0978
 0.81441	  -12.7681	  -41.4592
 0.81538	  -12.5950	  -41.8214
 0.81635	  -12.4215	  -42.1845
 0.81731	  -12.2476	  -42.5485
 0.81828	  -12.0732	  -42.9135
 0.81925	  -11.8983	  -43.2797
 0.82021	  -11.7228	  -43.6471
 0.82118	  -11.5466	  -44.0158
 0.82214	  -11.3699	  -44.3858
 0.82311	  -11.1924	  -44.7572
 0.82408	  -11.0143	  -45.1300
 0.82504	  -10.8355	  -45.5042
 0.82601	  -10.6561	  -45.8797
 0.82698	  -10.4760	  -46.2566
 0.82794	  -10.2954	  -46.6348
 0.82891	  -10.1141	  -47.0141
 0.82987	   -9.9324	  -47.3945
 0.83084	   -9.7502	  -47.7759
 0.83181	   -9.5676	  -48.1581
 0.83277	   -9.3847	  -48.5410
 0.83374	   -9.2015	  -48.9244
 0.83471	   -9.0181	  -49.3082
 0.83567	   -8.8346	  -49.6923
 0.83664	   -8.6510	  -50.0765
 0.83760	   -8.4674	  -50.4608
 0.83857	   -8.2839	  -50.8450
 0.83954	   -8.1004	  -51.2290
 0.84050	   -7.9170	  -51.6129
 0.84147	   -7.7337	  -51.9966
 0.84244	   -7.5505	  -52.3800
 0.84340	   -7.3674	  -52.7632
 0.84437	   -7.1844	  -53.1462
 0.84533	   -7.0015	  -53.5291
 0.84630	   -6.8186	  -53.9119
 0.84727	   -6.6357	  -54.2947
 0.84823	   -6.4527	  -54.6777
 0.84920	   -6.2697	  -55.0609
 0.85017	   -6.0864	  -55.4444
 0.85113	   -5.9029	  -55.8284
 0.85210	   -5.7192	  -56.2130
 0.85306	   -5.5352	  -56.5983
 0.85403	   -5.3507	  -56.9843
 0.85500	   -5.1659	  -57.3712
 0.85596	   -4.9806	  -57.7590
 0.85693	   -4.7948	  -58.1478
 0.85790	   -4.6086	  -58.5376
 0.85886	   -4.4218	  -58.9285
 0.85983	   -4.2346	  -59.3204
 0.86079	   -4.0468	  -59.7134
 0.86176	   -3.8587	  -60.1072
 0.86273	   -3.6701	  -60.5020
 0.86369	   -3.4811	  -60.8975
 0.86466	   -3.2919	  -61.2936
 0.86563	   -3.1023	  -61.6903
 0.86659	   -2.9126	  -62.0874
 0.86756	   -2.7228	  -62.4847
 0.86852	   -2.5330	  -62.8820
 0.86949	   -2.3432	  -63.2793
 0.87046	   -2.1535	  -63.6763
 0.87142	   -1.9640	  -64.0729
 0.87239	   -1.7748	  -64.4689
 0.87336	   -1.5859	  -64.8643
 0.87432	   -1.3974	  -65.2589
 0.87529	   -1.2092	  -65.6527
 0.87625	   -1.0215	  -66.0456
 0.87722	   -0.8343	  -66.4375
 0.87819	   -0.6475	  -66.8284
 0.87915	   -0.4612	  -67.2184
 0.88012	   -0.2754	  -67.6074
 0.88108	   -0.0899	  -67.9955
 0.88205	    0.0951	  -68.3828
 0.88302	    0.2798	  -68.7693
 0.88398	    0.4641	  -69.1552
 0.88495	    0.6482	  -69.5405
 0.88592	    0.8321	  -69.9254
 0.88688	    1.0159	  -70.3100
 0.88785	    1.1995	  -70.6944
 0.88881	    1.3831	  -71.0787
 0.88978	    1.5667	  -71.4630
 0.89075	    1.7504	  -71.8475
 0.89171	    1.9342	  -72.2322
 0.89268	    2.1181	  -72.6172
 0.89365	    2.3022	  -73.0025
 0.89461	    2.4865	  -73.3881
 0.89558	    2.6708	  -73.7740
 0.89654	    2.8554	  -74.1602
 0.89751	    3.0400	  -74.5466
 0.89848	    3.2247	  -74.9332
 0.89944	    3.4093	  -75.3197
 0.90041	    3.5939	  -75.7060
 0.90138	    3.7783	  -76.0920
 0.90234	    3.9624	  -76.4774
 0.90331	    4.1462	  -76.8621
 0.90427	    4.3296	  -77.2458
 0.90524	    4.5123	  -77.6284
 0.90621	    4.6944	  -78.0096
 0.90717	    4.8758	  -78.3892
 0.90814	    5.0564	  -78.7671
 0.90911	    5.2360	  -79.1430
 0.91007	    5.4146	  -79.5170
 0.91104	    5.5923	  -79.8887
 0.91200	    5.7688	  -80.2583
 0.91297	    5.9443	  -80.6255
 0.91394	    6.1186	  -80.9904
 0.91490	    6.2919	  -81.3531
 0.91587	    6.4640	  -81.7134
 0.91684	    6.6351	  -82.0714
 0.91780	    6.8051	  -82.4273
 0.91877	    6.9741	  -82.7811
 0.91973	    7.1422	  -83.1328
 0.92070	    7.3093	  -83.4827
 0.92167	    7.4756	  -83.8308
 0.92263	    7.6412	  -84.1773
 0.92360	    7.8059	  -84.5221
 0.92457	    7.9700	  -84.8656
 0.92553	    8.1335	  -85.2077
 0.92650	    8.2963	  -85.5486
 0.92746	    8.4586	  -85.8882
 0.92843	    8.6203	  -86.2268
 0.92940	    8.7816	  -86.5642
 0.93036	    8.9423	  -86.9005
 0.93133	    9.1024	  -87.2357
 0.93230	    9.2620	  -87.5698
 0.93326	    9.4210	  -87.9025
 0.93423	    9.5793	  -88.2339
 0.93519	    9.7369	  -88.5638
 0.93616	    9.8937	  -88.8920
 0.93713	   10.0496	  -89.2184
 0.93809	   10.2046	  -89.5427
 0.93906	   10.3585	  -89.8648
 0.94003	   10.5112	  -90.1844
 0.94099	   10.6626	  -90.5014
 0.94196	   10.8127	  -90.8154
 0.94292	   10.9612	  -91.1264
 0.94389	   11.1082	  -91.4340
 0.94486	   11.2535	  -91.7381
 0.94582	   11.3970	  -92.0385
 0.94679	   11.5387	  -92.3351
 0.94776	   11.6785	  -92.6277
 0.94872	   11.8163	  -92.9162
 0.94969	   11.9522	  -93.2006
 0.95065	   12.0860	  -93.4807
 0.95162	   12.2178	  -93.7566
 0.95259	   12.3476	  -94.0282
 0.95355	   12.4753	  -94.2955
 0.95452	   12.6010	  -94.5586
 0.95549	   12.7248	  -94.8176
 0.95645	   12.8465	  -95.0725
 0.95742	   12.9664	  -95.3233
 0.95838	   13.0843	  -95.5702
 0.95935	   13.2005	  -95.8134
 0.96032	   13.3149	  -96.0528
 0.96128	   13.4276	  -96.2887
 0.96225	   13.5387	  -96.5212
 0.96322	   13.6481	  -96.7503
 0.96418	   13.7560	  -96.9761
 0.96515	   13.8624	  -97.1988
 0.96611	   13.9673	  -97.4184
 0.96708	   14.0708	  -97.6349
 0.96805	   14.1728	  -97.8484
 0.96901	   14.2733	  -98.0587
 0.96998	   14.3722	  -98.2659
 0.97095	   14.4696	  -98.4698
 0.97191	   14.5655	  -98.6703
 0.97288	   14.6596	  -98.8673
 0.97384	   14.7519	  -99.0606
 0.97481	   14.8424	  -99.2499
 0.97578	   14.9308	  -99.4351
 0.97674	   15.0172	  -99.6158
 0.97771	   15.1014	  -99.7920
 0.97868	   15.1832	  -99.9632
 0.97964	   15.2625	 -100.1293
 0.98061	   15.3393	 -100.2901
 0.98157	   15.4135	 -100.4452
 0.98254	   15.4848	 -100.5946
 0.98351	   15.5533	 -100.7381
 0.98447	   15.6190	 -100.8754
 0.98544	   15.6816	 -101.0064
 0.98641	   15.7412	 -101.1312
 0.98737	   15.7977	 -101.2495
 0.98834	   15.8512	 -101.3614
 0.98930	   15.9015	 -101.4668
 0.99027	   15.9488	 -101.5657
 0.99124	   15.9929	 -101.6581
 0.99220	   16.0340	 -101.7441
 0.99317	   16.0721	 -101.8238
 0.99414	   16.1072	 -101.8973
 0.99510	   16.1393	 -101.9646
 0.99607	   16.1686	 -102.0258
 0.99703	   16.1950	 -102.0811
 0.99800	   16.2187	 -102.1306
 0.99897	   16.2396	 -102.1745
 0.99993	   16.2579	 -102.2128
 0.00090	   16.2736	 -102.2457
 0.00187	   16.2868	 -102.2732
 0.00283	   16.2975	 -102.2956
 0.00380	   16.3058	 -102.3129
 0.00476	   16.3116	 -102.3251
 0.00573	   16.3150	 -102.3323
 0.00670	   16.3161	 -102.3345
 0.00766	   16.3147	 -102.3316
 0.00863	   16.3110	 -102.3238
 0.00960	   16.3048	 -102.3108
 0.01056	   16.2961	 -102.2926
 0.01153	   16.2849	 -102.2691
 0.01249	   16.2710	 -102.2402
 0.01346	   16.2545	 -102.2056
 0.01443	   16.2352	 -102.1653
 0.01539	   16.2131	 -102.1190
 0.01636	   16.1881	 -102.0665
 0.01733	   16.1600	 -102.0077
 0.01829	   16.1288	 -101.9424
 0.01926	   16.0943	 -101.8703
 0.02022	   16.0566	 -101.7914
 0.02119	   16.0155	 -101.7053
 0.02216	   15.9709	 -101.6120
 0.02312	   15.9228	 -101.5113
 0.02409	   15.8711	 -101.4030
 0.02506	   15.8157	 -101.2871
 0.02602	   15.7567	 -101.1636
 0.02699	   15.6939	 -101.0323
 0.02795	   15.6275	 -100.8932
 0.02892	   15.5573	 -100.7463
 0.02989	   15.4834	 -100.5916
 0.03085	   15.4058	 -100.4293
 0.03182	   15.3247	 -100.2594
 0.03279	   15.2399	 -100.0820
 0.03375	   15.1517	  -99.8973
 0.03472	   15.0600	  -99.7054
 0.03568	   14.9650	  -99.5066
 0.03665	   14.8669	  -99.3012
 0.03762	   14.7656	  -99.0892
 0.03858	   14.6614	  -98.8711
 0.03955	   14.5543	  -98.6470
 0.04052	   14.4445	  -98.4171
 0.04148	   14.3321	  -98.1818
 0.04245	   14.2171	  -97.9412
 0.04341	   14.0997	  -97.6955
 0.04438	   13.9800	  -97.4448
 0.04535	   13.8579	  -97.1893
 0.04631	   13.7336	  -96.9291
 0.04728	   13.6070	  -96.6641
 0.04825	   13.4781	  -96.3945
 0.04921	   13.3470	  -96.1201
 0.05018	   13.2136	  -95.8408
 0.05114	   13.0778	  -95.5566
 0.05211	   12.9396	  -95.2673
 0.05308	   12.7989	  -94.9728
 0.05404	   12.6557	  -94.6730
 0.05501	   12.5097	  -94.3675
 0.05598	   12.3610	  -94.0563
 0.05694	   12.2095	  -93.7391
 0.05791	   12.0551	  -93.4159
 0.05887	   11.8976	  -93.0863
 0.05984	   11.7371	  -92.7504
 0.06081	   11.5735	  -92.4078
 0.06177	   11.4066	  -92.0587
 0.06274	   11.2366	  -91.7027
 0.06371	   11.0633	  -91.3400
 0.06467	   10.8868	  -90.9705
 0.06564	   10.7070	  -90.5942
 0.06660	   10.5239	  -90.2111
 0.06757	   10.3377	  -89.8214
 0.06854	   10.1484	  -89.4251
 0.06950	    9.9560	  -89.0224
 0.07047	    9.7606	  -88.6134
 0.07144	    9.5624	  -88.1985
 0.07240	    9.3614	  -87.7779
 0.07337	    9.1578	  -87.3517
 0.07433	    8.9517	  -86.9204
 0.07530	    8.7433	  -86.4841
 0.07627	    8.5327	  -86.0434
 0.07723	    8.3201	  -85.5983
 0.07820	    8.1056	  -85.1494
 0.07917	    7.8894	  -84.6967
 0.08013	    7.6715	  -84.2408
 0.08110	    7.4522	  -83.7817
 0.08206	    7.2315	  -83.3198
 0.08303	    7.0096	  -82.8552
 0.08400	    6.7864	  -82.3881
 0.08496	    6.5621	  -81.9186
 0.08593	    6.3367	  -81.4469
 0.08690	    6.1102	  -80.9728
 0.08786	    5.8826	  -80.4965
 0.08883	    5.6540	  -80.0179
 0.08979	    5.4242	  -79.5369
 0.09076	    5.1932	  -79.0535
 0.09173	    4.9610	  -78.5675
 0.09269	    4.7275	  -78.0788
 0.09366	    4.4927	  -77.5872
 0.09462	    4.2564	  -77.0927
 0.09559	    4.0186	  -76.5948
 0.09656	    3.7791	  -76.0937
 0.09752	    3.5380	  -75.5889
 0.09849	    3.2951	  -75.0806
 0.09946	    3.0503	  -74.5683
 0.10042	    2.8038	  -74.0522
 0.10139	    2.5552	  -73.5320
 0.10235	    2.3048	  -73.0078
 0.10332	    2.0524	  -72.4795
 0.10429	    1.7980	  -71.9471
 0.10525	    1.5418	  -71.4108
 0.10622	    1.2837	  -70.8706
 0.10719	    1.0239	  -70.3267
 0.10815	    0.7623	  -69.7794
 0.10912	    0.4993	  -69.2288
 0.11008	    0.2348	  -68.6752
 0.11105	   -0.0309	  -68.1191
 0.11202	   -0.2977	  -67.5606
 0.11298	   -0.5654	  -67.0003
 0.11395	   -0.8338	  -66.4384
 0.11492	   -1.1028	  -65.8754
 0.11588	   -1.3722	  -65.3116
 0.11685	   -1.6418	  -64.7473
 0.11781	   -1.9115	  -64.1829
 0.11878	   -2.1810	  -63.6186
 0.11975	   -2.4505	  -63.0547
 0.12071	   -2.7196	  -62.4913
 0.12168	   -2.9885	  -61.9286
 0.12265	   -3.2569	  -61.3667
 0.12361	   -3.5250	  -60.8056
 0.12458	   -3.7927	  -60.2452
 0.12554	   -4.0601	  -59.6857
 0.12651	   -4.3271	  -59.1267
 0.12748	   -4.5939	  -58.5684
 0.12844	   -4.8605	  -58.0104
 0.12941	   -5.1270	  -57.4527
 0.13038	   -5.3934	  -56.8950
 0.13134	   -5.6599	  -56.3372
 0.13231	   -5.9265	  -55.7790
 0.13327	   -6.1934	  -55.2205
 0.13424	   -6.4606	  -54.6612
 0.13521	   -6.7282	  -54.1012
 0.13617	   -6.9962	  -53.5402
 0.13714	   -7.2647	  -52.9782
 0.13811	   -7.5338	  -52.4150
 0.13907	   -7.8034	  -51.8507
 0.14004	   -8.0735	  -51.2853
 0.14100	   -8.3442	  -50.7187
 0.14197	   -8.6154	  -50.1510
 0.14294	   -8.8871	  -49.5823
 0.14390	   -9.1592	  -49.0128
 0.14487	   -9.4316	  -48.4427
 0.14584	   -9.7043	  -47.8720
 0.14680	   -9.9770	  -47.3012
 0.14777	  -10.2497	  -46.7303
 0.14873	  -10.5223	  -46.1598
 0.14970	  -10.7946	  -45.5899
 0.15067	  -11.0665	  -45.0208
 0.15163	  -11.3378	  -44.4529
 0.15260	  -11.6085	  -43.8864
 0.15357	  -11.8783	  -43.3216
 0.15453	  -12.1472	  -42.7587
 0.15550	  -12.4151	  -42.1980
 0.15646	  -12.6819	  -41.6396
 0.15743	  -12.9475	  -41.0837
 0.15840	  -13.2119	  -40.5303
 0.15936	  -13.4750	  -39.9796
 0.16033	  -13.7368	  -39.4316
 0.16130	  -13.9974	  -38.8862
 0.16226	  -14.2566	  -38.3435
 0.16323	  -14.5147	  -37.8033
 0.16419	  -14.7716	  -37.2656
 0.16516	  -15.0274	  -36.7302
 0.16613	  -15.2822	  -36.1970
 0.16709	  -15.5359	  -35.6658
 0.16806	  -15.7889	  -35.1365
 0.16903	  -16.0410	  -34.6088
 0.16999	  -16.2924	  -34.0825
 0.17096	  -16.5432	  -33.5576
 0.17192	  -16.7934	  -33.0339
 0.17289	  -17.0432	  -32.5111
 0.17386	  -17.2925	  -31.9891
 0.17482	  -17.5416	  -31.4680
 0.17579	  -17.7902	  -30.9474
 0.17676	  -18.0386	  -30.4276
 0.17772	  -18.2867	  -29.9084
 0.17869	  -18.5344	  -29.3898
 0.17965	  -18.7818	  -28.8720
 0.18062	  -19.0288	  -28.3550
 0.18159	  -19.2754	  -27.8389
 0.18255	  -19.5214	  -27.3240
 0.18352	  -19.7667	  -26.8105
 0.18449	  -20.0113	  -26.2985
 0.18545	  -20.2551	  -25.7883
 0.18642	  -20.4979	  -25.2802
 0.18738	  -20.7396	  -24.7743
 0.18835	  -20.9801	  -24.2709
 0.18932	  -21.2193	  -23.7702
 0.19028	  -21.4571	  -23.2724
 0.19125	  -21.6934	  -22.7777
 0.19222	  -21.9282	  -22.2863
 0.19318	  -22.1615	  -21.7982
 0.19415	  -22.3930	  -21.3134
 0.19511	  -22.6230	  -20.8322
 0.19608	  -22.8513	  -20.3544
 0.19705	  -23.0779	  -19.8800
 0.19801	  -23.3029	  -19.4090
 0.19898	  -23.5264	  -18.9412
 0.19995	  -23.7484	  -18.4766
 0.20091	  -23.9689	  -18.0151
 0.20188	  -24.1880	  -17.5564
 0.20284	  -24.4058	  -17.1005
 0.20381	  -24.6224	  -16.6472
 0.20478	  -24.8378	  -16.1963
 0.20574	  -25.0522	  -15.7477
 0.20671	  -25.2655	  -15.3011
 0.20768	  -25.4779	  -14.8566
 0.20864	  -25.6894	  -14.4138
 0.20961	  -25.9001	  -13.9729
 0.21057	  -26.1100	  -13.5335
 0.21154	  -26.3192	  -13.0958
 0.21251	  -26.5276	  -12.6596
 0.21347	  -26.7352	  -12.2249
 0.21444	  -26.9422	  -11.7918
 0.21541	  -27.1483	  -11.3602
 0.21637	  -27.3537	  -10.9303
 0.21734	  -27.5583	  -10.5022
 0.21830	  -27.7620	  -10.0758
 0.21927	  -27.9647	   -9.6514
 0.22024	  -28.1665	   -9.2292
 0.22120	  -28.3672	   -8.8091
 0.22217	  -28.5667	   -8.3915
 0.22314	  -28.7650	   -7.9764
 0.22410	  -28.9620	   -7.5641
 0.22507	  -29.1577	   -7.1545
 0.22603	  -29.3519	   -6.7480
 0.22700	  -29.5447	   -6.3446
 0.22797	  -29.7359	   -5.9443
 0.22893	  -29.9255	   -5.5474
 0.22990	  -30.1136	   -5.1537
 0.23087	  -30.3001	   -4.7634
 0.23183	  -30.4850	   -4.3765
 0.23280	  -30.6682	   -3.9928
 0.23376	  -30.8499	   -3.6125
 0.23473	  -31.0301	   -3.2354
 0.23570	  -31.2088	   -2.8615
 0.23666	  -31.3859	   -2.4906
 0.23763	  -31.5617	   -2.1227
 0.23860	  -31.7362	   -1.7576
 0.23956	  -31.9093	   -1.3951
 0.24053	  -32.0813	   -1.0352
 0.24149	  -32.2521	   -0.6777
 0.24246	  -32.4218	   -0.3225
 0.24343	  -32.5905	    0.0305
 0.24439	  -32.7582	    0.3816
 0.24536	  -32.9250	    0.7307
 0.24633	  -33.0909	    1.0779
 0.24729	  -33.2559	    1.4234
 0.24826	  -33.4202	    1.7672
 0.24922	  -33.5836	    2.1092
 0.25019	  -33.7462	    2.4495
 0.25116	  -33.9080	    2.7882
 0.25212	  -34.0689	    3.1250
 0.25309	  -34.2290	    3.4600
 0.25406	  -34.3881	    3.7931
 0.25502	  -34.5463	    4.1242
 0.25599	  -34.7035	    4.4532
 0.25695	  -34.8595	    4.7799
 0.25792	  -35.0145	    5.1042
 0.25889	  -35.1683	    5.4261
 0.25985	  -35.3208	    5.7454
 0.26082	  -35.4721	    6.0619
 0.26179	  -35.6219	    6.3756
 0.26275	  -35.7704	    6.6865
 0.26372	  -35.9176	    6.9944
 0.26468	  -36.0632	    7.2993
 0.26565	  -36.2075	    7.6012
 0.26662	  -36.3503	    7.9001
 0.26758	  -36.4916	    8.1959
 0.26855	  -36.6315	    8.4888
 0.26952	  -36.7701	    8.7788
 0.27048	  -36.9073	    9.0659
 0.27145	  -37.0431	    9.3502
 0.27241	  -37.1777	    9.6319
 0.27338	  -37.3110	    9.9110
 0.27435	  -37.4432	   10.1876
 0.27531	  -37.5742	   10.4618
 0.27628	  -37.7041	   10.7337
 0.27725	  -37.8330	   11.0035
 0.27821	  -37.9609	   11.2712
 0.27918	  -38.0879	   11.5370
 0.28014	  -38.2139	   11.8009
 0.28111	  -38.3392	   12.0629
 0.28208	  -38.4635	   12.3233
 0.28304	  -38.5871	   12.5819
 0.28401	  -38.7098	   12.8388
 0.28497	  -38.8318	   13.0940
 0.28594	  -38.9529	   13.3476
 0.28691	  -39.0733	   13.5995
 0.28787	  -39.1928	   13.8497
 0.28884	  -39.3115	   14.0982
 0.28981	  -39.4293	   14.3447
 0.29077	  -39.5462	   14.5895
 0.29174	  -39.6622	   14.8322
 0.29270	  -39.7772	   15.0729
 0.29367	  -39.8912	   15.3115
 0.29464	  -40.0041	   15.5479
 0.29560	  -40.1159	   15.7819
 0.29657	  -40.2267	   16.0137
 0.29754	  -40.3362	   16.2430
 0.29850	  -40.4446	   16.4699
 0.29947	  -40.5518	   16.6942
 0.30043	  -40.6578	   16.9161
 0.30140	  -40.7626	   17.1353
 0.30237	  -40.8661	   17.3521
 0.30333	  -40.9685	   17.5663
 0.30430	  -41.0696	   17.7780
 0.30527	  -41.1696	   17.9872
 0.30623	  -41.2684	   18.1940
 0.30720	  -41.3661	   18.3985
 0.30816	  -41.4626	   18.6007
 0.30913	  -41.5582	   18.8006
 0.31010	  -41.6527	   18.9985
 0.31106	  -41.7463	   19.1943
 0.31203	  -41.8389	   19.3882
 0.31300	  -41.9307	   19.5803
 0.31396	  -42.0216	   19.7705
 0.31493	  -42.1116	   19.9591
 0.31589	  -42.2010	   20.1460
 0.31686	  -42.2895	   20.3314
 0.31783	  -42.3774	   20.5152
 0.31879	  -42.4645	   20.6976
 0.31976	  -42.5509	   20.8785
 0.32073	  -42.6367	   21.0579
 0.32169	  -42.7217	   21.2359
 0.32266	  -42.8060	   21.4124
 0.32362	  -42.8896	   21.5874
 0.32459	  -42.9725	   21.7608
 0.32556	  -43.0545	   21.9326
 0.32652	  -43.1358	   22.1027
 0.32749	  -43.2163	   22.2712
 0.32846	  -43.2959	   22.4377
 0.32942	  -43.3746	   22.6025
 0.33039	  -43.4523	   22.7652
 0.33135	  -43.5292	   22.9260
 0.33232	  -43.6050	   23.0848
 0.33329	  -43.6799	   23.2414
 0.33425	  -43.7537	   23.3960
 0.33522	  -43.8265	   23.5483
 0.33619	  -43.8983	   23.6986
 0.33715	  -43.9690	   23.8466
 0.33812	  -44.0387	   23.9925
 0.33908	  -44.1074	   24.1363
 0.34005	  -44.1751	   24.2780
 0.34102	  -44.2418	   24.4177
 0.34198	  -44.3076	   24.5553
 0.34295	  -44.3724	   24.6910
 0.34392	  -44.4364	   24.8249
 0.34488	  -44.4994	   24.9569
 0.34585	  -44.5617	   25.0871
 0.34681	  -44.6231	   25.2157
 0.34778	  -44.6837	   25.3427
 0.34875	  -44.7437	   25.4681
 0.34971	  -44.8029	   25.5920
 0.35068	  -44.8614	   25.7145
 0.35165	  -44.9193	   25.8356
 0.35261	  -44.9765	   25.9554
 0.35358	  -45.0331	   26.0738
 0.35454	  -45.0890	   26.1910
 0.35551	  -45.1444	   26.3068
 0.35648	  -45.1991	   26.4214
 0.35744	  -45.2533	   26.5347
 0.35841	  -45.3068	   26.6467
 0.35938	  -45.3596	   26.7573
 0.36034	  -45.4118	   26.8666
 0.36131	  -45.4633	   26.9744
 0.36227	  -45.5142	   27.0808
 0.36324	  -45.5643	   27.1856
 0.36421	  -45.6136	   27.2889
 0.36517	  -45.6622	   27.3906
 0.36614	  -45.7100	   27.4907
 0.36711	  -45.7570	   27.5890
 0.36807	  -45.8031	   27.6856
 0.36904	  -45.8484	   27.7804
 0.37000	  -45.8929	   27.8735
 0.37097	  -45.9365	   27.9647
 0.37194	  -45.9792	   28.0541
 0.37290	  -46.0211	   28.1418
 0.37387	  -46.0621	   28.2276
 0.37484	  -46.1022	   28.3116
 0.37580	  -46.1415	   28.3939
 0.37677	  -46.1800	   28.4744
 0.37773	  -46.2177	   28.5533
 0.37870	  -46.2546	   28.6305
 0.37967	  -46.2907	   28.7062
 0.38063	  -46.3261	   28.7803
 0.38160	  -46.3609	   28.8530
 0.38257	  -46.3949	   28.9243
 0.38353	  -46.4283	   28.9942
 0.38450	  -46.4611	   29.0629
 0.38546	  -46.4933	   29.1303
 0.38643	  -46.5250	   29.1965
 0.38740	  -46.5560	   29.2615
 0.38836	  -46.5866	   29.3255
 0.38933	  -46.6166	   29.3883
 0.39030	  -46.6461	   29.4501
 0.39126	  -46.6751	   29.5107
 0.39223	  -46.7035	   29.5703
 0.39319	  -46.7315	   29.6287
 0.39416	  -46.7588	   29.6860
 0.39513	  -46.7857	   29.7422
 0.39609	  -46.8119	   29.7971
 0.39706	  -46.8376	   29.8508
 0.39803	  -46.8626	   29.9032
 0.39899	  -46.8870	   29.9543
 0.39996	  -46.9108	   30.0039
 0.40092	  -46.9338	   30.0522
 0.40189	  -46.9562	   30.0990
 0.40286	  -46.9778	   30.1443
 0.40382	  -46.9987	   30.1881
 0.40479	  -47.0189	   30.2304
 0.40576	  -47.0384	   30.2710
 0.40672	  -47.0571	   30.3102
 0.40769	  -47.0750	   30.3477
 0.40865	  -47.0922	   30.3837
 0.40962	  -47.1086	   30.4182
 0.41059	  -47.1244	   30.4511
 0.41155	  -47.1394	   30.4825
 0.41252	  -47.1537	   30.5125
 0.41349	  -47.1674	   30.5411
 0.41445	  -47.1804	   30.5683
 0.41542	  -47.1928	   30.5942
 0.41638	  -47.2045	   30.6188
 0.41735	  -47.2157	   30.6423
 0.41832	  -47.2263	   30.6645
 0.41928	  -47.2364	   30.6856
 0.42025	  -47.2460	   30.7056
 0.42122	  -47.2550	   30.7245
 0.42218	  -47.2636	   30.7425
 0.42315	  -47.2717	   30.7594
 0.42411	  -47.2793	   30.7754
 0.42508	  -47.2865	   30.7904
 0.42605	  -47.2932	   30.8044
 0.42701	  -47.2995	   30.8175
 0.42798	  -47.3052	   30.8297
 0.42895	  -47.3106	   30.8408
 0.42991	  -47.3154	   30.8509
 0.43088	  -47.3197	   30.8600
 0.43184	  -47.3236	   30.8680
 0.43281	  -47.3269	   30.8749
 0.43378	  -47.3296	   30.8807
 0.43474	  -47.3318	   30.8852
 0.43571	  -47.3334	   30.8886
 0.43668	  -47.3344	   30.8907
 0.43764	  -47.3348	   30.8915
 0.43861	  -47.3345	   30.8909
 0.43957	  -47.3336	   30.8891
 0.44054	  -47.3321	   30.8858
 0.44151	  -47.3299	   30.8812
 0.44247	  -47.3270	   30.8752
 0.44344	  -47.3235	   30.8678
 0.44441	  -47.3193	   30.8591
 0.44537	  -47.3145	   30.8490
 0.44634	  -47.3090	   30.8376
 0.44730	  -47.3030	   30.8249
 0.44827	  -47.2963	   30.8109
 0.44924	  -47.2890	   30.7957
 0.45020	  -47.2812	   30.7793
 0.45117	  -47.2728	   30.7618
 0.45214	  -47.2639	   30.7432
 0.45310	  -47.2545	   30.7235
 0.45407	  -47.2447	   30.7029
 0.45503	  -47.2343	   30.6813
 0.45600	  -47.2236	   30.6588
 0.45697	  -47.2124	   30.6353
 0.45793	  -47.2008	   30.6111
 0.45890	  -47.1888	   30.5860
 0.45987	  -47.1764	   30.5601
 0.46083	  -47.1637	   30.5333
 0.46180	  -47.1505	   30.5057
 0.46276	  -47.1369	   30.4773
 0.46373	  -47.1229	   30.4480
 0.46470	  -47.1085	   30.4178
 0.46566	  -47.0936	   30.3868
 0.46663	  -47.0783	   30.3547
 0.46760	  -47.0626	   30.3217
 0.46856	  -47.0463	   30.2877
 0.46953	  -47.0295	   30.2525
 0.47049	  -47.0122	   30.2163
 0.47146	  -46.9944	   30.1790
 0.47243	  -46.9760	   30.1404
 0.47339	  -46.9570	   30.1007
 0.47436	  -46.9374	   30.0598
 0.47532	  -46.9173	   30.0176
 0.47629	  -46.8965	   29.9742
 0.47726	  -46.8752	   29.9295
 0.47822	  -46.8532	   29.8836
 0.47919	  -46.8307	   29.8364
 0.48016	  -46.8076	   29.7880
 0.48112	  -46.7839	   29.7384
 0.48209	  -46.7596	   29.6877
 0.48305	  -46.7348	   29.6358
 0.48402	  -46.7095	   29.5827
 0.48499	  -46.6837	   29.5287
 0.48595	  -46.6573	   29.4735
 0.48692	  -46.6305	   29.4174
 0.48789	  -46.6033	   29.3604
 0.48885	  -46.5756	   29.3025
 0.48982	  -46.5475	   29.2437
 0.49078	  -46.5190	   29.1840
 0.49175	  -46.4901	   29.1236
 0.49272	  -46.4609	   29.0624
 0.49368	  -46.4313	   29.0004
 0.49465	  -46.4013	   28.9377
 0.49562	  -46.3710	   28.8742
 0.49658	  -46.3403	   28.8100
 0.49755	  -46.3093	   28.7450
 0.49851	  -46.2779	   28.6793
 0.49948	  -46.2461	   28.6127
 0.50045	  -46.2139	   28.5453
 0.50141	  -46.1813	   28.4771
 0.50238	  -46.1482	   28.4079
 0.50335	  -46.1147	   28.3378
 0.50431	  -46.0808	   28.2668
 0.50528	  -46.0464	   28.1947
 0.50624	  -46.0114	   28.1216
 0.50721	  -45.9760	   28.0474
 0.50818	  -45.9400	   27.9721
 0.50914	  -45.9035	   27.8957
 0.51011	  -45.8664	   27.8181
 0.51108	  -45.8288	   27.7393
 0.51204	  -45.7906	   27.6594
 0.51301	  -45.7518	   27.5783
 0.51397	  -45.7125	   27.4960
 0.51494	  -45.6727	   27.4126
 0.51591	  -45.6323	   27.3280
 0.51687	  -45.5913	   27.2423
 0.51784	  -45.5499	   27.1556
 0.51881	  -45.5080	   27.0678
 0.51977	  -45.4655	   26.9790
 0.52074	  -45.4227	   26.8893
 0.52170	  -45.3794	   26.7986
 0.52267	  -45.3356	   26.7071
 0.52364	  -45.2915	   26.6148
 0.52460	  -45.2470	   26.5217
 0.52557	  -45.2022	   26.4278
 0.52654	  -45.1570	   26.3332
 0.52750	  -45.1115	   26.2380
 0.52847	  -45.0656	   26.1420
 0.52943	  -45.0195	   26.0454
 0.53040	  -44.9730	   25.9481
 0.53137	  -44.9262	   25.8502
 0.53233	  -44.8791	   25.7515
 0.53330	  -44.8316	   25.6521
 0.53427	  -44.7838	   25.5520
 0.53523	  -44.7356	   25.4512
 0.53620	  -44.6870	   25.3495
 0.53716	  -44.6380	   25.2469
 0.53813	  -44.5886	   25.1435
 0.53910	  -44.5387	   25.0392
 0.54006	  -44.4884	   24.9338
 0.54103	  -44.4376	   24.8275
 0.54200	  -44.3863	   24.7201
 0.54296	  -44.3345	   24.6117
 0.54393	  -44.2822	   24.5021
 0.54489	  -44.2293	   24.3915
 0.54586	  -44.1759	   24.2797
 0.54683	  -44.1219	   24.1667
 0.54779	  -44.0674	   24.0527
 0.54876	  -44.0124	   23.9375
 0.54973	  -43.9569	   23.8213
 0.55069	  -43.9008	   23.7039
 0.55166	  -43.8442	   23.5855
 0.55262	  -43.7872	   23.4661
 0.55359	  -43.7296	   23.3457
 0.55456	  -43.6717	   23.2243
 0.55552	  -43.6133	   23.1021
 0.55649	  -43.5545	   22.9790
 0.55746	  -43.4953	   22.8551
 0.55842	  -43.4357	   22.7304
 0.55939	  -43.3758	   22.6050
 0.56035	  -43.3155	   22.4789
 0.56132	  -43.2549	   22.3521
 0.56229	  -43.1941	   22.2246
 0.56325	  -43.1329	   22.0966
 0.56422	  -43.0714	   21.9679
 0.56519	  -43.0096	   21.8385
 0.56615	  -42.9475	   21.7085
 0.56712	  -42.8850	   21.5779
 0.56808	  -42.8223	   21.4465
 0.56905	  -42.7592	   21.3145
 0.57002	  -42.6958	   21.1817
 0.57098	  -42.6320	   21.0481
 0.57195	  -42.5677	   20.9137
 0.57292	  -42.5031	   20.7784
 0.57388	  -42.4380	   20.6422
 0.57485	  -42.3725	   20.5051
 0.57581	  -42.3065	   20.3669
 0.57678	  -42.2400	   20.2278
 0.57775	  -42.1730	   20.0875
 0.57871	  -42.1055	   19.9462
 0.57968	  -42.0374	   19.8038
 0.58065	  -41.9689	   19.6602
 0.58161	  -41.8997	   19.5155
 0.58258	  -41.8301	   19.3697
 0.58354	  -41.7599	   19.2227
 0.58451	  -41.6891	   19.0747
 0.58548	  -41.6179	   18.9256
 0.58644	  -41.5461	   18.7754
 0.58741	  -41.4739	   18.6243
 0.58838	  -41.4012	   18.4721
 0.58934	  -41.3281	   18.3191
 0.59031	  -41.2546	   18.1652
 0.59127	  -41.1807	   18.0105
 0.59224	  -41.1064	   17.8550
 0.59321	  -41.0318	   17.6988
 0.59417	  -40.9568	   17.5419
 0.59514	  -40.8815	   17.3844
 0.59611	  -40.8060	   17.2262
 0.59707	  -40.7301	   17.0674
 0.59804	  -40.6540	   16.9081
 0.59900	  -40.5776	   16.7482
 0.59997	  -40.5009	   16.5876
 0.60094	  -40.4239	   16.4265
 0.60190	  -40.3466	   16.2647
 0.60287	  -40.2690	   16.1023
 0.60384	  -40.1911	   15.9391
 0.60480	  -40.1128	   15.7752
 0.60577	  -40.0341	   15.6105
 0.60673	  -39.9550	   15.4450
 0.60770	  -39.8755	   15.2786
 0.60867	  -39.7955	   15.1113
 0.60963	  -39.7151	   14.9430
 0.61060	  -39.6342	   14.7736
 0.61157	  -39.5528	   14.6033
 0.61253	  -39.4709	   14.4318
 0.61350	  -39.3884	   14.2592
 0.61446	  -39.3054	   14.0855
 0.61543	  -39.2219	   13.9106
 0.61640	  -39.1378	   13.7346
 0.61736	  -39.0532	   13.5574
 0.61833	  -38.9680	   13.3792
 0.61930	  -38.8823	   13.1998
 0.62026	  -38.7961	   13.0194
 0.62123	  -38.7094	   12.8379
 0.62219	  -38.6222	   12.6555
 0.62316	  -38.5346	   12.4721
 0.62413	  -38.4466	   12.2878
 0.62509	  -38.3582	   12.1027
 0.62606	  -38.2693	   11.9168
 0.62703	  -38.1802	   11.7302
 0.62799	  -38.0906	   11.5428
 0.62896	  -38.0008	   11.3548
 0.62992	  -37.9107	   11.1662
 0.63089	  -37.8203	   10.9769
 0.63186	  -37.7296	   10.7871
 0.63282	  -37.6386	   10.5967
 0.63379	  -37.5474	   10.4057
 0.63476	  -37.4558	   10.2141
 0.63572	  -37.3640	   10.0219
 0.63669	  -37.2719	    9.8291
 0.63765	  -37.1794	    9.6356
 0.63862	  -37.0866	    9.4413
 0.63959	  -36.9935	    9.2463
 0.64055	  -36.8999	    9.0505
 0.64152	  -36.8060	    8.8539
 0.64249	  -36.7116	    8.6563
 0.64345	  -36.6167	    8.4577
 0.64442	  -36.5213	    8.2582
 0.64538	  -36.4255	    8.0575
 0.64635	  -36.3291	    7.8558
 0.64732	  -36.2322	    7.6529
 0.64828	  -36.1347	    7.4488
 0.64925	  -36.0366	    7.2436
 0.65022	  -35.9380	    7.0371
 0.65118	  -35.8388	    6.8295
 0.65215	  -35.7390	    6.6207
 0.65311	  -35.6387	    6.4107
 0.65408	  -35.5378	    6.1996
 0.65505	  -35.4364	    5.9873
 0.65601	  -35.3345	    5.7741
 0.65698	  -35.2322	    5.5598
 0.65795	  -35.1293	    5.3446
 0.65891	  -35.0261	    5.1285
 0.65988	  -34.9224	    4.9115
 0.66084	  -34.8184	    4.6939
 0.66181	  -34.7141	    4.4755
 0.66278	  -34.6094	    4.2564
 0.66374	  -34.5045	    4.0367
 0.66471	  -34.3992	    3.8164
 0.66568	  -34.2937	    3.5956
 0.66664	  -34.1880	    3.3742
 0.66761	  -34.0819	    3.1522
 0.66857	  -33.9756	    2.9297
 0.66954	  -33.8690	    2.7067
 0.67051	  -33.7622	    2.4830
 0.67147	  -33.6550	    2.2586
 0.67244	  -33.5475	    2.0336
 0.67341	  -33.4396	    1.8079
 0.67437	  -33.3314	    1.5813
 0.67534	  -33.2227	    1.3539
 0.67630	  -33.1137	    1.1256
 0.67727	  -33.0041	    0.8963
 0.67824	  -32.8941	    0.6660
 0.67920	  -32.7835	    0.4346
 0.68017	  -32.6724	    0.2020
 0.68114	  -32.5607	   -0.0317
 0.68210	  -32.4485	   -0.2666
 0.68307	  -32.3357	   -0.5028
 0.68403	  -32.2222	   -0.7402
 0.68500	  -32.1082	   -0.9788
 0.68597	  -31.9936	   -1.2187
 0.68693	  -31.8784	   -1.4598
 0.68790	  -31.7627	   -1.7021
 0.68887	  -31.6463	   -1.9456
 0.68983	  -31.5295	   -2.1901
 0.69080	  -31.4122	   -2.4357
 0.69176	  -31.2943	   -2.6824
 0.69273	  -31.1761	   -2.9299
 0.69370	  -31.0574	   -3.1783
 0.69466	  -30.9383	   -3.4276
 0.69563	  -30.8189	   -3.6776
 0.69659	  -30.6991	   -3.9282
 0.69756	  -30.5790	   -4.1795
 0.69853	  -30.4587	   -4.4315
 0.69949	  -30.3380	   -4.6840
 0.70046	  -30.2171	   -4.9370
 0.70143	  -30.0960	   -5.1907
 0.70239	  -29.9745	   -5.4448
 0.70336	  -29.8528	   -5.6995
 0.70432	  -29.7309	   -5.9548
 0.70529	  -29.6086	   -6.2107
 0.70626	  -29.4860	   -6.4673
 0.70722	  -29.3631	   -6.7245
 0.70819	  -29.2398	   -6.9826
 0.70916	  -29.1162	   -7.2415
 0.71012	  -28.9920	   -7.5012
 0.71109	  -28.8675	   -7.7620
 0.71205	  -28.7424	   -8.0237
 0.71302	  -28.6168	   -8.2866
 0.71399	  -28.4907	   -8.5506
 0.71495	  -28.3640	   -8.8158
 0.71592	  -28.2367	   -9.0823
 0.71689	  -28.1087	   -9.3501
 0.71785	  -27.9802	   -9.6192
 0.71882	  -27.8510	   -9.8896
 0.71978	  -27.7211	  -10.1614
 0.72075	  -27.5906	  -10.4345
 0.72172	  -27.4596	  -10.7088
 0.72268	  -27.3279	  -10.9845
 0.72365	  -27.1956	  -11.2613
 0.72462	  -27.0628	  -11.5393
 0.72558	  -26.9294	  -11.8184
 0.72655	  -26.7956	  -12.0985
 0.72751	  -26.6614	  -12.3795
 0.72848	  -26.5267	  -12.6614
 0.72945	  -26.3917	  -12.9440
 0.73041	  -26.2563	  -13.2274
 0.73138	  -26.1206	  -13.5114
 0.73235	  -25.9846	  -13.7960
 0.73331	  -25.8484	  -14.0811
 0.73428	  -25.7120	  -14.3667
 0.73524	  -25.5753	  -14.6528
 0.73621	  -25.4383	  -14.9394
 0.73718	  -25.3012	  -15.2265
 0.73814	  -25.1638	  -15.5141
 0.73911	  -25.0261	  -15.8022
 0.74008	  -24.8882	  -16.0910
 0.74104	  -24.7499	  -16.3803
 0.74201	  -24.6113	  -16.6704
 0.74297	  -24.4723	  -16.9613
 0.74394	  -24.3330	  -17.2530
 0.74491	  -24.1931	  -17.5457
 0.74587	  -24.0528	  -17.8394
 0.74684	  -23.9120	  -18.1342
 0.74781	  -23.7706	  -18.4301
 0.74877	  -23.6286	  -18.7273
 0.74974	  -23.4860	  -19.0257
 0.75070	  -23.3428	  -19.3255
 0.75167	  -23.1990	  -19.6266
 0.75264	  -23.0544	  -19.9291
 0.75360	  -22.9093	  -20.2329
 0.75457	  -22.7634	  -20.5382
 0.75554	  -22.6170	  -20.8447
 0.75650	  -22.4699	  -21.1526
 0.75747	  -22.3222	  -21.4618
 0.75843	  -22.1739	  -21.7722
 0.75940	  -22.0251	  -22.0837
 0.76037	  -21.8757	  -22.3962
 0.76133	  -21.7259	  -22.7097
 0.76230	  -21.5757	  -23.0242
 0.76327	  -21.4251	  -23.3394
 0.76423	  -21.2741	  -23.6554
 0.76520	  -21.1229	  -23.9719
 0.76616	  -20.9714	  -24.2891
 0.76713	  -20.8196	  -24.6068
 0.76810	  -20.6676	  -24.9250
 0.76906	  -20.5154	  -25.2436
 0.77003	  -20.3629	  -25.5626
 0.77100	  -20.2103	  -25.8820
 0.77196	  -20.0575	  -26.2018
 0.77293	  -19.9045	  -26.5221
 0.77389	  -19.7513	  -26.8429
 0.77486	  -19.5978	  -27.1642
 0.77583	  -19.4440	  -27.4860
 0.77679	  -19.2899	  -27.8086
 0.77776	  -19.1354	  -28.1319
 0.77873	  -18.9806	  -28.4560
 0.77969	  -18.8253	  -28.7810
 0.78066	  -18.6695	  -29.1070
 0.78162	  -18.5132	  -29.4342
 0.78259	  -18.3564	  -29.7624
 0.78356	  -18.1989	  -30.0920
 0.78452	  -18.0409	  -30.4228
 0.78549	  -17.8822	  -30.7550
 0.78646	  -17.7228	  -31.0886
 0.78742	  -17.5628	  -31.4236
 0.78839	  -17.4020	  -31.7600
 0.78935	  -17.2406	  -32.0979
 0.79032	  -17.0785	  -32.4372
 0.79129	  -16.9158	  -32.7777
 0.79225	  -16.7524	  -33.1196
 0.79322	  -16.5885	  -33.4627
 0.79419	  -16.4241	  -33.8069
 0.79515	  -16.2592	  -34.1521
 0.79612	  -16.0938	  -34.4982
 0.79708	  -15.9281	  -34.8451
 0.79805	  -15.7620	  -35.1928
 0.79902	  -15.5956	  -35.5409
 0.79998	  -15.4290	  -35.8896
 0.80095	  -15.2623	  -36.2387
 0.80192	  -15.0953	  -36.5881
 0.80288	  -14.9283	  -36.9378
 0.80385	  -14.7611	  -37.2876
 0.80481	  -14.5938	  -37.6377
 0.80578	  -14.4265	  -37.9880
 0.80675	  -14.2591	  -38.3385
 0.80771	  -14.0915	  -38.6892
 0.80868	  -13.9238	  -39.0402
 0.80965	  -13.7559	  -39.3915
 0.81061	  -13.5879	  -39.7433
 0.81158	  -13.4196	  -40.0956
 0.81254	  -13.2510	  -40.4485
 0.81351	  -13.0820	  -40.8021
 0.81448	  -12.9127	  -41.1565
 0.81544	  -12.7430	  -41.5118
 0.81641	  -12.5727	  -41.8681
 0.81738	  -12.4020	  -42.2255
 0.81834	  -12.2307	  -42.5840
 0.81931	  -12.0588	  -42.9438
 0.82027	  -11.8863	  -43.3048
 0.82124	  -11.7132	  -43.6672
 0.82221	  -11.5394	  -44.0309
 0.82317	  -11.3650	  -44.3959
 0.82414	  -11.1900	  -44.7622
 0.82511	  -11.0144	  -45.1298
 0.82607	  -10.8382	  -45.4986
 0.82704	  -10.6615	  -45.8685
 0.82800	  -10.4842	  -46.2395
 0.82897	  -10.3065	  -46.6114
 0.82994	  -10.1285	  -46.9841
 0.83090	   -9.9501	  -47.3575
 0.83187	   -9.7714	  -47.7315
 0.83284	   -9.5925	  -48.1060
 0.83380	   -9.4134	  -48.4808
 0.83477	   -9.2342	  -48.8558
 0.83573	   -9.0550	  -49.2310
 0.83670	   -8.8757	  -49.6062
 0.83767	   -8.6965	  -49.9813
 0.83863	   -8.5173	  -50.3564
 0.83960	   -8.3382	  -50.7313
 0.84057	   -8.1591	  -51.1061
 0.84153	   -7.9801	  -51.4807
 0.84250	   -7.8012	  -51.8552
 0.84346	   -7.6223	  -52.2297
 0.84443	   -7.4435	  -52.6040
 0.84540	   -7.2646	  -52.9785
 0.84636	   -7.0856	  -53.3530
 0.84733	   -6.9066	  -53.7278
 0.84830	   -6.7274	  -54.1029
 0.84926	   -6.5480	  -54.4784
 0.85023	   -6.3683	  -54.8544
 0.85119	   -6.1883	  -55.2312
 0.85216	   -6.0080	  -55.6086
 0.85313	   -5.8272	  -55.9869
 0.85409	   -5.6460	  -56.3662
 0.85506	   -5.4643	  -56.7464
 0.85603	   -5.2822	  -57.1277
 0.85699	   -5.0995	  -57.5101
 0.85796	   -4.9163	  -57.8936
 0.85892	   -4.7326	  -58.2781
 0.85989	   -4.5483	  -58.6637
 0.86086	   -4.3637	  -59.0502
 0.86182	   -4.1786	  -59.4376
 0.86279	   -3.9931	  -59.8258
 0.86376	   -3.8074	  -60.2146
 0.86472	   -3.6214	  -60.6039
 0.86569	   -3.4352	  -60.9936
 0.86665	   -3.2490	  -61.3834
 0.86762	   -3.0627	  -61.7732
 0.86859	   -2.8765	  -62.1629
 0.86955	   -2.6905	  -62.5523
 0.87052	   -2.5047	  -62.9412
 0.87149	   -2.3192	  -63.3296
 0.87245	   -2.1339	  -63.7173
 0.87342	   -1.9491	  -64.1042
 0.87438	   -1.7646	  -64.4903
 0.87535	   -1.5806	  -64.8755
 0.87632	   -1.3969	  -65.2598
 0.87728	   -1.2137	  -65.6433
 0.87825	   -1.0309	  -66.0260
 0.87922	   -0.8484	  -66.4079
 0.88018	   -0.6663	  -66.7891
 0.88115	   -0.4844	  -67.1697
 0.88211	   -0.3028	  -67.5498
 0.88308	   -0.1214	  -67.9296
 0.88405	    0.0598	  -68.3090
 0.88501	    0.2410	  -68.6882
 0.88598	    0.4222	  -69.0675
 0.88695	    0.6034	  -69.4467
 0.88791	    0.7847	  -69.8262
 0.88888	    0.9661	  -70.2059
 0.88984	    1.1477	  -70.5859
 0.89081	    1.3294	  -70.9663
 0.89178	    1.5113	  -71.3470
 0.89274	    1.6934	  -71.7282
 0.89371	    1.8757	  -72.1097
 0.89468	    2.0582	  -72.4916
 0.89564	    2.2407	  -72.8737
 0.89661	    2.4234	  -73.2561
 0.89757	    2.6061	  -73.6384
 0.89854	    2.7887	  -74.0207
 0.89951	    2.9713	  -74.4028
 0.90047	    3.1536	  -74.7845
 0.90144	    3.3357	  -75.1655
 0.90240	    3.5174	  -75.5459
 0.90337	    3.6986	  -75.9252
 0.90434	    3.8793	  -76.3035
 0.90530	    4.0595	  -76.6805
 0.90627	    4.2389	  -77.0560
 0.90724	    4.4175	  -77.4299
 0.90820	    4.5953	  -77.8021
 0.90917	    4.7723	  -78.1724
 0.91013	    4.9483	  -78.5409
 0.91110	    5.1234	  -78.9073
 0.91207	    5.2975	  -79.2718
 0.91303	    5.4706	  -79.6342
 0.91400	    5.6428	  -79.9946
 0.91497	    5.8140	  -80.3530
 0.91593	    5.9844	  -80.7094
 0.91690	    6.1538	  -81.0640
 0.91786	    6.3224	  -81.4169
 0.91883	    6.4901	  -81.7680
 0.91980	    6.6571	  -82.1176
 0.92076	    6.8235	  -82.4657
 0.92173	    6.9891	  -82.8125
 0.92270	    7.1542	  -83.1581
 0.92366	    7.3188	  -83.5025
 0.92463	    7.4829	  -83.8459
 0.92559	    7.6465	  -84.1884
 0.92656	    7.8097	  -84.5301
 0.92753	    7.9726	  -84.8709
 0.92849	    8.1350	  -85.2109
 0.92946	    8.2971	  -85.5502
 0.93043	    8.4588	  -85.8886
 0.93139	    8.6200	  -86.2260
 0.93236	    8.7808	  -86.5625
 0.93332	    8.9410	  -86.8978
 0.93429	    9.1005	  -87.2318
 0.93526	    9.2594	  -87.5643
 0.93622	    9.4174	  -87.8951
 0.93719	    9.5746	  -88.2240
 0.93816	    9.7307	  -88.5507
 0.93912	    9.8856	  -88.8751
 0.94009	   10.0394	  -89.1968
 0.94105	   10.1917	  -89.5157
 0.94202	   10.3426	  -89.8316
 0.94299	   10.4920	  -90.1442
 0.94395	   10.6397	  -90.4534
 0.94492	   10.7858	  -90.7591
 0.94589	   10.9300	  -91.0611
 0.94685	   11.0725	  -91.3594
 0.94782	   11.2132	  -91.6538
 0.94878	   11.3520	  -91.9444
 0.94975	   11.4890	  -92.2311
 0.95072	   11.6241	  -92.5139
 0.95168	   11.7575	  -92.7930
 0.95265	   11.8890	  -93.0683
 0.95362	   12.0188	  -93.3399
 0.95458	   12.1468	  -93.6079
 0.95555	   12.2732	  -93.8724
 0.95651	   12.3979	  -94.1335
 0.95748	   12.5211	  -94.3913
 0.95845	   12.6428	  -94.6459
 0.95941	   12.7629	  -94.8975
 0.96038	   12.8817	  -95.1461
 0.96135	   12.9991	  -95.3918
 0.96231	   13.1151	  -95.6346
 0.96328	   13.2298	  -95.8747
 0.96424	   13.3432	  -96.1120
 0.96521	   13.4552	  -96.3465
 0.96618	   13.5660	  -96.5783
 0.96714	   13.6753	  -96.8073
 0.96811	   13.7834	  -97.0333
 0.96908	   13.8899	  -97.2563
 0.97004	   13.9950	  -97.4763
 0.97101	   14.0985	  -97.6929
 0.97197	   14.2003	  -97.9060
 0.97294	   14.3004	  -98.1155
 0.97391	   14.3986	  -98.3211
 0.97487	   14.4949	  -98.5227
 0.97584	   14.5892	  -98.7199
 0.97681	   14.6812	  -98.9126
 0.97777	   14.7710	  -99.1006
 0.97874	   14.8585	  -99.2836
 0.97970	   14.9434	  -99.4615
 0.98067	   15.0259	  -99.6340
 0.98164	   15.1056	  -99.8009
 0.98260	   15.1827	  -99.9622
 0.98357	   15.2570	 -100.1177
 0.98454	   15.3285	 -100.2673
 0.98550	   15.3970	 -100.4109
 0.98647	   15.4627	 -100.5484
 0.98743	   15.5255	 -100.6798
 0.98840	   15.5854	 -100.8051
 0.98937	   15.6423	 -100.9243
 0.99033	   15.6964	 -101.0374
 0.99130	   15.7476	 -101.1445
 0.99227	   15.7959	 -101.2457
 0.99323	   15.8414	 -101.3410
 0.99420	   15.8842	 -101.4305
 0.99516	   15.9243	 -101.5145
 0.99613	   15.9618	 -101.5929
 0.99710	   15.9967	 -101.6660
 0.99806	   16.0291	 -101.7339
 0.99903	   16.0591	 -101.7967
 1.00000	   16.0868	 -101.8545
 0.00096	   16.1121	 -101.9075
 0.00193	   16.1351	 -101.9557
 0.00289	   16.1559	 -101.9992
 0.00386	   16.1745	 -102.0381
 0.00483	   16.1908	 -102.0723
 0.00579	   16.2049	 -102.1017
 0.00676	   16.2167	 -102.1265
 0.00773	   16.2262	 -102.1464
 0.00869	   16.2333	 -102.1613
 0.00966	   16.2380	 -102.1710
 0.01062	   16.2401	 -102.1755
 0.01159	   16.2396	 -102.1745
 0.01256	   16.2364	 -102.1677
 0.01352	   16.2303	 -102.1549
 0.01449	   16.2213	 -102.1361
 0.01546	   16.2092	 -102.1108
 0.01642	   16.1940	 -102.0789
 0.01739	   16.1755	 -102.0402
 0.01835	   16.1536	 -101.9945
 0.01932	   16.1284	 -101.9416
 0.02029	   16.0996	 -101.8815
 0.02125	   16.0673	 -101.8138
 0.02222	   16.0314	 -101.7387
 0.02319	   15.9919	 -101.6559
 0.02415	   15.9487	 -101.5655
 0.02512	   15.9018	 -101.4673
 0.02608	   15.8512	 -101.3615
 0.02705	   15.7970	 -101.2481
 0.02802	   15.7392	 -101.1270
 0.02898	   15.6778	 -100.9984
 0.02995	   15.6128	 -100.8625
 0.03092	   15.5444	 -100.7193
 0.03188	   15.4726	 -100.5689
 0.03285	   15.3974	 -100.4116
 0.03381	   15.3190	 -100.2476
 0.03478	   15.2375	 -100.0769
 0.03575	   15.1529	  -99.8999
 0.03671	   15.0654	  -99.7168
 0.03768	   14.9750	  -99.5276
 0.03865	   14.8819	  -99.3327
 0.03961	   14.7861	  -99.1321
 0.04058	   14.6876	  -98.9261
 0.04154	   14.5867	  -98.7147
 0.04251	   14.4832	  -98.4981
 0.04348	   14.3772	  -98.2763
 0.04444	   14.2688	  -98.0495
 0.04541	   14.1580	  -97.8175
 0.04638	   14.0448	  -97.5805
 0.04734	   13.9291	  -97.3383
 0.04831	   13.8109	  -97.0909
 0.04927	   13.6901	  -96.8382
 0.05024	   13.5668	  -96.5801
 0.05121	   13.4408	  -96.3164
 0.05217	   13.3121	  -96.0469
 0.05314	   13.1805	  -95.7716
 0.05411	   13.0461	  -95.4902
 0.05507	   12.9087	  -95.2025
 0.05604	   12.7682	  -94.9085
 0.05700	   12.6246	  -94.6078
 0.05797	   12.4777	  -94.3005
 0.05894	   12.3275	  -93.9862
 0.05990	   12.1741	  -93.6649
 0.06087	   12.0172	  -93.3366
 0.06184	   11.8568	  -93.0010
 0.06280	   11.6931	  -92.6582
 0.06377	   11.5258	  -92.3081
 0.06473	   11.3551	  -91.9509
 0.06570	   11.1810	  -91.5864
 0.06667	   11.0035	  -91.2149
 0.06763	   10.8227	  -90.8365
 0.06860	   10.6387	  -90.4513
 0.06957	   10.4515	  -90.0596
 0.07053	   10.2614	  -89.6616
 0.07150	   10.0684	  -89.2577
 0.07246	    9.8727	  -88.8480
 0.07343	    9.6745	  -88.4331
 0.07440	    9.4738	  -88.0131
 0.07536	    9.2710	  -87.5886
 0.07633	    9.0661	  -87.1597
 0.07729	    8.8592	  -86.7268
 0.07826	    8.6507	  -86.2903
 0.07923	    8.4405	  -85.8503
 0.08019	    8.2288	  -85.4072
 0.08116	    8.0156	  -84.9610
 0.08213	    7.8011	  -84.5120
 0.08309	    7.5852	  -84.0602
 0.08406	    7.3681	  -83.6057
 0.08502	    7.1497	  -83.1485
 0.08599	    6.9299	  -82.6885
 0.08696	    6.7087	  -82.2256
 0.08792	    6.4862	  -81.7598
 0.08889	    6.2622	  -81.2909
 0.08986	    6.0366	  -80.8187
 0.09082	    5.8093	  -80.3431
 0.09179	    5.5804	  -79.8639
 0.09275	    5.3496	  -79.3809
 0.09372	    5.1170	  -78.8940
 0.09469	    4.8824	  -78.4029
 0.09565	    4.6457	  -77.9075
 0.09662	    4.4069	  -77.4078
 0.09759	    4.1660	  -76.9035
 0.09855	    3.9229	  -76.3947
 0.09952	    3.6776	  -75.8813
 0.10048	    3.4301	  -75.3632
 0.10145	    3.1804	  -74.8406
 0.10242	    2.9285	  -74.3134
 0.10338	    2.6746	  -73.7818
 0.10435	    2.4185	  -73.2459
 0.10532	    2.1606	  -72.7060
 0.10628	    1.9008	  -72.1622
 0.10725	    1.6392	  -71.6148
 0.10821	    1.3761	  -71.0640
 0.10918	    1.1116	  -70.5104
 0.11015	    0.8458	  -69.9540
 0.11111	    0.5788	  -69.3953
 0.11208	    0.3110	  -68.8346
 0.11305	    0.0423	  -68.2724
 0.11401	   -0.2269	  -67.7088
 0.11498	   -0.4966	  -67.1443
 0.11594	   -0.7666	  -66.5791
 0.11691	   -1.0369	  -66.0135
 0.11788	   -1.3072	  -65.4477
 0.11884	   -1.5775	  -64.8820
 0.11981	   -1.8477	  -64.3164
 0.12078	   -2.1178	  -63.7510
 0.12174	   -2.3877	  -63.1860
 0.12271	   -2.6575	  -62.6214
 0.12367	   -2.9271	  -62.0571
 0.12464	   -3.1966	  -61.4931
 0.12561	   -3.4659	  -60.9292
 0.12657	   -3.7353	  -60.3655
 0.12754	   -4.0047	  -59.8016
 0.12851	   -4.2742	  -59.2375
 0.12947	   -4.5439	  -58.6730
 0.13044	   -4.8139	  -58.1080
 0.13140	   -5.0842	  -57.5421
 0.13237	   -5.3550	  -56.9753
 0.13334	   -5.6264	  -56.4073
 0.13430	   -5.8983	  -55.8381
 0.13527	   -6.1710	  -55.2675
 0.13624	   -6.4443	  -54.6953
 0.13720	   -6.7184	  -54.1216
 0.13817	   -6.9933	  -53.5462
 0.13913	   -7.2690	  -52.9693
 0.14010	   -7.5453	  -52.3908
 0.14107	   -7.8224	  -51.8108
 0.14203	   -8.1002	  -51.2295
 0.14300	   -8.3784	  -50.6471
 0.14397	   -8.6571	  -50.0638
 0.14493	   -8.9361	  -49.4798
 0.14590	   -9.2153	  -48.8955
 0.14686	   -9.4944	  -48.3112
 0.14783	   -9.7735	  -47.7272
 0.14880	  -10.0522	  -47.1438
 0.14976	  -10.3304	  -46.5614
 0.15073	  -10.6080	  -45.9804
 0.15170	  -10.8849	  -45.4009
 0.15266	  -11.1608	  -44.8233
 0.15363	  -11.4358	  -44.2478
 0.15459	  -11.7096	  -43.6747
 0.15556	  -11.9822	  -43.1040
 0.15653	  -12.2537	  -42.5359
 0.15749	  -12.5238	  -41.9705
 0.15846	  -12.7927	  -41.4077
 0.15943	  -13.0603	  -40.8475
 0.16039	  -13.3268	  -40.2898
 0.16136	  -13.5920	  -39.7347
 0.16232	  -13.8561	  -39.1818
 0.16329	  -14.1192	  -38.6311
 0.16426	  -14.3814	  -38.0825
 0.16522	  -14.6426	  -37.5357
 0.16619	  -14.9031	  -36.9905
 0.16716	  -15.1628	  -36.4468
 0.16812	  -15.4220	  -35.9044
 0.16909	  -15.6806	  -35.3631
 0.17005	  -15.9387	  -34.8228
 0.17102	  -16.1965	  -34.2833
 0.17199	  -16.4539	  -33.7445
 0.17295	  -16.7110	  -33.2063
 0.17392	  -16.9679	  -32.6687
 0.17489	  -17.2244	  -32.1317
 0.17585	  -17.4807	  -31.5953
 0.17682	  -17.7367	  -31.0594
 0.17778	  -17.9924	  -30.5243
 0.17875	  -18.2477	  -29.9899
 0.17972	  -18.5025	  -29.4565
 0.18068	  -18.7569	  -28.9242
 0.18165	  -19.0105	  -28.3933
 0.18262	  -19.2635	  -27.8638
 0.18358	  -19.5156	  -27.3361
 0.18455	  -19.7668	  -26.8103
 0.18551	  -20.0169	  -26.2868
 0.18648	  -20.2659	  -25.7657
 0.18745	  -20.5136	  -25.2472
 0.18841	  -20.7599	  -24.7316
 0.18938	  -21.0049	  -24.2190
 0.19035	  -21.2482	  -23.7096
 0.19131	  -21.4900	  -23.2035
 0.19228	  -21.7302	  -22.7008
 0.19324	  -21.9687	  -22.2016
 0.19421	  -22.2056	  -21.7059
 0.19518	  -22.4407	  -21.2136
 0.19614	  -22.6743	  -20.7248
 0.19711	  -22.9062	  -20.2394
 0.19808	  -23.1365	  -19.7573
 0.19904	  -23.3653	  -19.2783
 0.20001	  -23.5927	  -18.8025
 0.20097	  -23.8187	  -18.3295
 0.20194	  -24.0434	  -17.8592
 0.20291	  -24.2668	  -17.3915
 0.20387	  -24.4891	  -16.9263
 0.20484	  -24.7103	  -16.4632
 0.20581	  -24.9305	  -16.0023
 0.20677	  -25.1499	  -15.5432
 0.20774	  -25.3683	  -15.0860
 0.20870	  -25.5860	  -14.6304
 0.20967	  -25.8029	  -14.1764
 0.21064	  -26.0191	  -13.7239
 0.21160	  -26.2345	  -13.2730
 0.21257	  -26.4492	  -12.8235
 0.21354	  -26.6632	  -12.3756
 0.21450	  -26.8765	  -11.9293
 0.21547	  -27.0889	  -11.4846
 0.21643	  -27.3005	  -11.0418
 0.21740	  -27.5111	  -10.6009
 0.21837	  -27.7208	  -10.1621
 0.21933	  -27.9293	   -9.7255
 0.22030	  -28.1367	   -9.2915
 0.22127	  -28.3428	   -8.8601
 0.22223	  -28.5476	   -8.4315
 0.22320	  -28.7509	   -8.0059
 0.22416	  -28.9528	   -7.5834
 0.22513	  -29.1531	   -7.1642
 0.22610	  -29.3517	   -6.7485
 0.22706	  -29.5487	   -6.3361
 0.22803	  -29.7440	   -5.9273
 0.22900	  -29.9376	   -5.5221
 0.22996	  -30.1295	   -5.1204
 0.23093	  -30.3197	   -4.7223
 0.23189	  -30.5083	   -4.3276
 0.23286	  -30.6952	   -3.9364
 0.23383	  -30.8805	   -3.5484
 0.23479	  -31.0644	   -3.1637
 0.23576	  -31.2467	   -2.7821
 0.23673	  -31.4276	   -2.4033
 0.23769	  -31.6072	   -2.0274
 0.23866	  -31.7856	   -1.6542
 0.23962	  -31.9627	   -1.2835
 0.24059	  -32.1386	   -0.9152
 0.24156	  -32.3135	   -0.5491
 0.24252	  -32.4874	   -0.1852
 0.24349	  -32.6603	    0.1766
 0.24446	  -32.8322	    0.5365
 0.24542	  -33.0032	    0.8945
 0.24639	  -33.1734	    1.2506
 0.24735	  -33.3426	    1.6049
 0.24832	  -33.5110	    1.9574
 0.24929	  -33.6786	    2.3080
 0.25025	  -33.8452	    2.6568
 0.25122	  -34.0109	    3.0036
 0.25219	  -34.1756	    3.3484
 0.25315	  -34.3394	    3.6911
 0.25412	  -34.5020	    4.0316
 0.25508	  -34.6636	    4.3698
 0.25605	  -34.8240	    4.7056
 0.25702	  -34.9832	    5.0388
 0.25798	  -35.1412	    5.3693
 0.25895	  -35.2978	    5.6971
 0.25992	  -35.4530	    6.0220
 0.26088	  -35.6068	    6.3440
 0.26185	  -35.7592	    6.6629
 0.26281	  -35.9101	    6.9788
 0.26378	  -36.0595	    7.2915
 0.26475	  -36.2074	    7.6011
 0.26571	  -36.3539	    7.9076
 0.26668	  -36.4988	    8.2109
 0.26765	  -36.6423	    8.5112
 0.26861	  -36.7843	    8.8085
 0.26958	  -36.9249	    9.1027
 0.27054	  -37.0641	    9.3942
 0.27151	  -37.2020	    9.6828
 0.27248	  -37.3386	    9.9688
 0.27344	  -37.4740	   10.2522
 0.27441	  -37.6083	   10.5332
 0.27538	  -37.7414	   10.8118
 0.27634	  -37.8734	   11.0882
 0.27731	  -38.0045	   11.3625
 0.27827	  -38.1346	   11.6348
 0.27924	  -38.2638	   11.9052
 0.28021	  -38.3921	   12.1738
 0.28117	  -38.5195	   12.4405
 0.28214	  -38.6461	   12.7055
 0.28311	  -38.7719	   12.9688
 0.28407	  -38.8969	   13.2304
 0.28504	  -39.0211	   13.4902
 0.28600	  -39.1444	   13.7483
 0.28697	  -39.2668	   14.0046
 0.28794	  -39.3884	   14.2590
 0.28890	  -39.5090	   14.5115
 0.28987	  -39.6287	   14.7620
 0.29083	  -39.7473	   15.0104
 0.29180	  -39.8649	   15.2565
 0.29277	  -39.9814	   15.5004
 0.29373	  -40.0968	   15.7419
 0.29470	  -40.2110	   15.9809
 0.29567	  -40.3240	   16.2173
 0.29663	  -40.4357	   16.4512
 0.29760	  -40.5462	   16.6824
 0.29856	  -40.6554	   16.9110
 0.29953	  -40.7633	   17.1369
 0.30050	  -40.8699	   17.3600
 0.30146	  -40.9753	   17.5806
 0.30243	  -41.0794	   17.7984
 0.30340	  -41.1822	   18.0137
 0.30436	  -41.2839	   18.2264
 0.30533	  -41.3843	   18.4367
 0.30629	  -41.4836	   18.6445
 0.30726	  -41.5818	   18.8501
 0.30823	  -41.6789	   19.0533
 0.30919	  -41.7750	   19.2545
 0.31016	  -41.8701	   19.4536
 0.31113	  -41.9643	   19.6507
 0.31209	  -42.0576	   19.8459
 0.31306	  -42.1500	   20.0393
 0.31402	  -42.2416	   20.2310
 0.31499	  -42.3324	   20.4210
 0.31596	  -42.4224	   20.6094
 0.31692	  -42.5116	   20.7962
 0.31789	  -42.6001	   20.9814
 0.31886	  -42.6878	   21.1651
 0.31982	  -42.7748	   21.3472
 0.32079	  -42.8611	   21.5278
 0.32175	  -42.9466	   21.7067
 0.32272	  -43.0313	   21.8841
 0.32369	  -43.1153	   22.0597
 0.32465	  -43.1984	   22.2337
 0.32562	  -43.2807	   22.4059
 0.32659	  -43.3620	   22.5762
 0.32755	  -43.4425	   22.7447
 0.32852	  -43.5221	   22.9112
 0.32948	  -43.6006	   23.0756
 0.33045	  -43.6782	   23.2380
 0.33142	  -43.7548	   23.3983
 0.33238	  -43.8303	   23.5564
 0.33335	  -43.9048	   23.7123
 0.33432	  -43.9782	   23.8659
 0.33528	  -44.0506	   24.0174
 0.33625	  -44.1219	   24.1666
 0.33721	  -44.1921	   24.3136
 0.33818	  -44.2613	   24.4585
 0.33915	  -44.3295	   24.6011
 0.34011	  -44.3966	   24.7417
 0.34108	  -44.4628	   24.8802
 0.34205	  -44.5280	   25.0167
 0.34301	  -44.5923	   25.1513
 0.34398	  -44.6557	   25.2840
 0.34494	  -44.7183	   25.4149
 0.34591	  -44.7800	   25.5441
 0.34688	  -44.8409	   25.6717
 0.34784	  -44.9012	   25.7977
 0.34881	  -44.9606	   25.9222
 0.34978	  -45.0194	   26.0452
 0.35074	  -45.0775	   26.1669
 0.35171	  -45.1350	   26.2871
 0.35267	  -45.1918	   26.4061
 0.35364	  -45.2480	   26.5237
 0.35461	  -45.3036	   26.6400
 0.35557	  -45.3585	   26.7550
 0.35654	  -45.4128	   26.8687
 0.35751	  -45.4665	   26.9810
 0.35847	  -45.5195	   27.0919
 0.35944	  -45.5718	   27.2014
 0.36040	  -45.6234	   27.3094
 0.36137	  -45.6743	   27.4159
 0.36234	  -45.7244	   27.5207
 0.36330	  -45.7737	   27.6239
 0.36427	  -45.8222	   27.7254
 0.36524	  -45.8698	   27.8252
 0.36620	  -45.9166	   27.9232
 0.36717	  -45.9626	   28.0193
 0.36813	  -46.0076	   28.1136
 0.36910	  -46.0518	   28.2061
 0.37007	  -46.0951	   28.2966
 0.37103	  -46.1374	   28.3853
 0.37200	  -46.1789	   28.4721
 0.37297	  -46.2195	   28.5571
 0.37393	  -46.2592	   28.6402
 0.37490	  -46.2981	   28.7216
 0.37586	  -46.3361	   28.8012
 0.37683	  -46.3734	   28.8792
 0.37780	  -46.4098	   28.9554
 0.37876	  -46.4455	   29.0301
 0.37973	  -46.4805	   29.1033
 0.38070	  -46.5147	   29.1750
 0.38166	  -46.5483	   29.2453
 0.38263	  -46.5812	   29.3142
 0.38359	  -46.6135	   29.3818
 0.38456	  -46.6452	   29.4482
 0.38553	  -46.6763	   29.5133
 0.38649	  -46.7069	   29.5773
 0.38746	  -46.7369	   29.6401
 0.38843	  -46.7664	   29.7018
 0.38939	  -46.7953	   29.7623
 0.39036	  -46.8237	   29.8217
 0.39132	  -46.8515	   29.8799
 0.39229	  -46.8788	   29.9370
 0.39326	  -46.9055	   29.9929
 0.39422	  -46.9316	   30.0476
 0.39519	  -46.9571	   30.1010
 0.39616	  -46.9820	   30.1531
 0.39712	  -47.0063	   30.2039
 0.39809	  -47.0299	   30.2534
 0.39905	  -47.0529	   30.3014
 0.40002	  -47.0751	   30.3480
 0.40099	  -47.0966	   30.3930
 0.40195	  -47.1174	   30.4366
 0.40292	  -47.1375	   30.4786
 0.40389	  -47.1568	   30.5190
 0.40485	  -47.1754	   30.5578
 0.40582	  -47.1931	   30.5950
 0.40678	  -47.2102	   30.6307
 0.40775	  -47.2264	   30.6647
 0.40872	  -47.2420	   30.6972
 0.40968	  -47.2568	   30.7282
 0.41065	  -47.2708	   30.7576
 0.41162	  -47.2842	   30.7856
 0.41258	  -47.2969	   30.8121
 0.41355	  -47.3089	   30.8373
 0.41451	  -47.3203	   30.8611
 0.41548	  -47.3310	   30.8836
 0.41645	  -47.3412	   30.9050
 0.41741	  -47.3508	   30.9251
 0.41838	  -47.3599	   30.9441
 0.41935	  -47.3685	   30.9620
 0.42031	  -47.3766	   30.9789
 0.42128	  -47.3841	   30.9948
 0.42224	  -47.3913	   31.0097
 0.42321	  -47.3979	   31.0236
 0.42418	  -47.4041	   31.0366
 0.42514	  -47.4098	   31.0486
 0.42611	  -47.4151	   31.0597
 0.42708	  -47.4200	   31.0697
 0.42804	  -47.4243	   31.0788
 0.42901	  -47.4281	   31.0868
 0.42997	  -47.4314	   31.0938
 0.43094	  -47.4343	   31.0997
 0.43191	  -47.4365	   31.1044
 0.43287	  -47.4382	   31.1079
 0.43384	  -47.4393	   31.1102
 0.43481	  -47.4398	   31.1113
 0.43577	  -47.4397	   31.1110
 0.43674	  -47.4389	   31.1094
 0.43770	  -47.4375	   31.1065
 0.43867	  -47.4354	   31.1021
 0.43964	  -47.4327	   31.0964
 0.44060	  -47.4293	   31.0893
 0.44157	  -47.4252	   31.0808
 0.44254	  -47.4205	   31.0709
 0.44350	  -47.4151	   31.0596
 0.44447	  -47.4091	   31.0470
 0.44543	  -47.4024	   31.0331
 0.44640	  -47.3952	   31.0178
 0.44737	  -47.3873	   31.0014
 0.44833	  -47.3788	   30.9837
 0.44930	  -47.3698	   30.9648
 0.45027	  -47.3603	   30.9448
 0.45123	  -47.3502	   30.9237
 0.45220	  -47.3396	   30.9016
 0.45316	  -47.3286	   30.8785
 0.45413	  -47.3171	   30.8545
 0.45510	  -47.3052	   30.8295
 0.45606	  -47.2928	   30.8036
 0.45703	  -47.2800	   30.7769
 0.45800	  -47.2669	   30.7493
 0.45896	  -47.2533	   30.7209
 0.45993	  -47.2393	   30.6916
 0.46089	  -47.2249	   30.6615
 0.46186	  -47.2101	   30.6305
 0.46283	  -47.1949	   30.5987
 0.46379	  -47.1792	   30.5659
 0.46476	  -47.1632	   30.5323
 0.46573	  -47.1466	   30.4976
 0.46669	  -47.1296	   30.4619
 0.46766	  -47.1120	   30.4253
 0.46862	  -47.0940	   30.3875
 0.46959	  -47.0754	   30.3486
 0.47056	  -47.0563	   30.3086
 0.47152	  -47.0366	   30.2674
 0.47249	  -47.0164	   30.2250
 0.47346	  -46.9955	   30.1813
 0.47442	  -46.9741	   30.1365
 0.47539	  -46.9520	   30.0903
 0.47635	  -46.9294	   30.0429
 0.47732	  -46.9061	   29.9943
 0.47829	  -46.8823	   29.9444
 0.47925	  -46.8579	   29.8933
 0.48022	  -46.8329	   29.8409
 0.48119	  -46.8073	   29.7874
 0.48215	  -46.7812	   29.7328
 0.48312	  -46.7546	   29.6770
 0.48408	  -46.7274	   29.6202
 0.48505	  -46.6998	   29.5624
 0.48602	  -46.6717	   29.5036
 0.48698	  -46.6432	   29.4439
 0.48795	  -46.6142	   29.3833
 0.48892	  -46.5849	   29.3219
 0.48988	  -46.5552	   29.2597
 0.49085	  -46.5251	   29.1967
 0.49181	  -46.4946	   29.1329
 0.49278	  -46.4638	   29.0684
 0.49375	  -46.4326	   29.0032
 0.49471	  -46.4011	   28.9372
 0.49568	  -46.3692	   28.8705
 0.49665	  -46.3370	   28.8031
 0.49761	  -46.3044	   28.7348
 0.49858	  -46.2714	   28.6658
 0.49954	  -46.2381	   28.5959
 0.50051	  -46.2043	   28.5252
 0.50148	  -46.1700	   28.4535
 0.50244	  -46.1353	   28.3809
 0.50341	  -46.1002	   28.3073
 0.50437	  -46.0645	   28.2327
 0.50534	  -46.0284	   28.1571
 0.50631	  -45.9917	   28.0803
 0.50727	  -45.9545	   28.0024
 0.50824	  -45.9167	   27.9234
 0.50921	  -45.8784	   27.8432
 0.51017	  -45.8396	   27.7618
 0.51114	  -45.8001	   27.6793
 0.51210	  -45.7601	   27.5956
 0.51307	  -45.7196	   27.5108
 0.51404	  -45.6785	   27.4248
 0.51500	  -45.6369	   27.3378
 0.51597	  -45.5948	   27.2496
 0.51694	  -45.5522	   27.1604
 0.51790	  -45.5091	   27.0702
 0.51887	  -45.4655	   26.9790
 0.51983	  -45.4215	   26.8869
 0.52080	  -45.3771	   26.7939
 0.52177	  -45.3323	   26.7000
 0.52273	  -45.2870	   26.6054
 0.52370	  -45.2414	   26.5100
 0.52467	  -45.1955	   26.4138
 0.52563	  -45.1492	   26.3170
 0.52660	  -45.1026	   26.2194
 0.52756	  -45.0557	   26.1212
 0.52853	  -45.0085	   26.0223
 0.52950	  -44.9609	   25.9227
 0.53046	  -44.9130	   25.8225
 0.53143	  -44.8648	   25.7216
 0.53240	  -44.8162	   25.6199
 0.53336	  -44.7673	   25.5175
 0.53433	  -44.7180	   25.4144
 0.53529	  -44.6683	   25.3104
 0.53626	  -44.6182	   25.2056
 0.53723	  -44.5677	   25.0998
 0.53819	  -44.5168	   24.9932
 0.53916	  -44.4654	   24.8856
 0.54013	  -44.4135	   24.7770
 0.54109	  -44.3611	   24.6673
 0.54206	  -44.3082	   24.5566
 0.54302	  -44.2547	   24.4447
 0.54399	  -44.2008	   24.3318
 0.54496	  -44.1463	   24.2177
 0.54592	  -44.0913	   24.1026
 0.54689	  -44.0357	   23.9863
 0.54786	  -43.9796	   23.8688
 0.54882	  -43.9230	   23.7503
 0.54979	  -43.8659	   23.6308
 0.55075	  -43.8082	   23.5101
 0.55172	  -43.7501	   23.3885
 0.55269	  -43.6916	   23.2660
 0.55365	  -43.6326	   23.1425
 0.55462	  -43.5731	   23.0181
 0.55559	  -43.5133	   22.8929
 0.55655	  -43.4532	   22.7670
 0.55752	  -43.3926	   22.6403
 0.55848	  -43.3318	   22.5129
 0.55945	  -43.2706	   22.3848
 0.56042	  -43.2091	   22.2561
 0.56138	  -43.1473	   22.1268
 0.56235	  -43.0853	   21.9969
 0.56332	  -43.0229	   21.8664
 0.56428	  -42.9603	   21.7353
 0.56525	  -42.8973	   21.6035
 0.56621	  -42.8341	   21.4711
 0.56718	  -42.7705	   21.3380
 0.56815	  -42.7066	   21.2043
 0.56911	  -42.6423	   21.0698
 0.57008	  -42.5777	   20.9345
 0.57105	  -42.5126	   20.7983
 0.57201	  -42.4472	   20.6613
 0.57298	  -42.3813	   20.5234
 0.57394	  -42.3149	   20.3845
 0.57491	  -42.2481	   20.2446
 0.57588	  -42.1808	   20.1037
 0.57684	  -42.1129	   19.9617
 0.57781	  -42.0446	   19.8187
 0.57878	  -41.9757	   19.6746
 0.57974	  -41.9063	   19.5293
 0.58071	  -41.8364	   19.3830
 0.58167	  -41.7660	   19.2355
 0.58264	  -41.6950	   19.0870
 0.58361	  -41.6235	   18.9374
 0.58457	  -41.5516	   18.7868
 0.58554	  -41.4791	   18.6351
 0.58651	  -41.4062	   18.4826
 0.58747	  -41.3329	   18.3291
 0.58844	  -41.2591	   18.1747
 0.58940	  -41.1850	   18.0195
 0.59037	  -41.1105	   17.8636
 0.59134	  -41.0356	   17.7068
 0.59230	  -40.9604	   17.5494
 0.59327	  -40.8849	   17.3914
 0.59424	  -40.8091	   17.2327
 0.59520	  -40.7330	   17.0734
 0.59617	  -40.6566	   16.9135
 0.59713	  -40.5799	   16.7530
 0.59810	  -40.5030	   16.5920
 0.59907	  -40.4257	   16.4304
 0.60003	  -40.3482	   16.2681
 0.60100	  -40.2704	   16.1052
 0.60197	  -40.1923	   15.9417
 0.60293	  -40.1138	   15.7774
 0.60390	  -40.0350	   15.6125
 0.60486	  -39.9558	   15.4467
 0.60583	  -39.8762	   15.2801
 0.60680	  -39.7962	   15.1127
 0.60776	  -39.7157	   14.9443
 0.60873	  -39.6348	   14.7749
 0.60970	  -39.5534	   14.6045
 0.61066	  -39.4715	   14.4331
 0.61163	  -39.3891	   14.2606
 0.61259	  -39.3062	   14.0870
 0.61356	  -39.2227	   13.9123
 0.61453	  -39.1387	   13.7365
 0.61549	  -39.0542	   13.5595
 0.61646	  -38.9691	   13.3814
 0.61743	  -38.8835	   13.2023
 0.61839	  -38.7974	   13.0220
 0.61936	  -38.7107	   12.8407
 0.62032	  -38.6236	   12.6584
 0.62129	  -38.5361	   12.4752
 0.62226	  -38.4481	   12.2911
 0.62322	  -38.3598	   12.1061
 0.62419	  -38.2710	   11.9203
 0.62516	  -38.1819	   11.7338
 0.62612	  -38.0924	   11.5465
 0.62709	  -38.0027	   11.3587
 0.62805	  -37.9126	   11.1702
 0.62902	  -37.8223	   10.9811
 0.62999	  -37.7317	   10.7915
 0.63095	  -37.6409	   10.6014
 0.63192	  -37.5497	   10.4107
 0.63289	  -37.4584	   10.2194
 0.63385	  -37.3667	   10.0276
 0.63482	  -37.2748	    9.8352
 0.63578	  -37.1826	    9.6422
 0.63675	  -37.0900	    9.4485
 0.63772	  -36.9972	    9.2541
 0.63868	  -36.9039	    9.0589
 0.63965	  -36.8103	    8.8629
 0.64062	  -36.7163	    8.6661
 0.64158	  -36.6218	    8.4684
 0.64255	  -36.5269	    8.2697
 0.64351	  -36.4314	    8.0700
 0.64448	  -36.3355	    7.8692
 0.64545	  -36.2391	    7.6674
 0.64641	  -36.1421	    7.4644
 0.64738	  -36.0446	    7.2603
 0.64835	  -35.9465	    7.0550
 0.64931	  -35.8479	    6.8486
 0.65028	  -35.7487	    6.6410
 0.65124	  -35.6490	    6.4323
 0.65221	  -35.5488	    6.2225
 0.65318	  -35.4481	    6.0117
 0.65414	  -35.3468	    5.7998
 0.65511	  -35.2451	    5.5869
 0.65608	  -35.1429	    5.3731
 0.65704	  -35.0404	    5.1584
 0.65801	  -34.9374	    4.9428
 0.65897	  -34.8341	    4.7265
 0.65994	  -34.7304	    4.5095
 0.66091	  -34.6264	    4.2918
 0.66187	  -34.5220	    4.0735
 0.66284	  -34.4175	    3.8545
 0.66381	  -34.3126	    3.6351
 0.66477	  -34.2075	    3.4150
 0.66574	  -34.1021	    3.1945
 0.66670	  -33.9965	    2.9734
 0.66767	  -33.8906	    2.7517
 0.66864	  -33.7844	    2.5295
 0.66960	  -33.6779	    2.3067
 0.67057	  -33.5712	    2.0832
 0.67154	  -33.4641	    1.8591
 0.67250	  -33.3566	    1.6342
 0.67347	  -33.2488	    1.4085
 0.67443	  -33.1406	    1.1820
 0.67540	  -33.0320	    0.9546
 0.67637	  -32.9229	    0.7263
 0.67733	  -32.8133	    0.4969
 0.67830	  -32.7032	    0.2664
 0.67926	  -32.5925	    0.0349
 0.68023	  -32.4814	   -0.1978
 0.68120	  -32.3696	   -0.4317
 0.68216	  -32.2573	   -0.6668
 0.68313	  -32.1444	   -0.9032
 0.68410	  -32.0309	   -1.1407
 0.68506	  -31.9168	   -1.3795
 0.68603	  -31.8022	   -1.6194
 0.68699	  -31.6870	   -1.8605
 0.68796	  -31.5713	   -2.1027
 0.68893	  -31.4551	   -2.3460
 0.68989	  -31.3383	   -2.5902
 0.69086	  -31.2212	   -2.8354
 0.69183	  -31.1036	   -3.0815
 0.69279	  -30.9857	   -3.3284
 0.69376	  -30.8674	   -3.5761
 0.69472	  -30.7487	   -3.8244
 0.69569	  -30.6298	   -4.0733
 0.69666	  -30.5106	   -4.3229
 0.69762	  -30.3911	   -4.5729
 0.69859	  -30.2713	   -4.8235
 0.69956	  -30.1514	   -5.0746
 0.70052	  -30.0312	   -5.3262
 0.70149	  -29.9108	   -5.5783
 0.70245	  -29.7901	   -5.8309
 0.70342	  -29.6691	   -6.0841
 0.70439	  -29.5479	   -6.3378
 0.70535	  -29.4263	   -6.5922
 0.70632	  -29.3044	   -6.8473
 0.70729	  -29.1822	   -7.1032
 0.70825	  -29.0596	   -7.3599
 0.70922	  -28.9365	   -7.6175
 0.71018	  -28.8130	   -7.8760
 0.71115	  -28.6890	   -8.1356
 0.71212	  -28.5644	   -8.3962
 0.71308	  -28.4394	   -8.6580
 0.71405	  -28.3137	   -8.9210
 0.71502	  -28.1875	   -9.1852
 0.71598	  -28.0607	   -9.4507
 0.71695	  -27.9333	   -9.7174
 0.71791	  -27.8052	   -9.9853
 0.71888	  -27.6766	  -10.2546
 0.71985	  -27.5474	  -10.5251
 0.72081	  -27.4176	  -10.7967
 0.72178	  -27.2872	  -11.0696
 0.72275	  -27.1563	  -11.3436
 0.72371	  -27.0249	  -11.6186
 0.72468	  -26.8931	  -11.8946
 0.72564	  -26.7607	  -12.1715
 0.72661	  -26.6280	  -12.4493
 0.72758	  -26.4949	  -12.7279
 0.72854	  -26.3615	  -13.0072
 0.72951	  -26.2278	  -13.2871
 0.73048	  -26.0937	  -13.5676
 0.73144	  -25.9594	  -13.8487
 0.73241	  -25.8249	  -14.1303
 0.73337	  -25.6901	  -14.4123
 0.73434	  -25.5552	  -14.6949
 0.73531	  -25.4199	  -14.9779
 0.73627	  -25.2845	  -15.2614
 0.73724	  -25.1488	  -15.5454
 0.73821	  -25.0129	  -15.8299
 0.73917	  -24.8767	  -16.1151
 0.74014	  -24.7401	  -16.4008
 0.74110	  -24.6032	  -16.6873
 0.74207	  -24.4660	  -16.9746
 0.74304	  -24.3284	  -17.2627
 0.74400	  -24.1903	  -17.5517
 0.74497	  -24.0517	  -17.8417
 0.74594	  -23.9126	  -18.1328
 0.74690	  -23.7730	  -18.4250
 0.74787	  -23.6328	  -18.7184
 0.74883	  -23.4920	  -19.0131
 0.74980	  -23.3507	  -19.3091
 0.75077	  -23.2086	  -19.6064
 0.75173	  -23.0659	  -19.9050
 0.75270	  -22.9226	  -20.2050
 0.75367	  -22.7787	  -20.5063
 0.75463	  -22.6341	  -20.8089
 0.75560	  -22.4889	  -21.1128
 0.75656	  -22.3431	  -21.4179
 0.75753	  -22.1968	  -21.7241
 0.75850	  -22.0500	  -22.0314
 0.75946	  -21.9027	  -22.3397
 0.76043	  -21.7550	  -22.6488
 0.76140	  -21.6069	  -22.9588
 0.76236	  -21.4585	  -23.2695
 0.76333	  -21.3097	  -23.5809
 0.76429	  -21.1607	  -23.8928
 0.76526	  -21.0115	  -24.2051
 0.76623	  -20.8620	  -24.5180
 0.76719	  -20.7124	  -24.8312
 0.76816	  -20.5625	  -25.1448
 0.76913	  -20.4125	  -25.4588
 0.77009	  -20.2624	  -25.7731
 0.77106	  -20.1120	  -26.0878
 0.77202	  -19.9615	  -26.4029
 0.77299	  -19.8107	  -26.7185
 0.77396	  -19.6597	  -27.0346
 0.77492	  -19.5084	  -27.3513
 0.77589	  -19.3567	  -27.6686
 0.77686	  -19.2047	  -27.9868
 0.77782	  -19.0524	  -28.3058
 0.77879	  -18.8995	  -28.6257
 0.77975	  -18.7462	  -28.9466
 0.78072	  -18.5923	  -29.2686
 0.78169	  -18.4380	  -29.5917
 0.78265	  -18.2830	  -29.9161
 0.78362	  -18.1274	  -30.2418
 0.78459	  -17.9712	  -30.5688
 0.78555	  -17.8143	  -30.8971
 0.78652	  -17.6568	  -31.2267
 0.78748	  -17.4987	  -31.5577
 0.78845	  -17.3399	  -31.8900
 0.78942	  -17.1805	  -32.2236
 0.79038	  -17.0206	  -32.5584
 0.79135	  -16.8601	  -32.8944
 0.79232	  -16.6990	  -33.2314
 0.79328	  -16.5375	  -33.5694
 0.79425	  -16.3756	  -33.9084
 0.79521	  -16.2133	  -34.2481
 0.79618	  -16.0507	  -34.5885
 0.79715	  -15.8877	  -34.9296
 0.79811	  -15.7245	  -35.2711
 0.79908	  -15.5611	  -35.6131
 0.80005	  -15.3976	  -35.9554
 0.80101	  -15.2339	  -36.2981
 0.80198	  -15.0701	  -36.6410
 0.80294	  -14.9061	  -36.9841
 0.80391	  -14.7421	  -37.3274
 0.80488	  -14.5780	  -37.6709
 0.80584	  -14.4137	  -38.0147
 0.80681	  -14.2494	  -38.3587
 0.80778	  -14.0849	  -38.7030
 0.80874	  -13.9202	  -39.0477
 0.80971	  -13.7553	  -39.3929
 0.81067	  -13.5902	  -39.7385
 0.81164	  -13.4247	  -40.0848
 0.81261	  -13.2589	  -40.4318
 0.81357	  -13.0928	  -40.7796
 0.81454	  -12.9261	  -41.1283
 0.81551	  -12.7591	  -41.4780
 0.81647	  -12.5915	  -41.8288
 0.81744	  -12.4233	  -42.1808
 0.81840	  -12.2546	  -42.5339
 0.81937	  -12.0853	  -42.8883
 0.82034	  -11.9153	  -43.2440
 0.82130	  -11.7448	  -43.6011
 0.82227	  -11.5736	  -43.9594
 0.82324	  -11.4018	  -44.3190
 0.82420	  -11.2294	  -44.6798
 0.82517	  -11.0564	  -45.0418
 0.82613	  -10.8830	  -45.4048
 0.82710	  -10.7091	  -45.7689
 0.82807	  -10.5347	  -46.1338
 0.82903	  -10.3600	  -46.4995
 0.83000	  -10.1850	  -46.8657
 0.83097	  -10.0098	  -47.2325
 0.83193	   -9.8344	  -47.5996
 0.83290	   -9.6589	  -47.9670
 0.83386	   -9.4833	  -48.3346
 0.83483	   -9.3077	  -48.7021
 0.83580	   -9.1321	  -49.0696
 0.83676	   -8.9565	  -49.4370
 0.83773	   -8.7811	  -49.8043
 0.83870	   -8.6057	  -50.1714
 0.83966	   -8.4303	  -50.5384
 0.84063	   -8.2551	  -50.9052
 0.84159	   -8.0799	  -51.2719
 0.84256	   -7.9047	  -51.6386
 0.84353	   -7.7295	  -52.0053
 0.84449	   -7.5542	  -52.3721
 0.84546	   -7.3789	  -52.7392
 0.84643	   -7.2034	  -53.1065
 0.84739	   -7.0277	  -53.4743
 0.84836	   -6.8517	  -53.8426
 0.84932	   -6.6755	  -54.2115
 0.85029	   -6.4989	  -54.5811
 0.85126	   -6.3219	  -54.9516
 0.85222	   -6.1444	  -55.3230
 0.85319	   -5.9666	  -55.6953
 0.85416	   -5.7882	  -56.0686
 0.85512	   -5.6093	  -56.4429
 0.85609	   -5.4300	  -56.8183
 0.85705	   -5.2502	  -57.1947
 0.85802	   -5.0699	  -57.5721
 0.85899	   -4.8891	  -57.9504
 0.85995	   -4.7080	  -58.3295
 0.86092	   -4.5265	  -58.7095
 0.86189	   -4.3447	  -59.0900
 0.86285	   -4.1626	  -59.4710
 0.86382	   -3.9804	  -59.8525
 0.86478	   -3.7981	  -60.2341
 0.86575	   -3.6157	  -60.6159
 0.86672	   -3.4333	  -60.9976
 0.86768	   -3.2510	  -61.3791
 0.86865	   -3.0689	  -61.7602
 0.86962	   -2.8870	  -62.1410
 0.87058	   -2.7053	  -62.5212
 0.87155	   -2.5240	  -62.9008
 0.87251	   -2.3430	  -63.2797
 0.87348	   -2.1623	  -63.6579
 0.87445	   -1.9820	  -64.0353
 0.87541	   -1.8020	  -64.4120
 0.87638	   -1.6224	  -64.7879
 0.87735	   -1.4431	  -65.1632
 0.87831	   -1.2642	  -65.5378
 0.87928	   -1.0855	  -65.9118
 0.88024	   -0.9070	  -66.2853
 0.88121	   -0.7287	  -66.6585
 0.88218	   -0.5506	  -67.0314
 0.88314	   -0.3725	  -67.4041
 0.88411	   -0.1944	  -67.7767
 0.88508	   -0.0164	  -68.1495
 0.88604	    0.1618	  -68.5223
 0.88701	    0.3400	  -68.8955
 0.88797	    0.5185	  -69.2690
 0.88894	    0.6971	  -69.6429
 0.88991	    0.8760	  -70.0173
 0.89087	    1.0551	  -70.3921
 0.89184	    1.2344	  -70.7675
 0.89280	    1.4140	  -71.1433
 0.89377	    1.5937	  -71.5195
 0.89474	    1.7736	  -71.8961
 0.89570	    1.9536	  -72.2728
 0.89667	    2.1337	  -72.6497
 0.89764	    2.3137	  -73.0265
 0.89860	    2.4936	  -73.4031
 0.89957	    2.6733	  -73.7793
 0.90053	    2.8528	  -74.1548
 0.90150	    3.0318	  -74.5296
 0.90247	    3.2104	  -74.9034
 0.90343	    3.3885	  -75.2761
 0.90440	    3.5659	  -75.6474
 0.90537	    3.7426	  -76.0173
 0.90633	    3.9186	  -76.3856
 0.90730	    4.0937	  -76.7522
 0.90826	    4.2680	  -77.1170
 0.90923	    4.4414	  -77.4800
 0.91020	    4.6140	  -77.8411
 0.91116	    4.7856	  -78.2004
 0.91213	    4.9564	  -78.5578
 0.91310	    5.1263	  -78.9134
 0.91406	    5.2954	  -79.2673
 0.91503	    5.4637	  -79.6195
 0.91599	    5.6312	  -79.9702
 0.91696	    5.7980	  -80.3195
 0.91793	    5.9642	  -80.6673
 0.91889	    6.1299	  -81.0140
 0.91986	    6.2950	  -81.3595
 0.92083	    6.4596	  -81.7041
 0.92179	    6.6237	  -82.0477
 0.92276	    6.7875	  -82.3905
 0.92372	    6.9509	  -82.7325
 0.92469	    7.1140	  -83.0739
 0.92566	    7.2768	  -83.4145
 0.92662	    7.4392	  -83.7545
 0.92759	    7.6013	  -84.0938
 0.92856	    7.7631	  -84.4324
 0.92952	    7.9245	  -84.7702
 0.93049	    8.0854	  -85.1071
 0.93145	    8.2459	  -85.4430
 0.93242	    8.4058	  -85.7777
 0.93339	    8.5651	  -86.1111
 0.93435	    8.7236	  -86.4429
 0.93532	    8.8814	  -86.7731
 0.93629	    9.0382	  -87.1014
 0.93725	    9.1941	  -87.4276
 0.93822	    9.3488	  -87.7515
 0.93918	    9.5024	  -88.0729
 0.94015	    9.6546	  -88.3916
 0.94112	    9.8055	  -88.7074
 0.94208	    9.9550	  -89.0202
 0.94305	   10.1029	  -89.3299
 0.94402	   10.2493	  -89.6363
 0.94498	   10.3941	  -89.9393
 0.94595	   10.5372	  -90.2388
 0.94691	   10.6786	  -90.5348
 0.94788	   10.8184	  -90.8274
 0.94885	   10.9564	  -91.1163
 0.94981	   11.0928	  -91.4018
 0.95078	   11.2275	  -91.6838
 0.95175	   11.3607	  -91.9624
 0.95271	   11.4922	  -92.2377
 0.95368	   11.6221	  -92.5097
 0.95464	   11.7506	  -92.7786
 0.95561	   11.8776	  -93.0444
 0.95658	   12.0032	  -93.3074
 0.95754	   12.1275	  -93.5675
 0.95851	   12.2505	  -93.8249
 0.95948	   12.3722	  -94.0797
 0.96044	   12.4928	  -94.3320
 0.96141	   12.6121	  -94.5818
 0.96237	   12.7303	  -94.8293
 0.96334	   12.8474	  -95.0743
 0.96431	   12.9633	  -95.3169
 0.96527	   13.0781	  -95.5572
 0.96624	   13.1917	  -95.7949
 0.96721	   13.3040	  -96.0300
 0.96817	   13.4150	  -96.2623
 0.96914	   13.5246	  -96.4918
 0.97010	   13.6328	  -96.7182
 0.97107	   13.7394	  -96.9413
 0.97204	   13.8443	  -97.1608
 0.97300	   13.9474	  -97.3766
 0.97397	   14.0486	  -97.5884
 0.97494	   14.1477	  -97.7959
 0.97590	   14.2447	  -97.9990
 0.97687	   14.3395	  -98.1974
 0.97783	   14.4319	  -98.3909
 0.97880	   14.5220	  -98.5793
 0.97977	   14.6095	  -98.7624
 0.98073	   14.6944	  -98.9402
 0.98170	   14.7767	  -99.1124
 0.98267	   14.8563	  -99.2791
 0.98363	   14.9332	  -99.4401
 0.98460	   15.0075	  -99.5955
 0.98556	   15.0790	  -99.7451
 0.98653	   15.1477	  -99.8891
 0.98750	   15.2138	 -100.0274
 0.98846	   15.2772	 -100.1601
 0.98943	   15.3380	 -100.2873
 0.99040	   15.3962	 -100.4091
 0.99136	   15.4518	 -100.5255
 0.99233	   15.5049	 -100.6366
 0.99329	   15.5556	 -100.7427
 0.99426	   15.6038	 -100.8437
 0.99523	   15.6497	 -100.9398
 0.99619	   15.6933	 -101.0311
 0.99716	   15.7347	 -101.1177
 0.99813	   15.7739	 -101.1997
 0.99909	   15.8109	 -101.2771
 0.00006	   15.8457	 -101.3500
 0.00102	   15.8784	 -101.4185
 0.00199	   15.9090	 -101.4825
 0.00296	   15.9375	 -101.5420
 0.00392	   15.9637	 -101.5969
 0.00489	   15.9878	 -101.6473
 0.00586	   16.0096	 -101.6929
 0.00682	   16.0291	 -101.7337
 0.00779	   16.0462	 -101.7695
 0.00875	   16.0608	 -101.8002
 0.00972	   16.0729	 -101.8255
 0.01069	   16.0824	 -101.8453
 0.01165	   16.0891	 -101.8593
 0.01262	   16.0930	 -101.8675
 0.01359	   16.0939	 -101.8695
 0.01455	   16.0918	 -101.8652
 0.01552	   16.0867	 -101.8543
 0.01648	   16.0783	 -101.8367
 0.01745	   16.0666	 -101.8123
 0.01842	   16.0515	 -101.7808
 0.01938	   16.0330	 -101.7421
 0.02035	   16.0111	 -101.6961
 0.02132	   15.9856	 -101.6427
 0.02228	   15.9565	 -101.5819
 0.02325	   15.9239	 -101.5136
 0.02421	   15.8876	 -101.4377
 0.02518	   15.8478	 -101.3543
 0.02615	   15.8044	 -101.2635
 0.02711	   15.7575	 -101.1652
 0.02808	   15.7070	 -101.0597
 0.02905	   15.6531	 -100.9469
 0.03001	   15.5959	 -100.8271
 0.03098	   15.5353	 -100.7004
 0.03194	   15.4716	 -100.5669
 0.03291	   15.4048	 -100.4270
 0.03388	   15.3349	 -100.2808
 0.03484	   15.2621	 -100.1285
 0.03581	   15.1866	  -99.9703
 0.03678	   15.1083	  -99.8065
 0.03774	   15.0274	  -99.6371
 0.03871	   14.9439	  -99.4624
 0.03967	   14.8579	  -99.2825
 0.04064	   14.7695	  -99.0974
 0.04161	   14.6786	  -98.9072
 0.04257	   14.5854	  -98.7120
 0.04354	   14.4897	  -98.5117
 0.04451	   14.3915	  -98.3062
 0.04547	   14.2909	  -98.0956
 0.04644	   14.1877	  -97.8796
 0.04740	   14.0818	  -97.6581
 0.04837	   13.9733	  -97.4309
 0.04934	   13.8620	  -97.1979
 0.05030	   13.7478	  -96.9589
 0.05127	   13.6306	  -96.7137
 0.05224	   13.5104	  -96.4620
 0.05320	   13.3870	  -96.2037
 0.05417	   13.2604	  -95.9387
 0.05513	   13.1304	  -95.6667
 0.05610	   12.9971	  -95.3876
 0.05707	   12.8603	  -95.1013
 0.05803	   12.7200	  -94.8077
 0.05900	   12.5762	  -94.5067
 0.05997	   12.4289	  -94.1983
 0.06093	   12.2779	  -93.8824
 0.06190	   12.1235	  -93.5591
 0.06286	   11.9655	  -93.2284
 0.06383	   11.8040	  -92.8905
 0.06480	   11.6392	  -92.5453
 0.06576	   11.4709	  -92.1932
 0.06673	   11.2994	  -91.8343
 0.06770	   11.1248	  -91.4688
 0.06866	   10.9471	  -91.0969
 0.06963	   10.7665	  -90.7189
 0.07059	   10.5832	  -90.3351
 0.07156	   10.3971	  -89.9457
 0.07253	   10.2086	  -89.5512
 0.07349	   10.0178	  -89.1516
 0.07446	    9.8246	  -88.7475
 0.07543	    9.6294	  -88.3389
 0.07639	    9.4323	  -87.9262
 0.07736	    9.2332	  -87.5096
 0.07832	    9.0324	  -87.0893
 0.07929	    8.8299	  -86.6654
 0.08026	    8.6258	  -86.2381
 0.08122	    8.4201	  -85.8075
 0.08219	    8.2127	  -85.3736
 0.08316	    8.0039	  -84.9365
 0.08412	    7.7934	  -84.4960
 0.08509	    7.5814	  -84.0522
 0.08605	    7.3677	  -83.6049
 0.08702	    7.1523	  -83.1541
 0.08799	    6.9352	  -82.6996
 0.08895	    6.7162	  -82.2413
 0.08992	    6.4953	  -81.7789
 0.09089	    6.2724	  -81.3124
 0.09185	    6.0475	  -80.8416
 0.09282	    5.8204	  -80.3662
 0.09378	    5.5910	  -79.8861
 0.09475	    5.3593	  -79.4012
 0.09572	    5.1253	  -78.9113
 0.09668	    4.8888	  -78.4164
 0.09765	    4.6499	  -77.9164
 0.09862	    4.4086	  -77.4112
 0.09958	    4.1647	  -76.9009
 0.10055	    3.9185	  -76.3854
 0.10151	    3.6698	  -75.8649
 0.10248	    3.4188	  -75.3395
 0.10345	    3.1655	  -74.8095
 0.10441	    2.9102	  -74.2749
 0.10538	    2.6528	  -73.7362
 0.10634	    2.3935	  -73.1936
 0.10731	    2.1326	  -72.6474
 0.10828	    1.8701	  -72.0981
 0.10924	    1.6064	  -71.5460
 0.11021	    1.3414	  -70.9914
 0.11118	    1.0755	  -70.4349
 0.11214	    0.8089	  -69.8768
 0.11311	    0.5416	  -69.3174
 0.11407	    0.2739	  -68.7570
 0.11504	    0.0058	  -68.1959
 0.11601	   -0.2625	  -67.6344
 0.11697	   -0.5309	  -67.0726
 0.11794	   -0.7993	  -66.5107
 0.11891	   -1.0678	  -65.9488
 0.11987	   -1.3363	  -65.3868
 0.12084	   -1.6048	  -64.8248
 0.12180	   -1.8733	  -64.2628
 0.12277	   -2.1419	  -63.7006
 0.12374	   -2.4107	  -63.1380
 0.12470	   -2.6796	  -62.5750
 0.12567	   -2.9489	  -62.0114
 0.12664	   -3.2186	  -61.4470
 0.12760	   -3.4887	  -60.8816
 0.12857	   -3.7594	  -60.3151
 0.12953	   -4.0307	  -59.7472
 0.13050	   -4.3028	  -59.1777
 0.13147	   -4.5756	  -58.6066
 0.13243	   -4.8493	  -58.0337
 0.13340	   -5.1239	  -57.4590
 0.13437	   -5.3995	  -56.8822
 0.13533	   -5.6760	  -56.3035
 0.13630	   -5.9534	  -55.7228
 0.13726	   -6.2318	  -55.1401
 0.13823	   -6.5111	  -54.5556
 0.13920	   -6.7912	  -53.9693
 0.14016	   -7.0720	  -53.3815
 0.14113	   -7.3535	  -52.7922
 0.14210	   -7.6356	  -52.2019
 0.14306	   -7.9181	  -51.6106
 0.14403	   -8.2009	  -51.0187
 0.14499	   -8.4838	  -50.4266
 0.14596	   -8.7667	  -49.8345
 0.14693	   -9.0494	  -49.2427
 0.14789	   -9.3318	  -48.6515
 0.14886	   -9.6138	  -48.0614
 0.14983	   -9.8951	  -47.4725
 0.15079	  -10.1758	  -46.8851
 0.15176	  -10.4555	  -46.2995
 0.15272	  -10.7344	  -45.7159
 0.15369	  -11.0122	  -45.1344
 0.15466	  -11.2889	  -44.5552
 0.15562	  -11.5645	  -43.9784
 0.15659	  -11.8390	  -43.4039
 0.15756	  -12.1123	  -42.8319
 0.15852	  -12.3844	  -42.2622
 0.15949	  -12.6555	  -41.6948
 0.16045	  -12.9256	  -41.1296
 0.16142	  -13.1946	  -40.5665
 0.16239	  -13.4627	  -40.0052
 0.16335	  -13.7300	  -39.4458
 0.16432	  -13.9966	  -38.8879
 0.16529	  -14.2625	  -38.3314
 0.16625	  -14.5278	  -37.7760
 0.16722	  -14.7926	  -37.2217
 0.16818	  -15.0571	  -36.6681
 0.16915	  -15.3212	  -36.1153
 0.17012	  -15.5851	  -35.5630
 0.17108	  -15.8488	  -35.0111
 0.17205	  -16.1123	  -34.4596
 0.17302	  -16.3756	  -33.9083
 0.17398	  -16.6388	  -33.3574
 0.17495	  -16.9019	  -32.8068
 0.17591	  -17.1648	  -32.2566
 0.17688	  -17.4274	  -31.7069
 0.17785	  -17.6897	  -31.1579
 0.17881	  -17.9516	  -30.6098
 0.17978	  -18.2129	  -30.0628
 0.18075	  -18.4736	  -29.5171
 0.18171	  -18.7336	  -28.9730
 0.18268	  -18.9926	  -28.4308
 0.18364	  -19.2507	  -27.8907
 0.18461	  -19.5075	  -27.3530
 0.18558	  -19.7631	  -26.8180
 0.18654	  -20.0174	  -26.2859
 0.18751	  -20.2701	  -25.7569
 0.18848	  -20.5213	  -25.2312
 0.18944	  -20.7708	  -24.7089
 0.19041	  -21.0187	  -24.1901
 0.19137	  -21.2648	  -23.6748
 0.19234	  -21.5093	  -23.1632
 0.19331	  -21.7521	  -22.6551
 0.19427	  -21.9931	  -22.1505
 0.19524	  -22.2325	  -21.6494
 0.19621	  -22.4704	  -21.1516
 0.19717	  -22.7067	  -20.6569
 0.19814	  -22.9415	  -20.1654
 0.19910	  -23.1750	  -19.6767
 0.20007	  -23.4072	  -19.1907
 0.20104	  -23.6382	  -18.7072
 0.20200	  -23.8681	  -18.2261
 0.20297	  -24.0969	  -17.7472
 0.20394	  -24.3247	  -17.2703
 0.20490	  -24.5516	  -16.7954
 0.20587	  -24.7777	  -16.3222
 0.20683	  -25.0030	  -15.8507
 0.20780	  -25.2275	  -15.3808
 0.20877	  -25.4512	  -14.9124
 0.20973	  -25.6743	  -14.4456
 0.21070	  -25.8965	  -13.9803
 0.21167	  -26.1181	  -13.5166
 0.21263	  -26.3388	  -13.0546
 0.21360	  -26.5588	  -12.5942
 0.21456	  -26.7778	  -12.1357
 0.21553	  -26.9959	  -11.6792
 0.21650	  -27.2130	  -11.2249
 0.21746	  -27.4290	  -10.7728
 0.21843	  -27.6438	  -10.3232
 0.21940	  -27.8574	   -9.8762
 0.22036	  -28.0696	   -9.4321
 0.22133	  -28.2803	   -8.9909
 0.22229	  -28.4896	   -8.5529
 0.22326	  -28.6973	   -8.1182
 0.22423	  -28.9034	   -7.6868
 0.22519	  -29.1078	   -7.2590
 0.22616	  -29.3105	   -6.8348
 0.22713	  -29.5114	   -6.4141
 0.22809	  -29.7107	   -5.9971
 0.22906	  -29.9081	   -5.5838
 0.23002	  -30.1039	   -5.1740
 0.23099	  -30.2980	   -4.7678
 0.23196	  -30.4904	   -4.3651
 0.23292	  -30.6812	   -3.9657
 0.23389	  -30.8705	   -3.5695
 0.23486	  -31.0582	   -3.1765
 0.23582	  -31.2446	   -2.7865
 0.23679	  -31.4296	   -2.3993
 0.23775	  -31.6133	   -2.0148
 0.23872	  -31.7958	   -1.6328
 0.23969	  -31.9771	   -1.2532
 0.24065	  -32.1574	   -0.8759
 0.24162	  -32.3367	   -0.5007
 0.24259	  -32.5149	   -0.1275
 0.24355	  -32.6923	    0.2437
 0.24452	  -32.8687	    0.6130
 0.24548	  -33.0443	    0.9804
 0.24645	  -33.2190	    1.3461
 0.24742	  -33.3928	    1.7099
 0.24838	  -33.5657	    2.0718
 0.24935	  -33.7377	    2.4318
 0.25032	  -33.9087	    2.7897
 0.25128	  -34.0787	    3.1456
 0.25225	  -34.2477	    3.4992
 0.25321	  -34.4155	    3.8504
 0.25418	  -34.5821	    4.1991
 0.25515	  -34.7474	    4.5452
 0.25611	  -34.9115	    4.8886
 0.25708	  -35.0741	    5.2290
 0.25805	  -35.2353	    5.5664
 0.25901	  -35.3950	    5.9007
 0.25998	  -35.5532	    6.2318
 0.26094	  -35.7099	    6.5596
 0.26191	  -35.8649	    6.8842
 0.26288	  -36.0184	    7.2054
 0.26384	  -36.1703	    7.5234
 0.26481	  -36.3206	    7.8380
 0.26578	  -36.4694	    8.1494
 0.26674	  -36.6166	    8.4576
 0.26771	  -36.7624	    8.7628
 0.26867	  -36.9068	    9.0649
 0.26964	  -37.0497	    9.3641
 0.27061	  -37.1913	    9.6605
 0.27157	  -37.3316	    9.9542
 0.27254	  -37.4708	   10.2453
 0.27351	  -37.6087	   10.5341
 0.27447	  -37.7455	   10.8204
 0.27544	  -37.8813	   11.1046
 0.27640	  -38.0160	   11.3866
 0.27737	  -38.1498	   11.6666
 0.27834	  -38.2826	   11.9447
 0.27930	  -38.4146	   12.2208
 0.28027	  -38.5456	   12.4951
 0.28124	  -38.6758	   12.7675
 0.28220	  -38.8050	   13.0381
 0.28317	  -38.9335	   13.3069
 0.28413	  -39.0610	   13.5738
 0.28510	  -39.1876	   13.8388
 0.28607	  -39.3133	   14.1019
 0.28703	  -39.4380	   14.3630
 0.28800	  -39.5618	   14.6220
 0.28897	  -39.6845	   14.8788
 0.28993	  -39.8061	   15.1333
 0.29090	  -39.9266	   15.3855
 0.29186	  -40.0459	   15.6353
 0.29283	  -40.1640	   15.8826
 0.29380	  -40.2809	   16.1272
 0.29476	  -40.3966	   16.3692
 0.29573	  -40.5109	   16.6086
 0.29669	  -40.6239	   16.8451
 0.29766	  -40.7356	   17.0789
 0.29863	  -40.8460	   17.3099
 0.29959	  -40.9550	   17.5381
 0.30056	  -41.0627	   17.7636
 0.30153	  -41.1692	   17.9863
 0.30249	  -41.2743	   18.2064
 0.30346	  -41.3782	   18.4238
 0.30442	  -41.4808	   18.6387
 0.30539	  -41.5823	   18.8511
 0.30636	  -41.6826	   19.0612
 0.30732	  -41.7819	   19.2689
 0.30829	  -41.8801	   19.4744
 0.30926	  -41.9773	   19.6779
 0.31022	  -42.0735	   19.8793
 0.31119	  -42.1688	   20.0788
 0.31215	  -42.2633	   20.2764
 0.31312	  -42.3569	   20.4723
 0.31409	  -42.4496	   20.6665
 0.31505	  -42.5416	   20.8590
 0.31602	  -42.6328	   21.0500
 0.31699	  -42.7233	   21.2393
 0.31795	  -42.8130	   21.4270
 0.31892	  -42.9019	   21.6132
 0.31988	  -42.9901	   21.7977
 0.32085	  -43.0774	   21.9806
 0.32182	  -43.1640	   22.1617
 0.32278	  -43.2497	   22.3411
 0.32375	  -43.3346	   22.5187
 0.32472	  -43.4185	   22.6944
 0.32568	  -43.5015	   22.8681
 0.32665	  -43.5835	   23.0398
 0.32761	  -43.6645	   23.2094
 0.32858	  -43.7445	   23.3768
 0.32955	  -43.8234	   23.5420
 0.33051	  -43.9013	   23.7049
 0.33148	  -43.9780	   23.8655
 0.33245	  -44.0537	   24.0238
 0.33341	  -44.1282	   24.1798
 0.33438	  -44.2016	   24.3335
 0.33534	  -44.2739	   24.4848
 0.33631	  -44.3451	   24.6338
 0.33728	  -44.4152	   24.7806
 0.33824	  -44.4843	   24.9252
 0.33921	  -44.5523	   25.0676
 0.34018	  -44.6194	   25.2079
 0.34114	  -44.6854	   25.3462
 0.34211	  -44.7506	   25.4825
 0.34307	  -44.8148	   25.6170
 0.34404	  -44.8782	   25.7497
 0.34501	  -44.9407	   25.8806
 0.34597	  -45.0025	   26.0098
 0.34694	  -45.0635	   26.1375
 0.34791	  -45.1237	   26.2636
 0.34887	  -45.1833	   26.3882
 0.34984	  -45.2421	   26.5114
 0.35080	  -45.3003	   26.6332
 0.35177	  -45.3578	   26.7535
 0.35274	  -45.4147	   26.8725
 0.35370	  -45.4708	   26.9901
 0.35467	  -45.5264	   27.1063
 0.35564	  -45.5812	   27.2211
 0.35660	  -45.6354	   27.3345
 0.35757	  -45.6888	   27.4464
 0.35853	  -45.7416	   27.5567
 0.35950	  -45.7935	   27.6655
 0.36047	  -45.8447	   27.7727
 0.36143	  -45.8951	   27.8782
 0.36240	  -45.9447	   27.9820
 0.36337	  -45.9935	   28.0840
 0.36433	  -46.0413	   28.1842
 0.36530	  -46.0883	   28.2826
 0.36626	  -46.1344	   28.3791
 0.36723	  -46.1796	   28.4736
 0.36820	  -46.2239	   28.5663
 0.36916	  -46.2672	   28.6570
 0.37013	  -46.3096	   28.7458
 0.37110	  -46.3511	   28.8327
 0.37206	  -46.3917	   28.9176
 0.37303	  -46.4314	   29.0008
 0.37399	  -46.4703	   29.0820
 0.37496	  -46.5083	   29.1615
 0.37593	  -46.5454	   29.2393
 0.37689	  -46.5818	   29.3154
 0.37786	  -46.6174	   29.3899
 0.37883	  -46.6522	   29.4628
 0.37979	  -46.6863	   29.5342
 0.38076	  -46.7198	   29.6042
 0.38172	  -46.7526	   29.6728
 0.38269	  -46.7847	   29.7402
 0.38366	  -46.8163	   29.8062
 0.38462	  -46.8472	   29.8710
 0.38559	  -46.8776	   29.9347
 0.38656	  -46.9075	   29.9971
 0.38752	  -46.9368	   30.0584
 0.38849	  -46.9655	   30.1186
 0.38945	  -46.9937	   30.1776
 0.39042	  -47.0213	   30.2354
 0.39139	  -47.0484	   30.2920
 0.39235	  -47.0749	   30.3474
 0.39332	  -47.1007	   30.4016
 0.39429	  -47.1260	   30.4544
 0.39525	  -47.1506	   30.5059
 0.39622	  -47.1745	   30.5560
 0.39718	  -47.1977	   30.6046
 0.39815	  -47.2203	   30.6518
 0.39912	  -47.2420	   30.6974
 0.40008	  -47.2631	   30.7414
 0.40105	  -47.2834	   30.7839
 0.40202	  -47.3029	   30.8248
 0.40298	  -47.3216	   30.8640
 0.40395	  -47.3396	   30.9015
 0.40491	  -47.3568	   30.9375
 0.40588	  -47.3731	   30.9718
 0.40685	  -47.3888	   31.0045
 0.40781	  -47.4036	   31.0356
 0.40878	  -47.4177	   31.0651
 0.40975	  -47.4311	   31.0932
 0.41071	  -47.4438	   31.1197
 0.41168	  -47.4558	   31.1448
 0.41264	  -47.4672	   31.1686
 0.41361	  -47.4779	   31.1910
 0.41458	  -47.4879	   31.2121
 0.41554	  -47.4975	   31.2320
 0.41651	  -47.5064	   31.2506
 0.41748	  -47.5148	   31.2682
 0.41844	  -47.5226	   31.2847
 0.41941	  -47.5300	   31.3001
 0.42037	  -47.5369	   31.3144
 0.42134	  -47.5432	   31.3278
 0.42231	  -47.5491	   31.3402
 0.42327	  -47.5546	   31.3515
 0.42424	  -47.5595	   31.3619
 0.42521	  -47.5640	   31.3713
 0.42617	  -47.5680	   31.3797
 0.42714	  -47.5715	   31.3870
 0.42810	  -47.5745	   31.3932
 0.42907	  -47.5769	   31.3983
 0.43004	  -47.5789	   31.4024
 0.43100	  -47.5802	   31.4052
 0.43197	  -47.5810	   31.4068
 0.43294	  -47.5811	   31.4071
 0.43390	  -47.5807	   31.4062
 0.43487	  -47.5796	   31.4039
 0.43583	  -47.5779	   31.4003
 0.43680	  -47.5755	   31.3952
 0.43777	  -47.5724	   31.3888
 0.43873	  -47.5687	   31.3810
 0.43970	  -47.5642	   31.3718
 0.44067	  -47.5591	   31.3611
 0.44163	  -47.5534	   31.3490
 0.44260	  -47.5469	   31.3355
 0.44356	  -47.5399	   31.3207
 0.44453	  -47.5321	   31.3045
 0.44550	  -47.5238	   31.2870
 0.44646	  -47.5148	   31.2683
 0.44743	  -47.5053	   31.2483
 0.44840	  -47.4952	   31.2272
 0.44936	  -47.4845	   31.2049
 0.45033	  -47.4734	   31.1816
 0.45129	  -47.4618	   31.1572
 0.45226	  -47.4496	   31.1319
 0.45323	  -47.4371	   31.1056
 0.45419	  -47.4241	   31.0784
 0.45516	  -47.4107	   31.0503
 0.45613	  -47.3969	   31.0214
 0.45709	  -47.3826	   30.9916
 0.45806	  -47.3680	   30.9610
 0.45902	  -47.3530	   30.9296
 0.45999	  -47.3375	   30.8973
 0.46096	  -47.3217	   30.8641
 0.46192	  -47.3054	   30.8300
 0.46289	  -47.2887	   30.7951
 0.46386	  -47.2715	   30.7591
 0.46482	  -47.2539	   30.7222
 0.46579	  -47.2358	   30.6842
 0.46675	  -47.2171	   30.6452
 0.46772	  -47.1979	   30.6051
 0.46869	  -47.1782	   30.5638
 0.46965	  -47.1579	   30.5213
 0.47062	  -47.1371	   30.4777
 0.47159	  -47.1156	   30.4327
 0.47255	  -47.0936	   30.3866
 0.47352	  -47.0709	   30.3392
 0.47448	  -47.0476	   30.2905
 0.47545	  -47.0238	   30.2405
 0.47642	  -46.9993	   30.1893
 0.47738	  -46.9742	   30.1368
 0.47835	  -46.9486	   30.0832
 0.47932	  -46.9224	   30.0283
 0.48028	  -46.8956	   29.9723
 0.48125	  -46.8683	   29.9151
 0.48221	  -46.8405	   29.8568
 0.48318	  -46.8121	   29.7976
 0.48415	  -46.7833	   29.7373
 0.48511	  -46.7541	   29.6760
 0.48608	  -46.7244	   29.6139
 0.48705	  -46.6943	   29.5509
 0.48801	  -46.6638	   29.4870
 0.48898	  -46.6329	   29.4223
 0.48994	  -46.6016	   29.3569
 0.49091	  -46.5700	   29.2907
 0.49188	  -46.5380	   29.2237
 0.49284	  -46.5056	   29.1560
 0.49381	  -46.4729	   29.0875
 0.49477	  -46.4399	   29.0183
 0.49574	  -46.4064	   28.9484
 0.49671	  -46.3726	   28.8776
 0.49767	  -46.3384	   28.8060
 0.49864	  -46.3038	   28.7336
 0.49961	  -46.2688	   28.6603
 0.50057	  -46.2333	   28.5860
 0.50154	  -46.1974	   28.5108
 0.50250	  -46.1610	   28.4347
 0.50347	  -46.1241	   28.3574
 0.50444	  -46.0867	   28.2791
 0.50540	  -46.0487	   28.1997
 0.50637	  -46.0103	   28.1192
 0.50734	  -45.9712	   28.0375
 0.50830	  -45.9317	   27.9547
 0.50927	  -45.8915	   27.8706
 0.51023	  -45.8508	   27.7855
 0.51120	  -45.8096	   27.6991
 0.51217	  -45.7678	   27.6116
 0.51313	  -45.7254	   27.5229
 0.51410	  -45.6825	   27.4332
 0.51507	  -45.6391	   27.3423
 0.51603	  -45.5952	   27.2505
 0.51700	  -45.5508	   27.1576
 0.51796	  -45.5060	   27.0638
 0.51893	  -45.4608	   26.9690
 0.51990	  -45.4151	   26.8734
 0.52086	  -45.3690	   26.7770
 0.52183	  -45.3226	   26.6798
 0.52280	  -45.2758	   26.5818
 0.52376	  -45.2287	   26.4832
 0.52473	  -45.1812	   26.3839
 0.52569	  -45.1334	   26.2839
 0.52666	  -45.0853	   26.1832
 0.52763	  -45.0369	   26.0819
 0.52859	  -44.9882	   25.9800
 0.52956	  -44.9392	   25.8774
 0.53053	  -44.8898	   25.7741
 0.53149	  -44.8402	   25.6700
 0.53246	  -44.7901	   25.5653
 0.53342	  -44.7397	   25.4597
 0.53439	  -44.6888	   25.3533
 0.53536	  -44.6376	   25.2461
 0.53632	  -44.5859	   25.1380
 0.53729	  -44.5338	   25.0289
 0.53826	  -44.4812	   24.9188
 0.53922	  -44.4282	   24.8077
 0.54019	  -44.3746	   24.6956
 0.54115	  -44.3205	   24.5824
 0.54212	  -44.2659	   24.4681
 0.54309	  -44.2108	   24.3527
 0.54405	  -44.1551	   24.2361
 0.54502	  -44.0989	   24.1185
 0.54599	  -44.0421	   23.9997
 0.54695	  -43.9849	   23.8799
 0.54792	  -43.9271	   23.7590
 0.54888	  -43.8689	   23.6371
 0.54985	  -43.8101	   23.5141
 0.55082	  -43.7509	   23.3902
 0.55178	  -43.6913	   23.2654
 0.55275	  -43.6312	   23.1396
 0.55372	  -43.5707	   23.0130
 0.55468	  -43.5099	   22.8857
 0.55565	  -43.4487	   22.7576
 0.55661	  -43.3871	   22.6287
 0.55758	  -43.3252	   22.4992
 0.55855	  -43.2630	   22.3690
 0.55951	  -43.2005	   22.2382
 0.56048	  -43.1378	   22.1068
 0.56145	  -43.0747	   21.9748
 0.56241	  -43.0113	   21.8422
 0.56338	  -42.9477	   21.7089
 0.56434	  -42.8837	   21.5751
 0.56531	  -42.8195	   21.4405
 0.56628	  -42.7549	   21.3054
 0.56724	  -42.6899	   21.1695
 0.56821	  -42.6246	   21.0328
 0.56918	  -42.5590	   20.8954
 0.57014	  -42.4929	   20.7571
 0.57111	  -42.4264	   20.6180
 0.57207	  -42.3595	   20.4779
 0.57304	  -42.2922	   20.3369
 0.57401	  -42.2243	   20.1949
 0.57497	  -42.1560	   20.0519
 0.57594	  -42.0871	   19.9078
 0.57691	  -42.0178	   19.7626
 0.57787	  -41.9479	   19.6163
 0.57884	  -41.8775	   19.4690
 0.57980	  -41.8066	   19.3205
 0.58077	  -41.7351	   19.1710
 0.58174	  -41.6632	   19.0203
 0.58270	  -41.5907	   18.8687
 0.58367	  -41.5177	   18.7160
 0.58464	  -41.4443	   18.5623
 0.58560	  -41.3705	   18.4077
 0.58657	  -41.2962	   18.2522
 0.58753	  -41.2215	   18.0959
 0.58850	  -41.1464	   17.9388
 0.58947	  -41.0710	   17.7809
 0.59043	  -40.9952	   17.6224
 0.59140	  -40.9192	   17.4632
 0.59237	  -40.8428	   17.3033
 0.59333	  -40.7662	   17.1429
 0.59430	  -40.6893	   16.9819
 0.59526	  -40.6121	   16.8204
 0.59623	  -40.5346	   16.6583
 0.59720	  -40.4569	   16.4956
 0.59816	  -40.3790	   16.3324
 0.59913	  -40.3007	   16.1686
 0.60010	  -40.2221	   16.0042
 0.60106	  -40.1433	   15.8391
 0.60203	  -40.0641	   15.6733
 0.60299	  -39.9845	   15.5068
 0.60396	  -39.9046	   15.3395
 0.60493	  -39.8242	   15.1713
 0.60589	  -39.7435	   15.0023
 0.60686	  -39.6623	   14.8324
 0.60783	  -39.5806	   14.6614
 0.60879	  -39.4985	   14.4895
 0.60976	  -39.4158	   14.3165
 0.61072	  -39.3327	   14.1425
 0.61169	  -39.2490	   13.9674
 0.61266	  -39.1648	   13.7912
 0.61362	  -39.0801	   13.6139
 0.61459	  -38.9949	   13.4354
 0.61556	  -38.9091	   13.2560
 0.61652	  -38.8229	   13.0754
 0.61749	  -38.7361	   12.8939
 0.61845	  -38.6489	   12.7113
 0.61942	  -38.5612	   12.5278
 0.62039	  -38.4731	   12.3434
 0.62135	  -38.3846	   12.1581
 0.62232	  -38.2957	   11.9721
 0.62329	  -38.2065	   11.7853
 0.62425	  -38.1169	   11.5977
 0.62522	  -38.0270	   11.4095
 0.62618	  -37.9368	   11.2207
 0.62715	  -37.8463	   11.0313
 0.62812	  -37.7555	   10.8414
 0.62908	  -37.6645	   10.6509
 0.63005	  -37.5732	   10.4598
 0.63102	  -37.4817	   10.2682
 0.63198	  -37.3899	   10.0761
 0.63295	  -37.2978	    9.8834
 0.63391	  -37.2055	    9.6901
 0.63488	  -37.1129	    9.4962
 0.63585	  -37.0199	    9.3017
 0.63681	  -36.9266	    9.1064
 0.63778	  -36.8330	    8.9104
 0.63875	  -36.7389	    8.7136
 0.63971	  -36.6445	    8.5159
 0.64068	  -36.5496	    8.3174
 0.64164	  -36.4543	    8.1178
 0.64261	  -36.3585	    7.9173
 0.64358	  -36.2622	    7.7157
 0.64454	  -36.1654	    7.5130
 0.64551	  -36.0680	    7.3093
 0.64648	  -35.9701	    7.1044
 0.64744	  -35.8717	    6.8984
 0.64841	  -35.7727	    6.6912
 0.64937	  -35.6732	    6.4829
 0.65034	  -35.5731	    6.2735
 0.65131	  -35.4726	    6.0630
 0.65227	  -35.3715	    5.8515
 0.65324	  -35.2700	    5.6390
 0.65421	  -35.1680	    5.4255
 0.65517	  -35.0656	    5.2111
 0.65614	  -34.9628	    4.9960
 0.65710	  -34.8596	    4.7800
 0.65807	  -34.7561	    4.5633
 0.65904	  -34.6522	    4.3459
 0.66000	  -34.5481	    4.1279
 0.66097	  -34.4436	    3.9093
 0.66194	  -34.3389	    3.6902
 0.66290	  -34.2340	    3.4706
 0.66387	  -34.1288	    3.2505
 0.66483	  -34.0234	    3.0299
 0.66580	  -33.9178	    2.8088
 0.66677	  -33.8119	    2.5871
 0.66773	  -33.7058	    2.3649
 0.66870	  -33.5993	    2.1422
 0.66967	  -33.4926	    1.9188
 0.67063	  -33.3856	    1.6947
 0.67160	  -33.2782	    1.4699
 0.67256	  -33.1704	    1.2444
 0.67353	  -33.0622	    1.0179
 0.67450	  -32.9536	    0.7906
 0.67546	  -32.8445	    0.5623
 0.67643	  -32.7350	    0.3331
 0.67740	  -32.6249	    0.1027
 0.67836	  -32.5144	   -0.1287
 0.67933	  -32.4033	   -0.3613
 0.68029	  -32.2916	   -0.5950
 0.68126	  -32.1794	   -0.8299
 0.68223	  -32.0666	   -1.0660
 0.68319	  -31.9532	   -1.3032
 0.68416	  -31.8393	   -1.5416
 0.68513	  -31.7249	   -1.7811
 0.68609	  -31.6100	   -2.0217
 0.68706	  -31.4945	   -2.2633
 0.68802	  -31.3786	   -2.5059
 0.68899	  -31.2623	   -2.7495
 0.68996	  -31.1455	   -2.9939
 0.69092	  -31.0283	   -3.2392
 0.69189	  -30.9108	   -3.4852
 0.69286	  -30.7929	   -3.7318
 0.69382	  -30.6748	   -3.9792
 0.69479	  -30.5563	   -4.2271
 0.69575	  -30.4376	   -4.4755
 0.69672	  -30.3187	   -4.7245
 0.69769	  -30.1995	   -4.9740
 0.69865	  -30.0800	   -5.2240
 0.69962	  -29.9604	   -5.4744
 0.70059	  -29.8405	   -5.7254
 0.70155	  -29.7203	   -5.9768
 0.70252	  -29.5999	   -6.2288
 0.70348	  -29.4793	   -6.4815
 0.70445	  -29.3583	   -6.7347
 0.70542	  -29.2370	   -6.9886
 0.70638	  -29.1153	   -7.2433
 0.70735	  -28.9932	   -7.4988
 0.70831	  -28.8707	   -7.7552
 0.70928	  -28.7477	   -8.0126
 0.71025	  -28.6243	   -8.2709
 0.71121	  -28.5004	   -8.5303
 0.71218	  -28.3759	   -8.7909
 0.71315	  -28.2509	   -9.0526
 0.71411	  -28.1253	   -9.3155
 0.71508	  -27.9991	   -9.5796
 0.71604	  -27.8723	   -9.8450
 0.71701	  -27.7449	  -10.1116
 0.71798	  -27.6169	  -10.3794
 0.71894	  -27.4884	  -10.6485
 0.71991	  -27.3593	  -10.9187
 0.72088	  -27.2297	  -11.1900
 0.72184	  -27.0995	  -11.4624
 0.72281	  -26.9689	  -11.7359
 0.72377	  -26.8378	  -12.0102
 0.72474	  -26.7063	  -12.2854
 0.72571	  -26.5745	  -12.5614
 0.72667	  -26.4423	  -12.8381
 0.72764	  -26.3098	  -13.1155
 0.72861	  -26.1770	  -13.3934
 0.72957	  -26.0439	  -13.6718
 0.73054	  -25.9107	  -13.9508
 0.73150	  -25.7772	  -14.2301
 0.73247	  -25.6435	  -14.5099
 0.73344	  -25.5096	  -14.7902
 0.73440	  -25.3756	  -15.0708
 0.73537	  -25.2413	  -15.3519
 0.73634	  -25.1067	  -15.6335
 0.73730	  -24.9720	  -15.9156
 0.73827	  -24.8369	  -16.1982
 0.73923	  -24.7016	  -16.4815
 0.74020	  -24.5659	  -16.7656
 0.74117	  -24.4298	  -17.0504
 0.74213	  -24.2933	  -17.3360
 0.74310	  -24.1564	  -17.6226
 0.74407	  -24.0190	  -17.9101
 0.74503	  -23.8811	  -18.1988
 0.74600	  -23.7427	  -18.4885
 0.74696	  -23.6037	  -18.7795
 0.74793	  -23.4641	  -19.0716
 0.74890	  -23.3239	  -19.3650
 0.74986	  -23.1832	  -19.6597
 0.75083	  -23.0418	  -19.9556
 0.75180	  -22.8998	  -20.2528
 0.75276	  -22.7572	  -20.5513
 0.75373	  -22.6140	  -20.8510
 0.75469	  -22.4703	  -21.1518
 0.75566	  -22.3260	  -21.4537
 0.75663	  -22.1813	  -21.7567
 0.75759	  -22.0360	  -22.0607
 0.75856	  -21.8904	  -22.3655
 0.75953	  -21.7444	  -22.6712
 0.76049	  -21.5980	  -22.9775
 0.76146	  -21.4513	  -23.2846
 0.76242	  -21.3043	  -23.5922
 0.76339	  -21.1571	  -23.9003
 0.76436	  -21.0097	  -24.2089
 0.76532	  -20.8621	  -24.5178
 0.76629	  -20.7143	  -24.8272
 0.76726	  -20.5663	  -25.1369
 0.76822	  -20.4182	  -25.4470
 0.76919	  -20.2699	  -25.7574
 0.77015	  -20.1213	  -26.0682
 0.77112	  -19.9727	  -26.3795
 0.77209	  -19.8237	  -26.6912
 0.77305	  -19.6746	  -27.0034
 0.77402	  -19.5251	  -27.3162
 0.77499	  -19.3753	  -27.6297
 0.77595	  -19.2252	  -27.9440
 0.77692	  -19.0747	  -28.2590
 0.77788	  -18.9237	  -28.5750
 0.77885	  -18.7722	  -28.8920
 0.77982	  -18.6203	  -29.2101
 0.78078	  -18.4678	  -29.5293
 0.78175	  -18.3147	  -29.8497
 0.78272	  -18.1610	  -30.1713
 0.78368	  -18.0067	  -30.4943
 0.78465	  -17.8518	  -30.8185
 0.78561	  -17.6963	  -31.1441
 0.78658	  -17.5401	  -31.4710
 0.78755	  -17.3833	  -31.7991
 0.78851	  -17.2260	  -32.1285
 0.78948	  -17.0680	  -32.4591
 0.79045	  -16.9096	  -32.7907
 0.79141	  -16.7506	  -33.1234
 0.79238	  -16.5913	  -33.4570
 0.79334	  -16.4315	  -33.7914
 0.79431	  -16.2714	  -34.1265
 0.79528	  -16.1110	  -34.4622
 0.79624	  -15.9503	  -34.7985
 0.79721	  -15.7895	  -35.1352
 0.79818	  -15.6285	  -35.4722
 0.79914	  -15.4673	  -35.8095
 0.80011	  -15.3060	  -36.1471
 0.80107	  -15.1447	  -36.4847
 0.80204	  -14.9833	  -36.8226
 0.80301	  -14.8218	  -37.1607
 0.80397	  -14.6602	  -37.4989
 0.80494	  -14.4985	  -37.8373
 0.80591	  -14.3367	  -38.1760
 0.80687	  -14.1747	  -38.5149
 0.80784	  -14.0126	  -38.8543
 0.80880	  -13.8502	  -39.1941
 0.80977	  -13.6876	  -39.5345
 0.81074	  -13.5247	  -39.8756
 0.81170	  -13.3614	  -40.2174
 0.81267	  -13.1977	  -40.5600
 0.81364	  -13.0335	  -40.9036
 0.81460	  -12.8689	  -41.2481
 0.81557	  -12.7038	  -41.5938
 0.81653	  -12.5381	  -41.9406
 0.81750	  -12.3718	  -42.2886
 0.81847	  -12.2050	  -42.6377
 0.81943	  -12.0376	  -42.9882
 0.82040	  -11.8696	  -43.3398
 0.82137	  -11.7010	  -43.6926
 0.82233	  -11.5319	  -44.0466
 0.82330	  -11.3622	  -44.4018
 0.82426	  -11.1921	  -44.7579
 0.82523	  -11.0214	  -45.1150
 0.82620	  -10.8504	  -45.4730
 0.82716	  -10.6791	  -45.8317
 0.82813	  -10.5074	  -46.1910
 0.82910	  -10.3355	  -46.5508
 0.83006	  -10.1633	  -46.9111
 0.83103	   -9.9911	  -47.2717
 0.83199	   -9.8187	  -47.6324
 0.83296	   -9.6463	  -47.9932
 0.83393	   -9.4739	  -48.3541
 0.83489	   -9.3015	  -48.7149
 0.83586	   -9.1292	  -49.0757
 0.83683	   -8.9569	  -49.4363
 0.83779	   -8.7847	  -49.7968
 0.83876	   -8.6125	  -50.1572
 0.83972	   -8.4404	  -50.5174
 0.84069	   -8.2683	  -50.8776
 0.84166	   -8.0962	  -51.2378
 0.84262	   -7.9241	  -51.5981
 0.84359	   -7.7519	  -51.9585
 0.84456	   -7.5796	  -52.3192
 0.84552	   -7.4071	  -52.6802
 0.84649	   -7.2344	  -53.0416
 0.84745	   -7.0615	  -53.4036
 0.84842	   -6.8882	  -53.7662
 0.84939	   -6.7146	  -54.1296
 0.85035	   -6.5406	  -54.4938
 0.85132	   -6.3661	  -54.8590
 0.85229	   -6.1912	  -55.2251
 0.85325	   -6.0158	  -55.5922
 0.85422	   -5.8399	  -55.9603
 0.85518	   -5.6636	  -56.3295
 0.85615	   -5.4867	  -56.6996
 0.85712	   -5.3094	  -57.0708
 0.85808	   -5.1316	  -57.4429
 0.85905	   -4.9535	  -57.8157
 0.86002	   -4.7750	  -58.1893
 0.86098	   -4.5962	  -58.5635
 0.86195	   -4.4172	  -58.9382
 0.86291	   -4.2381	  -59.3131
 0.86388	   -4.0589	  -59.6882
 0.86485	   -3.8797	  -60.0633
 0.86581	   -3.7005	  -60.4383
 0.86678	   -3.5215	  -60.8130
 0.86775	   -3.3426	  -61.1873
 0.86871	   -3.1640	  -61.5612
 0.86968	   -2.9857	  -61.9344
 0.87064	   -2.8077	  -62.3069
 0.87161	   -2.6301	  -62.6788
 0.87258	   -2.4528	  -63.0499
 0.87354	   -2.2758	  -63.4203
 0.87451	   -2.0992	  -63.7899
 0.87548	   -1.9229	  -64.1589
 0.87644	   -1.7469	  -64.5273
 0.87741	   -1.5712	  -64.8952
 0.87837	   -1.3956	  -65.2626
 0.87934	   -1.2203	  -65.6296
 0.88031	   -1.0450	  -65.9964
 0.88127	   -0.8698	  -66.3631
 0.88224	   -0.6946	  -66.7298
 0.88321	   -0.5194	  -67.0965
 0.88417	   -0.3441	  -67.4635
 0.88514	   -0.1687	  -67.8307
 0.88610	    0.0069	  -68.1983
 0.88707	    0.1828	  -68.5663
 0.88804	    0.3588	  -68.9347
 0.88900	    0.5350	  -69.3036
 0.88997	    0.7115	  -69.6730
 0.89094	    0.8882	  -70.0428
 0.89190	    1.0651	  -70.4130
 0.89287	    1.2421	  -70.7836
 0.89383	    1.4193	  -71.1544
 0.89480	    1.5965	  -71.5253
 0.89577	    1.7737	  -71.8962
 0.89673	    1.9508	  -72.2669
 0.89770	    2.1278	  -72.6373
 0.89867	    2.3045	  -73.0072
 0.89963	    2.4809	  -73.3765
 0.90060	    2.6570	  -73.7449
 0.90156	    2.8325	  -74.1124
 0.90253	    3.0076	  -74.4788
 0.90350	    3.1820	  -74.8439
 0.90446	    3.3558	  -75.2076
 0.90543	    3.5288	  -75.5698
 0.90640	    3.7011	  -75.9304
 0.90736	    3.8726	  -76.2894
 0.90833	    4.0434	  -76.6468
 0.90929	    4.2132	  -77.0024
 0.91026	    4.3823	  -77.3563
 0.91123	    4.5506	  -77.7086
 0.91219	    4.7182	  -78.0592
 0.91316	    4.8849	  -78.4082
 0.91412	    5.0510	  -78.7558
 0.91509	    5.2164	  -79.1020
 0.91606	    5.3812	  -79.4469
 0.91702	    5.5454	  -79.7906
 0.91799	    5.7091	  -80.1333
 0.91896	    5.8723	  -80.4750
 0.91992	    6.0352	  -80.8158
 0.92089	    6.1977	  -81.1559
 0.92185	    6.3598	  -81.4953
 0.92282	    6.5217	  -81.8341
 0.92379	    6.6833	  -82.1724
 0.92475	    6.8447	  -82.5102
 0.92572	    7.0059	  -82.8475
 0.92669	    7.1668	  -83.1843
 0.92765	    7.3274	  -83.5204
 0.92862	    7.4877	  -83.8560
 0.92958	    7.6476	  -84.1907
 0.93055	    7.8071	  -84.5245
 0.93152	    7.9660	  -84.8572
 0.93248	    8.1244	  -85.1887
 0.93345	    8.2821	  -85.5187
 0.93442	    8.4389	  -85.8470
 0.93538	    8.5949	  -86.1735
 0.93635	    8.7499	  -86.4978
 0.93731	    8.9037	  -86.8199
 0.93828	    9.0564	  -87.1395
 0.93925	    9.2078	  -87.4563
 0.94021	    9.3578	  -87.7704
 0.94118	    9.5065	  -88.0815
 0.94215	    9.6536	  -88.3894
 0.94311	    9.7992	  -88.6942
 0.94408	    9.9433	  -88.9958
 0.94504	   10.0858	  -89.2941
 0.94601	   10.2268	  -89.5891
 0.94698	   10.3662	  -89.8809
 0.94794	   10.5040	  -90.1694
 0.94891	   10.6404	  -90.4548
 0.94988	   10.7752	  -90.7370
 0.95084	   10.9086	  -91.0163
 0.95181	   11.0406	  -91.2926
 0.95277	   11.1713	  -91.5661
 0.95374	   11.3007	  -91.8369
 0.95471	   11.4288	  -92.1050
 0.95567	   11.5557	  -92.3707
 0.95664	   11.6815	  -92.6339
 0.95761	   11.8061	  -92.8948
 0.95857	   11.9297	  -93.1534
 0.95954	   12.0522	  -93.4098
 0.96050	   12.1736	  -93.6640
 0.96147	   12.2940	  -93.9160
 0.96244	   12.4134	  -94.1658
 0.96340	   12.5316	  -94.4134
 0.96437	   12.6488	  -94.6585
 0.96534	   12.7648	  -94.9013
 0.96630	   12.8795	  -95.1415
 0.96727	   12.9930	  -95.3790
 0.96823	   13.1050	  -95.6136
 0.96920	   13.2157	  -95.8451
 0.97017	   13.3247	  -96.0734
 0.97113	   13.4321	  -96.2982
 0.97210	   13.5378	  -96.5193
 0.97307	   13.6416	  -96.7366
 0.97403	   13.7434	  -96.9497
 0.97500	   13.8432	  -97.1586
 0.97596	   13.9408	  -97.3629
 0.97693	   14.0362	  -97.5626
 0.97790	   14.1293	  -97.7574
 0.97886	   14.2200	  -97.9473
 0.97983	   14.3083	  -98.1321
 0.98080	   14.3941	  -98.3117
 0.98176	   14.4774	  -98.4860
 0.98273	   14.5581	  -98.6550
 0.98369	   14.6363	  -98.8186
 0.98466	   14.7119	  -98.9768
 0.98563	   14.7850	  -99.1298
 0.98659	   14.8555	  -99.2773
 0.98756	   14.9235	  -99.4197
 0.98853	   14.9890	  -99.5568
 0.98949	   15.0521	  -99.6889
 0.99046	   15.1128	  -99.8159
 0.99142	   15.1712	  -99.9381
 0.99239	   15.2273	 -100.0555
 0.99336	   15.2812	 -100.1683
 0.99432	   15.3329	 -100.2766
 0.99529	   15.3825	 -100.3804
 0.99626	   15.4300	 -100.4800
 0.99722	   15.4756	 -100.5753
 0.99819	   15.5192	 -100.6665
 0.99915	   15.5608	 -100.7535
 0.00012	   15.6004	 -100.8365
 0.00109	   15.6380	 -100.9153
 0.00205	   15.6737	 -100.9900
 0.00302	   15.7073	 -101.0603
 0.00399	   15.7389	 -101.1263
 0.00495	   15.7682	 -101.1878
 0.00592	   15.7954	 -101.2446
 0.00688	   15.8202	 -101.2965
 0.00785	   15.8425	 -101.3433
 0.00882	   15.8623	 -101.3847
 0.00978	   15.8795	 -101.4207
 0.01075	   15.8939	 -101.4508
 0.01172	   15.9054	 -101.4750
 0.01268	   15.9140	 -101.4930
 0.01365	   15.9195	 -101.5045
 0.01461	   15.9219	 -101.5095
 0.01558	   15.9211	 -101.5077
 0.01655	   15.9169	 -101.4991
 0.01751	   15.9095	 -101.4834
 0.01848	   15.8986	 -101.4607
 0.01945	   15.8843	 -101.4307
 0.02041	   15.8665	 -101.3936
 0.02138	   15.8453	 -101.3492
 0.02234	   15.8207	 -101.2976
 0.02331	   15.7926	 -101.2388
 0.02428	   15.7611	 -101.1728
 0.02524	   15.7262	 -101.0999
 0.02621	   15.6880	 -101.0199
 0.02718	   15.6466	 -100.9331
 0.02814	   15.6019	 -100.8396
 0.02911	   15.5541	 -100.7396
 0.03007	   15.5032	 -100.6332
 0.03104	   15.4494	 -100.5205
 0.03201	   15.3927	 -100.4017
 0.03297	   15.3331	 -100.2771
 0.03394	   15.2708	 -100.1467
 0.03491	   15.2059	 -100.0107
 0.03587	   15.1383	  -99.8693
 0.03684	   15.0681	  -99.7225
 0.03780	   14.9955	  -99.5704
 0.03877	   14.9203	  -99.4131
 0.03974	   14.8427	  -99.2506
 0.04070	   14.7626	  -99.0829
 0.04167	   14.6800	  -98.9101
 0.04264	   14.5949	  -98.7320
 0.04360	   14.5073	  -98.5486
 0.04457	   14.4171	  -98.3597
 0.04553	   14.3242	  -98.1653
 0.04650	   14.2286	  -97.9651
 0.04747	   14.1301	  -97.7592
 0.04843	   14.0288	  -97.5471
 0.04940	   13.9246	  -97.3289
 0.05037	   13.8172	  -97.1042
 0.05133	   13.7068	  -96.8730
 0.05230	   13.5931	  -96.6350
 0.05326	   13.4761	  -96.3901
 0.05423	   13.3557	  -96.1381
 0.05520	   13.2318	  -95.8789
 0.05616	   13.1045	  -95.6124
 0.05713	   12.9736	  -95.3383
 0.05810	   12.8390	  -95.0568
 0.05906	   12.7009	  -94.7677
 0.06003	   12.5592	  -94.4711
 0.06099	   12.4139	  -94.1669
 0.06196	   12.2650	  -93.8552
 0.06293	   12.1125	  -93.5361
 0.06389	   11.9566	  -93.2098
 0.06486	   11.7973	  -92.8764
 0.06583	   11.6347	  -92.5361
 0.06679	   11.4690	  -92.1892
 0.06776	   11.3002	  -91.8360
 0.06872	   11.1286	  -91.4767
 0.06969	   10.9542	  -91.1116
 0.07066	   10.7772	  -90.7411
 0.07162	   10.5977	  -90.3655
 0.07259	   10.4159	  -89.9851
 0.07356	   10.2320	  -89.6001
 0.07452	   10.0460	  -89.2108
 0.07549	    9.8581	  -88.8176
 0.07645	    9.6684	  -88.4204
 0.07742	    9.4769	  -88.0196
 0.07839	    9.2837	  -87.6151
 0.07935	    9.0887	  -87.2071
 0.08032	    8.8921	  -86.7956
 0.08129	    8.6938	  -86.3804
 0.08225	    8.4937	  -85.9617
 0.08322	    8.2919	  -85.5392
 0.08418	    8.0881	  -85.1128
 0.08515	    7.8825	  -84.6824
 0.08612	    7.6749	  -84.2478
 0.08708	    7.4652	  -83.8089
 0.08805	    7.2533	  -83.3653
 0.08902	    7.0391	  -82.9171
 0.08998	    6.8226	  -82.4639
 0.09095	    6.6037	  -82.0057
 0.09191	    6.3822	  -81.5422
 0.09288	    6.1583	  -81.0734
 0.09385	    5.9317	  -80.5992
 0.09481	    5.7025	  -80.1195
 0.09578	    5.4707	  -79.6342
 0.09674	    5.2362	  -79.1435
 0.09771	    4.9991	  -78.6472
 0.09868	    4.7594	  -78.1455
 0.09964	    4.5172	  -77.6385
 0.10061	    4.2725	  -77.1264
 0.10158	    4.0254	  -76.6093
 0.10254	    3.7762	  -76.0875
 0.10351	    3.5248	  -75.5613
 0.10447	    3.2714	  -75.0309
 0.10544	    3.0161	  -74.4967
 0.10641	    2.7593	  -73.9591
 0.10737	    2.5009	  -73.4182
 0.10834	    2.2412	  -72.8746
 0.10931	    1.9803	  -72.3286
 0.11027	    1.7184	  -71.7804
 0.11124	    1.4556	  -71.2305
 0.11220	    1.1922	  -70.6790
 0.11317	    0.9281	  -70.1264
 0.11414	    0.6636	  -69.5727
 0.11510	    0.3987	  -69.0182
 0.11607	    0.1334	  -68.4630
 0.11704	   -0.1321	  -67.9073
 0.11800	   -0.3978	  -67.3510
 0.11897	   -0.6638	  -66.7943
 0.11993	   -0.9301	  -66.2370
 0.12090	   -1.1966	  -65.6791
 0.12187	   -1.4635	  -65.1206
 0.12283	   -1.7307	  -64.5612
 0.12380	   -1.9984	  -64.0009
 0.12477	   -2.2666	  -63.4395
 0.12573	   -2.5355	  -62.8768
 0.12670	   -2.8050	  -62.3126
 0.12766	   -3.0754	  -61.7468
 0.12863	   -3.3466	  -61.1791
 0.12960	   -3.6188	  -60.6094
 0.13056	   -3.8920	  -60.0376
 0.13153	   -4.1662	  -59.4635
 0.13250	   -4.4417	  -58.8870
 0.13346	   -4.7183	  -58.3081
 0.13443	   -4.9960	  -57.7267
 0.13539	   -5.2749	  -57.1429
 0.13636	   -5.5550	  -56.5567
 0.13733	   -5.8361	  -55.9682
 0.13829	   -6.1183	  -55.3777
 0.13926	   -6.4013	  -54.7853
 0.14023	   -6.6852	  -54.1912
 0.14119	   -6.9697	  -53.5957
 0.14216	   -7.2546	  -52.9992
 0.14312	   -7.5400	  -52.4021
 0.14409	   -7.8254	  -51.8045
 0.14506	   -8.1109	  -51.2071
 0.14602	   -8.3961	  -50.6100
 0.14699	   -8.6810	  -50.0137
 0.14796	   -8.9654	  -49.4185
 0.14892	   -9.2491	  -48.8247
 0.14989	   -9.5320	  -48.2325
 0.15085	   -9.8141	  -47.6421
 0.15182	  -10.0951	  -47.0538
 0.15279	  -10.3752	  -46.4677
 0.15375	  -10.6542	  -45.8838
 0.15472	  -10.9321	  -45.3021
 0.15569	  -11.2089	  -44.7226
 0.15665	  -11.4847	  -44.1454
 0.15762	  -11.7595	  -43.5701
 0.15858	  -12.0334	  -42.9969
 0.15955	  -12.3065	  -42.4254
 0.16052	  -12.5787	  -41.8555
 0.16148	  -12.8503	  -41.2871
 0.16245	  -13.1213	  -40.7199
 0.16342	  -13.3918	  -40.1538
 0.16438	  -13.6618	  -39.5885
 0.16535	  -13.9316	  -39.0239
 0.16631	  -14.2011	  -38.4599
 0.16728	  -14.4703	  -37.8962
 0.16825	  -14.7395	  -37.3329
 0.16921	  -15.0085	  -36.7697
 0.17018	  -15.2775	  -36.2067
 0.17115	  -15.5465	  -35.6439
 0.17211	  -15.8153	  -35.0811
 0.17308	  -16.0841	  -34.5186
 0.17404	  -16.3527	  -33.9564
 0.17501	  -16.6211	  -33.3946
 0.17598	  -16.8892	  -32.8334
 0.17694	  -17.1570	  -32.2729
 0.17791	  -17.4243	  -31.7134
 0.17888	  -17.6910	  -31.1552
 0.17984	  -17.9570	  -30.5984
 0.18081	  -18.2222	  -30.0433
 0.18177	  -18.4865	  -29.4902
 0.18274	  -18.7496	  -28.9393
 0.18371	  -19.0116	  -28.3910
 0.18467	  -19.2723	  -27.8453
 0.18564	  -19.5316	  -27.3026
 0.18661	  -19.7894	  -26.7630
 0.18757	  -20.0457	  -26.2266
 0.18854	  -20.3004	  -25.6936
 0.18950	  -20.5534	  -25.1640
 0.19047	  -20.8047	  -24.6380
 0.19144	  -21.0543	  -24.1154
 0.19240	  -21.3023	  -23.5964
 0.19337	  -21.5487	  -23.0808
 0.19434	  -21.7934	  -22.5685
 0.19530	  -22.0367	  -22.0594
 0.19627	  -22.2784	  -21.5534
 0.19723	  -22.5187	  -21.0504
 0.19820	  -22.7578	  -20.5501
 0.19917	  -22.9955	  -20.0524
 0.20013	  -23.2322	  -19.5571
 0.20110	  -23.4677	  -19.0641
 0.20207	  -23.7023	  -18.5731
 0.20303	  -23.9360	  -18.0840
 0.20400	  -24.1688	  -17.5966
 0.20496	  -24.4009	  -17.1109
 0.20593	  -24.6322	  -16.6268
 0.20690	  -24.8628	  -16.1441
 0.20786	  -25.0927	  -15.6628
 0.20883	  -25.3220	  -15.1829
 0.20980	  -25.5506	  -14.7045
 0.21076	  -25.7784	  -14.2275
 0.21173	  -26.0055	  -13.7522
 0.21269	  -26.2318	  -13.2786
 0.21366	  -26.4572	  -12.8069
 0.21463	  -26.6815	  -12.3373
 0.21559	  -26.9048	  -11.8699
 0.21656	  -27.1270	  -11.4050
 0.21753	  -27.3478	  -10.9427
 0.21849	  -27.5673	  -10.4833
 0.21946	  -27.7854	  -10.0269
 0.22042	  -28.0018	   -9.5738
 0.22139	  -28.2167	   -9.1241
 0.22236	  -28.4298	   -8.6780
 0.22332	  -28.6412	   -8.2355
 0.22429	  -28.8509	   -7.7967
 0.22526	  -29.0587	   -7.3617
 0.22622	  -29.2648	   -6.9304
 0.22719	  -29.4690	   -6.5030
 0.22815	  -29.6714	   -6.0792
 0.22912	  -29.8721	   -5.6591
 0.23009	  -30.0711	   -5.2426
 0.23105	  -30.2685	   -4.8296
 0.23202	  -30.4642	   -4.4198
 0.23299	  -30.6585	   -4.0133
 0.23395	  -30.8512	   -3.6098
 0.23492	  -31.0426	   -3.2092
 0.23588	  -31.2327	   -2.8113
 0.23685	  -31.4216	   -2.4160
 0.23782	  -31.6093	   -2.0232
 0.23878	  -31.7959	   -1.6326
 0.23975	  -31.9814	   -1.2443
 0.24072	  -32.1659	   -0.8581
 0.24168	  -32.3495	   -0.4739
 0.24265	  -32.5321	   -0.0917
 0.24361	  -32.7138	    0.2886
 0.24458	  -32.8946	    0.6670
 0.24555	  -33.0744	    1.0435
 0.24651	  -33.2533	    1.4180
 0.24748	  -33.4313	    1.7904
 0.24845	  -33.6082	    2.1608
 0.24941	  -33.7842	    2.5290
 0.25038	  -33.9590	    2.8949
 0.25134	  -34.1326	    3.2584
 0.25231	  -34.3051	    3.6194
 0.25328	  -34.4763	    3.9777
 0.25424	  -34.6461	    4.3331
 0.25521	  -34.8145	    4.6857
 0.25618	  -34.9815	    5.0352
 0.25714	  -35.1470	    5.3816
 0.25811	  -35.3110	    5.7248
 0.25907	  -35.4733	    6.0646
 0.26004	  -35.6341	    6.4011
 0.26101	  -35.7932	    6.7342
 0.26197	  -35.9508	    7.0639
 0.26294	  -36.1067	    7.3902
 0.26391	  -36.2609	    7.7131
 0.26487	  -36.4137	    8.0327
 0.26584	  -36.5648	    8.3491
 0.26680	  -36.7144	    8.6623
 0.26777	  -36.8626	    8.9725
 0.26874	  -37.0094	    9.2797
 0.26970	  -37.1548	    9.5840
 0.27067	  -37.2989	    9.8856
 0.27164	  -37.4418	   10.1847
 0.27260	  -37.5834	   10.4812
 0.27357	  -37.7240	   10.7754
 0.27453	  -37.8635	   11.0674
 0.27550	  -38.0020	   11.3572
 0.27647	  -38.1395	   11.6450
 0.27743	  -38.2760	   11.9308
 0.27840	  -38.4117	   12.2148
 0.27937	  -38.5464	   12.4968
 0.28033	  -38.6803	   12.7770
 0.28130	  -38.8133	   13.0554
 0.28226	  -38.9454	   13.3318
 0.28323	  -39.0765	   13.6064
 0.28420	  -39.2068	   13.8790
 0.28516	  -39.3360	   14.1495
 0.28613	  -39.4643	   14.4179
 0.28710	  -39.5915	   14.6841
 0.28806	  -39.7175	   14.9480
 0.28903	  -39.8424	   15.2094
 0.28999	  -39.9661	   15.4683
 0.29096	  -40.0885	   15.7246
 0.29193	  -40.2097	   15.9782
 0.29289	  -40.3295	   16.2290
 0.29386	  -40.4480	   16.4769
 0.29483	  -40.5651	   16.7220
 0.29579	  -40.6808	   16.9642
 0.29676	  -40.7951	   17.2034
 0.29772	  -40.9080	   17.4397
 0.29869	  -41.0195	   17.6731
 0.29966	  -41.1297	   17.9037
 0.30062	  -41.2385	   18.1315
 0.30159	  -41.3460	   18.3565
 0.30256	  -41.4522	   18.5788
 0.30352	  -41.5572	   18.7986
 0.30449	  -41.6610	   19.0159
 0.30545	  -41.7637	   19.2308
 0.30642	  -41.8652	   19.4433
 0.30739	  -41.9657	   19.6537
 0.30835	  -42.0652	   19.8619
 0.30932	  -42.1638	   20.0682
 0.31028	  -42.2614	   20.2725
 0.31125	  -42.3581	   20.4749
 0.31222	  -42.4539	   20.6755
 0.31318	  -42.5489	   20.8743
 0.31415	  -42.6431	   21.0715
 0.31512	  -42.7365	   21.2669
 0.31608	  -42.8291	   21.4607
 0.31705	  -42.9208	   21.6528
 0.31801	  -43.0118	   21.8431
 0.31898	  -43.1019	   22.0318
 0.31995	  -43.1912	   22.2187
 0.32091	  -43.2796	   22.4038
 0.32188	  -43.3672	   22.5870
 0.32285	  -43.4538	   22.7682
 0.32381	  -43.5394	   22.9475
 0.32478	  -43.6241	   23.1247
 0.32574	  -43.7077	   23.2997
 0.32671	  -43.7903	   23.4725
 0.32768	  -43.8718	   23.6431
 0.32864	  -43.9522	   23.8114
 0.32961	  -44.0314	   23.9773
 0.33058	  -44.1096	   24.1409
 0.33154	  -44.1866	   24.3020
 0.33251	  -44.2624	   24.4608
 0.33347	  -44.3371	   24.6171
 0.33444	  -44.4107	   24.7711
 0.33541	  -44.4831	   24.9227
 0.33637	  -44.5544	   25.0720
 0.33734	  -44.6247	   25.2190
 0.33831	  -44.6938	   25.3638
 0.33927	  -44.7620	   25.5065
 0.34024	  -44.8292	   25.6471
 0.34120	  -44.8954	   25.7857
 0.34217	  -44.9607	   25.9224
 0.34314	  -45.0252	   26.0573
 0.34410	  -45.0888	   26.1904
 0.34507	  -45.1515	   26.3218
 0.34604	  -45.2136	   26.4516
 0.34700	  -45.2748	   26.5798
 0.34797	  -45.3354	   26.7066
 0.34893	  -45.3952	   26.8318
 0.34990	  -45.4544	   26.9557
 0.35087	  -45.5129	   27.0781
 0.35183	  -45.5707	   27.1991
 0.35280	  -45.6279	   27.3187
 0.35377	  -45.6843	   27.4369
 0.35473	  -45.7401	   27.5536
 0.35570	  -45.7951	   27.6688
 0.35666	  -45.8494	   27.7825
 0.35763	  -45.9029	   27.8945
 0.35860	  -45.9557	   28.0049
 0.35956	  -46.0076	   28.1136
 0.36053	  -46.0587	   28.2205
 0.36150	  -46.1089	   28.3256
 0.36246	  -46.1582	   28.4288
 0.36343	  -46.2066	   28.5301
 0.36439	  -46.2540	   28.6294
 0.36536	  -46.3006	   28.7268
 0.36633	  -46.3461	   28.8221
 0.36729	  -46.3907	   28.9155
 0.36826	  -46.4344	   29.0069
 0.36923	  -46.4771	   29.0962
 0.37019	  -46.5188	   29.1836
 0.37116	  -46.5597	   29.2691
 0.37212	  -46.5996	   29.3527
 0.37309	  -46.6386	   29.4344
 0.37406	  -46.6768	   29.5143
 0.37502	  -46.7141	   29.5924
 0.37599	  -46.7507	   29.6689
 0.37696	  -46.7864	   29.7437
 0.37792	  -46.8214	   29.8170
 0.37889	  -46.8557	   29.8888
 0.37985	  -46.8893	   29.9591
 0.38082	  -46.9223	   30.0281
 0.38179	  -46.9546	   30.0957
 0.38275	  -46.9863	   30.1620
 0.38372	  -47.0173	   30.2271
 0.38469	  -47.0478	   30.2909
 0.38565	  -47.0777	   30.3535
 0.38662	  -47.1071	   30.4149
 0.38758	  -47.1358	   30.4751
 0.38855	  -47.1640	   30.5341
 0.38952	  -47.1916	   30.5918
 0.39048	  -47.2186	   30.6483
 0.39145	  -47.2450	   30.7035
 0.39242	  -47.2707	   30.7574
 0.39338	  -47.2958	   30.8099
 0.39435	  -47.3202	   30.8610
 0.39531	  -47.3439	   30.9107
 0.39628	  -47.3670	   30.9588
 0.39725	  -47.3892	   31.0054
 0.39821	  -47.4107	   31.0505
 0.39918	  -47.4315	   31.0939
 0.40015	  -47.4515	   31.1357
 0.40111	  -47.4706	   31.1758
 0.40208	  -47.4890	   31.2143
 0.40304	  -47.5066	   31.2511
 0.40401	  -47.5234	   31.2862
 0.40498	  -47.5394	   31.3197
 0.40594	  -47.5545	   31.3515
 0.40691	  -47.5690	   31.3817
 0.40788	  -47.5826	   31.4103
 0.40884	  -47.5956	   31.4373
 0.40981	  -47.6078	   31.4628
 0.41077	  -47.6193	   31.4869
 0.41174	  -47.6301	   31.5096
 0.41271	  -47.6403	   31.5310
 0.41367	  -47.6499	   31.5510
 0.41464	  -47.6589	   31.5698
 0.41561	  -47.6673	   31.5874
 0.41657	  -47.6752	   31.6039
 0.41754	  -47.6825	   31.6193
 0.41850	  -47.6894	   31.6337
 0.41947	  -47.6957	   31.6470
 0.42044	  -47.7016	   31.6593
 0.42140	  -47.7070	   31.6706
 0.42237	  -47.7119	   31.6809
 0.42334	  -47.7164	   31.6902
 0.42430	  -47.7203	   31.6984
 0.42527	  -47.7238	   31.7057
 0.42623	  -47.7267	   31.7118
 0.42720	  -47.7291	   31.7169
 0.42817	  -47.7310	   31.7208
 0.42913	  -47.7323	   31.7235
 0.43010	  -47.7330	   31.7250
 0.43107	  -47.7331	   31.7252
 0.43203	  -47.7326	   31.7241
 0.43300	  -47.7314	   31.7216
 0.43396	  -47.7296	   31.7178
 0.43493	  -47.7271	   31.7125
 0.43590	  -47.7239	   31.7059
 0.43686	  -47.7200	   31.6978
 0.43783	  -47.7154	   31.6882
 0.43880	  -47.7102	   31.6772
 0.43976	  -47.7042	   31.6648
 0.44073	  -47.6976	   31.6509
 0.44169	  -47.6903	   31.6356
 0.44266	  -47.6824	   31.6190
 0.44363	  -47.6738	   31.6010
 0.44459	  -47.6646	   31.5817
 0.44556	  -47.6547	   31.5612
 0.44653	  -47.6444	   31.5394
 0.44749	  -47.6334	   31.5165
 0.44846	  -47.6219	   31.4925
 0.44942	  -47.6099	   31.4674
 0.45039	  -47.5974	   31.4412
 0.45136	  -47.5845	   31.4141
 0.45232	  -47.5711	   31.3860
 0.45329	  -47.5572	   31.3570
 0.45426	  -47.5429	   31.3271
 0.45522	  -47.5282	   31.2964
 0.45619	  -47.5131	   31.2647
 0.45715	  -47.4976	   31.2322
 0.45812	  -47.4817	   31.1989
 0.45909	  -47.4653	   31.1646
 0.46005	  -47.4485	   31.1295
 0.46102	  -47.4313	   31.0935
 0.46199	  -47.4136	   31.0565
 0.46295	  -47.3954	   31.0185
 0.46392	  -47.3768	   30.9795
 0.46488	  -47.3577	   30.9394
 0.46585	  -47.3380	   30.8983
 0.46682	  -47.3178	   30.8560
 0.46778	  -47.2970	   30.8125
 0.46875	  -47.2757	   30.7678
 0.46972	  -47.2538	   30.7220
 0.47068	  -47.2313	   30.6748
 0.47165	  -47.2081	   30.6264
 0.47261	  -47.1844	   30.5767
 0.47358	  -47.1600	   30.5257
 0.47455	  -47.1351	   30.4735
 0.47551	  -47.1095	   30.4199
 0.47648	  -47.0833	   30.3652
 0.47745	  -47.0566	   30.3091
 0.47841	  -47.0292	   30.2519
 0.47938	  -47.0013	   30.1935
 0.48034	  -46.9729	   30.1340
 0.48131	  -46.9439	   30.0734
 0.48228	  -46.9145	   30.0118
 0.48324	  -46.8846	   29.9491
 0.48421	  -46.8542	   29.8855
 0.48518	  -46.8234	   29.8211
 0.48614	  -46.7922	   29.7558
 0.48711	  -46.7606	   29.6896
 0.48807	  -46.7286	   29.6227
 0.48904	  -46.6962	   29.5550
 0.49001	  -46.6636	   29.4865
 0.49097	  -46.6305	   29.4174
 0.49194	  -46.5971	   29.3475
 0.49291	  -46.5634	   29.2768
 0.49387	  -46.5292	   29.2054
 0.49484	  -46.4948	   29.1333
 0.49580	  -46.4599	   29.0603
 0.49677	  -46.4246	   28.9865
 0.49774	  -46.3890	   28.9118
 0.49870	  -46.3528	   28.8362
 0.49967	  -46.3163	   28.7597
 0.50064	  -46.2792	   28.6821
 0.50160	  -46.2417	   28.6036
 0.50257	  -46.2037	   28.5240
 0.50353	  -46.1651	   28.4433
 0.50450	  -46.1260	   28.3615
 0.50547	  -46.0864	   28.2785
 0.50643	  -46.0462	   28.1943
 0.50740	  -46.0054	   28.1090
 0.50837	  -45.9641	   28.0225
 0.50933	  -45.9222	   27.9349
 0.51030	  -45.8798	   27.8461
 0.51126	  -45.8368	   27.7561
 0.51223	  -45.7933	   27.6650
 0.51320	  -45.7492	   27.5728
 0.51416	  -45.7047	   27.4796
 0.51513	  -45.6597	   27.3853
 0.51610	  -45.6142	   27.2901
 0.51706	  -45.5682	   27.1939
 0.51803	  -45.5219	   27.0969
 0.51899	  -45.4751	   26.9990
 0.51996	  -45.4279	   26.9003
 0.52093	  -45.3804	   26.8008
 0.52189	  -45.3325	   26.7006
 0.52286	  -45.2843	   26.5997
 0.52382	  -45.2358	   26.4981
 0.52479	  -45.1869	   26.3958
 0.52576	  -45.1377	   26.2929
 0.52672	  -45.0882	   26.1893
 0.52769	  -45.0384	   26.0850
 0.52866	  -44.9883	   25.9801
 0.52962	  -44.9378	   25.8745
 0.53059	  -44.8870	   25.7681
 0.53155	  -44.8358	   25.6610
 0.53252	  -44.7843	   25.5531
 0.53349	  -44.7323	   25.4443
 0.53445	  -44.6800	   25.3347
 0.53542	  -44.6271	   25.2242
 0.53639	  -44.5739	   25.1127
 0.53735	  -44.5201	   25.0002
 0.53832	  -44.4659	   24.8867
 0.53928	  -44.4112	   24.7722
 0.54025	  -44.3559	   24.6565
 0.54122	  -44.3002	   24.5398
 0.54218	  -44.2439	   24.4219
 0.54315	  -44.1870	   24.3030
 0.54412	  -44.1296	   24.1829
 0.54508	  -44.0717	   24.0617
 0.54605	  -44.0133	   23.9394
 0.54701	  -43.9544	   23.8160
 0.54798	  -43.8950	   23.6917
 0.54895	  -43.8350	   23.5663
 0.54991	  -43.7747	   23.4399
 0.55088	  -43.7139	   23.3127
 0.55185	  -43.6527	   23.1846
 0.55281	  -43.5911	   23.0557
 0.55378	  -43.5291	   22.9260
 0.55474	  -43.4668	   22.7956
 0.55571	  -43.4042	   22.6645
 0.55668	  -43.3413	   22.5327
 0.55764	  -43.2780	   22.4004
 0.55861	  -43.2145	   22.2674
 0.55958	  -43.1507	   22.1338
 0.56054	  -43.0866	   21.9997
 0.56151	  -43.0222	   21.8650
 0.56247	  -42.9576	   21.7297
 0.56344	  -42.8926	   21.5937
 0.56441	  -42.8274	   21.4571
 0.56537	  -42.7618	   21.3199
 0.56634	  -42.6959	   21.1819
 0.56731	  -42.6296	   21.0432
 0.56827	  -42.5629	   20.9036
 0.56924	  -42.4959	   20.7632
 0.57020	  -42.4284	   20.6220
 0.57117	  -42.3604	   20.4798
 0.57214	  -42.2920	   20.3366
 0.57310	  -42.2232	   20.1924
 0.57407	  -42.1538	   20.0473
 0.57504	  -42.0839	   19.9010
 0.57600	  -42.0135	   19.7537
 0.57697	  -41.9426	   19.6053
 0.57793	  -41.8712	   19.4558
 0.57890	  -41.7993	   19.3052
 0.57987	  -41.7268	   19.1536
 0.58083	  -41.6539	   19.0009
 0.58180	  -41.5804	   18.8472
 0.58277	  -41.5066	   18.6926
 0.58373	  -41.4322	   18.5370
 0.58470	  -41.3574	   18.3804
 0.58566	  -41.2823	   18.2231
 0.58663	  -41.2067	   18.0649
 0.58760	  -41.1308	   17.9060
 0.58856	  -41.0545	   17.7463
 0.58953	  -40.9779	   17.5860
 0.59050	  -40.9010	   17.4251
 0.59146	  -40.8238	   17.2635
 0.59243	  -40.7463	   17.1014
 0.59339	  -40.6686	   16.9387
 0.59436	  -40.5906	   16.7755
 0.59533	  -40.5124	   16.6117
 0.59629	  -40.4338	   16.4473
 0.59726	  -40.3550	   16.2824
 0.59823	  -40.2760	   16.1168
 0.59919	  -40.1966	   15.9507
 0.60016	  -40.1169	   15.7839
 0.60112	  -40.0369	   15.6164
 0.60209	  -39.9565	   15.4481
 0.60306	  -39.8757	   15.2791
 0.60402	  -39.7946	   15.1092
 0.60499	  -39.7130	   14.9385
 0.60596	  -39.6310	   14.7668
 0.60692	  -39.5485	   14.5942
 0.60789	  -39.4655	   14.4205
 0.60885	  -39.3820	   14.2458
 0.60982	  -39.2981	   14.0700
 0.61079	  -39.2136	   13.8932
 0.61175	  -39.1286	   13.7153
 0.61272	  -39.0430	   13.5363
 0.61369	  -38.9570	   13.3561
 0.61465	  -38.8704	   13.1750
 0.61562	  -38.7834	   12.9928
 0.61658	  -38.6958	   12.8095
 0.61755	  -38.6078	   12.6254
 0.61852	  -38.5194	   12.4402
 0.61948	  -38.4305	   12.2543
 0.62045	  -38.3413	   12.0675
 0.62142	  -38.2517	   11.8799
 0.62238	  -38.1617	   11.6916
 0.62335	  -38.0715	   11.5026
 0.62431	  -37.9809	   11.3131
 0.62528	  -37.8900	   11.1229
 0.62625	  -37.7989	   10.9322
 0.62721	  -37.7076	   10.7410
 0.62818	  -37.6160	   10.5493
 0.62915	  -37.5241	   10.3571
 0.63011	  -37.4321	   10.1644
 0.63108	  -37.3397	    9.9711
 0.63204	  -37.2472	    9.7773
 0.63301	  -37.1543	    9.5829
 0.63398	  -37.0611	    9.3880
 0.63494	  -36.9677	    9.1923
 0.63591	  -36.8739	    8.9960
 0.63688	  -36.7797	    8.7989
 0.63784	  -36.6851	    8.6010
 0.63881	  -36.5902	    8.4022
 0.63977	  -36.4947	    8.2025
 0.64074	  -36.3989	    8.0019
 0.64171	  -36.3025	    7.8002
 0.64267	  -36.2057	    7.5975
 0.64364	  -36.1084	    7.3938
 0.64461	  -36.0105	    7.1889
 0.64557	  -35.9121	    6.9830
 0.64654	  -35.8132	    6.7760
 0.64750	  -35.7138	    6.5678
 0.64847	  -35.6138	    6.3586
 0.64944	  -35.5133	    6.1483
 0.65040	  -35.4124	    5.9370
 0.65137	  -35.3109	    5.7247
 0.65234	  -35.2091	    5.5114
 0.65330	  -35.1067	    5.2973
 0.65427	  -35.0040	    5.0823
 0.65523	  -34.9010	    4.8666
 0.65620	  -34.7975	    4.6500
 0.65717	  -34.6937	    4.4328
 0.65813	  -34.5897	    4.2150
 0.65910	  -34.4853	    3.9966
 0.66007	  -34.3807	    3.7777
 0.66103	  -34.2759	    3.5582
 0.66200	  -34.1708	    3.3382
 0.66296	  -34.0654	    3.1177
 0.66393	  -33.9599	    2.8968
 0.66490	  -33.8541	    2.6753
 0.66586	  -33.7480	    2.4534
 0.66683	  -33.6417	    2.2308
 0.66780	  -33.5351	    2.0077
 0.66876	  -33.4282	    1.7840
 0.66973	  -33.3210	    1.5596
 0.67069	  -33.2134	    1.3345
 0.67166	  -33.1055	    1.1086
 0.67263	  -32.9972	    0.8818
 0.67359	  -32.8884	    0.6542
 0.67456	  -32.7792	    0.4256
 0.67553	  -32.6695	    0.1960
 0.67649	  -32.5593	   -0.0346
 0.67746	  -32.4486	   -0.2664
 0.67842	  -32.3374	   -0.4992
 0.67939	  -32.2256	   -0.7332
 0.68036	  -32.1132	   -0.9684
 0.68132	  -32.0003	   -1.2047
 0.68229	  -31.8869	   -1.4421
 0.68326	  -31.7729	   -1.6807
 0.68422	  -31.6584	   -1.9204
 0.68519	  -31.5434	   -2.1611
 0.68615	  -31.4279	   -2.4028
 0.68712	  -31.3119	   -2.6455
 0.68809	  -31.1956	   -2.8891
 0.68905	  -31.0788	   -3.1335
 0.69002	  -30.9617	   -3.3787
 0.69099	  -30.8442	   -3.6245
 0.69195	  -30.7264	   -3.8710
 0.69292	  -30.6084	   -4.1181
 0.69388	  -30.4901	   -4.3657
 0.69485	  -30.3716	   -4.6137
 0.69582	  -30.2528	   -4.8623
 0.69678	  -30.1339	   -5.1113
 0.69775	  -30.0147	   -5.3608
 0.69871	  -29.8953	   -5.6107
 0.69968	  -29.7757	   -5.8610
 0.70065	  -29.6558	   -6.1119
 0.70161	  -29.5357	   -6.3633
 0.70258	  -29.4153	   -6.6152
 0.70355	  -29.2947	   -6.8678
 0.70451	  -29.1736	   -7.1211
 0.70548	  -29.0523	   -7.3752
 0.70644	  -28.9305	   -7.6301
 0.70741	  -28.8083	   -7.8858
 0.70838	  -28.6856	   -8.1425
 0.70934	  -28.5625	   -8.4003
 0.71031	  -28.4389	   -8.6591
 0.71128	  -28.3147	   -8.9189
 0.71224	  -28.1900	   -9.1800
 0.71321	  -28.0647	   -9.4422
 0.71417	  -27.9389	   -9.7056
 0.71514	  -27.8125	   -9.9701
 0.71611	  -27.6855	  -10.2359
 0.71707	  -27.5580	  -10.5028
 0.71804	  -27.4299	  -10.7709
 0.71901	  -27.3013	  -11.0400
 0.71997	  -27.1722	  -11.3102
 0.72094	  -27.0427	  -11.5814
 0.72190	  -26.9127	  -11.8535
 0.72287	  -26.7823	  -12.1265
 0.72384	  -26.6515	  -12.4002
 0.72480	  -26.5203	  -12.6747
 0.72577	  -26.3889	  -12.9499
 0.72674	  -26.2571	  -13.2256
 0.72770	  -26.1251	  -13.5019
 0.72867	  -25.9929	  -13.7786
 0.72963	  -25.8605	  -14.0558
 0.73060	  -25.7278	  -14.3335
 0.73157	  -25.5950	  -14.6116
 0.73253	  -25.4619	  -14.8900
 0.73350	  -25.3287	  -15.1689
 0.73447	  -25.1952	  -15.4483
 0.73543	  -25.0615	  -15.7281
 0.73640	  -24.9276	  -16.0084
 0.73736	  -24.7934	  -16.2893
 0.73833	  -24.6589	  -16.5709
 0.73930	  -24.5240	  -16.8531
 0.74026	  -24.3888	  -17.1361
 0.74123	  -24.2532	  -17.4200
 0.74220	  -24.1171	  -17.7048
 0.74316	  -23.9806	  -17.9905
 0.74413	  -23.8436	  -18.2774
 0.74509	  -23.7060	  -18.5653
 0.74606	  -23.5679	  -18.8544
 0.74703	  -23.4292	  -19.1447
 0.74799	  -23.2899	  -19.4362
 0.74896	  -23.1501	  -19.7290
 0.74993	  -23.0096	  -20.0230
 0.75089	  -22.8685	  -20.3182
 0.75186	  -22.7269	  -20.6147
 0.75282	  -22.5847	  -20.9123
 0.75379	  -22.4419	  -21.2111
 0.75476	  -22.2987	  -21.5109
 0.75572	  -22.1550	  -21.8118
 0.75669	  -22.0108	  -22.1135
 0.75766	  -21.8663	  -22.4160
 0.75862	  -21.7214	  -22.7193
 0.75959	  -21.5761	  -23.0233
 0.76055	  -21.4306	  -23.3278
 0.76152	  -21.2849	  -23.6328
 0.76249	  -21.1390	  -23.9383
 0.76345	  -20.9929	  -24.2441
 0.76442	  -20.8466	  -24.5503
 0.76539	  -20.7002	  -24.8568
 0.76635	  -20.5536	  -25.1636
 0.76732	  -20.4069	  -25.4706
 0.76828	  -20.2600	  -25.7781
 0.76925	  -20.1129	  -26.0859
 0.77022	  -19.9657	  -26.3941
 0.77118	  -19.8182	  -26.7027
 0.77215	  -19.6705	  -27.0119
 0.77312	  -19.5225	  -27.3217
 0.77408	  -19.3742	  -27.6322
 0.77505	  -19.2255	  -27.9434
 0.77601	  -19.0763	  -28.2555
 0.77698	  -18.9268	  -28.5685
 0.77795	  -18.7768	  -28.8826
 0.77891	  -18.6262	  -29.1976
 0.77988	  -18.4752	  -29.5139
 0.78085	  -18.3235	  -29.8313
 0.78181	  -18.1713	  -30.1499
 0.78278	  -18.0185	  -30.4697
 0.78374	  -17.8651	  -30.7908
 0.78471	  -17.7111	  -31.1131
 0.78568	  -17.5565	  -31.4367
 0.78664	  -17.4014	  -31.7614
 0.78761	  -17.2457	  -32.0872
 0.78858	  -17.0895	  -32.4141
 0.78954	  -16.9328	  -32.7421
 0.79051	  -16.7757	  -33.0709
 0.79147	  -16.6182	  -33.4005
 0.79244	  -16.4604	  -33.7309
 0.79341	  -16.3023	  -34.0618
 0.79437	  -16.1439	  -34.3934
 0.79534	  -15.9853	  -34.7253
 0.79631	  -15.8265	  -35.0577
 0.79727	  -15.6676	  -35.3904
 0.79824	  -15.5085	  -35.7233
 0.79920	  -15.3494	  -36.0564
 0.80017	  -15.1901	  -36.3897
 0.80114	  -15.0308	  -36.7232
 0.80210	  -14.8714	  -37.0568
 0.80307	  -14.7119	  -37.3906
 0.80404	  -14.5523	  -37.7247
 0.80500	  -14.3926	  -38.0590
 0.80597	  -14.2327	  -38.3936
 0.80693	  -14.0726	  -38.7286
 0.80790	  -13.9124	  -39.0641
 0.80887	  -13.7518	  -39.4002
 0.80983	  -13.5909	  -39.7369
 0.81080	  -13.4297	  -40.0744
 0.81177	  -13.2681	  -40.4127
 0.81273	  -13.1060	  -40.7519
 0.81370	  -12.9435	  -41.0921
 0.81466	  -12.7804	  -41.4334
 0.81563	  -12.6168	  -41.7758
 0.81660	  -12.4527	  -42.1194
 0.81756	  -12.2879	  -42.4642
 0.81853	  -12.1226	  -42.8102
 0.81950	  -11.9568	  -43.1573
 0.82046	  -11.7903	  -43.5057
 0.82143	  -11.6233	  -43.8552
 0.82239	  -11.4558	  -44.2058
 0.82336	  -11.2879	  -44.5574
 0.82433	  -11.1195	  -44.9098
 0.82529	  -10.9507	  -45.2630
 0.82626	  -10.7816	  -45.6170
 0.82723	  -10.6123	  -45.9714
 0.82819	  -10.4427	  -46.3263
 0.82916	  -10.2730	  -46.6816
 0.83012	  -10.1032	  -47.0370
 0.83109	   -9.9333	  -47.3925
 0.83206	   -9.7635	  -47.7481
 0.83302	   -9.5936	  -48.1035
 0.83399	   -9.4238	  -48.4589
 0.83496	   -9.2541	  -48.8142
 0.83592	   -9.0845	  -49.1692
 0.83689	   -8.9149	  -49.5242
 0.83785	   -8.7454	  -49.8789
 0.83882	   -8.5760	  -50.2336
 0.83979	   -8.4065	  -50.5883
 0.84075	   -8.2370	  -50.9430
 0.84172	   -8.0675	  -51.2978
 0.84269	   -7.8979	  -51.6528
 0.84365	   -7.7282	  -52.0081
 0.84462	   -7.5582	  -52.3638
 0.84558	   -7.3880	  -52.7200
 0.84655	   -7.2175	  -53.0769
 0.84752	   -7.0467	  -53.4344
 0.84848	   -6.8755	  -53.7927
 0.84945	   -6.7039	  -54.1519
 0.85042	   -6.5319	  -54.5120
 0.85138	   -6.3594	  -54.8730
 0.85235	   -6.1865	  -55.2350
 0.85331	   -6.0131	  -55.5979
 0.85428	   -5.8392	  -55.9618
 0.85525	   -5.6649	  -56.3267
 0.85621	   -5.4902	  -56.6924
 0.85718	   -5.3151	  -57.0588
 0.85815	   -5.1397	  -57.4260
 0.85911	   -4.9640	  -57.7938
 0.86008	   -4.7881	  -58.1620
 0.86104	   -4.6120	  -58.5305
 0.86201	   -4.4358	  -58.8993
 0.86298	   -4.2596	  -59.2682
 0.86394	   -4.0834	  -59.6370
 0.86491	   -3.9073	  -60.0056
 0.86588	   -3.7313	  -60.3739
 0.86684	   -3.5555	  -60.7418
 0.86781	   -3.3800	  -61.1092
 0.86877	   -3.2047	  -61.4761
 0.86974	   -3.0297	  -61.8423
 0.87071	   -2.8551	  -62.2078
 0.87167	   -2.6807	  -62.5727
 0.87264	   -2.5067	  -62.9370
 0.87361	   -2.3330	  -63.3006
 0.87457	   -2.1596	  -63.6636
 0.87554	   -1.9864	  -64.0260
 0.87650	   -1.8135	  -64.3880
 0.87747	   -1.6407	  -64.7496
 0.87844	   -1.4681	  -65.1109
 0.87940	   -1.2956	  -65.4720
 0.88037	   -1.1231	  -65.8330
 0.88134	   -0.9506	  -66.1941
 0.88230	   -0.7780	  -66.5553
 0.88327	   -0.6053	  -66.9168
 0.88423	   -0.4324	  -67.2786
 0.88520	   -0.2594	  -67.6408
 0.88617	   -0.0861	  -68.0034
 0.88713	    0.0874	  -68.3666
 0.88810	    0.2611	  -68.7302
 0.88907	    0.4351	  -69.0944
 0.89003	    0.6093	  -69.4591
 0.89100	    0.7837	  -69.8242
 0.89196	    0.9583	  -70.1896
 0.89293	    1.1330	  -70.5553
 0.89390	    1.3078	  -70.9210
 0.89486	    1.4825	  -71.2868
 0.89583	    1.6572	  -71.6524
 0.89680	    1.8317	  -72.0176
 0.89776	    2.0059	  -72.3822
 0.89873	    2.1798	  -72.7462
 0.89969	    2.3533	  -73.1093
 0.90066	    2.5262	  -73.4713
 0.90163	    2.6986	  -73.8322
 0.90259	    2.8704	  -74.1917
 0.90356	    3.0415	  -74.5498
 0.90453	    3.2119	  -74.9065
 0.90549	    3.3815	  -75.2615
 0.90646	    3.5504	  -75.6149
 0.90742	    3.7185	  -75.9668
 0.90839	    3.8858	  -76.3170
 0.90936	    4.0524	  -76.6656
 0.91032	    4.2182	  -77.0127
 0.91129	    4.3833	  -77.3583
 0.91225	    4.5478	  -77.7026
 0.91322	    4.7117	  -78.0456
 0.91419	    4.8750	  -78.3874
 0.91515	    5.0378	  -78.7282
 0.91612	    5.2001	  -79.0680
 0.91709	    5.3620	  -79.4069
 0.91805	    5.5236	  -79.7451
 0.91902	    5.6849	  -80.0826
 0.91998	    5.8459	  -80.4196
 0.92095	    6.0066	  -80.7560
 0.92192	    6.1671	  -81.0919
 0.92288	    6.3274	  -81.4274
 0.92385	    6.4875	  -81.7625
 0.92482	    6.6473	  -82.0970
 0.92578	    6.8069	  -82.4310
 0.92675	    6.9661	  -82.7644
 0.92771	    7.1251	  -83.0970
 0.92868	    7.2836	  -83.4288
 0.92965	    7.4416	  -83.7596
 0.93061	    7.5991	  -84.0893
 0.93158	    7.7560	  -84.4177
 0.93255	    7.9122	  -84.7445
 0.93351	    8.0676	  -85.0697
 0.93448	    8.2220	  -85.3930
 0.93544	    8.3755	  -85.7143
 0.93641	    8.5279	  -86.0333
 0.93738	    8.6792	  -86.3499
 0.93834	    8.8292	  -86.6639
 0.93931	    8.9780	  -86.9753
 0.94028	    9.1254	  -87.2839
 0.94124	    9.2714	  -87.5895
 0.94221	    9.4160	  -87.8922
 0.94317	    9.5592	  -88.1918
 0.94414	    9.7009	  -88.4884
 0.94511	    9.8411	  -88.7819
 0.94607	    9.9799	  -89.0724
 0.94704	   10.1173	  -89.3599
 0.94801	   10.2532	  -89.6444
 0.94897	   10.3878	  -89.9261
 0.94994	   10.5210	  -90.2049
 0.95090	   10.6529	  -90.4810
 0.95187	   10.7836	  -90.7546
 0.95284	   10.9131	  -91.0256
 0.95380	   11.0415	  -91.2943
 0.95477	   11.1687	  -91.5607
 0.95574	   11.2949	  -91.8249
 0.95670	   11.4202	  -92.0870
 0.95767	   11.5444	  -92.3471
 0.95863	   11.6677	  -92.6052
 0.95960	   11.7901	  -92.8613
 0.96057	   11.9116	  -93.1155
 0.96153	   12.0321	  -93.3677
 0.96250	   12.1516	  -93.6179
 0.96347	   12.2701	  -93.8659
 0.96443	   12.3875	  -94.1117
 0.96540	   12.5038	  -94.3551
 0.96636	   12.6188	  -94.5959
 0.96733	   12.7326	  -94.8339
 0.96830	   12.8449	  -95.0690
 0.96926	   12.9556	  -95.3008
 0.97023	   13.0648	  -95.5293
 0.97120	   13.1722	  -95.7540
 0.97216	   13.2777	  -95.9749
 0.97313	   13.3813	  -96.1918
 0.97409	   13.4828	  -96.4043
 0.97506	   13.5822	  -96.6124
 0.97603	   13.6794	  -96.8158
 0.97699	   13.7744	  -97.0145
 0.97796	   13.8670	  -97.2084
 0.97893	   13.9572	  -97.3973
 0.97989	   14.0451	  -97.5812
 0.98086	   14.1306	  -97.7601
 0.98182	   14.2136	  -97.9339
 0.98279	   14.2943	  -98.1027
 0.98376	   14.3725	  -98.2665
 0.98472	   14.4484	  -98.4253
 0.98569	   14.5220	  -98.5793
 0.98666	   14.5932	  -98.7285
 0.98762	   14.6623	  -98.8729
 0.98859	   14.7291	  -99.0128
 0.98955	   14.7937	  -99.1481
 0.99052	   14.8563	  -99.2790
 0.99149	   14.9168	  -99.4057
 0.99245	   14.9753	  -99.5281
 0.99342	   15.0318	  -99.6464
 0.99439	   15.0864	  -99.7607
 0.99535	   15.1391	  -99.8709
 0.99632	   15.1899	  -99.9773
 0.99728	   15.2388	 -100.0797
 0.99825	   15.2858	 -100.1781
 0.99922	   15.3310	 -100.2726
 0.00018	   15.3742	 -100.3630
 0.00115	   15.4154	 -100.4493
 0.00212	   15.4546	 -100.5314
 0.00308	   15.4917	 -100.6091
 0.00405	   15.5267	 -100.6823
 0.00501	   15.5594	 -100.7508
 0.00598	   15.5899	 -100.8144
 0.00695	   15.6179	 -100.8730
 0.00791	   15.6433	 -100.9264
 0.00888	   15.6662	 -100.9742
 0.00985	   15.6864	 -101.0164
 0.01081	   15.7037	 -101.0528
 0.01178	   15.7182	 -101.0830
 0.01274	   15.7297	 -101.1071
 0.01371	   15.7381	 -101.1247
 0.01468	   15.7434	 -101.1358
 0.01564	   15.7455	 -101.1401
 0.01661	   15.7443	 -101.1377
 0.01758	   15.7399	 -101.1284
 0.01854	   15.7321	 -101.1122
 0.01951	   15.7210	 -101.0889
 0.02047	   15.7065	 -101.0587
 0.02144	   15.6887	 -101.0214
 0.02241	   15.6676	 -100.9772
 0.02337	   15.6432	 -100.9260
 0.02434	   15.6155	 -100.8681
 0.02531	   15.5846	 -100.8034
 0.02627	   15.5505	 -100.7321
 0.02724	   15.5134	 -100.6544
 0.02820	   15.4733	 -100.5704
 0.02917	   15.4302	 -100.4803
 0.03014	   15.3844	 -100.3843
 0.03110	   15.3357	 -100.2825
 0.03207	   15.2844	 -100.1752
 0.03304	   15.2306	 -100.0624
 0.03400	   15.1742	  -99.9444
 0.03497	   15.1153	  -99.8212
 0.03593	   15.0541	  -99.6930
 0.03690	   14.9904	  -99.5597
 0.03787	   14.9243	  -99.4214
 0.03883	   14.8559	  -99.2782
 0.03980	   14.7850	  -99.1299
 0.04077	   14.7117	  -98.9764
 0.04173	   14.6359	  -98.8177
 0.04270	   14.5575	  -98.6536
 0.04366	   14.4764	  -98.4840
 0.04463	   14.3927	  -98.3086
 0.04560	   14.3060	  -98.1273
 0.04656	   14.2165	  -97.9399
 0.04753	   14.1239	  -97.7462
 0.04850	   14.0282	  -97.5459
 0.04946	   13.9294	  -97.3389
 0.05043	   13.8272	  -97.1250
 0.05139	   13.7216	  -96.9041
 0.05236	   13.6126	  -96.6760
 0.05333	   13.5001	  -96.4405
 0.05429	   13.3841	  -96.1977
 0.05526	   13.2645	  -95.9473
 0.05623	   13.1413	  -95.6894
 0.05719	   13.0145	  -95.4240
 0.05816	   12.8841	  -95.1510
 0.05912	   12.7501	  -94.8706
 0.06009	   12.6125	  -94.5827
 0.06106	   12.4715	  -94.2876
 0.06202	   12.3271	  -93.9853
 0.06299	   12.1794	  -93.6761
 0.06396	   12.0284	  -93.3600
 0.06492	   11.8742	  -93.0374
 0.06589	   11.7171	  -92.7085
 0.06685	   11.5571	  -92.3735
 0.06782	   11.3942	  -92.0327
 0.06879	   11.2288	  -91.6864
 0.06975	   11.0608	  -91.3348
 0.07072	   10.8904	  -90.9781
 0.07169	   10.7177	  -90.6167
 0.07265	   10.5428	  -90.2507
 0.07362	   10.3659	  -89.8803
 0.07458	   10.1869	  -89.5057
 0.07555	   10.0060	  -89.1270
 0.07652	    9.8231	  -88.7443
 0.07748	    9.6384	  -88.3577
 0.07845	    9.4519	  -87.9672
 0.07942	    9.2634	  -87.5727
 0.08038	    9.0730	  -87.1743
 0.08135	    8.8808	  -86.7718
 0.08231	    8.6865	  -86.3652
 0.08328	    8.4902	  -85.9544
 0.08425	    8.2918	  -85.5391
 0.08521	    8.0912	  -85.1192
 0.08618	    7.8883	  -84.6946
 0.08715	    7.6831	  -84.2651
 0.08811	    7.4755	  -83.8304
 0.08908	    7.2653	  -83.3905
 0.09004	    7.0525	  -82.9452
 0.09101	    6.8371	  -82.4943
 0.09198	    6.6190	  -82.0378
 0.09294	    6.3981	  -81.5754
 0.09391	    6.1744	  -81.1071
 0.09488	    5.9478	  -80.6330
 0.09584	    5.7185	  -80.1530
 0.09681	    5.4864	  -79.6672
 0.09777	    5.2515	  -79.1756
 0.09874	    5.0140	  -78.6784
 0.09971	    4.7739	  -78.1758
 0.10067	    4.5313	  -77.6680
 0.10164	    4.2863	  -77.1553
 0.10261	    4.0391	  -76.6380
 0.10357	    3.7900	  -76.1164
 0.10454	    3.5389	  -75.5909
 0.10550	    3.2861	  -75.0619
 0.10647	    3.0319	  -74.5297
 0.10744	    2.7764	  -73.9949
 0.10840	    2.5197	  -73.4576
 0.10937	    2.2620	  -72.9183
 0.11034	    2.0035	  -72.3772
 0.11130	    1.7443	  -71.8347
 0.11227	    1.4846	  -71.2910
 0.11323	    1.2243	  -70.7463
 0.11420	    0.9636	  -70.2006
 0.11517	    0.7025	  -69.6541
 0.11613	    0.4410	  -69.1067
 0.11710	    0.1791	  -68.5585
 0.11807	   -0.0833	  -68.0094
 0.11903	   -0.3461	  -67.4594
 0.12000	   -0.6094	  -66.9081
 0.12096	   -0.8734	  -66.3556
 0.12193	   -1.1380	  -65.8017
 0.12290	   -1.4035	  -65.2461
 0.12386	   -1.6698	  -64.6887
 0.12483	   -1.9370	  -64.1293
 0.12579	   -2.2054	  -63.5678
 0.12676	   -2.4748	  -63.0038
 0.12773	   -2.7454	  -62.4374
 0.12869	   -3.0173	  -61.8684
 0.12966	   -3.2904	  -61.2966
 0.13063	   -3.5649	  -60.7221
 0.13159	   -3.8407	  -60.1449
 0.13256	   -4.1179	  -59.5648
 0.13352	   -4.3963	  -58.9819
 0.13449	   -4.6760	  -58.3965
 0.13546	   -4.9569	  -57.8085
 0.13642	   -5.2389	  -57.2182
 0.13739	   -5.5220	  -56.6258
 0.13836	   -5.8059	  -56.0315
 0.13932	   -6.0906	  -55.4356
 0.14029	   -6.3759	  -54.8384
 0.14125	   -6.6617	  -54.2403
 0.14222	   -6.9478	  -53.6415
 0.14319	   -7.2340	  -53.0424
 0.14415	   -7.5202	  -52.4433
 0.14512	   -7.8063	  -51.8446
 0.14609	   -8.0920	  -51.2466
 0.14705	   -8.3772	  -50.6496
 0.14802	   -8.6619	  -50.0538
 0.14898	   -8.9458	  -49.4594
 0.14995	   -9.2290	  -48.8667
 0.15092	   -9.5114	  -48.2757
 0.15188	   -9.7928	  -47.6866
 0.15285	  -10.0734	  -47.0994
 0.15382	  -10.3530	  -46.5142
 0.15478	  -10.6317	  -45.9308
 0.15575	  -10.9095	  -45.3494
 0.15671	  -11.1865	  -44.7696
 0.15768	  -11.4627	  -44.1915
 0.15865	  -11.7382	  -43.6148
 0.15961	  -12.0131	  -43.0395
 0.16058	  -12.2874	  -42.4653
 0.16155	  -12.5613	  -41.8920
 0.16251	  -12.8349	  -41.3194
 0.16348	  -13.1082	  -40.7473
 0.16444	  -13.3813	  -40.1757
 0.16541	  -13.6543	  -39.6042
 0.16638	  -13.9273	  -39.0328
 0.16734	  -14.2003	  -38.4614
 0.16831	  -14.4734	  -37.8899
 0.16928	  -14.7465	  -37.3182
 0.17024	  -15.0198	  -36.7463
 0.17121	  -15.2930	  -36.1743
 0.17217	  -15.5663	  -35.6022
 0.17314	  -15.8396	  -35.0302
 0.17411	  -16.1128	  -34.4585
 0.17507	  -16.3857	  -33.8872
 0.17604	  -16.6583	  -33.3166
 0.17701	  -16.9305	  -32.7470
 0.17797	  -17.2020	  -32.1786
 0.17894	  -17.4729	  -31.6118
 0.17990	  -17.7428	  -31.0468
 0.18087	  -18.0117	  -30.4839
 0.18184	  -18.2795	  -29.9235
 0.18280	  -18.5459	  -29.3658
 0.18377	  -18.8110	  -28.8109
 0.18474	  -19.0746	  -28.2593
 0.18570	  -19.3366	  -27.7109
 0.18667	  -19.5969	  -27.1659
 0.18763	  -19.8557	  -26.6244
 0.18860	  -20.1127	  -26.0864
 0.18957	  -20.3681	  -25.5519
 0.19053	  -20.6217	  -25.0209
 0.19150	  -20.8738	  -24.4933
 0.19247	  -21.1243	  -23.9690
 0.19343	  -21.3733	  -23.4478
 0.19440	  -21.6209	  -22.9296
 0.19536	  -21.8671	  -22.4143
 0.19633	  -22.1120	  -21.9017
 0.19730	  -22.3558	  -21.3915
 0.19826	  -22.5984	  -20.8836
 0.19923	  -22.8400	  -20.3778
 0.20020	  -23.0807	  -19.8740
 0.20116	  -23.3206	  -19.3721
 0.20213	  -23.5596	  -18.8717
 0.20309	  -23.7979	  -18.3730
 0.20406	  -24.0355	  -17.8758
 0.20503	  -24.2723	  -17.3799
 0.20599	  -24.5085	  -16.8855
 0.20696	  -24.7441	  -16.3925
 0.20793	  -24.9790	  -15.9009
 0.20889	  -25.2131	  -15.4109
 0.20986	  -25.4464	  -14.9224
 0.21082	  -25.6790	  -14.4357
 0.21179	  -25.9106	  -13.9509
 0.21276	  -26.1413	  -13.4681
 0.21372	  -26.3709	  -12.9875
 0.21469	  -26.5994	  -12.5093
 0.21566	  -26.8266	  -12.0338
 0.21662	  -27.0524	  -11.5610
 0.21759	  -27.2768	  -11.0913
 0.21855	  -27.4998	  -10.6247
 0.21952	  -27.7211	  -10.1614
 0.22049	  -27.9407	   -9.7017
 0.22145	  -28.1587	   -9.2455
 0.22242	  -28.3749	   -8.7930
 0.22339	  -28.5892	   -8.3443
 0.22435	  -28.8018	   -7.8994
 0.22532	  -29.0126	   -7.4583
 0.22628	  -29.2215	   -7.0210
 0.22725	  -29.4287	   -6.5874
 0.22822	  -29.6341	   -6.1574
 0.22918	  -29.8378	   -5.7310
 0.23015	  -30.0399	   -5.3081
 0.23112	  -30.2403	   -4.8885
 0.23208	  -30.4393	   -4.4720
 0.23305	  -30.6368	   -4.0586
 0.23401	  -30.8330	   -3.6480
 0.23498	  -31.0279	   -3.2401
 0.23595	  -31.2215	   -2.8347
 0.23691	  -31.4141	   -2.4318
 0.23788	  -31.6055	   -2.0311
 0.23885	  -31.7959	   -1.6325
 0.23981	  -31.9854	   -1.2360
 0.24078	  -32.1739	   -0.8415
 0.24174	  -32.3614	   -0.4488
 0.24271	  -32.5481	   -0.0581
 0.24368	  -32.7339	    0.3308
 0.24464	  -32.9188	    0.7177
 0.24561	  -33.1027	    1.1027
 0.24658	  -33.2857	    1.4856
 0.24754	  -33.4676	    1.8664
 0.24851	  -33.6484	    2.2448
 0.24947	  -33.8280	    2.6209
 0.25044	  -34.0065	    2.9943
 0.25141	  -34.1836	    3.3651
 0.25237	  -34.3594	    3.7330
 0.25334	  -34.5337	    4.0979
 0.25431	  -34.7065	    4.4596
 0.25527	  -34.8778	    4.8180
 0.25624	  -35.0474	    5.1731
 0.25720	  -35.2154	    5.5248
 0.25817	  -35.3817	    5.8729
 0.25914	  -35.5464	    6.2175
 0.26010	  -35.7093	    6.5585
 0.26107	  -35.8706	    6.8960
 0.26204	  -36.0301	    7.2300
 0.26300	  -36.1881	    7.5606
 0.26397	  -36.3444	    7.8878
 0.26493	  -36.4991	    8.2117
 0.26590	  -36.6524	    8.5324
 0.26687	  -36.8041	    8.8501
 0.26783	  -36.9545	    9.1649
 0.26880	  -37.1036	    9.4768
 0.26977	  -37.2513	    9.7860
 0.27073	  -37.3978	   10.0927
 0.27170	  -37.5432	   10.3970
 0.27266	  -37.6875	   10.6989
 0.27363	  -37.8307	   10.9987
 0.27460	  -37.9728	   11.2962
 0.27556	  -38.1140	   11.5918
 0.27653	  -38.2542	   11.8853
 0.27750	  -38.3935	   12.1768
 0.27846	  -38.5319	   12.4664
 0.27943	  -38.6693	   12.7540
 0.28039	  -38.8058	   13.0397
 0.28136	  -38.9413	   13.3234
 0.28233	  -39.0759	   13.6050
 0.28329	  -39.2095	   13.8846
 0.28426	  -39.3420	   14.1619
 0.28523	  -39.4734	   14.4370
 0.28619	  -39.6037	   14.7097
 0.28716	  -39.7328	   14.9799
 0.28812	  -39.8606	   15.2476
 0.28909	  -39.9873	   15.5126
 0.29006	  -40.1126	   15.7749
 0.29102	  -40.2365	   16.0343
 0.29199	  -40.3591	   16.2909
 0.29296	  -40.4803	   16.5446
 0.29392	  -40.6001	   16.7952
 0.29489	  -40.7184	   17.0429
 0.29585	  -40.8353	   17.2876
 0.29682	  -40.9508	   17.5293
 0.29779	  -41.0649	   17.7681
 0.29875	  -41.1775	   18.0039
 0.29972	  -41.2888	   18.2368
 0.30068	  -41.3988	   18.4670
 0.30165	  -41.5074	   18.6944
 0.30262	  -41.6148	   18.9192
 0.30358	  -41.7210	   19.1414
 0.30455	  -41.8260	   19.3612
 0.30552	  -41.9299	   19.5787
 0.30648	  -42.0328	   19.7939
 0.30745	  -42.1346	   20.0071
 0.30841	  -42.2354	   20.2181
 0.30938	  -42.3353	   20.4273
 0.31035	  -42.4343	   20.6345
 0.31131	  -42.5325	   20.8399
 0.31228	  -42.6298	   21.0436
 0.31325	  -42.7263	   21.2455
 0.31421	  -42.8219	   21.4458
 0.31518	  -42.9168	   21.6443
 0.31614	  -43.0108	   21.8411
 0.31711	  -43.1040	   22.0361
 0.31808	  -43.1963	   22.2294
 0.31904	  -43.2878	   22.4208
 0.32001	  -43.3783	   22.6103
 0.32098	  -43.4679	   22.7978
 0.32194	  -43.5565	   22.9832
 0.32291	  -43.6441	   23.1665
 0.32387	  -43.7306	   23.3476
 0.32484	  -43.8160	   23.5265
 0.32581	  -43.9003	   23.7029
 0.32677	  -43.9835	   23.8770
 0.32774	  -44.0655	   24.0486
 0.32871	  -44.1463	   24.2177
 0.32967	  -44.2259	   24.3844
 0.33064	  -44.3043	   24.5485
 0.33160	  -44.3816	   24.7102
 0.33257	  -44.4576	   24.8693
 0.33354	  -44.5324	   25.0260
 0.33450	  -44.6062	   25.1803
 0.33547	  -44.6788	   25.3322
 0.33644	  -44.7502	   25.4818
 0.33740	  -44.8207	   25.6292
 0.33837	  -44.8900	   25.7745
 0.33933	  -44.9584	   25.9176
 0.34030	  -45.0259	   26.0588
 0.34127	  -45.0924	   26.1980
 0.34223	  -45.1580	   26.3354
 0.34320	  -45.2228	   26.4710
 0.34417	  -45.2868	   26.6049
 0.34513	  -45.3500	   26.7372
 0.34610	  -45.4124	   26.8679
 0.34706	  -45.4741	   26.9970
 0.34803	  -45.5351	   27.1246
 0.34900	  -45.5954	   27.2508
 0.34996	  -45.6549	   27.3754
 0.35093	  -45.7138	   27.4985
 0.35190	  -45.7719	   27.6202
 0.35286	  -45.8293	   27.7404
 0.35383	  -45.8859	   27.8589
 0.35479	  -45.9418	   27.9760
 0.35576	  -45.9970	   28.0913
 0.35673	  -46.0513	   28.2050
 0.35769	  -46.1048	   28.3170
 0.35866	  -46.1574	   28.4271
 0.35963	  -46.2092	   28.5355
 0.36059	  -46.2600	   28.6419
 0.36156	  -46.3099	   28.7463
 0.36252	  -46.3589	   28.8489
 0.36349	  -46.4069	   28.9493
 0.36446	  -46.4539	   29.0478
 0.36542	  -46.5000	   29.1442
 0.36639	  -46.5451	   29.2385
 0.36736	  -46.5892	   29.3308
 0.36832	  -46.6323	   29.4211
 0.36929	  -46.6744	   29.5093
 0.37025	  -46.7156	   29.5956
 0.37122	  -46.7559	   29.6799
 0.37219	  -46.7953	   29.7623
 0.37315	  -46.8338	   29.8429
 0.37412	  -46.8715	   29.9217
 0.37509	  -46.9083	   29.9988
 0.37605	  -46.9443	   30.0743
 0.37702	  -46.9796	   30.1481
 0.37798	  -47.0142	   30.2205
 0.37895	  -47.0481	   30.2914
 0.37992	  -47.0813	   30.3609
 0.38088	  -47.1139	   30.4291
 0.38185	  -47.1458	   30.4959
 0.38282	  -47.1771	   30.5616
 0.38378	  -47.2079	   30.6259
 0.38475	  -47.2381	   30.6891
 0.38571	  -47.2677	   30.7510
 0.38668	  -47.2966	   30.8117
 0.38765	  -47.3251	   30.8711
 0.38861	  -47.3528	   30.9293
 0.38958	  -47.3800	   30.9862
 0.39055	  -47.4065	   31.0417
 0.39151	  -47.4324	   31.0958
 0.39248	  -47.4576	   31.1485
 0.39344	  -47.4821	   31.1998
 0.39441	  -47.5058	   31.2495
 0.39538	  -47.5288	   31.2976
 0.39634	  -47.5510	   31.3441
 0.39731	  -47.5725	   31.3890
 0.39828	  -47.5931	   31.4321
 0.39924	  -47.6129	   31.4736
 0.40021	  -47.6319	   31.5134
 0.40117	  -47.6501	   31.5514
 0.40214	  -47.6674	   31.5877
 0.40311	  -47.6839	   31.6223
 0.40407	  -47.6996	   31.6552
 0.40504	  -47.7146	   31.6864
 0.40601	  -47.7287	   31.7159
 0.40697	  -47.7420	   31.7439
 0.40794	  -47.7547	   31.7703
 0.40890	  -47.7666	   31.7952
 0.40987	  -47.7778	   31.8187
 0.41084	  -47.7883	   31.8408
 0.41180	  -47.7982	   31.8615
 0.41277	  -47.8075	   31.8809
 0.41374	  -47.8162	   31.8991
 0.41470	  -47.8243	   31.9161
 0.41567	  -47.8319	   31.9319
 0.41663	  -47.8389	   31.9466
 0.41760	  -47.8454	   31.9603
 0.41857	  -47.8514	   31.9728
 0.41953	  -47.8569	   31.9844
 0.42050	  -47.8619	   31.9949
 0.42147	  -47.8665	   32.0043
 0.42243	  -47.8705	   32.0127
 0.42340	  -47.8740	   32.0201
 0.42436	  -47.8770	   32.0263
 0.42533	  -47.8794	   32.0315
 0.42630	  -47.8813	   32.0354
 0.42726	  -47.8827	   32.0382
 0.42823	  -47.8834	   32.0398
 0.42920	  -47.8835	   32.0401
 0.43016	  -47.8831	   32.0391
 0.43113	  -47.8819	   32.0367
 0.43209	  -47.8802	   32.0330
 0.43306	  -47.8777	   32.0278
 0.43403	  -47.8745	   32.0212
 0.43499	  -47.8707	   32.0132
 0.43596	  -47.8661	   32.0037
 0.43693	  -47.8609	   31.9927
 0.43789	  -47.8549	   31.9802
 0.43886	  -47.8483	   31.9663
 0.43982	  -47.8409	   31.9509
 0.44079	  -47.8329	   31.9341
 0.44176	  -47.8242	   31.9159
 0.44272	  -47.8149	   31.8963
 0.44369	  -47.8049	   31.8755
 0.44466	  -47.7943	   31.8533
 0.44562	  -47.7832	   31.8300
 0.44659	  -47.7715	   31.8055
 0.44755	  -47.7592	   31.7798
 0.44852	  -47.7464	   31.7531
 0.44949	  -47.7332	   31.7254
 0.45045	  -47.7195	   31.6967
 0.45142	  -47.7053	   31.6671
 0.45239	  -47.6908	   31.6365
 0.45335	  -47.6757	   31.6051
 0.45432	  -47.6603	   31.5728
 0.45528	  -47.6445	   31.5397
 0.45625	  -47.6282	   31.5056
 0.45722	  -47.6115	   31.4708
 0.45818	  -47.5945	   31.4350
 0.45915	  -47.5769	   31.3983
 0.46012	  -47.5589	   31.3606
 0.46108	  -47.5405	   31.3220
 0.46205	  -47.5215	   31.2824
 0.46301	  -47.5021	   31.2417
 0.46398	  -47.4821	   31.1999
 0.46495	  -47.4616	   31.1570
 0.46591	  -47.4406	   31.1129
 0.46688	  -47.4189	   31.0676
 0.46785	  -47.3967	   31.0210
 0.46881	  -47.3738	   30.9732
 0.46978	  -47.3504	   30.9241
 0.47074	  -47.3263	   30.8737
 0.47171	  -47.3016	   30.8220
 0.47268	  -47.2763	   30.7690
 0.47364	  -47.2503	   30.7148
 0.47461	  -47.2238	   30.6592
 0.47558	  -47.1967	   30.6024
 0.47654	  -47.1689	   30.5444
 0.47751	  -47.1406	   30.4851
 0.47847	  -47.1118	   30.4247
 0.47944	  -47.0824	   30.3632
 0.48041	  -47.0525	   30.3007
 0.48137	  -47.0221	   30.2371
 0.48234	  -46.9913	   30.1725
 0.48331	  -46.9600	   30.1070
 0.48427	  -46.9283	   30.0406
 0.48524	  -46.8962	   29.9734
 0.48620	  -46.8636	   29.9053
 0.48717	  -46.8307	   29.8365
 0.48814	  -46.7975	   29.7668
 0.48910	  -46.7638	   29.6964
 0.49007	  -46.7298	   29.6253
 0.49104	  -46.6955	   29.5534
 0.49200	  -46.6608	   29.4808
 0.49297	  -46.6257	   29.4073
 0.49393	  -46.5902	   29.3331
 0.49490	  -46.5544	   29.2581
 0.49587	  -46.5181	   29.1821
 0.49683	  -46.4814	   29.1053
 0.49780	  -46.4443	   29.0276
 0.49877	  -46.4067	   28.9489
 0.49973	  -46.3686	   28.8692
 0.50070	  -46.3300	   28.7885
 0.50166	  -46.2910	   28.7067
 0.50263	  -46.2513	   28.6238
 0.50360	  -46.2112	   28.5397
 0.50456	  -46.1705	   28.4545
 0.50553	  -46.1292	   28.3681
 0.50650	  -46.0873	   28.2805
 0.50746	  -46.0449	   28.1917
 0.50843	  -46.0019	   28.1017
 0.50939	  -45.9584	   28.0106
 0.51036	  -45.9143	   27.9183
 0.51133	  -45.8697	   27.8249
 0.51229	  -45.8245	   27.7304
 0.51326	  -45.7789	   27.6349
 0.51422	  -45.7327	   27.5383
 0.51519	  -45.6861	   27.4408
 0.51616	  -45.6391	   27.3423
 0.51712	  -45.5917	   27.2430
 0.51809	  -45.5438	   27.1428
 0.51906	  -45.4956	   27.0419
 0.52002	  -45.4470	   26.9402
 0.52099	  -45.3981	   26.8379
 0.52195	  -45.3489	   26.7348
 0.52292	  -45.2993	   26.6311
 0.52389	  -45.2494	   26.5267
 0.52485	  -45.1993	   26.4217
 0.52582	  -45.1488	   26.3160
 0.52679	  -45.0980	   26.2097
 0.52775	  -45.0469	   26.1027
 0.52872	  -44.9954	   25.9950
 0.52968	  -44.9436	   25.8865
 0.53065	  -44.8914	   25.7773
 0.53162	  -44.8388	   25.6673
 0.53258	  -44.7859	   25.5564
 0.53355	  -44.7325	   25.4446
 0.53452	  -44.6786	   25.3319
 0.53548	  -44.6243	   25.2182
 0.53645	  -44.5695	   25.1035
 0.53741	  -44.5142	   24.9878
 0.53838	  -44.4584	   24.8710
 0.53935	  -44.4021	   24.7531
 0.54031	  -44.3452	   24.6341
 0.54128	  -44.2878	   24.5139
 0.54225	  -44.2299	   24.3927
 0.54321	  -44.1714	   24.2704
 0.54418	  -44.1125	   24.1470
 0.54514	  -44.0530	   24.0225
 0.54611	  -43.9930	   23.8969
 0.54708	  -43.9326	   23.7704
 0.54804	  -43.8717	   23.6429
 0.54901	  -43.8103	   23.5145
 0.54998	  -43.7485	   23.3851
 0.55094	  -43.6863	   23.2550
 0.55191	  -43.6238	   23.1240
 0.55287	  -43.5608	   22.9923
 0.55384	  -43.4976	   22.8599
 0.55481	  -43.4340	   22.7269
 0.55577	  -43.3701	   22.5931
 0.55674	  -43.3059	   22.4588
 0.55771	  -43.2415	   22.3239
 0.55867	  -43.1767	   22.1883
 0.55964	  -43.1117	   22.0522
 0.56060	  -43.0464	   21.9155
 0.56157	  -42.9808	   21.7782
 0.56254	  -42.9149	   21.6403
 0.56350	  -42.8486	   21.5017
 0.56447	  -42.7821	   21.3624
 0.56544	  -42.7152	   21.2224
 0.56640	  -42.6480	   21.0816
 0.56737	  -42.5803	   20.9400
 0.56833	  -42.5123	   20.7976
 0.56930	  -42.4438	   20.6542
 0.57027	  -42.3749	   20.5100
 0.57123	  -42.3055	   20.3647
 0.57220	  -42.2356	   20.2185
 0.57317	  -42.1652	   20.0712
 0.57413	  -42.0943	   19.9229
 0.57510	  -42.0230	   19.7734
 0.57606	  -41.9511	   19.6229
 0.57703	  -41.8786	   19.4713
 0.57800	  -41.8057	   19.3187
 0.57896	  -41.7322	   19.1650
 0.57993	  -41.6583	   19.0102
 0.58090	  -41.5839	   18.8544
 0.58186	  -41.5090	   18.6977
 0.58283	  -41.4337	   18.5400
 0.58379	  -41.3579	   18.3815
 0.58476	  -41.2818	   18.2222
 0.58573	  -41.2053	   18.0620
 0.58669	  -41.1284	   17.9011
 0.58766	  -41.0513	   17.7396
 0.58863	  -40.9738	   17.5774
 0.58959	  -40.8960	   17.4146
 0.59056	  -40.8180	   17.2513
 0.59152	  -40.7397	   17.0874
 0.59249	  -40.6611	   16.9230
 0.59346	  -40.5823	   16.7580
 0.59442	  -40.5032	   16.5925
 0.59539	  -40.4239	   16.4265
 0.59636	  -40.3443	   16.2600
 0.59732	  -40.2645	   16.0928
 0.59829	  -40.1843	   15.9250
 0.59925	  -40.1038	   15.7566
 0.60022	  -40.0230	   15.5874
 0.60119	  -39.9418	   15.4175
 0.60215	  -39.8603	   15.2468
 0.60312	  -39.7783	   15.0752
 0.60409	  -39.6959	   14.9028
 0.60505	  -39.6131	   14.7294
 0.60602	  -39.5298	   14.5550
 0.60698	  -39.4460	   14.3797
 0.60795	  -39.3617	   14.2032
 0.60892	  -39.2769	   14.0258
 0.60988	  -39.1916	   13.8472
 0.61085	  -39.1058	   13.6676
 0.61182	  -39.0195	   13.4870
 0.61278	  -38.9327	   13.3053
 0.61375	  -38.8454	   13.1225
 0.61471	  -38.7576	   12.9388
 0.61568	  -38.6693	   12.7541
 0.61665	  -38.5806	   12.5684
 0.61761	  -38.4915	   12.3819
 0.61858	  -38.4020	   12.1945
 0.61955	  -38.3121	   12.0064
 0.62051	  -38.2219	   11.8176
 0.62148	  -38.1313	   11.6280
 0.62244	  -38.0405	   11.4379
 0.62341	  -37.9494	   11.2471
 0.62438	  -37.8579	   11.0557
 0.62534	  -37.7663	   10.8639
 0.62631	  -37.6744	   10.6715
 0.62728	  -37.5822	   10.4786
 0.62824	  -37.4898	   10.2852
 0.62921	  -37.3972	   10.0914
 0.63017	  -37.3043	    9.8969
 0.63114	  -37.2112	    9.7020
 0.63211	  -37.1177	    9.5064
 0.63307	  -37.0240	    9.3103
 0.63404	  -36.9300	    9.1135
 0.63501	  -36.8356	    8.9159
 0.63597	  -36.7409	    8.7176
 0.63694	  -36.6457	    8.5186
 0.63790	  -36.5502	    8.3186
 0.63887	  -36.4543	    8.1177
 0.63984	  -36.3578	    7.9159
 0.64080	  -36.2609	    7.7131
 0.64177	  -36.1635	    7.5092
 0.64274	  -36.0656	    7.3043
 0.64370	  -35.9672	    7.0983
 0.64467	  -35.8682	    6.8911
 0.64563	  -35.7688	    6.6829
 0.64660	  -35.6688	    6.4737
 0.64757	  -35.5683	    6.2633
 0.64853	  -35.4673	    6.0519
 0.64950	  -35.3658	    5.8395
 0.65047	  -35.2638	    5.6261
 0.65143	  -35.1615	    5.4118
 0.65240	  -35.0587	    5.1966
 0.65336	  -34.9555	    4.9807
 0.65433	  -34.8520	    4.7640
 0.65530	  -34.7481	    4.5466
 0.65626	  -34.6439	    4.3286
 0.65723	  -34.5395	    4.1100
 0.65820	  -34.4348	    3.8908
 0.65916	  -34.3299	    3.6712
 0.66013	  -34.2247	    3.4511
 0.66109	  -34.1193	    3.2305
 0.66206	  -34.0137	    3.0094
 0.66303	  -33.9079	    2.7879
 0.66399	  -33.8018	    2.5660
 0.66496	  -33.6955	    2.3435
 0.66593	  -33.5890	    2.1205
 0.66689	  -33.4822	    1.8969
 0.66786	  -33.3751	    1.6727
 0.66882	  -33.2676	    1.4479
 0.66979	  -33.1598	    1.2223
 0.67076	  -33.0517	    0.9959
 0.67172	  -32.9431	    0.7686
 0.67269	  -32.8341	    0.5405
 0.67366	  -32.7246	    0.3114
 0.67462	  -32.6147	    0.0813
 0.67559	  -32.5043	   -0.1499
 0.67655	  -32.3933	   -0.3821
 0.67752	  -32.2819	   -0.6154
 0.67849	  -32.1699	   -0.8498
 0.67945	  -32.0573	   -1.0854
 0.68042	  -31.9443	   -1.3220
 0.68139	  -31.8307	   -1.5598
 0.68235	  -31.7166	   -1.7986
 0.68332	  -31.6020	   -2.0385
 0.68428	  -31.4869	   -2.2793
 0.68525	  -31.3714	   -2.5211
 0.68622	  -31.2554	   -2.7638
 0.68718	  -31.1391	   -3.0073
 0.68815	  -31.0224	   -3.2516
 0.68912	  -30.9053	   -3.4966
 0.69008	  -30.7880	   -3.7423
 0.69105	  -30.6703	   -3.9885
 0.69201	  -30.5524	   -4.2353
 0.69298	  -30.4342	   -4.4826
 0.69395	  -30.3159	   -4.7304
 0.69491	  -30.1973	   -4.9786
 0.69588	  -30.0785	   -5.2272
 0.69685	  -29.9595	   -5.4763
 0.69781	  -29.8403	   -5.7259
 0.69878	  -29.7208	   -5.9759
 0.69974	  -29.6011	   -6.2264
 0.70071	  -29.4812	   -6.4774
 0.70168	  -29.3610	   -6.7290
 0.70264	  -29.2405	   -6.9812
 0.70361	  -29.1196	   -7.2342
 0.70458	  -28.9984	   -7.4879
 0.70554	  -28.8768	   -7.7424
 0.70651	  -28.7548	   -7.9978
 0.70747	  -28.6323	   -8.2541
 0.70844	  -28.5094	   -8.5115
 0.70941	  -28.3859	   -8.7699
 0.71037	  -28.2619	   -9.0294
 0.71134	  -28.1374	   -9.2900
 0.71231	  -28.0124	   -9.5518
 0.71327	  -27.8867	   -9.8148
 0.71424	  -27.7605	  -10.0789
 0.71520	  -27.6338	  -10.3442
 0.71617	  -27.5065	  -10.6106
 0.71714	  -27.3787	  -10.8781
 0.71810	  -27.2503	  -11.1468
 0.71907	  -27.1215	  -11.4164
 0.72004	  -26.9923	  -11.6869
 0.72100	  -26.8626	  -11.9584
 0.72197	  -26.7325	  -12.2306
 0.72293	  -26.6021	  -12.5036
 0.72390	  -26.4714	  -12.7772
 0.72487	  -26.3403	  -13.0514
 0.72583	  -26.2091	  -13.3262
 0.72680	  -26.0776	  -13.6014
 0.72776	  -25.9459	  -13.8771
 0.72873	  -25.8140	  -14.1531
 0.72970	  -25.6819	  -14.4296
 0.73066	  -25.5497	  -14.7064
 0.73163	  -25.4172	  -14.9835
 0.73260	  -25.2846	  -15.2611
 0.73356	  -25.1518	  -15.5391
 0.73453	  -25.0188	  -15.8175
 0.73549	  -24.8855	  -16.0965
 0.73646	  -24.7520	  -16.3760
 0.73743	  -24.6181	  -16.6562
 0.73839	  -24.4839	  -16.9371
 0.73936	  -24.3493	  -17.2188
 0.74033	  -24.2143	  -17.5013
 0.74129	  -24.0789	  -17.7848
 0.74226	  -23.9430	  -18.0692
 0.74322	  -23.8066	  -18.3547
 0.74419	  -23.6697	  -18.6413
 0.74516	  -23.5322	  -18.9290
 0.74612	  -23.3942	  -19.2179
 0.74709	  -23.2556	  -19.5080
 0.74806	  -23.1164	  -19.7993
 0.74902	  -22.9767	  -20.0918
 0.74999	  -22.8364	  -20.3854
 0.75095	  -22.6956	  -20.6802
 0.75192	  -22.5542	  -20.9760
 0.75289	  -22.4124	  -21.2729
 0.75385	  -22.2701	  -21.5708
 0.75482	  -22.1273	  -21.8696
 0.75579	  -21.9842	  -22.1692
 0.75675	  -21.8407	  -22.4695
 0.75772	  -21.6969	  -22.7705
 0.75868	  -21.5528	  -23.0721
 0.75965	  -21.4085	  -23.3742
 0.76062	  -21.2639	  -23.6768
 0.76158	  -21.1191	  -23.9798
 0.76255	  -20.9742	  -24.2831
 0.76352	  -20.8291	  -24.5868
 0.76448	  -20.6839	  -24.8908
 0.76545	  -20.5385	  -25.1951
 0.76641	  -20.3930	  -25.4996
 0.76738	  -20.2473	  -25.8045
 0.76835	  -20.1015	  -26.1098
 0.76931	  -19.9554	  -26.4155
 0.77028	  -19.8092	  -26.7217
 0.77125	  -19.6626	  -27.0284
 0.77221	  -19.5158	  -27.3357
 0.77318	  -19.3687	  -27.6436
 0.77414	  -19.2212	  -27.9524
 0.77511	  -19.0733	  -28.2620
 0.77608	  -18.9249	  -28.5724
 0.77704	  -18.7761	  -28.8839
 0.77801	  -18.6268	  -29.1965
 0.77898	  -18.4769	  -29.5102
 0.77994	  -18.3265	  -29.8250
 0.78091	  -18.1755	  -30.1410
 0.78187	  -18.0239	  -30.4583
 0.78284	  -17.8718	  -30.7768
 0.78381	  -17.7190	  -31.0965
 0.78477	  -17.5657	  -31.4173
 0.78574	  -17.4119	  -31.7394
 0.78671	  -17.2575	  -32.0625
 0.78767	  -17.1027	  -32.3866
 0.78864	  -16.9474	  -32.7117
 0.78960	  -16.7916	  -33.0376
 0.79057	  -16.6356	  -33.3642
 0.79154	  -16.4792	  -33.6916
 0.79250	  -16.3225	  -34.0194
 0.79347	  -16.1657	  -34.3478
 0.79444	  -16.0086	  -34.6765
 0.79540	  -15.8514	  -35.0055
 0.79637	  -15.6942	  -35.3347
 0.79733	  -15.5368	  -35.6641
 0.79830	  -15.3793	  -35.9937
 0.79927	  -15.2218	  -36.3233
 0.80023	  -15.0643	  -36.6531
 0.80120	  -14.9066	  -36.9831
 0.80217	  -14.7489	  -37.3132
 0.80313	  -14.5911	  -37.6435
 0.80410	  -14.4332	  -37.9741
 0.80506	  -14.2751	  -38.3050
 0.80603	  -14.1167	  -38.6363
 0.80700	  -13.9582	  -38.9682
 0.80796	  -13.7994	  -39.3006
 0.80893	  -13.6402	  -39.6338
 0.80990	  -13.4807	  -39.9677
 0.81086	  -13.3207	  -40.3024
 0.81183	  -13.1604	  -40.6381
 0.81279	  -12.9995	  -40.9748
 0.81376	  -12.8381	  -41.3126
 0.81473	  -12.6762	  -41.6515
 0.81569	  -12.5138	  -41.9915
 0.81666	  -12.3508	  -42.3326
 0.81763	  -12.1873	  -42.6749
 0.81859	  -12.0232	  -43.0183
 0.81956	  -11.8586	  -43.3627
 0.82052	  -11.6936	  -43.7082
 0.82149	  -11.5280	  -44.0547
 0.82246	  -11.3621	  -44.4020
 0.82342	  -11.1958	  -44.7501
 0.82439	  -11.0292	  -45.0989
 0.82536	  -10.8623	  -45.4482
 0.82632	  -10.6951	  -45.7980
 0.82729	  -10.5278	  -46.1482
 0.82825	  -10.3604	  -46.4986
 0.82922	  -10.1929	  -46.8492
 0.83019	  -10.0254	  -47.1998
 0.83115	   -9.8579	  -47.5505
 0.83212	   -9.6904	  -47.9010
 0.83309	   -9.5229	  -48.2515
 0.83405	   -9.3556	  -48.6019
 0.83502	   -9.1882	  -48.9521
 0.83598	   -9.0210	  -49.3021
 0.83695	   -8.8538	  -49.6521
 0.83792	   -8.6866	  -50.0020
 0.83888	   -8.5195	  -50.3519
 0.83985	   -8.3522	  -50.7018
 0.84082	   -8.1850	  -51.0519
 0.84178	   -8.0176	  -51.4023
 0.84275	   -7.8501	  -51.7529
 0.84371	   -7.6824	  -52.1039
 0.84468	   -7.5144	  -52.4555
 0.84565	   -7.3461	  -52.8077
 0.84661	   -7.1775	  -53.1607
 0.84758	   -7.0085	  -53.5143
 0.84855	   -6.8391	  -53.8689
 0.84951	   -6.6693	  -54.2244
 0.85048	   -6.4990	  -54.5808
 0.85144	   -6.3283	  -54.9382
 0.85241	   -6.1571	  -55.2965
 0.85338	   -5.9854	  -55.6558
 0.85434	   -5.8133	  -56.0160
 0.85531	   -5.6408	  -56.3771
 0.85628	   -5.4679	  -56.7389
 0.85724	   -5.2948	  -57.1014
 0.85821	   -5.1213	  -57.4644
 0.85917	   -4.9477	  -57.8278
 0.86014	   -4.7739	  -58.1915
 0.86111	   -4.6001	  -58.5553
 0.86207	   -4.4263	  -58.9192
 0.86304	   -4.2525	  -59.2828
 0.86401	   -4.0789	  -59.6462
 0.86497	   -3.9055	  -60.0093
 0.86594	   -3.7323	  -60.3718
 0.86690	   -3.5593	  -60.7338
 0.86787	   -3.3867	  -61.0952
 0.86884	   -3.2143	  -61.4559
 0.86980	   -3.0423	  -61.8160
 0.87077	   -2.8706	  -62.1753
 0.87174	   -2.6992	  -62.5340
 0.87270	   -2.5281	  -62.8922
 0.87367	   -2.3573	  -63.2498
 0.87463	   -2.1867	  -63.6069
 0.87560	   -2.0162	  -63.9636
 0.87657	   -1.8459	  -64.3201
 0.87753	   -1.6757	  -64.6764
 0.87850	   -1.5055	  -65.0326
 0.87947	   -1.3353	  -65.3889
 0.88043	   -1.1650	  -65.7453
 0.88140	   -0.9946	  -66.1020
 0.88236	   -0.8241	  -66.4589
 0.88333	   -0.6533	  -66.8162
 0.88430	   -0.4824	  -67.1740
 0.88526	   -0.3113	  -67.5322
 0.88623	   -0.1399	  -67.8910
 0.88720	    0.0317	  -68.2502
 0.88816	    0.2036	  -68.6098
 0.88913	    0.3756	  -68.9699
 0.89009	    0.5478	  -69.3303
 0.89106	    0.7201	  -69.6909
 0.89203	    0.8924	  -70.0516
 0.89299	    1.0648	  -70.4124
 0.89396	    1.2371	  -70.7730
 0.89493	    1.4092	  -71.1333
 0.89589	    1.5812	  -71.4932
 0.89686	    1.7528	  -71.8525
 0.89782	    1.9241	  -72.2110
 0.89879	    2.0950	  -72.5687
 0.89976	    2.2653	  -72.9253
 0.90072	    2.4352	  -73.2807
 0.90169	    2.6044	  -73.6349
 0.90266	    2.7730	  -73.9878
 0.90362	    2.9409	  -74.3392
 0.90459	    3.1080	  -74.6891
 0.90555	    3.2745	  -75.0375
 0.90652	    3.4403	  -75.3845
 0.90749	    3.6053	  -75.7299
 0.90845	    3.7696	  -76.0739
 0.90942	    3.9333	  -76.4164
 0.91039	    4.0963	  -76.7576
 0.91135	    4.2587	  -77.0975
 0.91232	    4.4205	  -77.4363
 0.91328	    4.5819	  -77.7739
 0.91425	    4.7428	  -78.1107
 0.91522	    4.9032	  -78.4465
 0.91618	    5.0633	  -78.7816
 0.91715	    5.2231	  -79.1161
 0.91811	    5.3826	  -79.4500
 0.91908	    5.5419	  -79.7834
 0.92005	    5.7010	  -80.1164
 0.92101	    5.8600	  -80.4490
 0.92198	    6.0187	  -80.7813
 0.92295	    6.1773	  -81.1133
 0.92391	    6.3357	  -81.4448
 0.92488	    6.4939	  -81.7759
 0.92584	    6.6518	  -82.1064
 0.92681	    6.8094	  -82.4363
 0.92778	    6.9666	  -82.7654
 0.92874	    7.1234	  -83.0936
 0.92971	    7.2796	  -83.4206
 0.93068	    7.4352	  -83.7463
 0.93164	    7.5901	  -84.0704
 0.93261	    7.7442	  -84.3929
 0.93357	    7.8973	  -84.7135
 0.93454	    8.0495	  -85.0319
 0.93551	    8.2006	  -85.3481
 0.93647	    8.3505	  -85.6619
 0.93744	    8.4992	  -85.9731
 0.93841	    8.6466	  -86.2816
 0.93937	    8.7926	  -86.5873
 0.94034	    8.9373	  -86.8902
 0.94130	    9.0807	  -87.1902
 0.94227	    9.2226	  -87.4874
 0.94324	    9.3632	  -87.7816
 0.94420	    9.5024	  -88.0729
 0.94517	    9.6402	  -88.3615
 0.94614	    9.7768	  -88.6473
 0.94710	    9.9121	  -88.9304
 0.94807	   10.0461	  -89.2109
 0.94903	   10.1789	  -89.4890
 0.95000	   10.3106	  -89.7647
 0.95097	   10.4413	  -90.0380
 0.95193	   10.5708	  -90.3093
 0.95290	   10.6994	  -90.5784
 0.95387	   10.8270	  -90.8455
 0.95483	   10.9537	  -91.1106
 0.95580	   11.0795	  -91.3739
 0.95676	   11.2044	  -91.6354
 0.95773	   11.3284	  -91.8950
 0.95870	   11.4516	  -92.1527
 0.95966	   11.5738	  -92.4086
 0.96063	   11.6951	  -92.6625
 0.96160	   11.8155	  -92.9144
 0.96256	   11.9348	  -93.1642
 0.96353	   12.0531	  -93.4117
 0.96449	   12.1702	  -93.6568
 0.96546	   12.2860	  -93.8992
 0.96643	   12.4005	  -94.1390
 0.96739	   12.5136	  -94.3757
 0.96836	   12.6252	  -94.6093
 0.96933	   12.7352	  -94.8395
 0.97029	   12.8435	  -95.0661
 0.97126	   12.9500	  -95.2890
 0.97222	   13.0546	  -95.5079
 0.97319	   13.1572	  -95.7227
 0.97416	   13.2578	  -95.9332
 0.97512	   13.3562	  -96.1393
 0.97609	   13.4525	  -96.3409
 0.97706	   13.5466	  -96.5379
 0.97802	   13.6385	  -96.7301
 0.97899	   13.7281	  -96.9176
 0.97995	   13.8154	  -97.1003
 0.98092	   13.9004	  -97.2782
 0.98189	   13.9831	  -97.4513
 0.98285	   14.0635	  -97.6197
 0.98382	   14.1417	  -97.7834
 0.98479	   14.2177	  -97.9425
 0.98575	   14.2915	  -98.0970
 0.98672	   14.3632	  -98.2470
 0.98768	   14.4328	  -98.3927
 0.98865	   14.5004	  -98.5342
 0.98962	   14.5660	  -98.6715
 0.99058	   14.6297	  -98.8049
 0.99155	   14.6916	  -98.9343
 0.99252	   14.7516	  -99.0599
 0.99348	   14.8098	  -99.1818
 0.99445	   14.8663	  -99.3000
 0.99541	   14.9211	  -99.4146
 0.99638	   14.9741	  -99.5255
 0.99735	   15.0253	  -99.6328
 0.99831	   15.0748	  -99.7363
 0.99928	   15.1224	  -99.8361
 0.00025	   15.1682	  -99.9319
 0.00121	   15.2120	 -100.0236
 0.00218	   15.2538	 -100.1111
 0.00314	   15.2935	 -100.1942
 0.00411	   15.3310	 -100.2727
 0.00508	   15.3662	 -100.3463
 0.00604	   15.3990	 -100.4149
 0.00701	   15.4292	 -100.4782
 0.00798	   15.4568	 -100.5359
 0.00894	   15.4816	 -100.5880
 0.00991	   15.5037	 -100.6341
 0.01087	   15.5228	 -100.6742
 0.01184	   15.5390	 -100.7080
 0.01281	   15.5521	 -100.7354
 0.01377	   15.5621	 -100.7563
 0.01474	   15.5689	 -100.7707
 0.01571	   15.5726	 -100.7784
 0.01667	   15.5731	 -100.7793
 0.01764	   15.5703	 -100.7736
 0.01860	   15.5644	 -100.7611
 0.01957	   15.5552	 -100.7420
 0.02054	   15.5429	 -100.7162
 0.02150	   15.5274	 -100.6838
 0.02247	   15.5089	 -100.6449
 0.02344	   15.4873	 -100.5997
 0.02440	   15.4627	 -100.5482
 0.02537	   15.4351	 -100.4906
 0.02633	   15.4048	 -100.4271
 0.02730	   15.3716	 -100.3576
 0.02827	   15.3357	 -100.2825
 0.02923	   15.2972	 -100.2018
 0.03020	   15.2560	 -100.1157
 0.03117	   15.2124	 -100.0243
 0.03213	   15.1662	  -99.9277
 0.03310	   15.1176	  -99.8260
 0.03406	   15.0666	  -99.7192
 0.03503	   15.0131	  -99.6074
 0.03600	   14.9573	  -99.4905
 0.03696	   14.8991	  -99.3687
 0.03793	   14.8385	  -99.2418
 0.03890	   14.7754	  -99.1097
 0.03986	   14.7098	  -98.9724
 0.04083	   14.6416	  -98.8297
 0.04179	   14.5708	  -98.6815
 0.04276	   14.4973	  -98.5277
 0.04373	   14.4211	  -98.3681
 0.04469	   14.3419	  -98.2024
 0.04566	   14.2598	  -98.0306
 0.04663	   14.1747	  -97.8524
 0.04759	   14.0864	  -97.6676
 0.04856	   13.9949	  -97.4761
 0.04952	   13.9001	  -97.2777
 0.05049	   13.8020	  -97.0722
 0.05146	   13.7003	  -96.8595
 0.05242	   13.5952	  -96.6396
 0.05339	   13.4866	  -96.4121
 0.05436	   13.3743	  -96.1772
 0.05532	   13.2585	  -95.9348
 0.05629	   13.1391	  -95.6848
 0.05725	   13.0160	  -95.4272
 0.05822	   12.8894	  -95.1622
 0.05919	   12.7592	  -94.8898
 0.06015	   12.6256	  -94.6101
 0.06112	   12.4886	  -94.3233
 0.06209	   12.3483	  -94.0296
 0.06305	   12.2047	  -93.7291
 0.06402	   12.0581	  -93.4222
 0.06498	   11.9085	  -93.1091
 0.06595	   11.7561	  -92.7901
 0.06692	   11.6010	  -92.4654
 0.06788	   11.4433	  -92.1354
 0.06885	   11.2832	  -91.8003
 0.06982	   11.1208	  -91.4604
 0.07078	   10.9562	  -91.1159
 0.07175	   10.7895	  -90.7670
 0.07271	   10.6208	  -90.4138
 0.07368	   10.4501	  -90.0565
 0.07465	   10.2774	  -89.6951
 0.07561	   10.1028	  -89.3297
 0.07658	    9.9263	  -88.9603
 0.07755	    9.7479	  -88.5868
 0.07851	    9.5675	  -88.2091
 0.07948	    9.3850	  -87.8272
 0.08044	    9.2004	  -87.4408
 0.08141	    9.0136	  -87.0499
 0.08238	    8.8245	  -86.6542
 0.08334	    8.6331	  -86.2535
 0.08431	    8.4393	  -85.8477
 0.08528	    8.2429	  -85.4367
 0.08624	    8.0438	  -85.0201
 0.08721	    7.8421	  -84.5979
 0.08817	    7.6376	  -84.1699
 0.08914	    7.4303	  -83.7359
 0.09011	    7.2201	  -83.2960
 0.09107	    7.0070	  -82.8500
 0.09204	    6.7910	  -82.3979
 0.09301	    6.5721	  -81.9397
 0.09397	    6.3503	  -81.4754
 0.09494	    6.1256	  -81.0051
 0.09590	    5.8981	  -80.5289
 0.09687	    5.6679	  -80.0470
 0.09784	    5.4350	  -79.5596
 0.09880	    5.1996	  -79.0668
 0.09977	    4.9617	  -78.5690
 0.10074	    4.7216	  -78.0664
 0.10170	    4.4794	  -77.5593
 0.10267	    4.2351	  -77.0482
 0.10363	    3.9891	  -76.5332
 0.10460	    3.7414	  -76.0148
 0.10557	    3.4922	  -75.4932
 0.10653	    3.2417	  -74.9689
 0.10750	    2.9900	  -74.4420
 0.10847	    2.7372	  -73.9130
 0.10943	    2.4836	  -73.3820
 0.11040	    2.2291	  -72.8493
 0.11136	    1.9738	  -72.3151
 0.11233	    1.7179	  -71.7794
 0.11330	    1.4614	  -71.2425
 0.11426	    1.2042	  -70.7042
 0.11523	    0.9465	  -70.1647
 0.11619	    0.6881	  -69.6240
 0.11716	    0.4291	  -69.0819
 0.11813	    0.1694	  -68.5384
 0.11909	   -0.0910	  -67.9933
 0.12006	   -0.3522	  -67.4465
 0.12103	   -0.6144	  -66.8978
 0.12199	   -0.8775	  -66.3471
 0.12296	   -1.1417	  -65.7942
 0.12392	   -1.4070	  -65.2388
 0.12489	   -1.6735	  -64.6809
 0.12586	   -1.9414	  -64.1202
 0.12682	   -2.2107	  -63.5566
 0.12779	   -2.4814	  -62.9900
 0.12876	   -2.7536	  -62.4203
 0.12972	   -3.0273	  -61.8474
 0.13069	   -3.3025	  -61.2713
 0.13165	   -3.5793	  -60.6920
 0.13262	   -3.8576	  -60.1096
 0.13359	   -4.1372	  -59.5242
 0.13455	   -4.4183	  -58.9360
 0.13552	   -4.7005	  -58.3451
 0.13649	   -4.9840	  -57.7519
 0.13745	   -5.2684	  -57.1567
 0.13842	   -5.5536	  -56.5597
 0.13938	   -5.8394	  -55.9613
 0.14035	   -6.1258	  -55.3620
 0.14132	   -6.4124	  -54.7620
 0.14228	   -6.6992	  -54.1618
 0.14325	   -6.9859	  -53.5618
 0.14422	   -7.2723	  -52.9622
 0.14518	   -7.5584	  -52.3634
 0.14615	   -7.8440	  -51.7657
 0.14711	   -8.1289	  -51.1694
 0.14808	   -8.4131	  -50.5745
 0.14905	   -8.6965	  -49.9812
 0.15001	   -8.9792	  -49.3897
 0.15098	   -9.2609	  -48.7999
 0.15195	   -9.5419	  -48.2118
 0.15291	   -9.8220	  -47.6255
 0.15388	  -10.1014	  -47.0407
 0.15484	  -10.3801	  -46.4574
 0.15581	  -10.6582	  -45.8754
 0.15678	  -10.9357	  -45.2946
 0.15774	  -11.2127	  -44.7147
 0.15871	  -11.4894	  -44.1356
 0.15968	  -11.7658	  -43.5570
 0.16064	  -12.0420	  -42.9789
 0.16161	  -12.3181	  -42.4010
 0.16257	  -12.5942	  -41.8231
 0.16354	  -12.8703	  -41.2452
 0.16451	  -13.1466	  -40.6670
 0.16547	  -13.4229	  -40.0886
 0.16644	  -13.6994	  -39.5098
 0.16741	  -13.9761	  -38.9307
 0.16837	  -14.2530	  -38.3512
 0.16934	  -14.5299	  -37.7715
 0.17030	  -14.8070	  -37.1916
 0.17127	  -15.0841	  -36.6117
 0.17224	  -15.3611	  -36.0318
 0.17320	  -15.6380	  -35.4523
 0.17417	  -15.9146	  -34.8734
 0.17514	  -16.1908	  -34.2953
 0.17610	  -16.4665	  -33.7182
 0.17707	  -16.7415	  -33.1425
 0.17803	  -17.0158	  -32.5684
 0.17900	  -17.2892	  -31.9962
 0.17997	  -17.5615	  -31.4263
 0.18093	  -17.8326	  -30.8588
 0.18190	  -18.1025	  -30.2939
 0.18287	  -18.3710	  -29.7320
 0.18383	  -18.6380	  -29.1731
 0.18480	  -18.9035	  -28.6174
 0.18576	  -19.1674	  -28.0649
 0.18673	  -19.4297	  -27.5159
 0.18770	  -19.6904	  -26.9702
 0.18866	  -19.9495	  -26.4279
 0.18963	  -20.2070	  -25.8890
 0.19060	  -20.4629	  -25.3533
 0.19156	  -20.7174	  -24.8207
 0.19253	  -20.9704	  -24.2911
 0.19349	  -21.2220	  -23.7644
 0.19446	  -21.4724	  -23.2404
 0.19543	  -21.7216	  -22.7189
 0.19639	  -21.9696	  -22.1997
 0.19736	  -22.2167	  -21.6826
 0.19833	  -22.4628	  -21.1675
 0.19929	  -22.7080	  -20.6541
 0.20026	  -22.9525	  -20.1424
 0.20122	  -23.1963	  -19.6322
 0.20219	  -23.4394	  -19.1234
 0.20316	  -23.6819	  -18.6158
 0.20412	  -23.9238	  -18.1095
 0.20509	  -24.1650	  -17.6045
 0.20606	  -24.4057	  -17.1008
 0.20702	  -24.6457	  -16.5983
 0.20799	  -24.8851	  -16.0974
 0.20895	  -25.1237	  -15.5980
 0.20992	  -25.3615	  -15.1003
 0.21089	  -25.5984	  -14.6045
 0.21185	  -25.8342	  -14.1108
 0.21282	  -26.0690	  -13.6195
 0.21379	  -26.3025	  -13.1307
 0.21475	  -26.5346	  -12.6448
 0.21572	  -26.7654	  -12.1619
 0.21668	  -26.9946	  -11.6821
 0.21765	  -27.2221	  -11.2058
 0.21862	  -27.4480	  -10.7331
 0.21958	  -27.6720	  -10.2641
 0.22055	  -27.8943	   -9.7989
 0.22152	  -28.1147	   -9.3375
 0.22248	  -28.3333	   -8.8801
 0.22345	  -28.5500	   -8.4265
 0.22441	  -28.7648	   -7.9769
 0.22538	  -28.9778	   -7.5310
 0.22635	  -29.1891	   -7.0889
 0.22731	  -29.3986	   -6.6503
 0.22828	  -29.6064	   -6.2153
 0.22925	  -29.8127	   -5.7836
 0.23021	  -30.0174	   -5.3551
 0.23118	  -30.2207	   -4.9296
 0.23214	  -30.4226	   -4.5070
 0.23311	  -30.6232	   -4.0871
 0.23408	  -30.8226	   -3.6697
 0.23504	  -31.0208	   -3.2548
 0.23601	  -31.2180	   -2.8422
 0.23698	  -31.4141	   -2.4317
 0.23794	  -31.6092	   -2.0233
 0.23891	  -31.8033	   -1.6170
 0.23987	  -31.9965	   -1.2126
 0.24084	  -32.1888	   -0.8102
 0.24181	  -32.3802	   -0.4097
 0.24277	  -32.5705	   -0.0112
 0.24374	  -32.7600	    0.3853
 0.24471	  -32.9484	    0.7797
 0.24567	  -33.1357	    1.1718
 0.24664	  -33.3220	    1.5617
 0.24760	  -33.5071	    1.9491
 0.24857	  -33.6909	    2.3339
 0.24954	  -33.8735	    2.7160
 0.25050	  -34.0547	    3.0952
 0.25147	  -34.2344	    3.4714
 0.25244	  -34.4126	    3.8445
 0.25340	  -34.5893	    4.2143
 0.25437	  -34.7644	    4.5807
 0.25533	  -34.9378	    4.9437
 0.25630	  -35.1096	    5.3032
 0.25727	  -35.2796	    5.6591
 0.25823	  -35.4479	    6.0114
 0.25920	  -35.6145	    6.3601
 0.26017	  -35.7794	    6.7051
 0.26113	  -35.9425	    7.0467
 0.26210	  -36.1041	    7.3848
 0.26306	  -36.2640	    7.7194
 0.26403	  -36.4223	    8.0508
 0.26500	  -36.5791	    8.3790
 0.26596	  -36.7344	    8.7040
 0.26693	  -36.8883	    9.0262
 0.26790	  -37.0408	    9.3455
 0.26886	  -37.1921	    9.6621
 0.26983	  -37.3422	    9.9762
 0.27079	  -37.4911	   10.2879
 0.27176	  -37.6389	   10.5972
 0.27273	  -37.7856	   10.9043
 0.27369	  -37.9313	   11.2093
 0.27466	  -38.0761	   11.5123
 0.27563	  -38.2199	   11.8133
 0.27659	  -38.3627	   12.1123
 0.27756	  -38.5047	   12.4094
 0.27852	  -38.6457	   12.7045
 0.27949	  -38.7857	   12.9976
 0.28046	  -38.9248	   13.2887
 0.28142	  -39.0628	   13.5776
 0.28239	  -39.1998	   13.8644
 0.28336	  -39.3357	   14.1488
 0.28432	  -39.4704	   14.4308
 0.28529	  -39.6040	   14.7103
 0.28625	  -39.7362	   14.9872
 0.28722	  -39.8672	   15.2613
 0.28819	  -39.9968	   15.5326
 0.28915	  -40.1251	   15.8010
 0.29012	  -40.2518	   16.0664
 0.29109	  -40.3772	   16.3287
 0.29205	  -40.5010	   16.5879
 0.29302	  -40.6234	   16.8440
 0.29398	  -40.7442	   17.0970
 0.29495	  -40.8636	   17.3468
 0.29592	  -40.9815	   17.5936
 0.29688	  -41.0979	   17.8373
 0.29785	  -41.2130	   18.0781
 0.29882	  -41.3266	   18.3159
 0.29978	  -41.4389	   18.5509
 0.30075	  -41.5499	   18.7832
 0.30171	  -41.6596	   19.0129
 0.30268	  -41.7681	   19.2401
 0.30365	  -41.8755	   19.4648
 0.30461	  -41.9817	   19.6871
 0.30558	  -42.0869	   19.9073
 0.30655	  -42.1911	   20.1254
 0.30751	  -42.2943	   20.3413
 0.30848	  -42.3965	   20.5554
 0.30944	  -42.4979	   20.7675
 0.31041	  -42.5983	   20.9777
 0.31138	  -42.6979	   21.1861
 0.31234	  -42.7966	   21.3928
 0.31331	  -42.8945	   21.5976
 0.31428	  -42.9915	   21.8006
 0.31524	  -43.0876	   22.0018
 0.31621	  -43.1828	   22.2012
 0.31717	  -43.2772	   22.3986
 0.31814	  -43.3706	   22.5941
 0.31911	  -43.4630	   22.7875
 0.32007	  -43.5544	   22.9789
 0.32104	  -43.6448	   23.1681
 0.32201	  -43.7341	   23.3551
 0.32297	  -43.8224	   23.5397
 0.32394	  -43.9094	   23.7220
 0.32490	  -43.9954	   23.9018
 0.32587	  -44.0801	   24.0792
 0.32684	  -44.1637	   24.2541
 0.32780	  -44.2460	   24.4264
 0.32877	  -44.3271	   24.5961
 0.32973	  -44.4069	   24.7633
 0.33070	  -44.4856	   24.9279
 0.33167	  -44.5630	   25.0899
 0.33263	  -44.6392	   25.2495
 0.33360	  -44.7143	   25.4066
 0.33457	  -44.7882	   25.5612
 0.33553	  -44.8610	   25.7136
 0.33650	  -44.9327	   25.8637
 0.33746	  -45.0033	   26.0115
 0.33843	  -45.0730	   26.1573
 0.33940	  -45.1416	   26.3011
 0.34036	  -45.2094	   26.4429
 0.34133	  -45.2763	   26.5828
 0.34230	  -45.3423	   26.7210
 0.34326	  -45.4075	   26.8575
 0.34423	  -45.4719	   26.9923
 0.34519	  -45.5355	   27.1255
 0.34616	  -45.5984	   27.2571
 0.34713	  -45.6606	   27.3873
 0.34809	  -45.7220	   27.5159
 0.34906	  -45.7828	   27.6430
 0.35003	  -45.8428	   27.7686
 0.35099	  -45.9021	   27.8927
 0.35196	  -45.9606	   28.0152
 0.35292	  -46.0183	   28.1361
 0.35389	  -46.0753	   28.2553
 0.35486	  -46.1315	   28.3728
 0.35582	  -46.1868	   28.4886
 0.35679	  -46.2412	   28.6025
 0.35776	  -46.2947	   28.7145
 0.35872	  -46.3473	   28.8245
 0.35969	  -46.3989	   28.9326
 0.36065	  -46.4495	   29.0386
 0.36162	  -46.4992	   29.1425
 0.36259	  -46.5478	   29.2443
 0.36355	  -46.5954	   29.3440
 0.36452	  -46.6420	   29.4415
 0.36549	  -46.6876	   29.5370
 0.36645	  -46.7322	   29.6303
 0.36742	  -46.7758	   29.7215
 0.36838	  -46.8184	   29.8107
 0.36935	  -46.8601	   29.8979
 0.37032	  -46.9008	   29.9831
 0.37128	  -46.9406	   30.0664
 0.37225	  -46.9795	   30.1479
 0.37322	  -47.0176	   30.2275
 0.37418	  -47.0548	   30.3055
 0.37515	  -47.0913	   30.3818
 0.37611	  -47.1270	   30.4566
 0.37708	  -47.1620	   30.5298
 0.37805	  -47.1963	   30.6016
 0.37901	  -47.2299	   30.6719
 0.37998	  -47.2628	   30.7409
 0.38095	  -47.2951	   30.8085
 0.38191	  -47.3268	   30.8748
 0.38288	  -47.3579	   30.9399
 0.38384	  -47.3884	   31.0037
 0.38481	  -47.4182	   31.0662
 0.38578	  -47.4475	   31.1274
 0.38674	  -47.4761	   31.1873
 0.38771	  -47.5041	   31.2458
 0.38868	  -47.5314	   31.3030
 0.38964	  -47.5581	   31.3588
 0.39061	  -47.5840	   31.4132
 0.39157	  -47.6093	   31.4660
 0.39254	  -47.6338	   31.5174
 0.39351	  -47.6576	   31.5671
 0.39447	  -47.6806	   31.6152
 0.39544	  -47.7028	   31.6617
 0.39641	  -47.7241	   31.7064
 0.39737	  -47.7447	   31.7495
 0.39834	  -47.7644	   31.7907
 0.39930	  -47.7833	   31.8303
 0.40027	  -47.8013	   31.8680
 0.40124	  -47.8185	   31.9040
 0.40220	  -47.8349	   31.9383
 0.40317	  -47.8504	   31.9708
 0.40414	  -47.8652	   32.0016
 0.40510	  -47.8791	   32.0308
 0.40607	  -47.8922	   32.0583
 0.40703	  -47.9046	   32.0842
 0.40800	  -47.9163	   32.1087
 0.40897	  -47.9273	   32.1316
 0.40993	  -47.9376	   32.1532
 0.41090	  -47.9472	   32.1734
 0.41187	  -47.9562	   32.1923
 0.41283	  -47.9647	   32.2099
 0.41380	  -47.9726	   32.2264
 0.41476	  -47.9799	   32.2417
 0.41573	  -47.9867	   32.2559
 0.41670	  -47.9930	   32.2691
 0.41766	  -47.9987	   32.2812
 0.41863	  -48.0040	   32.2922
 0.41960	  -48.0088	   32.3022
 0.42056	  -48.0130	   32.3111
 0.42153	  -48.0168	   32.3190
 0.42249	  -48.0200	   32.3258
 0.42346	  -48.0228	   32.3315
 0.42443	  -48.0249	   32.3359
 0.42539	  -48.0265	   32.3392
 0.42636	  -48.0275	   32.3413
 0.42733	  -48.0278	   32.3421
 0.42829	  -48.0276	   32.3415
 0.42926	  -48.0266	   32.3396
 0.43022	  -48.0251	   32.3363
 0.43119	  -48.0228	   32.3315
 0.43216	  -48.0198	   32.3253
 0.43312	  -48.0161	   32.3176
 0.43409	  -48.0117	   32.3083
 0.43506	  -48.0066	   32.2976
 0.43602	  -48.0007	   32.2854
 0.43699	  -47.9942	   32.2717
 0.43795	  -47.9869	   32.2565
 0.43892	  -47.9790	   32.2398
 0.43989	  -47.9703	   32.2217
 0.44085	  -47.9610	   32.2023
 0.44182	  -47.9511	   32.1814
 0.44279	  -47.9405	   32.1593
 0.44375	  -47.9293	   32.1359
 0.44472	  -47.9176	   32.1113
 0.44568	  -47.9053	   32.0855
 0.44665	  -47.8924	   32.0587
 0.44762	  -47.8791	   32.0307
 0.44858	  -47.8653	   32.0018
 0.44955	  -47.8509	   31.9718
 0.45052	  -47.8362	   31.9410
 0.45148	  -47.8210	   31.9091
 0.45245	  -47.8054	   31.8764
 0.45341	  -47.7893	   31.8428
 0.45438	  -47.7728	   31.8083
 0.45535	  -47.7559	   31.7729
 0.45631	  -47.7386	   31.7366
 0.45728	  -47.7208	   31.6994
 0.45825	  -47.7025	   31.6612
 0.45921	  -47.6838	   31.6221
 0.46018	  -47.6647	   31.5819
 0.46114	  -47.6450	   31.5407
 0.46211	  -47.6248	   31.4984
 0.46308	  -47.6040	   31.4550
 0.46404	  -47.5827	   31.4104
 0.46501	  -47.5609	   31.3647
 0.46598	  -47.5384	   31.3176
 0.46694	  -47.5153	   31.2694
 0.46791	  -47.4916	   31.2198
 0.46887	  -47.4673	   31.1689
 0.46984	  -47.4424	   31.1168
 0.47081	  -47.4169	   31.0633
 0.47177	  -47.3907	   31.0085
 0.47274	  -47.3638	   30.9523
 0.47371	  -47.3364	   30.8949
 0.47467	  -47.3084	   30.8362
 0.47564	  -47.2798	   30.7763
 0.47660	  -47.2506	   30.7152
 0.47757	  -47.2208	   30.6529
 0.47854	  -47.1905	   30.5895
 0.47950	  -47.1597	   30.5251
 0.48047	  -47.1285	   30.4596
 0.48144	  -47.0967	   30.3932
 0.48240	  -47.0645	   30.3259
 0.48337	  -47.0320	   30.2577
 0.48433	  -46.9990	   30.1886
 0.48530	  -46.9656	   30.1188
 0.48627	  -46.9318	   30.0481
 0.48723	  -46.8977	   29.9767
 0.48820	  -46.8633	   29.9046
 0.48917	  -46.8285	   29.8317
 0.49013	  -46.7933	   29.7581
 0.49110	  -46.7578	   29.6837
 0.49206	  -46.7218	   29.6085
 0.49303	  -46.6855	   29.5326
 0.49400	  -46.6488	   29.4557
 0.49496	  -46.6117	   29.3780
 0.49593	  -46.5742	   29.2994
 0.49690	  -46.5361	   29.2198
 0.49786	  -46.4976	   29.1393
 0.49883	  -46.4586	   29.0576
 0.49979	  -46.4191	   28.9750
 0.50076	  -46.3791	   28.8912
 0.50173	  -46.3385	   28.8062
 0.50269	  -46.2974	   28.7201
 0.50366	  -46.2557	   28.6329
 0.50463	  -46.2134	   28.5444
 0.50559	  -46.1706	   28.4547
 0.50656	  -46.1272	   28.3639
 0.50752	  -46.0832	   28.2719
 0.50849	  -46.0387	   28.1787
 0.50946	  -45.9936	   28.0843
 0.51042	  -45.9480	   27.9889
 0.51139	  -45.9019	   27.8924
 0.51236	  -45.8553	   27.7949
 0.51332	  -45.8083	   27.6963
 0.51429	  -45.7607	   27.5969
 0.51525	  -45.7128	   27.4965
 0.51622	  -45.6644	   27.3953
 0.51719	  -45.6157	   27.2932
 0.51815	  -45.5665	   27.1904
 0.51912	  -45.5171	   27.0869
 0.52009	  -45.4673	   26.9826
 0.52105	  -45.4171	   26.8777
 0.52202	  -45.3667	   26.7721
 0.52298	  -45.3159	   26.6658
 0.52395	  -45.2648	   26.5589
 0.52492	  -45.2134	   26.4513
 0.52588	  -45.1617	   26.3431
 0.52685	  -45.1096	   26.2341
 0.52782	  -45.0572	   26.1244
 0.52878	  -45.0045	   26.0140
 0.52975	  -44.9513	   25.9028
 0.53071	  -44.8978	   25.7907
 0.53168	  -44.8439	   25.6778
 0.53265	  -44.7895	   25.5640
 0.53361	  -44.7347	   25.4492
 0.53458	  -44.6793	   25.3335
 0.53554	  -44.6235	   25.2167
 0.53651	  -44.5672	   25.0988
 0.53748	  -44.5104	   24.9799
 0.53844	  -44.4531	   24.8599
 0.53941	  -44.3952	   24.7387
 0.54038	  -44.3368	   24.6165
 0.54134	  -44.2779	   24.4931
 0.54231	  -44.2184	   24.3686
 0.54327	  -44.1584	   24.2431
 0.54424	  -44.0979	   24.1164
 0.54521	  -44.0369	   23.9887
 0.54617	  -43.9754	   23.8600
 0.54714	  -43.9135	   23.7304
 0.54811	  -43.8511	   23.5999
 0.54907	  -43.7883	   23.4685
 0.55004	  -43.7251	   23.3362
 0.55100	  -43.6616	   23.2033
 0.55197	  -43.5977	   23.0695
 0.55294	  -43.5335	   22.9352
 0.55390	  -43.4690	   22.8001
 0.55487	  -43.4042	   22.6645
 0.55584	  -43.3391	   22.5283
 0.55680	  -43.2738	   22.3915
 0.55777	  -43.2081	   22.2541
 0.55873	  -43.1422	   22.1162
 0.55970	  -43.0760	   21.9776
 0.56067	  -43.0096	   21.8385
 0.56163	  -42.9428	   21.6987
 0.56260	  -42.8757	   21.5583
 0.56357	  -42.8083	   21.4172
 0.56453	  -42.7405	   21.2754
 0.56550	  -42.6724	   21.1327
 0.56646	  -42.6038	   20.9893
 0.56743	  -42.5349	   20.8449
 0.56840	  -42.4655	   20.6997
 0.56936	  -42.3957	   20.5535
 0.57033	  -42.3253	   20.4063
 0.57130	  -42.2545	   20.2581
 0.57226	  -42.1832	   20.1089
 0.57323	  -42.1114	   19.9586
 0.57419	  -42.0391	   19.8072
 0.57516	  -41.9663	   19.6548
 0.57613	  -41.8929	   19.5013
 0.57709	  -41.8191	   19.3467
 0.57806	  -41.7447	   19.1911
 0.57903	  -41.6699	   19.0345
 0.57999	  -41.5946	   18.8769
 0.58096	  -41.5189	   18.7184
 0.58192	  -41.4428	   18.5591
 0.58289	  -41.3662	   18.3988
 0.58386	  -41.2893	   18.2378
 0.58482	  -41.2120	   18.0760
 0.58579	  -41.1344	   17.9135
 0.58676	  -41.0564	   17.7504
 0.58772	  -40.9782	   17.5866
 0.58869	  -40.8997	   17.4223
 0.58965	  -40.8209	   17.2574
 0.59062	  -40.7418	   17.0920
 0.59159	  -40.6625	   16.9260
 0.59255	  -40.5830	   16.7595
 0.59352	  -40.5032	   16.5924
 0.59449	  -40.4231	   16.4249
 0.59545	  -40.3428	   16.2567
 0.59642	  -40.2622	   16.0880
 0.59738	  -40.1812	   15.9186
 0.59835	  -40.1000	   15.7485
 0.59932	  -40.0184	   15.5778
 0.60028	  -39.9365	   15.4062
 0.60125	  -39.8541	   15.2339
 0.60222	  -39.7714	   15.0607
 0.60318	  -39.6882	   14.8866
 0.60415	  -39.6046	   14.7116
 0.60511	  -39.5205	   14.5356
 0.60608	  -39.4359	   14.3586
 0.60705	  -39.3509	   14.1805
 0.60801	  -39.2653	   14.0014
 0.60898	  -39.1792	   13.8212
 0.60995	  -39.0926	   13.6400
 0.61091	  -39.0055	   13.4577
 0.61188	  -38.9179	   13.2743
 0.61284	  -38.8298	   13.0899
 0.61381	  -38.7413	   12.9046
 0.61478	  -38.6522	   12.7183
 0.61574	  -38.5628	   12.5310
 0.61671	  -38.4729	   12.3430
 0.61768	  -38.3827	   12.1541
 0.61864	  -38.2921	   11.9645
 0.61961	  -38.2012	   11.7742
 0.62057	  -38.1100	   11.5832
 0.62154	  -38.0185	   11.3917
 0.62251	  -37.9267	   11.1996
 0.62347	  -37.8346	   11.0070
 0.62444	  -37.7424	   10.8139
 0.62541	  -37.6499	   10.6203
 0.62637	  -37.5572	   10.4262
 0.62734	  -37.4642	   10.2317
 0.62830	  -37.3711	   10.0367
 0.62927	  -37.2777	    9.8412
 0.63024	  -37.1840	    9.6451
 0.63120	  -37.0900	    9.4484
 0.63217	  -36.9958	    9.2512
 0.63314	  -36.9012	    9.0532
 0.63410	  -36.8063	    8.8546
 0.63507	  -36.7110	    8.6551
 0.63603	  -36.6153	    8.4549
 0.63700	  -36.5193	    8.2538
 0.63797	  -36.4227	    8.0517
 0.63893	  -36.3257	    7.8487
 0.63990	  -36.2283	    7.6447
 0.64087	  -36.1303	    7.4397
 0.64183	  -36.0318	    7.2336
 0.64280	  -35.9329	    7.0265
 0.64376	  -35.8334	    6.8182
 0.64473	  -35.7334	    6.6090
 0.64570	  -35.6329	    6.3986
 0.64666	  -35.5319	    6.1873
 0.64763	  -35.4305	    5.9749
 0.64860	  -35.3286	    5.7616
 0.64956	  -35.2262	    5.5473
 0.65053	  -35.1234	    5.3322
 0.65149	  -35.0203	    5.1163
 0.65246	  -34.9168	    4.8997
 0.65343	  -34.8129	    4.6823
 0.65439	  -34.7088	    4.4643
 0.65536	  -34.6043	    4.2457
 0.65633	  -34.4996	    4.0265
 0.65729	  -34.3946	    3.8068
 0.65826	  -34.2895	    3.5866
 0.65922	  -34.1840	    3.3660
 0.66019	  -34.0784	    3.1449
 0.66116	  -33.9726	    2.9234
 0.66212	  -33.8665	    2.7013
 0.66309	  -33.7602	    2.4789
 0.66406	  -33.6537	    2.2559
 0.66502	  -33.5469	    2.0324
 0.66599	  -33.4398	    1.8082
 0.66695	  -33.3324	    1.5835
 0.66792	  -33.2247	    1.3581
 0.66889	  -33.1167	    1.1319
 0.66985	  -33.0083	    0.9050
 0.67082	  -32.8994	    0.6772
 0.67179	  -32.7902	    0.4485
 0.67275	  -32.6805	    0.2189
 0.67372	  -32.5703	   -0.0117
 0.67468	  -32.4596	   -0.2434
 0.67565	  -32.3484	   -0.4762
 0.67662	  -32.2366	   -0.7100
 0.67758	  -32.1244	   -0.9450
 0.67855	  -32.0116	   -1.1810
 0.67952	  -31.8983	   -1.4182
 0.68048	  -31.7845	   -1.6564
 0.68145	  -31.6702	   -1.8957
 0.68241	  -31.5554	   -2.1360
 0.68338	  -31.4401	   -2.3773
 0.68435	  -31.3244	   -2.6195
 0.68531	  -31.2083	   -2.8625
 0.68628	  -31.0918	   -3.1063
 0.68725	  -30.9749	   -3.3509
 0.68821	  -30.8578	   -3.5961
 0.68918	  -30.7404	   -3.8418
 0.69014	  -30.6227	   -4.0882
 0.69111	  -30.5048	   -4.3350
 0.69208	  -30.3866	   -4.5823
 0.69304	  -30.2683	   -4.8300
 0.69401	  -30.1498	   -5.0781
 0.69498	  -30.0310	   -5.3266
 0.69594	  -29.9121	   -5.5755
 0.69691	  -29.7930	   -5.8248
 0.69787	  -29.6737	   -6.0746
 0.69884	  -29.5541	   -6.3248
 0.69981	  -29.4343	   -6.5756
 0.70077	  -29.3142	   -6.8270
 0.70174	  -29.1938	   -7.0790
 0.70271	  -29.0730	   -7.3317
 0.70367	  -28.9519	   -7.5852
 0.70464	  -28.8304	   -7.8395
 0.70560	  -28.7085	   -8.0947
 0.70657	  -28.5861	   -8.3509
 0.70754	  -28.4633	   -8.6080
 0.70850	  -28.3399	   -8.8662
 0.70947	  -28.2160	   -9.1255
 0.71044	  -28.0916	   -9.3859
 0.71140	  -27.9667	   -9.6474
 0.71237	  -27.8412	   -9.9101
 0.71333	  -27.7152	  -10.1738
 0.71430	  -27.5886	  -10.4387
 0.71527	  -27.4616	  -10.7047
 0.71623	  -27.3340	  -10.9717
 0.71720	  -27.2060	  -11.2396
 0.71816	  -27.0775	  -11.5086
 0.71913	  -26.9486	  -11.7784
 0.72010	  -26.8193	  -12.0490
 0.72106	  -26.6896	  -12.3203
 0.72203	  -26.5597	  -12.5923
 0.72300	  -26.4294	  -12.8650
 0.72396	  -26.2989	  -13.1382
 0.72493	  -26.1682	  -13.4118
 0.72589	  -26.0372	  -13.6860
 0.72686	  -25.9060	  -13.9605
 0.72783	  -25.7747	  -14.2354
 0.72879	  -25.6432	  -14.5107
 0.72976	  -25.5115	  -14.7863
 0.73073	  -25.3796	  -15.0623
 0.73169	  -25.2476	  -15.3387
 0.73266	  -25.1153	  -15.6156
 0.73362	  -24.9828	  -15.8929
 0.73459	  -24.8501	  -16.1707
 0.73556	  -24.7171	  -16.4491
 0.73652	  -24.5837	  -16.7281
 0.73749	  -24.4501	  -17.0079
 0.73846	  -24.3160	  -17.2885
 0.73942	  -24.1816	  -17.5698
 0.74039	  -24.0467	  -17.8522
 0.74135	  -23.9114	  -18.1354
 0.74232	  -23.7755	  -18.4198
 0.74329	  -23.6392	  -18.7052
 0.74425	  -23.5023	  -18.9918
 0.74522	  -23.3648	  -19.2795
 0.74619	  -23.2268	  -19.5684
 0.74715	  -23.0882	  -19.8585
 0.74812	  -22.9490	  -20.1497
 0.74908	  -22.8093	  -20.4421
 0.75005	  -22.6691	  -20.7356
 0.75102	  -22.5284	  -21.0301
 0.75198	  -22.3872	  -21.3257
 0.75295	  -22.2456	  -21.6221
 0.75392	  -22.1035	  -21.9195
 0.75488	  -21.9611	  -22.2175
 0.75585	  -21.8183	  -22.5163
 0.75681	  -21.6753	  -22.8157
 0.75778	  -21.5320	  -23.1156
 0.75875	  -21.3885	  -23.4159
 0.75971	  -21.2449	  -23.7167
 0.76068	  -21.1010	  -24.0177
 0.76165	  -20.9570	  -24.3191
 0.76261	  -20.8129	  -24.6207
 0.76358	  -20.6687	  -24.9226
 0.76454	  -20.5243	  -25.2248
 0.76551	  -20.3798	  -25.5272
 0.76648	  -20.2352	  -25.8300
 0.76744	  -20.0904	  -26.1331
 0.76841	  -19.9454	  -26.4366
 0.76938	  -19.8001	  -26.7406
 0.77034	  -19.6547	  -27.0451
 0.77131	  -19.5089	  -27.3503
 0.77227	  -19.3627	  -27.6561
 0.77324	  -19.2162	  -27.9627
 0.77421	  -19.0693	  -28.2703
 0.77517	  -18.9219	  -28.5787
 0.77614	  -18.7741	  -28.8881
 0.77711	  -18.6258	  -29.1986
 0.77807	  -18.4769	  -29.5102
 0.77904	  -18.3275	  -29.8229
 0.78000	  -18.1775	  -30.1368
 0.78097	  -18.0270	  -30.4518
 0.78194	  -17.8759	  -30.7680
 0.78290	  -17.7243	  -31.0854
 0.78387	  -17.5722	  -31.4038
 0.78484	  -17.4195	  -31.7233
 0.78580	  -17.2664	  -32.0438
 0.78677	  -17.1129	  -32.3652
 0.78773	  -16.9589	  -32.6875
 0.78870	  -16.8046	  -33.0105
 0.78967	  -16.6500	  -33.3342
 0.79063	  -16.4950	  -33.6584
 0.79160	  -16.3399	  -33.9831
 0.79257	  -16.1846	  -34.3083
 0.79353	  -16.0291	  -34.6337
 0.79450	  -15.8734	  -34.9594
 0.79546	  -15.7177	  -35.2854
 0.79643	  -15.5619	  -35.6115
 0.79740	  -15.4061	  -35.9377
 0.79836	  -15.2501	  -36.2641
 0.79933	  -15.0941	  -36.5906
 0.80030	  -14.9381	  -36.9172
 0.80126	  -14.7819	  -37.2441
 0.80223	  -14.6257	  -37.5711
 0.80319	  -14.4693	  -37.8984
 0.80416	  -14.3127	  -38.2261
 0.80513	  -14.1560	  -38.5543
 0.80609	  -13.9990	  -38.8829
 0.80706	  -13.8417	  -39.2121
 0.80803	  -13.6840	  -39.5421
 0.80899	  -13.5260	  -39.8727
 0.80996	  -13.3676	  -40.2043
 0.81092	  -13.2088	  -40.5368
 0.81189	  -13.0495	  -40.8703
 0.81286	  -12.8896	  -41.2048
 0.81382	  -12.7293	  -41.5404
 0.81479	  -12.5684	  -41.8772
 0.81576	  -12.4069	  -42.2151
 0.81672	  -12.2450	  -42.5541
 0.81769	  -12.0825	  -42.8942
 0.81865	  -11.9195	  -43.2354
 0.81962	  -11.7560	  -43.5775
 0.82059	  -11.5921	  -43.9206
 0.82155	  -11.4278	  -44.2645
 0.82252	  -11.2632	  -44.6091
 0.82349	  -11.0982	  -44.9543
 0.82445	  -10.9331	  -45.3000
 0.82542	  -10.7677	  -45.6461
 0.82638	  -10.6022	  -45.9925
 0.82735	  -10.4367	  -46.3391
 0.82832	  -10.2710	  -46.6857
 0.82928	  -10.1054	  -47.0323
 0.83025	   -9.9399	  -47.3788
 0.83122	   -9.7744	  -47.7252
 0.83218	   -9.6090	  -48.0715
 0.83315	   -9.4436	  -48.4176
 0.83411	   -9.2783	  -48.7635
 0.83508	   -9.1131	  -49.1092
 0.83605	   -8.9480	  -49.4549
 0.83701	   -8.7829	  -49.8005
 0.83798	   -8.6177	  -50.1462
 0.83895	   -8.4525	  -50.4919
 0.83991	   -8.2873	  -50.8379
 0.84088	   -8.1218	  -51.1841
 0.84184	   -7.9562	  -51.5307
 0.84281	   -7.7904	  -51.8778
 0.84378	   -7.6243	  -52.2255
 0.84474	   -7.4579	  -52.5738
 0.84571	   -7.2911	  -52.9229
 0.84668	   -7.1239	  -53.2728
 0.84764	   -6.9564	  -53.6235
 0.84861	   -6.7884	  -53.9751
 0.84957	   -6.6199	  -54.3277
 0.85054	   -6.4511	  -54.6812
 0.85151	   -6.2818	  -55.0355
 0.85247	   -6.1121	  -55.3907
 0.85344	   -5.9420	  -55.7467
 0.85441	   -5.7715	  -56.1035
 0.85537	   -5.6008	  -56.4609
 0.85634	   -5.4298	  -56.8188
 0.85730	   -5.2586	  -57.1771
 0.85827	   -5.0872	  -57.5358
 0.85924	   -4.9158	  -57.8946
 0.86020	   -4.7443	  -58.2535
 0.86117	   -4.5729	  -58.6123
 0.86214	   -4.4016	  -58.9710
 0.86310	   -4.2304	  -59.3293
 0.86407	   -4.0593	  -59.6872
 0.86503	   -3.8886	  -60.0447
 0.86600	   -3.7180	  -60.4016
 0.86697	   -3.5478	  -60.7579
 0.86793	   -3.3778	  -61.1137
 0.86890	   -3.2082	  -61.4688
 0.86987	   -3.0388	  -61.8233
 0.87083	   -2.8697	  -62.1771
 0.87180	   -2.7009	  -62.5305
 0.87276	   -2.5323	  -62.8833
 0.87373	   -2.3640	  -63.2358
 0.87470	   -2.1957	  -63.5879
 0.87566	   -2.0276	  -63.9398
 0.87663	   -1.8596	  -64.2915
 0.87760	   -1.6915	  -64.6433
 0.87856	   -1.5234	  -64.9951
 0.87953	   -1.3553	  -65.3470
 0.88049	   -1.1870	  -65.6993
 0.88146	   -1.0185	  -66.0519
 0.88243	   -0.8499	  -66.4049
 0.88339	   -0.6810	  -66.7584
 0.88436	   -0.5119	  -67.1124
 0.88533	   -0.3425	  -67.4669
 0.88629	   -0.1729	  -67.8219
 0.88726	   -0.0030	  -68.1774
 0.88822	    0.1670	  -68.5333
 0.88919	    0.3372	  -68.8895
 0.89016	    0.5075	  -69.2460
 0.89112	    0.6779	  -69.6026
 0.89209	    0.8483	  -69.9592
 0.89306	    1.0185	  -70.3156
 0.89402	    1.1886	  -70.6717
 0.89499	    1.3585	  -71.0272
 0.89595	    1.5281	  -71.3821
 0.89692	    1.6972	  -71.7362
 0.89789	    1.8659	  -72.0893
 0.89885	    2.0341	  -72.4413
 0.89982	    2.2017	  -72.7921
 0.90079	    2.3687	  -73.1415
 0.90175	    2.5350	  -73.4896
 0.90272	    2.7006	  -73.8363
 0.90368	    2.8655	  -74.1815
 0.90465	    3.0297	  -74.5252
 0.90562	    3.1933	  -74.8675
 0.90658	    3.3561	  -75.2084
 0.90755	    3.5184	  -75.5479
 0.90852	    3.6800	  -75.8862
 0.90948	    3.8410	  -76.2232
 0.91045	    4.0015	  -76.5592
 0.91141	    4.1615	  -76.8941
 0.91238	    4.3211	  -77.2282
 0.91335	    4.4804	  -77.5615
 0.91431	    4.6393	  -77.8941
 0.91528	    4.7979	  -78.2261
 0.91625	    4.9563	  -78.5576
 0.91721	    5.1145	  -78.8887
 0.91818	    5.2724	  -79.2194
 0.91914	    5.4303	  -79.5497
 0.92011	    5.5879	  -79.8797
 0.92108	    5.7454	  -80.2093
 0.92204	    5.9027	  -80.5386
 0.92301	    6.0599	  -80.8674
 0.92398	    6.2167	  -81.1958
 0.92494	    6.3733	  -81.5235
 0.92591	    6.5295	  -81.8504
 0.92687	    6.6853	  -82.1765
 0.92784	    6.8406	  -82.5016
 0.92881	    6.9953	  -82.8255
 0.92977	    7.1494	  -83.1480
 0.93074	    7.3027	  -83.4689
 0.93170	    7.4553	  -83.7882
 0.93267	    7.6069	  -84.1055
 0.93364	    7.7575	  -84.4208
 0.93460	    7.9071	  -84.7339
 0.93557	    8.0556	  -85.0446
 0.93654	    8.2029	  -85.3529
 0.93750	    8.3489	  -85.6587
 0.93847	    8.4938	  -85.9618
 0.93943	    8.6373	  -86.2622
 0.94040	    8.7795	  -86.5599
 0.94137	    8.9204	  -86.8548
 0.94233	    9.0601	  -87.1471
 0.94330	    9.1984	  -87.4366
 0.94427	    9.3354	  -87.7235
 0.94523	    9.4712	  -88.0077
 0.94620	    9.6059	  -88.2895
 0.94716	    9.7393	  -88.5688
 0.94813	    9.8716	  -88.8458
 0.94910	   10.0029	  -89.1206
 0.95006	   10.1332	  -89.3933
 0.95103	   10.2625	  -89.6639
 0.95200	   10.3909	  -89.9326
 0.95296	   10.5184	  -90.1995
 0.95393	   10.6451	  -90.4646
 0.95489	   10.7709	  -90.7281
 0.95586	   10.8960	  -90.9899
 0.95683	   11.0203	  -91.2500
 0.95779	   11.1438	  -91.5084
 0.95876	   11.2664	  -91.7652
 0.95973	   11.3882	  -92.0201
 0.96069	   11.5091	  -92.2732
 0.96166	   11.6291	  -92.5243
 0.96262	   11.7480	  -92.7732
 0.96359	   11.8658	  -93.0197
 0.96456	   11.9824	  -93.2637
 0.96552	   12.0976	  -93.5050
 0.96649	   12.2115	  -93.7433
 0.96746	   12.3238	  -93.9784
 0.96842	   12.4346	  -94.2102
 0.96939	   12.5436	  -94.4383
 0.97035	   12.6508	  -94.6627
 0.97132	   12.7561	  -94.8832
 0.97229	   12.8594	  -95.0995
 0.97325	   12.9608	  -95.3116
 0.97422	   13.0600	  -95.5193
 0.97519	   13.1571	  -95.7226
 0.97615	   13.2521	  -95.9214
 0.97712	   13.3449	  -96.1156
 0.97808	   13.4356	  -96.3053
 0.97905	   13.5240	  -96.4905
 0.98002	   13.6103	  -96.6712
 0.98098	   13.6945	  -96.8473
 0.98195	   13.7766	  -97.0191
 0.98292	   13.8566	  -97.1866
 0.98388	   13.9345	  -97.3498
 0.98485	   14.0105	  -97.5088
 0.98581	   14.0846	  -97.6638
 0.98678	   14.1568	  -97.8149
 0.98775	   14.2271	  -97.9621
 0.98871	   14.2956	  -98.1055
 0.98968	   14.3624	  -98.2453
 0.99065	   14.4274	  -98.3814
 0.99161	   14.4908	  -98.5140
 0.99258	   14.5524	  -98.6431
 0.99354	   14.6124	  -98.7686
 0.99451	   14.6708	  -98.8907
 0.99548	   14.7274	  -99.0092
 0.99644	   14.7823	  -99.1241
 0.99741	   14.8354	  -99.2353
 0.99838	   14.8867	  -99.3427
 0.99934	   14.9362	  -99.4462
 0.00031	   14.9837	  -99.5456
 0.00127	   15.0291	  -99.6408
 0.00224	   15.0725	  -99.7316
 0.00321	   15.1137	  -99.8178
 0.00417	   15.1525	  -99.8991
 0.00514	   15.1890	  -99.9755
 0.00611	   15.2230	 -100.0467
 0.00707	   15.2545	 -100.1124
 0.00804	   15.2832	 -100.1726
 0.00900	   15.3092	 -100.2271
 0.00997	   15.3324	 -100.2756
 0.01094	   15.3527	 -100.3181
 0.01190	   15.3700	 -100.3543
 0.01287	   15.3843	 -100.3843
 0.01384	   15.3956	 -100.4079
 0.01480	   15.4038	 -100.4250
 0.01577	   15.4088	 -100.4356
 0.01673	   15.4108	 -100.4397
 0.01770	   15.4096	 -100.4372
 0.01867	   15.4054	 -100.4283
 0.01963	   15.3980	 -100.4129
 0.02060	   15.3876	 -100.3912
 0.02157	   15.3743	 -100.3632
 0.02253	   15.3579	 -100.3290
 0.02350	   15.3388	 -100.2889
 0.02446	   15.3168	 -100.2428
 0.02543	   15.2920	 -100.1911
 0.02640	   15.2646	 -100.1338
 0.02736	   15.2347	 -100.0710
 0.02833	   15.2022	 -100.0030
 0.02930	   15.1673	  -99.9299
 0.03026	   15.1299	  -99.8518
 0.03123	   15.0903	  -99.7688
 0.03219	   15.0483	  -99.6809
 0.03316	   15.0040	  -99.5883
 0.03413	   14.9575	  -99.4908
 0.03509	   14.9086	  -99.3886
 0.03606	   14.8574	  -99.2814
 0.03703	   14.8038	  -99.1693
 0.03799	   14.7478	  -99.0520
 0.03896	   14.6893	  -98.9295
 0.03992	   14.6282	  -98.8016
 0.04089	   14.5644	  -98.6681
 0.04186	   14.4978	  -98.5288
 0.04282	   14.4284	  -98.3835
 0.04379	   14.3560	  -98.2319
 0.04476	   14.2806	  -98.0740
 0.04572	   14.2020	  -97.9094
 0.04669	   14.1201	  -97.7381
 0.04765	   14.0349	  -97.5599
 0.04862	   13.9464	  -97.3746
 0.04959	   13.8544	  -97.1820
 0.05055	   13.7589	  -96.9822
 0.05152	   13.6599	  -96.7749
 0.05249	   13.5573	  -96.5603
 0.05345	   13.4512	  -96.3382
 0.05442	   13.3416	  -96.1086
 0.05538	   13.2284	  -95.8717
 0.05635	   13.1116	  -95.6274
 0.05732	   12.9915	  -95.3759
 0.05828	   12.8679	  -95.1172
 0.05925	   12.7410	  -94.8517
 0.06022	   12.6109	  -94.5793
 0.06118	   12.4777	  -94.3004
 0.06215	   12.3413	  -94.0151
 0.06311	   12.2021	  -93.7236
 0.06408	   12.0600	  -93.4263
 0.06505	   11.9152	  -93.1232
 0.06601	   11.7679	  -92.8148
 0.06698	   11.6180	  -92.5011
 0.06795	   11.4657	  -92.1824
 0.06891	   11.3112	  -91.8589
 0.06988	   11.1544	  -91.5307
 0.07084	   10.9955	  -91.1981
 0.07181	   10.8344	  -90.8610
 0.07278	   10.6713	  -90.5196
 0.07374	   10.5062	  -90.1739
 0.07471	   10.3390	  -89.8239
 0.07568	   10.1697	  -89.4696
 0.07664	    9.9983	  -89.1110
 0.07761	    9.8248	  -88.7478
 0.07857	    9.6492	  -88.3801
 0.07954	    9.4712	  -88.0078
 0.08051	    9.2910	  -87.6305
 0.08147	    9.1084	  -87.2482
 0.08244	    8.9232	  -86.8607
 0.08341	    8.7356	  -86.4679
 0.08437	    8.5452	  -86.0695
 0.08534	    8.3522	  -85.6654
 0.08630	    8.1563	  -85.2554
 0.08727	    7.9575	  -84.8394
 0.08824	    7.7558	  -84.4173
 0.08920	    7.5512	  -83.9889
 0.09017	    7.3435	  -83.5541
 0.09114	    7.1327	  -83.1131
 0.09210	    6.9190	  -82.6656
 0.09307	    6.7022	  -82.2119
 0.09403	    6.4824	  -81.7519
 0.09500	    6.2598	  -81.2858
 0.09597	    6.0343	  -80.8139
 0.09693	    5.8060	  -80.3362
 0.09790	    5.5752	  -79.8530
 0.09887	    5.3419	  -79.3647
 0.09983	    5.1063	  -78.8716
 0.10080	    4.8686	  -78.3740
 0.10176	    4.6289	  -77.8723
 0.10273	    4.3874	  -77.3669
 0.10370	    4.1443	  -76.8581
 0.10466	    3.8998	  -76.3463
 0.10563	    3.6540	  -75.8318
 0.10660	    3.4071	  -75.3149
 0.10756	    3.1591	  -74.7960
 0.10853	    2.9103	  -74.2751
 0.10949	    2.6606	  -73.7525
 0.11046	    2.4102	  -73.2284
 0.11143	    2.1590	  -72.7027
 0.11239	    1.9071	  -72.1755
 0.11336	    1.6545	  -71.6467
 0.11433	    1.4012	  -71.1164
 0.11529	    1.1470	  -70.5844
 0.11626	    0.8919	  -70.0506
 0.11722	    0.6360	  -69.5148
 0.11819	    0.3790	  -68.9769
 0.11916	    0.1209	  -68.4367
 0.12012	   -0.1385	  -67.8939
 0.12109	   -0.3990	  -67.3485
 0.12206	   -0.6610	  -66.8002
 0.12302	   -0.9244	  -66.2488
 0.12399	   -1.1894	  -65.6943
 0.12495	   -1.4559	  -65.1365
 0.12592	   -1.7240	  -64.5752
 0.12689	   -1.9938	  -64.0106
 0.12785	   -2.2653	  -63.4424
 0.12882	   -2.5384	  -62.8708
 0.12979	   -2.8131	  -62.2957
 0.13075	   -3.0894	  -61.7173
 0.13172	   -3.3673	  -61.1357
 0.13268	   -3.6466	  -60.5511
 0.13365	   -3.9272	  -59.9637
 0.13462	   -4.2091	  -59.3738
 0.13558	   -4.4920	  -58.7815
 0.13655	   -4.7759	  -58.1873
 0.13752	   -5.0606	  -57.5915
 0.13848	   -5.3459	  -56.9944
 0.13945	   -5.6316	  -56.3963
 0.14041	   -5.9177	  -55.7977
 0.14138	   -6.2038	  -55.1987
 0.14235	   -6.4899	  -54.5999
 0.14331	   -6.7758	  -54.0014
 0.14428	   -7.0614	  -53.4036
 0.14524	   -7.3466	  -52.8067
 0.14621	   -7.6313	  -52.2108
 0.14718	   -7.9154	  -51.6161
 0.14814	   -8.1989	  -51.0228
 0.14911	   -8.4817	  -50.4309
 0.15008	   -8.7638	  -49.8404
 0.15104	   -9.0452	  -49.2514
 0.15201	   -9.3260	  -48.6637
 0.15297	   -9.6062	  -48.0772
 0.15394	   -9.8858	  -47.4919
 0.15491	  -10.1650	  -46.9076
 0.15587	  -10.4438	  -46.3242
 0.15684	  -10.7222	  -45.7413
 0.15781	  -11.0004	  -45.1590
 0.15877	  -11.2785	  -44.5769
 0.15974	  -11.5566	  -43.9949
 0.16070	  -11.8347	  -43.4128
 0.16167	  -12.1130	  -42.8304
 0.16264	  -12.3914	  -42.2476
 0.16360	  -12.6701	  -41.6643
 0.16457	  -12.9491	  -41.0803
 0.16554	  -13.2284	  -40.4957
 0.16650	  -13.5080	  -39.9105
 0.16747	  -13.7879	  -39.3246
 0.16843	  -14.0681	  -38.7382
 0.16940	  -14.3484	  -38.1514
 0.17037	  -14.6289	  -37.5644
 0.17133	  -14.9094	  -36.9773
 0.17230	  -15.1897	  -36.3905
 0.17327	  -15.4699	  -35.8041
 0.17423	  -15.7496	  -35.2186
 0.17520	  -16.0288	  -34.6342
 0.17616	  -16.3073	  -34.0513
 0.17713	  -16.5850	  -33.4702
 0.17810	  -16.8616	  -32.8911
 0.17906	  -17.1371	  -32.3144
 0.18003	  -17.4114	  -31.7404
 0.18100	  -17.6843	  -31.1692
 0.18196	  -17.9557	  -30.6011
 0.18293	  -18.2256	  -30.0362
 0.18389	  -18.4939	  -29.4745
 0.18486	  -18.7607	  -28.9163
 0.18583	  -19.0258	  -28.3613
 0.18679	  -19.2893	  -27.8098
 0.18776	  -19.5513	  -27.2614
 0.18873	  -19.8117	  -26.7163
 0.18969	  -20.0707	  -26.1742
 0.19066	  -20.3284	  -25.6350
 0.19162	  -20.5847	  -25.0985
 0.19259	  -20.8398	  -24.5645
 0.19356	  -21.0938	  -24.0329
 0.19452	  -21.3467	  -23.5035
 0.19549	  -21.5987	  -22.9760
 0.19646	  -21.8498	  -22.4504
 0.19742	  -22.1002	  -21.9265
 0.19839	  -22.3498	  -21.4040
 0.19935	  -22.5987	  -20.8830
 0.20032	  -22.8470	  -20.3632
 0.20129	  -23.0947	  -19.8448
 0.20225	  -23.3419	  -19.3275
 0.20322	  -23.5884	  -18.8115
 0.20419	  -23.8344	  -18.2967
 0.20515	  -24.0797	  -17.7832
 0.20612	  -24.3243	  -17.2711
 0.20708	  -24.5682	  -16.7606
 0.20805	  -24.8113	  -16.2518
 0.20902	  -25.0535	  -15.7448
 0.20998	  -25.2948	  -15.2399
 0.21095	  -25.5349	  -14.7373
 0.21192	  -25.7738	  -14.2372
 0.21288	  -26.0115	  -13.7398
 0.21385	  -26.2477	  -13.2452
 0.21481	  -26.4825	  -12.7538
 0.21578	  -26.7157	  -12.2657
 0.21675	  -26.9473	  -11.7811
 0.21771	  -27.1771	  -11.3000
 0.21868	  -27.4051	  -10.8227
 0.21965	  -27.6314	  -10.3492
 0.22061	  -27.8558	   -9.8796
 0.22158	  -28.0783	   -9.4138
 0.22254	  -28.2990	   -8.9519
 0.22351	  -28.5178	   -8.4939
 0.22448	  -28.7348	   -8.0396
 0.22544	  -28.9501	   -7.5890
 0.22641	  -29.1637	   -7.1420
 0.22738	  -29.3756	   -6.6985
 0.22834	  -29.5859	   -6.2582
 0.22931	  -29.7948	   -5.8211
 0.23027	  -30.0022	   -5.3869
 0.23124	  -30.2083	   -4.9556
 0.23221	  -30.4131	   -4.5268
 0.23317	  -30.6167	   -4.1006
 0.23414	  -30.8193	   -3.6767
 0.23511	  -31.0207	   -3.2550
 0.23607	  -31.2212	   -2.8354
 0.23704	  -31.4207	   -2.4178
 0.23800	  -31.6193	   -2.0022
 0.23897	  -31.8170	   -1.5884
 0.23994	  -32.0138	   -1.1765
 0.24090	  -32.2096	   -0.7665
 0.24187	  -32.4046	   -0.3585
 0.24284	  -32.5985	    0.0474
 0.24380	  -32.7915	    0.4512
 0.24477	  -32.9833	    0.8528
 0.24573	  -33.1740	    1.2519
 0.24670	  -33.3635	    1.6485
 0.24767	  -33.5516	    2.0423
 0.24863	  -33.7384	    2.4332
 0.24960	  -33.9237	    2.8210
 0.25057	  -34.1074	    3.2056
 0.25153	  -34.2896	    3.5869
 0.25250	  -34.4701	    3.9646
 0.25346	  -34.6488	    4.3388
 0.25443	  -34.8259	    4.7094
 0.25540	  -35.0011	    5.0762
 0.25636	  -35.1746	    5.4393
 0.25733	  -35.3463	    5.7986
 0.25830	  -35.5162	    6.1543
 0.25926	  -35.6844	    6.5063
 0.26023	  -35.8508	    6.8547
 0.26119	  -36.0156	    7.1996
 0.26216	  -36.1788	    7.5411
 0.26313	  -36.3404	    7.8793
 0.26409	  -36.5005	    8.2144
 0.26506	  -36.6591	    8.5465
 0.26603	  -36.8164	    8.8756
 0.26699	  -36.9723	    9.2020
 0.26796	  -37.1270	    9.5258
 0.26892	  -37.2805	    9.8471
 0.26989	  -37.4329	   10.1660
 0.27086	  -37.5841	   10.4827
 0.27182	  -37.7344	   10.7971
 0.27279	  -37.8836	   11.1094
 0.27376	  -38.0318	   11.4196
 0.27472	  -38.1790	   11.7277
 0.27569	  -38.3252	   12.0339
 0.27665	  -38.4705	   12.3380
 0.27762	  -38.6148	   12.6400
 0.27859	  -38.7581	   12.9398
 0.27955	  -38.9003	   13.2376
 0.28052	  -39.0415	   13.5330
 0.28149	  -39.1815	   13.8261
 0.28245	  -39.3204	   14.1168
 0.28342	  -39.4581	   14.4049
 0.28438	  -39.5944	   14.6904
 0.28535	  -39.7295	   14.9731
 0.28632	  -39.8632	   15.2529
 0.28728	  -39.9955	   15.5299
 0.28825	  -40.1264	   15.8038
 0.28922	  -40.2558	   16.0746
 0.29018	  -40.3837	   16.3423
 0.29115	  -40.5100	   16.6068
 0.29211	  -40.6349	   16.8681
 0.29308	  -40.7582	   17.1263
 0.29405	  -40.8800	   17.3813
 0.29501	  -41.0004	   17.6331
 0.29598	  -41.1192	   17.8818
 0.29695	  -41.2366	   18.1276
 0.29791	  -41.3526	   18.3703
 0.29888	  -41.4672	   18.6102
 0.29984	  -41.5805	   18.8474
 0.30081	  -41.6926	   19.0819
 0.30178	  -41.8034	   19.3138
 0.30274	  -41.9130	   19.5434
 0.30371	  -42.0216	   19.7705
 0.30468	  -42.1290	   19.9955
 0.30564	  -42.2355	   20.2183
 0.30661	  -42.3410	   20.4391
 0.30757	  -42.4455	   20.6579
 0.30854	  -42.5491	   20.8748
 0.30951	  -42.6519	   21.0898
 0.31047	  -42.7537	   21.3030
 0.31144	  -42.8547	   21.5144
 0.31241	  -42.9549	   21.7240
 0.31337	  -43.0541	   21.9317
 0.31434	  -43.1525	   22.1376
 0.31530	  -43.2499	   22.3416
 0.31627	  -43.3464	   22.5435
 0.31724	  -43.4419	   22.7435
 0.31820	  -43.5364	   22.9412
 0.31917	  -43.6299	   23.1368
 0.32013	  -43.7222	   23.3300
 0.32110	  -43.8134	   23.5209
 0.32207	  -43.9034	   23.7094
 0.32303	  -43.9922	   23.8953
 0.32400	  -44.0798	   24.0786
 0.32497	  -44.1662	   24.2594
 0.32593	  -44.2512	   24.4374
 0.32690	  -44.3351	   24.6128
 0.32786	  -44.4176	   24.7856
 0.32883	  -44.4989	   24.9557
 0.32980	  -44.5789	   25.1231
 0.33076	  -44.6576	   25.2880
 0.33173	  -44.7352	   25.4503
 0.33270	  -44.8115	   25.6101
 0.33366	  -44.8867	   25.7675
 0.33463	  -44.9608	   25.9225
 0.33559	  -45.0338	   26.0753
 0.33656	  -45.1057	   26.2258
 0.33753	  -45.1766	   26.3743
 0.33849	  -45.2466	   26.5207
 0.33946	  -45.3156	   26.6652
 0.34043	  -45.3838	   26.8079
 0.34139	  -45.4511	   26.9487
 0.34236	  -45.5175	   27.0878
 0.34332	  -45.5832	   27.2253
 0.34429	  -45.6481	   27.3611
 0.34526	  -45.7122	   27.4953
 0.34622	  -45.7755	   27.6279
 0.34719	  -45.8381	   27.7589
 0.34816	  -45.9000	   27.8884
 0.34912	  -45.9611	   28.0162
 0.35009	  -46.0214	   28.1425
 0.35105	  -46.0809	   28.2671
 0.35202	  -46.1396	   28.3900
 0.35299	  -46.1975	   28.5111
 0.35395	  -46.2546	   28.6305
 0.35492	  -46.3107	   28.7480
 0.35589	  -46.3659	   28.8635
 0.35685	  -46.4202	   28.9772
 0.35782	  -46.4735	   29.0888
 0.35878	  -46.5258	   29.1983
 0.35975	  -46.5772	   29.3057
 0.36072	  -46.6274	   29.4110
 0.36168	  -46.6767	   29.5141
 0.36265	  -46.7249	   29.6151
 0.36362	  -46.7721	   29.7138
 0.36458	  -46.8183	   29.8104
 0.36555	  -46.8634	   29.9049
 0.36651	  -46.9075	   29.9972
 0.36748	  -46.9506	   30.0874
 0.36845	  -46.9928	   30.1756
 0.36941	  -47.0340	   30.2618
 0.37038	  -47.0742	   30.3461
 0.37135	  -47.1136	   30.4285
 0.37231	  -47.1521	   30.5091
 0.37328	  -47.1898	   30.5880
 0.37424	  -47.2266	   30.6652
 0.37521	  -47.2628	   30.7408
 0.37618	  -47.2982	   30.8149
 0.37714	  -47.3329	   30.8875
 0.37811	  -47.3669	   30.9587
 0.37908	  -47.4003	   31.0286
 0.38004	  -47.4330	   31.0971
 0.38101	  -47.4651	   31.1643
 0.38197	  -47.4966	   31.2302
 0.38294	  -47.5275	   31.2949
 0.38391	  -47.5578	   31.3582
 0.38487	  -47.5874	   31.4202
 0.38584	  -47.6164	   31.4809
 0.38681	  -47.6447	   31.5402
 0.38777	  -47.6724	   31.5980
 0.38874	  -47.6993	   31.6544
 0.38970	  -47.7255	   31.7093
 0.39067	  -47.7510	   31.7626
 0.39164	  -47.7757	   31.8143
 0.39260	  -47.7996	   31.8644
 0.39357	  -47.8227	   31.9127
 0.39454	  -47.8449	   31.9593
 0.39550	  -47.8664	   32.0041
 0.39647	  -47.8869	   32.0472
 0.39743	  -47.9066	   32.0884
 0.39840	  -47.9254	   32.1278
 0.39937	  -47.9434	   32.1654
 0.40033	  -47.9605	   32.2012
 0.40130	  -47.9768	   32.2352
 0.40227	  -47.9922	   32.2675
 0.40323	  -48.0068	   32.2980
 0.40420	  -48.0206	   32.3269
 0.40516	  -48.0336	   32.3542
 0.40613	  -48.0459	   32.3798
 0.40710	  -48.0574	   32.4040
 0.40806	  -48.0683	   32.4267
 0.40903	  -48.0784	   32.4480
 0.41000	  -48.0880	   32.4680
 0.41096	  -48.0969	   32.4866
 0.41193	  -48.1052	   32.5040
 0.41289	  -48.1129	   32.5202
 0.41386	  -48.1201	   32.5352
 0.41483	  -48.1268	   32.5491
 0.41579	  -48.1329	   32.5619
 0.41676	  -48.1385	   32.5737
 0.41773	  -48.1435	   32.5843
 0.41869	  -48.1481	   32.5938
 0.41966	  -48.1521	   32.6022
 0.42062	  -48.1556	   32.6096
 0.42159	  -48.1586	   32.6158
 0.42256	  -48.1610	   32.6208
 0.42352	  -48.1628	   32.6246
 0.42449	  -48.1640	   32.6272
 0.42546	  -48.1646	   32.6284
 0.42642	  -48.1646	   32.6284
 0.42739	  -48.1639	   32.6270
 0.42835	  -48.1626	   32.6242
 0.42932	  -48.1606	   32.6200
 0.43029	  -48.1578	   32.6142
 0.43125	  -48.1544	   32.6070
 0.43222	  -48.1502	   32.5983
 0.43319	  -48.1453	   32.5880
 0.43415	  -48.1397	   32.5763
 0.43512	  -48.1333	   32.5629
 0.43608	  -48.1263	   32.5481
 0.43705	  -48.1184	   32.5318
 0.43802	  -48.1099	   32.5139
 0.43898	  -48.1007	   32.4947
 0.43995	  -48.0909	   32.4740
 0.44092	  -48.0803	   32.4520
 0.44188	  -48.0692	   32.4287
 0.44285	  -48.0574	   32.4041
 0.44381	  -48.0451	   32.3782
 0.44478	  -48.0322	   32.3513
 0.44575	  -48.0188	   32.3232
 0.44671	  -48.0049	   32.2941
 0.44768	  -47.9905	   32.2640
 0.44865	  -47.9757	   32.2329
 0.44961	  -47.9604	   32.2009
 0.45058	  -47.9446	   32.1679
 0.45154	  -47.9284	   32.1341
 0.45251	  -47.9119	   32.0993
 0.45348	  -47.8948	   32.0637
 0.45444	  -47.8774	   32.0272
 0.45541	  -47.8595	   31.9897
 0.45638	  -47.8412	   31.9514
 0.45734	  -47.8224	   31.9120
 0.45831	  -47.8031	   31.8717
 0.45927	  -47.7833	   31.8303
 0.46024	  -47.7630	   31.7877
 0.46121	  -47.7421	   31.7441
 0.46217	  -47.7207	   31.6993
 0.46314	  -47.6988	   31.6533
 0.46411	  -47.6762	   31.6061
 0.46507	  -47.6530	   31.5576
 0.46604	  -47.6292	   31.5078
 0.46700	  -47.6048	   31.4566
 0.46797	  -47.5797	   31.4042
 0.46894	  -47.5540	   31.3504
 0.46990	  -47.5277	   31.2952
 0.47087	  -47.5007	   31.2388
 0.47184	  -47.4731	   31.1810
 0.47280	  -47.4449	   31.1220
 0.47377	  -47.4161	   31.0616
 0.47473	  -47.3867	   31.0001
 0.47570	  -47.3567	   30.9374
 0.47667	  -47.3262	   30.8735
 0.47763	  -47.2952	   30.8086
 0.47860	  -47.2636	   30.7426
 0.47957	  -47.2316	   30.6756
 0.48053	  -47.1992	   30.6076
 0.48150	  -47.1663	   30.5387
 0.48246	  -47.1329	   30.4690
 0.48343	  -47.0992	   30.3984
 0.48440	  -47.0651	   30.3270
 0.48536	  -47.0306	   30.2549
 0.48633	  -46.9958	   30.1819
 0.48730	  -46.9605	   30.1082
 0.48826	  -46.9250	   30.0337
 0.48923	  -46.8890	   29.9585
 0.49019	  -46.8527	   29.8825
 0.49116	  -46.8160	   29.8056
 0.49213	  -46.7789	   29.7279
 0.49309	  -46.7414	   29.6494
 0.49406	  -46.7034	   29.5700
 0.49503	  -46.6650	   29.4896
 0.49599	  -46.6261	   29.4082
 0.49696	  -46.5868	   29.3258
 0.49792	  -46.5469	   29.2424
 0.49889	  -46.5065	   29.1579
 0.49986	  -46.4656	   29.0722
 0.50082	  -46.4241	   28.9854
 0.50179	  -46.3821	   28.8974
 0.50276	  -46.3395	   28.8082
 0.50372	  -46.2963	   28.7179
 0.50469	  -46.2525	   28.6263
 0.50565	  -46.2082	   28.5335
 0.50662	  -46.1633	   28.4395
 0.50759	  -46.1178	   28.3443
 0.50855	  -46.0718	   28.2480
 0.50952	  -46.0253	   28.1506
 0.51049	  -45.9783	   28.0522
 0.51145	  -45.9307	   27.9527
 0.51242	  -45.8827	   27.8522
 0.51338	  -45.8343	   27.7508
 0.51435	  -45.7854	   27.6485
 0.51532	  -45.7361	   27.5454
 0.51628	  -45.6865	   27.4415
 0.51725	  -45.6365	   27.3368
 0.51822	  -45.5862	   27.2315
 0.51918	  -45.5355	   27.1254
 0.52015	  -45.4845	   27.0187
 0.52111	  -45.4332	   26.9114
 0.52208	  -45.3816	   26.8034
 0.52305	  -45.3297	   26.6947
 0.52401	  -45.2775	   26.5854
 0.52498	  -45.2249	   26.4754
 0.52595	  -45.1721	   26.3647
 0.52691	  -45.1188	   26.2533
 0.52788	  -45.0652	   26.1411
 0.52884	  -45.0112	   26.0281
 0.52981	  -44.9569	   25.9143
 0.53078	  -44.9020	   25.7996
 0.53174	  -44.8468	   25.6839
 0.53271	  -44.7910	   25.5672
 0.53367	  -44.7348	   25.4496
 0.53464	  -44.6781	   25.3309
 0.53561	  -44.6209	   25.2111
 0.53657	  -44.5631	   25.0902
 0.53754	  -44.5049	   24.9683
 0.53851	  -44.4460	   24.8452
 0.53947	  -44.3867	   24.7209
 0.54044	  -44.3268	   24.5956
 0.54140	  -44.2664	   24.4692
 0.54237	  -44.2055	   24.3418
 0.54334	  -44.1441	   24.2132
 0.54430	  -44.0823	   24.0837
 0.54527	  -44.0199	   23.9532
 0.54624	  -43.9571	   23.8218
 0.54720	  -43.8939	   23.6895
 0.54817	  -43.8303	   23.5563
 0.54913	  -43.7663	   23.4224
 0.55010	  -43.7019	   23.2877
 0.55107	  -43.6373	   23.1523
 0.55203	  -43.5723	   23.0162
 0.55300	  -43.5070	   22.8795
 0.55397	  -43.4413	   22.7423
 0.55493	  -43.3755	   22.6044
 0.55590	  -43.3093	   22.4659
 0.55686	  -43.2429	   22.3268
 0.55783	  -43.1762	   22.1872
 0.55880	  -43.1092	   22.0470
 0.55976	  -43.0419	   21.9062
 0.56073	  -42.9743	   21.7647
 0.56170	  -42.9064	   21.6225
 0.56266	  -42.8381	   21.4797
 0.56363	  -42.7695	   21.3361
 0.56459	  -42.7005	   21.1916
 0.56556	  -42.6311	   21.0464
 0.56653	  -42.5613	   20.9003
 0.56749	  -42.4911	   20.7532
 0.56846	  -42.4204	   20.6052
 0.56943	  -42.3492	   20.4562
 0.57039	  -42.2775	   20.3062
 0.57136	  -42.2053	   20.1551
 0.57232	  -42.1326	   20.0030
 0.57329	  -42.0594	   19.8497
 0.57426	  -41.9857	   19.6954
 0.57522	  -41.9115	   19.5401
 0.57619	  -41.8367	   19.3836
 0.57716	  -41.7615	   19.2262
 0.57812	  -41.6858	   19.0678
 0.57909	  -41.6097	   18.9084
 0.58005	  -41.5331	   18.7481
 0.58102	  -41.4561	   18.5869
 0.58199	  -41.3787	   18.4249
 0.58295	  -41.3009	   18.2621
 0.58392	  -41.2228	   18.0986
 0.58489	  -41.1444	   17.9345
 0.58585	  -41.0656	   17.7697
 0.58682	  -40.9866	   17.6043
 0.58778	  -40.9074	   17.4384
 0.58875	  -40.8278	   17.2720
 0.58972	  -40.7481	   17.1050
 0.59068	  -40.6681	   16.9376
 0.59165	  -40.5878	   16.7696
 0.59262	  -40.5073	   16.6011
 0.59358	  -40.4266	   16.4321
 0.59455	  -40.3456	   16.2625
 0.59551	  -40.2643	   16.0923
 0.59648	  -40.1826	   15.9215
 0.59745	  -40.1007	   15.7500
 0.59841	  -40.0184	   15.5778
 0.59938	  -39.9358	   15.4048
 0.60035	  -39.8527	   15.2310
 0.60131	  -39.7693	   15.0563
 0.60228	  -39.6854	   14.8807
 0.60324	  -39.6010	   14.7041
 0.60421	  -39.5162	   14.5266
 0.60518	  -39.4309	   14.3480
 0.60614	  -39.3451	   14.1684
 0.60711	  -39.2588	   13.9878
 0.60808	  -39.1719	   13.8061
 0.60904	  -39.0846	   13.6233
 0.61001	  -38.9969	   13.4396
 0.61097	  -38.9086	   13.2548
 0.61194	  -38.8198	   13.0690
 0.61291	  -38.7306	   12.8823
 0.61387	  -38.6410	   12.6947
 0.61484	  -38.5509	   12.5062
 0.61581	  -38.4605	   12.3169
 0.61677	  -38.3697	   12.1269
 0.61774	  -38.2785	   11.9361
 0.61870	  -38.1871	   11.7447
 0.61967	  -38.0953	   11.5527
 0.62064	  -38.0033	   11.3601
 0.62160	  -37.9111	   11.1669
 0.62257	  -37.8185	   10.9733
 0.62354	  -37.7258	   10.7791
 0.62450	  -37.6328	   10.5845
 0.62547	  -37.5396	   10.3894
 0.62643	  -37.4462	   10.1939
 0.62740	  -37.3525	    9.9978
 0.62837	  -37.2586	    9.8012
 0.62933	  -37.1644	    9.6041
 0.63030	  -37.0699	    9.4064
 0.63127	  -36.9752	    9.2080
 0.63223	  -36.8801	    9.0090
 0.63320	  -36.7846	    8.8093
 0.63416	  -36.6889	    8.6088
 0.63513	  -36.5926	    8.4074
 0.63610	  -36.4960	    8.2052
 0.63706	  -36.3990	    8.0020
 0.63803	  -36.3015	    7.7979
 0.63900	  -36.2035	    7.5928
 0.63996	  -36.1050	    7.3866
 0.64093	  -36.0060	    7.1794
 0.64189	  -35.9065	    6.9712
 0.64286	  -35.8065	    6.7619
 0.64383	  -35.7060	    6.5515
 0.64479	  -35.6049	    6.3400
 0.64576	  -35.5034	    6.1276
 0.64673	  -35.4015	    5.9142
 0.64769	  -35.2991	    5.6998
 0.64866	  -35.1962	    5.4846
 0.64962	  -35.0930	    5.2685
 0.65059	  -34.9894	    5.0516
 0.65156	  -34.8854	    4.8341
 0.65252	  -34.7812	    4.6158
 0.65349	  -34.6766	    4.3970
 0.65446	  -34.5718	    4.1776
 0.65542	  -34.4668	    3.9577
 0.65639	  -34.3615	    3.7374
 0.65735	  -34.2560	    3.5166
 0.65832	  -34.1503	    3.2953
 0.65929	  -34.0444	    3.0737
 0.66025	  -33.9383	    2.8516
 0.66122	  -33.8319	    2.6291
 0.66219	  -33.7254	    2.4061
 0.66315	  -33.6187	    2.1826
 0.66412	  -33.5116	    1.9586
 0.66508	  -33.4043	    1.7340
 0.66605	  -33.2967	    1.5088
 0.66702	  -33.1888	    1.2828
 0.66798	  -33.0805	    1.0562
 0.66895	  -32.9718	    0.8287
 0.66992	  -32.8627	    0.6004
 0.67088	  -32.7532	    0.3711
 0.67185	  -32.6432	    0.1409
 0.67281	  -32.5328	   -0.0903
 0.67378	  -32.4218	   -0.3225
 0.67475	  -32.3103	   -0.5558
 0.67571	  -32.1984	   -0.7901
 0.67668	  -32.0859	   -1.0256
 0.67765	  -31.9729	   -1.2621
 0.67861	  -31.8594	   -1.4996
 0.67958	  -31.7454	   -1.7382
 0.68054	  -31.6309	   -1.9778
 0.68151	  -31.5160	   -2.2183
 0.68248	  -31.4007	   -2.4598
 0.68344	  -31.2849	   -2.7021
 0.68441	  -31.1688	   -2.9452
 0.68538	  -31.0523	   -3.1890
 0.68634	  -30.9355	   -3.4335
 0.68731	  -30.8184	   -3.6786
 0.68827	  -30.7010	   -3.9242
 0.68924	  -30.5834	   -4.1704
 0.69021	  -30.4656	   -4.4170
 0.69117	  -30.3475	   -4.6641
 0.69214	  -30.2293	   -4.9116
 0.69311	  -30.1108	   -5.1595
 0.69407	  -29.9922	   -5.4078
 0.69504	  -29.8734	   -5.6565
 0.69600	  -29.7544	   -5.9056
 0.69697	  -29.6351	   -6.1552
 0.69794	  -29.5157	   -6.4052
 0.69890	  -29.3959	   -6.6558
 0.69987	  -29.2759	   -6.9070
 0.70084	  -29.1556	   -7.1589
 0.70180	  -29.0350	   -7.4114
 0.70277	  -28.9139	   -7.6647
 0.70373	  -28.7925	   -7.9188
 0.70470	  -28.6707	   -8.1739
 0.70567	  -28.5484	   -8.4299
 0.70663	  -28.4256	   -8.6868
 0.70760	  -28.3023	   -8.9449
 0.70857	  -28.1785	   -9.2040
 0.70953	  -28.0542	   -9.4642
 0.71050	  -27.9294	   -9.7255
 0.71146	  -27.8040	   -9.9879
 0.71243	  -27.6781	  -10.2515
 0.71340	  -27.5516	  -10.5161
 0.71436	  -27.4247	  -10.7818
 0.71533	  -27.2973	  -11.0485
 0.71630	  -27.1694	  -11.3162
 0.71726	  -27.0411	  -11.5848
 0.71823	  -26.9124	  -11.8542
 0.71919	  -26.7833	  -12.1243
 0.72016	  -26.6539	  -12.3952
 0.72113	  -26.5242	  -12.6666
 0.72209	  -26.3942	  -12.9387
 0.72306	  -26.2640	  -13.2111
 0.72403	  -26.1336	  -13.4841
 0.72499	  -26.0031	  -13.7574
 0.72596	  -25.8723	  -14.0311
 0.72692	  -25.7414	  -14.3051
 0.72789	  -25.6103	  -14.5794
 0.72886	  -25.4791	  -14.8541
 0.72982	  -25.3477	  -15.1291
 0.73079	  -25.2161	  -15.4045
 0.73176	  -25.0844	  -15.6803
 0.73272	  -24.9523	  -15.9566
 0.73369	  -24.8201	  -16.2334
 0.73465	  -24.6876	  -16.5108
 0.73562	  -24.5547	  -16.7889
 0.73659	  -24.4215	  -17.0676
 0.73755	  -24.2880	  -17.3472
 0.73852	  -24.1540	  -17.6276
 0.73949	  -24.0195	  -17.9090
 0.74045	  -23.8847	  -18.1914
 0.74142	  -23.7492	  -18.4748
 0.74238	  -23.6133	  -18.7593
 0.74335	  -23.4769	  -19.0448
 0.74432	  -23.3399	  -19.3315
 0.74528	  -23.2024	  -19.6194
 0.74625	  -23.0644	  -19.9083
 0.74721	  -22.9258	  -20.1984
 0.74818	  -22.7867	  -20.4895
 0.74915	  -22.6471	  -20.7817
 0.75011	  -22.5070	  -21.0749
 0.75108	  -22.3665	  -21.3689
 0.75205	  -22.2256	  -21.6638
 0.75301	  -22.0844	  -21.9595
 0.75398	  -21.9428	  -22.2559
 0.75494	  -21.8009	  -22.5528
 0.75591	  -21.6587	  -22.8504
 0.75688	  -21.5164	  -23.1484
 0.75784	  -21.3738	  -23.4468
 0.75881	  -21.2310	  -23.7456
 0.75978	  -21.0881	  -24.0447
 0.76074	  -20.9451	  -24.3440
 0.76171	  -20.8020	  -24.6437
 0.76267	  -20.6587	  -24.9436
 0.76364	  -20.5153	  -25.2437
 0.76461	  -20.3717	  -25.5442
 0.76557	  -20.2280	  -25.8450
 0.76654	  -20.0842	  -26.1461
 0.76751	  -19.9401	  -26.4477
 0.76847	  -19.7958	  -26.7497
 0.76944	  -19.6512	  -27.0523
 0.77040	  -19.5063	  -27.3555
 0.77137	  -19.3611	  -27.6595
 0.77234	  -19.2155	  -27.9642
 0.77330	  -19.0695	  -28.2697
 0.77427	  -18.9231	  -28.5762
 0.77524	  -18.7762	  -28.8837
 0.77620	  -18.6288	  -29.1923
 0.77717	  -18.4809	  -29.5019
 0.77813	  -18.3324	  -29.8127
 0.77910	  -18.1834	  -30.1246
 0.78007	  -18.0338	  -30.4377
 0.78103	  -17.8837	  -30.7519
 0.78200	  -17.7330	  -31.0672
 0.78297	  -17.5818	  -31.3836
 0.78393	  -17.4302	  -31.7011
 0.78490	  -17.2781	  -32.0194
 0.78586	  -17.1256	  -32.3387
 0.78683	  -16.9727	  -32.6587
 0.78780	  -16.8194	  -32.9794
 0.78876	  -16.6659	  -33.3008
 0.78973	  -16.5121	  -33.6226
 0.79070	  -16.3582	  -33.9449
 0.79166	  -16.2041	  -34.2674
 0.79263	  -16.0498	  -34.5902
 0.79359	  -15.8955	  -34.9133
 0.79456	  -15.7411	  -35.2364
 0.79553	  -15.5867	  -35.5597
 0.79649	  -15.4322	  -35.8831
 0.79746	  -15.2776	  -36.2065
 0.79843	  -15.1230	  -36.5301
 0.79939	  -14.9684	  -36.8537
 0.80036	  -14.8137	  -37.1776
 0.80132	  -14.6588	  -37.5017
 0.80229	  -14.5038	  -37.8261
 0.80326	  -14.3487	  -38.1509
 0.80422	  -14.1933	  -38.4762
 0.80519	  -14.0376	  -38.8020
 0.80616	  -13.8817	  -39.1284
 0.80712	  -13.7254	  -39.4555
 0.80809	  -13.5687	  -39.7835
 0.80905	  -13.4116	  -40.1123
 0.81002	  -13.2540	  -40.4421
 0.81099	  -13.0960	  -40.7729
 0.81195	  -12.9375	  -41.1047
 0.81292	  -12.7784	  -41.4376
 0.81389	  -12.6189	  -41.7715
 0.81485	  -12.4588	  -42.1065
 0.81582	  -12.2983	  -42.4425
 0.81678	  -12.1372	  -42.7796
 0.81775	  -11.9757	  -43.1176
 0.81872	  -11.8138	  -43.4565
 0.81968	  -11.6515	  -43.7963
 0.82065	  -11.4889	  -44.1367
 0.82162	  -11.3259	  -44.4777
 0.82258	  -11.1627	  -44.8193
 0.82355	  -10.9993	  -45.1613
 0.82451	  -10.8358	  -45.5036
 0.82548	  -10.6722	  -45.8461
 0.82645	  -10.5085	  -46.1887
 0.82741	  -10.3448	  -46.5314
 0.82838	  -10.1810	  -46.8740
 0.82935	  -10.0174	  -47.2166
 0.83031	   -9.8538	  -47.5591
 0.83128	   -9.6902	  -47.9014
 0.83224	   -9.5267	  -48.2435
 0.83321	   -9.3634	  -48.5855
 0.83418	   -9.2000	  -48.9274
 0.83514	   -9.0367	  -49.2693
 0.83611	   -8.8734	  -49.6111
 0.83708	   -8.7101	  -49.9529
 0.83804	   -8.5467	  -50.2949
 0.83901	   -8.3832	  -50.6371
 0.83997	   -8.2195	  -50.9796
 0.84094	   -8.0557	  -51.3225
 0.84191	   -7.8917	  -51.6659
 0.84287	   -7.7273	  -52.0099
 0.84384	   -7.5626	  -52.3546
 0.84481	   -7.3976	  -52.7000
 0.84577	   -7.2322	  -53.0462
 0.84674	   -7.0664	  -53.3933
 0.84770	   -6.9001	  -53.7413
 0.84867	   -6.7334	  -54.0902
 0.84964	   -6.5663	  -54.4400
 0.85060	   -6.3987	  -54.7908
 0.85157	   -6.2307	  -55.1423
 0.85254	   -6.0624	  -55.4947
 0.85350	   -5.8937	  -55.8478
 0.85447	   -5.7247	  -56.2014
 0.85543	   -5.5555	  -56.5556
 0.85640	   -5.3862	  -56.9101
 0.85737	   -5.2167	  -57.2649
 0.85833	   -5.0471	  -57.6198
 0.85930	   -4.8776	  -57.9746
 0.86027	   -4.7081	  -58.3293
 0.86123	   -4.5388	  -58.6838
 0.86220	   -4.3696	  -59.0378
 0.86316	   -4.2007	  -59.3914
 0.86413	   -4.0320	  -59.7445
 0.86510	   -3.8636	  -60.0970
 0.86606	   -3.6955	  -60.4488
 0.86703	   -3.5277	  -60.8000
 0.86800	   -3.3602	  -61.1506
 0.86896	   -3.1930	  -61.5006
 0.86993	   -3.0260	  -61.8500
 0.87089	   -2.8593	  -62.1990
 0.87186	   -2.6928	  -62.5475
 0.87283	   -2.5264	  -62.8957
 0.87379	   -2.3602	  -63.2437
 0.87476	   -2.1940	  -63.5915
 0.87573	   -2.0278	  -63.9393
 0.87669	   -1.8616	  -64.2872
 0.87766	   -1.6953	  -64.6352
 0.87862	   -1.5289	  -64.9836
 0.87959	   -1.3624	  -65.3322
 0.88056	   -1.1956	  -65.6812
 0.88152	   -1.0286	  -66.0307
 0.88249	   -0.8615	  -66.3807
 0.88346	   -0.6940	  -66.7311
 0.88442	   -0.5264	  -67.0820
 0.88539	   -0.3585	  -67.4334
 0.88635	   -0.1904	  -67.7851
 0.88732	   -0.0222	  -68.1372
 0.88829	    0.1461	  -68.4895
 0.88925	    0.3145	  -68.8419
 0.89022	    0.4828	  -69.1944
 0.89119	    0.6512	  -69.5467
 0.89215	    0.8194	  -69.8987
 0.89312	    0.9873	  -70.2503
 0.89408	    1.1551	  -70.6014
 0.89505	    1.3224	  -70.9517
 0.89602	    1.4894	  -71.3012
 0.89698	    1.6560	  -71.6498
 0.89795	    1.8220	  -71.9972
 0.89892	    1.9874	  -72.3435
 0.89988	    2.1522	  -72.6886
 0.90085	    2.3165	  -73.0323
 0.90181	    2.4800	  -73.3746
 0.90278	    2.6429	  -73.7156
 0.90375	    2.8052	  -74.0552
 0.90471	    2.9668	  -74.3935
 0.90568	    3.1278	  -74.7304
 0.90665	    3.2881	  -75.0661
 0.90761	    3.4479	  -75.4005
 0.90858	    3.6072	  -75.7339
 0.90954	    3.7660	  -76.0662
 0.91051	    3.9244	  -76.3977
 0.91148	    4.0823	  -76.7283
 0.91244	    4.2399	  -77.0582
 0.91341	    4.3972	  -77.3875
 0.91438	    4.5543	  -77.7163
 0.91534	    4.7112	  -78.0447
 0.91631	    4.8679	  -78.3727
 0.91727	    5.0245	  -78.7004
 0.91824	    5.1810	  -79.0279
 0.91921	    5.3373	  -79.3551
 0.92017	    5.4935	  -79.6820
 0.92114	    5.6495	  -80.0087
 0.92211	    5.8054	  -80.3349
 0.92307	    5.9611	  -80.6607
 0.92404	    6.1165	  -80.9860
 0.92500	    6.2715	  -81.3105
 0.92597	    6.4262	  -81.6342
 0.92694	    6.5803	  -81.9568
 0.92790	    6.7339	  -82.2782
 0.92887	    6.8867	  -82.5982
 0.92983	    7.0389	  -82.9166
 0.93080	    7.1902	  -83.2333
 0.93177	    7.3405	  -83.5480
 0.93273	    7.4899	  -83.8606
 0.93370	    7.6381	  -84.1709
 0.93467	    7.7853	  -84.4789
 0.93563	    7.9313	  -84.7844
 0.93660	    8.0760	  -85.0874
 0.93756	    8.2195	  -85.3878
 0.93853	    8.3618	  -85.6856
 0.93950	    8.5028	  -85.9808
 0.94046	    8.6426	  -86.2734
 0.94143	    8.7812	  -86.5634
 0.94240	    8.9185	  -86.8509
 0.94336	    9.0547	  -87.1360
 0.94433	    9.1898	  -87.4187
 0.94529	    9.3238	  -87.6991
 0.94626	    9.4568	  -87.9774
 0.94723	    9.5887	  -88.2536
 0.94819	    9.7198	  -88.5279
 0.94916	    9.8499	  -88.8003
 0.95013	    9.9792	  -89.0709
 0.95109	   10.1077	  -89.3398
 0.95206	   10.2354	  -89.6071
 0.95302	   10.3623	  -89.8727
 0.95399	   10.4884	  -90.1368
 0.95496	   10.6139	  -90.3993
 0.95592	   10.7385	  -90.6602
 0.95689	   10.8624	  -90.9194
 0.95786	   10.9854	  -91.1770
 0.95882	   11.1076	  -91.4327
 0.95979	   11.2288	  -91.6865
 0.96075	   11.3491	  -91.9383
 0.96172	   11.4684	  -92.1879
 0.96269	   11.5865	  -92.4350
 0.96365	   11.7033	  -92.6796
 0.96462	   11.8189	  -92.9215
 0.96559	   11.9330	  -93.1604
 0.96655	   12.0457	  -93.3962
 0.96752	   12.1567	  -93.6287
 0.96848	   12.2661	  -93.8576
 0.96945	   12.3738	  -94.0830
 0.97042	   12.4796	  -94.3045
 0.97138	   12.5835	  -94.5220
 0.97235	   12.6855	  -94.7355
 0.97332	   12.7855	  -94.9448
 0.97428	   12.8835	  -95.1498
 0.97525	   12.9794	  -95.3506
 0.97621	   13.0732	  -95.5470
 0.97718	   13.1650	  -95.7391
 0.97815	   13.2547	  -95.9268
 0.97911	   13.3423	  -96.1102
 0.98008	   13.4279	  -96.2893
 0.98105	   13.5115	  -96.4642
 0.98201	   13.5931	  -96.6350
 0.98298	   13.6727	  -96.8018
 0.98394	   13.7505	  -96.9646
 0.98491	   13.8265	  -97.1235
 0.98588	   13.9006	  -97.2788
 0.98684	   13.9731	  -97.4304
 0.98781	   14.0438	  -97.5785
 0.98878	   14.1130	  -97.7232
 0.98974	   14.1805	  -97.8645
 0.99071	   14.2464	  -98.0025
 0.99167	   14.3108	  -98.1372
 0.99264	   14.3736	  -98.2687
 0.99361	   14.4348	  -98.3969
 0.99457	   14.4945	  -98.5218
 0.99554	   14.5525	  -98.6432
 0.99651	   14.6089	  -98.7612
 0.99747	   14.6635	  -98.8755
 0.99844	   14.7163	  -98.9860
 0.99940	   14.7672	  -99.0925
 0.00037	   14.8161	  -99.1948
 0.00134	   14.8628	  -99.2928
 0.00230	   14.9074	  -99.3861
 0.00327	   14.9497	  -99.4745
 0.00424	   14.9896	  -99.5580
 0.00520	   15.0269	  -99.6362
 0.00617	   15.0617	  -99.7089
 0.00713	   15.0937	  -99.7761
 0.00810	   15.1231	  -99.8374
 0.00907	   15.1496	  -99.8929
 0.01003	   15.1732	  -99.9423
 0.01100	   15.1939	  -99.9856
 0.01197	   15.2116	 -100.0227
 0.01293	   15.2263	 -100.0536
 0.01390	   15.2381	 -100.0782
 0.01486	   15.2469	 -100.0966
 0.01583	   15.2527	 -100.1087
 0.01680	   15.2555	 -100.1146
 0.01776	   15.2554	 -100.1144
 0.01873	   15.2524	 -100.1081
 0.01970	   15.2466	 -100.0959
 0.02066	   15.2379	 -100.0778
 0.02163	   15.2266	 -100.0541
 0.02259	   15.2125	 -100.0246
 0.02356	   15.1958	  -99.9898
 0.02453	   15.1766	  -99.9495
 0.02549	   15.1549	  -99.9041
 0.02646	   15.1307	  -99.8535
 0.02743	   15.1042	  -99.7979
 0.02839	   15.0753	  -99.7374
 0.02936	   15.0441	  -99.6720
 0.03032	   15.0105	  -99.6019
 0.03129	   14.9747	  -99.5269
 0.03226	   14.9366	  -99.4472
 0.03322	   14.8962	  -99.3627
 0.03419	   14.8535	  -99.2732
 0.03516	   14.8084	  -99.1789
 0.03612	   14.7609	  -99.0794
 0.03709	   14.7110	  -98.9748
 0.03805	   14.6584	  -98.8649
 0.03902	   14.6033	  -98.7495
 0.03999	   14.5454	  -98.6284
 0.04095	   14.4848	  -98.5015
 0.04192	   14.4213	  -98.3686
 0.04289	   14.3548	  -98.2294
 0.04385	   14.2853	  -98.0839
 0.04482	   14.2126	  -97.9318
 0.04578	   14.1367	  -97.7729
 0.04675	   14.0575	  -97.6072
 0.04772	   13.9750	  -97.4344
 0.04868	   13.8890	  -97.2544
 0.04965	   13.7995	  -97.0672
 0.05062	   13.7066	  -96.8726
 0.05158	   13.6101	  -96.6707
 0.05255	   13.5101	  -96.4613
 0.05351	   13.4065	  -96.2446
 0.05448	   13.2994	  -96.0204
 0.05545	   13.1889	  -95.7890
 0.05641	   13.0749	  -95.5504
 0.05738	   12.9575	  -95.3048
 0.05835	   12.8369	  -95.0523
 0.05931	   12.7130	  -94.7931
 0.06028	   12.5861	  -94.5274
 0.06124	   12.4562	  -94.2555
 0.06221	   12.3235	  -93.9777
 0.06318	   12.1880	  -93.6941
 0.06414	   12.0499	  -93.4051
 0.06511	   11.9093	  -93.1109
 0.06608	   11.7664	  -92.8117
 0.06704	   11.6211	  -92.5076
 0.06801	   11.4737	  -92.1990
 0.06897	   11.3241	  -91.8859
 0.06994	   11.1724	  -91.5684
 0.07091	   11.0186	  -91.2465
 0.07187	   10.8628	  -90.9204
 0.07284	   10.7049	  -90.5900
 0.07381	   10.5449	  -90.2551
 0.07477	   10.3828	  -89.9158
 0.07574	   10.2185	  -89.5718
 0.07670	   10.0519	  -89.2231
 0.07767	    9.8830	  -88.8695
 0.07864	    9.7116	  -88.5108
 0.07960	    9.5377	  -88.1468
 0.08057	    9.3612	  -87.7773
 0.08154	    9.1819	  -87.4022
 0.08250	    8.9999	  -87.0212
 0.08347	    8.8151	  -86.6343
 0.08443	    8.6272	  -86.2412
 0.08540	    8.4364	  -85.8418
 0.08637	    8.2426	  -85.4361
 0.08733	    8.0456	  -85.0239
 0.08830	    7.8456	  -84.6052
 0.08927	    7.6425	  -84.1800
 0.09023	    7.4363	  -83.7484
 0.09120	    7.2270	  -83.3104
 0.09216	    7.0147	  -82.8661
 0.09313	    6.7995	  -82.4156
 0.09410	    6.5814	  -81.9592
 0.09506	    6.3606	  -81.4970
 0.09603	    6.1372	  -81.0293
 0.09700	    5.9112	  -80.5563
 0.09796	    5.6828	  -80.0784
 0.09893	    5.4523	  -79.5958
 0.09989	    5.2197	  -79.1089
 0.10086	    4.9852	  -78.6180
 0.10183	    4.7489	  -78.1235
 0.10279	    4.5110	  -77.6255
 0.10376	    4.2716	  -77.1245
 0.10473	    4.0309	  -76.6208
 0.10569	    3.7890	  -76.1144
 0.10666	    3.5460	  -75.6058
 0.10762	    3.3019	  -75.0949
 0.10859	    3.0569	  -74.5821
 0.10956	    2.8110	  -74.0673
 0.11052	    2.5641	  -73.5506
 0.11149	    2.3163	  -73.0320
 0.11246	    2.0677	  -72.5115
 0.11342	    1.8181	  -71.9891
 0.11439	    1.5675	  -71.4646
 0.11535	    1.3159	  -70.9379
 0.11632	    1.0631	  -70.4089
 0.11729	    0.8092	  -69.8774
 0.11825	    0.5539	  -69.3431
 0.11922	    0.2973	  -68.8061
 0.12019	    0.0393	  -68.2660
 0.12115	   -0.2203	  -67.7227
 0.12212	   -0.4814	  -67.1760
 0.12308	   -0.7443	  -66.6258
 0.12405	   -1.0089	  -66.0720
 0.12502	   -1.2753	  -65.5144
 0.12598	   -1.5436	  -64.9530
 0.12695	   -1.8136	  -64.3877
 0.12792	   -2.0855	  -63.8186
 0.12888	   -2.3592	  -63.2458
 0.12985	   -2.6346	  -62.6693
 0.13081	   -2.9117	  -62.0893
 0.13178	   -3.1903	  -61.5061
 0.13275	   -3.4704	  -60.9199
 0.13371	   -3.7518	  -60.3309
 0.13468	   -4.0343	  -59.7395
 0.13564	   -4.3178	  -59.1461
 0.13661	   -4.6021	  -58.5511
 0.13758	   -4.8870	  -57.9548
 0.13854	   -5.1723	  -57.3577
 0.13951	   -5.4579	  -56.7600
 0.14048	   -5.7434	  -56.1623
 0.14144	   -6.0289	  -55.5647
 0.14241	   -6.3142	  -54.9676
 0.14337	   -6.5991	  -54.3713
 0.14434	   -6.8836	  -53.7759
 0.14531	   -7.1675	  -53.1816
 0.14627	   -7.4509	  -52.5885
 0.14724	   -7.7336	  -51.9967
 0.14821	   -8.0158	  -51.4060
 0.14917	   -8.2974	  -50.8166
 0.15014	   -8.5785	  -50.2283
 0.15110	   -8.8591	  -49.6409
 0.15207	   -9.1394	  -49.0544
 0.15304	   -9.4192	  -48.4686
 0.15400	   -9.6989	  -47.8832
 0.15497	   -9.9784	  -47.2982
 0.15594	  -10.2579	  -46.7132
 0.15690	  -10.5374	  -46.1282
 0.15787	  -10.8170	  -45.5430
 0.15883	  -11.0968	  -44.9573
 0.15980	  -11.3769	  -44.3710
 0.16077	  -11.6573	  -43.7840
 0.16173	  -11.9381	  -43.1963
 0.16270	  -12.2193	  -42.6078
 0.16367	  -12.5009	  -42.0184
 0.16463	  -12.7829	  -41.4282
 0.16560	  -13.0652	  -40.8372
 0.16656	  -13.3479	  -40.2456
 0.16753	  -13.6308	  -39.6534
 0.16850	  -13.9139	  -39.0608
 0.16946	  -14.1971	  -38.4681
 0.17043	  -14.4803	  -37.8755
 0.17140	  -14.7632	  -37.2832
 0.17236	  -15.0459	  -36.6916
 0.17333	  -15.3281	  -36.1009
 0.17429	  -15.6098	  -35.5114
 0.17526	  -15.8907	  -34.9234
 0.17623	  -16.1707	  -34.3373
 0.17719	  -16.4497	  -33.7532
 0.17816	  -16.7277	  -33.1715
 0.17913	  -17.0043	  -32.5924
 0.18009	  -17.2797	  -32.0161
 0.18106	  -17.5536	  -31.4427
 0.18202	  -17.8261	  -30.8724
 0.18299	  -18.0971	  -30.3052
 0.18396	  -18.3665	  -29.7412
 0.18492	  -18.6345	  -29.1804
 0.18589	  -18.9009	  -28.6228
 0.18686	  -19.1658	  -28.0683
 0.18782	  -19.4293	  -27.5168
 0.18879	  -19.6914	  -26.9681
 0.18975	  -19.9523	  -26.4221
 0.19072	  -20.2119	  -25.8787
 0.19169	  -20.4704	  -25.3377
 0.19265	  -20.7278	  -24.7989
 0.19362	  -20.9843	  -24.2620
 0.19459	  -21.2400	  -23.7269
 0.19555	  -21.4948	  -23.1935
 0.19652	  -21.7490	  -22.6615
 0.19748	  -22.0025	  -22.1309
 0.19845	  -22.2554	  -21.6014
 0.19942	  -22.5079	  -21.0731
 0.20038	  -22.7598	  -20.5458
 0.20135	  -23.0112	  -20.0196
 0.20232	  -23.2621	  -19.4944
 0.20328	  -23.5125	  -18.9703
 0.20425	  -23.7623	  -18.4474
 0.20521	  -24.0115	  -17.9259
 0.20618	  -24.2599	  -17.4059
 0.20715	  -24.5076	  -16.8875
 0.20811	  -24.7543	  -16.3711
 0.20908	  -25.0000	  -15.8569
 0.21005	  -25.2445	  -15.3450
 0.21101	  -25.4878	  -14.8359
 0.21198	  -25.7297	  -14.3296
 0.21294	  -25.9701	  -13.8264
 0.21391	  -26.2089	  -13.3266
 0.21488	  -26.4460	  -12.8303
 0.21584	  -26.6813	  -12.3377
 0.21681	  -26.9149	  -11.8489
 0.21778	  -27.1465	  -11.3640
 0.21874	  -27.3763	  -10.8831
 0.21971	  -27.6042	  -10.4061
 0.22067	  -27.8302	   -9.9331
 0.22164	  -28.0543	   -9.4639
 0.22261	  -28.2766	   -8.9986
 0.22357	  -28.4972	   -8.5371
 0.22454	  -28.7160	   -8.0791
 0.22551	  -28.9331	   -7.6245
 0.22647	  -29.1487	   -7.1733
 0.22744	  -29.3628	   -6.7252
 0.22840	  -29.5755	   -6.2800
 0.22937	  -29.7869	   -5.8376
 0.23034	  -29.9969	   -5.3979
 0.23130	  -30.2058	   -4.9607
 0.23227	  -30.4136	   -4.5258
 0.23324	  -30.6204	   -4.0931
 0.23420	  -30.8261	   -3.6625
 0.23517	  -31.0308	   -3.2340
 0.23613	  -31.2346	   -2.8074
 0.23710	  -31.4374	   -2.3828
 0.23807	  -31.6394	   -1.9601
 0.23903	  -31.8404	   -1.5394
 0.24000	  -32.0404	   -1.1207
 0.24097	  -32.2395	   -0.7041
 0.24193	  -32.4375	   -0.2897
 0.24290	  -32.6344	    0.1224
 0.24386	  -32.8301	    0.5321
 0.24483	  -33.0246	    0.9393
 0.24580	  -33.2178	    1.3437
 0.24676	  -33.4097	    1.7452
 0.24773	  -33.6000	    2.1437
 0.24870	  -33.7889	    2.5389
 0.24966	  -33.9762	    2.9309
 0.25063	  -34.1618	    3.3194
 0.25159	  -34.3457	    3.7044
 0.25256	  -34.5279	    4.0857
 0.25353	  -34.7083	    4.4633
 0.25449	  -34.8869	    4.8372
 0.25546	  -35.0637	    5.2072
 0.25643	  -35.2387	    5.5735
 0.25739	  -35.4120	    5.9361
 0.25836	  -35.5834	    6.2950
 0.25932	  -35.7532	    6.6503
 0.26029	  -35.9212	    7.0021
 0.26126	  -36.0877	    7.3504
 0.26222	  -36.2525	    7.6955
 0.26319	  -36.4159	    8.0374
 0.26416	  -36.5778	    8.3763
 0.26512	  -36.7384	    8.7124
 0.26609	  -36.8976	    9.0457
 0.26705	  -37.0556	    9.3764
 0.26802	  -37.2124	    9.7046
 0.26899	  -37.3681	   10.0304
 0.26995	  -37.5227	   10.3541
 0.27092	  -37.6763	   10.6755
 0.27189	  -37.8289	   10.9949
 0.27285	  -37.9805	   11.3122
 0.27382	  -38.1311	   11.6274
 0.27478	  -38.2807	   11.9407
 0.27575	  -38.4294	   12.2519
 0.27672	  -38.5771	   12.5609
 0.27768	  -38.7237	   12.8678
 0.27865	  -38.8693	   13.1725
 0.27962	  -39.0137	   13.4748
 0.28058	  -39.1569	   13.7746
 0.28155	  -39.2989	   14.0719
 0.28251	  -39.4397	   14.3664
 0.28348	  -39.5790	   14.6581
 0.28445	  -39.7170	   14.9469
 0.28541	  -39.8535	   15.2327
 0.28638	  -39.9886	   15.5153
 0.28735	  -40.1221	   15.7947
 0.28831	  -40.2540	   16.0709
 0.28928	  -40.3844	   16.3438
 0.29024	  -40.5132	   16.6134
 0.29121	  -40.6404	   16.8797
 0.29218	  -40.7661	   17.1427
 0.29314	  -40.8902	   17.4024
 0.29411	  -41.0127	   17.6589
 0.29508	  -41.1338	   17.9124
 0.29604	  -41.2534	   18.1627
 0.29701	  -41.3716	   18.4102
 0.29797	  -41.4885	   18.6547
 0.29894	  -41.6040	   18.8966
 0.29991	  -41.7183	   19.1358
 0.30087	  -41.8314	   19.3725
 0.30184	  -41.9433	   19.6067
 0.30281	  -42.0541	   19.8387
 0.30377	  -42.1639	   20.0684
 0.30474	  -42.2726	   20.2960
 0.30570	  -42.3804	   20.5215
 0.30667	  -42.4872	   20.7451
 0.30764	  -42.5931	   20.9667
 0.30860	  -42.6980	   21.1864
 0.30957	  -42.8021	   21.4041
 0.31054	  -42.9052	   21.6200
 0.31150	  -43.0074	   21.8340
 0.31247	  -43.1087	   22.0461
 0.31343	  -43.2091	   22.2561
 0.31440	  -43.3085	   22.4641
 0.31537	  -43.4069	   22.6701
 0.31633	  -43.5042	   22.8738
 0.31730	  -43.6005	   23.0753
 0.31827	  -43.6957	   23.2746
 0.31923	  -43.7897	   23.4713
 0.32020	  -43.8825	   23.6657
 0.32116	  -43.9742	   23.8575
 0.32213	  -44.0646	   24.0467
 0.32310	  -44.1537	   24.2333
 0.32406	  -44.2416	   24.4171
 0.32503	  -44.3281	   24.5983
 0.32600	  -44.4134	   24.7767
 0.32696	  -44.4973	   24.9525
 0.32793	  -44.5800	   25.1255
 0.32889	  -44.6614	   25.2958
 0.32986	  -44.7415	   25.4635
 0.33083	  -44.8204	   25.6286
 0.33179	  -44.8980	   25.7912
 0.33276	  -44.9745	   25.9513
 0.33373	  -45.0499	   26.1090
 0.33469	  -45.1241	   26.2644
 0.33566	  -45.1973	   26.4176
 0.33662	  -45.2695	   26.5687
 0.33759	  -45.3407	   26.7178
 0.33856	  -45.4110	   26.8649
 0.33952	  -45.4804	   27.0102
 0.34049	  -45.5490	   27.1536
 0.34146	  -45.6167	   27.2954
 0.34242	  -45.6836	   27.4354
 0.34339	  -45.7497	   27.5738
 0.34435	  -45.8151	   27.7106
 0.34532	  -45.8797	   27.8458
 0.34629	  -45.9435	   27.9795
 0.34725	  -46.0066	   28.1115
 0.34822	  -46.0689	   28.2419
 0.34918	  -46.1304	   28.3706
 0.35015	  -46.1910	   28.4976
 0.35112	  -46.2509	   28.6228
 0.35208	  -46.3098	   28.7462
 0.35305	  -46.3679	   28.8677
 0.35402	  -46.4250	   28.9872
 0.35498	  -46.4811	   29.1047
 0.35595	  -46.5363	   29.2201
 0.35691	  -46.5904	   29.3335
 0.35788	  -46.6435	   29.4446
 0.35885	  -46.6955	   29.5535
 0.35981	  -46.7465	   29.6602
 0.36078	  -46.7964	   29.7647
 0.36175	  -46.8453	   29.8669
 0.36271	  -46.8930	   29.9669
 0.36368	  -46.9397	   30.0646
 0.36464	  -46.9854	   30.1602
 0.36561	  -47.0300	   30.2536
 0.36658	  -47.0736	   30.3448
 0.36754	  -47.1163	   30.4341
 0.36851	  -47.1579	   30.5213
 0.36948	  -47.1987	   30.6066
 0.37044	  -47.2385	   30.6900
 0.37141	  -47.2775	   30.7717
 0.37237	  -47.3157	   30.8516
 0.37334	  -47.3531	   30.9299
 0.37431	  -47.3897	   31.0065
 0.37527	  -47.4256	   31.0816
 0.37624	  -47.4608	   31.1553
 0.37721	  -47.4953	   31.2275
 0.37817	  -47.5292	   31.2983
 0.37914	  -47.5623	   31.3678
 0.38010	  -47.5949	   31.4358
 0.38107	  -47.6268	   31.5026
 0.38204	  -47.6580	   31.5680
 0.38300	  -47.6886	   31.6320
 0.38397	  -47.7185	   31.6947
 0.38494	  -47.7478	   31.7560
 0.38590	  -47.7764	   31.8158
 0.38687	  -47.8042	   31.8741
 0.38783	  -47.8314	   31.9309
 0.38880	  -47.8578	   31.9861
 0.38977	  -47.8834	   32.0397
 0.39073	  -47.9082	   32.0917
 0.39170	  -47.9322	   32.1419
 0.39267	  -47.9553	   32.1904
 0.39363	  -47.9776	   32.2371
 0.39460	  -47.9991	   32.2819
 0.39556	  -48.0197	   32.3250
 0.39653	  -48.0393	   32.3662
 0.39750	  -48.0581	   32.4055
 0.39846	  -48.0761	   32.4430
 0.39943	  -48.0931	   32.4787
 0.40040	  -48.1093	   32.5126
 0.40136	  -48.1246	   32.5447
 0.40233	  -48.1391	   32.5750
 0.40329	  -48.1528	   32.6037
 0.40426	  -48.1657	   32.6307
 0.40523	  -48.1779	   32.6561
 0.40619	  -48.1893	   32.6800
 0.40716	  -48.2000	   32.7025
 0.40813	  -48.2100	   32.7235
 0.40909	  -48.2195	   32.7432
 0.41006	  -48.2282	   32.7616
 0.41102	  -48.2364	   32.7787
 0.41199	  -48.2441	   32.7947
 0.41296	  -48.2511	   32.8095
 0.41392	  -48.2577	   32.8231
 0.41489	  -48.2637	   32.8357
 0.41586	  -48.2692	   32.8472
 0.41682	  -48.2741	   32.8576
 0.41779	  -48.2786	   32.8669
 0.41875	  -48.2825	   32.8751
 0.41972	  -48.2858	   32.8821
 0.42069	  -48.2886	   32.8880
 0.42165	  -48.2908	   32.8926
 0.42262	  -48.2925	   32.8960
 0.42359	  -48.2935	   32.8981
 0.42455	  -48.2938	   32.8989
 0.42552	  -48.2935	   32.8983
 0.42648	  -48.2926	   32.8962
 0.42745	  -48.2909	   32.8927
 0.42842	  -48.2885	   32.8877
 0.42938	  -48.2854	   32.8812
 0.43035	  -48.2815	   32.8731
 0.43132	  -48.2769	   32.8635
 0.43228	  -48.2716	   32.8523
 0.43325	  -48.2655	   32.8395
 0.43421	  -48.2587	   32.8252
 0.43518	  -48.2511	   32.8094
 0.43615	  -48.2428	   32.7921
 0.43711	  -48.2338	   32.7732
 0.43808	  -48.2241	   32.7530
 0.43905	  -48.2138	   32.7313
 0.44001	  -48.2028	   32.7083
 0.44098	  -48.1912	   32.6840
 0.44194	  -48.1790	   32.6585
 0.44291	  -48.1662	   32.6317
 0.44388	  -48.1529	   32.6038
 0.44484	  -48.1390	   32.5748
 0.44581	  -48.1247	   32.5448
 0.44678	  -48.1098	   32.5137
 0.44774	  -48.0945	   32.4816
 0.44871	  -48.0787	   32.4486
 0.44967	  -48.0625	   32.4147
 0.45064	  -48.0459	   32.3799
 0.45161	  -48.0288	   32.3441
 0.45257	  -48.0113	   32.3074
 0.45354	  -47.9933	   32.2698
 0.45451	  -47.9748	   32.2312
 0.45547	  -47.9559	   32.1916
 0.45644	  -47.9366	   32.1511
 0.45740	  -47.9167	   32.1095
 0.45837	  -47.8963	   32.0668
 0.45934	  -47.8754	   32.0230
 0.46030	  -47.8539	   31.9780
 0.46127	  -47.8319	   31.9319
 0.46224	  -47.8092	   31.8845
 0.46320	  -47.7860	   31.8359
 0.46417	  -47.7621	   31.7859
 0.46513	  -47.7376	   31.7346
 0.46610	  -47.7125	   31.6820
 0.46707	  -47.6867	   31.6281
 0.46803	  -47.6603	   31.5728
 0.46900	  -47.6332	   31.5161
 0.46997	  -47.6055	   31.4581
 0.47093	  -47.5771	   31.3988
 0.47190	  -47.5482	   31.3381
 0.47286	  -47.5186	   31.2762
 0.47383	  -47.4884	   31.2131
 0.47480	  -47.4577	   31.1488
 0.47576	  -47.4265	   31.0834
 0.47673	  -47.3947	   31.0168
 0.47770	  -47.3624	   30.9493
 0.47866	  -47.3296	   30.8807
 0.47963	  -47.2964	   30.8112
 0.48059	  -47.2628	   30.7408
 0.48156	  -47.2288	   30.6696
 0.48253	  -47.1943	   30.5975
 0.48349	  -47.1595	   30.5247
 0.48446	  -47.1244	   30.4511
 0.48543	  -47.0888	   30.3767
 0.48639	  -47.0529	   30.3016
 0.48736	  -47.0167	   30.2257
 0.48832	  -46.9801	   30.1490
 0.48929	  -46.9431	   30.0716
 0.49026	  -46.9057	   29.9933
 0.49122	  -46.8679	   29.9142
 0.49219	  -46.8296	   29.8342
 0.49316	  -46.7909	   29.7532
 0.49412	  -46.7518	   29.6713
 0.49509	  -46.7122	   29.5884
 0.49605	  -46.6721	   29.5044
 0.49702	  -46.6314	   29.4193
 0.49799	  -46.5902	   29.3331
 0.49895	  -46.5485	   29.2457
 0.49992	  -46.5062	   29.1572
 0.50089	  -46.4633	   29.0674
 0.50185	  -46.4199	   28.9765
 0.50282	  -46.3758	   28.8843
 0.50378	  -46.3312	   28.7910
 0.50475	  -46.2861	   28.6964
 0.50572	  -46.2403	   28.6007
 0.50668	  -46.1940	   28.5038
 0.50765	  -46.1472	   28.4058
 0.50862	  -46.0999	   28.3067
 0.50958	  -46.0520	   28.2066
 0.51055	  -46.0037	   28.1054
 0.51151	  -45.9549	   28.0033
 0.51248	  -45.9057	   27.9003
 0.51345	  -45.8561	   27.7964
 0.51441	  -45.8060	   27.6917
 0.51538	  -45.7557	   27.5863
 0.51635	  -45.7049	   27.4800
 0.51731	  -45.6538	   27.3731
 0.51828	  -45.6024	   27.2655
 0.51924	  -45.5507	   27.1572
 0.52021	  -45.4986	   27.0483
 0.52118	  -45.4463	   26.9387
 0.52214	  -45.3936	   26.8284
 0.52311	  -45.3406	   26.7175
 0.52408	  -45.2873	   26.6059
 0.52504	  -45.2336	   26.4935
 0.52601	  -45.1796	   26.3804
 0.52697	  -45.1252	   26.2666
 0.52794	  -45.0703	   26.1518
 0.52891	  -45.0151	   26.0363
 0.52987	  -44.9595	   25.9198
 0.53084	  -44.9034	   25.8023
 0.53181	  -44.8468	   25.6839
 0.53277	  -44.7897	   25.5644
 0.53374	  -44.7321	   25.4439
 0.53470	  -44.6740	   25.3223
 0.53567	  -44.6154	   25.1996
 0.53664	  -44.5563	   25.0758
 0.53760	  -44.4966	   24.9509
 0.53857	  -44.4363	   24.8248
 0.53954	  -44.3756	   24.6976
 0.54050	  -44.3143	   24.5694
 0.54147	  -44.2525	   24.4400
 0.54243	  -44.1902	   24.3096
 0.54340	  -44.1274	   24.1783
 0.54437	  -44.0642	   24.0459
 0.54533	  -44.0005	   23.9127
 0.54630	  -43.9365	   23.7785
 0.54726	  -43.8720	   23.6436
 0.54823	  -43.8072	   23.5079
 0.54920	  -43.7420	   23.3715
 0.55016	  -43.6765	   23.2344
 0.55113	  -43.6107	   23.0967
 0.55210	  -43.5446	   22.9584
 0.55306	  -43.4782	   22.8195
 0.55403	  -43.4116	   22.6800
 0.55499	  -43.3447	   22.5400
 0.55596	  -43.2775	   22.3994
 0.55693	  -43.2101	   22.2582
 0.55789	  -43.1424	   22.1164
 0.55886	  -43.0743	   21.9741
 0.55983	  -43.0060	   21.8311
 0.56079	  -42.9374	   21.6874
 0.56176	  -42.8684	   21.5430
 0.56272	  -42.7990	   21.3977
 0.56369	  -42.7292	   21.2517
 0.56466	  -42.6591	   21.1049
 0.56562	  -42.5885	   20.9571
 0.56659	  -42.5174	   20.8084
 0.56756	  -42.4459	   20.6587
 0.56852	  -42.3739	   20.5080
 0.56949	  -42.3014	   20.3563
 0.57045	  -42.2284	   20.2035
 0.57142	  -42.1549	   20.0497
 0.57239	  -42.0809	   19.8948
 0.57335	  -42.0064	   19.7388
 0.57432	  -41.9314	   19.5818
 0.57529	  -41.8559	   19.4238
 0.57625	  -41.7799	   19.2647
 0.57722	  -41.7035	   19.1047
 0.57818	  -41.6266	   18.9438
 0.57915	  -41.5493	   18.7820
 0.58012	  -41.4716	   18.6194
 0.58108	  -41.3935	   18.4559
 0.58205	  -41.3151	   18.2918
 0.58302	  -41.2363	   18.1269
 0.58398	  -41.1573	   17.9615
 0.58495	  -41.0779	   17.7954
 0.58591	  -40.9983	   17.6287
 0.58688	  -40.9184	   17.4615
 0.58785	  -40.8382	   17.2937
 0.58881	  -40.7579	   17.1255
 0.58978	  -40.6772	   16.9567
 0.59075	  -40.5964	   16.7874
 0.59171	  -40.5152	   16.6177
 0.59268	  -40.4338	   16.4473
 0.59364	  -40.3522	   16.2764
 0.59461	  -40.2702	   16.1048
 0.59558	  -40.1880	   15.9327
 0.59654	  -40.1054	   15.7598
 0.59751	  -40.0224	   15.5862
 0.59848	  -39.9391	   15.4118
 0.59944	  -39.8554	   15.2365
 0.60041	  -39.7712	   15.0604
 0.60137	  -39.6867	   14.8834
 0.60234	  -39.6016	   14.7054
 0.60331	  -39.5161	   14.5264
 0.60427	  -39.4301	   14.3464
 0.60524	  -39.3436	   14.1654
 0.60621	  -39.2566	   13.9833
 0.60717	  -39.1691	   13.8001
 0.60814	  -39.0811	   13.6159
 0.60910	  -38.9926	   13.4307
 0.61007	  -38.9036	   13.2445
 0.61104	  -38.8142	   13.0573
 0.61200	  -38.7243	   12.8692
 0.61297	  -38.6341	   12.6802
 0.61394	  -38.5434	   12.4904
 0.61490	  -38.4523	   12.2997
 0.61587	  -38.3609	   12.1084
 0.61683	  -38.2691	   11.9164
 0.61780	  -38.1771	   11.7237
 0.61877	  -38.0848	   11.5305
 0.61973	  -37.9922	   11.3368
 0.62070	  -37.8994	   11.1425
 0.62167	  -37.8064	   10.9478
 0.62263	  -37.7131	   10.7527
 0.62360	  -37.6197	   10.5571
 0.62456	  -37.5260	   10.3610
 0.62553	  -37.4321	   10.1645
 0.62650	  -37.3380	    9.9675
 0.62746	  -37.2436	    9.7699
 0.62843	  -37.1490	    9.5719
 0.62940	  -37.0541	    9.3732
 0.63036	  -36.9589	    9.1739
 0.63133	  -36.8633	    8.9739
 0.63229	  -36.7674	    8.7732
 0.63326	  -36.6711	    8.5717
 0.63423	  -36.5745	    8.3693
 0.63519	  -36.4774	    8.1661
 0.63616	  -36.3798	    7.9619
 0.63713	  -36.2818	    7.7568
 0.63809	  -36.1833	    7.5506
 0.63906	  -36.0843	    7.3435
 0.64002	  -35.9849	    7.1352
 0.64099	  -35.8849	    6.9260
 0.64196	  -35.7844	    6.7157
 0.64292	  -35.6835	    6.5044
 0.64389	  -35.5820	    6.2921
 0.64486	  -35.4801	    6.0788
 0.64582	  -35.3778	    5.8646
 0.64679	  -35.2750	    5.6495
 0.64775	  -35.1718	    5.4336
 0.64872	  -35.0683	    5.2169
 0.64969	  -34.9644	    4.9994
 0.65065	  -34.8602	    4.7813
 0.65162	  -34.7557	    4.5625
 0.65259	  -34.6509	    4.3432
 0.65355	  -34.5459	    4.1234
 0.65452	  -34.4406	    3.9030
 0.65548	  -34.3351	    3.6822
 0.65645	  -34.2294	    3.4610
 0.65742	  -34.1235	    3.2394
 0.65838	  -34.0174	    3.0173
 0.65935	  -33.9111	    2.7948
 0.66032	  -33.8046	    2.5718
 0.66128	  -33.6979	    2.3484
 0.66225	  -33.5909	    2.1245
 0.66321	  -33.4837	    1.9001
 0.66418	  -33.3761	    1.6750
 0.66515	  -33.2683	    1.4493
 0.66611	  -33.1602	    1.2229
 0.66708	  -33.0516	    0.9958
 0.66805	  -32.9427	    0.7678
 0.66901	  -32.8334	    0.5390
 0.66998	  -32.7236	    0.3093
 0.67094	  -32.6134	    0.0786
 0.67191	  -32.5027	   -0.1531
 0.67288	  -32.3915	   -0.3858
 0.67384	  -32.2798	   -0.6196
 0.67481	  -32.1677	   -0.8544
 0.67578	  -32.0549	   -1.0904
 0.67674	  -31.9417	   -1.3273
 0.67771	  -31.8280	   -1.5654
 0.67867	  -31.7138	   -1.8044
 0.67964	  -31.5991	   -2.0444
 0.68061	  -31.4840	   -2.2853
 0.68157	  -31.3685	   -2.5271
 0.68254	  -31.2526	   -2.7698
 0.68351	  -31.1363	   -3.0131
 0.68447	  -31.0197	   -3.2572
 0.68544	  -30.9028	   -3.5019
 0.68640	  -30.7856	   -3.7471
 0.68737	  -30.6682	   -3.9929
 0.68834	  -30.5506	   -4.2391
 0.68930	  -30.4327	   -4.4857
 0.69027	  -30.3147	   -4.7328
 0.69124	  -30.1965	   -4.9802
 0.69220	  -30.0782	   -5.2279
 0.69317	  -29.9596	   -5.4760
 0.69413	  -29.8409	   -5.7245
 0.69510	  -29.7220	   -5.9735
 0.69607	  -29.6028	   -6.2228
 0.69703	  -29.4835	   -6.4727
 0.69800	  -29.3638	   -6.7231
 0.69897	  -29.2439	   -6.9741
 0.69993	  -29.1237	   -7.2257
 0.70090	  -29.0031	   -7.4781
 0.70186	  -28.8822	   -7.7312
 0.70283	  -28.7608	   -7.9852
 0.70380	  -28.6390	   -8.2401
 0.70476	  -28.5168	   -8.4960
 0.70573	  -28.3941	   -8.7528
 0.70670	  -28.2709	   -9.0107
 0.70766	  -28.1471	   -9.2697
 0.70863	  -28.0229	   -9.5297
 0.70959	  -27.8982	   -9.7908
 0.71056	  -27.7729	  -10.0530
 0.71153	  -27.6471	  -10.3162
 0.71249	  -27.5209	  -10.5805
 0.71346	  -27.3941	  -10.8458
 0.71443	  -27.2670	  -11.1120
 0.71539	  -27.1393	  -11.3791
 0.71636	  -27.0113	  -11.6470
 0.71732	  -26.8830	  -11.9157
 0.71829	  -26.7542	  -12.1851
 0.71926	  -26.6252	  -12.4551
 0.72022	  -26.4960	  -12.7257
 0.72119	  -26.3664	  -12.9968
 0.72216	  -26.2367	  -13.2684
 0.72312	  -26.1068	  -13.5404
 0.72409	  -25.9766	  -13.8127
 0.72505	  -25.8464	  -14.0854
 0.72602	  -25.7159	  -14.3584
 0.72699	  -25.5853	  -14.6317
 0.72795	  -25.4546	  -14.9054
 0.72892	  -25.3237	  -15.1794
 0.72989	  -25.1926	  -15.4538
 0.73085	  -25.0612	  -15.7287
 0.73182	  -24.9297	  -16.0040
 0.73278	  -24.7979	  -16.2799
 0.73375	  -24.6658	  -16.5563
 0.73472	  -24.5334	  -16.8334
 0.73568	  -24.4007	  -17.1112
 0.73665	  -24.2676	  -17.3899
 0.73761	  -24.1340	  -17.6694
 0.73858	  -24.0001	  -17.9498
 0.73955	  -23.8656	  -18.2313
 0.74051	  -23.7306	  -18.5137
 0.74148	  -23.5952	  -18.7973
 0.74245	  -23.4592	  -19.0819
 0.74341	  -23.3227	  -19.3677
 0.74438	  -23.1856	  -19.6545
 0.74534	  -23.0480	  -19.9425
 0.74631	  -22.9099	  -20.2316
 0.74728	  -22.7713	  -20.5217
 0.74824	  -22.6322	  -20.8128
 0.74921	  -22.4927	  -21.1049
 0.75018	  -22.3527	  -21.3978
 0.75114	  -22.2124	  -21.6916
 0.75211	  -22.0717	  -21.9860
 0.75307	  -21.9307	  -22.2811
 0.75404	  -21.7895	  -22.5767
 0.75501	  -21.6480	  -22.8729
 0.75597	  -21.5063	  -23.1694
 0.75694	  -21.3645	  -23.4663
 0.75791	  -21.2225	  -23.7635
 0.75887	  -21.0804	  -24.0609
 0.75984	  -20.9382	  -24.3586
 0.76080	  -20.7959	  -24.6564
 0.76177	  -20.6534	  -24.9546
 0.76274	  -20.5109	  -25.2529
 0.76370	  -20.3682	  -25.5515
 0.76467	  -20.2254	  -25.8505
 0.76564	  -20.0824	  -26.1498
 0.76660	  -19.9392	  -26.4496
 0.76757	  -19.7957	  -26.7498
 0.76853	  -19.6520	  -27.0506
 0.76950	  -19.5080	  -27.3521
 0.77047	  -19.3636	  -27.6543
 0.77143	  -19.2188	  -27.9573
 0.77240	  -19.0736	  -28.2612
 0.77337	  -18.9280	  -28.5660
 0.77433	  -18.7819	  -28.8719
 0.77530	  -18.6353	  -29.1787
 0.77626	  -18.4882	  -29.4867
 0.77723	  -18.3405	  -29.7957
 0.77820	  -18.1923	  -30.1058
 0.77916	  -18.0436	  -30.4170
 0.78013	  -17.8944	  -30.7294
 0.78110	  -17.7447	  -31.0427
 0.78206	  -17.5946	  -31.3570
 0.78303	  -17.4439	  -31.6723
 0.78399	  -17.2929	  -31.9884
 0.78496	  -17.1415	  -32.3053
 0.78593	  -16.9897	  -32.6229
 0.78689	  -16.8377	  -32.9412
 0.78786	  -16.6854	  -33.2599
 0.78883	  -16.5329	  -33.5791
 0.78979	  -16.3803	  -33.8987
 0.79076	  -16.2274	  -34.2185
 0.79172	  -16.0745	  -34.5385
 0.79269	  -15.9215	  -34.8588
 0.79366	  -15.7685	  -35.1791
 0.79462	  -15.6154	  -35.4996
 0.79559	  -15.4622	  -35.8202
 0.79656	  -15.3090	  -36.1409
 0.79752	  -15.1557	  -36.4617
 0.79849	  -15.0024	  -36.7826
 0.79945	  -14.8490	  -37.1038
 0.80042	  -14.6954	  -37.4252
 0.80139	  -14.5417	  -37.7469
 0.80235	  -14.3878	  -38.0690
 0.80332	  -14.2337	  -38.3916
 0.80429	  -14.0793	  -38.7147
 0.80525	  -13.9246	  -39.0385
 0.80622	  -13.7696	  -39.3630
 0.80718	  -13.6141	  -39.6883
 0.80815	  -13.4583	  -40.0145
 0.80912	  -13.3020	  -40.3417
 0.81008	  -13.1452	  -40.6698
 0.81105	  -12.9879	  -40.9990
 0.81202	  -12.8302	  -41.3292
 0.81298	  -12.6719	  -41.6605
 0.81395	  -12.5131	  -41.9929
 0.81491	  -12.3538	  -42.3263
 0.81588	  -12.1941	  -42.6606
 0.81685	  -12.0339	  -42.9960
 0.81781	  -11.8733	  -43.3321
 0.81878	  -11.7123	  -43.6690
 0.81975	  -11.5510	  -44.0066
 0.82071	  -11.3894	  -44.3448
 0.82168	  -11.2277	  -44.6834
 0.82264	  -11.0657	  -45.0223
 0.82361	  -10.9037	  -45.3615
 0.82458	  -10.7416	  -45.7008
 0.82554	  -10.5794	  -46.0402
 0.82651	  -10.4173	  -46.3795
 0.82748	  -10.2552	  -46.7188
 0.82844	  -10.0932	  -47.0579
 0.82941	   -9.9313	  -47.3968
 0.83037	   -9.7694	  -47.7356
 0.83134	   -9.6077	  -48.0741
 0.83231	   -9.4460	  -48.4126
 0.83327	   -9.2843	  -48.7509
 0.83424	   -9.1227	  -49.0892
 0.83521	   -8.9611	  -49.4275
 0.83617	   -8.7995	  -49.7658
 0.83714	   -8.6377	  -50.1044
 0.83810	   -8.4758	  -50.4432
 0.83907	   -8.3137	  -50.7824
 0.84004	   -8.1515	  -51.1221
 0.84100	   -7.9889	  -51.4623
 0.84197	   -7.8261	  -51.8032
 0.84294	   -7.6629	  -52.1448
 0.84390	   -7.4993	  -52.4871
 0.84487	   -7.3354	  -52.8302
 0.84583	   -7.1710	  -53.1742
 0.84680	   -7.0063	  -53.5191
 0.84777	   -6.8411	  -53.8648
 0.84873	   -6.6755	  -54.2114
 0.84970	   -6.5095	  -54.5588
 0.85067	   -6.3432	  -54.9069
 0.85163	   -6.1766	  -55.2558
 0.85260	   -6.0096	  -55.6052
 0.85356	   -5.8424	  -55.9551
 0.85453	   -5.6751	  -56.3054
 0.85550	   -5.5076	  -56.6560
 0.85646	   -5.3400	  -57.0067
 0.85743	   -5.1724	  -57.3575
 0.85840	   -5.0049	  -57.7081
 0.85936	   -4.8374	  -58.0586
 0.86033	   -4.6701	  -58.4088
 0.86129	   -4.5030	  -58.7586
 0.86226	   -4.3361	  -59.1080
 0.86323	   -4.1694	  -59.4568
 0.86419	   -4.0031	  -59.8050
 0.86516	   -3.8369	  -60.1527
 0.86613	   -3.6711	  -60.4998
 0.86709	   -3.5056	  -60.8463
 0.86806	   -3.3403	  -61.1923
 0.86902	   -3.1752	  -61.5377
 0.86999	   -3.0104	  -61.8828
 0.87096	   -2.8457	  -62.2274
 0.87192	   -2.6812	  -62.5718
 0.87289	   -2.5168	  -62.9160
 0.87386	   -2.3524	  -63.2601
 0.87482	   -2.1880	  -63.6042
 0.87579	   -2.0235	  -63.9483
 0.87675	   -1.8590	  -64.2927
 0.87772	   -1.6943	  -64.6374
 0.87869	   -1.5294	  -64.9825
 0.87965	   -1.3644	  -65.3280
 0.88062	   -1.1991	  -65.6740
 0.88159	   -1.0336	  -66.0204
 0.88255	   -0.8678	  -66.3674
 0.88352	   -0.7017	  -66.7149
 0.88448	   -0.5355	  -67.0629
 0.88545	   -0.3691	  -67.4113
 0.88642	   -0.2025	  -67.7600
 0.88738	   -0.0358	  -68.1089
 0.88835	    0.1310	  -68.4579
 0.88932	    0.2978	  -68.8069
 0.89028	    0.4644	  -69.1558
 0.89125	    0.6309	  -69.5043
 0.89221	    0.7972	  -69.8523
 0.89318	    0.9632	  -70.1997
 0.89415	    1.1288	  -70.5463
 0.89511	    1.2939	  -70.8920
 0.89608	    1.4586	  -71.2367
 0.89705	    1.6227	  -71.5802
 0.89801	    1.7863	  -71.9225
 0.89898	    1.9492	  -72.2635
 0.89994	    2.1115	  -72.6032
 0.90091	    2.2732	  -72.9416
 0.90188	    2.4342	  -73.2786
 0.90284	    2.5945	  -73.6143
 0.90381	    2.7543	  -73.9487
 0.90478	    2.9135	  -74.2819
 0.90574	    3.0722	  -74.6140
 0.90671	    3.2303	  -74.9450
 0.90767	    3.3880	  -75.2750
 0.90864	    3.5453	  -75.6042
 0.90961	    3.7022	  -75.9327
 0.91057	    3.8588	  -76.2605
 0.91154	    4.0151	  -76.5877
 0.91251	    4.1712	  -76.9144
 0.91347	    4.3272	  -77.2408
 0.91444	    4.4829	  -77.5669
 0.91540	    4.6386	  -77.8926
 0.91637	    4.7941	  -78.2181
 0.91734	    4.9495	  -78.5434
 0.91830	    5.1048	  -78.8684
 0.91927	    5.2599	  -79.1931
 0.92024	    5.4149	  -79.5174
 0.92120	    5.5696	  -79.8413
 0.92217	    5.7241	  -80.1647
 0.92313	    5.8783	  -80.4874
 0.92410	    6.0321	  -80.8093
 0.92507	    6.1854	  -81.1303
 0.92603	    6.3382	  -81.4501
 0.92700	    6.4904	  -81.7687
 0.92797	    6.6420	  -82.0858
 0.92893	    6.7927	  -82.4014
 0.92990	    6.9426	  -82.7152
 0.93086	    7.0916	  -83.0270
 0.93183	    7.2397	  -83.3369
 0.93280	    7.3866	  -83.6445
 0.93376	    7.5326	  -83.9499
 0.93473	    7.6773	  -84.2529
 0.93570	    7.8209	  -84.5536
 0.93666	    7.9634	  -84.8517
 0.93763	    8.1047	  -85.1474
 0.93859	    8.2447	  -85.4406
 0.93956	    8.3836	  -85.7313
 0.94053	    8.5214	  -86.0196
 0.94149	    8.6580	  -86.3055
 0.94246	    8.7935	  -86.5891
 0.94343	    8.9279	  -86.8705
 0.94439	    9.0613	  -87.1497
 0.94536	    9.1938	  -87.4269
 0.94632	    9.3253	  -87.7022
 0.94729	    9.4559	  -87.9757
 0.94826	    9.5857	  -88.2474
 0.94922	    9.7148	  -88.5174
 0.95019	    9.8430	  -88.7860
 0.95115	    9.9706	  -89.0530
 0.95212	   10.0975	  -89.3185
 0.95309	   10.2237	  -89.5827
 0.95405	   10.3492	  -89.8454
 0.95502	   10.4740	  -90.1067
 0.95599	   10.5981	  -90.3664
 0.95695	   10.7215	  -90.6246
 0.95792	   10.8440	  -90.8810
 0.95888	   10.9657	  -91.1356
 0.95985	   11.0863	  -91.3883
 0.96082	   11.2060	  -91.6388
 0.96178	   11.3246	  -91.8869
 0.96275	   11.4419	  -92.1324
 0.96372	   11.5579	  -92.3752
 0.96468	   11.6725	  -92.6150
 0.96565	   11.7855	  -92.8517
 0.96661	   11.8970	  -93.0850
 0.96758	   12.0068	  -93.3148
 0.96855	   12.1148	  -93.5409
 0.96951	   12.2210	  -93.7632
 0.97048	   12.3253	  -93.9815
 0.97145	   12.4277	  -94.1958
 0.97241	   12.5282	  -94.4061
 0.97338	   12.6266	  -94.6122
 0.97434	   12.7231	  -94.8141
 0.97531	   12.8176	  -95.0119
 0.97628	   12.9101	  -95.2056
 0.97724	   13.0007	  -95.3952
 0.97821	   13.0894	  -95.5808
 0.97918	   13.1762	  -95.7624
 0.98014	   13.2611	  -95.9401
 0.98111	   13.3442	  -96.1141
 0.98207	   13.4255	  -96.2843
 0.98304	   13.5051	  -96.4510
 0.98401	   13.5831	  -96.6141
 0.98497	   13.6594	  -96.7738
 0.98594	   13.7341	  -96.9302
 0.98691	   13.8073	  -97.0833
 0.98787	   13.8789	  -97.2333
 0.98884	   13.9490	  -97.3800
 0.98980	   14.0176	  -97.5236
 0.99077	   14.0847	  -97.6641
 0.99174	   14.1503	  -97.8013
 0.99270	   14.2143	  -97.9354
 0.99367	   14.2768	  -98.0661
 0.99464	   14.3376	  -98.1934
 0.99560	   14.3968	  -98.3172
 0.99657	   14.4541	  -98.4373
 0.99753	   14.5097	  -98.5536
 0.99850	   14.5633	  -98.6659
 0.99947	   14.6150	  -98.7740
 0.00043	   14.6645	  -98.8777
 0.00140	   14.7119	  -98.9769
 0.00237	   14.7570	  -99.0712
 0.00333	   14.7997	  -99.1607
 0.00430	   14.8400	  -99.2450
 0.00526	   14.8778	  -99.3240
 0.00623	   14.9129	  -99.3975
 0.00720	   14.9453	  -99.4654
 0.00816	   14.9750	  -99.5276
 0.00913	   15.0019	  -99.5839
 0.01010	   15.0260	  -99.6342
 0.01106	   15.0472	  -99.6786
 0.01203	   15.0655	  -99.7169
 0.01299	   15.0809	  -99.7491
 0.01396	   15.0933	  -99.7752
 0.01493	   15.1029	  -99.7953
 0.01589	   15.1096	  -99.8093
 0.01686	   15.1135	  -99.8174
 0.01783	   15.1146	  -99.8196
 0.01879	   15.1129	  -99.8161
 0.01976	   15.1085	  -99.8069
 0.02072	   15.1015	  -99.7922
 0.02169	   15.0919	  -99.7721
 0.02266	   15.0798	  -99.7468
 0.02362	   15.0653	  -99.7164
 0.02459	   15.0484	  -99.6810
 0.02556	   15.0291	  -99.6408
 0.02652	   15.0077	  -99.5959
 0.02749	   14.9840	  -99.5463
 0.02845	   14.9581	  -99.4922
 0.02942	   14.9300	  -99.4334
 0.03039	   14.8998	  -99.3701
 0.03135	   14.8674	  -99.3022
 0.03232	   14.8327	  -99.2297
 0.03329	   14.7958	  -99.1523
 0.03425	   14.7565	  -99.0701
 0.03522	   14.7148	  -98.9828
 0.03618	   14.6706	  -98.8903
 0.03715	   14.6238	  -98.7925
 0.03812	   14.5744	  -98.6890
 0.03908	   14.5222	  -98.5797
 0.04005	   14.4671	  -98.4644
 0.04102	   14.4090	  -98.3429
 0.04198	   14.3479	  -98.2150
 0.04295	   14.2837	  -98.0806
 0.04391	   14.2162	  -97.9393
 0.04488	   14.1455	  -97.7912
 0.04585	   14.0714	  -97.6362
 0.04681	   13.9939	  -97.4739
 0.04778	   13.9129	  -97.3045
 0.04875	   13.8285	  -97.1279
 0.04971	   13.7406	  -96.9439
 0.05068	   13.6493	  -96.7527
 0.05164	   13.5545	  -96.5543
 0.05261	   13.4563	  -96.3486
 0.05358	   13.3546	  -96.1359
 0.05454	   13.2496	  -95.9162
 0.05551	   13.1414	  -95.6896
 0.05648	   13.0299	  -95.4563
 0.05744	   12.9153	  -95.2165
 0.05841	   12.7977	  -94.9703
 0.05937	   12.6772	  -94.7181
 0.06034	   12.5539	  -94.4599
 0.06131	   12.4278	  -94.1960
 0.06227	   12.2990	  -93.9266
 0.06324	   12.1678	  -93.6518
 0.06421	   12.0341	  -93.3720
 0.06517	   11.8981	  -93.0872
 0.06614	   11.7597	  -92.7977
 0.06710	   11.6191	  -92.5034
 0.06807	   11.4763	  -92.2045
 0.06904	   11.3314	  -91.9012
 0.07000	   11.1843	  -91.5933
 0.07097	   11.0350	  -91.2808
 0.07194	   10.8836	  -90.9639
 0.07290	   10.7299	  -90.6423
 0.07387	   10.5740	  -90.3160
 0.07483	   10.4158	  -89.9848
 0.07580	   10.2552	  -89.6487
 0.07677	   10.0922	  -89.3075
 0.07773	    9.9266	  -88.9609
 0.07870	    9.7585	  -88.6089
 0.07967	    9.5876	  -88.2513
 0.08063	    9.4139	  -87.8878
 0.08160	    9.2374	  -87.5183
 0.08256	    9.0579	  -87.1427
 0.08353	    8.8755	  -86.7607
 0.08450	    8.6899	  -86.3723
 0.08546	    8.5012	  -85.9774
 0.08643	    8.3093	  -85.5758
 0.08740	    8.1143	  -85.1676
 0.08836	    7.9161	  -84.7527
 0.08933	    7.7147	  -84.3312
 0.09029	    7.5102	  -83.9031
 0.09126	    7.3026	  -83.4686
 0.09223	    7.0920	  -83.0277
 0.09319	    6.8784	  -82.5808
 0.09416	    6.6621	  -82.1280
 0.09513	    6.4431	  -81.6697
 0.09609	    6.2216	  -81.2060
 0.09706	    5.9977	  -80.7375
 0.09802	    5.7717	  -80.2643
 0.09899	    5.5436	  -79.7869
 0.09996	    5.3137	  -79.3056
 0.10092	    5.0820	  -78.8208
 0.10189	    4.8489	  -78.3328
 0.10286	    4.6143	  -77.8419
 0.10382	    4.3785	  -77.3482
 0.10479	    4.1415	  -76.8522
 0.10575	    3.9034	  -76.3538
 0.10672	    3.6642	  -75.8533
 0.10769	    3.4241	  -75.3506
 0.10865	    3.1830	  -74.8459
 0.10962	    2.9408	  -74.3391
 0.11059	    2.6976	  -73.8301
 0.11155	    2.4534	  -73.3189
 0.11252	    2.2080	  -72.8052
 0.11348	    1.9614	  -72.2890
 0.11445	    1.7135	  -71.7701
 0.11542	    1.4642	  -71.2483
 0.11638	    1.2134	  -70.7235
 0.11735	    0.9611	  -70.1953
 0.11832	    0.7071	  -69.6637
 0.11928	    0.4514	  -69.1285
 0.12025	    0.1939	  -68.5895
 0.12121	   -0.0655	  -68.0467
 0.12218	   -0.3267	  -67.4998
 0.12315	   -0.5899	  -66.9490
 0.12411	   -0.8551	  -66.3940
 0.12508	   -1.1222	  -65.8350
 0.12605	   -1.3912	  -65.2719
 0.12701	   -1.6621	  -64.7049
 0.12798	   -1.9348	  -64.1341
 0.12894	   -2.2092	  -63.5596
 0.12991	   -2.4853	  -62.9817
 0.13088	   -2.7630	  -62.4007
 0.13184	   -3.0419	  -61.8167
 0.13281	   -3.3222	  -61.2301
 0.13378	   -3.6035	  -60.6413
 0.13474	   -3.8858	  -60.0505
 0.13571	   -4.1688	  -59.4582
 0.13667	   -4.4523	  -58.8647
 0.13764	   -4.7363	  -58.2703
 0.13861	   -5.0206	  -57.6753
 0.13957	   -5.3049	  -57.0802
 0.14054	   -5.5892	  -56.4851
 0.14151	   -5.8734	  -55.8903
 0.14247	   -6.1573	  -55.2960
 0.14344	   -6.4409	  -54.7024
 0.14440	   -6.7242	  -54.1096
 0.14537	   -7.0070	  -53.5176
 0.14634	   -7.2893	  -52.9266
 0.14730	   -7.5712	  -52.3366
 0.14827	   -7.8528	  -51.7473
 0.14924	   -8.1339	  -51.1589
 0.15020	   -8.4147	  -50.5711
 0.15117	   -8.6953	  -49.9839
 0.15213	   -8.9756	  -49.3970
 0.15310	   -9.2559	  -48.8104
 0.15407	   -9.5362	  -48.2237
 0.15503	   -9.8166	  -47.6368
 0.15600	  -10.0972	  -47.0496
 0.15697	  -10.3780	  -46.4618
 0.15793	  -10.6592	  -45.8732
 0.15890	  -10.9408	  -45.2838
 0.15986	  -11.2229	  -44.6934
 0.16083	  -11.5055	  -44.1019
 0.16180	  -11.7886	  -43.5093
 0.16276	  -12.0723	  -42.9154
 0.16373	  -12.3566	  -42.3205
 0.16469	  -12.6413	  -41.7246
 0.16566	  -12.9265	  -41.1277
 0.16663	  -13.2120	  -40.5301
 0.16759	  -13.4977	  -39.9320
 0.16856	  -13.7836	  -39.3336
 0.16953	  -14.0695	  -38.7352
 0.17049	  -14.3552	  -38.1372
 0.17146	  -14.6406	  -37.5398
 0.17242	  -14.9256	  -36.9434
 0.17339	  -15.2098	  -36.3484
 0.17436	  -15.4933	  -35.7552
 0.17532	  -15.7758	  -35.1638
 0.17629	  -16.0572	  -34.5748
 0.17726	  -16.3374	  -33.9884
 0.17822	  -16.6163	  -33.4047
 0.17919	  -16.8937	  -32.8239
 0.18015	  -17.1698	  -32.2462
 0.18112	  -17.4443	  -31.6715
 0.18209	  -17.7173	  -31.1001
 0.18305	  -17.9888	  -30.5318
 0.18402	  -18.2589	  -29.9665
 0.18499	  -18.5275	  -29.4043
 0.18595	  -18.7947	  -28.8450
 0.18692	  -19.0607	  -28.2883
 0.18788	  -19.3254	  -27.7343
 0.18885	  -19.5889	  -27.1826
 0.18982	  -19.8515	  -26.6332
 0.19078	  -20.1130	  -26.0857
 0.19175	  -20.3737	  -25.5401
 0.19272	  -20.6336	  -24.9961
 0.19368	  -20.8928	  -24.4536
 0.19465	  -21.1513	  -23.9124
 0.19561	  -21.4093	  -23.3725
 0.19658	  -21.6668	  -22.8336
 0.19755	  -21.9237	  -22.2958
 0.19851	  -22.1802	  -21.7589
 0.19948	  -22.4362	  -21.2231
 0.20045	  -22.6917	  -20.6883
 0.20141	  -22.9467	  -20.1546
 0.20238	  -23.2011	  -19.6220
 0.20334	  -23.4550	  -19.0908
 0.20431	  -23.7081	  -18.5610
 0.20528	  -23.9604	  -18.0329
 0.20624	  -24.2118	  -17.5066
 0.20721	  -24.4623	  -16.9824
 0.20818	  -24.7116	  -16.4605
 0.20914	  -24.9597	  -15.9411
 0.21011	  -25.2066	  -15.4245
 0.21107	  -25.4520	  -14.9109
 0.21204	  -25.6958	  -14.4005
 0.21301	  -25.9381	  -13.8935
 0.21397	  -26.1786	  -13.3900
 0.21494	  -26.4174	  -12.8902
 0.21591	  -26.6544	  -12.3942
 0.21687	  -26.8895	  -11.9021
 0.21784	  -27.1227	  -11.4139
 0.21880	  -27.3541	  -10.9296
 0.21977	  -27.5836	  -10.4492
 0.22074	  -27.8113	   -9.9726
 0.22170	  -28.0372	   -9.4999
 0.22267	  -28.2613	   -9.0308
 0.22364	  -28.4837	   -8.5652
 0.22460	  -28.7045	   -8.1030
 0.22557	  -28.9238	   -7.6441
 0.22653	  -29.1416	   -7.1882
 0.22750	  -29.3580	   -6.7352
 0.22847	  -29.5732	   -6.2849
 0.22943	  -29.7871	   -5.8371
 0.23040	  -29.9999	   -5.3918
 0.23137	  -30.2116	   -4.9486
 0.23233	  -30.4223	   -4.5076
 0.23330	  -30.6320	   -4.0686
 0.23426	  -30.8408	   -3.6316
 0.23523	  -31.0487	   -3.1964
 0.23620	  -31.2557	   -2.7631
 0.23716	  -31.4619	   -2.3317
 0.23813	  -31.6671	   -1.9022
 0.23910	  -31.8713	   -1.4747
 0.24006	  -32.0746	   -1.0493
 0.24103	  -32.2768	   -0.6261
 0.24199	  -32.4778	   -0.2052
 0.24296	  -32.6776	    0.2130
 0.24393	  -32.8762	    0.6286
 0.24489	  -33.0734	    1.0413
 0.24586	  -33.2691	    1.4509
 0.24683	  -33.4632	    1.8572
 0.24779	  -33.6557	    2.2601
 0.24876	  -33.8465	    2.6595
 0.24972	  -34.0356	    3.0553
 0.25069	  -34.2229	    3.4473
 0.25166	  -34.4083	    3.8354
 0.25262	  -34.5919	    4.2196
 0.25359	  -34.7736	    4.6000
 0.25456	  -34.9535	    4.9765
 0.25552	  -35.1315	    5.3491
 0.25649	  -35.3077	    5.7180
 0.25745	  -35.4822	    6.0831
 0.25842	  -35.6549	    6.4447
 0.25939	  -35.8260	    6.8028
 0.26035	  -35.9955	    7.1575
 0.26132	  -36.1634	    7.5090
 0.26229	  -36.3299	    7.8575
 0.26325	  -36.4950	    8.2030
 0.26422	  -36.6587	    8.5457
 0.26518	  -36.8212	    8.8857
 0.26615	  -36.9824	    9.2232
 0.26712	  -37.1425	    9.5583
 0.26808	  -37.3015	    9.8911
 0.26905	  -37.4594	   10.2216
 0.27002	  -37.6163	   10.5499
 0.27098	  -37.7721	   10.8761
 0.27195	  -37.9270	   11.2002
 0.27291	  -38.0808	   11.5222
 0.27388	  -38.2336	   11.8420
 0.27485	  -38.3854	   12.1597
 0.27581	  -38.5361	   12.4752
 0.27678	  -38.6857	   12.7883
 0.27775	  -38.8342	   13.0990
 0.27871	  -38.9814	   13.4073
 0.27968	  -39.1274	   13.7129
 0.28064	  -39.2722	   14.0159
 0.28161	  -39.4156	   14.3160
 0.28258	  -39.5575	   14.6132
 0.28354	  -39.6981	   14.9073
 0.28451	  -39.8371	   15.1983
 0.28548	  -39.9746	   15.4861
 0.28644	  -40.1106	   15.7707
 0.28741	  -40.2449	   16.0519
 0.28837	  -40.3777	   16.3298
 0.28934	  -40.5088	   16.6043
 0.29031	  -40.6384	   16.8754
 0.29127	  -40.7663	   17.1432
 0.29224	  -40.8927	   17.4077
 0.29321	  -41.0175	   17.6690
 0.29417	  -41.1409	   17.9272
 0.29514	  -41.2627	   18.1822
 0.29610	  -41.3832	   18.4343
 0.29707	  -41.5022	   18.6835
 0.29804	  -41.6200	   18.9300
 0.29900	  -41.7365	   19.1738
 0.29997	  -41.8517	   19.4151
 0.30094	  -41.9659	   19.6540
 0.30190	  -42.0789	   19.8905
 0.30287	  -42.1909	   20.1249
 0.30383	  -42.3018	   20.3571
 0.30480	  -42.4118	   20.5873
 0.30577	  -42.5208	   20.8155
 0.30673	  -42.6289	   21.0418
 0.30770	  -42.7361	   21.2661
 0.30867	  -42.8424	   21.4886
 0.30963	  -42.9477	   21.7091
 0.31060	  -43.0522	   21.9276
 0.31156	  -43.1557	   22.1442
 0.31253	  -43.2582	   22.3588
 0.31350	  -43.3596	   22.5712
 0.31446	  -43.4601	   22.7814
 0.31543	  -43.5594	   22.9894
 0.31640	  -43.6577	   23.1950
 0.31736	  -43.7547	   23.3981
 0.31833	  -43.8505	   23.5987
 0.31929	  -43.9451	   23.7967
 0.32026	  -44.0384	   23.9920
 0.32123	  -44.1304	   24.1845
 0.32219	  -44.2211	   24.3743
 0.32316	  -44.3104	   24.5613
 0.32413	  -44.3984	   24.7455
 0.32509	  -44.4851	   24.9268
 0.32606	  -44.5704	   25.1053
 0.32702	  -44.6543	   25.2811
 0.32799	  -44.7370	   25.4541
 0.32896	  -44.8184	   25.6245
 0.32992	  -44.8985	   25.7922
 0.33089	  -44.9775	   25.9574
 0.33186	  -45.0552	   26.1201
 0.33282	  -45.1318	   26.2805
 0.33379	  -45.2074	   26.4386
 0.33475	  -45.2818	   26.5945
 0.33572	  -45.3553	   26.7483
 0.33669	  -45.4278	   26.9000
 0.33765	  -45.4993	   27.0498
 0.33862	  -45.5700	   27.1977
 0.33958	  -45.6398	   27.3438
 0.34055	  -45.7088	   27.4882
 0.34152	  -45.7769	   27.6308
 0.34248	  -45.8443	   27.7717
 0.34345	  -45.9108	   27.9110
 0.34442	  -45.9766	   28.0486
 0.34538	  -46.0415	   28.1846
 0.34635	  -46.1057	   28.3189
 0.34731	  -46.1690	   28.4514
 0.34828	  -46.2315	   28.5822
 0.34925	  -46.2931	   28.7112
 0.35021	  -46.3539	   28.8383
 0.35118	  -46.4137	   28.9635
 0.35215	  -46.4726	   29.0868
 0.35311	  -46.5305	   29.2080
 0.35408	  -46.5874	   29.3271
 0.35504	  -46.6433	   29.4441
 0.35601	  -46.6981	   29.5589
 0.35698	  -46.7519	   29.6715
 0.35794	  -46.8046	   29.7818
 0.35891	  -46.8562	   29.8898
 0.35988	  -46.9068	   29.9956
 0.36084	  -46.9562	   30.0991
 0.36181	  -47.0045	   30.2002
 0.36277	  -47.0518	   30.2991
 0.36374	  -47.0980	   30.3958
 0.36471	  -47.1431	   30.4903
 0.36567	  -47.1872	   30.5827
 0.36664	  -47.2304	   30.6729
 0.36761	  -47.2725	   30.7612
 0.36857	  -47.3138	   30.8475
 0.36954	  -47.3541	   30.9319
 0.37050	  -47.3936	   31.0145
 0.37147	  -47.4322	   31.0954
 0.37244	  -47.4701	   31.1746
 0.37340	  -47.5072	   31.2523
 0.37437	  -47.5435	   31.3284
 0.37534	  -47.5792	   31.4030
 0.37630	  -47.6142	   31.4762
 0.37727	  -47.6485	   31.5480
 0.37823	  -47.6821	   31.6185
 0.37920	  -47.7151	   31.6875
 0.38017	  -47.7475	   31.7553
 0.38113	  -47.7792	   31.8216
 0.38210	  -47.8102	   31.8866
 0.38307	  -47.8406	   31.9501
 0.38403	  -47.8702	   32.0122
 0.38500	  -47.8992	   32.0728
 0.38596	  -47.9274	   32.1319
 0.38693	  -47.9549	   32.1893
 0.38790	  -47.9815	   32.2451
 0.38886	  -48.0074	   32.2992
 0.38983	  -48.0324	   32.3516
 0.39080	  -48.0565	   32.4021
 0.39176	  -48.0798	   32.4509
 0.39273	  -48.1022	   32.4977
 0.39369	  -48.1237	   32.5427
 0.39466	  -48.1443	   32.5858
 0.39563	  -48.1640	   32.6270
 0.39659	  -48.1827	   32.6663
 0.39756	  -48.2006	   32.7038
 0.39853	  -48.2176	   32.7394
 0.39949	  -48.2338	   32.7731
 0.40046	  -48.2490	   32.8051
 0.40142	  -48.2635	   32.8353
 0.40239	  -48.2771	   32.8639
 0.40336	  -48.2900	   32.8908
 0.40432	  -48.3021	   32.9161
 0.40529	  -48.3134	   32.9399
 0.40626	  -48.3241	   32.9622
 0.40722	  -48.3341	   32.9832
 0.40819	  -48.3435	   33.0028
 0.40915	  -48.3522	   33.0211
 0.41012	  -48.3604	   33.0381
 0.41109	  -48.3679	   33.0540
 0.41205	  -48.3749	   33.0686
 0.41302	  -48.3814	   33.0821
 0.41399	  -48.3873	   33.0945
 0.41495	  -48.3927	   33.1058
 0.41592	  -48.3975	   33.1159
 0.41688	  -48.4018	   33.1248
 0.41785	  -48.4055	   33.1326
 0.41882	  -48.4087	   33.1393
 0.41978	  -48.4113	   33.1446
 0.42075	  -48.4133	   33.1488
 0.42172	  -48.4146	   33.1516
 0.42268	  -48.4153	   33.1531
 0.42365	  -48.4154	   33.1533
 0.42461	  -48.4148	   33.1520
 0.42558	  -48.4135	   33.1492
 0.42655	  -48.4114	   33.1450
 0.42751	  -48.4087	   33.1392
 0.42848	  -48.4052	   33.1319
 0.42945	  -48.4009	   33.1230
 0.43041	  -48.3959	   33.1125
 0.43138	  -48.3902	   33.1004
 0.43234	  -48.3836	   33.0868
 0.43331	  -48.3764	   33.0716
 0.43428	  -48.3683	   33.0548
 0.43524	  -48.3596	   33.0365
 0.43621	  -48.3501	   33.0167
 0.43718	  -48.3400	   32.9954
 0.43814	  -48.3292	   32.9728
 0.43911	  -48.3177	   32.9488
 0.44007	  -48.3056	   32.9235
 0.44104	  -48.2929	   32.8969
 0.44201	  -48.2797	   32.8692
 0.44297	  -48.2659	   32.8403
 0.44394	  -48.2516	   32.8103
 0.44491	  -48.2367	   32.7793
 0.44587	  -48.2215	   32.7473
 0.44684	  -48.2057	   32.7144
 0.44780	  -48.1895	   32.6805
 0.44877	  -48.1729	   32.6456
 0.44974	  -48.1558	   32.6099
 0.45070	  -48.1383	   32.5732
 0.45167	  -48.1203	   32.5356
 0.45264	  -48.1019	   32.4971
 0.45360	  -48.0830	   32.4576
 0.45457	  -48.0637	   32.4171
 0.45553	  -48.0438	   32.3756
 0.45650	  -48.0235	   32.3329
 0.45747	  -48.0026	   32.2892
 0.45843	  -47.9811	   32.2443
 0.45940	  -47.9591	   32.1982
 0.46037	  -47.9365	   32.1509
 0.46133	  -47.9132	   32.1022
 0.46230	  -47.8894	   32.0523
 0.46326	  -47.8649	   32.0011
 0.46423	  -47.8398	   31.9484
 0.46520	  -47.8140	   31.8945
 0.46616	  -47.7875	   31.8391
 0.46713	  -47.7604	   31.7824
 0.46810	  -47.7327	   31.7243
 0.46906	  -47.7043	   31.6649
 0.47003	  -47.6753	   31.6042
 0.47099	  -47.6457	   31.5422
 0.47196	  -47.6154	   31.4789
 0.47293	  -47.5846	   31.4144
 0.47389	  -47.5533	   31.3488
 0.47486	  -47.5214	   31.2820
 0.47583	  -47.4890	   31.2142
 0.47679	  -47.4561	   31.1453
 0.47776	  -47.4227	   31.0755
 0.47872	  -47.3889	   31.0047
 0.47969	  -47.3546	   30.9330
 0.48066	  -47.3200	   30.8605
 0.48162	  -47.2850	   30.7872
 0.48259	  -47.2495	   30.7131
 0.48356	  -47.2138	   30.6382
 0.48452	  -47.1776	   30.5625
 0.48549	  -47.1411	   30.4860
 0.48645	  -47.1042	   30.4088
 0.48742	  -47.0669	   30.3307
 0.48839	  -47.0292	   30.2519
 0.48935	  -46.9911	   30.1722
 0.49032	  -46.9526	   30.0916
 0.49129	  -46.9137	   30.0101
 0.49225	  -46.8743	   29.9276
 0.49322	  -46.8344	   29.8442
 0.49418	  -46.7940	   29.7597
 0.49515	  -46.7532	   29.6741
 0.49612	  -46.7118	   29.5875
 0.49708	  -46.6698	   29.4997
 0.49805	  -46.6273	   29.4107
 0.49902	  -46.5842	   29.3205
 0.49998	  -46.5405	   29.2291
 0.50095	  -46.4963	   29.1365
 0.50191	  -46.4515	   29.0426
 0.50288	  -46.4061	   28.9476
 0.50385	  -46.3601	   28.8513
 0.50481	  -46.3135	   28.7539
 0.50578	  -46.2664	   28.6553
 0.50675	  -46.2188	   28.5556
 0.50771	  -46.1706	   28.4548
 0.50868	  -46.1219	   28.3529
 0.50964	  -46.0728	   28.2501
 0.51061	  -46.0232	   28.1463
 0.51158	  -45.9732	   28.0417
 0.51254	  -45.9228	   27.9362
 0.51351	  -45.8721	   27.8299
 0.51448	  -45.8209	   27.7228
 0.51544	  -45.7694	   27.6151
 0.51641	  -45.7176	   27.5066
 0.51737	  -45.6655	   27.3975
 0.51834	  -45.6130	   27.2877
 0.51931	  -45.5603	   27.1774
 0.52027	  -45.5072	   27.0663
 0.52124	  -45.4539	   26.9546
 0.52221	  -45.4002	   26.8422
 0.52317	  -45.3462	   26.7291
 0.52414	  -45.2918	   26.6153
 0.52510	  -45.2370	   26.5008
 0.52607	  -45.1819	   26.3854
 0.52704	  -45.1264	   26.2691
 0.52800	  -45.0704	   26.1520
 0.52897	  -45.0140	   26.0339
 0.52994	  -44.9571	   25.9149
 0.53090	  -44.8998	   25.7948
 0.53187	  -44.8419	   25.6737
 0.53283	  -44.7835	   25.5515
 0.53380	  -44.7246	   25.4282
 0.53477	  -44.6652	   25.3038
 0.53573	  -44.6052	   25.1783
 0.53670	  -44.5447	   25.0517
 0.53767	  -44.4837	   24.9240
 0.53863	  -44.4222	   24.7951
 0.53960	  -44.3601	   24.6652
 0.54056	  -44.2975	   24.5343
 0.54153	  -44.2345	   24.4023
 0.54250	  -44.1710	   24.2693
 0.54346	  -44.1070	   24.1355
 0.54443	  -44.0426	   24.0007
 0.54540	  -43.9778	   23.8651
 0.54636	  -43.9127	   23.7288
 0.54733	  -43.8472	   23.5916
 0.54829	  -43.7813	   23.4538
 0.54926	  -43.7152	   23.3153
 0.55023	  -43.6487	   23.1762
 0.55119	  -43.5819	   23.0365
 0.55216	  -43.5149	   22.8962
 0.55312	  -43.4476	   22.7554
 0.55409	  -43.3800	   22.6139
 0.55506	  -43.3122	   22.4719
 0.55602	  -43.2441	   22.3294
 0.55699	  -43.1757	   22.1862
 0.55796	  -43.1070	   22.0423
 0.55892	  -43.0379	   21.8979
 0.55989	  -42.9686	   21.7527
 0.56085	  -42.8989	   21.6068
 0.56182	  -42.8288	   21.4601
 0.56279	  -42.7583	   21.3125
 0.56375	  -42.6874	   21.1641
 0.56472	  -42.6160	   21.0148
 0.56569	  -42.5443	   20.8645
 0.56665	  -42.4720	   20.7133
 0.56762	  -42.3992	   20.5610
 0.56858	  -42.3260	   20.4077
 0.56955	  -42.2522	   20.2533
 0.57052	  -42.1780	   20.0979
 0.57148	  -42.1032	   19.9413
 0.57245	  -42.0279	   19.7838
 0.57342	  -41.9521	   19.6252
 0.57438	  -41.8758	   19.4655
 0.57535	  -41.7991	   19.3049
 0.57631	  -41.7219	   19.1433
 0.57728	  -41.6443	   18.9808
 0.57825	  -41.5662	   18.8175
 0.57921	  -41.4878	   18.6533
 0.58018	  -41.4090	   18.4884
 0.58115	  -41.3299	   18.3228
 0.58211	  -41.2505	   18.1565
 0.58308	  -41.1707	   17.9897
 0.58404	  -41.0907	   17.8222
 0.58501	  -41.0105	   17.6542
 0.58598	  -40.9300	   17.4857
 0.58694	  -40.8492	   17.3168
 0.58791	  -40.7683	   17.1473
 0.58888	  -40.6871	   16.9773
 0.58984	  -40.6056	   16.8068
 0.59081	  -40.5239	   16.6358
 0.59177	  -40.4420	   16.4643
 0.59274	  -40.3597	   16.2922
 0.59371	  -40.2772	   16.1195
 0.59467	  -40.1944	   15.9461
 0.59564	  -40.1112	   15.7720
 0.59661	  -40.0277	   15.5971
 0.59757	  -39.9437	   15.4215
 0.59854	  -39.8594	   15.2450
 0.59950	  -39.7747	   15.0676
 0.60047	  -39.6895	   14.8892
 0.60144	  -39.6038	   14.7099
 0.60240	  -39.5176	   14.5296
 0.60337	  -39.4310	   14.3483
 0.60434	  -39.3439	   14.1660
 0.60530	  -39.2563	   13.9826
 0.60627	  -39.1682	   13.7982
 0.60723	  -39.0796	   13.6128
 0.60820	  -38.9905	   13.4264
 0.60917	  -38.9010	   13.2390
 0.61013	  -38.8110	   13.0507
 0.61110	  -38.7206	   12.8615
 0.61207	  -38.6299	   12.6714
 0.61303	  -38.5387	   12.4806
 0.61400	  -38.4472	   12.2890
 0.61496	  -38.3553	   12.0967
 0.61593	  -38.2631	   11.9038
 0.61690	  -38.1707	   11.7103
 0.61786	  -38.0780	   11.5163
 0.61883	  -37.9850	   11.3217
 0.61980	  -37.8918	   11.1266
 0.62076	  -37.7984	   10.9311
 0.62173	  -37.7048	   10.7351
 0.62269	  -37.6109	   10.5387
 0.62366	  -37.5169	   10.3418
 0.62463	  -37.4226	   10.1445
 0.62559	  -37.3281	    9.9466
 0.62656	  -37.2333	    9.7483
 0.62753	  -37.1382	    9.5494
 0.62849	  -37.0429	    9.3498
 0.62946	  -36.9473	    9.1497
 0.63042	  -36.8513	    8.9488
 0.63139	  -36.7550	    8.7472
 0.63236	  -36.6583	    8.5448
 0.63332	  -36.5612	    8.3415
 0.63429	  -36.4636	    8.1373
 0.63526	  -36.3656	    7.9322
 0.63622	  -36.2672	    7.7261
 0.63719	  -36.1682	    7.5191
 0.63815	  -36.0688	    7.3109
 0.63912	  -35.9689	    7.1018
 0.64009	  -35.8685	    6.8916
 0.64105	  -35.7675	    6.6804
 0.64202	  -35.6662	    6.4682
 0.64299	  -35.5643	    6.2550
 0.64395	  -35.4620	    6.0408
 0.64492	  -35.3592	    5.8257
 0.64588	  -35.2560	    5.6098
 0.64685	  -35.1525	    5.3930
 0.64782	  -35.0486	    5.1755
 0.64878	  -34.9443	    4.9573
 0.64975	  -34.8398	    4.7385
 0.65072	  -34.7350	    4.5191
 0.65168	  -34.6299	    4.2992
 0.65265	  -34.5246	    4.0788
 0.65361	  -34.4191	    3.8579
 0.65458	  -34.3134	    3.6367
 0.65555	  -34.2075	    3.4150
 0.65651	  -34.1014	    3.1929
 0.65748	  -33.9951	    2.9705
 0.65845	  -33.8886	    2.7476
 0.65941	  -33.7819	    2.5243
 0.66038	  -33.6750	    2.3006
 0.66134	  -33.5679	    2.0763
 0.66231	  -33.4605	    1.8515
 0.66328	  -33.3528	    1.6261
 0.66424	  -33.2448	    1.4000
 0.66521	  -33.1364	    1.1732
 0.66618	  -33.0277	    0.9457
 0.66714	  -32.9186	    0.7173
 0.66811	  -32.8091	    0.4881
 0.66907	  -32.6991	    0.2579
 0.67004	  -32.5887	    0.0268
 0.67101	  -32.4778	   -0.2053
 0.67197	  -32.3664	   -0.4385
 0.67294	  -32.2545	   -0.6727
 0.67391	  -32.1421	   -0.9079
 0.67487	  -32.0293	   -1.1441
 0.67584	  -31.9159	   -1.3814
 0.67680	  -31.8021	   -1.6197
 0.67777	  -31.6878	   -1.8589
 0.67874	  -31.5730	   -2.0990
 0.67970	  -31.4579	   -2.3401
 0.68067	  -31.3423	   -2.5819
 0.68164	  -31.2264	   -2.8245
 0.68260	  -31.1102	   -3.0678
 0.68357	  -30.9937	   -3.3117
 0.68453	  -30.8768	   -3.5562
 0.68550	  -30.7598	   -3.8012
 0.68647	  -30.6425	   -4.0468
 0.68743	  -30.5250	   -4.2927
 0.68840	  -30.4073	   -4.5391
 0.68937	  -30.2894	   -4.7858
 0.69033	  -30.1713	   -5.0329
 0.69130	  -30.0531	   -5.2804
 0.69226	  -29.9347	   -5.5282
 0.69323	  -29.8161	   -5.7765
 0.69420	  -29.6973	   -6.0251
 0.69516	  -29.5783	   -6.2742
 0.69613	  -29.4590	   -6.5238
 0.69710	  -29.3395	   -6.7740
 0.69806	  -29.2197	   -7.0247
 0.69903	  -29.0996	   -7.2761
 0.69999	  -28.9791	   -7.5283
 0.70096	  -28.8583	   -7.7812
 0.70193	  -28.7370	   -8.0350
 0.70289	  -28.6153	   -8.2897
 0.70386	  -28.4932	   -8.5454
 0.70483	  -28.3706	   -8.8021
 0.70579	  -28.2474	   -9.0597
 0.70676	  -28.1238	   -9.3185
 0.70772	  -27.9997	   -9.5783
 0.70869	  -27.8750	   -9.8392
 0.70966	  -27.7499	  -10.1012
 0.71062	  -27.6242	  -10.3642
 0.71159	  -27.4981	  -10.6282
 0.71256	  -27.3715	  -10.8932
 0.71352	  -27.2445	  -11.1591
 0.71449	  -27.1170	  -11.4258
 0.71545	  -26.9892	  -11.6934
 0.71642	  -26.8610	  -11.9616
 0.71739	  -26.7325	  -12.2305
 0.71835	  -26.6038	  -12.5000
 0.71932	  -26.4748	  -12.7700
 0.72029	  -26.3456	  -13.0405
 0.72125	  -26.2162	  -13.3113
 0.72222	  -26.0866	  -13.5826
 0.72318	  -25.9569	  -13.8541
 0.72415	  -25.8270	  -14.1259
 0.72512	  -25.6970	  -14.3980
 0.72608	  -25.5668	  -14.6704
 0.72705	  -25.4365	  -14.9432
 0.72802	  -25.3061	  -15.2162
 0.72898	  -25.1754	  -15.4897
 0.72995	  -25.0446	  -15.7636
 0.73091	  -24.9135	  -16.0379
 0.73188	  -24.7822	  -16.3128
 0.73285	  -24.6505	  -16.5883
 0.73381	  -24.5186	  -16.8646
 0.73478	  -24.3863	  -17.1415
 0.73575	  -24.2535	  -17.4193
 0.73671	  -24.1204	  -17.6979
 0.73768	  -23.9868	  -17.9775
 0.73864	  -23.8528	  -18.2581
 0.73961	  -23.7182	  -18.5397
 0.74058	  -23.5832	  -18.8224
 0.74154	  -23.4476	  -19.1061
 0.74251	  -23.3116	  -19.3909
 0.74348	  -23.1750	  -19.6768
 0.74444	  -23.0379	  -19.9638
 0.74541	  -22.9003	  -20.2517
 0.74637	  -22.7623	  -20.5406
 0.74734	  -22.6238	  -20.8305
 0.74831	  -22.4849	  -21.1212
 0.74927	  -22.3456	  -21.4127
 0.75024	  -22.2060	  -21.7050
 0.75121	  -22.0660	  -21.9979
 0.75217	  -21.9258	  -22.2914
 0.75314	  -21.7854	  -22.5853
 0.75410	  -21.6447	  -22.8797
 0.75507	  -21.5039	  -23.1745
 0.75604	  -21.3629	  -23.4696
 0.75700	  -21.2218	  -23.7650
 0.75797	  -21.0805	  -24.0606
 0.75894	  -20.9392	  -24.3565
 0.75990	  -20.7977	  -24.6526
 0.76087	  -20.6562	  -24.9489
 0.76183	  -20.5145	  -25.2454
 0.76280	  -20.3726	  -25.5423
 0.76377	  -20.2307	  -25.8395
 0.76473	  -20.0885	  -26.1371
 0.76570	  -19.9461	  -26.4351
 0.76666	  -19.8035	  -26.7336
 0.76763	  -19.6606	  -27.0327
 0.76860	  -19.5174	  -27.3325
 0.76956	  -19.3738	  -27.6330
 0.77053	  -19.2298	  -27.9343
 0.77150	  -19.0854	  -28.2365
 0.77246	  -18.9406	  -28.5396
 0.77343	  -18.7953	  -28.8438
 0.77439	  -18.6495	  -29.1489
 0.77536	  -18.5032	  -29.4552
 0.77633	  -18.3563	  -29.7625
 0.77729	  -18.2090	  -30.0710
 0.77826	  -18.0611	  -30.3805
 0.77923	  -17.9127	  -30.6911
 0.78019	  -17.7639	  -31.0027
 0.78116	  -17.6145	  -31.3152
 0.78212	  -17.4648	  -31.6287
 0.78309	  -17.3146	  -31.9429
 0.78406	  -17.1641	  -32.2579
 0.78502	  -17.0133	  -32.5736
 0.78599	  -16.8623	  -32.8898
 0.78696	  -16.7110	  -33.2064
 0.78792	  -16.5595	  -33.5235
 0.78889	  -16.4079	  -33.8408
 0.78985	  -16.2562	  -34.1583
 0.79082	  -16.1044	  -34.4760
 0.79179	  -15.9526	  -34.7938
 0.79275	  -15.8007	  -35.1117
 0.79372	  -15.6488	  -35.4297
 0.79469	  -15.4968	  -35.7477
 0.79565	  -15.3449	  -36.0658
 0.79662	  -15.1928	  -36.3840
 0.79758	  -15.0407	  -36.7024
 0.79855	  -14.8885	  -37.0209
 0.79952	  -14.7362	  -37.3398
 0.80048	  -14.5837	  -37.6590
 0.80145	  -14.4310	  -37.9786
 0.80242	  -14.2780	  -38.2988
 0.80338	  -14.1248	  -38.6195
 0.80435	  -13.9712	  -38.9409
 0.80531	  -13.8173	  -39.2631
 0.80628	  -13.6630	  -39.5861
 0.80725	  -13.5082	  -39.9100
 0.80821	  -13.3530	  -40.2349
 0.80918	  -13.1973	  -40.5607
 0.81015	  -13.0412	  -40.8876
 0.81111	  -12.8845	  -41.2154
 0.81208	  -12.7274	  -41.5443
 0.81304	  -12.5698	  -41.8742
 0.81401	  -12.4118	  -42.2050
 0.81498	  -12.2533	  -42.5367
 0.81594	  -12.0944	  -42.8692
 0.81691	  -11.9352	  -43.2025
 0.81788	  -11.7756	  -43.5365
 0.81884	  -11.6158	  -43.8710
 0.81981	  -11.4558	  -44.2060
 0.82077	  -11.2955	  -44.5414
 0.82174	  -11.1352	  -44.8770
 0.82271	  -10.9747	  -45.2129
 0.82367	  -10.8142	  -45.5488
 0.82464	  -10.6537	  -45.8847
 0.82561	  -10.4932	  -46.2207
 0.82657	  -10.3328	  -46.5565
 0.82754	  -10.1724	  -46.8922
 0.82850	  -10.0121	  -47.2277
 0.82947	   -9.8519	  -47.5631
 0.83044	   -9.6917	  -47.8983
 0.83140	   -9.5316	  -48.2334
 0.83237	   -9.3715	  -48.5684
 0.83334	   -9.2115	  -48.9034
 0.83430	   -9.0514	  -49.2385
 0.83527	   -8.8913	  -49.5737
 0.83623	   -8.7310	  -49.9090
 0.83720	   -8.5707	  -50.2447
 0.83817	   -8.4101	  -50.5808
 0.83913	   -8.2493	  -50.9173
 0.84010	   -8.0882	  -51.2544
 0.84107	   -7.9269	  -51.5922
 0.84203	   -7.7652	  -51.9307
 0.84300	   -7.6031	  -52.2700
 0.84396	   -7.4406	  -52.6101
 0.84493	   -7.2777	  -52.9510
 0.84590	   -7.1144	  -53.2929
 0.84686	   -6.9506	  -53.6356
 0.84783	   -6.7865	  -53.9791
 0.84880	   -6.6220	  -54.3235
 0.84976	   -6.4571	  -54.6686
 0.85073	   -6.2919	  -55.0144
 0.85169	   -6.1264	  -55.3607
 0.85266	   -5.9607	  -55.7075
 0.85363	   -5.7949	  -56.0546
 0.85459	   -5.6289	  -56.4019
 0.85556	   -5.4630	  -56.7493
 0.85653	   -5.2970	  -57.0967
 0.85749	   -5.1311	  -57.4439
 0.85846	   -4.9654	  -57.7909
 0.85942	   -4.7998	  -58.1375
 0.86039	   -4.6344	  -58.4836
 0.86136	   -4.4693	  -58.8292
 0.86232	   -4.3044	  -59.1742
 0.86329	   -4.1399	  -59.5187
 0.86426	   -3.9756	  -59.8625
 0.86522	   -3.8116	  -60.2058
 0.86619	   -3.6479	  -60.5485
 0.86715	   -3.4844	  -60.8907
 0.86812	   -3.3211	  -61.2324
 0.86909	   -3.1580	  -61.5738
 0.87005	   -2.9950	  -61.9149
 0.87102	   -2.8321	  -62.2558
 0.87199	   -2.6693	  -62.5967
 0.87295	   -2.5065	  -62.9375
 0.87392	   -2.3436	  -63.2784
 0.87488	   -2.1806	  -63.6195
 0.87585	   -2.0175	  -63.9609
 0.87682	   -1.8542	  -64.3027
 0.87778	   -1.6908	  -64.6449
 0.87875	   -1.5271	  -64.9875
 0.87972	   -1.3632	  -65.3306
 0.88068	   -1.1990	  -65.6741
 0.88165	   -1.0346	  -66.0182
 0.88261	   -0.8700	  -66.3627
 0.88358	   -0.7053	  -66.7075
 0.88455	   -0.5403	  -67.0528
 0.88551	   -0.3753	  -67.3982
 0.88648	   -0.2102	  -67.7437
 0.88745	   -0.0451	  -68.0893
 0.88841	    0.1199	  -68.4347
 0.88938	    0.2848	  -68.7798
 0.89034	    0.4495	  -69.1246
 0.89131	    0.6140	  -69.4688
 0.89228	    0.7781	  -69.8124
 0.89324	    0.9419	  -70.1551
 0.89421	    1.1052	  -70.4970
 0.89518	    1.2680	  -70.8378
 0.89614	    1.4303	  -71.1775
 0.89711	    1.5921	  -71.5161
 0.89807	    1.7532	  -71.8534
 0.89904	    1.9138	  -72.1895
 0.90001	    2.0738	  -72.5243
 0.90097	    2.2331	  -72.8578
 0.90194	    2.3919	  -73.1901
 0.90291	    2.5501	  -73.5212
 0.90387	    2.7077	  -73.8512
 0.90484	    2.8649	  -74.1801
 0.90580	    3.0216	  -74.5081
 0.90677	    3.1778	  -74.8351
 0.90774	    3.3337	  -75.1614
 0.90870	    3.4892	  -75.4870
 0.90967	    3.6445	  -75.8119
 0.91064	    3.7995	  -76.1364
 0.91160	    3.9544	  -76.4606
 0.91257	    4.1091	  -76.7844
 0.91353	    4.2637	  -77.1079
 0.91450	    4.4182	  -77.4313
 0.91547	    4.5725	  -77.7544
 0.91643	    4.7269	  -78.0774
 0.91740	    4.8811	  -78.4002
 0.91837	    5.0352	  -78.7228
 0.91933	    5.1892	  -79.0451
 0.92030	    5.3429	  -79.3669
 0.92126	    5.4965	  -79.6883
 0.92223	    5.6497	  -80.0090
 0.92320	    5.8026	  -80.3289
 0.92416	    5.9549	  -80.6479
 0.92513	    6.1068	  -80.9657
 0.92610	    6.2580	  -81.2822
 0.92706	    6.4085	  -81.5972
 0.92803	    6.5582	  -81.9105
 0.92899	    6.7070	  -82.2220
 0.92996	    6.8549	  -82.5316
 0.93093	    7.0018	  -82.8391
 0.93189	    7.1477	  -83.1444
 0.93286	    7.2924	  -83.4474
 0.93383	    7.4361	  -83.7480
 0.93479	    7.5786	  -84.0463
 0.93576	    7.7200	  -84.3422
 0.93672	    7.8602	  -84.6357
 0.93769	    7.9993	  -84.9269
 0.93866	    8.1373	  -85.2157
 0.93962	    8.2742	  -85.5023
 0.94059	    8.4101	  -85.7867
 0.94155	    8.5450	  -86.0690
 0.94252	    8.6789	  -86.3494
 0.94349	    8.8119	  -86.6278
 0.94445	    8.9441	  -86.9044
 0.94542	    9.0755	  -87.1794
 0.94639	    9.2061	  -87.4527
 0.94735	    9.3359	  -87.7244
 0.94832	    9.4650	  -87.9948
 0.94928	    9.5935	  -88.2637
 0.95025	    9.7213	  -88.5312
 0.95122	    9.8485	  -88.7973
 0.95218	    9.9750	  -89.0621
 0.95315	   10.1008	  -89.3255
 0.95412	   10.2260	  -89.5874
 0.95508	   10.3504	  -89.8478
 0.95605	   10.4740	  -90.1066
 0.95701	   10.5968	  -90.3636
 0.95798	   10.7187	  -90.6187
 0.95895	   10.8396	  -90.8718
 0.95991	   10.9595	  -91.1227
 0.96088	   11.0782	  -91.3712
 0.96185	   11.1956	  -91.6171
 0.96281	   11.3118	  -91.8602
 0.96378	   11.4266	  -92.1004
 0.96474	   11.5399	  -92.3376
 0.96571	   11.6516	  -92.5714
 0.96668	   11.7617	  -92.8018
 0.96764	   11.8701	  -93.0287
 0.96861	   11.9767	  -93.2519
 0.96958	   12.0815	  -93.4713
 0.97054	   12.1845	  -93.6868
 0.97151	   12.2856	  -93.8984
 0.97247	   12.3848	  -94.1061
 0.97344	   12.4821	  -94.3097
 0.97441	   12.5775	  -94.5094
 0.97537	   12.6710	  -94.7052
 0.97634	   12.7627	  -94.8970
 0.97731	   12.8525	  -95.0849
 0.97827	   12.9405	  -95.2690
 0.97924	   13.0267	  -95.4495
 0.98020	   13.1111	  -95.6263
 0.98117	   13.1939	  -95.7996
 0.98214	   13.2751	  -95.9695
 0.98310	   13.3547	  -96.1361
 0.98407	   13.4327	  -96.2994
 0.98504	   13.5093	  -96.4597
 0.98600	   13.5844	  -96.6169
 0.98697	   13.6581	  -96.7711
 0.98793	   13.7303	  -96.9223
 0.98890	   13.8012	  -97.0706
 0.98987	   13.8707	  -97.2160
 0.99083	   13.9387	  -97.3584
 0.99180	   14.0052	  -97.4977
 0.99277	   14.0703	  -97.6339
 0.99373	   14.1338	  -97.7668
 0.99470	   14.1957	  -97.8963
 0.99566	   14.2558	  -98.0222
 0.99663	   14.3141	  -98.1443
 0.99760	   14.3705	  -98.2624
 0.99856	   14.4250	  -98.3763
 0.99953	   14.4773	  -98.4857
 0.00050	   14.5274	  -98.5906
 0.00146	   14.5752	  -98.6907
 0.00243	   14.6206	  -98.7857
 0.00339	   14.6635	  -98.8756
 0.00436	   14.7039	  -98.9601
 0.00533	   14.7417	  -99.0392
 0.00629	   14.7768	  -99.1126
 0.00726	   14.8091	  -99.1804
 0.00823	   14.8388	  -99.2423
 0.00919	   14.8656	  -99.2985
 0.01016	   14.8896	  -99.3488
 0.01112	   14.9109	  -99.3933
 0.01209	   14.9293	  -99.4319
 0.01306	   14.9450	  -99.4647
 0.01402	   14.9579	  -99.4918
 0.01499	   14.9682	  -99.5132
 0.01596	   14.9757	  -99.5290
 0.01692	   14.9807	  -99.5393
 0.01789	   14.9830	  -99.5443
 0.01885	   14.9829	  -99.5440
 0.01982	   14.9803	  -99.5385
 0.02079	   14.9752	  -99.5280
 0.02175	   14.9679	  -99.5126
 0.02272	   14.9582	  -99.4924
 0.02369	   14.9463	  -99.4674
 0.02465	   14.9321	  -99.4378
 0.02562	   14.9158	  -99.4036
 0.02658	   14.8973	  -99.3649
 0.02755	   14.8766	  -99.3216
 0.02852	   14.8538	  -99.2737
 0.02948	   14.8287	  -99.2213
 0.03045	   14.8015	  -99.1643
 0.03142	   14.7719	  -99.1025
 0.03238	   14.7401	  -99.0359
 0.03335	   14.7059	  -98.9643
 0.03431	   14.6693	  -98.8876
 0.03528	   14.6301	  -98.8057
 0.03625	   14.5884	  -98.7183
 0.03721	   14.5439	  -98.6253
 0.03818	   14.4967	  -98.5264
 0.03915	   14.4467	  -98.4216
 0.04011	   14.3936	  -98.3106
 0.04108	   14.3375	  -98.1933
 0.04204	   14.2784	  -98.0694
 0.04301	   14.2160	  -97.9389
 0.04398	   14.1503	  -97.8015
 0.04494	   14.0814	  -97.6571
 0.04591	   14.0090	  -97.5057
 0.04688	   13.9333	  -97.3472
 0.04784	   13.8541	  -97.1815
 0.04881	   13.7715	  -97.0085
 0.04977	   13.6854	  -96.8284
 0.05074	   13.5959	  -96.6410
 0.05171	   13.5030	  -96.4465
 0.05267	   13.4067	  -96.2450
 0.05364	   13.3071	  -96.0365
 0.05461	   13.2043	  -95.8213
 0.05557	   13.0983	  -95.5995
 0.05654	   12.9893	  -95.3713
 0.05750	   12.8773	  -95.1369
 0.05847	   12.7625	  -94.8965
 0.05944	   12.6449	  -94.6504
 0.06040	   12.5247	  -94.3989
 0.06137	   12.4020	  -94.1420
 0.06234	   12.2768	  -93.8800
 0.06330	   12.1494	  -93.6132
 0.06427	   12.0196	  -93.3416
 0.06523	   11.8876	  -93.0654
 0.06620	   11.7535	  -92.7847
 0.06717	   11.6173	  -92.4995
 0.06813	   11.4788	  -92.2098
 0.06910	   11.3383	  -91.9156
 0.07007	   11.1955	  -91.6168
 0.07103	   11.0506	  -91.3134
 0.07200	   10.9033	  -91.0051
 0.07296	   10.7536	  -90.6919
 0.07393	   10.6015	  -90.3735
 0.07490	   10.4469	  -90.0499
 0.07586	   10.2896	  -89.7207
 0.07683	   10.1297	  -89.3859
 0.07780	    9.9669	  -89.0451
 0.07876	    9.8012	  -88.6984
 0.07973	    9.6326	  -88.3454
 0.08069	    9.4609	  -87.9860
 0.08166	    9.2861	  -87.6201
 0.08263	    9.1081	  -87.2477
 0.08359	    8.9270	  -86.8685
 0.08456	    8.7426	  -86.4826
 0.08553	    8.5550	  -86.0900
 0.08649	    8.3642	  -85.6906
 0.08746	    8.1702	  -85.2845
 0.08842	    7.9730	  -84.8719
 0.08939	    7.7728	  -84.4528
 0.09036	    7.5696	  -84.0274
 0.09132	    7.3634	  -83.5959
 0.09229	    7.1544	  -83.1585
 0.09326	    6.9428	  -82.7155
 0.09422	    6.7285	  -82.2671
 0.09519	    6.5119	  -81.8136
 0.09615	    6.2930	  -81.3554
 0.09712	    6.0720	  -80.8928
 0.09809	    5.8489	  -80.4260
 0.09905	    5.6241	  -79.9554
 0.10002	    5.3975	  -79.4812
 0.10099	    5.1694	  -79.0037
 0.10195	    4.9398	  -78.5231
 0.10292	    4.7089	  -78.0397
 0.10388	    4.4766	  -77.5536
 0.10485	    4.2432	  -77.0650
 0.10582	    4.0085	  -76.5738
 0.10678	    3.7727	  -76.0803
 0.10775	    3.5357	  -75.5843
 0.10872	    3.2976	  -75.0859
 0.10968	    3.0583	  -74.5849
 0.11065	    2.8177	  -74.0814
 0.11161	    2.5758	  -73.5751
 0.11258	    2.3326	  -73.0660
 0.11355	    2.0879	  -72.5539
 0.11451	    1.8417	  -72.0385
 0.11548	    1.5938	  -71.5198
 0.11645	    1.3443	  -70.9975
 0.11741	    1.0930	  -70.4714
 0.11838	    0.8398	  -69.9415
 0.11934	    0.5847	  -69.4075
 0.12031	    0.3275	  -68.8693
 0.12128	    0.0683	  -68.3268
 0.12224	   -0.1929	  -67.7799
 0.12321	   -0.4563	  -67.2286
 0.12418	   -0.7218	  -66.6730
 0.12514	   -0.9893	  -66.1130
 0.12611	   -1.2589	  -65.5488
 0.12707	   -1.5304	  -64.9805
 0.12804	   -1.8038	  -64.4083
[truncated: 616,870 more chars]
