# Supplementary material for: Discovery of the most compact 3+1-type quadruple star system TIC 120362137
Source: Nat Commun. 2026 Mar 3;17:1859. doi: 10.1038/s41467-026-69223-4 (PMC12957322; doi:10.1038/s41467-026-69223-4)
Supplement: Supplementary file 13 — Source Data [file 41467_2026_69223_MOESM13_ESM.zip › SDF_Fig4c_part5.txt]

# Figure 4c
#
#SDF_Fig4c_part5.txt
#
# Residual RV data of component Aa folded according to the phase of the medium orbit. Red circles with error bars in the lower part of the plot
#
#x Orbital phase of the medium orbit (not ordered)
#y Measured minus modelled RVs of component Aa [in km/s]
#z Observational uncertainties of the measured RVs of component Aa [in km/s]
 0.67315	    7.35	    2.57
 0.82905	    0.67	    2.45
 0.92866	   -5.46	    2.50
 0.41413	   -3.77	    7.40
 0.45346	    2.40	   16.29
 0.49281	   11.01	    1.55
 0.07847	  -13.01	    9.15
 0.09758	    1.56	    5.72
 0.13733	   12.50	    5.60
 0.15567	  -15.40	    4.41
 0.15649	   -4.66	    6.44
 0.70698	   -9.29	    0.58
 0.72434	   -3.61	    1.00
 0.94175	    0.92	    0.40
 0.15591	   -0.56	    1.12
 0.19519	    2.02	    0.65
 0.21559	   -3.43	    1.35
 0.25330	   -0.23	    0.35
 0.27389	    5.63	    0.86
 0.29274	   13.16	    1.63
 0.33128	   -0.37	    0.82
 0.33139	   -6.59	    1.00
 0.37246	    3.05	   11.51
 0.39203	    1.12	    1.74
 0.54840	   -0.85	    0.72
 0.54908	   -5.78	    0.98
 0.90452	    0.71	    1.58
 0.45195	   -0.09	    1.58
 0.88250	    0.48	    1.63
 0.01925	    1.03	    1.42
 0.05813	    0.43	    1.63
 0.37068	   -9.57	    2.93
 0.54801	   -1.24	    2.99
 0.56774	   -0.09	    6.16
 0.90647	   -0.06	    1.68
 0.98576	   -0.74	    1.82
 0.19916	    1.24	    1.38
 0.29912	    2.57	    1.79
 0.37731	   -1.21	    1.61
 0.58153	   -0.39	    1.76
 0.62929	   -1.13	    1.42
 0.66084	    0.96	    1.72
 0.80662	    1.07	    1.31
 0.00287	    0.62	    1.09
 0.21846	   -1.88	    1.28
 0.68650	    4.69	    1.51
 0.05308	  -10.36	    3.68
 0.72461	   -1.13	    1.52
 0.83706	   -1.34	    3.83
 0.93265	    2.54	    1.33
 0.05576	    0.39	    1.07
 0.09534	    1.07	    1.33
 0.15573	    1.29	    1.38
 0.30939	   -1.08	    1.33
 0.52585	   -3.49	    1.62
 0.85859	    0.21	    1.68
 0.89715	    0.67	    1.51
 0.34695	   -2.24	    1.50
 0.92223	    0.51	    1.52
 0.05839	   -0.42	    1.30
 0.23466	   -0.09	    1.46
 0.62557	   -1.21	    1.21
 0.01882	   -0.99	    1.23
 0.03531	   -1.94	    1.44
 0.15392	    0.30	    0.95
 0.25020	   -0.94	    1.58
 0.36844	   -1.10	    1.25
 0.48654	   -3.55	    1.97
 0.50556	   -1.78	    1.35
 0.71891	   -1.60	    1.40
 0.78017	   -1.35	    1.53
 0.07267	   -1.04	    1.59
 0.20966	   -0.48	    1.15
 0.36468	   -1.03	    1.34
 0.40663	   -0.81	    1.46
 0.42479	   -0.62	    1.61
 0.24569	   -2.51	    1.28
 0.30532	   -0.97	    0.92
 0.46175	   -0.17	    1.43
 0.69726	   -0.08	    1.14
 0.85457	    2.49	    1.31
 0.04844	    0.80	    1.52
 0.26394	   -2.42	    1.30
 0.19174	   -2.02	    0.96
 0.52308	   -1.73	    1.40
 0.59527	   -7.34	    3.04
 0.67367	  -11.87	    5.49
 0.68131	   -1.50	    1.17
 0.69331	    0.32	    1.54
 0.97224	    1.24	    1.38
 0.11037	    0.64	    1.26
 0.22920	   -1.03	    1.40
 0.39658	   -5.14	    1.75
 0.61987	   -0.79	    1.46
 0.91249	    0.78	    1.38
 0.12596	    1.09	    1.57
 0.22358	   -0.35	    1.74
 0.47906	   -2.52	    1.43
 0.12385	   -0.37	    1.03
 0.55471	    0.53	    0.84
 0.70454	    2.93	    0.88
 0.77096	   -0.66	    1.28
 0.99837	    1.78	    1.05
 0.05733	    4.20	    1.08
 0.55247	   -0.95	    1.28
 0.65079	    1.20	    1.35
 0.84677	    1.82	    1.42
