# Supplementary material for: Discovery of the most compact 3+1-type quadruple star system TIC 120362137
Source: Nat Commun. 2026 Mar 3;17:1859. doi: 10.1038/s41467-026-69223-4 (PMC12957322; doi:10.1038/s41467-026-69223-4)
Supplement: Supplementary file 13 — Source Data [file 41467_2026_69223_MOESM13_ESM.zip › SDF_Fig4c_part6.txt]

# Figure 4c
#
#SDF_Fig4c_part6.txt
#
# Residual RV data of component Ab folded according to the phase of the medium orbit. Orange circles with error bars in the lower part of the plot
#
#x Orbital phase of the medium orbit (not ordered)
#y Measured minus modelled RVs of component Ab [in km/s]
#z Observational uncertainties of the measured RVs of component Ab [in km/s]
 0.82905	    1.19	    2.95
 0.92866	   -2.26	    3.00
 0.41413	    2.31	    7.18
 0.45346	   -0.91	   15.70
 0.49281	    1.42	    4.47
 0.07847	   24.50	    5.90
 0.15567	   -8.41	    6.13
 0.15649	   -6.20	    7.57
 0.70698	    5.23	    1.59
 0.72434	   10.14	    2.90
 0.94175	    2.62	    0.72
 0.15591	   -0.44	    1.06
 0.19519	    2.96	    1.00
 0.21559	  -11.91	    0.97
 0.25330	    2.09	    0.43
 0.27389	    1.73	    0.89
 0.29274	   -2.17	    0.71
 0.33128	   -0.55	    1.08
 0.33139	   -1.32	    2.26
 0.37246	   -8.91	    1.99
 0.39203	    6.11	    1.81
 0.54840	   -1.35	    0.92
 0.54908	   -1.10	    1.11
 0.90452	   -0.56	    1.90
 0.17816	   10.45	    3.05
 0.45195	    3.04	    1.90
 0.88250	    0.62	    1.96
 0.01925	    0.44	    1.70
 0.05813	   -1.61	    1.96
 0.37068	   -6.45	    2.23
 0.39789	   -3.86	    1.76
 0.54801	   -9.54	    8.78
 0.56665	   -3.93	    1.74
 0.58688	    7.58	   15.88
 0.90647	   -0.13	    2.02
 0.98576	    0.70	    2.18
 0.19916	    0.75	    1.66
 0.29912	    1.65	    2.15
 0.37731	   -0.94	    1.94
 0.58153	    0.46	    1.87
 0.62929	    1.34	    1.71
 0.66084	   -2.19	    2.53
 0.80662	   -0.89	    1.58
 0.00287	   -1.34	    1.31
 0.21846	   -0.29	    1.54
 0.05308	   11.11	    3.74
 0.72461	   -2.67	    1.83
 0.83706	    4.22	    4.57
 0.93265	    0.11	    1.55
 0.05576	    0.51	    1.29
 0.09534	    1.19	    1.60
 0.15573	    1.50	    1.66
 0.30939	   -2.20	    1.59
 0.52585	   -3.12	    1.95
 0.85859	    1.85	    2.01
 0.89715	    1.02	    1.81
 0.34695	    0.33	    1.81
 0.92223	    0.07	    1.83
 0.05839	   -0.03	    1.56
 0.23466	   -2.43	    1.75
 0.62557	   -1.78	    1.46
 0.01882	    1.26	    1.47
 0.03531	   -1.62	    1.73
 0.15392	   -0.70	    1.14
 0.25020	   -0.39	    1.90
 0.36844	    1.86	    1.51
 0.48654	   -1.56	    2.36
 0.50556	   -0.01	    1.63
 0.71891	   -1.22	    1.68
 0.78017	   -2.56	    1.84
 0.07267	    0.78	    1.91
 0.20966	    1.14	    1.39
 0.36468	   -0.35	    1.61
 0.40663	   -1.99	    1.76
 0.42479	   -2.31	    1.93
 0.24569	   -0.75	    1.54
 0.30532	    2.27	    1.11
 0.46175	    0.82	    1.72
 0.69726	   -0.05	    1.38
 0.85457	    0.12	    1.57
 0.04844	   -0.04	    1.83
 0.26394	    2.04	    1.57
 0.19174	    2.63	    1.16
 0.52308	    0.83	    1.68
 0.59527	  -11.80	    1.33
 0.65408	   13.45	    2.85
 0.68131	   -0.50	    1.41
 0.71269	   -5.48	    3.81
 0.97224	    1.03	    1.66
 0.11037	   -0.28	    1.52
 0.22920	   -0.44	    1.69
 0.61987	   -0.27	    1.75
 0.91249	    0.48	    1.66
 0.12596	   -3.46	    1.89
 0.22358	    2.34	    2.10
 0.47906	    0.83	    1.72
 0.06160	   -1.33	    1.17
 0.07960	    6.35	    2.37
 0.12385	    0.07	    1.24
 0.33931	    0.80	    1.43
 0.55471	   -0.09	    1.01
 0.70454	   -0.26	    1.75
 0.77096	    0.70	    1.54
 0.99837	    0.19	    1.56
 0.05733	   -0.33	    1.09
 0.55247	    2.30	    1.54
 0.65079	    0.09	    1.62
 0.84677	   -1.67	    1.71
