# Supplementary material for: Discovery of the most compact 3+1-type quadruple star system TIC 120362137
Source: Nat Commun. 2026 Mar 3;17:1859. doi: 10.1038/s41467-026-69223-4 (PMC12957322; doi:10.1038/s41467-026-69223-4)
Supplement: Supplementary file 13 — Source Data [file 41467_2026_69223_MOESM13_ESM.zip › SDF_Fig4d_part1.txt]

# Figure 4d
#
#SDF_Fig4d_part1.txt
#
# All measured outer orbit RVs of component Aa folded according to the phase of the outer orbit. Red circles in the upper part of the plot.
#
#x Orbital phase of the outer orbit (not ordered)
#y Measured medium orbit RVs of component Aa [in km/s}
 0.96787	  -14.2429
 0.97549	  -21.5632
 0.98037	  -28.1109
 0.15091	  -33.4633
 0.15284	  -27.2823
 0.15476	  -18.6435
 0.18342	  -42.2465
 0.18436	  -27.6628
 0.18630	  -16.6837
 0.18720	  -44.5723
 0.18724	  -33.8242
 0.21417	  -37.8769
 0.21502	  -32.1765
 0.22566	  -27.3926
 0.23614	  -28.6065
 0.23806	  -25.9818
 0.23906	  -31.3975
 0.24091	  -28.1523
 0.24191	  -22.2696
 0.24284	  -14.7125
 0.24472	  -28.1910
 0.24473	  -34.4105
 0.24674	  -24.7218
 0.24769	  -26.6300
 0.25535	  -28.3877
 0.25538	  -33.3207
 0.32170	  -24.9654
 0.34849	  -25.0032
 0.36955	  -23.8363
 0.37625	  -23.1023
 0.37815	  -23.6462
 0.49130	  -30.5889
 0.49998	  -22.0314
 0.50094	  -20.8545
 0.51752	  -20.4048
 0.52140	  -20.9837
 0.53184	  -18.7500
 0.53673	  -17.2970
 0.54056	  -20.9782
 0.55055	  -19.9134
 0.55289	  -20.5968
 0.55443	  -18.4749
 0.56156	  -18.1903
 0.57117	  -18.4147
 0.58172	  -20.6699
 0.60462	  -13.5673
 0.62255	  -28.2217
 0.65541	  -18.3070
 0.66091	  -18.4093
 0.66559	  -14.4423
 0.67162	  -16.4676
 0.67355	  -15.7604
 0.67651	  -15.4843
 0.68403	  -17.7141
 0.69462	  -19.9344
 0.71090	  -15.9721
 0.71279	  -15.4800
 0.73480	  -18.0787
 0.86081	  -15.5117
 0.86747	  -16.6110
 0.87609	  -16.5381
 0.89522	  -18.3774
 0.91446	  -19.0921
 0.91527	  -20.0957
 0.92107	  -18.1928
 0.92578	  -19.7185
 0.93157	  -20.2405
 0.93735	  -23.0843
 0.93828	  -21.3826
 0.94872	  -21.9735
 0.95172	  -21.9555
 0.96603	  -22.7736
 0.97273	  -22.7677
 0.98032	  -23.9564
 0.98237	  -23.9074
 0.98326	  -23.7875
 0.02342	  -28.8840
 0.02634	  -27.5542
 0.03400	  -27.2711
 0.04552	  -27.8693
 0.05322	  -25.6990
 0.06270	  -27.8266
 0.07325	  -31.4431
 0.21651	  -30.4853
 0.23272	  -29.7794
 0.23625	  -35.2921
 0.24009	  -39.7223
 0.24046	  -29.3463
 0.24105	  -27.5065
 0.25470	  -26.2233
 0.26146	  -26.6344
 0.26727	  -28.1415
 0.27546	  -32.0185
 0.28639	  -27.3564
 0.30071	  -25.3802
 0.31115	  -24.7678
 0.31593	  -26.0766
 0.32843	  -27.8842
 0.35998	  -24.8258
 0.38106	  -23.3379
 0.38839	  -20.7219
 0.39164	  -24.2216
 0.40277	  -21.4762
 0.40565	  -18.9718
 0.42988	  -23.4657
 0.43469	  -21.1764
 0.44428	  -20.3028
