# Supplementary material for: Discovery of the most compact 3+1-type quadruple star system TIC 120362137
Source: Nat Commun. 2026 Mar 3;17:1859. doi: 10.1038/s41467-026-69223-4 (PMC12957322; doi:10.1038/s41467-026-69223-4)
Supplement: Supplementary file 13 — Source Data [file 41467_2026_69223_MOESM13_ESM.zip › SDF_Fig4d_part2.txt]

# Figure 4d
#
#SDF_Fig4d_part2.txt
#
# All measured outer orbit RVs of component Ab folded according to the phase of the outer orbit. Orange circles in the upper part of the plot.
#
#x Orbital phase of the outer orbit (not ordered)
#y Measured medium orbit RVs of component Ab [in km/s}
 0.97549	  -21.0506
 0.98037	  -24.9070
 0.15091	  -27.3914
 0.15284	  -30.5826
 0.15476	  -28.2367
 0.18342	   -4.7424
 0.18720	  -37.5798
 0.18724	  -35.3690
 0.21417	  -23.3547
 0.21502	  -18.4281
 0.22566	  -25.6932
 0.23614	  -28.4887
 0.23806	  -25.0374
 0.23906	  -39.8847
 0.24091	  -25.8355
 0.24191	  -26.1631
 0.24284	  -30.0396
 0.24472	  -28.3790
 0.24473	  -29.1413
 0.24674	  -36.6820
 0.24769	  -21.6324
 0.25535	  -28.8941
 0.25538	  -28.6335
 0.32170	  -26.2389
 0.33509	  -14.8427
 0.34849	  -21.8811
 0.36955	  -23.6957
 0.37625	  -23.6929
 0.37815	  -25.6869
 0.49130	  -27.4676
 0.49263	  -24.8370
 0.49998	  -30.3372
 0.50089	  -24.7009
 0.50188	  -13.1603
 0.51752	  -20.4809
 0.52140	  -19.5518
 0.53184	  -19.2357
 0.53673	  -18.2191
 0.54056	  -20.7115
 0.55055	  -19.0641
 0.55289	  -18.1293
 0.55443	  -21.6267
 0.56156	  -20.1571
 0.57117	  -20.3755
 0.58172	  -19.0770
 0.62255	   -6.7548
 0.65541	  -19.8445
 0.66091	  -12.8530
 0.66559	  -16.8686
 0.67162	  -16.3481
 0.67355	  -15.6312
 0.67651	  -15.2690
 0.68403	  -18.8329
 0.69462	  -19.5686
 0.71090	  -14.3292
 0.71279	  -15.1357
 0.73480	  -15.5123
 0.86081	  -15.9514
 0.86747	  -16.2251
 0.87609	  -18.8790
 0.89522	  -18.9513
 0.91446	  -16.8500
 0.91527	  -19.7734
 0.92107	  -19.1838
 0.92578	  -19.1644
 0.93157	  -17.2772
 0.93735	  -21.0955
 0.93828	  -19.6063
 0.94872	  -21.5879
 0.95172	  -23.1607
 0.96603	  -20.9506
 0.97273	  -21.1543
 0.98032	  -23.2700
 0.98237	  -25.0868
 0.98326	  -25.4772
 0.02342	  -27.1288
 0.02634	  -24.3121
 0.03400	  -26.2844
 0.04552	  -27.8314
 0.05322	  -28.0657
 0.06270	  -28.6649
 0.07325	  -26.9791
 0.21651	  -25.8328
 0.23272	  -27.2159
 0.23625	  -39.7555
 0.23913	  -14.4292
 0.24046	  -28.3445
 0.24200	  -33.2792
 0.25470	  -26.4314
 0.26146	  -27.5520
 0.26727	  -27.5482
 0.28639	  -26.8395
 0.30071	  -25.6757
 0.31115	  -29.3213
 0.31593	  -23.3829
 0.32843	  -24.5386
 0.35693	  -25.8764
 0.35781	  -18.1758
 0.35998	  -24.3864
 0.37052	  -23.3626
 0.38106	  -23.9528
 0.38839	  -23.9176
 0.39164	  -22.8633
 0.40277	  -23.0651
 0.40565	  -23.5088
 0.42988	  -20.2097
 0.43469	  -22.2869
 0.44428	  -23.7866
