# Supplementary material for: Discovery of the most compact 3+1-type quadruple star system TIC 120362137
Source: Nat Commun. 2026 Mar 3;17:1859. doi: 10.1038/s41467-026-69223-4 (PMC12957322; doi:10.1038/s41467-026-69223-4)
Supplement: Supplementary file 13 — Source Data [file 41467_2026_69223_MOESM13_ESM.zip › SDF_Fig4d_part3.txt]

# Figure 4d
#
#SDF_Fig4d_part3.txt
#
# All measured outer orbit RVs of component B folded according to the phase of the outer orbit. Blue circles in the upper part of the plot.
#
#x Orbital phase of the outer orbit (not ordered)
#y Measured medium orbit RVs of component B [in km/s}
 0.96787	  -26.2100
 0.97549	  -17.8663
 0.98037	  -21.2569
 0.32170	  -23.4612
 0.33509	  -31.3998
 0.34849	  -30.5020
 0.36955	  -16.7830
 0.37625	  -27.8269
 0.37815	  -13.3837
 0.49263	  -17.9991
 0.50218	  -20.2869
 0.51752	  -31.2590
 0.52140	  -12.6995
 0.53184	  -27.2707
 0.53673	  -21.0951
 0.54056	  -28.1122
 0.55289	  -31.6669
 0.56156	  -22.0893
 0.57117	  -18.1595
 0.58172	  -35.3563
 0.60462	  -13.7374
 0.65541	   -5.4842
 0.67162	  -10.1750
 0.67355	  -17.9213
 0.67651	  -25.4295
 0.68403	  -11.0069
 0.69462	  -26.8924
 0.71090	  -19.9121
 0.71279	  -17.2568
 0.73480	   -5.5776
 0.86081	  -11.9858
 0.86747	  -14.9728
 0.87609	   -7.8656
 0.89522	  -10.6208
 0.91446	  -10.8914
 0.91527	  -30.0946
 0.92107	  -13.6437
 0.92578	  -28.4272
 0.93157	  -25.7528
 0.93735	  -29.3200
 0.93828	  -33.8947
 0.94872	   -3.4957
 0.95172	   -4.4955
 0.96603	  -10.5924
 0.97273	  -31.1747
 0.98032	  -20.6278
 0.98237	  -26.7296
 0.98326	  -24.0674
 0.02342	  -36.8714
 0.02634	  -36.7361
 0.03400	  -22.9251
 0.04552	  -35.2791
 0.05322	  -24.0073
 0.06270	  -19.6625
 0.07325	  -37.4889
 0.23272	  -18.5641
 0.24046	  -41.9479
 0.25470	  -20.2389
 0.26146	  -28.3808
 0.26727	  -17.6602
 0.28639	  -18.6260
 0.30071	  -29.7367
 0.31115	  -21.4450
 0.31593	  -33.0838
 0.32843	  -32.7394
 0.35998	  -20.6623
 0.37052	  -33.6365
 0.38106	  -23.4963
 0.42988	  -36.4583
 0.43469	  -21.5225
 0.44428	  -24.0846
