# Supplementary material for: Discovery of the most compact 3+1-type quadruple star system TIC 120362137
Source: Nat Commun. 2026 Mar 3;17:1859. doi: 10.1038/s41467-026-69223-4 (PMC12957322; doi:10.1038/s41467-026-69223-4)
Supplement: Supplementary file 13 — Source Data [file 41467_2026_69223_MOESM13_ESM.zip › SDF_Fig4d_part4.txt]

# Figure 4d
#
#SDF_Fig4d_part4.txt
#
# All measured outer orbit RVs of component C folded according to the phase of the outer orbit. Gray circles in the upper part of the plot.
#
#x Orbital phase of the outer orbit (not ordered)
#y Measured medium orbit RVs of component C [in km/s}
 0.96787	  -20.0400
 0.97549	  -14.9500
 0.98037	  -23.0500
 0.15091	    1.0400
 0.18630	   -4.1200
 0.23614	    7.3600
 0.23806	    2.2600
 0.23906	    8.9100
 0.24091	    3.3600
 0.24191	    5.1100
 0.24472	    2.7200
 0.24473	   -5.8200
 0.24674	   -1.3800
 0.25535	    3.4100
 0.25538	    3.6400
 0.32170	   -7.7800
 0.33509	   -8.9900
 0.34849	   -8.5100
 0.36955	  -11.2000
 0.37625	   -9.9500
 0.37815	  -13.8900
 0.49263	  -28.3500
 0.49998	  -38.6900
 0.50089	  -25.4500
 0.50094	  -32.6200
 0.50188	  -16.8300
 0.50218	  -30.4500
 0.51752	  -30.9100
 0.52140	  -28.3500
 0.53184	  -31.0200
 0.53673	  -29.8700
 0.54056	  -30.3900
 0.55055	  -32.5900
 0.55289	  -32.8500
 0.55443	  -32.8900
 0.56156	  -34.8900
 0.57117	  -39.7200
 0.58172	  -34.7300
 0.62255	  -36.6400
 0.65541	  -47.8900
 0.66091	  -32.4800
 0.66559	  -41.8600
 0.67162	  -45.4800
 0.67355	  -43.0400
 0.67651	  -49.2800
 0.68403	  -48.7800
 0.69462	  -43.4900
 0.71090	  -47.7300
 0.71279	  -53.5600
 0.73480	  -48.6500
 0.86081	  -47.0400
 0.86747	  -49.0800
 0.87609	  -45.5000
 0.89522	  -39.6600
 0.91446	  -36.9900
 0.91527	  -39.8800
 0.92107	  -38.9900
 0.92578	  -33.8300
 0.93157	  -33.6900
 0.93735	  -34.3700
 0.93828	  -29.9700
 0.94872	  -27.2800
 0.95172	  -24.9400
 0.96603	  -24.4200
 0.97273	  -18.5600
 0.98032	  -13.7600
 0.98237	  -15.8000
 0.98326	  -17.1800
 0.02342	   -2.1200
 0.02634	   -0.3600
 0.03400	    0.9500
 0.04552	    5.0700
 0.05322	    6.6100
 0.06270	    9.4500
 0.07325	    8.4200
 0.21651	    6.8000
 0.23272	    2.4600
 0.24046	    4.0500
 0.25470	    2.6300
 0.26146	   -1.2000
 0.26727	    1.1800
 0.28639	   -4.9300
 0.30071	   -8.4500
 0.31115	   -3.3900
 0.31593	   -7.2000
 0.32843	   -8.5000
 0.37052	  -11.7800
 0.38106	  -12.2100
 0.38839	  -11.2100
 0.39164	  -13.7400
 0.40277	  -18.3200
 0.40565	  -17.7600
 0.42988	  -20.3700
 0.43469	  -20.6600
 0.44428	  -21.6200
