# Supplementary material for: Discovery of the most compact 3+1-type quadruple star system TIC 120362137
Source: Nat Commun. 2026 Mar 3;17:1859. doi: 10.1038/s41467-026-69223-4 (PMC12957322; doi:10.1038/s41467-026-69223-4)
Supplement: Supplementary file 13 — Source Data [file 41467_2026_69223_MOESM13_ESM.zip › SDF_Fig4d_part5.txt]

# Figure 4d
#
#SDF_Fig4d_part5.txt
#
# Modelled outer orbit RVs of components AB [(Aa+Ab)+B] and C folded according to the phase of the outer orbit. Blue and gray lines in the upper part of the plot.
#
#x Orbital phase of the outer orbit (not ordered)
#y Modelled medium orbit RVs of component AB [in km/s}
#z Modelled medium orbit RVs of component C [in km/s}
 0.96787	  -21.5960	  -24.2629
 0.96791	  -21.5999	  -24.2456
 0.96796	  -21.6039	  -24.2282
 0.96801	  -21.6078	  -24.2109
 0.96805	  -21.6117	  -24.1936
 0.96810	  -21.6157	  -24.1763
 0.96815	  -21.6196	  -24.1589
 0.96820	  -21.6235	  -24.1416
 0.96824	  -21.6274	  -24.1242
 0.96829	  -21.6314	  -24.1069
 0.96834	  -21.6353	  -24.0896
 0.96839	  -21.6392	  -24.0722
 0.96843	  -21.6432	  -24.0548
 0.96848	  -21.6471	  -24.0375
 0.96853	  -21.6511	  -24.0201
 0.96857	  -21.6550	  -24.0028
 0.96862	  -21.6589	  -23.9854
 0.96867	  -21.6629	  -23.9680
 0.96872	  -21.6668	  -23.9507
 0.96876	  -21.6707	  -23.9333
 0.96881	  -21.6747	  -23.9159
 0.96886	  -21.6786	  -23.8985
 0.96891	  -21.6826	  -23.8811
 0.96895	  -21.6865	  -23.8637
 0.96900	  -21.6904	  -23.8463
 0.96905	  -21.6944	  -23.8289
 0.96909	  -21.6983	  -23.8115
 0.96914	  -21.7023	  -23.7941
 0.96919	  -21.7062	  -23.7767
 0.96924	  -21.7102	  -23.7592
 0.96928	  -21.7141	  -23.7418
 0.96933	  -21.7181	  -23.7244
 0.96938	  -21.7220	  -23.7069
 0.96943	  -21.7260	  -23.6895
 0.96947	  -21.7299	  -23.6721
 0.96952	  -21.7339	  -23.6546
 0.96957	  -21.7379	  -23.6372
 0.96961	  -21.7418	  -23.6197
 0.96966	  -21.7458	  -23.6023
 0.96971	  -21.7497	  -23.5848
 0.96976	  -21.7537	  -23.5674
 0.96980	  -21.7576	  -23.5499
 0.96985	  -21.7616	  -23.5325
 0.96990	  -21.7656	  -23.5150
 0.96995	  -21.7695	  -23.4975
 0.96999	  -21.7735	  -23.4801
 0.97004	  -21.7774	  -23.4626
 0.97009	  -21.7814	  -23.4451
 0.97013	  -21.7853	  -23.4277
 0.97018	  -21.7893	  -23.4102
 0.97023	  -21.7933	  -23.3927
 0.97028	  -21.7972	  -23.3752
 0.97032	  -21.8012	  -23.3577
 0.97037	  -21.8052	  -23.3403
 0.97042	  -21.8091	  -23.3228
 0.97047	  -21.8131	  -23.3053
 0.97051	  -21.8171	  -23.2878
 0.97056	  -21.8210	  -23.2703
 0.97061	  -21.8250	  -23.2527
 0.97065	  -21.8290	  -23.2352
 0.97070	  -21.8329	  -23.2177
 0.97075	  -21.8369	  -23.2002
 0.97080	  -21.8409	  -23.1827
 0.97084	  -21.8449	  -23.1652
 0.97089	  -21.8488	  -23.1476
 0.97094	  -21.8528	  -23.1301
 0.97099	  -21.8568	  -23.1126
 0.97103	  -21.8607	  -23.0950
 0.97108	  -21.8647	  -23.0775
 0.97113	  -21.8687	  -23.0600
 0.97117	  -21.8727	  -23.0424
 0.97122	  -21.8766	  -23.0249
 0.97127	  -21.8806	  -23.0073
 0.97132	  -21.8846	  -22.9898
 0.97136	  -21.8886	  -22.9722
 0.97141	  -21.8925	  -22.9547
 0.97146	  -21.8965	  -22.9371
 0.97151	  -21.9005	  -22.9196
 0.97155	  -21.9045	  -22.9020
 0.97160	  -21.9085	  -22.8845
 0.97165	  -21.9124	  -22.8669
 0.97169	  -21.9164	  -22.8494
 0.97174	  -21.9204	  -22.8318
 0.97179	  -21.9244	  -22.8143
 0.97184	  -21.9284	  -22.7967
 0.97188	  -21.9323	  -22.7792
 0.97193	  -21.9363	  -22.7616
 0.97198	  -21.9403	  -22.7440
 0.97203	  -21.9443	  -22.7264
 0.97207	  -21.9483	  -22.7089
 0.97212	  -21.9523	  -22.6913
 0.97217	  -21.9563	  -22.6737
 0.97221	  -21.9602	  -22.6561
 0.97226	  -21.9642	  -22.6385
 0.97231	  -21.9682	  -22.6210
 0.97236	  -21.9722	  -22.6034
 0.97240	  -21.9762	  -22.5858
 0.97245	  -21.9802	  -22.5682
 0.97250	  -21.9842	  -22.5506
 0.97255	  -21.9882	  -22.5330
 0.97259	  -21.9921	  -22.5154
 0.97264	  -21.9961	  -22.4978
 0.97269	  -22.0001	  -22.4802
 0.97273	  -22.0041	  -22.4626
 0.97278	  -22.0081	  -22.4450
 0.97283	  -22.0121	  -22.4274
 0.97288	  -22.0161	  -22.4098
 0.97292	  -22.0201	  -22.3922
 0.97297	  -22.0241	  -22.3745
 0.97302	  -22.0281	  -22.3569
 0.97307	  -22.0320	  -22.3393
 0.97311	  -22.0360	  -22.3217
 0.97316	  -22.0400	  -22.3041
 0.97321	  -22.0440	  -22.2865
 0.97325	  -22.0480	  -22.2689
 0.97330	  -22.0520	  -22.2513
 0.97335	  -22.0560	  -22.2337
 0.97340	  -22.0600	  -22.2161
 0.97344	  -22.0640	  -22.1985
 0.97349	  -22.0680	  -22.1808
 0.97354	  -22.0720	  -22.1632
 0.97359	  -22.0759	  -22.1456
 0.97363	  -22.0799	  -22.1280
 0.97368	  -22.0839	  -22.1104
 0.97373	  -22.0879	  -22.0927
 0.97377	  -22.0919	  -22.0751
 0.97382	  -22.0959	  -22.0575
 0.97387	  -22.0999	  -22.0399
 0.97392	  -22.1039	  -22.0222
 0.97396	  -22.1079	  -22.0046
 0.97401	  -22.1119	  -21.9870
 0.97406	  -22.1159	  -21.9693
 0.97411	  -22.1199	  -21.9517
 0.97415	  -22.1239	  -21.9341
 0.97420	  -22.1279	  -21.9165
 0.97425	  -22.1319	  -21.8988
 0.97429	  -22.1359	  -21.8812
 0.97434	  -22.1399	  -21.8636
 0.97439	  -22.1439	  -21.8459
 0.97444	  -22.1479	  -21.8283
 0.97448	  -22.1519	  -21.8106
 0.97453	  -22.1559	  -21.7930
 0.97458	  -22.1599	  -21.7754
 0.97463	  -22.1639	  -21.7578
 0.97467	  -22.1679	  -21.7401
 0.97472	  -22.1719	  -21.7225
 0.97477	  -22.1759	  -21.7049
 0.97482	  -22.1798	  -21.6872
 0.97486	  -22.1838	  -21.6696
 0.97491	  -22.1878	  -21.6520
 0.97496	  -22.1918	  -21.6344
 0.97500	  -22.1958	  -21.6167
 0.97505	  -22.1998	  -21.5991
 0.97510	  -22.2038	  -21.5815
 0.97515	  -22.2078	  -21.5638
 0.97519	  -22.2118	  -21.5462
 0.97524	  -22.2158	  -21.5286
 0.97529	  -22.2198	  -21.5109
 0.97534	  -22.2238	  -21.4933
 0.97538	  -22.2278	  -21.4757
 0.97543	  -22.2318	  -21.4580
 0.97548	  -22.2358	  -21.4404
 0.97552	  -22.2398	  -21.4228
 0.97557	  -22.2438	  -21.4051
 0.97562	  -22.2478	  -21.3875
 0.97567	  -22.2518	  -21.3698
 0.97571	  -22.2558	  -21.3522
 0.97576	  -22.2598	  -21.3346
 0.97581	  -22.2638	  -21.3169
 0.97586	  -22.2678	  -21.2993
 0.97590	  -22.2718	  -21.2817
 0.97595	  -22.2758	  -21.2640
 0.97600	  -22.2798	  -21.2464
 0.97604	  -22.2838	  -21.2288
 0.97609	  -22.2878	  -21.2111
 0.97614	  -22.2918	  -21.1935
 0.97619	  -22.2958	  -21.1759
 0.97623	  -22.2998	  -21.1583
 0.97628	  -22.3038	  -21.1406
 0.97633	  -22.3077	  -21.1230
 0.97638	  -22.3117	  -21.1054
 0.97642	  -22.3157	  -21.0878
 0.97647	  -22.3197	  -21.0702
 0.97652	  -22.3237	  -21.0526
 0.97656	  -22.3277	  -21.0349
 0.97661	  -22.3317	  -21.0173
 0.97666	  -22.3357	  -20.9997
 0.97671	  -22.3397	  -20.9821
 0.97675	  -22.3437	  -20.9645
 0.97680	  -22.3477	  -20.9469
 0.97685	  -22.3517	  -20.9292
 0.97690	  -22.3557	  -20.9116
 0.97694	  -22.3597	  -20.8940
 0.97699	  -22.3636	  -20.8764
 0.97704	  -22.3676	  -20.8588
 0.97708	  -22.3716	  -20.8412
 0.97713	  -22.3756	  -20.8236
 0.97718	  -22.3796	  -20.8059
 0.97723	  -22.3836	  -20.7883
 0.97727	  -22.3876	  -20.7707
 0.97732	  -22.3916	  -20.7531
 0.97737	  -22.3956	  -20.7355
 0.97742	  -22.3996	  -20.7179
 0.97746	  -22.4036	  -20.7003
 0.97751	  -22.4076	  -20.6827
 0.97756	  -22.4115	  -20.6651
 0.97760	  -22.4155	  -20.6475
 0.97765	  -22.4195	  -20.6299
 0.97770	  -22.4235	  -20.6123
 0.97775	  -22.4275	  -20.5947
 0.97779	  -22.4315	  -20.5771
 0.97784	  -22.4355	  -20.5595
 0.97789	  -22.4395	  -20.5419
 0.97794	  -22.4434	  -20.5243
 0.97798	  -22.4474	  -20.5068
 0.97803	  -22.4514	  -20.4892
 0.97808	  -22.4554	  -20.4716
 0.97812	  -22.4594	  -20.4540
 0.97817	  -22.4634	  -20.4364
 0.97822	  -22.4674	  -20.4189
 0.97827	  -22.4713	  -20.4013
 0.97831	  -22.4753	  -20.3837
 0.97836	  -22.4793	  -20.3661
 0.97841	  -22.4833	  -20.3486
 0.97846	  -22.4873	  -20.3310
 0.97850	  -22.4913	  -20.3134
 0.97855	  -22.4952	  -20.2959
 0.97860	  -22.4992	  -20.2783
 0.97864	  -22.5032	  -20.2607
 0.97869	  -22.5072	  -20.2431
 0.97874	  -22.5112	  -20.2256
 0.97879	  -22.5151	  -20.2080
 0.97883	  -22.5191	  -20.1904
 0.97888	  -22.5231	  -20.1729
 0.97893	  -22.5271	  -20.1553
 0.97898	  -22.5311	  -20.1378
 0.97902	  -22.5351	  -20.1202
 0.97907	  -22.5390	  -20.1027
 0.97912	  -22.5430	  -20.0851
 0.97916	  -22.5470	  -20.0676
 0.97921	  -22.5510	  -20.0500
 0.97926	  -22.5550	  -20.0325
 0.97931	  -22.5589	  -20.0149
 0.97935	  -22.5629	  -19.9974
 0.97940	  -22.5669	  -19.9798
 0.97945	  -22.5709	  -19.9623
 0.97950	  -22.5748	  -19.9448
 0.97954	  -22.5788	  -19.9273
 0.97959	  -22.5828	  -19.9097
 0.97964	  -22.5867	  -19.8922
 0.97968	  -22.5907	  -19.8747
 0.97973	  -22.5947	  -19.8572
 0.97978	  -22.5987	  -19.8396
 0.97983	  -22.6026	  -19.8221
 0.97987	  -22.6066	  -19.8046
 0.97992	  -22.6106	  -19.7871
 0.97997	  -22.6145	  -19.7695
 0.98002	  -22.6185	  -19.7520
 0.98006	  -22.6225	  -19.7345
 0.98011	  -22.6264	  -19.7170
 0.98016	  -22.6304	  -19.6995
 0.98020	  -22.6344	  -19.6820
 0.98025	  -22.6384	  -19.6645
 0.98030	  -22.6423	  -19.6470
 0.98035	  -22.6463	  -19.6295
 0.98039	  -22.6503	  -19.6120
 0.98044	  -22.6542	  -19.5944
 0.98049	  -22.6582	  -19.5770
 0.98054	  -22.6622	  -19.5594
 0.98058	  -22.6661	  -19.5419
 0.98063	  -22.6701	  -19.5245
 0.98068	  -22.6741	  -19.5070
 0.98072	  -22.6780	  -19.4895
 0.98077	  -22.6820	  -19.4720
 0.98082	  -22.6860	  -19.4545
 0.98087	  -22.6899	  -19.4370
 0.98091	  -22.6939	  -19.4195
 0.98096	  -22.6978	  -19.4020
 0.98101	  -22.7018	  -19.3846
 0.98106	  -22.7058	  -19.3671
 0.98110	  -22.7097	  -19.3496
 0.98115	  -22.7137	  -19.3321
 0.98120	  -22.7176	  -19.3147
 0.98124	  -22.7216	  -19.2972
 0.98129	  -22.7256	  -19.2797
 0.98134	  -22.7295	  -19.2623
 0.98139	  -22.7335	  -19.2448
 0.98143	  -22.7374	  -19.2274
 0.98148	  -22.7414	  -19.2099
 0.98153	  -22.7454	  -19.1924
 0.98158	  -22.7493	  -19.1750
 0.98162	  -22.7533	  -19.1575
 0.98167	  -22.7572	  -19.1401
 0.98172	  -22.7612	  -19.1226
 0.98177	  -22.7651	  -19.1051
 0.98181	  -22.7691	  -19.0877
 0.98186	  -22.7731	  -19.0702
 0.98191	  -22.7770	  -19.0528
 0.98195	  -22.7810	  -19.0353
 0.98200	  -22.7849	  -19.0179
 0.98205	  -22.7889	  -19.0004
 0.98210	  -22.7928	  -18.9830
 0.98214	  -22.7968	  -18.9655
 0.98219	  -22.8007	  -18.9481
 0.98224	  -22.8047	  -18.9306
 0.98229	  -22.8087	  -18.9132
 0.98233	  -22.8126	  -18.8958
 0.98238	  -22.8166	  -18.8783
 0.98243	  -22.8205	  -18.8609
 0.98247	  -22.8245	  -18.8435
 0.98252	  -22.8284	  -18.8260
 0.98257	  -22.8324	  -18.8086
 0.98262	  -22.8363	  -18.7912
 0.98266	  -22.8403	  -18.7737
 0.98271	  -22.8442	  -18.7563
 0.98276	  -22.8482	  -18.7389
 0.98281	  -22.8521	  -18.7215
 0.98285	  -22.8561	  -18.7040
 0.98290	  -22.8600	  -18.6866
 0.98295	  -22.8640	  -18.6692
 0.98299	  -22.8679	  -18.6518
 0.98304	  -22.8719	  -18.6344
 0.98309	  -22.8758	  -18.6169
 0.98314	  -22.8798	  -18.5995
 0.98318	  -22.8837	  -18.5821
 0.98323	  -22.8877	  -18.5647
 0.98328	  -22.8916	  -18.5473
 0.98333	  -22.8956	  -18.5298
 0.98337	  -22.8995	  -18.5124
 0.98342	  -22.9034	  -18.4950
 0.98347	  -22.9074	  -18.4776
 0.98351	  -22.9113	  -18.4601
 0.98356	  -22.9153	  -18.4427
 0.98361	  -22.9192	  -18.4253
 0.98366	  -22.9232	  -18.4079
 0.98370	  -22.9271	  -18.3905
 0.98375	  -22.9311	  -18.3730
 0.98380	  -22.9350	  -18.3556
 0.98385	  -22.9390	  -18.3382
 0.98389	  -22.9429	  -18.3208
 0.98394	  -22.9469	  -18.3034
 0.98399	  -22.9508	  -18.2860
 0.98403	  -22.9548	  -18.2686
 0.98408	  -22.9587	  -18.2511
 0.98413	  -22.9627	  -18.2337
 0.98418	  -22.9666	  -18.2163
 0.98422	  -22.9706	  -18.1989
 0.98427	  -22.9745	  -18.1815
 0.98432	  -22.9785	  -18.1641
 0.98437	  -22.9824	  -18.1467
 0.98441	  -22.9864	  -18.1293
 0.98446	  -22.9903	  -18.1119
 0.98451	  -22.9942	  -18.0944
 0.98455	  -22.9982	  -18.0770
 0.98460	  -23.0021	  -18.0596
 0.98465	  -23.0061	  -18.0422
 0.98470	  -23.0100	  -18.0248
 0.98474	  -23.0140	  -18.0074
 0.98479	  -23.0179	  -17.9900
 0.98484	  -23.0219	  -17.9725
 0.98489	  -23.0258	  -17.9551
 0.98493	  -23.0298	  -17.9377
 0.98498	  -23.0337	  -17.9203
 0.98503	  -23.0377	  -17.9029
 0.98507	  -23.0416	  -17.8854
 0.98512	  -23.0456	  -17.8680
 0.98517	  -23.0495	  -17.8506
 0.98522	  -23.0535	  -17.8331
 0.98526	  -23.0574	  -17.8157
 0.98531	  -23.0614	  -17.7983
 0.98536	  -23.0653	  -17.7809
 0.98541	  -23.0693	  -17.7634
 0.98545	  -23.0732	  -17.7460
 0.98550	  -23.0772	  -17.7286
 0.98555	  -23.0811	  -17.7111
 0.98559	  -23.0851	  -17.6937
 0.98564	  -23.0890	  -17.6763
 0.98569	  -23.0930	  -17.6588
 0.98574	  -23.0969	  -17.6414
 0.98578	  -23.1009	  -17.6240
 0.98583	  -23.1048	  -17.6065
 0.98588	  -23.1088	  -17.5891
 0.98593	  -23.1127	  -17.5717
 0.98597	  -23.1167	  -17.5542
 0.98602	  -23.1207	  -17.5368
 0.98607	  -23.1246	  -17.5193
 0.98611	  -23.1286	  -17.5019
 0.98616	  -23.1325	  -17.4844
 0.98621	  -23.1365	  -17.4670
 0.98626	  -23.1404	  -17.4495
 0.98630	  -23.1444	  -17.4321
 0.98635	  -23.1483	  -17.4146
 0.98640	  -23.1523	  -17.3972
 0.98645	  -23.1563	  -17.3797
 0.98649	  -23.1602	  -17.3622
 0.98654	  -23.1642	  -17.3448
 0.98659	  -23.1681	  -17.3273
 0.98663	  -23.1721	  -17.3098
 0.98668	  -23.1761	  -17.2924
 0.98673	  -23.1800	  -17.2749
 0.98678	  -23.1840	  -17.2574
 0.98682	  -23.1879	  -17.2399
 0.98687	  -23.1919	  -17.2224
 0.98692	  -23.1959	  -17.2050
 0.98697	  -23.1998	  -17.1875
 0.98701	  -23.2038	  -17.1700
 0.98706	  -23.2078	  -17.1525
 0.98711	  -23.2117	  -17.1350
 0.98715	  -23.2157	  -17.1175
 0.98720	  -23.2197	  -17.1000
 0.98725	  -23.2236	  -17.0825
 0.98730	  -23.2276	  -17.0650
 0.98734	  -23.2315	  -17.0475
 0.98739	  -23.2355	  -17.0300
 0.98744	  -23.2395	  -17.0125
 0.98749	  -23.2434	  -16.9950
 0.98753	  -23.2474	  -16.9775
 0.98758	  -23.2514	  -16.9600
 0.98763	  -23.2554	  -16.9425
 0.98767	  -23.2593	  -16.9250
 0.98772	  -23.2633	  -16.9075
 0.98777	  -23.2673	  -16.8900
 0.98782	  -23.2712	  -16.8724
 0.98786	  -23.2752	  -16.8549
 0.98791	  -23.2792	  -16.8374
 0.98796	  -23.2832	  -16.8198
 0.98801	  -23.2871	  -16.8023
 0.98805	  -23.2911	  -16.7848
 0.98810	  -23.2951	  -16.7672
 0.98815	  -23.2991	  -16.7497
 0.98819	  -23.3030	  -16.7321
 0.98824	  -23.3070	  -16.7146
 0.98829	  -23.3110	  -16.6970
 0.98834	  -23.3150	  -16.6795
 0.98838	  -23.3190	  -16.6619
 0.98843	  -23.3229	  -16.6443
 0.98848	  -23.3269	  -16.6268
 0.98853	  -23.3309	  -16.6092
 0.98857	  -23.3349	  -16.5917
 0.98862	  -23.3389	  -16.5741
 0.98867	  -23.3428	  -16.5565
 0.98872	  -23.3468	  -16.5389
 0.98876	  -23.3508	  -16.5213
 0.98881	  -23.3548	  -16.5038
 0.98886	  -23.3588	  -16.4862
 0.98890	  -23.3628	  -16.4686
 0.98895	  -23.3668	  -16.4510
 0.98900	  -23.3708	  -16.4334
 0.98905	  -23.3747	  -16.4158
 0.98909	  -23.3787	  -16.3982
 0.98914	  -23.3827	  -16.3806
 0.98919	  -23.3867	  -16.3630
 0.98924	  -23.3907	  -16.3454
 0.98928	  -23.3947	  -16.3278
 0.98933	  -23.3987	  -16.3102
 0.98938	  -23.4027	  -16.2926
 0.98942	  -23.4067	  -16.2750
 0.98947	  -23.4107	  -16.2574
 0.98952	  -23.4147	  -16.2398
 0.98957	  -23.4186	  -16.2221
 0.98961	  -23.4226	  -16.2045
 0.98966	  -23.4266	  -16.1869
 0.98971	  -23.4306	  -16.1692
 0.98976	  -23.4346	  -16.1516
 0.98980	  -23.4386	  -16.1340
 0.98985	  -23.4426	  -16.1163
 0.98990	  -23.4466	  -16.0987
 0.98994	  -23.4506	  -16.0810
 0.98999	  -23.4546	  -16.0634
 0.99004	  -23.4586	  -16.0457
 0.99009	  -23.4626	  -16.0281
 0.99013	  -23.4666	  -16.0104
 0.99018	  -23.4706	  -15.9928
 0.99023	  -23.4746	  -15.9751
 0.99028	  -23.4786	  -15.9574
 0.99032	  -23.4826	  -15.9398
 0.99037	  -23.4867	  -15.9221
 0.99042	  -23.4907	  -15.9044
 0.99046	  -23.4947	  -15.8868
 0.99051	  -23.4987	  -15.8691
 0.99056	  -23.5027	  -15.8514
 0.99061	  -23.5067	  -15.8337
 0.99065	  -23.5107	  -15.8161
 0.99070	  -23.5147	  -15.7984
 0.99075	  -23.5187	  -15.7807
 0.99080	  -23.5227	  -15.7630
 0.99084	  -23.5267	  -15.7453
 0.99089	  -23.5307	  -15.7277
 0.99094	  -23.5347	  -15.7100
 0.99098	  -23.5388	  -15.6923
 0.99103	  -23.5428	  -15.6746
 0.99108	  -23.5468	  -15.6569
 0.99113	  -23.5508	  -15.6392
 0.99117	  -23.5548	  -15.6215
 0.99122	  -23.5588	  -15.6038
 0.99127	  -23.5628	  -15.5861
 0.99132	  -23.5668	  -15.5684
 0.99136	  -23.5709	  -15.5507
 0.99141	  -23.5749	  -15.5329
 0.99146	  -23.5789	  -15.5152
 0.99150	  -23.5829	  -15.4975
 0.99155	  -23.5869	  -15.4798
 0.99160	  -23.5909	  -15.4621
 0.99165	  -23.5950	  -15.4444
 0.99169	  -23.5990	  -15.4266
 0.99174	  -23.6030	  -15.4089
 0.99179	  -23.6070	  -15.3912
 0.99184	  -23.6110	  -15.3735
 0.99188	  -23.6150	  -15.3557
 0.99193	  -23.6191	  -15.3380
 0.99198	  -23.6231	  -15.3203
 0.99202	  -23.6271	  -15.3026
 0.99207	  -23.6311	  -15.2848
 0.99212	  -23.6351	  -15.2671
 0.99217	  -23.6391	  -15.2494
 0.99221	  -23.6432	  -15.2317
 0.99226	  -23.6472	  -15.2139
 0.99231	  -23.6512	  -15.1962
 0.99236	  -23.6552	  -15.1785
 0.99240	  -23.6592	  -15.1607
 0.99245	  -23.6633	  -15.1430
 0.99250	  -23.6673	  -15.1253
 0.99254	  -23.6713	  -15.1075
 0.99259	  -23.6753	  -15.0898
 0.99264	  -23.6793	  -15.0721
 0.99269	  -23.6834	  -15.0543
 0.99273	  -23.6874	  -15.0366
 0.99278	  -23.6914	  -15.0189
 0.99283	  -23.6954	  -15.0011
 0.99288	  -23.6994	  -14.9834
 0.99292	  -23.7035	  -14.9656
 0.99297	  -23.7075	  -14.9479
 0.99302	  -23.7115	  -14.9301
 0.99306	  -23.7155	  -14.9124
 0.99311	  -23.7196	  -14.8947
 0.99316	  -23.7236	  -14.8769
 0.99321	  -23.7276	  -14.8592
 0.99325	  -23.7316	  -14.8414
 0.99330	  -23.7356	  -14.8237
 0.99335	  -23.7397	  -14.8059
 0.99340	  -23.7437	  -14.7882
 0.99344	  -23.7477	  -14.7705
 0.99349	  -23.7517	  -14.7527
 0.99354	  -23.7557	  -14.7350
 0.99358	  -23.7598	  -14.7172
 0.99363	  -23.7638	  -14.6995
 0.99368	  -23.7678	  -14.6818
 0.99373	  -23.7718	  -14.6640
 0.99377	  -23.7758	  -14.6463
 0.99382	  -23.7799	  -14.6286
 0.99387	  -23.7839	  -14.6108
 0.99392	  -23.7879	  -14.5931
 0.99396	  -23.7919	  -14.5754
 0.99401	  -23.7959	  -14.5577
 0.99406	  -23.8000	  -14.5399
 0.99410	  -23.8040	  -14.5222
 0.99415	  -23.8080	  -14.5045
 0.99420	  -23.8120	  -14.4868
 0.99425	  -23.8160	  -14.4690
 0.99429	  -23.8200	  -14.4513
 0.99434	  -23.8241	  -14.4336
 0.99439	  -23.8281	  -14.4159
 0.99444	  -23.8321	  -14.3981
 0.99448	  -23.8361	  -14.3804
 0.99453	  -23.8401	  -14.3627
 0.99458	  -23.8441	  -14.3450
 0.99462	  -23.8482	  -14.3273
 0.99467	  -23.8522	  -14.3095
 0.99472	  -23.8562	  -14.2918
 0.99477	  -23.8602	  -14.2741
 0.99481	  -23.8642	  -14.2564
 0.99486	  -23.8682	  -14.2387
 0.99491	  -23.8723	  -14.2210
 0.99496	  -23.8763	  -14.2033
 0.99500	  -23.8803	  -14.1856
 0.99505	  -23.8843	  -14.1679
 0.99510	  -23.8883	  -14.1502
 0.99514	  -23.8923	  -14.1325
 0.99519	  -23.8963	  -14.1148
 0.99524	  -23.9003	  -14.0971
 0.99529	  -23.9044	  -14.0794
 0.99533	  -23.9084	  -14.0617
 0.99538	  -23.9124	  -14.0440
 0.99543	  -23.9164	  -14.0263
 0.99548	  -23.9204	  -14.0087
 0.99552	  -23.9244	  -13.9910
 0.99557	  -23.9284	  -13.9733
 0.99562	  -23.9324	  -13.9556
 0.99567	  -23.9364	  -13.9380
 0.99571	  -23.9404	  -13.9203
 0.99576	  -23.9444	  -13.9026
 0.99581	  -23.9484	  -13.8850
 0.99585	  -23.9524	  -13.8673
 0.99590	  -23.9564	  -13.8497
 0.99595	  -23.9604	  -13.8320
 0.99600	  -23.9644	  -13.8144
 0.99604	  -23.9684	  -13.7967
 0.99609	  -23.9724	  -13.7791
 0.99614	  -23.9764	  -13.7614
 0.99619	  -23.9804	  -13.7438
 0.99623	  -23.9844	  -13.7261
 0.99628	  -23.9884	  -13.7085
 0.99633	  -23.9924	  -13.6908
 0.99637	  -23.9964	  -13.6732
 0.99642	  -24.0004	  -13.6556
 0.99647	  -24.0044	  -13.6380
 0.99652	  -24.0084	  -13.6203
 0.99656	  -24.0124	  -13.6027
 0.99661	  -24.0164	  -13.5851
 0.99666	  -24.0204	  -13.5675
 0.99671	  -24.0244	  -13.5499
 0.99675	  -24.0284	  -13.5323
 0.99680	  -24.0324	  -13.5147
 0.99685	  -24.0363	  -13.4971
 0.99689	  -24.0403	  -13.4795
 0.99694	  -24.0443	  -13.4619
 0.99699	  -24.0483	  -13.4443
 0.99704	  -24.0523	  -13.4267
 0.99708	  -24.0563	  -13.4092
 0.99713	  -24.0603	  -13.3916
 0.99718	  -24.0642	  -13.3740
 0.99723	  -24.0682	  -13.3565
 0.99727	  -24.0722	  -13.3389
 0.99732	  -24.0762	  -13.3213
 0.99737	  -24.0802	  -13.3038
 0.99741	  -24.0841	  -13.2862
 0.99746	  -24.0881	  -13.2687
 0.99751	  -24.0921	  -13.2511
 0.99756	  -24.0961	  -13.2336
 0.99760	  -24.1000	  -13.2160
 0.99765	  -24.1040	  -13.1985
 0.99770	  -24.1080	  -13.1810
 0.99775	  -24.1120	  -13.1634
 0.99779	  -24.1159	  -13.1459
 0.99784	  -24.1199	  -13.1284
 0.99789	  -24.1239	  -13.1109
 0.99793	  -24.1278	  -13.0934
 0.99798	  -24.1318	  -13.0759
 0.99803	  -24.1358	  -13.0584
 0.99808	  -24.1398	  -13.0409
 0.99812	  -24.1437	  -13.0234
 0.99817	  -24.1477	  -13.0059
 0.99822	  -24.1517	  -12.9884
 0.99827	  -24.1556	  -12.9709
 0.99831	  -24.1596	  -12.9534
 0.99836	  -24.1635	  -12.9360
 0.99841	  -24.1675	  -12.9185
 0.99845	  -24.1715	  -12.9010
 0.99850	  -24.1754	  -12.8836
 0.99855	  -24.1794	  -12.8661
 0.99860	  -24.1833	  -12.8487
 0.99864	  -24.1873	  -12.8312
 0.99869	  -24.1912	  -12.8138
 0.99874	  -24.1952	  -12.7964
 0.99879	  -24.1991	  -12.7789
 0.99883	  -24.2031	  -12.7615
 0.99888	  -24.2070	  -12.7441
 0.99893	  -24.2110	  -12.7267
 0.99897	  -24.2149	  -12.7093
 0.99902	  -24.2189	  -12.6919
 0.99907	  -24.2228	  -12.6745
 0.99912	  -24.2267	  -12.6571
 0.99916	  -24.2307	  -12.6397
 0.99921	  -24.2346	  -12.6223
 0.99926	  -24.2386	  -12.6049
 0.99931	  -24.2425	  -12.5875
 0.99935	  -24.2465	  -12.5701
 0.99940	  -24.2504	  -12.5528
 0.99945	  -24.2543	  -12.5354
 0.99949	  -24.2583	  -12.5180
 0.99954	  -24.2622	  -12.5007
 0.99959	  -24.2661	  -12.4833
 0.99964	  -24.2701	  -12.4660
 0.99968	  -24.2740	  -12.4486
 0.99973	  -24.2779	  -12.4313
 0.99978	  -24.2819	  -12.4139
 0.99983	  -24.2858	  -12.3966
 0.99987	  -24.2897	  -12.3793
 0.99992	  -24.2936	  -12.3620
 0.99997	  -24.2976	  -12.3447
 0.00001	  -24.3015	  -12.3274
 0.00006	  -24.3054	  -12.3101
 0.00011	  -24.3093	  -12.2928
 0.00016	  -24.3133	  -12.2755
 0.00020	  -24.3172	  -12.2582
 0.00025	  -24.3211	  -12.2409
 0.00030	  -24.3250	  -12.2236
 0.00035	  -24.3289	  -12.2064
 0.00039	  -24.3328	  -12.1891
 0.00044	  -24.3367	  -12.1718
 0.00049	  -24.3407	  -12.1546
 0.00053	  -24.3446	  -12.1373
 0.00058	  -24.3485	  -12.1201
 0.00063	  -24.3524	  -12.1029
 0.00068	  -24.3563	  -12.0856
 0.00072	  -24.3602	  -12.0684
 0.00077	  -24.3641	  -12.0512
 0.00082	  -24.3680	  -12.0340
 0.00087	  -24.3719	  -12.0167
 0.00091	  -24.3758	  -11.9995
 0.00096	  -24.3797	  -11.9823
 0.00101	  -24.3836	  -11.9651
 0.00105	  -24.3875	  -11.9479
 0.00110	  -24.3914	  -11.9307
 0.00115	  -24.3953	  -11.9135
 0.00120	  -24.3992	  -11.8963
 0.00124	  -24.4031	  -11.8792
 0.00129	  -24.4070	  -11.8620
 0.00134	  -24.4109	  -11.8448
 0.00139	  -24.4148	  -11.8277
 0.00143	  -24.4186	  -11.8105
 0.00148	  -24.4225	  -11.7934
 0.00153	  -24.4264	  -11.7762
 0.00157	  -24.4303	  -11.7591
 0.00162	  -24.4342	  -11.7420
 0.00167	  -24.4381	  -11.7248
 0.00172	  -24.4419	  -11.7077
 0.00176	  -24.4458	  -11.6906
 0.00181	  -24.4497	  -11.6735
 0.00186	  -24.4536	  -11.6564
 0.00191	  -24.4575	  -11.6393
 0.00195	  -24.4613	  -11.6222
 0.00200	  -24.4652	  -11.6051
 0.00205	  -24.4691	  -11.5880
 0.00210	  -24.4729	  -11.5710
 0.00214	  -24.4768	  -11.5539
 0.00219	  -24.4807	  -11.5368
 0.00224	  -24.4845	  -11.5198
 0.00228	  -24.4884	  -11.5027
 0.00233	  -24.4923	  -11.4856
 0.00238	  -24.4962	  -11.4686
 0.00243	  -24.5000	  -11.4516
 0.00247	  -24.5039	  -11.4345
 0.00252	  -24.5077	  -11.4175
 0.00257	  -24.5116	  -11.4005
 0.00262	  -24.5155	  -11.3834
 0.00266	  -24.5193	  -11.3664
 0.00271	  -24.5232	  -11.3494
 0.00276	  -24.5270	  -11.3324
 0.00280	  -24.5309	  -11.3154
 0.00285	  -24.5347	  -11.2984
 0.00290	  -24.5386	  -11.2814
 0.00295	  -24.5424	  -11.2644
 0.00299	  -24.5463	  -11.2474
 0.00304	  -24.5501	  -11.2305
 0.00309	  -24.5540	  -11.2135
 0.00314	  -24.5578	  -11.1965
 0.00318	  -24.5617	  -11.1796
 0.00323	  -24.5655	  -11.1626
 0.00328	  -24.5693	  -11.1457
 0.00332	  -24.5732	  -11.1287
 0.00337	  -24.5770	  -11.1118
 0.00342	  -24.5809	  -11.0949
 0.00347	  -24.5847	  -11.0779
 0.00351	  -24.5885	  -11.0610
 0.00356	  -24.5924	  -11.0441
 0.00361	  -24.5962	  -11.0272
 0.00366	  -24.6000	  -11.0103
 0.00370	  -24.6039	  -10.9934
 0.00375	  -24.6077	  -10.9765
 0.00380	  -24.6115	  -10.9596
 0.00384	  -24.6153	  -10.9428
 0.00389	  -24.6192	  -10.9259
 0.00394	  -24.6230	  -10.9090
 0.00399	  -24.6268	  -10.8921
 0.00403	  -24.6306	  -10.8753
 0.00408	  -24.6345	  -10.8584
 0.00413	  -24.6383	  -10.8416
 0.00418	  -24.6421	  -10.8247
 0.00422	  -24.6459	  -10.8079
 0.00427	  -24.6497	  -10.7910
 0.00432	  -24.6535	  -10.7742
 0.00436	  -24.6574	  -10.7574
 0.00441	  -24.6612	  -10.7405
 0.00446	  -24.6650	  -10.7237
 0.00451	  -24.6688	  -10.7069
 0.00455	  -24.6726	  -10.6901
 0.00460	  -24.6764	  -10.6733
 0.00465	  -24.6802	  -10.6565
 0.00470	  -24.6840	  -10.6397
 0.00474	  -24.6878	  -10.6229
 0.00479	  -24.6916	  -10.6061
 0.00484	  -24.6954	  -10.5894
 0.00488	  -24.6992	  -10.5726
 0.00493	  -24.7030	  -10.5558
 0.00498	  -24.7068	  -10.5391
 0.00503	  -24.7106	  -10.5223
 0.00507	  -24.7144	  -10.5056
 0.00512	  -24.7182	  -10.4888
 0.00517	  -24.7220	  -10.4721
 0.00522	  -24.7258	  -10.4554
 0.00526	  -24.7296	  -10.4387
 0.00531	  -24.7334	  -10.4219
 0.00536	  -24.7372	  -10.4052
 0.00540	  -24.7410	  -10.3885
 0.00545	  -24.7448	  -10.3718
 0.00550	  -24.7486	  -10.3551
 0.00555	  -24.7523	  -10.3384
 0.00559	  -24.7561	  -10.3217
 0.00564	  -24.7599	  -10.3050
 0.00569	  -24.7637	  -10.2883
 0.00574	  -24.7675	  -10.2717
 0.00578	  -24.7712	  -10.2550
 0.00583	  -24.7750	  -10.2383
 0.00588	  -24.7788	  -10.2216
 0.00592	  -24.7826	  -10.2050
 0.00597	  -24.7863	  -10.1883
 0.00602	  -24.7901	  -10.1717
 0.00607	  -24.7939	  -10.1550
 0.00611	  -24.7977	  -10.1384
 0.00616	  -24.8014	  -10.1218
 0.00621	  -24.8052	  -10.1051
 0.00626	  -24.8090	  -10.0885
 0.00630	  -24.8128	  -10.0719
 0.00635	  -24.8165	  -10.0553
 0.00640	  -24.8203	  -10.0387
 0.00644	  -24.8240	  -10.0221
 0.00649	  -24.8278	  -10.0054
 0.00654	  -24.8316	   -9.9889
 0.00659	  -24.8353	   -9.9723
 0.00663	  -24.8391	   -9.9557
 0.00668	  -24.8428	   -9.9391
 0.00673	  -24.8466	   -9.9225
 0.00678	  -24.8503	   -9.9060
 0.00682	  -24.8541	   -9.8894
 0.00687	  -24.8579	   -9.8728
 0.00692	  -24.8616	   -9.8563
 0.00696	  -24.8654	   -9.8398
 0.00701	  -24.8691	   -9.8232
 0.00706	  -24.8729	   -9.8067
 0.00711	  -24.8766	   -9.7901
 0.00715	  -24.8804	   -9.7736
 0.00720	  -24.8841	   -9.7571
 0.00725	  -24.8879	   -9.7405
 0.00730	  -24.8916	   -9.7240
 0.00734	  -24.8953	   -9.7075
 0.00739	  -24.8991	   -9.6910
 0.00744	  -24.9028	   -9.6745
 0.00748	  -24.9066	   -9.6580
 0.00753	  -24.9103	   -9.6415
 0.00758	  -24.9140	   -9.6250
 0.00763	  -24.9178	   -9.6085
 0.00767	  -24.9215	   -9.5920
 0.00772	  -24.9252	   -9.5755
 0.00777	  -24.9290	   -9.5591
 0.00782	  -24.9327	   -9.5426
 0.00786	  -24.9365	   -9.5261
 0.00791	  -24.9402	   -9.5097
 0.00796	  -24.9439	   -9.4932
 0.00800	  -24.9476	   -9.4768
 0.00805	  -24.9514	   -9.4603
 0.00810	  -24.9551	   -9.4439
 0.00815	  -24.9588	   -9.4275
 0.00819	  -24.9625	   -9.4110
 0.00824	  -24.9663	   -9.3946
 0.00829	  -24.9700	   -9.3782
 0.00834	  -24.9737	   -9.3618
 0.00838	  -24.9774	   -9.3454
 0.00843	  -24.9811	   -9.3290
 0.00848	  -24.9849	   -9.3126
 0.00852	  -24.9886	   -9.2962
 0.00857	  -24.9923	   -9.2798
 0.00862	  -24.9960	   -9.2634
 0.00867	  -24.9997	   -9.2470
 0.00871	  -25.0034	   -9.2306
 0.00876	  -25.0071	   -9.2142
 0.00881	  -25.0109	   -9.1979
 0.00886	  -25.0146	   -9.1815
 0.00890	  -25.0183	   -9.1651
 0.00895	  -25.0220	   -9.1488
 0.00900	  -25.0257	   -9.1324
 0.00905	  -25.0294	   -9.1161
 0.00909	  -25.0331	   -9.0997
 0.00914	  -25.0368	   -9.0834
 0.00919	  -25.0405	   -9.0670
 0.00923	  -25.0442	   -9.0507
 0.00928	  -25.0479	   -9.0344
 0.00933	  -25.0516	   -9.0180
 0.00938	  -25.0553	   -9.0017
 0.00942	  -25.0590	   -8.9854
 0.00947	  -25.0627	   -8.9691
 0.00952	  -25.0664	   -8.9528
 0.00957	  -25.0701	   -8.9365
 0.00961	  -25.0738	   -8.9202
 0.00966	  -25.0775	   -8.9039
 0.00971	  -25.0812	   -8.8876
 0.00975	  -25.0849	   -8.8713
 0.00980	  -25.0886	   -8.8550
 0.00985	  -25.0923	   -8.8387
 0.00990	  -25.0959	   -8.8225
 0.00994	  -25.0996	   -8.8062
 0.00999	  -25.1033	   -8.7899
 0.01004	  -25.1070	   -8.7737
 0.01009	  -25.1107	   -8.7574
 0.01013	  -25.1144	   -8.7412
 0.01018	  -25.1181	   -8.7249
 0.01023	  -25.1217	   -8.7087
 0.01027	  -25.1254	   -8.6924
 0.01032	  -25.1291	   -8.6762
 0.01037	  -25.1328	   -8.6600
 0.01042	  -25.1365	   -8.6437
 0.01046	  -25.1401	   -8.6275
 0.01051	  -25.1438	   -8.6113
 0.01056	  -25.1475	   -8.5951
 0.01061	  -25.1512	   -8.5788
 0.01065	  -25.1548	   -8.5626
 0.01070	  -25.1585	   -8.5464
 0.01075	  -25.1622	   -8.5302
 0.01079	  -25.1659	   -8.5140
 0.01084	  -25.1695	   -8.4978
 0.01089	  -25.1732	   -8.4816
 0.01094	  -25.1769	   -8.4654
 0.01098	  -25.1806	   -8.4493
 0.01103	  -25.1842	   -8.4331
 0.01108	  -25.1879	   -8.4169
 0.01113	  -25.1915	   -8.4007
 0.01117	  -25.1952	   -8.3846
 0.01122	  -25.1989	   -8.3684
 0.01127	  -25.2025	   -8.3522
 0.01131	  -25.2062	   -8.3361
 0.01136	  -25.2099	   -8.3200
 0.01141	  -25.2135	   -8.3038
 0.01146	  -25.2172	   -8.2877
 0.01150	  -25.2208	   -8.2715
 0.01155	  -25.2245	   -8.2554
 0.01160	  -25.2281	   -8.2393
 0.01165	  -25.2318	   -8.2232
 0.01169	  -25.2355	   -8.2070
 0.01174	  -25.2391	   -8.1909
 0.01179	  -25.2428	   -8.1748
 0.01183	  -25.2464	   -8.1587
 0.01188	  -25.2501	   -8.1426
 0.01193	  -25.2537	   -8.1265
 0.01198	  -25.2574	   -8.1104
 0.01202	  -25.2610	   -8.0943
 0.01207	  -25.2647	   -8.0782
 0.01212	  -25.2683	   -8.0621
 0.01217	  -25.2720	   -8.0460
 0.01221	  -25.2756	   -8.0299
 0.01226	  -25.2793	   -8.0138
 0.01231	  -25.2829	   -7.9977
 0.01235	  -25.2865	   -7.9817
 0.01240	  -25.2902	   -7.9656
 0.01245	  -25.2938	   -7.9495
 0.01250	  -25.2975	   -7.9335
 0.01254	  -25.3011	   -7.9174
 0.01259	  -25.3047	   -7.9013
 0.01264	  -25.3084	   -7.8853
 0.01269	  -25.3120	   -7.8692
 0.01273	  -25.3157	   -7.8532
 0.01278	  -25.3193	   -7.8372
 0.01283	  -25.3229	   -7.8211
 0.01287	  -25.3266	   -7.8051
 0.01292	  -25.3302	   -7.7891
 0.01297	  -25.3338	   -7.7730
 0.01302	  -25.3375	   -7.7570
 0.01306	  -25.3411	   -7.7410
 0.01311	  -25.3447	   -7.7250
 0.01316	  -25.3483	   -7.7090
 0.01321	  -25.3520	   -7.6930
 0.01325	  -25.3556	   -7.6770
 0.01330	  -25.3592	   -7.6610
 0.01335	  -25.3629	   -7.6450
 0.01339	  -25.3665	   -7.6290
 0.01344	  -25.3701	   -7.6130
 0.01349	  -25.3737	   -7.5970
 0.01354	  -25.3773	   -7.5810
 0.01358	  -25.3810	   -7.5651
 0.01363	  -25.3846	   -7.5491
 0.01368	  -25.3882	   -7.5331
 0.01373	  -25.3918	   -7.5171
 0.01377	  -25.3955	   -7.5012
 0.01382	  -25.3991	   -7.4852
 0.01387	  -25.4027	   -7.4692
 0.01391	  -25.4063	   -7.4533
 0.01396	  -25.4099	   -7.4373
 0.01401	  -25.4136	   -7.4214
 0.01406	  -25.4172	   -7.4054
 0.01410	  -25.4208	   -7.3895
 0.01415	  -25.4244	   -7.3735
 0.01420	  -25.4280	   -7.3576
 0.01425	  -25.4316	   -7.3416
 0.01429	  -25.4352	   -7.3257
 0.01434	  -25.4388	   -7.3098
 0.01439	  -25.4424	   -7.2939
 0.01443	  -25.4460	   -7.2780
 0.01448	  -25.4497	   -7.2621
 0.01453	  -25.4533	   -7.2461
 0.01458	  -25.4569	   -7.2302
 0.01462	  -25.4605	   -7.2143
 0.01467	  -25.4641	   -7.1984
 0.01472	  -25.4677	   -7.1825
 0.01477	  -25.4713	   -7.1666
 0.01481	  -25.4749	   -7.1508
 0.01486	  -25.4785	   -7.1349
 0.01491	  -25.4821	   -7.1190
 0.01495	  -25.4857	   -7.1031
 0.01500	  -25.4893	   -7.0872
 0.01505	  -25.4929	   -7.0713
 0.01510	  -25.4965	   -7.0555
 0.01514	  -25.5001	   -7.0396
 0.01519	  -25.5037	   -7.0237
 0.01524	  -25.5073	   -7.0079
 0.01529	  -25.5109	   -6.9920
 0.01533	  -25.5145	   -6.9761
 0.01538	  -25.5181	   -6.9603
 0.01543	  -25.5217	   -6.9444
 0.01547	  -25.5252	   -6.9286
 0.01552	  -25.5288	   -6.9127
 0.01557	  -25.5324	   -6.8969
 0.01562	  -25.5360	   -6.8810
 0.01566	  -25.5396	   -6.8652
 0.01571	  -25.5432	   -6.8494
 0.01576	  -25.5468	   -6.8335
 0.01581	  -25.5504	   -6.8177
 0.01585	  -25.5540	   -6.8019
 0.01590	  -25.5575	   -6.7861
 0.01595	  -25.5611	   -6.7702
 0.01600	  -25.5647	   -6.7544
 0.01604	  -25.5683	   -6.7386
 0.01609	  -25.5719	   -6.7228
 0.01614	  -25.5755	   -6.7070
 0.01618	  -25.5790	   -6.6912
 0.01623	  -25.5826	   -6.6754
 0.01628	  -25.5862	   -6.6596
 0.01633	  -25.5898	   -6.6438
 0.01637	  -25.5934	   -6.6281
 0.01642	  -25.5969	   -6.6123
 0.01647	  -25.6005	   -6.5965
 0.01652	  -25.6041	   -6.5807
 0.01656	  -25.6077	   -6.5649
 0.01661	  -25.6112	   -6.5492
 0.01666	  -25.6148	   -6.5334
 0.01670	  -25.6184	   -6.5176
 0.01675	  -25.6220	   -6.5019
 0.01680	  -25.6255	   -6.4861
 0.01685	  -25.6291	   -6.4704
 0.01689	  -25.6327	   -6.4546
 0.01694	  -25.6363	   -6.4388
 0.01699	  -25.6398	   -6.4231
 0.01704	  -25.6434	   -6.4073
 0.01708	  -25.6470	   -6.3916
 0.01713	  -25.6505	   -6.3758
 0.01718	  -25.6541	   -6.3601
 0.01722	  -25.6577	   -6.3444
 0.01727	  -25.6612	   -6.3286
 0.01732	  -25.6648	   -6.3129
 0.01737	  -25.6684	   -6.2972
 0.01741	  -25.6719	   -6.2815
 0.01746	  -25.6755	   -6.2657
 0.01751	  -25.6791	   -6.2500
 0.01756	  -25.6826	   -6.2343
 0.01760	  -25.6862	   -6.2186
 0.01765	  -25.6897	   -6.2029
 0.01770	  -25.6933	   -6.1872
 0.01774	  -25.6969	   -6.1715
 0.01779	  -25.7004	   -6.1558
 0.01784	  -25.7040	   -6.1401
 0.01789	  -25.7075	   -6.1245
 0.01793	  -25.7111	   -6.1088
 0.01798	  -25.7146	   -6.0931
 0.01803	  -25.7182	   -6.0774
 0.01808	  -25.7217	   -6.0617
 0.01812	  -25.7253	   -6.0461
 0.01817	  -25.7288	   -6.0304
 0.01822	  -25.7324	   -6.0147
 0.01826	  -25.7359	   -5.9991
 0.01831	  -25.7395	   -5.9834
 0.01836	  -25.7430	   -5.9677
 0.01841	  -25.7466	   -5.9521
 0.01845	  -25.7501	   -5.9364
 0.01850	  -25.7537	   -5.9208
 0.01855	  -25.7572	   -5.9051
 0.01860	  -25.7608	   -5.8895
 0.01864	  -25.7643	   -5.8738
 0.01869	  -25.7679	   -5.8582
 0.01874	  -25.7714	   -5.8426
 0.01878	  -25.7750	   -5.8269
 0.01883	  -25.7785	   -5.8113
 0.01888	  -25.7821	   -5.7957
 0.01893	  -25.7856	   -5.7800
 0.01897	  -25.7891	   -5.7644
 0.01902	  -25.7927	   -5.7488
 0.01907	  -25.7962	   -5.7332
 0.01912	  -25.7997	   -5.7176
 0.01916	  -25.8033	   -5.7020
 0.01921	  -25.8068	   -5.6864
 0.01926	  -25.8104	   -5.6708
 0.01930	  -25.8139	   -5.6552
 0.01935	  -25.8174	   -5.6396
 0.01940	  -25.8210	   -5.6240
 0.01945	  -25.8245	   -5.6084
 0.01949	  -25.8280	   -5.5928
 0.01954	  -25.8316	   -5.5773
 0.01959	  -25.8351	   -5.5617
 0.01964	  -25.8386	   -5.5461
 0.01968	  -25.8422	   -5.5305
 0.01973	  -25.8457	   -5.5150
 0.01978	  -25.8492	   -5.4994
 0.01982	  -25.8527	   -5.4838
 0.01987	  -25.8563	   -5.4683
 0.01992	  -25.8598	   -5.4527
 0.01997	  -25.8633	   -5.4372
 0.02001	  -25.8668	   -5.4216
 0.02006	  -25.8704	   -5.4060
 0.02011	  -25.8739	   -5.3905
 0.02016	  -25.8774	   -5.3750
 0.02020	  -25.8809	   -5.3594
 0.02025	  -25.8845	   -5.3439
 0.02030	  -25.8880	   -5.3283
 0.02034	  -25.8915	   -5.3128
 0.02039	  -25.8950	   -5.2973
 0.02044	  -25.8985	   -5.2818
 0.02049	  -25.9021	   -5.2662
 0.02053	  -25.9056	   -5.2507
 0.02058	  -25.9091	   -5.2352
 0.02063	  -25.9126	   -5.2197
 0.02068	  -25.9161	   -5.2042
 0.02072	  -25.9196	   -5.1887
 0.02077	  -25.9231	   -5.1732
 0.02082	  -25.9267	   -5.1577
 0.02086	  -25.9302	   -5.1422
 0.02091	  -25.9337	   -5.1267
 0.02096	  -25.9372	   -5.1113
 0.02101	  -25.9407	   -5.0958
 0.02105	  -25.9442	   -5.0803
 0.02110	  -25.9477	   -5.0648
 0.02115	  -25.9512	   -5.0494
 0.02120	  -25.9547	   -5.0339
 0.02124	  -25.9582	   -5.0184
 0.02129	  -25.9617	   -5.0030
 0.02134	  -25.9652	   -4.9875
 0.02138	  -25.9687	   -4.9721
 0.02143	  -25.9722	   -4.9566
 0.02148	  -25.9757	   -4.9412
 0.02153	  -25.9793	   -4.9257
 0.02157	  -25.9827	   -4.9103
 0.02162	  -25.9862	   -4.8948
 0.02167	  -25.9898	   -4.8794
 0.02172	  -25.9932	   -4.8639
 0.02176	  -25.9967	   -4.8485
 0.02181	  -26.0002	   -4.8331
 0.02186	  -26.0037	   -4.8177
 0.02190	  -26.0072	   -4.8022
 0.02195	  -26.0107	   -4.7868
 0.02200	  -26.0142	   -4.7714
 0.02205	  -26.0177	   -4.7560
 0.02209	  -26.0212	   -4.7406
 0.02214	  -26.0247	   -4.7252
 0.02219	  -26.0282	   -4.7098
 0.02224	  -26.0317	   -4.6944
 0.02228	  -26.0352	   -4.6790
 0.02233	  -26.0387	   -4.6636
 0.02238	  -26.0421	   -4.6483
 0.02242	  -26.0456	   -4.6329
 0.02247	  -26.0491	   -4.6175
 0.02252	  -26.0526	   -4.6022
 0.02257	  -26.0561	   -4.5868
 0.02261	  -26.0596	   -4.5714
 0.02266	  -26.0630	   -4.5561
 0.02271	  -26.0665	   -4.5407
 0.02276	  -26.0700	   -4.5254
 0.02280	  -26.0735	   -4.5100
 0.02285	  -26.0769	   -4.4947
 0.02290	  -26.0804	   -4.4794
 0.02295	  -26.0839	   -4.4640
 0.02299	  -26.0874	   -4.4487
 0.02304	  -26.0908	   -4.4334
 0.02309	  -26.0943	   -4.4181
 0.02313	  -26.0978	   -4.4027
 0.02318	  -26.1013	   -4.3874
 0.02323	  -26.1047	   -4.3721
 0.02328	  -26.1082	   -4.3568
 0.02332	  -26.1117	   -4.3415
 0.02337	  -26.1151	   -4.3262
 0.02342	  -26.1186	   -4.3109
 0.02347	  -26.1221	   -4.2956
 0.02351	  -26.1256	   -4.2803
 0.02356	  -26.1290	   -4.2650
 0.02361	  -26.1325	   -4.2497
 0.02365	  -26.1359	   -4.2344
 0.02370	  -26.1394	   -4.2191
 0.02375	  -26.1429	   -4.2039
 0.02380	  -26.1463	   -4.1886
 0.02384	  -26.1498	   -4.1734
 0.02389	  -26.1532	   -4.1581
 0.02394	  -26.1567	   -4.1429
 0.02399	  -26.1602	   -4.1276
 0.02403	  -26.1636	   -4.1124
 0.02408	  -26.1671	   -4.0972
 0.02413	  -26.1705	   -4.0819
 0.02417	  -26.1740	   -4.0667
 0.02422	  -26.1774	   -4.0515
 0.02427	  -26.1809	   -4.0363
 0.02432	  -26.1843	   -4.0210
 0.02436	  -26.1878	   -4.0058
 0.02441	  -26.1912	   -3.9906
 0.02446	  -26.1946	   -3.9754
 0.02451	  -26.1981	   -3.9602
 0.02455	  -26.2015	   -3.9450
 0.02460	  -26.2050	   -3.9299
 0.02465	  -26.2084	   -3.9147
 0.02469	  -26.2119	   -3.8995
 0.02474	  -26.2153	   -3.8843
 0.02479	  -26.2187	   -3.8691
 0.02484	  -26.2222	   -3.8540
 0.02488	  -26.2256	   -3.8388
 0.02493	  -26.2291	   -3.8236
 0.02498	  -26.2325	   -3.8085
 0.02503	  -26.2359	   -3.7933
 0.02507	  -26.2394	   -3.7782
 0.02512	  -26.2428	   -3.7630
 0.02517	  -26.2462	   -3.7479
 0.02521	  -26.2496	   -3.7328
 0.02526	  -26.2531	   -3.7176
 0.02531	  -26.2565	   -3.7025
 0.02536	  -26.2599	   -3.6874
 0.02540	  -26.2634	   -3.6723
 0.02545	  -26.2668	   -3.6572
 0.02550	  -26.2702	   -3.6421
 0.02555	  -26.2736	   -3.6270
 0.02559	  -26.2770	   -3.6119
 0.02564	  -26.2805	   -3.5968
 0.02569	  -26.2839	   -3.5818
 0.02573	  -26.2873	   -3.5667
 0.02578	  -26.2907	   -3.5516
 0.02583	  -26.2941	   -3.5366
 0.02588	  -26.2975	   -3.5215
 0.02592	  -26.3010	   -3.5065
 0.02597	  -26.3044	   -3.4914
 0.02602	  -26.3078	   -3.4764
 0.02607	  -26.3112	   -3.4614
 0.02611	  -26.3146	   -3.4463
 0.02616	  -26.3180	   -3.4313
 0.02621	  -26.3214	   -3.4163
 0.02625	  -26.3248	   -3.4013
 0.02630	  -26.3282	   -3.3863
 0.02635	  -26.3316	   -3.3712
 0.02640	  -26.3350	   -3.3563
 0.02644	  -26.3384	   -3.3413
 0.02649	  -26.3418	   -3.3263
 0.02654	  -26.3452	   -3.3113
 0.02659	  -26.3486	   -3.2963
 0.02663	  -26.3520	   -3.2813
 0.02668	  -26.3554	   -3.2664
 0.02673	  -26.3588	   -3.2514
 0.02677	  -26.3622	   -3.2364
 0.02682	  -26.3655	   -3.2215
 0.02687	  -26.3689	   -3.2065
 0.02692	  -26.3723	   -3.1916
 0.02696	  -26.3757	   -3.1767
 0.02701	  -26.3791	   -3.1618
 0.02706	  -26.3825	   -3.1468
 0.02711	  -26.3859	   -3.1319
 0.02715	  -26.3892	   -3.1170
 0.02720	  -26.3926	   -3.1021
 0.02725	  -26.3960	   -3.0872
 0.02729	  -26.3993	   -3.0724
 0.02734	  -26.4027	   -3.0575
 0.02739	  -26.4061	   -3.0426
 0.02744	  -26.4095	   -3.0277
 0.02748	  -26.4128	   -3.0129
 0.02753	  -26.4162	   -2.9980
 0.02758	  -26.4196	   -2.9832
 0.02763	  -26.4229	   -2.9683
 0.02767	  -26.4263	   -2.9535
 0.02772	  -26.4297	   -2.9387
 0.02777	  -26.4330	   -2.9238
 0.02781	  -26.4364	   -2.9090
 0.02786	  -26.4397	   -2.8942
 0.02791	  -26.4431	   -2.8794
 0.02796	  -26.4464	   -2.8646
 0.02800	  -26.4498	   -2.8498
 0.02805	  -26.4532	   -2.8350
 0.02810	  -26.4565	   -2.8202
 0.02815	  -26.4598	   -2.8054
 0.02819	  -26.4632	   -2.7907
 0.02824	  -26.4666	   -2.7759
 0.02829	  -26.4699	   -2.7612
 0.02833	  -26.4732	   -2.7464
 0.02838	  -26.4766	   -2.7317
 0.02843	  -26.4799	   -2.7169
 0.02848	  -26.4833	   -2.7022
 0.02852	  -26.4866	   -2.6875
 0.02857	  -26.4899	   -2.6728
 0.02862	  -26.4933	   -2.6581
 0.02867	  -26.4966	   -2.6434
 0.02871	  -26.4999	   -2.6287
 0.02876	  -26.5033	   -2.6140
 0.02881	  -26.5066	   -2.5993
 0.02885	  -26.5099	   -2.5847
 0.02890	  -26.5132	   -2.5700
 0.02895	  -26.5165	   -2.5553
 0.02900	  -26.5199	   -2.5407
 0.02904	  -26.5232	   -2.5261
 0.02909	  -26.5265	   -2.5114
 0.02914	  -26.5298	   -2.4968
 0.02919	  -26.5331	   -2.4822
 0.02923	  -26.5364	   -2.4676
 0.02928	  -26.5398	   -2.4530
 0.02933	  -26.5431	   -2.4384
 0.02937	  -26.5464	   -2.4238
 0.02942	  -26.5497	   -2.4092
 0.02947	  -26.5530	   -2.3946
 0.02952	  -26.5563	   -2.3801
 0.02956	  -26.5596	   -2.3655
 0.02961	  -26.5629	   -2.3510
 0.02966	  -26.5662	   -2.3364
 0.02971	  -26.5695	   -2.3219
 0.02975	  -26.5728	   -2.3073
 0.02980	  -26.5760	   -2.2928
 0.02985	  -26.5793	   -2.2783
 0.02990	  -26.5826	   -2.2638
 0.02994	  -26.5859	   -2.2493
 0.02999	  -26.5892	   -2.2348
 0.03004	  -26.5925	   -2.2203
 0.03008	  -26.5958	   -2.2058
 0.03013	  -26.5990	   -2.1914
 0.03018	  -26.6023	   -2.1769
 0.03023	  -26.6056	   -2.1625
 0.03027	  -26.6089	   -2.1480
 0.03032	  -26.6121	   -2.1336
 0.03037	  -26.6154	   -2.1192
 0.03042	  -26.6187	   -2.1048
 0.03046	  -26.6219	   -2.0904
 0.03051	  -26.6252	   -2.0760
 0.03056	  -26.6285	   -2.0616
 0.03060	  -26.6317	   -2.0472
 0.03065	  -26.6350	   -2.0328
 0.03070	  -26.6382	   -2.0185
 0.03075	  -26.6415	   -2.0041
 0.03079	  -26.6447	   -1.9897
 0.03084	  -26.6480	   -1.9754
 0.03089	  -26.6513	   -1.9611
 0.03094	  -26.6545	   -1.9467
 0.03098	  -26.6577	   -1.9324
 0.03103	  -26.6610	   -1.9181
 0.03108	  -26.6642	   -1.9038
 0.03112	  -26.6675	   -1.8895
 0.03117	  -26.6707	   -1.8752
 0.03122	  -26.6740	   -1.8610
 0.03127	  -26.6772	   -1.8467
 0.03131	  -26.6804	   -1.8324
 0.03136	  -26.6836	   -1.8182
 0.03141	  -26.6869	   -1.8039
 0.03146	  -26.6901	   -1.7897
 0.03150	  -26.6933	   -1.7754
 0.03155	  -26.6965	   -1.7612
 0.03160	  -26.6998	   -1.7470
 0.03164	  -26.7030	   -1.7328
 0.03169	  -26.7062	   -1.7186
 0.03174	  -26.7094	   -1.7045
 0.03179	  -26.7126	   -1.6903
 0.03183	  -26.7158	   -1.6761
 0.03188	  -26.7190	   -1.6620
 0.03193	  -26.7222	   -1.6478
 0.03198	  -26.7255	   -1.6337
 0.03202	  -26.7287	   -1.6196
 0.03207	  -26.7319	   -1.6055
 0.03212	  -26.7351	   -1.5914
 0.03216	  -26.7383	   -1.5773
 0.03221	  -26.7414	   -1.5632
 0.03226	  -26.7446	   -1.5491
 0.03231	  -26.7478	   -1.5350
 0.03235	  -26.7510	   -1.5210
 0.03240	  -26.7542	   -1.5069
 0.03245	  -26.7574	   -1.4929
 0.03250	  -26.7606	   -1.4788
 0.03254	  -26.7638	   -1.4648
 0.03259	  -26.7669	   -1.4508
 0.03264	  -26.7701	   -1.4367
 0.03268	  -26.7733	   -1.4227
 0.03273	  -26.7765	   -1.4087
 0.03278	  -26.7796	   -1.3947
 0.03283	  -26.7828	   -1.3808
 0.03287	  -26.7859	   -1.3668
 0.03292	  -26.7891	   -1.3528
 0.03297	  -26.7923	   -1.3389
 0.03302	  -26.7954	   -1.3250
 0.03306	  -26.7986	   -1.3110
 0.03311	  -26.8018	   -1.2971
 0.03316	  -26.8049	   -1.2832
 0.03320	  -26.8081	   -1.2693
 0.03325	  -26.8112	   -1.2554
 0.03330	  -26.8144	   -1.2415
 0.03335	  -26.8175	   -1.2276
 0.03339	  -26.8207	   -1.2138
 0.03344	  -26.8238	   -1.1999
 0.03349	  -26.8269	   -1.1860
 0.03354	  -26.8301	   -1.1722
 0.03358	  -26.8332	   -1.1584
 0.03363	  -26.8363	   -1.1446
 0.03368	  -26.8395	   -1.1307
 0.03372	  -26.8426	   -1.1170
 0.03377	  -26.8457	   -1.1032
 0.03382	  -26.8488	   -1.0894
 0.03387	  -26.8520	   -1.0756
 0.03391	  -26.8551	   -1.0618
 0.03396	  -26.8582	   -1.0481
 0.03401	  -26.8613	   -1.0343
 0.03406	  -26.8644	   -1.0206
 0.03410	  -26.8676	   -1.0069
 0.03415	  -26.8707	   -0.9931
 0.03420	  -26.8738	   -0.9794
 0.03424	  -26.8769	   -0.9657
 0.03429	  -26.8800	   -0.9520
 0.03434	  -26.8831	   -0.9383
 0.03439	  -26.8862	   -0.9246
 0.03443	  -26.8893	   -0.9110
 0.03448	  -26.8924	   -0.8973
 0.03453	  -26.8955	   -0.8836
 0.03458	  -26.8986	   -0.8700
 0.03462	  -26.9017	   -0.8563
 0.03467	  -26.9047	   -0.8427
 0.03472	  -26.9078	   -0.8291
 0.03476	  -26.9109	   -0.8155
 0.03481	  -26.9140	   -0.8019
 0.03486	  -26.9171	   -0.7883
 0.03491	  -26.9202	   -0.7747
 0.03495	  -26.9232	   -0.7612
 0.03500	  -26.9263	   -0.7476
 0.03505	  -26.9294	   -0.7340
 0.03510	  -26.9325	   -0.7205
 0.03514	  -26.9355	   -0.7070
 0.03519	  -26.9386	   -0.6934
 0.03524	  -26.9416	   -0.6799
 0.03528	  -26.9447	   -0.6664
 0.03533	  -26.9478	   -0.6529
 0.03538	  -26.9508	   -0.6394
 0.03543	  -26.9539	   -0.6259
 0.03547	  -26.9569	   -0.6125
 0.03552	  -26.9600	   -0.5990
 0.03557	  -26.9630	   -0.5855
 0.03562	  -26.9661	   -0.5721
 0.03566	  -26.9691	   -0.5586
 0.03571	  -26.9722	   -0.5452
 0.03576	  -26.9752	   -0.5318
 0.03580	  -26.9783	   -0.5183
 0.03585	  -26.9813	   -0.5049
 0.03590	  -26.9844	   -0.4915
 0.03595	  -26.9874	   -0.4781
 0.03599	  -26.9904	   -0.4647
 0.03604	  -26.9935	   -0.4514
 0.03609	  -26.9965	   -0.4380
 0.03614	  -26.9995	   -0.4246
 0.03618	  -27.0025	   -0.4113
 0.03623	  -27.0056	   -0.3979
 0.03628	  -27.0086	   -0.3846
 0.03633	  -27.0116	   -0.3713
 0.03637	  -27.0146	   -0.3579
 0.03642	  -27.0177	   -0.3446
 0.03647	  -27.0207	   -0.3313
 0.03651	  -27.0237	   -0.3180
 0.03656	  -27.0267	   -0.3047
 0.03661	  -27.0297	   -0.2914
 0.03666	  -27.0327	   -0.2782
 0.03670	  -27.0357	   -0.2649
 0.03675	  -27.0387	   -0.2517
 0.03680	  -27.0417	   -0.2384
 0.03685	  -27.0447	   -0.2252
 0.03689	  -27.0477	   -0.2119
 0.03694	  -27.0507	   -0.1987
 0.03699	  -27.0537	   -0.1855
 0.03703	  -27.0567	   -0.1723
 0.03708	  -27.0597	   -0.1591
 0.03713	  -27.0627	   -0.1459
 0.03718	  -27.0657	   -0.1327
 0.03722	  -27.0687	   -0.1195
 0.03727	  -27.0717	   -0.1063
 0.03732	  -27.0746	   -0.0932
 0.03737	  -27.0776	   -0.0800
 0.03741	  -27.0806	   -0.0669
 0.03746	  -27.0836	   -0.0537
 0.03751	  -27.0866	   -0.0406
 0.03755	  -27.0895	   -0.0274
 0.03760	  -27.0925	   -0.0143
 0.03765	  -27.0955	   -0.0012
 0.03770	  -27.0985	    0.0119
 0.03774	  -27.1014	    0.0250
 0.03779	  -27.1044	    0.0381
 0.03784	  -27.1074	    0.0512
 0.03789	  -27.1104	    0.0643
 0.03793	  -27.1133	    0.0774
 0.03798	  -27.1163	    0.0904
 0.03803	  -27.1192	    0.1035
 0.03807	  -27.1222	    0.1166
 0.03812	  -27.1252	    0.1296
 0.03817	  -27.1281	    0.1426
 0.03822	  -27.1311	    0.1557
 0.03826	  -27.1340	    0.1687
 0.03831	  -27.1370	    0.1817
 0.03836	  -27.1399	    0.1947
 0.03841	  -27.1429	    0.2077
 0.03845	  -27.1458	    0.2207
 0.03850	  -27.1487	    0.2337
 0.03855	  -27.1517	    0.2467
 0.03859	  -27.1546	    0.2597
 0.03864	  -27.1576	    0.2727
 0.03869	  -27.1605	    0.2856
 0.03874	  -27.1635	    0.2986
 0.03878	  -27.1664	    0.3115
 0.03883	  -27.1693	    0.3245
 0.03888	  -27.1723	    0.3374
 0.03893	  -27.1752	    0.3504
 0.03897	  -27.1781	    0.3633
 0.03902	  -27.1810	    0.3762
 0.03907	  -27.1840	    0.3891
 0.03911	  -27.1869	    0.4021
 0.03916	  -27.1898	    0.4150
 0.03921	  -27.1928	    0.4279
 0.03926	  -27.1957	    0.4408
 0.03930	  -27.1986	    0.4536
 0.03935	  -27.2015	    0.4665
 0.03940	  -27.2044	    0.4794
 0.03945	  -27.2074	    0.4923
 0.03949	  -27.2103	    0.5051
 0.03954	  -27.2132	    0.5180
 0.03959	  -27.2161	    0.5309
 0.03963	  -27.2190	    0.5437
 0.03968	  -27.2219	    0.5565
 0.03973	  -27.2248	    0.5694
 0.03978	  -27.2277	    0.5822
 0.03982	  -27.2307	    0.5950
 0.03987	  -27.2336	    0.6079
 0.03992	  -27.2365	    0.6207
 0.03997	  -27.2394	    0.6335
 0.04001	  -27.2423	    0.6463
 0.04006	  -27.2452	    0.6591
 0.04011	  -27.2481	    0.6718
 0.04015	  -27.2510	    0.6846
 0.04020	  -27.2538	    0.6974
 0.04025	  -27.2568	    0.7102
 0.04030	  -27.2596	    0.7229
 0.04034	  -27.2625	    0.7357
 0.04039	  -27.2654	    0.7484
 0.04044	  -27.2683	    0.7612
 0.04049	  -27.2712	    0.7740
 0.04053	  -27.2741	    0.7867
 0.04058	  -27.2770	    0.7994
 0.04063	  -27.2799	    0.8122
 0.04067	  -27.2828	    0.8249
 0.04072	  -27.2856	    0.8376
 0.04077	  -27.2885	    0.8503
 0.04082	  -27.2914	    0.8630
 0.04086	  -27.2943	    0.8758
 0.04091	  -27.2972	    0.8884
 0.04096	  -27.3000	    0.9011
 0.04101	  -27.3029	    0.9138
 0.04105	  -27.3058	    0.9265
 0.04110	  -27.3087	    0.9392
 0.04115	  -27.3115	    0.9519
 0.04119	  -27.3144	    0.9646
 0.04124	  -27.3173	    0.9772
 0.04129	  -27.3202	    0.9899
 0.04134	  -27.3230	    1.0025
 0.04138	  -27.3259	    1.0152
 0.04143	  -27.3287	    1.0278
 0.04148	  -27.3316	    1.0404
 0.04153	  -27.3345	    1.0531
 0.04157	  -27.3373	    1.0657
 0.04162	  -27.3402	    1.0783
 0.04167	  -27.3431	    1.0909
 0.04171	  -27.3459	    1.1036
 0.04176	  -27.3488	    1.1162
 0.04181	  -27.3516	    1.1288
 0.04186	  -27.3545	    1.1414
 0.04190	  -27.3573	    1.1540
 0.04195	  -27.3602	    1.1665
 0.04200	  -27.3631	    1.1791
 0.04205	  -27.3659	    1.1917
 0.04209	  -27.3687	    1.2043
 0.04214	  -27.3716	    1.2168
 0.04219	  -27.3744	    1.2294
 0.04223	  -27.3773	    1.2420
 0.04228	  -27.3801	    1.2545
 0.04233	  -27.3830	    1.2671
 0.04238	  -27.3858	    1.2796
 0.04242	  -27.3887	    1.2922
 0.04247	  -27.3915	    1.3047
 0.04252	  -27.3944	    1.3173
 0.04257	  -27.3972	    1.3298
 0.04261	  -27.4000	    1.3423
 0.04266	  -27.4029	    1.3548
 0.04271	  -27.4057	    1.3673
 0.04275	  -27.4086	    1.3799
 0.04280	  -27.4114	    1.3923
 0.04285	  -27.4142	    1.4048
 0.04290	  -27.4170	    1.4173
 0.04294	  -27.4199	    1.4298
 0.04299	  -27.4227	    1.4423
 0.04304	  -27.4255	    1.4548
 0.04309	  -27.4284	    1.4673
 0.04313	  -27.4312	    1.4797
 0.04318	  -27.4340	    1.4922
 0.04323	  -27.4368	    1.5047
 0.04328	  -27.4397	    1.5171
 0.04332	  -27.4425	    1.5296
 0.04337	  -27.4453	    1.5420
 0.04342	  -27.4481	    1.5544
 0.04346	  -27.4509	    1.5669
 0.04351	  -27.4538	    1.5793
 0.04356	  -27.4566	    1.5917
 0.04361	  -27.4594	    1.6041
 0.04365	  -27.4622	    1.6166
 0.04370	  -27.4650	    1.6290
 0.04375	  -27.4678	    1.6414
 0.04380	  -27.4706	    1.6538
 0.04384	  -27.4735	    1.6662
 0.04389	  -27.4763	    1.6786
 0.04394	  -27.4791	    1.6910
 0.04398	  -27.4819	    1.7034
 0.04403	  -27.4847	    1.7158
 0.04408	  -27.4875	    1.7281
 0.04413	  -27.4903	    1.7405
 0.04417	  -27.4931	    1.7529
 0.04422	  -27.4959	    1.7652
 0.04427	  -27.4987	    1.7776
 0.04432	  -27.5015	    1.7899
 0.04436	  -27.5043	    1.8023
 0.04441	  -27.5071	    1.8146
 0.04446	  -27.5099	    1.8270
 0.04450	  -27.5127	    1.8393
 0.04455	  -27.5155	    1.8516
 0.04460	  -27.5183	    1.8639
 0.04465	  -27.5211	    1.8762
 0.04469	  -27.5239	    1.8886
 0.04474	  -27.5267	    1.9009
 0.04479	  -27.5294	    1.9132
 0.04484	  -27.5322	    1.9255
 0.04488	  -27.5350	    1.9377
 0.04493	  -27.5378	    1.9500
 0.04498	  -27.5406	    1.9623
 0.04502	  -27.5434	    1.9746
 0.04507	  -27.5461	    1.9869
 0.04512	  -27.5489	    1.9991
 0.04517	  -27.5517	    2.0114
 0.04521	  -27.5545	    2.0236
 0.04526	  -27.5572	    2.0359
 0.04531	  -27.5600	    2.0481
 0.04536	  -27.5628	    2.0604
 0.04540	  -27.5656	    2.0726
 0.04545	  -27.5683	    2.0848
 0.04550	  -27.5711	    2.0971
 0.04554	  -27.5739	    2.1093
 0.04559	  -27.5767	    2.1215
 0.04564	  -27.5794	    2.1337
 0.04569	  -27.5822	    2.1459
 0.04573	  -27.5850	    2.1581
 0.04578	  -27.5877	    2.1703
 0.04583	  -27.5905	    2.1825
 0.04588	  -27.5933	    2.1947
 0.04592	  -27.5960	    2.2069
 0.04597	  -27.5988	    2.2190
 0.04602	  -27.6015	    2.2312
 0.04606	  -27.6043	    2.2434
 0.04611	  -27.6070	    2.2555
 0.04616	  -27.6098	    2.2677
 0.04621	  -27.6125	    2.2798
 0.04625	  -27.6153	    2.2919
 0.04630	  -27.6180	    2.3041
 0.04635	  -27.6208	    2.3162
 0.04640	  -27.6235	    2.3283
 0.04644	  -27.6263	    2.3404
 0.04649	  -27.6290	    2.3525
 0.04654	  -27.6318	    2.3646
 0.04658	  -27.6345	    2.3767
 0.04663	  -27.6373	    2.3888
 0.04668	  -27.6400	    2.4009
 0.04673	  -27.6427	    2.4130
 0.04677	  -27.6455	    2.4251
 0.04682	  -27.6482	    2.4371
 0.04687	  -27.6509	    2.4492
 0.04692	  -27.6537	    2.4613
 0.04696	  -27.6564	    2.4733
 0.04701	  -27.6591	    2.4854
 0.04706	  -27.6619	    2.4974
 0.04710	  -27.6646	    2.5095
 0.04715	  -27.6673	    2.5215
 0.04720	  -27.6700	    2.5335
 0.04725	  -27.6728	    2.5455
 0.04729	  -27.6755	    2.5575
 0.04734	  -27.6782	    2.5696
 0.04739	  -27.6809	    2.5816
 0.04744	  -27.6837	    2.5936
 0.04748	  -27.6864	    2.6055
 0.04753	  -27.6891	    2.6175
 0.04758	  -27.6918	    2.6295
 0.04762	  -27.6945	    2.6415
 0.04767	  -27.6972	    2.6534
 0.04772	  -27.6999	    2.6654
 0.04777	  -27.7026	    2.6773
 0.04781	  -27.7054	    2.6893
 0.04786	  -27.7081	    2.7012
 0.04791	  -27.7108	    2.7131
 0.04796	  -27.7135	    2.7251
 0.04800	  -27.7162	    2.7370
 0.04805	  -27.7189	    2.7489
 0.04810	  -27.7216	    2.7608
 0.04814	  -27.7243	    2.7727
 0.04819	  -27.7270	    2.7846
 0.04824	  -27.7297	    2.7965
 0.04829	  -27.7324	    2.8083
 0.04833	  -27.7350	    2.8202
 0.04838	  -27.7377	    2.8321
 0.04843	  -27.7404	    2.8439
 0.04848	  -27.7431	    2.8558
 0.04852	  -27.7458	    2.8677
 0.04857	  -27.7485	    2.8795
 0.04862	  -27.7512	    2.8913
 0.04866	  -27.7538	    2.9032
 0.04871	  -27.7565	    2.9150
 0.04876	  -27.7592	    2.9268
 0.04881	  -27.7619	    2.9386
 0.04885	  -27.7645	    2.9504
 0.04890	  -27.7672	    2.9622
 0.04895	  -27.7699	    2.9740
 0.04900	  -27.7726	    2.9858
 0.04904	  -27.7752	    2.9976
 0.04909	  -27.7779	    3.0093
 0.04914	  -27.7806	    3.0211
 0.04918	  -27.7832	    3.0328
 0.04923	  -27.7859	    3.0446
 0.04928	  -27.7886	    3.0563
 0.04933	  -27.7912	    3.0680
 0.04937	  -27.7939	    3.0798
 0.04942	  -27.7965	    3.0915
 0.04947	  -27.7992	    3.1032
 0.04952	  -27.8018	    3.1149
 0.04956	  -27.8045	    3.1266
 0.04961	  -27.8071	    3.1383
 0.04966	  -27.8098	    3.1500
 0.04970	  -27.8124	    3.1616
 0.04975	  -27.8151	    3.1733
 0.04980	  -27.8177	    3.1850
 0.04985	  -27.8204	    3.1966
 0.04989	  -27.8230	    3.2083
 0.04994	  -27.8256	    3.2199
 0.04999	  -27.8283	    3.2315
 0.05004	  -27.8309	    3.2431
 0.05008	  -27.8335	    3.2548
 0.05013	  -27.8362	    3.2664
 0.05018	  -27.8388	    3.2780
 0.05023	  -27.8414	    3.2896
 0.05027	  -27.8441	    3.3011
 0.05032	  -27.8467	    3.3127
 0.05037	  -27.8493	    3.3243
 0.05041	  -27.8519	    3.3359
 0.05046	  -27.8545	    3.3474
 0.05051	  -27.8572	    3.3590
 0.05056	  -27.8598	    3.3705
 0.05060	  -27.8624	    3.3821
 0.05065	  -27.8650	    3.3936
 0.05070	  -27.8676	    3.4051
 0.05075	  -27.8702	    3.4166
 0.05079	  -27.8728	    3.4281
 0.05084	  -27.8754	    3.4396
 0.05089	  -27.8780	    3.4511
 0.05093	  -27.8806	    3.4626
 0.05098	  -27.8832	    3.4740
 0.05103	  -27.8858	    3.4855
 0.05108	  -27.8884	    3.4969
 0.05112	  -27.8910	    3.5084
 0.05117	  -27.8936	    3.5198
 0.05122	  -27.8962	    3.5312
 0.05127	  -27.8988	    3.5427
 0.05131	  -27.9014	    3.5541
 0.05136	  -27.9040	    3.5655
 0.05141	  -27.9066	    3.5769
 0.05145	  -27.9091	    3.5883
 0.05150	  -27.9117	    3.5997
 0.05155	  -27.9143	    3.6110
 0.05160	  -27.9169	    3.6224
 0.05164	  -27.9195	    3.6338
 0.05169	  -27.9220	    3.6451
 0.05174	  -27.9246	    3.6564
 0.05179	  -27.9272	    3.6678
 0.05183	  -27.9297	    3.6791
 0.05188	  -27.9323	    3.6904
 0.05193	  -27.9349	    3.7017
 0.05197	  -27.9374	    3.7130
 0.05202	  -27.9400	    3.7243
 0.05207	  -27.9425	    3.7356
 0.05212	  -27.9451	    3.7469
 0.05216	  -27.9476	    3.7582
 0.05221	  -27.9502	    3.7694
 0.05226	  -27.9528	    3.7807
 0.05231	  -27.9553	    3.7919
 0.05235	  -27.9578	    3.8031
 0.05240	  -27.9604	    3.8144
 0.05245	  -27.9629	    3.8256
 0.05249	  -27.9655	    3.8368
 0.05254	  -27.9680	    3.8480
 0.05259	  -27.9705	    3.8592
 0.05264	  -27.9731	    3.8704
 0.05268	  -27.9756	    3.8815
 0.05273	  -27.9781	    3.8927
 0.05278	  -27.9807	    3.9038
 0.05283	  -27.9832	    3.9150
 0.05287	  -27.9857	    3.9261
 0.05292	  -27.9882	    3.9372
 0.05297	  -27.9908	    3.9484
 0.05301	  -27.9933	    3.9595
 0.05306	  -27.9958	    3.9706
 0.05311	  -27.9983	    3.9817
 0.05316	  -28.0008	    3.9928
 0.05320	  -28.0033	    4.0038
 0.05325	  -28.0058	    4.0149
 0.05330	  -28.0084	    4.0260
 0.05335	  -28.0109	    4.0370
 0.05339	  -28.0134	    4.0481
 0.05344	  -28.0159	    4.0591
 0.05349	  -28.0184	    4.0701
 0.05353	  -28.0209	    4.0811
 0.05358	  -28.0234	    4.0921
 0.05363	  -28.0258	    4.1031
 0.05368	  -28.0283	    4.1141
 0.05372	  -28.0308	    4.1251
 0.05377	  -28.0333	    4.1361
 0.05382	  -28.0358	    4.1471
 0.05387	  -28.0383	    4.1580
 0.05391	  -28.0408	    4.1689
 0.05396	  -28.0432	    4.1799
 0.05401	  -28.0457	    4.1908
 0.05405	  -28.0482	    4.2017
 0.05410	  -28.0507	    4.2126
 0.05415	  -28.0531	    4.2235
 0.05420	  -28.0556	    4.2344
 0.05424	  -28.0581	    4.2453
 0.05429	  -28.0605	    4.2562
 0.05434	  -28.0630	    4.2670
 0.05439	  -28.0654	    4.2779
 0.05443	  -28.0679	    4.2887
 0.05448	  -28.0704	    4.2995
 0.05453	  -28.0728	    4.3104
 0.05457	  -28.0753	    4.3212
 0.05462	  -28.0777	    4.3320
 0.05467	  -28.0802	    4.3428
 0.05472	  -28.0826	    4.3536
 0.05476	  -28.0850	    4.3643
 0.05481	  -28.0875	    4.3751
 0.05486	  -28.0899	    4.3859
 0.05491	  -28.0924	    4.3966
 0.05495	  -28.0948	    4.4074
 0.05500	  -28.0972	    4.4181
 0.05505	  -28.0997	    4.4288
 0.05509	  -28.1021	    4.4395
 0.05514	  -28.1045	    4.4503
 0.05519	  -28.1070	    4.4610
 0.05524	  -28.1094	    4.4716
 0.05528	  -28.1118	    4.4823
 0.05533	  -28.1142	    4.4930
 0.05538	  -28.1166	    4.5037
 0.05543	  -28.1191	    4.5143
 0.05547	  -28.1215	    4.5249
 0.05552	  -28.1239	    4.5356
 0.05557	  -28.1263	    4.5462
 0.05561	  -28.1287	    4.5568
 0.05566	  -28.1311	    4.5674
 0.05571	  -28.1335	    4.5780
 0.05576	  -28.1359	    4.5886
 0.05580	  -28.1383	    4.5991
 0.05585	  -28.1407	    4.6097
 0.05590	  -28.1431	    4.6203
 0.05595	  -28.1455	    4.6308
 0.05599	  -28.1478	    4.6413
 0.05604	  -28.1502	    4.6519
 0.05609	  -28.1526	    4.6624
 0.05613	  -28.1550	    4.6729
 0.05618	  -28.1574	    4.6834
 0.05623	  -28.1597	    4.6939
 0.05628	  -28.1621	    4.7043
 0.05632	  -28.1645	    4.7148
 0.05637	  -28.1669	    4.7253
 0.05642	  -28.1692	    4.7357
 0.05647	  -28.1716	    4.7462
 0.05651	  -28.1740	    4.7566
 0.05656	  -28.1763	    4.7670
 0.05661	  -28.1787	    4.7774
 0.05665	  -28.1810	    4.7878
 0.05670	  -28.1834	    4.7982
 0.05675	  -28.1858	    4.8086
 0.05680	  -28.1881	    4.8190
 0.05684	  -28.1905	    4.8293
 0.05689	  -28.1928	    4.8397
 0.05694	  -28.1952	    4.8500
 0.05699	  -28.1975	    4.8604
 0.05703	  -28.1998	    4.8707
 0.05708	  -28.2022	    4.8810
 0.05713	  -28.2045	    4.8913
 0.05718	  -28.2068	    4.9016
 0.05722	  -28.2092	    4.9119
 0.05727	  -28.2115	    4.9222
 0.05732	  -28.2138	    4.9325
 0.05736	  -28.2161	    4.9427
 0.05741	  -28.2185	    4.9530
 0.05746	  -28.2208	    4.9632
 0.05751	  -28.2231	    4.9734
 0.05755	  -28.2254	    4.9836
 0.05760	  -28.2277	    4.9938
 0.05765	  -28.2300	    5.0040
 0.05770	  -28.2324	    5.0142
 0.05774	  -28.2347	    5.0244
 0.05779	  -28.2370	    5.0346
 0.05784	  -28.2393	    5.0447
 0.05788	  -28.2416	    5.0549
 0.05793	  -28.2439	    5.0650
 0.05798	  -28.2462	    5.0751
 0.05803	  -28.2485	    5.0853
 0.05807	  -28.2508	    5.0954
 0.05812	  -28.2531	    5.1055
 0.05817	  -28.2553	    5.1156
 0.05822	  -28.2576	    5.1257
 0.05826	  -28.2599	    5.1357
 0.05831	  -28.2622	    5.1458
 0.05836	  -28.2645	    5.1559
 0.05840	  -28.2667	    5.1659
 0.05845	  -28.2690	    5.1760
 0.05850	  -28.2713	    5.1860
 0.05855	  -28.2736	    5.1960
 0.05859	  -28.2758	    5.2060
 0.05864	  -28.2781	    5.2160
 0.05869	  -28.2804	    5.2260
 0.05874	  -28.2826	    5.2360
 0.05878	  -28.2849	    5.2459
 0.05883	  -28.2871	    5.2559
 0.05888	  -28.2894	    5.2658
 0.05892	  -28.2917	    5.2758
 0.05897	  -28.2939	    5.2857
 0.05902	  -28.2962	    5.2956
 0.05907	  -28.2984	    5.3055
 0.05911	  -28.3006	    5.3154
 0.05916	  -28.3029	    5.3253
 0.05921	  -28.3051	    5.3352
 0.05926	  -28.3073	    5.3450
 0.05930	  -28.3096	    5.3549
 0.05935	  -28.3118	    5.3647
 0.05940	  -28.3141	    5.3746
 0.05944	  -28.3163	    5.3844
 0.05949	  -28.3185	    5.3942
 0.05954	  -28.3207	    5.4040
 0.05959	  -28.3229	    5.4139
 0.05963	  -28.3252	    5.4236
 0.05968	  -28.3274	    5.4334
 0.05973	  -28.3296	    5.4432
 0.05978	  -28.3318	    5.4530
 0.05982	  -28.3340	    5.4627
 0.05987	  -28.3362	    5.4725
 0.05992	  -28.3384	    5.4822
 0.05996	  -28.3407	    5.4919
 0.06001	  -28.3428	    5.5016
 0.06006	  -28.3451	    5.5114
 0.06011	  -28.3472	    5.5210
 0.06015	  -28.3494	    5.5307
 0.06020	  -28.3516	    5.5404
 0.06025	  -28.3538	    5.5501
 0.06030	  -28.3560	    5.5597
 0.06034	  -28.3582	    5.5694
 0.06039	  -28.3604	    5.5790
 0.06044	  -28.3626	    5.5887
 0.06048	  -28.3648	    5.5983
 0.06053	  -28.3669	    5.6079
 0.06058	  -28.3691	    5.6175
 0.06063	  -28.3713	    5.6271
 0.06067	  -28.3734	    5.6366
 0.06072	  -28.3756	    5.6462
 0.06077	  -28.3778	    5.6558
 0.06082	  -28.3800	    5.6653
 0.06086	  -28.3821	    5.6749
 0.06091	  -28.3843	    5.6844
 0.06096	  -28.3864	    5.6939
 0.06100	  -28.3886	    5.7034
 0.06105	  -28.3907	    5.7129
 0.06110	  -28.3929	    5.7224
 0.06115	  -28.3950	    5.7319
 0.06119	  -28.3972	    5.7414
 0.06124	  -28.3993	    5.7508
 0.06129	  -28.4015	    5.7603
 0.06134	  -28.4036	    5.7697
 0.06138	  -28.4058	    5.7792
 0.06143	  -28.4079	    5.7886
 0.06148	  -28.4100	    5.7980
 0.06152	  -28.4122	    5.8074
 0.06157	  -28.4143	    5.8168
 0.06162	  -28.4164	    5.8262
 0.06167	  -28.4185	    5.8356
 0.06171	  -28.4207	    5.8450
 0.06176	  -28.4228	    5.8543
 0.06181	  -28.4249	    5.8637
 0.06186	  -28.4270	    5.8730
 0.06190	  -28.4291	    5.8824
 0.06195	  -28.4313	    5.8917
 0.06200	  -28.4334	    5.9010
 0.06204	  -28.4355	    5.9103
 0.06209	  -28.4376	    5.9196
 0.06214	  -28.4397	    5.9289
 0.06219	  -28.4418	    5.9382
 0.06223	  -28.4439	    5.9474
 0.06228	  -28.4460	    5.9567
 0.06233	  -28.4481	    5.9659
 0.06238	  -28.4502	    5.9752
 0.06242	  -28.4523	    5.9844
 0.06247	  -28.4544	    5.9936
 0.06252	  -28.4565	    6.0028
 0.06256	  -28.4585	    6.0120
 0.06261	  -28.4606	    6.0212
 0.06266	  -28.4627	    6.0304
 0.06271	  -28.4648	    6.0395
 0.06275	  -28.4669	    6.0487
 0.06280	  -28.4689	    6.0579
 0.06285	  -28.4710	    6.0670
 0.06290	  -28.4731	    6.0761
 0.06294	  -28.4751	    6.0853
 0.06299	  -28.4772	    6.0944
 0.06304	  -28.4793	    6.1035
 0.06308	  -28.4813	    6.1126
 0.06313	  -28.4834	    6.1217
 0.06318	  -28.4855	    6.1308
 0.06323	  -28.4875	    6.1398
 0.06327	  -28.4896	    6.1489
 0.06332	  -28.4916	    6.1579
 0.06337	  -28.4937	    6.1670
 0.06342	  -28.4957	    6.1760
 0.06346	  -28.4978	    6.1851
 0.06351	  -28.4998	    6.1941
 0.06356	  -28.5018	    6.2031
 0.06360	  -28.5039	    6.2121
 0.06365	  -28.5059	    6.2210
 0.06370	  -28.5080	    6.2300
 0.06375	  -28.5100	    6.2390
 0.06379	  -28.5120	    6.2480
 0.06384	  -28.5141	    6.2569
 0.06389	  -28.5161	    6.2658
 0.06394	  -28.5181	    6.2748
 0.06398	  -28.5201	    6.2837
 0.06403	  -28.5221	    6.2926
 0.06408	  -28.5242	    6.3015
 0.06413	  -28.5262	    6.3104
 0.06417	  -28.5282	    6.3193
 0.06422	  -28.5302	    6.3282
 0.06427	  -28.5322	    6.3370
 0.06431	  -28.5342	    6.3459
 0.06436	  -28.5362	    6.3547
 0.06441	  -28.5382	    6.3636
 0.06446	  -28.5402	    6.3724
 0.06450	  -28.5422	    6.3812
 0.06455	  -28.5442	    6.3900
 0.06460	  -28.5462	    6.3989
 0.06465	  -28.5482	    6.4077
 0.06469	  -28.5502	    6.4165
 0.06474	  -28.5522	    6.4252
 0.06479	  -28.5542	    6.4340
 0.06483	  -28.5562	    6.4428
 0.06488	  -28.5582	    6.4515
 0.06493	  -28.5601	    6.4603
 0.06498	  -28.5621	    6.4690
 0.06502	  -28.5641	    6.4777
 0.06507	  -28.5661	    6.4864
 0.06512	  -28.5680	    6.4951
 0.06517	  -28.5700	    6.5038
 0.06521	  -28.5720	    6.5125
 0.06526	  -28.5740	    6.5212
 0.06531	  -28.5759	    6.5299
 0.06535	  -28.5779	    6.5385
 0.06540	  -28.5799	    6.5472
 0.06545	  -28.5818	    6.5559
 0.06550	  -28.5838	    6.5645
 0.06554	  -28.5857	    6.5731
 0.06559	  -28.5877	    6.5817
 0.06564	  -28.5896	    6.5903
 0.06569	  -28.5916	    6.5989
 0.06573	  -28.5935	    6.6075
 0.06578	  -28.5955	    6.6161
 0.06583	  -28.5974	    6.6247
 0.06587	  -28.5994	    6.6333
 0.06592	  -28.6013	    6.6418
 0.06597	  -28.6032	    6.6504
 0.06602	  -28.6052	    6.6589
 0.06606	  -28.6071	    6.6674
 0.06611	  -28.6090	    6.6760
 0.06616	  -28.6110	    6.6845
 0.06621	  -28.6129	    6.6930
 0.06625	  -28.6148	    6.7015
 0.06630	  -28.6167	    6.7100
 0.06635	  -28.6187	    6.7185
 0.06639	  -28.6206	    6.7269
 0.06644	  -28.6225	    6.7354
 0.06649	  -28.6244	    6.7439
 0.06654	  -28.6263	    6.7523
 0.06658	  -28.6283	    6.7608
 0.06663	  -28.6302	    6.7692
 0.06668	  -28.6321	    6.7776
 0.06673	  -28.6340	    6.7860
 0.06677	  -28.6359	    6.7944
 0.06682	  -28.6378	    6.8028
 0.06687	  -28.6397	    6.8112
 0.06691	  -28.6416	    6.8196
 0.06696	  -28.6435	    6.8280
 0.06701	  -28.6454	    6.8363
 0.06706	  -28.6473	    6.8447
 0.06710	  -28.6492	    6.8530
 0.06715	  -28.6511	    6.8614
 0.06720	  -28.6530	    6.8697
 0.06725	  -28.6548	    6.8780
 0.06729	  -28.6567	    6.8863
 0.06734	  -28.6586	    6.8946
 0.06739	  -28.6605	    6.9029
 0.06743	  -28.6624	    6.9112
 0.06748	  -28.6642	    6.9195
 0.06753	  -28.6661	    6.9278
 0.06758	  -28.6680	    6.9360
 0.06762	  -28.6699	    6.9443
 0.06767	  -28.6717	    6.9525
 0.06772	  -28.6736	    6.9608
 0.06777	  -28.6755	    6.9690
 0.06781	  -28.6773	    6.9772
 0.06786	  -28.6792	    6.9854
 0.06791	  -28.6810	    6.9936
 0.06795	  -28.6829	    7.0019
 0.06800	  -28.6848	    7.0100
 0.06805	  -28.6866	    7.0182
 0.06810	  -28.6885	    7.0264
 0.06814	  -28.6903	    7.0346
 0.06819	  -28.6922	    7.0427
 0.06824	  -28.6940	    7.0509
 0.06829	  -28.6959	    7.0590
 0.06833	  -28.6977	    7.0672
 0.06838	  -28.6995	    7.0753
 0.06843	  -28.7014	    7.0834
 0.06847	  -28.7032	    7.0915
 0.06852	  -28.7051	    7.0996
 0.06857	  -28.7069	    7.1077
 0.06862	  -28.7087	    7.1158
 0.06866	  -28.7106	    7.1239
 0.06871	  -28.7124	    7.1319
 0.06876	  -28.7142	    7.1400
 0.06881	  -28.7160	    7.1480
 0.06885	  -28.7179	    7.1561
 0.06890	  -28.7197	    7.1641
 0.06895	  -28.7215	    7.1722
 0.06899	  -28.7233	    7.1802
 0.06904	  -28.7251	    7.1882
 0.06909	  -28.7270	    7.1962
 0.06914	  -28.7288	    7.2042
 0.06918	  -28.7306	    7.2122
 0.06923	  -28.7324	    7.2202
 0.06928	  -28.7342	    7.2282
 0.06933	  -28.7360	    7.2361
 0.06937	  -28.7378	    7.2441
 0.06942	  -28.7396	    7.2521
 0.06947	  -28.7414	    7.2600
 0.06951	  -28.7432	    7.2679
 0.06956	  -28.7450	    7.2759
 0.06961	  -28.7468	    7.2838
 0.06966	  -28.7486	    7.2917
 0.06970	  -28.7504	    7.2996
 0.06975	  -28.7522	    7.3075
 0.06980	  -28.7540	    7.3154
 0.06985	  -28.7558	    7.3233
 0.06989	  -28.7576	    7.3312
 0.06994	  -28.7593	    7.3391
 0.06999	  -28.7611	    7.3469
 0.07003	  -28.7629	    7.3548
 0.07008	  -28.7647	    7.3626
 0.07013	  -28.7665	    7.3705
 0.07018	  -28.7682	    7.3783
 0.07022	  -28.7700	    7.3861
 0.07027	  -28.7718	    7.3939
 0.07032	  -28.7736	    7.4017
 0.07037	  -28.7753	    7.4096
 0.07041	  -28.7771	    7.4173
 0.07046	  -28.7788	    7.4251
 0.07051	  -28.7806	    7.4329
 0.07056	  -28.7824	    7.4407
 0.07060	  -28.7841	    7.4484
 0.07065	  -28.7859	    7.4562
 0.07070	  -28.7876	    7.4639
 0.07074	  -28.7894	    7.4717
 0.07079	  -28.7912	    7.4794
 0.07084	  -28.7929	    7.4872
 0.07089	  -28.7947	    7.4949
 0.07093	  -28.7964	    7.5026
 0.07098	  -28.7982	    7.5103
 0.07103	  -28.7999	    7.5180
 0.07108	  -28.8016	    7.5257
 0.07112	  -28.8034	    7.5334
 0.07117	  -28.8051	    7.5411
 0.07122	  -28.8069	    7.5488
 0.07126	  -28.8086	    7.5564
 0.07131	  -28.8103	    7.5641
 0.07136	  -28.8121	    7.5717
 0.07141	  -28.8138	    7.5794
 0.07145	  -28.8156	    7.5870
 0.07150	  -28.8173	    7.5946
 0.07155	  -28.8190	    7.6023
 0.07160	  -28.8207	    7.6099
 0.07164	  -28.8225	    7.6175
 0.07169	  -28.8242	    7.6251
 0.07174	  -28.8259	    7.6327
 0.07178	  -28.8276	    7.6403
 0.07183	  -28.8293	    7.6479
 0.07188	  -28.8311	    7.6554
 0.07193	  -28.8328	    7.6630
 0.07197	  -28.8345	    7.6705
 0.07202	  -28.8362	    7.6781
 0.07207	  -28.8379	    7.6856
 0.07212	  -28.8396	    7.6932
 0.07216	  -28.8413	    7.7007
 0.07221	  -28.8430	    7.7082
 0.07226	  -28.8447	    7.7157
 0.07230	  -28.8464	    7.7233
 0.07235	  -28.8481	    7.7307
 0.07240	  -28.8498	    7.7382
 0.07245	  -28.8515	    7.7457
 0.07249	  -28.8532	    7.7532
 0.07254	  -28.8549	    7.7607
 0.07259	  -28.8566	    7.7682
 0.07264	  -28.8583	    7.7756
 0.07268	  -28.8600	    7.7831
 0.07273	  -28.8617	    7.7905
 0.07278	  -28.8634	    7.7980
 0.07282	  -28.8651	    7.8054
 0.07287	  -28.8667	    7.8129
 0.07292	  -28.8684	    7.8203
 0.07297	  -28.8701	    7.8277
 0.07301	  -28.8718	    7.8351
 0.07306	  -28.8735	    7.8425
 0.07311	  -28.8751	    7.8499
 0.07316	  -28.8768	    7.8573
 0.07320	  -28.8785	    7.8647
 0.07325	  -28.8802	    7.8720
 0.07330	  -28.8818	    7.8794
 0.07334	  -28.8835	    7.8868
 0.07339	  -28.8852	    7.8941
 0.07344	  -28.8868	    7.9015
 0.07349	  -28.8885	    7.9088
 0.07353	  -28.8901	    7.9162
 0.07358	  -28.8918	    7.9235
 0.07363	  -28.8935	    7.9308
 0.07368	  -28.8951	    7.9381
 0.07372	  -28.8968	    7.9454
 0.07377	  -28.8984	    7.9527
 0.07382	  -28.9001	    7.9600
 0.07386	  -28.9017	    7.9673
 0.07391	  -28.9034	    7.9746
 0.07396	  -28.9050	    7.9819
 0.07401	  -28.9067	    7.9891
 0.07405	  -28.9083	    7.9964
 0.07410	  -28.9100	    8.0037
 0.07415	  -28.9116	    8.0109
 0.07420	  -28.9133	    8.0182
 0.07424	  -28.9149	    8.0254
 0.07429	  -28.9166	    8.0326
 0.07434	  -28.9182	    8.0399
 0.07438	  -28.9198	    8.0471
 0.07443	  -28.9215	    8.0543
 0.07448	  -28.9231	    8.0615
 0.07453	  -28.9247	    8.0687
 0.07457	  -28.9264	    8.0759
 0.07462	  -28.9280	    8.0831
 0.07467	  -28.9296	    8.0903
 0.07472	  -28.9312	    8.0974
 0.07476	  -28.9329	    8.1046
 0.07481	  -28.9345	    8.1118
 0.07486	  -28.9361	    8.1189
 0.07490	  -28.9377	    8.1261
 0.07495	  -28.9394	    8.1332
 0.07500	  -28.9410	    8.1403
 0.07505	  -28.9426	    8.1475
 0.07509	  -28.9442	    8.1546
 0.07514	  -28.9458	    8.1617
 0.07519	  -28.9474	    8.1688
 0.07524	  -28.9490	    8.1759
 0.07528	  -28.9506	    8.1830
 0.07533	  -28.9522	    8.1901
 0.07538	  -28.9538	    8.1972
 0.07542	  -28.9555	    8.2043
 0.07547	  -28.9571	    8.2113
 0.07552	  -28.9587	    8.2184
 0.07557	  -28.9603	    8.2255
 0.07561	  -28.9619	    8.2325
 0.07566	  -28.9635	    8.2396
 0.07571	  -28.9651	    8.2466
 0.07576	  -28.9667	    8.2536
 0.07580	  -28.9683	    8.2607
 0.07585	  -28.9698	    8.2677
 0.07590	  -28.9714	    8.2747
 0.07594	  -28.9730	    8.2817
 0.07599	  -28.9746	    8.2887
 0.07604	  -28.9762	    8.2957
 0.07609	  -28.9778	    8.3027
 0.07613	  -28.9794	    8.3097
 0.07618	  -28.9809	    8.3167
 0.07623	  -28.9825	    8.3237
 0.07628	  -28.9841	    8.3306
 0.07632	  -28.9857	    8.3376
 0.07637	  -28.9873	    8.3445
 0.07642	  -28.9888	    8.3515
 0.07646	  -28.9904	    8.3584
 0.07651	  -28.9920	    8.3654
 0.07656	  -28.9935	    8.3723
 0.07661	  -28.9951	    8.3792
 0.07665	  -28.9967	    8.3861
 0.07670	  -28.9982	    8.3930
 0.07675	  -28.9998	    8.3999
 0.07680	  -29.0014	    8.4068
 0.07684	  -29.0029	    8.4137
 0.07689	  -29.0045	    8.4206
 0.07694	  -29.0061	    8.4275
 0.07698	  -29.0076	    8.4344
 0.07703	  -29.0092	    8.4412
 0.07708	  -29.0107	    8.4481
 0.07713	  -29.0123	    8.4549
 0.07717	  -29.0138	    8.4618
 0.07722	  -29.0154	    8.4686
 0.07727	  -29.0169	    8.4755
 0.07732	  -29.0185	    8.4823
 0.07736	  -29.0200	    8.4891
 0.07741	  -29.0216	    8.4960
 0.07746	  -29.0231	    8.5028
 0.07751	  -29.0247	    8.5096
 0.07755	  -29.0262	    8.5164
 0.07760	  -29.0278	    8.5232
 0.07765	  -29.0293	    8.5300
 0.07769	  -29.0308	    8.5367
 0.07774	  -29.0324	    8.5435
 0.07779	  -29.0339	    8.5503
 0.07784	  -29.0354	    8.5571
 0.07788	  -29.0370	    8.5638
 0.07793	  -29.0385	    8.5706
 0.07798	  -29.0400	    8.5773
 0.07803	  -29.0415	    8.5840
 0.07807	  -29.0431	    8.5908
 0.07812	  -29.0446	    8.5975
 0.07817	  -29.0461	    8.6042
 0.07821	  -29.0476	    8.6109
 0.07826	  -29.0492	    8.6176
 0.07831	  -29.0507	    8.6243
 0.07836	  -29.0522	    8.6310
 0.07840	  -29.0537	    8.6377
 0.07845	  -29.0552	    8.6444
 0.07850	  -29.0567	    8.6510
 0.07855	  -29.0582	    8.6577
 0.07859	  -29.0598	    8.6644
 0.07864	  -29.0613	    8.6710
 0.07869	  -29.0628	    8.6777
 0.07873	  -29.0643	    8.6843
 0.07878	  -29.0658	    8.6909
 0.07883	  -29.0673	    8.6976
 0.07888	  -29.0688	    8.7042
 0.07892	  -29.0703	    8.7108
 0.07897	  -29.0718	    8.7174
 0.07902	  -29.0733	    8.7240
 0.07907	  -29.0748	    8.7306
 0.07911	  -29.0763	    8.7372
 0.07916	  -29.0778	    8.7438
 0.07921	  -29.0793	    8.7504
 0.07925	  -29.0807	    8.7570
 0.07930	  -29.0822	    8.7635
 0.07935	  -29.0837	    8.7701
 0.07940	  -29.0852	    8.7766
 0.07944	  -29.0867	    8.7832
 0.07949	  -29.0882	    8.7897
 0.07954	  -29.0896	    8.7963
 0.07959	  -29.0911	    8.8028
 0.07963	  -29.0926	    8.8093
 0.07968	  -29.0941	    8.8158
 0.07973	  -29.0956	    8.8223
 0.07977	  -29.0970	    8.8288
 0.07982	  -29.0985	    8.8353
 0.07987	  -29.1000	    8.8418
 0.07992	  -29.1014	    8.8483
 0.07996	  -29.1029	    8.8547
 0.08001	  -29.1044	    8.8612
 0.08006	  -29.1058	    8.8677
 0.08011	  -29.1073	    8.8741
 0.08015	  -29.1088	    8.8805
 0.08020	  -29.1102	    8.8870
 0.08025	  -29.1117	    8.8934
 0.08029	  -29.1131	    8.8999
 0.08034	  -29.1146	    8.9063
 0.08039	  -29.1160	    8.9127
 0.08044	  -29.1175	    8.9191
 0.08048	  -29.1190	    8.9255
 0.08053	  -29.1204	    8.9319
 0.08058	  -29.1218	    8.9383
 0.08063	  -29.1233	    8.9447
 0.08067	  -29.1247	    8.9510
 0.08072	  -29.1262	    8.9574
 0.08077	  -29.1276	    8.9638
 0.08081	  -29.1291	    8.9701
 0.08086	  -29.1305	    8.9764
 0.08091	  -29.1319	    8.9828
 0.08096	  -29.1334	    8.9891
 0.08100	  -29.1348	    8.9954
 0.08105	  -29.1362	    9.0018
 0.08110	  -29.1377	    9.0081
 0.08115	  -29.1391	    9.0144
 0.08119	  -29.1405	    9.0206
 0.08124	  -29.1419	    9.0269
 0.08129	  -29.1434	    9.0332
 0.08133	  -29.1448	    9.0395
 0.08138	  -29.1462	    9.0457
 0.08143	  -29.1476	    9.0520
 0.08148	  -29.1490	    9.0583
 0.08152	  -29.1504	    9.0645
 0.08157	  -29.1519	    9.0707
 0.08162	  -29.1533	    9.0770
 0.08167	  -29.1547	    9.0832
 0.08171	  -29.1561	    9.0894
 0.08176	  -29.1575	    9.0956
 0.08181	  -29.1589	    9.1018
 0.08185	  -29.1603	    9.1080
 0.08190	  -29.1617	    9.1142
 0.08195	  -29.1631	    9.1204
 0.08200	  -29.1645	    9.1265
 0.08204	  -29.1659	    9.1327
 0.08209	  -29.1673	    9.1389
 0.08214	  -29.1687	    9.1450
 0.08219	  -29.1701	    9.1511
 0.08223	  -29.1715	    9.1573
 0.08228	  -29.1729	    9.1634
 0.08233	  -29.1743	    9.1695
 0.08237	  -29.1757	    9.1756
 0.08242	  -29.1770	    9.1818
 0.08247	  -29.1784	    9.1878
 0.08252	  -29.1798	    9.1939
 0.08256	  -29.1812	    9.2000
 0.08261	  -29.1825	    9.2061
 0.08266	  -29.1839	    9.2122
 0.08271	  -29.1853	    9.2182
 0.08275	  -29.1867	    9.2243
 0.08280	  -29.1880	    9.2303
 0.08285	  -29.1894	    9.2363
 0.08289	  -29.1908	    9.2424
 0.08294	  -29.1921	    9.2484
 0.08299	  -29.1935	    9.2544
 0.08304	  -29.1949	    9.2604
 0.08308	  -29.1962	    9.2664
 0.08313	  -29.1976	    9.2724
 0.08318	  -29.1989	    9.2783
 0.08323	  -29.2003	    9.2843
 0.08327	  -29.2016	    9.2903
 0.08332	  -29.2030	    9.2962
 0.08337	  -29.2043	    9.3022
 0.08341	  -29.2057	    9.3081
 0.08346	  -29.2070	    9.3140
 0.08351	  -29.2084	    9.3200
 0.08356	  -29.2097	    9.3259
 0.08360	  -29.2111	    9.3318
 0.08365	  -29.2124	    9.3377
 0.08370	  -29.2137	    9.3436
 0.08375	  -29.2151	    9.3495
 0.08379	  -29.2164	    9.3554
 0.08384	  -29.2177	    9.3612
 0.08389	  -29.2190	    9.3671
 0.08393	  -29.2204	    9.3729
 0.08398	  -29.2217	    9.3788
 0.08403	  -29.2230	    9.3846
 0.08408	  -29.2243	    9.3905
 0.08412	  -29.2257	    9.3963
 0.08417	  -29.2270	    9.4021
 0.08422	  -29.2283	    9.4079
 0.08427	  -29.2296	    9.4137
 0.08431	  -29.2309	    9.4195
 0.08436	  -29.2322	    9.4252
 0.08441	  -29.2335	    9.4310
 0.08446	  -29.2348	    9.4368
 0.08450	  -29.2361	    9.4425
 0.08455	  -29.2374	    9.4483
 0.08460	  -29.2387	    9.4540
 0.08464	  -29.2400	    9.4597
 0.08469	  -29.2413	    9.4654
 0.08474	  -29.2426	    9.4711
 0.08479	  -29.2439	    9.4769
 0.08483	  -29.2452	    9.4825
 0.08488	  -29.2465	    9.4882
 0.08493	  -29.2478	    9.4939
 0.08498	  -29.2491	    9.4996
 0.08502	  -29.2504	    9.5052
 0.08507	  -29.2516	    9.5109
 0.08512	  -29.2529	    9.5165
 0.08516	  -29.2542	    9.5222
 0.08521	  -29.2555	    9.5278
 0.08526	  -29.2568	    9.5334
 0.08531	  -29.2580	    9.5390
 0.08535	  -29.2593	    9.5446
 0.08540	  -29.2606	    9.5502
 0.08545	  -29.2618	    9.5558
 0.08550	  -29.2631	    9.5614
 0.08554	  -29.2644	    9.5670
 0.08559	  -29.2656	    9.5725
 0.08564	  -29.2669	    9.5781
 0.08568	  -29.2681	    9.5836
 0.08573	  -29.2694	    9.5892
 0.08578	  -29.2706	    9.5947
 0.08583	  -29.2719	    9.6002
 0.08587	  -29.2731	    9.6057
 0.08592	  -29.2744	    9.6112
 0.08597	  -29.2756	    9.6167
 0.08602	  -29.2769	    9.6222
 0.08606	  -29.2781	    9.6276
 0.08611	  -29.2793	    9.6331
 0.08616	  -29.2806	    9.6386
 0.08620	  -29.2818	    9.6440
 0.08625	  -29.2830	    9.6494
 0.08630	  -29.2843	    9.6549
 0.08635	  -29.2855	    9.6603
 0.08639	  -29.2867	    9.6657
 0.08644	  -29.2880	    9.6711
 0.08649	  -29.2892	    9.6765
 0.08654	  -29.2904	    9.6819
 0.08658	  -29.2916	    9.6873
 0.08663	  -29.2928	    9.6927
 0.08668	  -29.2941	    9.6980
 0.08672	  -29.2953	    9.7034
 0.08677	  -29.2965	    9.7087
 0.08682	  -29.2977	    9.7141
 0.08687	  -29.2989	    9.7194
 0.08691	  -29.3001	    9.7247
 0.08696	  -29.3013	    9.7300
 0.08701	  -29.3025	    9.7353
 0.08706	  -29.3037	    9.7406
 0.08710	  -29.3049	    9.7459
 0.08715	  -29.3061	    9.7512
 0.08720	  -29.3073	    9.7565
 0.08724	  -29.3085	    9.7617
 0.08729	  -29.3097	    9.7670
 0.08734	  -29.3109	    9.7722
 0.08739	  -29.3121	    9.7775
 0.08743	  -29.3133	    9.7827
 0.08748	  -29.3144	    9.7879
 0.08753	  -29.3156	    9.7931
 0.08758	  -29.3168	    9.7983
 0.08762	  -29.3180	    9.8035
 0.08767	  -29.3191	    9.8087
 0.08772	  -29.3203	    9.8139
 0.08776	  -29.3215	    9.8190
 0.08781	  -29.3227	    9.8242
 0.08786	  -29.3238	    9.8293
 0.08791	  -29.3250	    9.8345
 0.08795	  -29.3261	    9.8396
 0.08800	  -29.3273	    9.8447
 0.08805	  -29.3285	    9.8499
 0.08810	  -29.3296	    9.8550
 0.08814	  -29.3308	    9.8601
 0.08819	  -29.3319	    9.8652
 0.08824	  -29.3331	    9.8703
 0.08828	  -29.3343	    9.8753
 0.08833	  -29.3354	    9.8804
 0.08838	  -29.3365	    9.8855
 0.08843	  -29.3377	    9.8905
 0.08847	  -29.3388	    9.8956
 0.08852	  -29.3400	    9.9006
 0.08857	  -29.3411	    9.9056
 0.08862	  -29.3422	    9.9106
 0.08866	  -29.3434	    9.9156
 0.08871	  -29.3445	    9.9207
 0.08876	  -29.3456	    9.9256
 0.08880	  -29.3468	    9.9306
 0.08885	  -29.3479	    9.9356
 0.08890	  -29.3490	    9.9406
 0.08895	  -29.3502	    9.9455
 0.08899	  -29.3513	    9.9505
 0.08904	  -29.3524	    9.9554
 0.08909	  -29.3535	    9.9604
 0.08914	  -29.3546	    9.9653
 0.08918	  -29.3558	    9.9702
 0.08923	  -29.3569	    9.9751
 0.08928	  -29.3580	    9.9800
 0.08932	  -29.3591	    9.9849
 0.08937	  -29.3602	    9.9898
 0.08942	  -29.3613	    9.9947
 0.08947	  -29.3624	    9.9995
 0.08951	  -29.3635	   10.0044
 0.08956	  -29.3646	   10.0093
 0.08961	  -29.3657	   10.0141
 0.08966	  -29.3668	   10.0190
 0.08970	  -29.3679	   10.0238
 0.08975	  -29.3690	   10.0286
 0.08980	  -29.3701	   10.0334
 0.08984	  -29.3712	   10.0382
 0.08989	  -29.3723	   10.0430
 0.08994	  -29.3733	   10.0478
 0.08999	  -29.3744	   10.0526
 0.09003	  -29.3755	   10.0574
 0.09008	  -29.3766	   10.0622
 0.09013	  -29.3777	   10.0669
 0.09018	  -29.3788	   10.0717
 0.09022	  -29.3798	   10.0764
 0.09027	  -29.3809	   10.0812
 0.09032	  -29.3820	   10.0859
 0.09036	  -29.3831	   10.0907
 0.09041	  -29.3841	   10.0954
 0.09046	  -29.3852	   10.1001
 0.09051	  -29.3863	   10.1048
 0.09055	  -29.3873	   10.1095
 0.09060	  -29.3884	   10.1142
 0.09065	  -29.3894	   10.1188
 0.09070	  -29.3905	   10.1235
 0.09074	  -29.3916	   10.1282
 0.09079	  -29.3926	   10.1328
 0.09084	  -29.3937	   10.1375
 0.09088	  -29.3947	   10.1421
 0.09093	  -29.3958	   10.1467
 0.09098	  -29.3968	   10.1514
 0.09103	  -29.3979	   10.1560
 0.09107	  -29.3989	   10.1606
 0.09112	  -29.4000	   10.1652
 0.09117	  -29.4010	   10.1698
 0.09122	  -29.4020	   10.1744
 0.09126	  -29.4031	   10.1790
 0.09131	  -29.4041	   10.1835
 0.09136	  -29.4051	   10.1881
 0.09141	  -29.4062	   10.1927
 0.09145	  -29.4072	   10.1972
 0.09150	  -29.4082	   10.2018
 0.09155	  -29.4093	   10.2063
 0.09159	  -29.4103	   10.2108
 0.09164	  -29.4113	   10.2154
 0.09169	  -29.4123	   10.2199
 0.09174	  -29.4134	   10.2244
 0.09178	  -29.4144	   10.2289
 0.09183	  -29.4154	   10.2334
 0.09188	  -29.4164	   10.2379
 0.09193	  -29.4174	   10.2424
 0.09197	  -29.4185	   10.2468
 0.09202	  -29.4195	   10.2513
 0.09207	  -29.4205	   10.2558
 0.09211	  -29.4215	   10.2602
 0.09216	  -29.4225	   10.2647
 0.09221	  -29.4235	   10.2691
 0.09226	  -29.4245	   10.2735
 0.09230	  -29.4255	   10.2780
 0.09235	  -29.4265	   10.2824
 0.09240	  -29.4275	   10.2868
 0.09245	  -29.4285	   10.2912
 0.09249	  -29.4295	   10.2956
 0.09254	  -29.4305	   10.3000
 0.09259	  -29.4315	   10.3044
 0.09263	  -29.4325	   10.3087
 0.09268	  -29.4335	   10.3131
 0.09273	  -29.4345	   10.3175
 0.09278	  -29.4355	   10.3218
 0.09282	  -29.4364	   10.3262
 0.09287	  -29.4374	   10.3305
 0.09292	  -29.4384	   10.3349
 0.09297	  -29.4394	   10.3392
 0.09301	  -29.4404	   10.3435
 0.09306	  -29.4413	   10.3478
 0.09311	  -29.4423	   10.3521
 0.09315	  -29.4433	   10.3565
 0.09320	  -29.4443	   10.3608
 0.09325	  -29.4453	   10.3651
 0.09330	  -29.4462	   10.3693
 0.09334	  -29.4472	   10.3736
 0.09339	  -29.4482	   10.3779
 0.09344	  -29.4491	   10.3822
 0.09349	  -29.4501	   10.3864
 0.09353	  -29.4511	   10.3907
 0.09358	  -29.4520	   10.3949
 0.09363	  -29.4530	   10.3992
 0.09367	  -29.4539	   10.4034
 0.09372	  -29.4549	   10.4076
 0.09377	  -29.4559	   10.4118
 0.09382	  -29.4568	   10.4161
 0.09386	  -29.4578	   10.4203
 0.09391	  -29.4587	   10.4245
 0.09396	  -29.4597	   10.4287
 0.09401	  -29.4606	   10.4329
 0.09405	  -29.4616	   10.4370
 0.09410	  -29.4625	   10.4412
 0.09415	  -29.4635	   10.4454
 0.09419	  -29.4644	   10.4496
 0.09424	  -29.4654	   10.4537
 0.09429	  -29.4663	   10.4579
 0.09434	  -29.4672	   10.4620
 0.09438	  -29.4682	   10.4662
 0.09443	  -29.4691	   10.4703
 0.09448	  -29.4700	   10.4744
 0.09453	  -29.4710	   10.4785
 0.09457	  -29.4719	   10.4826
 0.09462	  -29.4728	   10.4868
 0.09467	  -29.4738	   10.4909
 0.09471	  -29.4747	   10.4950
 0.09476	  -29.4756	   10.4991
 0.09481	  -29.4766	   10.5031
 0.09486	  -29.4775	   10.5072
 0.09490	  -29.4784	   10.5113
 0.09495	  -29.4793	   10.5154
 0.09500	  -29.4803	   10.5195
 0.09505	  -29.4812	   10.5235
 0.09509	  -29.4821	   10.5276
 0.09514	  -29.4830	   10.5316
 0.09519	  -29.4839	   10.5356
 0.09523	  -29.4848	   10.5397
 0.09528	  -29.4857	   10.5437
 0.09533	  -29.4867	   10.5477
 0.09538	  -29.4876	   10.5517
 0.09542	  -29.4885	   10.5557
 0.09547	  -29.4894	   10.5597
 0.09552	  -29.4903	   10.5638
 0.09557	  -29.4912	   10.5677
 0.09561	  -29.4921	   10.5717
 0.09566	  -29.4930	   10.5757
 0.09571	  -29.4939	   10.5797
 0.09575	  -29.4948	   10.5837
 0.09580	  -29.4957	   10.5876
 0.09585	  -29.4966	   10.5916
 0.09590	  -29.4975	   10.5955
 0.09594	  -29.4984	   10.5995
 0.09599	  -29.4993	   10.6034
 0.09604	  -29.5002	   10.6074
 0.09609	  -29.5011	   10.6113
 0.09613	  -29.5020	   10.6152
 0.09618	  -29.5028	   10.6191
 0.09623	  -29.5037	   10.6230
 0.09627	  -29.5046	   10.6270
 0.09632	  -29.5055	   10.6309
 0.09637	  -29.5064	   10.6348
 0.09642	  -29.5073	   10.6386
 0.09646	  -29.5082	   10.6425
 0.09651	  -29.5090	   10.6464
 0.09656	  -29.5099	   10.6503
 0.09661	  -29.5108	   10.6541
 0.09665	  -29.5117	   10.6580
 0.09670	  -29.5125	   10.6619
 0.09675	  -29.5134	   10.6657
 0.09679	  -29.5143	   10.6696
 0.09684	  -29.5151	   10.6734
 0.09689	  -29.5160	   10.6773
 0.09694	  -29.5169	   10.6811
 0.09698	  -29.5178	   10.6849
 0.09703	  -29.5186	   10.6887
 0.09708	  -29.5195	   10.6925
 0.09713	  -29.5204	   10.6964
 0.09717	  -29.5212	   10.7002
 0.09722	  -29.5221	   10.7040
 0.09727	  -29.5229	   10.7077
 0.09731	  -29.5238	   10.7115
 0.09736	  -29.5247	   10.7153
 0.09741	  -29.5255	   10.7191
 0.09746	  -29.5264	   10.7229
 0.09750	  -29.5272	   10.7266
 0.09755	  -29.5281	   10.7304
 0.09760	  -29.5289	   10.7341
 0.09765	  -29.5298	   10.7379
 0.09769	  -29.5306	   10.7416
 0.09774	  -29.5315	   10.7454
 0.09779	  -29.5323	   10.7491
 0.09784	  -29.5332	   10.7528
 0.09788	  -29.5340	   10.7566
 0.09793	  -29.5348	   10.7603
 0.09798	  -29.5357	   10.7640
 0.09802	  -29.5365	   10.7677
 0.09807	  -29.5374	   10.7714
 0.09812	  -29.5382	   10.7751
 0.09817	  -29.5390	   10.7788
 0.09821	  -29.5399	   10.7825
 0.09826	  -29.5407	   10.7862
 0.09831	  -29.5415	   10.7898
 0.09836	  -29.5424	   10.7935
 0.09840	  -29.5432	   10.7972
 0.09845	  -29.5440	   10.8008
 0.09850	  -29.5449	   10.8045
 0.09854	  -29.5457	   10.8081
 0.09859	  -29.5465	   10.8118
 0.09864	  -29.5473	   10.8154
 0.09869	  -29.5482	   10.8191
 0.09873	  -29.5490	   10.8227
 0.09878	  -29.5498	   10.8263
 0.09883	  -29.5506	   10.8299
 0.09888	  -29.5514	   10.8335
 0.09892	  -29.5523	   10.8371
 0.09897	  -29.5531	   10.8407
 0.09902	  -29.5539	   10.8443
 0.09906	  -29.5547	   10.8479
 0.09911	  -29.5555	   10.8515
 0.09916	  -29.5563	   10.8551
 0.09921	  -29.5572	   10.8587
 0.09925	  -29.5580	   10.8622
 0.09930	  -29.5588	   10.8658
 0.09935	  -29.5596	   10.8694
 0.09940	  -29.5604	   10.8729
 0.09944	  -29.5612	   10.8765
 0.09949	  -29.5620	   10.8800
 0.09954	  -29.5628	   10.8836
 0.09958	  -29.5636	   10.8871
 0.09963	  -29.5644	   10.8907
 0.09968	  -29.5652	   10.8942
 0.09973	  -29.5660	   10.8977
 0.09977	  -29.5668	   10.9012
 0.09982	  -29.5676	   10.9047
 0.09987	  -29.5684	   10.9082
 0.09992	  -29.5692	   10.9117
 0.09996	  -29.5700	   10.9152
 0.10001	  -29.5708	   10.9187
 0.10006	  -29.5715	   10.9222
 0.10010	  -29.5723	   10.9257
 0.10015	  -29.5731	   10.9291
 0.10020	  -29.5739	   10.9326
 0.10025	  -29.5747	   10.9361
 0.10029	  -29.5755	   10.9395
 0.10034	  -29.5763	   10.9430
 0.10039	  -29.5770	   10.9464
 0.10044	  -29.5778	   10.9499
 0.10048	  -29.5786	   10.9533
 0.10053	  -29.5794	   10.9567
 0.10058	  -29.5801	   10.9602
 0.10062	  -29.5809	   10.9636
 0.10067	  -29.5817	   10.9670
 0.10072	  -29.5825	   10.9704
 0.10077	  -29.5832	   10.9738
 0.10081	  -29.5840	   10.9772
 0.10086	  -29.5848	   10.9806
 0.10091	  -29.5856	   10.9840
 0.10096	  -29.5863	   10.9874
 0.10100	  -29.5871	   10.9908
 0.10105	  -29.5879	   10.9941
 0.10110	  -29.5886	   10.9975
 0.10114	  -29.5894	   11.0009
 0.10119	  -29.5901	   11.0043
 0.10124	  -29.5909	   11.0076
 0.10129	  -29.5917	   11.0110
 0.10133	  -29.5924	   11.0143
 0.10138	  -29.5932	   11.0176
 0.10143	  -29.5939	   11.0210
 0.10148	  -29.5947	   11.0243
 0.10152	  -29.5954	   11.0276
 0.10157	  -29.5962	   11.0310
 0.10162	  -29.5969	   11.0343
 0.10166	  -29.5977	   11.0376
 0.10171	  -29.5984	   11.0409
 0.10176	  -29.5992	   11.0442
 0.10181	  -29.5999	   11.0475
 0.10185	  -29.6007	   11.0508
 0.10190	  -29.6014	   11.0540
 0.10195	  -29.6022	   11.0573
 0.10200	  -29.6029	   11.0606
 0.10204	  -29.6036	   11.0638
 0.10209	  -29.6044	   11.0671
 0.10214	  -29.6051	   11.0704
 0.10218	  -29.6059	   11.0736
 0.10223	  -29.6066	   11.0769
 0.10228	  -29.6073	   11.0801
 0.10233	  -29.6081	   11.0833
 0.10237	  -29.6088	   11.0866
 0.10242	  -29.6095	   11.0898
 0.10247	  -29.6103	   11.0930
 0.10252	  -29.6110	   11.0962
 0.10256	  -29.6117	   11.0994
 0.10261	  -29.6124	   11.1026
 0.10266	  -29.6132	   11.1058
 0.10270	  -29.6139	   11.1090
 0.10275	  -29.6146	   11.1122
 0.10280	  -29.6153	   11.1154
 0.10285	  -29.6161	   11.1186
 0.10289	  -29.6168	   11.1217
 0.10294	  -29.6175	   11.1249
 0.10299	  -29.6182	   11.1281
 0.10304	  -29.6189	   11.1312
 0.10308	  -29.6196	   11.1344
 0.10313	  -29.6203	   11.1375
 0.10318	  -29.6211	   11.1407
 0.10322	  -29.6218	   11.1438
 0.10327	  -29.6225	   11.1469
 0.10332	  -29.6232	   11.1500
 0.10337	  -29.6239	   11.1532
 0.10341	  -29.6246	   11.1563
 0.10346	  -29.6253	   11.1594
 0.10351	  -29.6260	   11.1625
 0.10356	  -29.6267	   11.1656
 0.10360	  -29.6274	   11.1687
 0.10365	  -29.6281	   11.1717
 0.10370	  -29.6288	   11.1748
 0.10374	  -29.6295	   11.1779
 0.10379	  -29.6302	   11.1810
 0.10384	  -29.6309	   11.1840
 0.10389	  -29.6316	   11.1871
 0.10393	  -29.6323	   11.1901
 0.10398	  -29.6330	   11.1932
 0.10403	  -29.6337	   11.1962
 0.10408	  -29.6344	   11.1993
 0.10412	  -29.6350	   11.2023
 0.10417	  -29.6357	   11.2053
 0.10422	  -29.6364	   11.2083
 0.10426	  -29.6371	   11.2114
 0.10431	  -29.6378	   11.2144
 0.10436	  -29.6384	   11.2174
 0.10441	  -29.6391	   11.2204
 0.10445	  -29.6398	   11.2234
 0.10450	  -29.6405	   11.2264
 0.10455	  -29.6412	   11.2293
 0.10460	  -29.6418	   11.2323
 0.10464	  -29.6425	   11.2353
 0.10469	  -29.6432	   11.2383
 0.10474	  -29.6439	   11.2412
 0.10479	  -29.6445	   11.2442
 0.10483	  -29.6452	   11.2471
 0.10488	  -29.6459	   11.2501
 0.10493	  -29.6465	   11.2530
 0.10497	  -29.6472	   11.2559
 0.10502	  -29.6479	   11.2589
 0.10507	  -29.6485	   11.2618
 0.10512	  -29.6492	   11.2647
 0.10516	  -29.6498	   11.2676
 0.10521	  -29.6505	   11.2705
 0.10526	  -29.6512	   11.2734
 0.10531	  -29.6518	   11.2763
 0.10535	  -29.6525	   11.2792
 0.10540	  -29.6531	   11.2820
 0.10545	  -29.6538	   11.2849
 0.10549	  -29.6544	   11.2878
 0.10554	  -29.6551	   11.2907
 0.10559	  -29.6557	   11.2935
 0.10564	  -29.6564	   11.2964
 0.10568	  -29.6570	   11.2992
 0.10573	  -29.6577	   11.3021
 0.10578	  -29.6583	   11.3049
 0.10583	  -29.6589	   11.3077
 0.10587	  -29.6596	   11.3105
 0.10592	  -29.6602	   11.3134
 0.10597	  -29.6608	   11.3162
 0.10601	  -29.6615	   11.3190
 0.10606	  -29.6621	   11.3218
 0.10611	  -29.6628	   11.3246
 0.10616	  -29.6634	   11.3274
 0.10620	  -29.6640	   11.3302
 0.10625	  -29.6647	   11.3330
 0.10630	  -29.6653	   11.3357
 0.10635	  -29.6659	   11.3385
 0.10639	  -29.6665	   11.3413
 0.10644	  -29.6672	   11.3440
 0.10649	  -29.6678	   11.3468
 0.10653	  -29.6684	   11.3495
 0.10658	  -29.6690	   11.3522
 0.10663	  -29.6696	   11.3550
 0.10668	  -29.6703	   11.3577
 0.10672	  -29.6709	   11.3604
 0.10677	  -29.6715	   11.3631
 0.10682	  -29.6721	   11.3658
 0.10687	  -29.6727	   11.3685
 0.10691	  -29.6733	   11.3712
 0.10696	  -29.6739	   11.3739
 0.10701	  -29.6745	   11.3766
 0.10705	  -29.6751	   11.3793
 0.10710	  -29.6758	   11.3819
 0.10715	  -29.6764	   11.3846
 0.10720	  -29.6770	   11.3873
 0.10724	  -29.6776	   11.3899
 0.10729	  -29.6782	   11.3926
 0.10734	  -29.6788	   11.3952
 0.10739	  -29.6794	   11.3979
 0.10743	  -29.6800	   11.4005
 0.10748	  -29.6806	   11.4031
 0.10753	  -29.6811	   11.4057
 0.10757	  -29.6818	   11.4084
 0.10762	  -29.6823	   11.4110
 0.10767	  -29.6829	   11.4136
 0.10772	  -29.6835	   11.4162
 0.10776	  -29.6841	   11.4188
 0.10781	  -29.6847	   11.4214
 0.10786	  -29.6853	   11.4239
 0.10791	  -29.6859	   11.4265
 0.10795	  -29.6864	   11.4291
 0.10800	  -29.6870	   11.4316
 0.10805	  -29.6876	   11.4342
 0.10809	  -29.6882	   11.4367
 0.10814	  -29.6887	   11.4393
 0.10819	  -29.6893	   11.4418
 0.10824	  -29.6899	   11.4443
 0.10828	  -29.6905	   11.4469
 0.10833	  -29.6910	   11.4494
 0.10838	  -29.6916	   11.4519
 0.10843	  -29.6922	   11.4544
 0.10847	  -29.6928	   11.4569
 0.10852	  -29.6933	   11.4594
 0.10857	  -29.6939	   11.4619
 0.10861	  -29.6944	   11.4643
 0.10866	  -29.6950	   11.4668
 0.10871	  -29.6956	   11.4693
 0.10876	  -29.6961	   11.4718
 0.10880	  -29.6967	   11.4742
 0.10885	  -29.6972	   11.4767
 0.10890	  -29.6978	   11.4791
 0.10895	  -29.6983	   11.4816
 0.10899	  -29.6989	   11.4840
 0.10904	  -29.6994	   11.4864
 0.10909	  -29.7000	   11.4888
 0.10913	  -29.7005	   11.4913
 0.10918	  -29.7011	   11.4937
 0.10923	  -29.7016	   11.4961
 0.10928	  -29.7022	   11.4985
 0.10932	  -29.7027	   11.5008
 0.10937	  -29.7033	   11.5032
 0.10942	  -29.7038	   11.5056
 0.10947	  -29.7043	   11.5080
 0.10951	  -29.7049	   11.5103
 0.10956	  -29.7054	   11.5127
 0.10961	  -29.7059	   11.5151
 0.10965	  -29.7065	   11.5174
 0.10970	  -29.7070	   11.5197
 0.10975	  -29.7075	   11.5221
 0.10980	  -29.7081	   11.5244
 0.10984	  -29.7086	   11.5267
 0.10989	  -29.7091	   11.5290
 0.10994	  -29.7096	   11.5313
 0.10999	  -29.7101	   11.5336
 0.11003	  -29.7107	   11.5359
 0.11008	  -29.7112	   11.5382
 0.11013	  -29.7117	   11.5405
 0.11017	  -29.7122	   11.5428
 0.11022	  -29.7127	   11.5450
 0.11027	  -29.7132	   11.5473
 0.11032	  -29.7138	   11.5496
 0.11036	  -29.7143	   11.5518
 0.11041	  -29.7148	   11.5541
 0.11046	  -29.7153	   11.5563
 0.11051	  -29.7158	   11.5585
 0.11055	  -29.7163	   11.5608
 0.11060	  -29.7168	   11.5630
 0.11065	  -29.7173	   11.5652
 0.11069	  -29.7178	   11.5674
 0.11074	  -29.7183	   11.5696
 0.11079	  -29.7188	   11.5718
 0.11084	  -29.7193	   11.5740
 0.11088	  -29.7198	   11.5762
 0.11093	  -29.7203	   11.5783
 0.11098	  -29.7208	   11.5805
 0.11103	  -29.7213	   11.5827
 0.11107	  -29.7218	   11.5848
 0.11112	  -29.7222	   11.5870
 0.11117	  -29.7227	   11.5891
 0.11121	  -29.7232	   11.5913
 0.11126	  -29.7237	   11.5934
 0.11131	  -29.7242	   11.5955
 0.11136	  -29.7247	   11.5976
 0.11140	  -29.7251	   11.5997
 0.11145	  -29.7256	   11.6018
 0.11150	  -29.7261	   11.6039
 0.11155	  -29.7265	   11.6060
 0.11159	  -29.7270	   11.6081
 0.11164	  -29.7275	   11.6102
 0.11169	  -29.7280	   11.6123
 0.11174	  -29.7284	   11.6143
 0.11178	  -29.7289	   11.6164
 0.11183	  -29.7294	   11.6184
 0.11188	  -29.7298	   11.6205
 0.11192	  -29.7303	   11.6225
 0.11197	  -29.7308	   11.6245
 0.11202	  -29.7312	   11.6266
 0.11207	  -29.7317	   11.6286
 0.11211	  -29.7321	   11.6306
 0.11216	  -29.7326	   11.6326
 0.11221	  -29.7330	   11.6346
 0.11226	  -29.7335	   11.6366
 0.11230	  -29.7339	   11.6386
 0.11235	  -29.7344	   11.6406
 0.11240	  -29.7348	   11.6426
 0.11244	  -29.7353	   11.6445
 0.11249	  -29.7357	   11.6465
 0.11254	  -29.7362	   11.6485
 0.11259	  -29.7366	   11.6504
 0.11263	  -29.7370	   11.6524
 0.11268	  -29.7375	   11.6543
 0.11273	  -29.7379	   11.6562
 0.11278	  -29.7384	   11.6581
 0.11282	  -29.7388	   11.6601
 0.11287	  -29.7392	   11.6620
 0.11292	  -29.7397	   11.6639
 0.11296	  -29.7401	   11.6658
 0.11301	  -29.7405	   11.6677
 0.11306	  -29.7410	   11.6695
 0.11311	  -29.7414	   11.6714
 0.11315	  -29.7418	   11.6733
 0.11320	  -29.7422	   11.6752
 0.11325	  -29.7426	   11.6770
 0.11330	  -29.7431	   11.6789
 0.11334	  -29.7435	   11.6807
 0.11339	  -29.7439	   11.6825
 0.11344	  -29.7443	   11.6844
 0.11348	  -29.7447	   11.6862
 0.11353	  -29.7451	   11.6880
 0.11358	  -29.7456	   11.6898
 0.11363	  -29.7460	   11.6916
 0.11367	  -29.7464	   11.6934
 0.11372	  -29.7468	   11.6952
 0.11377	  -29.7472	   11.6970
 0.11382	  -29.7476	   11.6988
 0.11386	  -29.7480	   11.7006
 0.11391	  -29.7484	   11.7023
 0.11396	  -29.7488	   11.7041
 0.11400	  -29.7492	   11.7058
 0.11405	  -29.7496	   11.7076
 0.11410	  -29.7500	   11.7093
 0.11415	  -29.7504	   11.7111
 0.11419	  -29.7508	   11.7128
 0.11424	  -29.7511	   11.7145
 0.11429	  -29.7515	   11.7162
 0.11434	  -29.7519	   11.7179
 0.11438	  -29.7523	   11.7196
 0.11443	  -29.7527	   11.7213
 0.11448	  -29.7531	   11.7230
 0.11452	  -29.7535	   11.7247
 0.11457	  -29.7538	   11.7264
 0.11462	  -29.7542	   11.7280
 0.11467	  -29.7546	   11.7297
 0.11471	  -29.7550	   11.7314
 0.11476	  -29.7553	   11.7330
 0.11481	  -29.7557	   11.7346
 0.11486	  -29.7561	   11.7363
 0.11490	  -29.7564	   11.7379
 0.11495	  -29.7568	   11.7395
 0.11500	  -29.7572	   11.7411
 0.11504	  -29.7575	   11.7427
 0.11509	  -29.7579	   11.7444
 0.11514	  -29.7583	   11.7459
 0.11519	  -29.7586	   11.7475
 0.11523	  -29.7590	   11.7491
 0.11528	  -29.7593	   11.7507
 0.11533	  -29.7597	   11.7523
 0.11538	  -29.7600	   11.7538
 0.11542	  -29.7604	   11.7554
 0.11547	  -29.7608	   11.7569
 0.11552	  -29.7611	   11.7585
 0.11556	  -29.7615	   11.7600
 0.11561	  -29.7618	   11.7615
 0.11566	  -29.7621	   11.7631
 0.11571	  -29.7625	   11.7646
 0.11575	  -29.7628	   11.7661
 0.11580	  -29.7632	   11.7676
 0.11585	  -29.7635	   11.7691
 0.11590	  -29.7639	   11.7706
 0.11594	  -29.7642	   11.7721
 0.11599	  -29.7645	   11.7736
 0.11604	  -29.7649	   11.7750
 0.11608	  -29.7652	   11.7765
 0.11613	  -29.7655	   11.7780
 0.11618	  -29.7659	   11.7794
 0.11623	  -29.7662	   11.7808
 0.11627	  -29.7665	   11.7823
 0.11632	  -29.7668	   11.7837
 0.11637	  -29.7672	   11.7851
 0.11642	  -29.7675	   11.7866
 0.11646	  -29.7678	   11.7880
 0.11651	  -29.7681	   11.7894
 0.11656	  -29.7684	   11.7908
 0.11660	  -29.7687	   11.7921
 0.11665	  -29.7691	   11.7935
 0.11670	  -29.7694	   11.7949
 0.11675	  -29.7697	   11.7963
 0.11679	  -29.7700	   11.7977
 0.11684	  -29.7703	   11.7990
 0.11689	  -29.7706	   11.8004
 0.11694	  -29.7709	   11.8017
 0.11698	  -29.7712	   11.8031
 0.11703	  -29.7715	   11.8044
 0.11708	  -29.7718	   11.8057
 0.11712	  -29.7721	   11.8071
 0.11717	  -29.7724	   11.8084
 0.11722	  -29.7727	   11.8097
 0.11727	  -29.7730	   11.8110
 0.11731	  -29.7733	   11.8123
 0.11736	  -29.7736	   11.8136
 0.11741	  -29.7739	   11.8148
 0.11746	  -29.7742	   11.8161
 0.11750	  -29.7745	   11.8174
 0.11755	  -29.7748	   11.8186
 0.11760	  -29.7750	   11.8199
 0.11764	  -29.7753	   11.8212
 0.11769	  -29.7756	   11.8224
 0.11774	  -29.7759	   11.8236
 0.11779	  -29.7762	   11.8249
 0.11783	  -29.7764	   11.8261
 0.11788	  -29.7767	   11.8273
 0.11793	  -29.7770	   11.8285
 0.11798	  -29.7773	   11.8297
 0.11802	  -29.7775	   11.8309
 0.11807	  -29.7778	   11.8321
 0.11812	  -29.7781	   11.8333
 0.11816	  -29.7783	   11.8345
 0.11821	  -29.7786	   11.8356
 0.11826	  -29.7789	   11.8368
 0.11831	  -29.7791	   11.8380
 0.11835	  -29.7794	   11.8391
 0.11840	  -29.7797	   11.8403
 0.11845	  -29.7799	   11.8414
 0.11850	  -29.7802	   11.8425
 0.11854	  -29.7804	   11.8437
 0.11859	  -29.7807	   11.8448
 0.11864	  -29.7809	   11.8459
 0.11869	  -29.7812	   11.8470
 0.11873	  -29.7814	   11.8481
 0.11878	  -29.7817	   11.8492
 0.11883	  -29.7819	   11.8503
 0.11887	  -29.7822	   11.8514
 0.11892	  -29.7824	   11.8525
 0.11897	  -29.7827	   11.8536
 0.11902	  -29.7829	   11.8546
 0.11906	  -29.7831	   11.8557
 0.11911	  -29.7834	   11.8567
 0.11916	  -29.7836	   11.8578
 0.11921	  -29.7839	   11.8588
 0.11925	  -29.7841	   11.8598
 0.11930	  -29.7843	   11.8609
 0.11935	  -29.7845	   11.8619
 0.11939	  -29.7848	   11.8629
 0.11944	  -29.7850	   11.8639
 0.11949	  -29.7852	   11.8649
 0.11954	  -29.7855	   11.8659
 0.11958	  -29.7857	   11.8669
 0.11963	  -29.7859	   11.8679
 0.11968	  -29.7861	   11.8689
 0.11973	  -29.7863	   11.8698
 0.11977	  -29.7866	   11.8708
 0.11982	  -29.7868	   11.8718
 0.11987	  -29.7870	   11.8727
 0.11991	  -29.7872	   11.8736
 0.11996	  -29.7874	   11.8746
 0.12001	  -29.7876	   11.8755
 0.12006	  -29.7878	   11.8765
 0.12010	  -29.7881	   11.8774
 0.12015	  -29.7883	   11.8783
 0.12020	  -29.7885	   11.8792
 0.12025	  -29.7887	   11.8801
 0.12029	  -29.7889	   11.8810
 0.12034	  -29.7891	   11.8819
 0.12039	  -29.7893	   11.8828
 0.12043	  -29.7895	   11.8837
 0.12048	  -29.7897	   11.8845
 0.12053	  -29.7899	   11.8854
 0.12058	  -29.7901	   11.8863
 0.12062	  -29.7903	   11.8871
 0.12067	  -29.7905	   11.8880
 0.12072	  -29.7906	   11.8888
 0.12077	  -29.7908	   11.8896
 0.12081	  -29.7910	   11.8905
 0.12086	  -29.7912	   11.8913
 0.12091	  -29.7914	   11.8921
 0.12095	  -29.7916	   11.8929
 0.12100	  -29.7918	   11.8937
 0.12105	  -29.7919	   11.8945
 0.12110	  -29.7921	   11.8953
 0.12114	  -29.7923	   11.8961
 0.12119	  -29.7925	   11.8969
 0.12124	  -29.7927	   11.8977
 0.12129	  -29.7928	   11.8984
 0.12133	  -29.7930	   11.8992
 0.12138	  -29.7932	   11.9000
 0.12143	  -29.7934	   11.9007
 0.12147	  -29.7935	   11.9015
 0.12152	  -29.7937	   11.9022
 0.12157	  -29.7938	   11.9029
 0.12162	  -29.7940	   11.9037
 0.12166	  -29.7942	   11.9044
 0.12171	  -29.7943	   11.9051
 0.12176	  -29.7945	   11.9058
 0.12181	  -29.7947	   11.9065
 0.12185	  -29.7948	   11.9072
 0.12190	  -29.7950	   11.9079
 0.12195	  -29.7951	   11.9086
 0.12199	  -29.7953	   11.9093
 0.12204	  -29.7954	   11.9100
 0.12209	  -29.7956	   11.9106
 0.12214	  -29.7958	   11.9113
 0.12218	  -29.7959	   11.9120
 0.12223	  -29.7960	   11.9126
 0.12228	  -29.7962	   11.9133
 0.12233	  -29.7963	   11.9139
 0.12237	  -29.7965	   11.9145
 0.12242	  -29.7966	   11.9152
 0.12247	  -29.7968	   11.9158
 0.12251	  -29.7969	   11.9164
 0.12256	  -29.7970	   11.9170
 0.12261	  -29.7972	   11.9176
 0.12266	  -29.7973	   11.9182
 0.12270	  -29.7975	   11.9188
 0.12275	  -29.7976	   11.9194
 0.12280	  -29.7977	   11.9200
 0.12285	  -29.7979	   11.9206
 0.12289	  -29.7980	   11.9211
 0.12294	  -29.7981	   11.9217
 0.12299	  -29.7982	   11.9223
 0.12303	  -29.7984	   11.9228
 0.12308	  -29.7985	   11.9234
 0.12313	  -29.7986	   11.9239
 0.12318	  -29.7987	   11.9245
 0.12322	  -29.7989	   11.9250
 0.12327	  -29.7990	   11.9255
 0.12332	  -29.7991	   11.9261
 0.12337	  -29.7992	   11.9266
 0.12341	  -29.7993	   11.9271
 0.12346	  -29.7994	   11.9276
 0.12351	  -29.7996	   11.9281
 0.12355	  -29.7997	   11.9286
 0.12360	  -29.7998	   11.9291
 0.12365	  -29.7999	   11.9296
 0.12370	  -29.8000	   11.9301
 0.12374	  -29.8001	   11.9305
 0.12379	  -29.8002	   11.9310
 0.12384	  -29.8003	   11.9315
 0.12389	  -29.8004	   11.9319
 0.12393	  -29.8005	   11.9324
 0.12398	  -29.8006	   11.9328
 0.12403	  -29.8007	   11.9333
 0.12407	  -29.8008	   11.9337
 0.12412	  -29.8009	   11.9341
 0.12417	  -29.8010	   11.9346
 0.12422	  -29.8011	   11.9350
 0.12426	  -29.8012	   11.9354
 0.12431	  -29.8013	   11.9358
 0.12436	  -29.8014	   11.9362
 0.12441	  -29.8015	   11.9366
 0.12445	  -29.8016	   11.9370
 0.12450	  -29.8017	   11.9374
 0.12455	  -29.8017	   11.9378
 0.12459	  -29.8018	   11.9382
 0.12464	  -29.8019	   11.9385
 0.12469	  -29.8020	   11.9389
 0.12474	  -29.8021	   11.9393
 0.12478	  -29.8022	   11.9396
 0.12483	  -29.8023	   11.9400
 0.12488	  -29.8023	   11.9403
 0.12493	  -29.8024	   11.9407
 0.12497	  -29.8025	   11.9410
 0.12502	  -29.8026	   11.9414
 0.12507	  -29.8026	   11.9417
 0.12511	  -29.8027	   11.9420
 0.12516	  -29.8028	   11.9423
 0.12521	  -29.8028	   11.9427
 0.12526	  -29.8029	   11.9430
 0.12530	  -29.8030	   11.9433
 0.12535	  -29.8031	   11.9436
 0.12540	  -29.8031	   11.9439
 0.12545	  -29.8032	   11.9442
 0.12549	  -29.8033	   11.9444
 0.12554	  -29.8033	   11.9447
 0.12559	  -29.8034	   11.9450
 0.12564	  -29.8034	   11.9452
 0.12568	  -29.8035	   11.9455
 0.12573	  -29.8036	   11.9458
 0.12578	  -29.8036	   11.9460
 0.12582	  -29.8037	   11.9463
 0.12587	  -29.8037	   11.9465
 0.12592	  -29.8038	   11.9468
 0.12597	  -29.8038	   11.9470
 0.12601	  -29.8039	   11.9472
 0.12606	  -29.8039	   11.9474
 0.12611	  -29.8040	   11.9477
 0.12616	  -29.8040	   11.9479
 0.12620	  -29.8041	   11.9481
 0.12625	  -29.8041	   11.9483
 0.12630	  -29.8042	   11.9485
 0.12634	  -29.8042	   11.9487
 0.12639	  -29.8043	   11.9489
 0.12644	  -29.8043	   11.9491
 0.12649	  -29.8044	   11.9493
 0.12653	  -29.8044	   11.9495
 0.12658	  -29.8044	   11.9496
 0.12663	  -29.8045	   11.9498
 0.12668	  -29.8045	   11.9500
 0.12672	  -29.8045	   11.9501
 0.12677	  -29.8046	   11.9503
 0.12682	  -29.8046	   11.9505
 0.12686	  -29.8047	   11.9506
 0.12691	  -29.8047	   11.9507
 0.12696	  -29.8047	   11.9509
 0.12701	  -29.8047	   11.9510
 0.12705	  -29.8048	   11.9512
 0.12710	  -29.8048	   11.9513
 0.12715	  -29.8048	   11.9514
 0.12720	  -29.8049	   11.9515
 0.12724	  -29.8049	   11.9516
 0.12729	  -29.8049	   11.9517
 0.12734	  -29.8049	   11.9518
 0.12738	  -29.8050	   11.9519
 0.12743	  -29.8050	   11.9520
 0.12748	  -29.8050	   11.9521
 0.12753	  -29.8050	   11.9522
 0.12757	  -29.8050	   11.9523
 0.12762	  -29.8051	   11.9523
 0.12767	  -29.8051	   11.9524
 0.12772	  -29.8051	   11.9525
 0.12776	  -29.8051	   11.9526
 0.12781	  -29.8051	   11.9526
 0.12786	  -29.8051	   11.9527
 0.12790	  -29.8051	   11.9527
 0.12795	  -29.8052	   11.9528
 0.12800	  -29.8052	   11.9528
 0.12805	  -29.8052	   11.9528
 0.12809	  -29.8052	   11.9529
 0.12814	  -29.8052	   11.9529
 0.12819	  -29.8052	   11.9529
 0.12824	  -29.8052	   11.9530
 0.12828	  -29.8052	   11.9530
 0.12833	  -29.8052	   11.9530
 0.12838	  -29.8052	   11.9530
 0.12842	  -29.8052	   11.9530
 0.12847	  -29.8052	   11.9530
 0.12852	  -29.8052	   11.9530
 0.12857	  -29.8052	   11.9530
 0.12861	  -29.8052	   11.9530
 0.12866	  -29.8052	   11.9530
 0.12871	  -29.8052	   11.9530
 0.12876	  -29.8052	   11.9529
 0.12880	  -29.8052	   11.9529
 0.12885	  -29.8052	   11.9529
 0.12890	  -29.8052	   11.9528
 0.12894	  -29.8052	   11.9528
 0.12899	  -29.8052	   11.9528
 0.12904	  -29.8051	   11.9527
 0.12909	  -29.8051	   11.9527
 0.12913	  -29.8051	   11.9526
 0.12918	  -29.8051	   11.9525
 0.12923	  -29.8051	   11.9525
 0.12928	  -29.8051	   11.9524
 0.12932	  -29.8051	   11.9523
 0.12937	  -29.8050	   11.9523
 0.12942	  -29.8050	   11.9522
 0.12946	  -29.8050	   11.9521
 0.12951	  -29.8050	   11.9520
 0.12956	  -29.8050	   11.9519
 0.12961	  -29.8049	   11.9518
 0.12965	  -29.8049	   11.9517
 0.12970	  -29.8049	   11.9516
 0.12975	  -29.8049	   11.9515
 0.12980	  -29.8048	   11.9514
 0.12984	  -29.8048	   11.9513
 0.12989	  -29.8048	   11.9512
 0.12994	  -29.8048	   11.9511
 0.12998	  -29.8047	   11.9509
 0.13003	  -29.8047	   11.9508
 0.13008	  -29.8047	   11.9507
 0.13013	  -29.8046	   11.9505
 0.13017	  -29.8046	   11.9504
 0.13022	  -29.8046	   11.9503
 0.13027	  -29.8045	   11.9501
 0.13032	  -29.8045	   11.9500
 0.13036	  -29.8045	   11.9498
 0.13041	  -29.8044	   11.9496
 0.13046	  -29.8044	   11.9495
 0.13050	  -29.8044	   11.9493
 0.13055	  -29.8043	   11.9491
 0.13060	  -29.8043	   11.9490
 0.13065	  -29.8042	   11.9488
 0.13069	  -29.8042	   11.9486
 0.13074	  -29.8042	   11.9484
 0.13079	  -29.8041	   11.9482
 0.13084	  -29.8041	   11.9480
 0.13088	  -29.8040	   11.9478
 0.13093	  -29.8040	   11.9476
 0.13098	  -29.8039	   11.9474
 0.13102	  -29.8039	   11.9472
 0.13107	  -29.8038	   11.9470
 0.13112	  -29.8038	   11.9468
 0.13117	  -29.8037	   11.9466
 0.13121	  -29.8037	   11.9463
 0.13126	  -29.8036	   11.9461
 0.13131	  -29.8036	   11.9459
 0.13136	  -29.8035	   11.9457
 0.13140	  -29.8035	   11.9454
 0.13145	  -29.8034	   11.9452
 0.13150	  -29.8034	   11.9449
 0.13154	  -29.8033	   11.9447
 0.13159	  -29.8033	   11.9444
 0.13164	  -29.8032	   11.9442
 0.13169	  -29.8031	   11.9439
 0.13173	  -29.8031	   11.9436
 0.13178	  -29.8030	   11.9434
 0.13183	  -29.8030	   11.9431
 0.13188	  -29.8029	   11.9428
 0.13192	  -29.8028	   11.9425
 0.13197	  -29.8028	   11.9423
 0.13202	  -29.8027	   11.9420
 0.13207	  -29.8026	   11.9417
 0.13211	  -29.8026	   11.9414
 0.13216	  -29.8025	   11.9411
 0.13221	  -29.8024	   11.9408
 0.13225	  -29.8024	   11.9405
 0.13230	  -29.8023	   11.9402
 0.13235	  -29.8022	   11.9398
 0.13240	  -29.8022	   11.9395
 0.13244	  -29.8021	   11.9392
 0.13249	  -29.8020	   11.9389
 0.13254	  -29.8019	   11.9385
 0.13259	  -29.8019	   11.9382
 0.13263	  -29.8018	   11.9379
 0.13268	  -29.8017	   11.9375
 0.13273	  -29.8016	   11.9372
 0.13277	  -29.8015	   11.9368
 0.13282	  -29.8015	   11.9365
 0.13287	  -29.8014	   11.9361
 0.13292	  -29.8013	   11.9358
 0.13296	  -29.8012	   11.9354
 0.13301	  -29.8011	   11.9351
 0.13306	  -29.8011	   11.9347
 0.13311	  -29.8010	   11.9343
 0.13315	  -29.8009	   11.9339
 0.13320	  -29.8008	   11.9336
 0.13325	  -29.8007	   11.9332
 0.13329	  -29.8006	   11.9328
 0.13334	  -29.8005	   11.9324
 0.13339	  -29.8004	   11.9320
 0.13344	  -29.8003	   11.9316
 0.13348	  -29.8002	   11.9312
 0.13353	  -29.8002	   11.9308
 0.13358	  -29.8001	   11.9303
 0.13363	  -29.8000	   11.9299
 0.13367	  -29.7999	   11.9295
 0.13372	  -29.7998	   11.9291
 0.13377	  -29.7997	   11.9286
 0.13381	  -29.7996	   11.9282
 0.13386	  -29.7995	   11.9278
 0.13391	  -29.7994	   11.9273
 0.13396	  -29.7993	   11.9269
 0.13400	  -29.7992	   11.9264
 0.13405	  -29.7991	   11.9260
 0.13410	  -29.7990	   11.9255
 0.13415	  -29.7989	   11.9251
 0.13419	  -29.7988	   11.9246
 0.13424	  -29.7986	   11.9241
 0.13429	  -29.7985	   11.9236
 0.13433	  -29.7984	   11.9232
 0.13438	  -29.7983	   11.9227
 0.13443	  -29.7982	   11.9222
 0.13448	  -29.7981	   11.9217
 0.13452	  -29.7980	   11.9212
 0.13457	  -29.7979	   11.9207
 0.13462	  -29.7978	   11.9202
 0.13467	  -29.7977	   11.9197
 0.13471	  -29.7975	   11.9192
 0.13476	  -29.7974	   11.9187
 0.13481	  -29.7973	   11.9182
 0.13485	  -29.7972	   11.9176
 0.13490	  -29.7971	   11.9171
 0.13495	  -29.7969	   11.9166
 0.13500	  -29.7968	   11.9160
 0.13504	  -29.7967	   11.9155
 0.13509	  -29.7966	   11.9149
 0.13514	  -29.7965	   11.9144
 0.13519	  -29.7963	   11.9138
 0.13523	  -29.7962	   11.9133
 0.13528	  -29.7961	   11.9127
 0.13533	  -29.7959	   11.9121
 0.13537	  -29.7958	   11.9116
 0.13542	  -29.7957	   11.9110
 0.13547	  -29.7955	   11.9104
 0.13552	  -29.7954	   11.9098
 0.13556	  -29.7953	   11.9092
 0.13561	  -29.7951	   11.9086
 0.13566	  -29.7950	   11.9080
 0.13571	  -29.7949	   11.9074
 0.13575	  -29.7947	   11.9068
 0.13580	  -29.7946	   11.9062
 0.13585	  -29.7945	   11.9056
 0.13589	  -29.7943	   11.9050
 0.13594	  -29.7942	   11.9044
 0.13599	  -29.7940	   11.9037
 0.13604	  -29.7939	   11.9031
 0.13608	  -29.7937	   11.9025
 0.13613	  -29.7936	   11.9018
 0.13618	  -29.7934	   11.9012
 0.13623	  -29.7933	   11.9005
 0.13627	  -29.7932	   11.8999
 0.13632	  -29.7930	   11.8992
 0.13637	  -29.7929	   11.8986
 0.13641	  -29.7927	   11.8979
 0.13646	  -29.7925	   11.8972
 0.13651	  -29.7924	   11.8965
 0.13656	  -29.7922	   11.8958
 0.13660	  -29.7921	   11.8952
 0.13665	  -29.7919	   11.8945
 0.13670	  -29.7918	   11.8938
 0.13675	  -29.7916	   11.8931
 0.13679	  -29.7915	   11.8924
 0.13684	  -29.7913	   11.8917
 0.13689	  -29.7911	   11.8909
 0.13693	  -29.7910	   11.8902
 0.13698	  -29.7908	   11.8895
 0.13703	  -29.7906	   11.8887
 0.13708	  -29.7905	   11.8880
 0.13712	  -29.7903	   11.8873
 0.13717	  -29.7901	   11.8865
 0.13722	  -29.7900	   11.8858
 0.13727	  -29.7898	   11.8850
 0.13731	  -29.7896	   11.8843
 0.13736	  -29.7894	   11.8835
 0.13741	  -29.7893	   11.8827
 0.13745	  -29.7891	   11.8820
 0.13750	  -29.7889	   11.8812
 0.13755	  -29.7888	   11.8804
 0.13760	  -29.7886	   11.8796
 0.13764	  -29.7884	   11.8788
 0.13769	  -29.7882	   11.8780
 0.13774	  -29.7880	   11.8772
 0.13779	  -29.7878	   11.8764
 0.13783	  -29.7877	   11.8756
 0.13788	  -29.7875	   11.8748
 0.13793	  -29.7873	   11.8740
 0.13797	  -29.7871	   11.8732
 0.13802	  -29.7869	   11.8723
 0.13807	  -29.7867	   11.8715
 0.13812	  -29.7865	   11.8707
 0.13816	  -29.7863	   11.8698
 0.13821	  -29.7861	   11.8690
 0.13826	  -29.7860	   11.8681
 0.13831	  -29.7858	   11.8673
 0.13835	  -29.7856	   11.8664
 0.13840	  -29.7854	   11.8655
 0.13845	  -29.7852	   11.8646
 0.13849	  -29.7850	   11.8638
 0.13854	  -29.7848	   11.8629
 0.13859	  -29.7846	   11.8620
 0.13864	  -29.7844	   11.8611
 0.13868	  -29.7842	   11.8602
 0.13873	  -29.7840	   11.8593
 0.13878	  -29.7838	   11.8584
 0.13883	  -29.7836	   11.8575
 0.13887	  -29.7833	   11.8566
 0.13892	  -29.7831	   11.8556
 0.13897	  -29.7829	   11.8547
 0.13902	  -29.7827	   11.8538
 0.13906	  -29.7825	   11.8528
 0.13911	  -29.7823	   11.8519
 0.13916	  -29.7821	   11.8510
 0.13920	  -29.7818	   11.8500
 0.13925	  -29.7816	   11.8491
 0.13930	  -29.7814	   11.8481
 0.13935	  -29.7812	   11.8471
 0.13939	  -29.7810	   11.8461
 0.13944	  -29.7808	   11.8452
 0.13949	  -29.7805	   11.8442
 0.13954	  -29.7803	   11.8432
 0.13958	  -29.7801	   11.8422
 0.13963	  -29.7799	   11.8412
 0.13968	  -29.7796	   11.8402
 0.13972	  -29.7794	   11.8392
 0.13977	  -29.7792	   11.8382
 0.13982	  -29.7789	   11.8372
 0.13987	  -29.7787	   11.8362
 0.13991	  -29.7785	   11.8351
 0.13996	  -29.7782	   11.8341
 0.14001	  -29.7780	   11.8331
 0.14006	  -29.7778	   11.8320
 0.14010	  -29.7775	   11.8310
 0.14015	  -29.7773	   11.8299
 0.14020	  -29.7771	   11.8289
 0.14024	  -29.7768	   11.8278
 0.14029	  -29.7766	   11.8267
 0.14034	  -29.7763	   11.8257
 0.14039	  -29.7761	   11.8246
 0.14043	  -29.7758	   11.8235
 0.14048	  -29.7756	   11.8224
 0.14053	  -29.7754	   11.8213
 0.14058	  -29.7751	   11.8202
 0.14062	  -29.7749	   11.8191
 0.14067	  -29.7746	   11.8180
 0.14072	  -29.7744	   11.8169
 0.14076	  -29.7741	   11.8158
 0.14081	  -29.7738	   11.8147
 0.14086	  -29.7736	   11.8136
 0.14091	  -29.7733	   11.8124
 0.14095	  -29.7731	   11.8113
 0.14100	  -29.7728	   11.8102
 0.14105	  -29.7726	   11.8090
 0.14110	  -29.7723	   11.8079
 0.14114	  -29.7720	   11.8067
 0.14119	  -29.7718	   11.8056
 0.14124	  -29.7715	   11.8044
 0.14128	  -29.7712	   11.8032
 0.14133	  -29.7710	   11.8021
 0.14138	  -29.7707	   11.8009
 0.14143	  -29.7705	   11.7997
 0.14147	  -29.7702	   11.7985
 0.14152	  -29.7699	   11.7973
 0.14157	  -29.7696	   11.7961
 0.14162	  -29.7694	   11.7949
 0.14166	  -29.7691	   11.7937
 0.14171	  -29.7688	   11.7925
 0.14176	  -29.7685	   11.7913
 0.14180	  -29.7683	   11.7900
 0.14185	  -29.7680	   11.7888
 0.14190	  -29.7677	   11.7876
 0.14195	  -29.7674	   11.7863
 0.14199	  -29.7671	   11.7851
 0.14204	  -29.7669	   11.7838
 0.14209	  -29.7666	   11.7826
 0.14214	  -29.7663	   11.7813
 0.14218	  -29.7660	   11.7801
 0.14223	  -29.7657	   11.7788
 0.14228	  -29.7654	   11.7775
 0.14232	  -29.7651	   11.7763
 0.14237	  -29.7648	   11.7750
 0.14242	  -29.7646	   11.7737
 0.14247	  -29.7643	   11.7724
 0.14251	  -29.7640	   11.7711
 0.14256	  -29.7637	   11.7698
 0.14261	  -29.7634	   11.7685
 0.14266	  -29.7631	   11.7672
 0.14270	  -29.7628	   11.7659
 0.14275	  -29.7625	   11.7646
 0.14280	  -29.7622	   11.7632
 0.14284	  -29.7619	   11.7619
 0.14289	  -29.7616	   11.7606
 0.14294	  -29.7613	   11.7592
 0.14299	  -29.7610	   11.7579
 0.14303	  -29.7607	   11.7566
 0.14308	  -29.7604	   11.7552
 0.14313	  -29.7601	   11.7538
 0.14318	  -29.7598	   11.7525
 0.14322	  -29.7594	   11.7511
 0.14327	  -29.7591	   11.7498
 0.14332	  -29.7588	   11.7484
 0.14336	  -29.7585	   11.7470
 0.14341	  -29.7582	   11.7456
 0.14346	  -29.7579	   11.7442
 0.14351	  -29.7576	   11.7428
 0.14355	  -29.7572	   11.7414
 0.14360	  -29.7569	   11.7400
 0.14365	  -29.7566	   11.7386
 0.14370	  -29.7563	   11.7372
 0.14374	  -29.7560	   11.7358
 0.14379	  -29.7556	   11.7344
 0.14384	  -29.7553	   11.7329
 0.14388	  -29.7550	   11.7315
 0.14393	  -29.7547	   11.7301
 0.14398	  -29.7543	   11.7286
 0.14403	  -29.7540	   11.7272
 0.14407	  -29.7537	   11.7257
 0.14412	  -29.7534	   11.7243
 0.14417	  -29.7530	   11.7228
 0.14422	  -29.7527	   11.7214
 0.14426	  -29.7524	   11.7199
 0.14431	  -29.7520	   11.7184
 0.14436	  -29.7517	   11.7170
 0.14440	  -29.7514	   11.7155
 0.14445	  -29.7510	   11.7140
 0.14450	  -29.7507	   11.7125
 0.14455	  -29.7504	   11.7110
 0.14459	  -29.7500	   11.7095
 0.14464	  -29.7497	   11.7080
 0.14469	  -29.7493	   11.7065
 0.14474	  -29.7490	   11.7050
 0.14478	  -29.7486	   11.7035
 0.14483	  -29.7483	   11.7020
 0.14488	  -29.7479	   11.7004
 0.14492	  -29.7476	   11.6989
 0.14497	  -29.7473	   11.6974
 0.14502	  -29.7469	   11.6958
 0.14507	  -29.7466	   11.6943
 0.14511	  -29.7462	   11.6927
 0.14516	  -29.7459	   11.6912
 0.14521	  -29.7455	   11.6896
 0.14526	  -29.7451	   11.6881
 0.14530	  -29.7448	   11.6865
 0.14535	  -29.7444	   11.6850
 0.14540	  -29.7441	   11.6834
 0.14544	  -29.7437	   11.6818
 0.14549	  -29.7434	   11.6802
 0.14554	  -29.7430	   11.6786
 0.14559	  -29.7427	   11.6770
 0.14563	  -29.7423	   11.6755
 0.14568	  -29.7419	   11.6739
 0.14573	  -29.7416	   11.6723
 0.14578	  -29.7412	   11.6707
 0.14582	  -29.7408	   11.6691
 0.14587	  -29.7405	   11.6674
 0.14592	  -29.7401	   11.6658
 0.14597	  -29.7397	   11.6642
 0.14601	  -29.7394	   11.6626
 0.14606	  -29.7390	   11.6609
 0.14611	  -29.7386	   11.6593
 0.14615	  -29.7383	   11.6577
 0.14620	  -29.7379	   11.6560
 0.14625	  -29.7375	   11.6544
 0.14630	  -29.7371	   11.6527
 0.14634	  -29.7368	   11.6511
 0.14639	  -29.7364	   11.6494
 0.14644	  -29.7360	   11.6478
 0.14649	  -29.7356	   11.6461
 0.14653	  -29.7353	   11.6444
 0.14658	  -29.7349	   11.6427
 0.14663	  -29.7345	   11.6411
 0.14667	  -29.7341	   11.6394
 0.14672	  -29.7337	   11.6377
 0.14677	  -29.7334	   11.6360
 0.14682	  -29.7330	   11.6343
 0.14686	  -29.7326	   11.6326
 0.14691	  -29.7322	   11.6309
 0.14696	  -29.7318	   11.6292
 0.14701	  -29.7314	   11.6275
 0.14705	  -29.7310	   11.6258
 0.14710	  -29.7306	   11.6241
 0.14715	  -29.7303	   11.6224
 0.14719	  -29.7299	   11.6206
 0.14724	  -29.7295	   11.6189
 0.14729	  -29.7291	   11.6172
 0.14734	  -29.7287	   11.6154
 0.14738	  -29.7283	   11.6137
 0.14743	  -29.7279	   11.6119
 0.14748	  -29.7275	   11.6102
 0.14753	  -29.7271	   11.6084
 0.14757	  -29.7267	   11.6067
 0.14762	  -29.7263	   11.6049
 0.14767	  -29.7259	   11.6032
 0.14771	  -29.7255	   11.6014
 0.14776	  -29.7251	   11.5996
 0.14781	  -29.7247	   11.5978
 0.14786	  -29.7243	   11.5961
 0.14790	  -29.7239	   11.5943
 0.14795	  -29.7235	   11.5925
 0.14800	  -29.7231	   11.5907
 0.14805	  -29.7227	   11.5889
 0.14809	  -29.7223	   11.5871
 0.14814	  -29.7219	   11.5853
 0.14819	  -29.7215	   11.5835
 0.14823	  -29.7210	   11.5817
 0.14828	  -29.7206	   11.5799
 0.14833	  -29.7202	   11.5781
 0.14838	  -29.7198	   11.5763
 0.14842	  -29.7194	   11.5745
 0.14847	  -29.7190	   11.5726
 0.14852	  -29.7186	   11.5708
 0.14857	  -29.7182	   11.5690
 0.14861	  -29.7177	   11.5671
 0.14866	  -29.7173	   11.5653
 0.14871	  -29.7169	   11.5634
 0.14875	  -29.7165	   11.5616
 0.14880	  -29.7161	   11.5597
 0.14885	  -29.7156	   11.5579
 0.14890	  -29.7152	   11.5560
 0.14894	  -29.7148	   11.5542
 0.14899	  -29.7144	   11.5523
 0.14904	  -29.7140	   11.5504
 0.14909	  -29.7135	   11.5486
 0.14913	  -29.7131	   11.5467
 0.14918	  -29.7127	   11.5448
 0.14923	  -29.7123	   11.5429
 0.14927	  -29.7118	   11.5411
 0.14932	  -29.7114	   11.5392
 0.14937	  -29.7110	   11.5373
 0.14942	  -29.7105	   11.5354
 0.14946	  -29.7101	   11.5335
 0.14951	  -29.7097	   11.5316
 0.14956	  -29.7093	   11.5297
 0.14961	  -29.7088	   11.5278
 0.14965	  -29.7084	   11.5259
 0.14970	  -29.7080	   11.5239
 0.14975	  -29.7075	   11.5220
 0.14979	  -29.7071	   11.5201
 0.14984	  -29.7066	   11.5182
 0.14989	  -29.7062	   11.5163
 0.14994	  -29.7058	   11.5143
 0.14998	  -29.7053	   11.5124
 0.15003	  -29.7049	   11.5105
 0.15008	  -29.7045	   11.5085
 0.15013	  -29.7040	   11.5066
 0.15017	  -29.7036	   11.5046
 0.15022	  -29.7031	   11.5027
 0.15027	  -29.7027	   11.5007
 0.15031	  -29.7022	   11.4988
 0.15036	  -29.7018	   11.4968
 0.15041	  -29.7014	   11.4948
 0.15046	  -29.7009	   11.4929
 0.15050	  -29.7005	   11.4909
 0.15055	  -29.7000	   11.4890
 0.15060	  -29.6996	   11.4870
 0.15065	  -29.6991	   11.4850
 0.15069	  -29.6987	   11.4830
 0.15074	  -29.6982	   11.4810
 0.15079	  -29.6978	   11.4790
 0.15083	  -29.6973	   11.4771
 0.15088	  -29.6969	   11.4751
 0.15093	  -29.6964	   11.4731
 0.15098	  -29.6960	   11.4711
 0.15102	  -29.6955	   11.4691
 0.15107	  -29.6950	   11.4671
 0.15112	  -29.6946	   11.4650
 0.15117	  -29.6941	   11.4630
 0.15121	  -29.6937	   11.4610
 0.15126	  -29.6932	   11.4590
 0.15131	  -29.6928	   11.4570
 0.15135	  -29.6923	   11.4550
 0.15140	  -29.6918	   11.4529
 0.15145	  -29.6914	   11.4509
 0.15150	  -29.6909	   11.4489
 0.15154	  -29.6905	   11.4468
 0.15159	  -29.6900	   11.4448
 0.15164	  -29.6895	   11.4427
 0.15169	  -29.6891	   11.4407
 0.15173	  -29.6886	   11.4387
 0.15178	  -29.6882	   11.4366
 0.15183	  -29.6877	   11.4345
 0.15187	  -29.6872	   11.4325
 0.15192	  -29.6867	   11.4304
 0.15197	  -29.6863	   11.4284
 0.15202	  -29.6858	   11.4263
 0.15206	  -29.6853	   11.4242
 0.15211	  -29.6849	   11.4222
 0.15216	  -29.6844	   11.4201
 0.15221	  -29.6839	   11.4180
 0.15225	  -29.6835	   11.4159
 0.15230	  -29.6830	   11.4139
 0.15235	  -29.6825	   11.4118
 0.15239	  -29.6821	   11.4097
 0.15244	  -29.6816	   11.4076
 0.15249	  -29.6811	   11.4055
 0.15254	  -29.6806	   11.4034
 0.15258	  -29.6802	   11.4013
 0.15263	  -29.6797	   11.3992
 0.15268	  -29.6792	   11.3971
 0.15273	  -29.6787	   11.3950
 0.15277	  -29.6782	   11.3929
 0.15282	  -29.6778	   11.3908
 0.15287	  -29.6773	   11.3887
 0.15292	  -29.6768	   11.3865
 0.15296	  -29.6763	   11.3844
 0.15301	  -29.6758	   11.3823
 0.15306	  -29.6754	   11.3802
 0.15310	  -29.6749	   11.3780
 0.15315	  -29.6744	   11.3759
 0.15320	  -29.6739	   11.3738
 0.15325	  -29.6734	   11.3716
 0.15329	  -29.6729	   11.3695
 0.15334	  -29.6725	   11.3673
 0.15339	  -29.6720	   11.3652
 0.15344	  -29.6715	   11.3630
 0.15348	  -29.6710	   11.3609
 0.15353	  -29.6705	   11.3588
 0.15358	  -29.6700	   11.3566
 0.15362	  -29.6695	   11.3544
 0.15367	  -29.6690	   11.3523
 0.15372	  -29.6685	   11.3501
 0.15377	  -29.6681	   11.3479
 0.15381	  -29.6676	   11.3458
 0.15386	  -29.6671	   11.3436
 0.15391	  -29.6666	   11.3414
 0.15396	  -29.6661	   11.3392
 0.15400	  -29.6656	   11.3371
 0.15405	  -29.6651	   11.3349
 0.15410	  -29.6646	   11.3327
 0.15414	  -29.6641	   11.3305
 0.15419	  -29.6636	   11.3283
 0.15424	  -29.6631	   11.3261
 0.15429	  -29.6626	   11.3239
 0.15433	  -29.6621	   11.3217
 0.15438	  -29.6616	   11.3195
 0.15443	  -29.6611	   11.3173
 0.15448	  -29.6606	   11.3151
 0.15452	  -29.6601	   11.3129
 0.15457	  -29.6596	   11.3107
 0.15462	  -29.6591	   11.3085
 0.15466	  -29.6586	   11.3063
 0.15471	  -29.6581	   11.3041
 0.15476	  -29.6576	   11.3018
 0.15481	  -29.6571	   11.2996
 0.15485	  -29.6566	   11.2974
 0.15490	  -29.6561	   11.2951
 0.15495	  -29.6556	   11.2929
 0.15500	  -29.6551	   11.2907
 0.15504	  -29.6546	   11.2884
 0.15509	  -29.6541	   11.2862
 0.15514	  -29.6535	   11.2840
 0.15518	  -29.6530	   11.2817
 0.15523	  -29.6525	   11.2795
 0.15528	  -29.6520	   11.2772
 0.15533	  -29.6515	   11.2750
 0.15537	  -29.6510	   11.2727
 0.15542	  -29.6505	   11.2705
 0.15547	  -29.6500	   11.2682
 0.15552	  -29.6495	   11.2660
 0.15556	  -29.6489	   11.2637
 0.15561	  -29.6484	   11.2614
 0.15566	  -29.6479	   11.2592
 0.15570	  -29.6474	   11.2569
 0.15575	  -29.6469	   11.2546
 0.15580	  -29.6464	   11.2523
 0.15585	  -29.6459	   11.2501
 0.15589	  -29.6453	   11.2478
 0.15594	  -29.6448	   11.2455
 0.15599	  -29.6443	   11.2432
 0.15604	  -29.6438	   11.2409
 0.15608	  -29.6433	   11.2386
 0.15613	  -29.6427	   11.2363
 0.15618	  -29.6422	   11.2340
 0.15622	  -29.6417	   11.2317
 0.15627	  -29.6412	   11.2294
 0.15632	  -29.6407	   11.2271
 0.15637	  -29.6401	   11.2248
 0.15641	  -29.6396	   11.2225
 0.15646	  -29.6391	   11.2202
 0.15651	  -29.6386	   11.2179
 0.15656	  -29.6380	   11.2156
 0.15660	  -29.6375	   11.2133
 0.15665	  -29.6370	   11.2109
 0.15670	  -29.6365	   11.2086
 0.15674	  -29.6359	   11.2063
 0.15679	  -29.6354	   11.2040
 0.15684	  -29.6349	   11.2016
 0.15689	  -29.6344	   11.1993
 0.15693	  -29.6338	   11.1970
 0.15698	  -29.6333	   11.1946
 0.15703	  -29.6328	   11.1923
 0.15708	  -29.6322	   11.1899
 0.15712	  -29.6317	   11.1876
 0.15717	  -29.6312	   11.1853
 0.15722	  -29.6306	   11.1829
 0.15726	  -29.6301	   11.1806
 0.15731	  -29.6296	   11.1782
 0.15736	  -29.6290	   11.1758
 0.15741	  -29.6285	   11.1735
 0.15745	  -29.6280	   11.1711
 0.15750	  -29.6274	   11.1687
 0.15755	  -29.6269	   11.1664
 0.15760	  -29.6264	   11.1640
 0.15764	  -29.6258	   11.1616
 0.15769	  -29.6253	   11.1593
 0.15774	  -29.6247	   11.1569
 0.15778	  -29.6242	   11.1545
 0.15783	  -29.6237	   11.1521
 0.15788	  -29.6231	   11.1497
 0.15793	  -29.6226	   11.1474
 0.15797	  -29.6220	   11.1450
 0.15802	  -29.6215	   11.1426
 0.15807	  -29.6210	   11.1402
 0.15812	  -29.6204	   11.1378
 0.15816	  -29.6199	   11.1354
 0.15821	  -29.6193	   11.1330
 0.15826	  -29.6188	   11.1306
 0.15830	  -29.6182	   11.1282
 0.15835	  -29.6177	   11.1258
 0.15840	  -29.6171	   11.1234
 0.15845	  -29.6166	   11.1210
 0.15849	  -29.6161	   11.1186
 0.15854	  -29.6155	   11.1161
 0.15859	  -29.6150	   11.1137
 0.15864	  -29.6144	   11.1113
 0.15868	  -29.6139	   11.1089
 0.15873	  -29.6133	   11.1064
 0.15878	  -29.6128	   11.1040
 0.15882	  -29.6122	   11.1016
 0.15887	  -29.6117	   11.0991
 0.15892	  -29.6111	   11.0967
 0.15897	  -29.6105	   11.0943
 0.15901	  -29.6100	   11.0918
 0.15906	  -29.6094	   11.0894
 0.15911	  -29.6089	   11.0869
 0.15916	  -29.6083	   11.0845
 0.15920	  -29.6078	   11.0820
 0.15925	  -29.6072	   11.0796
 0.15930	  -29.6067	   11.0771
 0.15935	  -29.6061	   11.0747
 0.15939	  -29.6056	   11.0722
 0.15944	  -29.6050	   11.0697
 0.15949	  -29.6044	   11.0673
 0.15953	  -29.6039	   11.0648
 0.15958	  -29.6033	   11.0623
 0.15963	  -29.6028	   11.0599
 0.15968	  -29.6022	   11.0574
 0.15972	  -29.6016	   11.0549
 0.15977	  -29.6011	   11.0524
 0.15982	  -29.6005	   11.0499
 0.15987	  -29.5999	   11.0474
 0.15991	  -29.5994	   11.0450
 0.15996	  -29.5988	   11.0425
 0.16001	  -29.5982	   11.0400
 0.16005	  -29.5977	   11.0375
 0.16010	  -29.5971	   11.0350
 0.16015	  -29.5966	   11.0325
 0.16020	  -29.5960	   11.0300
 0.16024	  -29.5954	   11.0275
 0.16029	  -29.5948	   11.0250
 0.16034	  -29.5943	   11.0225
 0.16039	  -29.5937	   11.0199
 0.16043	  -29.5931	   11.0174
 0.16048	  -29.5926	   11.0149
 0.16053	  -29.5920	   11.0124
 0.16057	  -29.5914	   11.0099
 0.16062	  -29.5908	   11.0074
 0.16067	  -29.5903	   11.0048
 0.16072	  -29.5897	   11.0023
 0.16076	  -29.5891	   10.9998
 0.16081	  -29.5886	   10.9972
 0.16086	  -29.5880	   10.9947
 0.16091	  -29.5874	   10.9921
 0.16095	  -29.5868	   10.9896
 0.16100	  -29.5862	   10.9870
 0.16105	  -29.5857	   10.9845
 0.16109	  -29.5851	   10.9819
 0.16114	  -29.5845	   10.9794
 0.16119	  -29.5839	   10.9768
 0.16124	  -29.5833	   10.9743
 0.16128	  -29.5828	   10.9717
 0.16133	  -29.5822	   10.9692
 0.16138	  -29.5816	   10.9666
 0.16143	  -29.5810	   10.9640
 0.16147	  -29.5804	   10.9615
 0.16152	  -29.5799	   10.9589
 0.16157	  -29.5793	   10.9563
 0.16161	  -29.5787	   10.9537
 0.16166	  -29.5781	   10.9512
 0.16171	  -29.5775	   10.9486
 0.16176	  -29.5769	   10.9460
 0.16180	  -29.5764	   10.9434
 0.16185	  -29.5758	   10.9408
 0.16190	  -29.5752	   10.9382
 0.16195	  -29.5746	   10.9356
 0.16199	  -29.5740	   10.9330
 0.16204	  -29.5734	   10.9304
 0.16209	  -29.5728	   10.9278
 0.16213	  -29.5722	   10.9252
 0.16218	  -29.5716	   10.9226
 0.16223	  -29.5710	   10.9200
 0.16228	  -29.5705	   10.9174
 0.16232	  -29.5699	   10.9147
 0.16237	  -29.5693	   10.9121
 0.16242	  -29.5687	   10.9095
 0.16247	  -29.5681	   10.9069
 0.16251	  -29.5675	   10.9043
 0.16256	  -29.5669	   10.9016
 0.16261	  -29.5663	   10.8990
 0.16265	  -29.5657	   10.8964
 0.16270	  -29.5651	   10.8937
 0.16275	  -29.5645	   10.8911
 0.16280	  -29.5639	   10.8884
 0.16284	  -29.5633	   10.8858
 0.16289	  -29.5627	   10.8831
 0.16294	  -29.5621	   10.8805
 0.16299	  -29.5615	   10.8778
 0.16303	  -29.5609	   10.8752
 0.16308	  -29.5603	   10.8725
 0.16313	  -29.5597	   10.8699
 0.16317	  -29.5591	   10.8672
 0.16322	  -29.5585	   10.8645
 0.16327	  -29.5579	   10.8619
 0.16332	  -29.5573	   10.8592
 0.16336	  -29.5567	   10.8565
 0.16341	  -29.5560	   10.8538
 0.16346	  -29.5554	   10.8512
 0.16351	  -29.5548	   10.8485
 0.16355	  -29.5542	   10.8458
 0.16360	  -29.5536	   10.8431
 0.16365	  -29.5530	   10.8404
 0.16369	  -29.5524	   10.8377
 0.16374	  -29.5518	   10.8350
 0.16379	  -29.5512	   10.8323
 0.16384	  -29.5506	   10.8296
 0.16388	  -29.5499	   10.8269
 0.16393	  -29.5493	   10.8242
 0.16398	  -29.5487	   10.8215
 0.16403	  -29.5481	   10.8188
 0.16407	  -29.5475	   10.8161
 0.16412	  -29.5469	   10.8133
 0.16417	  -29.5463	   10.8106
 0.16421	  -29.5456	   10.8079
 0.16426	  -29.5450	   10.8052
 0.16431	  -29.5444	   10.8024
 0.16436	  -29.5438	   10.7997
 0.16440	  -29.5432	   10.7970
 0.16445	  -29.5425	   10.7942
 0.16450	  -29.5419	   10.7915
 0.16455	  -29.5413	   10.7888
 0.16459	  -29.5407	   10.7860
 0.16464	  -29.5401	   10.7833
 0.16469	  -29.5394	   10.7805
 0.16473	  -29.5388	   10.7777
 0.16478	  -29.5382	   10.7750
 0.16483	  -29.5375	   10.7722
 0.16488	  -29.5369	   10.7695
 0.16492	  -29.5363	   10.7667
 0.16497	  -29.5357	   10.7639
 0.16502	  -29.5350	   10.7612
 0.16507	  -29.5344	   10.7584
 0.16511	  -29.5338	   10.7556
 0.16516	  -29.5331	   10.7528
 0.16521	  -29.5325	   10.7500
 0.16525	  -29.5319	   10.7473
 0.16530	  -29.5313	   10.7445
 0.16535	  -29.5306	   10.7417
 0.16540	  -29.5300	   10.7389
 0.16544	  -29.5294	   10.7361
 0.16549	  -29.5287	   10.7333
 0.16554	  -29.5281	   10.7305
 0.16559	  -29.5275	   10.7277
 0.16563	  -29.5268	   10.7249
 0.16568	  -29.5262	   10.7220
 0.16573	  -29.5255	   10.7192
 0.16577	  -29.5249	   10.7164
 0.16582	  -29.5243	   10.7136
 0.16587	  -29.5236	   10.7108
 0.16592	  -29.5230	   10.7080
 0.16596	  -29.5223	   10.7051
 0.16601	  -29.5217	   10.7023
 0.16606	  -29.5210	   10.6995
 0.16611	  -29.5204	   10.6966
 0.16615	  -29.5198	   10.6938
 0.16620	  -29.5191	   10.6909
 0.16625	  -29.5185	   10.6881
 0.16630	  -29.5178	   10.6852
 0.16634	  -29.5172	   10.6824
 0.16639	  -29.5165	   10.6795
 0.16644	  -29.5159	   10.6767
 0.16648	  -29.5152	   10.6738
 0.16653	  -29.5146	   10.6709
 0.16658	  -29.5139	   10.6681
 0.16663	  -29.5133	   10.6652
 0.16667	  -29.5126	   10.6623
 0.16672	  -29.5120	   10.6595
 0.16677	  -29.5113	   10.6566
 0.16682	  -29.5107	   10.6537
 0.16686	  -29.5100	   10.6508
 0.16691	  -29.5094	   10.6479
 0.16696	  -29.5087	   10.6450
 0.16700	  -29.5081	   10.6421
 0.16705	  -29.5074	   10.6392
 0.16710	  -29.5068	   10.6363
 0.16715	  -29.5061	   10.6334
 0.16719	  -29.5054	   10.6305
 0.16724	  -29.5048	   10.6276
 0.16729	  -29.5041	   10.6247
 0.16734	  -29.5035	   10.6218
 0.16738	  -29.5028	   10.6189
 0.16743	  -29.5021	   10.6159
 0.16748	  -29.5015	   10.6130
 0.16752	  -29.5008	   10.6101
 0.16757	  -29.5001	   10.6072
 0.16762	  -29.4995	   10.6042
 0.16767	  -29.4988	   10.6013
 0.16771	  -29.4981	   10.5984
 0.16776	  -29.4975	   10.5954
 0.16781	  -29.4968	   10.5925
 0.16786	  -29.4961	   10.5895
 0.16790	  -29.4955	   10.5866
 0.16795	  -29.4948	   10.5836
 0.16800	  -29.4941	   10.5807
 0.16804	  -29.4935	   10.5777
 0.16809	  -29.4928	   10.5747
 0.16814	  -29.4921	   10.5718
 0.16819	  -29.4914	   10.5688
 0.16823	  -29.4908	   10.5658
 0.16828	  -29.4901	   10.5628
 0.16833	  -29.4894	   10.5599
 0.16838	  -29.4887	   10.5569
 0.16842	  -29.4881	   10.5539
 0.16847	  -29.4874	   10.5509
 0.16852	  -29.4867	   10.5479
 0.16856	  -29.4860	   10.5449
 0.16861	  -29.4854	   10.5419
 0.16866	  -29.4847	   10.5389
 0.16871	  -29.4840	   10.5359
 0.16875	  -29.4833	   10.5329
 0.16880	  -29.4826	   10.5299
 0.16885	  -29.4819	   10.5269
 0.16890	  -29.4812	   10.5239
 0.16894	  -29.4806	   10.5208
 0.16899	  -29.4799	   10.5178
 0.16904	  -29.4792	   10.5148
 0.16908	  -29.4785	   10.5118
 0.16913	  -29.4778	   10.5087
 0.16918	  -29.4771	   10.5057
 0.16923	  -29.4764	   10.5027
 0.16927	  -29.4758	   10.4996
 0.16932	  -29.4751	   10.4966
 0.16937	  -29.4744	   10.4935
 0.16942	  -29.4737	   10.4905
 0.16946	  -29.4730	   10.4874
 0.16951	  -29.4723	   10.4844
 0.16956	  -29.4716	   10.4813
 0.16960	  -29.4709	   10.4782
 0.16965	  -29.4702	   10.4752
 0.16970	  -29.4695	   10.4721
 0.16975	  -29.4688	   10.4690
 0.16979	  -29.4681	   10.4659
 0.16984	  -29.4674	   10.4629
 0.16989	  -29.4667	   10.4598
 0.16994	  -29.4660	   10.4567
 0.16998	  -29.4653	   10.4536
 0.17003	  -29.4646	   10.4505
 0.17008	  -29.4639	   10.4474
 0.17012	  -29.4632	   10.4443
 0.17017	  -29.4625	   10.4412
 0.17022	  -29.4618	   10.4381
 0.17027	  -29.4611	   10.4350
 0.17031	  -29.4604	   10.4319
 0.17036	  -29.4597	   10.4288
 0.17041	  -29.4590	   10.4257
 0.17046	  -29.4583	   10.4225
 0.17050	  -29.4576	   10.4194
 0.17055	  -29.4569	   10.4163
 0.17060	  -29.4562	   10.4131
 0.17064	  -29.4554	   10.4100
 0.17069	  -29.4547	   10.4069
 0.17074	  -29.4540	   10.4037
 0.17079	  -29.4533	   10.4006
 0.17083	  -29.4526	   10.3974
 0.17088	  -29.4519	   10.3943
 0.17093	  -29.4512	   10.3911
 0.17098	  -29.4505	   10.3880
 0.17102	  -29.4497	   10.3848
 0.17107	  -29.4490	   10.3817
 0.17112	  -29.4483	   10.3785
 0.17116	  -29.4476	   10.3753
 0.17121	  -29.4469	   10.3722
 0.17126	  -29.4461	   10.3690
 0.17131	  -29.4454	   10.3658
 0.17135	  -29.4447	   10.3626
 0.17140	  -29.4440	   10.3594
 0.17145	  -29.4433	   10.3562
 0.17150	  -29.4425	   10.3530
 0.17154	  -29.4418	   10.3499
 0.17159	  -29.4411	   10.3467
 0.17164	  -29.4404	   10.3435
 0.17168	  -29.4396	   10.3402
 0.17173	  -29.4389	   10.3370
 0.17178	  -29.4382	   10.3338
 0.17183	  -29.4374	   10.3306
 0.17187	  -29.4367	   10.3274
 0.17192	  -29.4360	   10.3242
 0.17197	  -29.4353	   10.3209
 0.17202	  -29.4345	   10.3177
 0.17206	  -29.4338	   10.3145
 0.17211	  -29.4331	   10.3112
 0.17216	  -29.4323	   10.3080
 0.17220	  -29.4316	   10.3048
 0.17225	  -29.4309	   10.3015
 0.17230	  -29.4301	   10.2983
 0.17235	  -29.4294	   10.2950
 0.17239	  -29.4287	   10.2918
 0.17244	  -29.4279	   10.2885
 0.17249	  -29.4272	   10.2853
 0.17254	  -29.4264	   10.2820
 0.17258	  -29.4257	   10.2787
 0.17263	  -29.4249	   10.2755
 0.17268	  -29.4242	   10.2722
 0.17272	  -29.4235	   10.2689
 0.17277	  -29.4227	   10.2657
 0.17282	  -29.4220	   10.2624
 0.17287	  -29.4212	   10.2591
 0.17291	  -29.4205	   10.2558
 0.17296	  -29.4197	   10.2525
 0.17301	  -29.4190	   10.2492
 0.17306	  -29.4183	   10.2459
 0.17310	  -29.4175	   10.2426
 0.17315	  -29.4168	   10.2393
 0.17320	  -29.4160	   10.2360
 0.17325	  -29.4153	   10.2327
 0.17329	  -29.4145	   10.2294
 0.17334	  -29.4138	   10.2261
 0.17339	  -29.4130	   10.2227
 0.17343	  -29.4122	   10.2194
 0.17348	  -29.4115	   10.2161
 0.17353	  -29.4107	   10.2127
 0.17358	  -29.4100	   10.2094
 0.17362	  -29.4092	   10.2061
 0.17367	  -29.4085	   10.2027
 0.17372	  -29.4077	   10.1994
 0.17377	  -29.4069	   10.1960
 0.17381	  -29.4062	   10.1927
 0.17386	  -29.4054	   10.1893
 0.17391	  -29.4047	   10.1860
 0.17395	  -29.4039	   10.1826
 0.17400	  -29.4032	   10.1793
 0.17405	  -29.4024	   10.1759
 0.17410	  -29.4016	   10.1725
 0.17414	  -29.4009	   10.1692
 0.17419	  -29.4001	   10.1658
 0.17424	  -29.3993	   10.1624
 0.17429	  -29.3986	   10.1591
 0.17433	  -29.3978	   10.1557
 0.17438	  -29.3970	   10.1523
 0.17443	  -29.3963	   10.1489
 0.17447	  -29.3955	   10.1455
 0.17452	  -29.3947	   10.1421
 0.17457	  -29.3940	   10.1387
 0.17462	  -29.3932	   10.1353
 0.17466	  -29.3924	   10.1319
 0.17471	  -29.3916	   10.1285
 0.17476	  -29.3909	   10.1251
 0.17481	  -29.3901	   10.1217
 0.17485	  -29.3893	   10.1183
 0.17490	  -29.3885	   10.1148
 0.17495	  -29.3878	   10.1114
 0.17499	  -29.3870	   10.1080
 0.17504	  -29.3862	   10.1046
 0.17509	  -29.3854	   10.1011
 0.17514	  -29.3847	   10.0977
 0.17518	  -29.3839	   10.0943
 0.17523	  -29.3831	   10.0908
 0.17528	  -29.3823	   10.0874
 0.17533	  -29.3815	   10.0839
 0.17537	  -29.3807	   10.0805
 0.17542	  -29.3800	   10.0770
 0.17547	  -29.3792	   10.0736
 0.17551	  -29.3784	   10.0701
 0.17556	  -29.3776	   10.0666
 0.17561	  -29.3768	   10.0632
 0.17566	  -29.3760	   10.0597
 0.17570	  -29.3753	   10.0563
 0.17575	  -29.3745	   10.0528
 0.17580	  -29.3737	   10.0493
 0.17585	  -29.3729	   10.0458
 0.17589	  -29.3721	   10.0424
 0.17594	  -29.3713	   10.0389
 0.17599	  -29.3705	   10.0354
 0.17603	  -29.3697	   10.0319
 0.17608	  -29.3689	   10.0284
 0.17613	  -29.3681	   10.0249
 0.17618	  -29.3674	   10.0214
 0.17622	  -29.3666	   10.0179
 0.17627	  -29.3658	   10.0144
 0.17632	  -29.3650	   10.0109
 0.17637	  -29.3642	   10.0074
 0.17641	  -29.3634	   10.0039
 0.17646	  -29.3626	   10.0003
 0.17651	  -29.3618	    9.9968
 0.17655	  -29.3610	    9.9933
 0.17660	  -29.3602	    9.9898
 0.17665	  -29.3594	    9.9863
 0.17670	  -29.3586	    9.9827
 0.17674	  -29.3578	    9.9792
 0.17679	  -29.3570	    9.9757
 0.17684	  -29.3562	    9.9721
 0.17689	  -29.3554	    9.9686
 0.17693	  -29.3546	    9.9650
 0.17698	  -29.3538	    9.9615
 0.17703	  -29.3530	    9.9580
 0.17707	  -29.3522	    9.9544
 0.17712	  -29.3514	    9.9508
 0.17717	  -29.3506	    9.9473
 0.17722	  -29.3498	    9.9437
 0.17726	  -29.3489	    9.9402
 0.17731	  -29.3481	    9.9366
 0.17736	  -29.3473	    9.9330
 0.17741	  -29.3465	    9.9295
 0.17745	  -29.3457	    9.9259
 0.17750	  -29.3449	    9.9223
 0.17755	  -29.3441	    9.9187
 0.17759	  -29.3433	    9.9152
 0.17764	  -29.3425	    9.9116
 0.17769	  -29.3417	    9.9080
 0.17774	  -29.3408	    9.9044
 0.17778	  -29.3400	    9.9008
 0.17783	  -29.3392	    9.8972
 0.17788	  -29.3384	    9.8936
 0.17793	  -29.3376	    9.8900
 0.17797	  -29.3368	    9.8864
 0.17802	  -29.3360	    9.8828
 0.17807	  -29.3351	    9.8792
 0.17811	  -29.3343	    9.8756
 0.17816	  -29.3335	    9.8720
 0.17821	  -29.3327	    9.8684
 0.17826	  -29.3319	    9.8648
 0.17830	  -29.3310	    9.8612
 0.17835	  -29.3302	    9.8575
 0.17840	  -29.3294	    9.8539
 0.17845	  -29.3286	    9.8503
 0.17849	  -29.3278	    9.8467
 0.17854	  -29.3269	    9.8430
 0.17859	  -29.3261	    9.8394
 0.17863	  -29.3253	    9.8358
 0.17868	  -29.3245	    9.8322
 0.17873	  -29.3236	    9.8285
 0.17878	  -29.3228	    9.8249
 0.17882	  -29.3220	    9.8212
 0.17887	  -29.3212	    9.8176
 0.17892	  -29.3203	    9.8139
 0.17897	  -29.3195	    9.8103
 0.17901	  -29.3187	    9.8066
 0.17906	  -29.3178	    9.8030
 0.17911	  -29.3170	    9.7993
 0.17915	  -29.3162	    9.7957
 0.17920	  -29.3154	    9.7920
 0.17925	  -29.3145	    9.7884
 0.17930	  -29.3137	    9.7847
 0.17934	  -29.3129	    9.7810
 0.17939	  -29.3120	    9.7774
 0.17944	  -29.3112	    9.7737
 0.17949	  -29.3104	    9.7700
 0.17953	  -29.3095	    9.7663
 0.17958	  -29.3087	    9.7627
 0.17963	  -29.3079	    9.7590
 0.17967	  -29.3070	    9.7553
 0.17972	  -29.3062	    9.7516
 0.17977	  -29.3054	    9.7479
 0.17982	  -29.3045	    9.7442
 0.17986	  -29.3037	    9.7406
 0.17991	  -29.3029	    9.7369
 0.17996	  -29.3020	    9.7332
 0.18001	  -29.3012	    9.7295
 0.18005	  -29.3004	    9.7258
 0.18010	  -29.2995	    9.7221
 0.18015	  -29.2987	    9.7184
 0.18020	  -29.2978	    9.7147
 0.18024	  -29.2970	    9.7110
 0.18029	  -29.2962	    9.7073
 0.18034	  -29.2953	    9.7035
 0.18038	  -29.2945	    9.6998
 0.18043	  -29.2936	    9.6961
 0.18048	  -29.2928	    9.6924
 0.18053	  -29.2919	    9.6887
 0.18057	  -29.2911	    9.6850
 0.18062	  -29.2903	    9.6813
 0.18067	  -29.2894	    9.6775
 0.18072	  -29.2886	    9.6738
 0.18076	  -29.2877	    9.6701
 0.18081	  -29.2869	    9.6664
 0.18086	  -29.2860	    9.6626
 0.18090	  -29.2852	    9.6589
 0.18095	  -29.2843	    9.6552
 0.18100	  -29.2835	    9.6514
 0.18105	  -29.2827	    9.6477
 0.18109	  -29.2818	    9.6440
 0.18114	  -29.2810	    9.6402
 0.18119	  -29.2801	    9.6365
 0.18124	  -29.2793	    9.6327
 0.18128	  -29.2784	    9.6290
 0.18133	  -29.2776	    9.6252
 0.18138	  -29.2767	    9.6215
 0.18142	  -29.2759	    9.6177
 0.18147	  -29.2750	    9.6140
 0.18152	  -29.2741	    9.6102
 0.18157	  -29.2733	    9.6065
 0.18161	  -29.2724	    9.6027
 0.18166	  -29.2716	    9.5990
 0.18171	  -29.2707	    9.5952
 0.18176	  -29.2699	    9.5914
 0.18180	  -29.2690	    9.5877
 0.18185	  -29.2682	    9.5839
 0.18190	  -29.2673	    9.5801
 0.18194	  -29.2665	    9.5764
 0.18199	  -29.2656	    9.5726
 0.18204	  -29.2648	    9.5688
 0.18209	  -29.2639	    9.5650
 0.18213	  -29.2631	    9.5613
 0.18218	  -29.2622	    9.5575
 0.18223	  -29.2614	    9.5537
 0.18228	  -29.2605	    9.5499
 0.18232	  -29.2596	    9.5462
 0.18237	  -29.2588	    9.5424
 0.18242	  -29.2579	    9.5386
 0.18246	  -29.2571	    9.5348
 0.18251	  -29.2562	    9.5310
 0.18256	  -29.2553	    9.5272
 0.18261	  -29.2545	    9.5234
 0.18265	  -29.2536	    9.5197
 0.18270	  -29.2528	    9.5159
 0.18275	  -29.2519	    9.5121
 0.18280	  -29.2510	    9.5083
 0.18284	  -29.2502	    9.5045
 0.18289	  -29.2493	    9.5007
 0.18294	  -29.2485	    9.4969
 0.18298	  -29.2476	    9.4931
 0.18303	  -29.2467	    9.4892
 0.18308	  -29.2459	    9.4854
 0.18313	  -29.2450	    9.4816
 0.18317	  -29.2441	    9.4778
 0.18322	  -29.2433	    9.4740
 0.18327	  -29.2424	    9.4702
 0.18332	  -29.2416	    9.4664
 0.18336	  -29.2407	    9.4626
 0.18341	  -29.2398	    9.4588
 0.18346	  -29.2390	    9.4549
 0.18350	  -29.2381	    9.4511
 0.18355	  -29.2372	    9.4473
 0.18360	  -29.2364	    9.4435
 0.18365	  -29.2355	    9.4397
 0.18369	  -29.2346	    9.4358
 0.18374	  -29.2338	    9.4320
 0.18379	  -29.2329	    9.4282
 0.18384	  -29.2320	    9.4243
 0.18388	  -29.2311	    9.4205
 0.18393	  -29.2303	    9.4167
 0.18398	  -29.2294	    9.4129
 0.18402	  -29.2285	    9.4090
 0.18407	  -29.2277	    9.4052
 0.18412	  -29.2268	    9.4013
 0.18417	  -29.2259	    9.3975
 0.18421	  -29.2251	    9.3936
 0.18426	  -29.2242	    9.3898
 0.18431	  -29.2233	    9.3860
 0.18436	  -29.2224	    9.3821
 0.18440	  -29.2216	    9.3783
 0.18445	  -29.2207	    9.3744
 0.18450	  -29.2198	    9.3706
 0.18454	  -29.2190	    9.3667
 0.18459	  -29.2181	    9.3629
 0.18464	  -29.2172	    9.3590
 0.18469	  -29.2163	    9.3551
 0.18473	  -29.2155	    9.3513
 0.18478	  -29.2146	    9.3474
 0.18483	  -29.2137	    9.3436
 0.18488	  -29.2128	    9.3397
 0.18492	  -29.2120	    9.3358
 0.18497	  -29.2111	    9.3320
 0.18502	  -29.2102	    9.3281
 0.18506	  -29.2093	    9.3242
 0.18511	  -29.2084	    9.3204
 0.18516	  -29.2076	    9.3165
 0.18521	  -29.2067	    9.3126
 0.18525	  -29.2058	    9.3087
 0.18530	  -29.2049	    9.3049
 0.18535	  -29.2041	    9.3010
 0.18540	  -29.2032	    9.2971
 0.18544	  -29.2023	    9.2932
 0.18549	  -29.2014	    9.2894
 0.18554	  -29.2005	    9.2855
 0.18558	  -29.1997	    9.2816
 0.18563	  -29.1988	    9.2777
 0.18568	  -29.1979	    9.2738
 0.18573	  -29.1970	    9.2699
 0.18577	  -29.1961	    9.2660
 0.18582	  -29.1953	    9.2621
 0.18587	  -29.1944	    9.2582
 0.18592	  -29.1935	    9.2543
 0.18596	  -29.1926	    9.2504
 0.18601	  -29.1917	    9.2465
 0.18606	  -29.1908	    9.2426
 0.18610	  -29.1899	    9.2387
 0.18615	  -29.1891	    9.2348
 0.18620	  -29.1882	    9.2309
 0.18625	  -29.1873	    9.2270
 0.18629	  -29.1864	    9.2231
 0.18634	  -29.1855	    9.2192
 0.18639	  -29.1846	    9.2152
 0.18644	  -29.1837	    9.2113
 0.18648	  -29.1828	    9.2074
 0.18653	  -29.1820	    9.2035
 0.18658	  -29.1811	    9.1996
 0.18662	  -29.1802	    9.1957
 0.18667	  -29.1793	    9.1917
 0.18672	  -29.1784	    9.1878
 0.18677	  -29.1775	    9.1839
 0.18681	  -29.1766	    9.1799
 0.18686	  -29.1757	    9.1760
 0.18691	  -29.1748	    9.1721
 0.18696	  -29.1740	    9.1682
 0.18700	  -29.1731	    9.1642
 0.18705	  -29.1722	    9.1603
 0.18710	  -29.1713	    9.1563
 0.18715	  -29.1704	    9.1524
 0.18719	  -29.1695	    9.1485
 0.18724	  -29.1686	    9.1445
 0.18729	  -29.1677	    9.1406
 0.18733	  -29.1668	    9.1366
 0.18738	  -29.1659	    9.1327
 0.18743	  -29.1650	    9.1287
 0.18748	  -29.1641	    9.1248
 0.18752	  -29.1632	    9.1208
 0.18757	  -29.1623	    9.1168
 0.18762	  -29.1614	    9.1129
 0.18767	  -29.1605	    9.1089
 0.18771	  -29.1596	    9.1049
 0.18776	  -29.1587	    9.1010
 0.18781	  -29.1578	    9.0970
 0.18785	  -29.1569	    9.0930
 0.18790	  -29.1560	    9.0891
 0.18795	  -29.1551	    9.0851
 0.18800	  -29.1542	    9.0811
 0.18804	  -29.1533	    9.0771
 0.18809	  -29.1524	    9.0732
 0.18814	  -29.1515	    9.0692
 0.18819	  -29.1506	    9.0652
 0.18823	  -29.1497	    9.0612
 0.18828	  -29.1488	    9.0572
 0.18833	  -29.1479	    9.0532
 0.18837	  -29.1470	    9.0492
 0.18842	  -29.1461	    9.0452
 0.18847	  -29.1452	    9.0412
 0.18852	  -29.1443	    9.0373
 0.18856	  -29.1434	    9.0333
 0.18861	  -29.1425	    9.0292
 0.18866	  -29.1416	    9.0252
 0.18871	  -29.1407	    9.0212
 0.18875	  -29.1397	    9.0172
 0.18880	  -29.1388	    9.0132
 0.18885	  -29.1379	    9.0092
 0.18889	  -29.1370	    9.0052
 0.18894	  -29.1361	    9.0012
 0.18899	  -29.1352	    8.9972
 0.18904	  -29.1343	    8.9931
 0.18908	  -29.1334	    8.9891
 0.18913	  -29.1325	    8.9851
 0.18918	  -29.1315	    8.9811
 0.18923	  -29.1306	    8.9770
 0.18927	  -29.1297	    8.9730
 0.18932	  -29.1288	    8.9690
 0.18937	  -29.1279	    8.9649
 0.18941	  -29.1270	    8.9609
 0.18946	  -29.1260	    8.9569
 0.18951	  -29.1251	    8.9528
 0.18956	  -29.1242	    8.9488
 0.18960	  -29.1233	    8.9447
 0.18965	  -29.1224	    8.9407
 0.18970	  -29.1215	    8.9366
 0.18975	  -29.1206	    8.9326
 0.18979	  -29.1196	    8.9285
 0.18984	  -29.1187	    8.9245
 0.18989	  -29.1178	    8.9204
 0.18993	  -29.1169	    8.9163
 0.18998	  -29.1160	    8.9123
 0.19003	  -29.1150	    8.9082
 0.19008	  -29.1141	    8.9041
 0.19012	  -29.1132	    8.9001
 0.19017	  -29.1123	    8.8960
 0.19022	  -29.1113	    8.8919
 0.19027	  -29.1104	    8.8879
 0.19031	  -29.1095	    8.8838
 0.19036	  -29.1086	    8.8797
 0.19041	  -29.1076	    8.8756
 0.19045	  -29.1067	    8.8715
 0.19050	  -29.1058	    8.8674
 0.19055	  -29.1049	    8.8633
 0.19060	  -29.1039	    8.8592
 0.19064	  -29.1030	    8.8552
 0.19069	  -29.1021	    8.8511
 0.19074	  -29.1011	    8.8469
 0.19079	  -29.1002	    8.8429
 0.19083	  -29.0993	    8.8387
 0.19088	  -29.0983	    8.8346
 0.19093	  -29.0974	    8.8305
 0.19097	  -29.0965	    8.8264
 0.19102	  -29.0955	    8.8223
 0.19107	  -29.0946	    8.8182
 0.19112	  -29.0937	    8.8141
 0.19116	  -29.0927	    8.8099
 0.19121	  -29.0918	    8.8058
 0.19126	  -29.0909	    8.8017
 0.19131	  -29.0900	    8.7976
 0.19135	  -29.0890	    8.7934
 0.19140	  -29.0881	    8.7893
 0.19145	  -29.0871	    8.7852
 0.19149	  -29.0862	    8.7810
 0.19154	  -29.0853	    8.7769
 0.19159	  -29.0843	    8.7728
 0.19164	  -29.0834	    8.7686
 0.19168	  -29.0824	    8.7645
 0.19173	  -29.0815	    8.7603
 0.19178	  -29.0806	    8.7562
 0.19183	  -29.0796	    8.7520
 0.19187	  -29.0787	    8.7478
 0.19192	  -29.0777	    8.7437
 0.19197	  -29.0768	    8.7395
 0.19201	  -29.0758	    8.7354
 0.19206	  -29.0749	    8.7312
 0.19211	  -29.0740	    8.7270
 0.19216	  -29.0730	    8.7229
 0.19220	  -29.0721	    8.7187
 0.19225	  -29.0711	    8.7145
 0.19230	  -29.0702	    8.7103
 0.19235	  -29.0692	    8.7061
 0.19239	  -29.0683	    8.7020
 0.19244	  -29.0673	    8.6978
 0.19249	  -29.0664	    8.6936
 0.19253	  -29.0654	    8.6894
 0.19258	  -29.0645	    8.6852
 0.19263	  -29.0635	    8.6810
 0.19268	  -29.0626	    8.6768
 0.19272	  -29.0616	    8.6726
 0.19277	  -29.0607	    8.6684
 0.19282	  -29.0597	    8.6642
 0.19287	  -29.0588	    8.6600
 0.19291	  -29.0578	    8.6558
 0.19296	  -29.0569	    8.6516
 0.19301	  -29.0559	    8.6474
 0.19305	  -29.0549	    8.6431
 0.19310	  -29.0540	    8.6389
 0.19315	  -29.0530	    8.6347
 0.19320	  -29.0521	    8.6305
 0.19324	  -29.0511	    8.6263
 0.19329	  -29.0502	    8.6220
 0.19334	  -29.0492	    8.6178
 0.19339	  -29.0482	    8.6136
 0.19343	  -29.0473	    8.6093
 0.19348	  -29.0463	    8.6051
 0.19353	  -29.0453	    8.6008
 0.19358	  -29.0444	    8.5966
 0.19362	  -29.0434	    8.5923
 0.19367	  -29.0425	    8.5881
 0.19372	  -29.0415	    8.5838
 0.19376	  -29.0405	    8.5796
 0.19381	  -29.0396	    8.5753
 0.19386	  -29.0386	    8.5711
 0.19391	  -29.0376	    8.5668
 0.19395	  -29.0367	    8.5625
 0.19400	  -29.0357	    8.5583
 0.19405	  -29.0347	    8.5540
 0.19410	  -29.0338	    8.5497
 0.19414	  -29.0328	    8.5455
 0.19419	  -29.0318	    8.5412
 0.19424	  -29.0309	    8.5369
 0.19428	  -29.0299	    8.5326
 0.19433	  -29.0289	    8.5283
 0.19438	  -29.0280	    8.5241
 0.19443	  -29.0270	    8.5198
 0.19447	  -29.0260	    8.5155
 0.19452	  -29.0250	    8.5112
 0.19457	  -29.0241	    8.5069
 0.19462	  -29.0231	    8.5026
 0.19466	  -29.0221	    8.4983
 0.19471	  -29.0211	    8.4940
 0.19476	  -29.0202	    8.4897
 0.19480	  -29.0192	    8.4854
 0.19485	  -29.0182	    8.4811
 0.19490	  -29.0172	    8.4767
 0.19495	  -29.0162	    8.4724
 0.19499	  -29.0153	    8.4681
 0.19504	  -29.0143	    8.4638
 0.19509	  -29.0133	    8.4595
 0.19514	  -29.0123	    8.4551
 0.19518	  -29.0114	    8.4508
 0.19523	  -29.0104	    8.4465
 0.19528	  -29.0094	    8.4422
 0.19532	  -29.0084	    8.4378
 0.19537	  -29.0074	    8.4335
 0.19542	  -29.0064	    8.4291
 0.19547	  -29.0054	    8.4248
 0.19551	  -29.0045	    8.4205
 0.19556	  -29.0035	    8.4161
 0.19561	  -29.0025	    8.4118
 0.19566	  -29.0015	    8.4074
 0.19570	  -29.0005	    8.4031
 0.19575	  -28.9995	    8.3987
 0.19580	  -28.9986	    8.3943
 0.19584	  -28.9976	    8.3900
 0.19589	  -28.9966	    8.3856
 0.19594	  -28.9956	    8.3812
 0.19599	  -28.9946	    8.3769
 0.19603	  -28.9936	    8.3725
 0.19608	  -28.9926	    8.3681
 0.19613	  -28.9916	    8.3638
 0.19618	  -28.9906	    8.3594
 0.19622	  -28.9896	    8.3550
 0.19627	  -28.9886	    8.3506
 0.19632	  -28.9876	    8.3462
 0.19636	  -28.9867	    8.3419
 0.19641	  -28.9857	    8.3375
 0.19646	  -28.9847	    8.3331
 0.19651	  -28.9837	    8.3287
 0.19655	  -28.9827	    8.3243
 0.19660	  -28.9817	    8.3199
 0.19665	  -28.9807	    8.3155
 0.19670	  -28.9797	    8.3111
 0.19674	  -28.9787	    8.3067
 0.19679	  -28.9777	    8.3023
 0.19684	  -28.9767	    8.2979
 0.19688	  -28.9757	    8.2934
 0.19693	  -28.9747	    8.2890
 0.19698	  -28.9737	    8.2846
 0.19703	  -28.9727	    8.2802
 0.19707	  -28.9717	    8.2758
 0.19712	  -28.9707	    8.2713
 0.19717	  -28.9697	    8.2669
 0.19722	  -28.9687	    8.2625
 0.19726	  -28.9677	    8.2581
 0.19731	  -28.9667	    8.2536
 0.19736	  -28.9657	    8.2492
 0.19740	  -28.9646	    8.2447
 0.19745	  -28.9636	    8.2403
 0.19750	  -28.9626	    8.2359
 0.19755	  -28.9616	    8.2314
 0.19759	  -28.9606	    8.2270
 0.19764	  -28.9596	    8.2225
 0.19769	  -28.9586	    8.2181
 0.19774	  -28.9576	    8.2136
 0.19778	  -28.9566	    8.2092
 0.19783	  -28.9556	    8.2047
 0.19788	  -28.9546	    8.2003
 0.19792	  -28.9535	    8.1958
 0.19797	  -28.9525	    8.1913
 0.19802	  -28.9515	    8.1869
 0.19807	  -28.9505	    8.1824
 0.19811	  -28.9495	    8.1779
 0.19816	  -28.9485	    8.1735
 0.19821	  -28.9475	    8.1690
 0.19826	  -28.9464	    8.1645
 0.19830	  -28.9454	    8.1600
 0.19835	  -28.9444	    8.1555
 0.19840	  -28.9434	    8.1511
 0.19844	  -28.9424	    8.1466
 0.19849	  -28.9414	    8.1421
 0.19854	  -28.9403	    8.1376
 0.19859	  -28.9393	    8.1331
 0.19863	  -28.9383	    8.1286
 0.19868	  -28.9373	    8.1241
 0.19873	  -28.9363	    8.1196
 0.19878	  -28.9352	    8.1151
 0.19882	  -28.9342	    8.1106
 0.19887	  -28.9332	    8.1061
 0.19892	  -28.9322	    8.1016
 0.19896	  -28.9312	    8.0971
 0.19901	  -28.9301	    8.0926
 0.19906	  -28.9291	    8.0881
 0.19911	  -28.9281	    8.0835
 0.19915	  -28.9271	    8.0790
 0.19920	  -28.9261	    8.0745
 0.19925	  -28.9250	    8.0700
 0.19930	  -28.9240	    8.0655
 0.19934	  -28.9230	    8.0609
 0.19939	  -28.9219	    8.0564
 0.19944	  -28.9209	    8.0519
 0.19948	  -28.9199	    8.0473
 0.19953	  -28.9189	    8.0428
 0.19958	  -28.9178	    8.0383
 0.19963	  -28.9168	    8.0337
 0.19967	  -28.9158	    8.0292
 0.19972	  -28.9148	    8.0247
 0.19977	  -28.9137	    8.0201
 0.19982	  -28.9127	    8.0156
 0.19986	  -28.9117	    8.0110
 0.19991	  -28.9106	    8.0065
 0.19996	  -28.9096	    8.0019
 0.20000	  -28.9086	    7.9974
 0.20005	  -28.9075	    7.9928
 0.20010	  -28.9065	    7.9883
 0.20015	  -28.9055	    7.9837
 0.20019	  -28.9044	    7.9791
 0.20024	  -28.9034	    7.9746
 0.20029	  -28.9024	    7.9700
 0.20034	  -28.9013	    7.9654
 0.20038	  -28.9003	    7.9609
 0.20043	  -28.8993	    7.9563
 0.20048	  -28.8982	    7.9517
 0.20053	  -28.8972	    7.9472
 0.20057	  -28.8961	    7.9426
 0.20062	  -28.8951	    7.9380
 0.20067	  -28.8941	    7.9334
 0.20071	  -28.8930	    7.9288
 0.20076	  -28.8920	    7.9243
 0.20081	  -28.8910	    7.9197
 0.20086	  -28.8899	    7.9151
 0.20090	  -28.8889	    7.9105
 0.20095	  -28.8878	    7.9059
 0.20100	  -28.8868	    7.9013
 0.20105	  -28.8858	    7.8967
 0.20109	  -28.8847	    7.8921
 0.20114	  -28.8837	    7.8875
 0.20119	  -28.8826	    7.8829
 0.20123	  -28.8816	    7.8783
 0.20128	  -28.8805	    7.8737
 0.20133	  -28.8795	    7.8691
 0.20138	  -28.8785	    7.8645
 0.20142	  -28.8774	    7.8599
 0.20147	  -28.8764	    7.8553
 0.20152	  -28.8753	    7.8507
 0.20157	  -28.8743	    7.8461
 0.20161	  -28.8732	    7.8415
 0.20166	  -28.8722	    7.8369
 0.20171	  -28.8711	    7.8322
 0.20175	  -28.8701	    7.8276
 0.20180	  -28.8690	    7.8230
 0.20185	  -28.8680	    7.8184
 0.20190	  -28.8669	    7.8137
 0.20194	  -28.8659	    7.8091
 0.20199	  -28.8649	    7.8045
 0.20204	  -28.8638	    7.7999
 0.20209	  -28.8627	    7.7952
 0.20213	  -28.8617	    7.7906
 0.20218	  -28.8606	    7.7860
 0.20223	  -28.8596	    7.7813
 0.20227	  -28.8585	    7.7767
 0.20232	  -28.8575	    7.7721
 0.20237	  -28.8564	    7.7674
 0.20242	  -28.8554	    7.7628
 0.20246	  -28.8543	    7.7581
 0.20251	  -28.8533	    7.7535
 0.20256	  -28.8522	    7.7488
 0.20261	  -28.8512	    7.7442
 0.20265	  -28.8501	    7.7395
 0.20270	  -28.8491	    7.7349
 0.20275	  -28.8480	    7.7302
 0.20279	  -28.8470	    7.7256
 0.20284	  -28.8459	    7.7209
 0.20289	  -28.8449	    7.7163
 0.20294	  -28.8438	    7.7116
 0.20298	  -28.8427	    7.7069
 0.20303	  -28.8417	    7.7023
 0.20308	  -28.8406	    7.6976
 0.20313	  -28.8396	    7.6930
 0.20317	  -28.8385	    7.6883
 0.20322	  -28.8375	    7.6836
 0.20327	  -28.8364	    7.6790
 0.20331	  -28.8353	    7.6743
 0.20336	  -28.8343	    7.6696
 0.20341	  -28.8332	    7.6649
 0.20346	  -28.8321	    7.6603
 0.20350	  -28.8311	    7.6556
 0.20355	  -28.8300	    7.6509
 0.20360	  -28.8290	    7.6462
 0.20365	  -28.8279	    7.6415
 0.20369	  -28.8269	    7.6369
 0.20374	  -28.8258	    7.6322
 0.20379	  -28.8247	    7.6275
 0.20383	  -28.8237	    7.6228
 0.20388	  -28.8226	    7.6181
 0.20393	  -28.8215	    7.6134
 0.20398	  -28.8205	    7.6087
 0.20402	  -28.8194	    7.6041
 0.20407	  -28.8183	    7.5994
 0.20412	  -28.8173	    7.5947
 0.20417	  -28.8162	    7.5900
 0.20421	  -28.8151	    7.5853
 0.20426	  -28.8141	    7.5806
 0.20431	  -28.8130	    7.5759
 0.20435	  -28.8120	    7.5712
 0.20440	  -28.8109	    7.5665
 0.20445	  -28.8098	    7.5618
 0.20450	  -28.8088	    7.5571
 0.20454	  -28.8077	    7.5524
 0.20459	  -28.8066	    7.5477
 0.20464	  -28.8056	    7.5430
 0.20469	  -28.8045	    7.5382
 0.20473	  -28.8034	    7.5335
 0.20478	  -28.8024	    7.5288
 0.20483	  -28.8013	    7.5241
 0.20487	  -28.8002	    7.5194
 0.20492	  -28.7992	    7.5147
 0.20497	  -28.7981	    7.5100
 0.20502	  -28.7970	    7.5053
 0.20506	  -28.7959	    7.5005
 0.20511	  -28.7949	    7.4958
 0.20516	  -28.7938	    7.4911
 0.20521	  -28.7927	    7.4864
 0.20525	  -28.7917	    7.4816
 0.20530	  -28.7906	    7.4769
 0.20535	  -28.7895	    7.4722
 0.20539	  -28.7885	    7.4675
 0.20544	  -28.7874	    7.4627
 0.20549	  -28.7863	    7.4580
 0.20554	  -28.7852	    7.4533
 0.20558	  -28.7842	    7.4485
 0.20563	  -28.7831	    7.4438
 0.20568	  -28.7820	    7.4391
 0.20573	  -28.7809	    7.4343
 0.20577	  -28.7799	    7.4296
 0.20582	  -28.7788	    7.4249
 0.20587	  -28.7777	    7.4201
 0.20591	  -28.7767	    7.4154
 0.20596	  -28.7756	    7.4107
 0.20601	  -28.7745	    7.4059
 0.20606	  -28.7734	    7.4012
 0.20610	  -28.7723	    7.3964
 0.20615	  -28.7713	    7.3917
 0.20620	  -28.7702	    7.3869
 0.20625	  -28.7691	    7.3822
 0.20629	  -28.7680	    7.3774
 0.20634	  -28.7670	    7.3727
 0.20639	  -28.7659	    7.3680
 0.20643	  -28.7648	    7.3632
 0.20648	  -28.7637	    7.3584
 0.20653	  -28.7627	    7.3537
 0.20658	  -28.7616	    7.3489
 0.20662	  -28.7605	    7.3442
 0.20667	  -28.7594	    7.3394
 0.20672	  -28.7584	    7.3347
 0.20677	  -28.7573	    7.3299
 0.20681	  -28.7562	    7.3251
 0.20686	  -28.7551	    7.3204
 0.20691	  -28.7540	    7.3156
 0.20695	  -28.7529	    7.3109
 0.20700	  -28.7519	    7.3061
 0.20705	  -28.7508	    7.3013
 0.20710	  -28.7497	    7.2966
 0.20714	  -28.7486	    7.2918
 0.20719	  -28.7476	    7.2870
 0.20724	  -28.7465	    7.2823
 0.20729	  -28.7454	    7.2775
 0.20733	  -28.7443	    7.2727
 0.20738	  -28.7432	    7.2680
 0.20743	  -28.7421	    7.2632
 0.20748	  -28.7411	    7.2584
 0.20752	  -28.7400	    7.2537
 0.20757	  -28.7389	    7.2489
 0.20762	  -28.7378	    7.2441
 0.20766	  -28.7367	    7.2393
 0.20771	  -28.7357	    7.2346
 0.20776	  -28.7346	    7.2298
 0.20781	  -28.7335	    7.2250
 0.20785	  -28.7324	    7.2202
 0.20790	  -28.7313	    7.2154
 0.20795	  -28.7302	    7.2107
 0.20800	  -28.7292	    7.2059
 0.20804	  -28.7281	    7.2011
 0.20809	  -28.7270	    7.1963
 0.20814	  -28.7259	    7.1915
 0.20818	  -28.7248	    7.1867
 0.20823	  -28.7237	    7.1820
 0.20828	  -28.7227	    7.1772
 0.20833	  -28.7216	    7.1724
 0.20837	  -28.7205	    7.1676
 0.20842	  -28.7194	    7.1628
 0.20847	  -28.7183	    7.1580
 0.20852	  -28.7172	    7.1532
 0.20856	  -28.7161	    7.1484
 0.20861	  -28.7151	    7.1437
 0.20866	  -28.7140	    7.1389
 0.20870	  -28.7129	    7.1341
 0.20875	  -28.7118	    7.1293
 0.20880	  -28.7107	    7.1245
 0.20885	  -28.7096	    7.1197
 0.20889	  -28.7085	    7.1149
 0.20894	  -28.7074	    7.1101
 0.20899	  -28.7064	    7.1053
 0.20904	  -28.7053	    7.1005
 0.20908	  -28.7042	    7.0957
 0.20913	  -28.7031	    7.0909
 0.20918	  -28.7020	    7.0861
 0.20922	  -28.7009	    7.0813
 0.20927	  -28.6998	    7.0765
 0.20932	  -28.6987	    7.0717
 0.20937	  -28.6976	    7.0669
 0.20941	  -28.6966	    7.0621
 0.20946	  -28.6955	    7.0573
 0.20951	  -28.6944	    7.0525
 0.20956	  -28.6933	    7.0477
 0.20960	  -28.6922	    7.0428
 0.20965	  -28.6911	    7.0380
 0.20970	  -28.6900	    7.0332
 0.20974	  -28.6889	    7.0284
 0.20979	  -28.6878	    7.0236
 0.20984	  -28.6867	    7.0188
 0.20989	  -28.6857	    7.0140
 0.20993	  -28.6846	    7.0092
 0.20998	  -28.6835	    7.0044
 0.21003	  -28.6824	    6.9995
 0.21008	  -28.6813	    6.9947
 0.21012	  -28.6802	    6.9899
 0.21017	  -28.6791	    6.9851
 0.21022	  -28.6780	    6.9803
 0.21026	  -28.6769	    6.9755
 0.21031	  -28.6758	    6.9706
 0.21036	  -28.6747	    6.9658
 0.21041	  -28.6736	    6.9610
 0.21045	  -28.6726	    6.9562
 0.21050	  -28.6715	    6.9514
 0.21055	  -28.6704	    6.9465
 0.21060	  -28.6693	    6.9417
 0.21064	  -28.6682	    6.9369
 0.21069	  -28.6671	    6.9321
 0.21074	  -28.6660	    6.9272
 0.21078	  -28.6649	    6.9224
 0.21083	  -28.6638	    6.9176
 0.21088	  -28.6627	    6.9128
 0.21093	  -28.6616	    6.9079
 0.21097	  -28.6605	    6.9031
 0.21102	  -28.6594	    6.8983
 0.21107	  -28.6583	    6.8935
 0.21112	  -28.6572	    6.8886
 0.21116	  -28.6562	    6.8838
 0.21121	  -28.6550	    6.8790
 0.21126	  -28.6540	    6.8741
 0.21130	  -28.6529	    6.8693
 0.21135	  -28.6518	    6.8645
 0.21140	  -28.6507	    6.8596
 0.21145	  -28.6496	    6.8548
 0.21149	  -28.6485	    6.8500
 0.21154	  -28.6474	    6.8451
 0.21159	  -28.6463	    6.8403
 0.21164	  -28.6452	    6.8354
 0.21168	  -28.6441	    6.8306
 0.21173	  -28.6430	    6.8258
 0.21178	  -28.6419	    6.8209
 0.21182	  -28.6408	    6.8161
 0.21187	  -28.6397	    6.8113
 0.21192	  -28.6386	    6.8064
 0.21197	  -28.6375	    6.8016
 0.21201	  -28.6364	    6.7967
 0.21206	  -28.6353	    6.7919
 0.21211	  -28.6342	    6.7870
 0.21216	  -28.6331	    6.7822
 0.21220	  -28.6320	    6.7774
 0.21225	  -28.6309	    6.7725
 0.21230	  -28.6298	    6.7677
 0.21234	  -28.6287	    6.7628
 0.21239	  -28.6276	    6.7580
 0.21244	  -28.6265	    6.7531
 0.21249	  -28.6254	    6.7483
 0.21253	  -28.6243	    6.7434
 0.21258	  -28.6232	    6.7386
 0.21263	  -28.6221	    6.7337
 0.21268	  -28.6210	    6.7289
 0.21272	  -28.6199	    6.7240
 0.21277	  -28.6188	    6.7192
 0.21282	  -28.6177	    6.7143
 0.21286	  -28.6166	    6.7095
 0.21291	  -28.6155	    6.7046
 0.21296	  -28.6144	    6.6997
 0.21301	  -28.6133	    6.6949
 0.21305	  -28.6122	    6.6900
 0.21310	  -28.6111	    6.6852
 0.21315	  -28.6100	    6.6803
 0.21320	  -28.6089	    6.6754
 0.21324	  -28.6078	    6.6706
 0.21329	  -28.6067	    6.6657
 0.21334	  -28.6056	    6.6609
 0.21338	  -28.6045	    6.6560
 0.21343	  -28.6034	    6.6512
 0.21348	  -28.6023	    6.6463
 0.21353	  -28.6012	    6.6414
 0.21357	  -28.6001	    6.6366
 0.21362	  -28.5990	    6.6317
 0.21367	  -28.5979	    6.6268
 0.21372	  -28.5968	    6.6220
 0.21376	  -28.5957	    6.6171
 0.21381	  -28.5946	    6.6122
 0.21386	  -28.5935	    6.6074
 0.21390	  -28.5924	    6.6025
 0.21395	  -28.5913	    6.5976
 0.21400	  -28.5902	    6.5928
 0.21405	  -28.5891	    6.5879
 0.21409	  -28.5880	    6.5830
 0.21414	  -28.5869	    6.5781
 0.21419	  -28.5858	    6.5733
 0.21424	  -28.5846	    6.5684
 0.21428	  -28.5835	    6.5635
 0.21433	  -28.5824	    6.5587
 0.21438	  -28.5813	    6.5538
 0.21443	  -28.5802	    6.5489
 0.21447	  -28.5791	    6.5440
 0.21452	  -28.5780	    6.5391
 0.21457	  -28.5769	    6.5343
 0.21461	  -28.5758	    6.5294
 0.21466	  -28.5747	    6.5245
 0.21471	  -28.5736	    6.5196
 0.21476	  -28.5725	    6.5147
 0.21480	  -28.5714	    6.5099
 0.21485	  -28.5703	    6.5050
 0.21490	  -28.5692	    6.5001
 0.21495	  -28.5681	    6.4952
 0.21499	  -28.5670	    6.4903
 0.21504	  -28.5659	    6.4854
 0.21509	  -28.5647	    6.4806
 0.21513	  -28.5636	    6.4757
 0.21518	  -28.5625	    6.4708
 0.21523	  -28.5614	    6.4659
 0.21528	  -28.5603	    6.4610
 0.21532	  -28.5592	    6.4561
 0.21537	  -28.5581	    6.4512
 0.21542	  -28.5570	    6.4463
 0.21547	  -28.5559	    6.4414
 0.21551	  -28.5548	    6.4365
 0.21556	  -28.5537	    6.4317
 0.21561	  -28.5526	    6.4268
 0.21565	  -28.5514	    6.4219
 0.21570	  -28.5503	    6.4170
 0.21575	  -28.5492	    6.4121
 0.21580	  -28.5481	    6.4072
 0.21584	  -28.5470	    6.4023
 0.21589	  -28.5459	    6.3974
 0.21594	  -28.5448	    6.3925
 0.21599	  -28.5437	    6.3876
 0.21603	  -28.5426	    6.3827
 0.21608	  -28.5414	    6.3778
 0.21613	  -28.5403	    6.3729
 0.21617	  -28.5392	    6.3680
 0.21622	  -28.5381	    6.3631
 0.21627	  -28.5370	    6.3582
 0.21632	  -28.5359	    6.3532
 0.21636	  -28.5348	    6.3483
 0.21641	  -28.5337	    6.3434
 0.21646	  -28.5326	    6.3385
 0.21651	  -28.5314	    6.3336
 0.21655	  -28.5303	    6.3287
 0.21660	  -28.5292	    6.3238
 0.21665	  -28.5281	    6.3189
 0.21669	  -28.5270	    6.3140
 0.21674	  -28.5259	    6.3091
 0.21679	  -28.5248	    6.3041
 0.21684	  -28.5236	    6.2992
 0.21688	  -28.5225	    6.2943
 0.21693	  -28.5214	    6.2894
 0.21698	  -28.5203	    6.2845
 0.21703	  -28.5192	    6.2796
 0.21707	  -28.5181	    6.2746
 0.21712	  -28.5170	    6.2697
 0.21717	  -28.5158	    6.2648
 0.21721	  -28.5147	    6.2599
 0.21726	  -28.5136	    6.2550
 0.21731	  -28.5125	    6.2500
 0.21736	  -28.5114	    6.2451
 0.21740	  -28.5102	    6.2402
 0.21745	  -28.5091	    6.2352
 0.21750	  -28.5080	    6.2303
 0.21755	  -28.5069	    6.2254
 0.21759	  -28.5058	    6.2205
 0.21764	  -28.5047	    6.2155
 0.21769	  -28.5036	    6.2106
 0.21773	  -28.5024	    6.2057
 0.21778	  -28.5013	    6.2007
 0.21783	  -28.5002	    6.1958
 0.21788	  -28.4991	    6.1909
 0.21792	  -28.4980	    6.1859
 0.21797	  -28.4968	    6.1810
 0.21802	  -28.4957	    6.1761
 0.21807	  -28.4946	    6.1711
 0.21811	  -28.4935	    6.1662
 0.21816	  -28.4924	    6.1612
 0.21821	  -28.4912	    6.1563
 0.21825	  -28.4901	    6.1513
 0.21830	  -28.4890	    6.1464
 0.21835	  -28.4879	    6.1415
 0.21840	  -28.4868	    6.1365
 0.21844	  -28.4856	    6.1316
 0.21849	  -28.4845	    6.1266
 0.21854	  -28.4834	    6.1217
 0.21859	  -28.4823	    6.1167
 0.21863	  -28.4811	    6.1118
 0.21868	  -28.4800	    6.1068
 0.21873	  -28.4789	    6.1019
 0.21877	  -28.4778	    6.0969
 0.21882	  -28.4767	    6.0920
 0.21887	  -28.4755	    6.0870
 0.21892	  -28.4744	    6.0820
 0.21896	  -28.4733	    6.0771
 0.21901	  -28.4722	    6.0721
 0.21906	  -28.4710	    6.0672
 0.21911	  -28.4699	    6.0622
 0.21915	  -28.4688	    6.0572
 0.21920	  -28.4677	    6.0523
 0.21925	  -28.4665	    6.0473
 0.21929	  -28.4654	    6.0424
 0.21934	  -28.4643	    6.0374
 0.21939	  -28.4632	    6.0324
 0.21944	  -28.4620	    6.0274
 0.21948	  -28.4609	    6.0225
 0.21953	  -28.4598	    6.0175
 0.21958	  -28.4587	    6.0125
 0.21963	  -28.4575	    6.0076
 0.21967	  -28.4564	    6.0026
 0.21972	  -28.4553	    5.9976
 0.21977	  -28.4541	    5.9926
 0.21981	  -28.4530	    5.9877
 0.21986	  -28.4519	    5.9827
 0.21991	  -28.4508	    5.9777
 0.21996	  -28.4496	    5.9727
 0.22000	  -28.4485	    5.9677
 0.22005	  -28.4474	    5.9628
 0.22010	  -28.4462	    5.9578
 0.22015	  -28.4451	    5.9528
 0.22019	  -28.4440	    5.9478
 0.22024	  -28.4428	    5.9428
 0.22029	  -28.4417	    5.9378
 0.22033	  -28.4406	    5.9328
 0.22038	  -28.4395	    5.9279
 0.22043	  -28.4383	    5.9229
 0.22048	  -28.4372	    5.9179
 0.22052	  -28.4361	    5.9129
 0.22057	  -28.4349	    5.9079
 0.22062	  -28.4338	    5.9029
 0.22067	  -28.4327	    5.8979
 0.22071	  -28.4315	    5.8929
 0.22076	  -28.4304	    5.8879
 0.22081	  -28.4293	    5.8829
 0.22085	  -28.4281	    5.8779
 0.22090	  -28.4270	    5.8729
 0.22095	  -28.4259	    5.8678
 0.22100	  -28.4247	    5.8628
 0.22104	  -28.4236	    5.8578
 0.22109	  -28.4225	    5.8528
 0.22114	  -28.4213	    5.8478
 0.22119	  -28.4202	    5.8428
 0.22123	  -28.4190	    5.8378
 0.22128	  -28.4179	    5.8328
 0.22133	  -28.4168	    5.8278
 0.22138	  -28.4156	    5.8227
 0.22142	  -28.4145	    5.8177
 0.22147	  -28.4134	    5.8127
 0.22152	  -28.4122	    5.8077
 0.22156	  -28.4111	    5.8027
 0.22161	  -28.4099	    5.7976
 0.22166	  -28.4088	    5.7926
 0.22171	  -28.4077	    5.7876
 0.22175	  -28.4065	    5.7826
 0.22180	  -28.4054	    5.7775
 0.22185	  -28.4042	    5.7725
 0.22190	  -28.4031	    5.7675
 0.22194	  -28.4020	    5.7624
 0.22199	  -28.4008	    5.7574
 0.22204	  -28.3997	    5.7524
 0.22208	  -28.3985	    5.7473
 0.22213	  -28.3974	    5.7423
 0.22218	  -28.3962	    5.7373
 0.22223	  -28.3951	    5.7322
 0.22227	  -28.3940	    5.7272
 0.22232	  -28.3928	    5.7221
 0.22237	  -28.3917	    5.7171
 0.22242	  -28.3905	    5.7120
 0.22246	  -28.3894	    5.7070
 0.22251	  -28.3882	    5.7019
 0.22256	  -28.3871	    5.6969
 0.22260	  -28.3860	    5.6918
 0.22265	  -28.3848	    5.6868
 0.22270	  -28.3837	    5.6817
 0.22275	  -28.3825	    5.6767
 0.22279	  -28.3814	    5.6716
 0.22284	  -28.3802	    5.6665
 0.22289	  -28.3791	    5.6615
 0.22294	  -28.3779	    5.6564
 0.22298	  -28.3768	    5.6513
 0.22303	  -28.3756	    5.6463
 0.22308	  -28.3745	    5.6412
 0.22312	  -28.3733	    5.6361
 0.22317	  -28.3722	    5.6311
 0.22322	  -28.3710	    5.6260
 0.22327	  -28.3699	    5.6209
 0.22331	  -28.3687	    5.6159
 0.22336	  -28.3676	    5.6108
 0.22341	  -28.3664	    5.6057
 0.22346	  -28.3653	    5.6006
 0.22350	  -28.3641	    5.5956
 0.22355	  -28.3630	    5.5905
 0.22360	  -28.3618	    5.5854
 0.22364	  -28.3607	    5.5803
 0.22369	  -28.3595	    5.5752
 0.22374	  -28.3584	    5.5701
 0.22379	  -28.3572	    5.5651
 0.22383	  -28.3561	    5.5600
 0.22388	  -28.3549	    5.5549
 0.22393	  -28.3538	    5.5498
 0.22398	  -28.3526	    5.5447
 0.22402	  -28.3514	    5.5396
 0.22407	  -28.3503	    5.5345
 0.22412	  -28.3491	    5.5294
 0.22416	  -28.3480	    5.5243
 0.22421	  -28.3468	    5.5192
 0.22426	  -28.3457	    5.5141
 0.22431	  -28.3445	    5.5090
 0.22435	  -28.3434	    5.5039
 0.22440	  -28.3422	    5.4988
 0.22445	  -28.3410	    5.4936
 0.22450	  -28.3399	    5.4885
 0.22454	  -28.3387	    5.4834
 0.22459	  -28.3376	    5.4783
 0.22464	  -28.3364	    5.4732
 0.22468	  -28.3352	    5.4681
 0.22473	  -28.3341	    5.4630
 0.22478	  -28.3329	    5.4578
 0.22483	  -28.3318	    5.4527
 0.22487	  -28.3306	    5.4476
 0.22492	  -28.3294	    5.4425
 0.22497	  -28.3283	    5.4374
 0.22502	  -28.3271	    5.4322
 0.22506	  -28.3259	    5.4271
 0.22511	  -28.3248	    5.4220
 0.22516	  -28.3236	    5.4168
 0.22520	  -28.3225	    5.4117
 0.22525	  -28.3213	    5.4066
 0.22530	  -28.3201	    5.4014
 0.22535	  -28.3190	    5.3963
 0.22539	  -28.3178	    5.3912
 0.22544	  -28.3166	    5.3860
 0.22549	  -28.3155	    5.3809
 0.22554	  -28.3143	    5.3757
 0.22558	  -28.3131	    5.3706
 0.22563	  -28.3120	    5.3654
 0.22568	  -28.3108	    5.3603
 0.22572	  -28.3096	    5.3551
 0.22577	  -28.3085	    5.3500
 0.22582	  -28.3073	    5.3448
 0.22587	  -28.3061	    5.3397
 0.22591	  -28.3050	    5.3345
 0.22596	  -28.3038	    5.3294
 0.22601	  -28.3026	    5.3242
 0.22606	  -28.3015	    5.3190
 0.22610	  -28.3003	    5.3139
 0.22615	  -28.2991	    5.3087
 0.22620	  -28.2980	    5.3036
 0.22624	  -28.2968	    5.2984
 0.22629	  -28.2956	    5.2932
 0.22634	  -28.2944	    5.2881
 0.22639	  -28.2933	    5.2829
 0.22643	  -28.2921	    5.2777
 0.22648	  -28.2909	    5.2725
 0.22653	  -28.2897	    5.2674
 0.22658	  -28.2886	    5.2622
 0.22662	  -28.2874	    5.2570
 0.22667	  -28.2862	    5.2518
 0.22672	  -28.2850	    5.2466
 0.22676	  -28.2839	    5.2415
 0.22681	  -28.2827	    5.2363
 0.22686	  -28.2815	    5.2311
 0.22691	  -28.2803	    5.2259
 0.22695	  -28.2792	    5.2207
 0.22700	  -28.2780	    5.2155
 0.22705	  -28.2768	    5.2103
 0.22710	  -28.2756	    5.2051
 0.22714	  -28.2745	    5.2000
 0.22719	  -28.2733	    5.1948
 0.22724	  -28.2721	    5.1896
 0.22728	  -28.2709	    5.1844
 0.22733	  -28.2697	    5.1792
 0.22738	  -28.2686	    5.1740
 0.22743	  -28.2674	    5.1688
 0.22747	  -28.2662	    5.1635
 0.22752	  -28.2650	    5.1584
 0.22757	  -28.2639	    5.1531
 0.22762	  -28.2627	    5.1479
 0.22766	  -28.2615	    5.1427
 0.22771	  -28.2603	    5.1375
 0.22776	  -28.2591	    5.1323
 0.22781	  -28.2580	    5.1271
 0.22785	  -28.2568	    5.1219
 0.22790	  -28.2556	    5.1167
 0.22795	  -28.2544	    5.1114
 0.22799	  -28.2532	    5.1062
 0.22804	  -28.2520	    5.1010
 0.22809	  -28.2508	    5.0958
 0.22814	  -28.2497	    5.0906
 0.22818	  -28.2485	    5.0853
 0.22823	  -28.2473	    5.0801
 0.22828	  -28.2461	    5.0749
 0.22833	  -28.2449	    5.0697
 0.22837	  -28.2437	    5.0644
 0.22842	  -28.2426	    5.0592
 0.22847	  -28.2414	    5.0540
 0.22851	  -28.2402	    5.0487
 0.22856	  -28.2390	    5.0435
 0.22861	  -28.2378	    5.0383
 0.22866	  -28.2366	    5.0330
 0.22870	  -28.2354	    5.0278
 0.22875	  -28.2342	    5.0225
 0.22880	  -28.2331	    5.0173
 0.22885	  -28.2319	    5.0121
 0.22889	  -28.2307	    5.0068
 0.22894	  -28.2295	    5.0016
 0.22899	  -28.2283	    4.9963
 0.22903	  -28.2271	    4.9911
 0.22908	  -28.2259	    4.9858
 0.22913	  -28.2247	    4.9806
 0.22918	  -28.2235	    4.9753
 0.22922	  -28.2224	    4.9701
 0.22927	  -28.2212	    4.9648
 0.22932	  -28.2200	    4.9596
 0.22937	  -28.2188	    4.9543
 0.22941	  -28.2176	    4.9491
 0.22946	  -28.2164	    4.9438
 0.22951	  -28.2152	    4.9386
 0.22955	  -28.2140	    4.9333
 0.22960	  -28.2128	    4.9280
 0.22965	  -28.2116	    4.9228
 0.22970	  -28.2104	    4.9175
 0.22974	  -28.2093	    4.9123
 0.22979	  -28.2081	    4.9070
 0.22984	  -28.2069	    4.9017
 0.22989	  -28.2057	    4.8964
 0.22993	  -28.2045	    4.8912
 0.22998	  -28.2033	    4.8859
 0.23003	  -28.2021	    4.8807
 0.23007	  -28.2009	    4.8754
 0.23012	  -28.1997	    4.8701
 0.23017	  -28.1985	    4.8648
 0.23022	  -28.1973	    4.8596
 0.23026	  -28.1961	    4.8543
 0.23031	  -28.1949	    4.8490
 0.23036	  -28.1937	    4.8437
 0.23041	  -28.1925	    4.8384
 0.23045	  -28.1913	    4.8332
 0.23050	  -28.1901	    4.8279
 0.23055	  -28.1889	    4.8226
 0.23059	  -28.1877	    4.8173
 0.23064	  -28.1865	    4.8121
 0.23069	  -28.1853	    4.8068
 0.23074	  -28.1841	    4.8015
 0.23078	  -28.1829	    4.7962
 0.23083	  -28.1818	    4.7909
 0.23088	  -28.1806	    4.7856
 0.23093	  -28.1793	    4.7803
 0.23097	  -28.1781	    4.7751
 0.23102	  -28.1770	    4.7698
 0.23107	  -28.1758	    4.7645
 0.23111	  -28.1745	    4.7592
 0.23116	  -28.1733	    4.7539
 0.23121	  -28.1722	    4.7486
 0.23126	  -28.1710	    4.7433
 0.23130	  -28.1698	    4.7380
 0.23135	  -28.1686	    4.7327
 0.23140	  -28.1674	    4.7274
 0.23145	  -28.1662	    4.7221
 0.23149	  -28.1650	    4.7168
 0.23154	  -28.1638	    4.7115
 0.23159	  -28.1625	    4.7062
 0.23163	  -28.1613	    4.7009
 0.23168	  -28.1602	    4.6956
 0.23173	  -28.1590	    4.6903
 0.23178	  -28.1578	    4.6851
 0.23182	  -28.1565	    4.6798
 0.23187	  -28.1553	    4.6745
 0.23192	  -28.1541	    4.6692
 0.23197	  -28.1529	    4.6638
 0.23201	  -28.1517	    4.6585
 0.23206	  -28.1505	    4.6532
 0.23211	  -28.1493	    4.6479
 0.23215	  -28.1481	    4.6426
 0.23220	  -28.1469	    4.6373
 0.23225	  -28.1457	    4.6320
 0.23230	  -28.1445	    4.6267
 0.23234	  -28.1433	    4.6214
 0.23239	  -28.1421	    4.6161
 0.23244	  -28.1409	    4.6108
 0.23249	  -28.1397	    4.6055
 0.23253	  -28.1385	    4.6002
 0.23258	  -28.1373	    4.5949
 0.23263	  -28.1361	    4.5895
 0.23267	  -28.1349	    4.5842
 0.23272	  -28.1337	    4.5789
 0.23277	  -28.1325	    4.5736
 0.23282	  -28.1313	    4.5683
 0.23286	  -28.1301	    4.5630
 0.23291	  -28.1289	    4.5577
 0.23296	  -28.1277	    4.5523
 0.23301	  -28.1265	    4.5470
 0.23305	  -28.1253	    4.5417
 0.23310	  -28.1241	    4.5364
 0.23315	  -28.1228	    4.5311
 0.23319	  -28.1216	    4.5258
 0.23324	  -28.1204	    4.5205
 0.23329	  -28.1192	    4.5151
 0.23334	  -28.1180	    4.5098
 0.23338	  -28.1168	    4.5045
 0.23343	  -28.1156	    4.4992
 0.23348	  -28.1144	    4.4939
 0.23353	  -28.1132	    4.4885
 0.23357	  -28.1120	    4.4832
 0.23362	  -28.1108	    4.4779
 0.23367	  -28.1096	    4.4726
 0.23371	  -28.1084	    4.4673
 0.23376	  -28.1072	    4.4619
 0.23381	  -28.1060	    4.4566
 0.23386	  -28.1048	    4.4513
 0.23390	  -28.1036	    4.4460
 0.23395	  -28.1024	    4.4406
 0.23400	  -28.1011	    4.4353
 0.23405	  -28.0999	    4.4300
 0.23409	  -28.0987	    4.4247
 0.23414	  -28.0975	    4.4193
 0.23419	  -28.0963	    4.4140
 0.23423	  -28.0951	    4.4087
 0.23428	  -28.0939	    4.4034
 0.23433	  -28.0927	    4.3980
 0.23438	  -28.0915	    4.3927
 0.23442	  -28.0903	    4.3874
 0.23447	  -28.0891	    4.3821
 0.23452	  -28.0879	    4.3767
 0.23457	  -28.0867	    4.3714
 0.23461	  -28.0855	    4.3661
 0.23466	  -28.0842	    4.3608
 0.23471	  -28.0830	    4.3554
 0.23476	  -28.0818	    4.3501
 0.23480	  -28.0806	    4.3448
 0.23485	  -28.0794	    4.3395
 0.23490	  -28.0782	    4.3341
 0.23494	  -28.0770	    4.3288
 0.23499	  -28.0758	    4.3235
 0.23504	  -28.0746	    4.3181
 0.23509	  -28.0734	    4.3128
 0.23513	  -28.0722	    4.3075
 0.23518	  -28.0709	    4.3021
 0.23523	  -28.0697	    4.2968
 0.23528	  -28.0685	    4.2915
 0.23532	  -28.0673	    4.2861
 0.23537	  -28.0661	    4.2808
 0.23542	  -28.0649	    4.2755
 0.23546	  -28.0637	    4.2701
 0.23551	  -28.0625	    4.2648
 0.23556	  -28.0613	    4.2595
 0.23561	  -28.0601	    4.2541
 0.23565	  -28.0589	    4.2488
 0.23570	  -28.0576	    4.2435
 0.23575	  -28.0564	    4.2381
 0.23580	  -28.0552	    4.2328
 0.23584	  -28.0540	    4.2274
 0.23589	  -28.0528	    4.2221
 0.23594	  -28.0516	    4.2168
 0.23598	  -28.0504	    4.2114
 0.23603	  -28.0492	    4.2061
 0.23608	  -28.0480	    4.2008
 0.23613	  -28.0468	    4.1954
 0.23617	  -28.0455	    4.1901
 0.23622	  -28.0443	    4.1847
 0.23627	  -28.0431	    4.1794
 0.23632	  -28.0419	    4.1741
 0.23636	  -28.0407	    4.1687
 0.23641	  -28.0395	    4.1634
 0.23646	  -28.0383	    4.1580
 0.23650	  -28.0371	    4.1527
 0.23655	  -28.0359	    4.1474
 0.23660	  -28.0347	    4.1420
 0.23665	  -28.0334	    4.1367
 0.23669	  -28.0322	    4.1313
 0.23674	  -28.0310	    4.1260
 0.23679	  -28.0298	    4.1206
 0.23684	  -28.0286	    4.1153
 0.23688	  -28.0274	    4.1100
 0.23693	  -28.0262	    4.1046
 0.23698	  -28.0250	    4.0993
 0.23702	  -28.0237	    4.0939
 0.23707	  -28.0225	    4.0886
 0.23712	  -28.0213	    4.0832
 0.23717	  -28.0201	    4.0779
 0.23721	  -28.0189	    4.0725
 0.23726	  -28.0177	    4.0672
 0.23731	  -28.0165	    4.0618
 0.23736	  -28.0153	    4.0565
 0.23740	  -28.0141	    4.0511
 0.23745	  -28.0129	    4.0458
 0.23750	  -28.0116	    4.0404
 0.23754	  -28.0104	    4.0351
 0.23759	  -28.0092	    4.0297
 0.23764	  -28.0080	    4.0244
 0.23769	  -28.0068	    4.0190
 0.23773	  -28.0056	    4.0137
 0.23778	  -28.0044	    4.0083
 0.23783	  -28.0031	    4.0030
 0.23788	  -28.0019	    3.9976
 0.23792	  -28.0007	    3.9923
 0.23797	  -27.9995	    3.9869
 0.23802	  -27.9983	    3.9816
 0.23806	  -27.9971	    3.9762
 0.23811	  -27.9959	    3.9709
 0.23816	  -27.9947	    3.9655
 0.23821	  -27.9934	    3.9601
 0.23825	  -27.9922	    3.9548
 0.23830	  -27.9910	    3.9494
 0.23835	  -27.9898	    3.9441
 0.23840	  -27.9886	    3.9387
 0.23844	  -27.9874	    3.9333
 0.23849	  -27.9861	    3.9280
 0.23854	  -27.9849	    3.9226
 0.23858	  -27.9837	    3.9173
 0.23863	  -27.9825	    3.9119
 0.23868	  -27.9813	    3.9065
 0.23873	  -27.9801	    3.9012
 0.23877	  -27.9789	    3.8958
 0.23882	  -27.9776	    3.8904
 0.23887	  -27.9764	    3.8851
 0.23892	  -27.9752	    3.8797
 0.23896	  -27.9740	    3.8744
 0.23901	  -27.9728	    3.8690
 0.23906	  -27.9716	    3.8636
 0.23910	  -27.9703	    3.8583
 0.23915	  -27.9691	    3.8529
 0.23920	  -27.9679	    3.8475
 0.23925	  -27.9667	    3.8422
 0.23929	  -27.9655	    3.8368
 0.23934	  -27.9642	    3.8314
 0.23939	  -27.9630	    3.8260
 0.23944	  -27.9618	    3.8207
 0.23948	  -27.9606	    3.8153
 0.23953	  -27.9594	    3.8099
 0.23958	  -27.9582	    3.8046
 0.23962	  -27.9569	    3.7992
 0.23967	  -27.9557	    3.7938
 0.23972	  -27.9545	    3.7884
 0.23977	  -27.9533	    3.7831
 0.23981	  -27.9521	    3.7777
 0.23986	  -27.9508	    3.7723
 0.23991	  -27.9496	    3.7669
 0.23996	  -27.9484	    3.7615
 0.24000	  -27.9472	    3.7562
 0.24005	  -27.9460	    3.7508
 0.24010	  -27.9448	    3.7454
 0.24014	  -27.9435	    3.7400
 0.24019	  -27.9423	    3.7346
 0.24024	  -27.9411	    3.7292
 0.24029	  -27.9399	    3.7239
 0.24033	  -27.9386	    3.7185
 0.24038	  -27.9374	    3.7131
 0.24043	  -27.9362	    3.7077
 0.24048	  -27.9350	    3.7023
 0.24052	  -27.9338	    3.6969
 0.24057	  -27.9325	    3.6915
 0.24062	  -27.9313	    3.6862
 0.24066	  -27.9301	    3.6808
 0.24071	  -27.9289	    3.6754
 0.24076	  -27.9277	    3.6700
 0.24081	  -27.9264	    3.6646
 0.24085	  -27.9252	    3.6592
 0.24090	  -27.9240	    3.6538
 0.24095	  -27.9228	    3.6484
 0.24100	  -27.9215	    3.6430
 0.24104	  -27.9203	    3.6376
 0.24109	  -27.9191	    3.6322
 0.24114	  -27.9179	    3.6268
 0.24118	  -27.9167	    3.6214
 0.24123	  -27.9154	    3.6160
 0.24128	  -27.9142	    3.6106
 0.24133	  -27.9130	    3.6052
 0.24137	  -27.9118	    3.5998
 0.24142	  -27.9105	    3.5944
 0.24147	  -27.9093	    3.5890
 0.24152	  -27.9081	    3.5836
 0.24156	  -27.9069	    3.5782
 0.24161	  -27.9056	    3.5728
 0.24166	  -27.9044	    3.5674
 0.24171	  -27.9032	    3.5620
 0.24175	  -27.9019	    3.5566
 0.24180	  -27.9007	    3.5511
 0.24185	  -27.8995	    3.5457
 0.24189	  -27.8983	    3.5403
 0.24194	  -27.8970	    3.5349
 0.24199	  -27.8958	    3.5295
 0.24204	  -27.8946	    3.5241
 0.24208	  -27.8934	    3.5187
 0.24213	  -27.8921	    3.5133
 0.24218	  -27.8909	    3.5078
 0.24223	  -27.8897	    3.5024
 0.24227	  -27.8884	    3.4970
 0.24232	  -27.8872	    3.4916
 0.24237	  -27.8860	    3.4862
 0.24241	  -27.8848	    3.4807
 0.24246	  -27.8835	    3.4753
 0.24251	  -27.8823	    3.4699
 0.24256	  -27.8811	    3.4645
 0.24260	  -27.8798	    3.4590
 0.24265	  -27.8786	    3.4536
 0.24270	  -27.8774	    3.4482
 0.24275	  -27.8761	    3.4428
 0.24279	  -27.8749	    3.4373
 0.24284	  -27.8737	    3.4319
 0.24289	  -27.8725	    3.4264
 0.24293	  -27.8712	    3.4210
 0.24298	  -27.8700	    3.4156
 0.24303	  -27.8688	    3.4101
 0.24308	  -27.8675	    3.4047
 0.24312	  -27.8663	    3.3993
 0.24317	  -27.8651	    3.3938
 0.24322	  -27.8638	    3.3884
 0.24327	  -27.8626	    3.3830
 0.24331	  -27.8614	    3.3775
 0.24336	  -27.8601	    3.3721
 0.24341	  -27.8589	    3.3666
 0.24345	  -27.8577	    3.3612
 0.24350	  -27.8564	    3.3557
 0.24355	  -27.8552	    3.3503
 0.24360	  -27.8540	    3.3448
 0.24364	  -27.8527	    3.3394
 0.24369	  -27.8515	    3.3339
 0.24374	  -27.8502	    3.3285
 0.24379	  -27.8490	    3.3230
 0.24383	  -27.8478	    3.3176
 0.24388	  -27.8465	    3.3121
 0.24393	  -27.8453	    3.3067
 0.24397	  -27.8441	    3.3012
 0.24402	  -27.8428	    3.2957
 0.24407	  -27.8416	    3.2903
 0.24412	  -27.8404	    3.2848
 0.24416	  -27.8391	    3.2794
 0.24421	  -27.8379	    3.2739
 0.24426	  -27.8366	    3.2684
 0.24431	  -27.8354	    3.2630
 0.24435	  -27.8342	    3.2575
 0.24440	  -27.8329	    3.2521
 0.24445	  -27.8317	    3.2466
 0.24449	  -27.8304	    3.2411
 0.24454	  -27.8292	    3.2356
 0.24459	  -27.8280	    3.2302
 0.24464	  -27.8267	    3.2247
 0.24468	  -27.8255	    3.2192
 0.24473	  -27.8242	    3.2137
 0.24478	  -27.8230	    3.2083
 0.24483	  -27.8218	    3.2028
 0.24487	  -27.8205	    3.1973
 0.24492	  -27.8193	    3.1918
 0.24497	  -27.8180	    3.1864
 0.24501	  -27.8168	    3.1809
 0.24506	  -27.8156	    3.1754
 0.24511	  -27.8143	    3.1699
 0.24516	  -27.8131	    3.1644
 0.24520	  -27.8118	    3.1589
 0.24525	  -27.8106	    3.1534
 0.24530	  -27.8093	    3.1479
 0.24535	  -27.8081	    3.1425
 0.24539	  -27.8068	    3.1370
 0.24544	  -27.8056	    3.1315
 0.24549	  -27.8043	    3.1260
 0.24553	  -27.8031	    3.1205
 0.24558	  -27.8019	    3.1150
 0.24563	  -27.8006	    3.1095
 0.24568	  -27.7994	    3.1040
 0.24572	  -27.7981	    3.0985
 0.24577	  -27.7969	    3.0930
 0.24582	  -27.7956	    3.0875
 0.24587	  -27.7944	    3.0820
 0.24591	  -27.7931	    3.0765
 0.24596	  -27.7919	    3.0710
 0.24601	  -27.7906	    3.0655
 0.24605	  -27.7894	    3.0600
 0.24610	  -27.7881	    3.0545
 0.24615	  -27.7869	    3.0490
 0.24620	  -27.7856	    3.0434
 0.24624	  -27.7844	    3.0379
 0.24629	  -27.7831	    3.0324
 0.24634	  -27.7819	    3.0269
 0.24639	  -27.7806	    3.0214
 0.24643	  -27.7794	    3.0159
 0.24648	  -27.7781	    3.0103
 0.24653	  -27.7769	    3.0048
 0.24657	  -27.7756	    2.9993
 0.24662	  -27.7744	    2.9938
 0.24667	  -27.7731	    2.9883
 0.24672	  -27.7719	    2.9827
 0.24676	  -27.7706	    2.9772
 0.24681	  -27.7694	    2.9717
 0.24686	  -27.7681	    2.9662
 0.24691	  -27.7669	    2.9606
 0.24695	  -27.7656	    2.9551
 0.24700	  -27.7644	    2.9496
 0.24705	  -27.7631	    2.9440
 0.24709	  -27.7619	    2.9385
 0.24714	  -27.7606	    2.9330
 0.24719	  -27.7594	    2.9274
 0.24724	  -27.7581	    2.9219
 0.24728	  -27.7568	    2.9164
 0.24733	  -27.7556	    2.9108
 0.24738	  -27.7543	    2.9053
 0.24743	  -27.7531	    2.8998
 0.24747	  -27.7518	    2.8942
 0.24752	  -27.7506	    2.8887
 0.24757	  -27.7493	    2.8831
 0.24761	  -27.7480	    2.8776
 0.24766	  -27.7468	    2.8720
 0.24771	  -27.7455	    2.8665
 0.24776	  -27.7443	    2.8609
 0.24780	  -27.7430	    2.8554
 0.24785	  -27.7417	    2.8498
 0.24790	  -27.7405	    2.8443
 0.24795	  -27.7392	    2.8387
 0.24799	  -27.7380	    2.8331
 0.24804	  -27.7367	    2.8276
 0.24809	  -27.7355	    2.8220
 0.24813	  -27.7342	    2.8165
 0.24818	  -27.7329	    2.8109
 0.24823	  -27.7317	    2.8053
 0.24828	  -27.7304	    2.7998
 0.24832	  -27.7292	    2.7942
 0.24837	  -27.7279	    2.7887
 0.24842	  -27.7266	    2.7831
 0.24847	  -27.7254	    2.7775
 0.24851	  -27.7241	    2.7720
 0.24856	  -27.7228	    2.7664
 0.24861	  -27.7216	    2.7608
 0.24866	  -27.7203	    2.7553
 0.24870	  -27.7190	    2.7497
 0.24875	  -27.7178	    2.7441
 0.24880	  -27.7165	    2.7385
 0.24884	  -27.7153	    2.7330
 0.24889	  -27.7140	    2.7274
 0.24894	  -27.7127	    2.7218
 0.24899	  -27.7115	    2.7162
 0.24903	  -27.7102	    2.7106
 0.24908	  -27.7089	    2.7050
 0.24913	  -27.7077	    2.6995
 0.24918	  -27.7064	    2.6939
 0.24922	  -27.7051	    2.6883
 0.24927	  -27.7039	    2.6827
 0.24932	  -27.7026	    2.6771
 0.24936	  -27.7013	    2.6715
 0.24941	  -27.7001	    2.6659
 0.24946	  -27.6988	    2.6604
 0.24951	  -27.6975	    2.6548
 0.24955	  -27.6963	    2.6492
 0.24960	  -27.6950	    2.6436
 0.24965	  -27.6937	    2.6380
 0.24970	  -27.6925	    2.6324
 0.24974	  -27.6912	    2.6268
 0.24979	  -27.6899	    2.6212
 0.24984	  -27.6886	    2.6156
 0.24988	  -27.6874	    2.6100
 0.24993	  -27.6861	    2.6044
 0.24998	  -27.6848	    2.5988
 0.25003	  -27.6836	    2.5932
 0.25007	  -27.6823	    2.5876
 0.25012	  -27.6810	    2.5819
 0.25017	  -27.6798	    2.5764
 0.25022	  -27.6785	    2.5707
 0.25026	  -27.6772	    2.5651
 0.25031	  -27.6760	    2.5595
 0.25036	  -27.6747	    2.5539
 0.25040	  -27.6734	    2.5483
 0.25045	  -27.6721	    2.5427
 0.25050	  -27.6709	    2.5371
 0.25055	  -27.6696	    2.5314
 0.25059	  -27.6683	    2.5258
 0.25064	  -27.6670	    2.5202
 0.25069	  -27.6658	    2.5146
 0.25074	  -27.6645	    2.5090
 0.25078	  -27.6632	    2.5034
 0.25083	  -27.6619	    2.4977
 0.25088	  -27.6607	    2.4921
 0.25092	  -27.6594	    2.4865
 0.25097	  -27.6581	    2.4809
 0.25102	  -27.6568	    2.4752
 0.25107	  -27.6556	    2.4696
 0.25111	  -27.6543	    2.4640
 0.25116	  -27.6530	    2.4583
 0.25121	  -27.6517	    2.4527
 0.25126	  -27.6505	    2.4471
 0.25130	  -27.6492	    2.4414
 0.25135	  -27.6479	    2.4358
 0.25140	  -27.6466	    2.4302
 0.25144	  -27.6454	    2.4245
 0.25149	  -27.6441	    2.4189
 0.25154	  -27.6428	    2.4133
 0.25159	  -27.6415	    2.4076
 0.25163	  -27.6402	    2.4020
 0.25168	  -27.6390	    2.3963
 0.25173	  -27.6377	    2.3907
 0.25178	  -27.6364	    2.3851
 0.25182	  -27.6351	    2.3794
 0.25187	  -27.6338	    2.3738
 0.25192	  -27.6326	    2.3681
 0.25196	  -27.6313	    2.3625
 0.25201	  -27.6300	    2.3568
 0.25206	  -27.6287	    2.3512
 0.25211	  -27.6274	    2.3455
 0.25215	  -27.6262	    2.3399
 0.25220	  -27.6249	    2.3342
 0.25225	  -27.6236	    2.3286
 0.25230	  -27.6223	    2.3229
 0.25234	  -27.6210	    2.3173
 0.25239	  -27.6198	    2.3116
 0.25244	  -27.6185	    2.3060
 0.25248	  -27.6172	    2.3003
 0.25253	  -27.6159	    2.2947
 0.25258	  -27.6146	    2.2890
 0.25263	  -27.6133	    2.2833
 0.25267	  -27.6121	    2.2777
 0.25272	  -27.6108	    2.2720
 0.25277	  -27.6095	    2.2664
 0.25282	  -27.6082	    2.2607
 0.25286	  -27.6069	    2.2550
 0.25291	  -27.6056	    2.2494
 0.25296	  -27.6044	    2.2437
 0.25300	  -27.6031	    2.2380
 0.25305	  -27.6018	    2.2324
 0.25310	  -27.6005	    2.2267
 0.25315	  -27.5992	    2.2210
 0.25319	  -27.5979	    2.2154
 0.25324	  -27.5967	    2.2097
 0.25329	  -27.5954	    2.2040
 0.25334	  -27.5941	    2.1984
 0.25338	  -27.5928	    2.1927
 0.25343	  -27.5915	    2.1870
 0.25348	  -27.5902	    2.1813
 0.25352	  -27.5889	    2.1757
 0.25357	  -27.5877	    2.1700
 0.25362	  -27.5864	    2.1643
 0.25367	  -27.5851	    2.1586
 0.25371	  -27.5838	    2.1530
 0.25376	  -27.5825	    2.1473
 0.25381	  -27.5812	    2.1416
 0.25386	  -27.5799	    2.1359
 0.25390	  -27.5786	    2.1302
 0.25395	  -27.5773	    2.1246
 0.25400	  -27.5761	    2.1189
 0.25404	  -27.5748	    2.1132
 0.25409	  -27.5735	    2.1075
 0.25414	  -27.5722	    2.1018
 0.25419	  -27.5709	    2.0961
 0.25423	  -27.5696	    2.0904
 0.25428	  -27.5683	    2.0848
 0.25433	  -27.5670	    2.0791
 0.25438	  -27.5658	    2.0734
 0.25442	  -27.5645	    2.0677
 0.25447	  -27.5632	    2.0620
 0.25452	  -27.5619	    2.0563
 0.25456	  -27.5606	    2.0506
 0.25461	  -27.5593	    2.0449
 0.25466	  -27.5580	    2.0392
 0.25471	  -27.5567	    2.0335
 0.25475	  -27.5554	    2.0278
 0.25480	  -27.5541	    2.0221
 0.25485	  -27.5528	    2.0165
 0.25490	  -27.5516	    2.0108
 0.25494	  -27.5503	    2.0051
 0.25499	  -27.5490	    1.9994
 0.25504	  -27.5477	    1.9937
 0.25509	  -27.5464	    1.9880
 0.25513	  -27.5451	    1.9823
 0.25518	  -27.5438	    1.9766
 0.25523	  -27.5425	    1.9709
 0.25527	  -27.5412	    1.9652
 0.25532	  -27.5399	    1.9595
 0.25537	  -27.5386	    1.9538
 0.25542	  -27.5373	    1.9481
 0.25546	  -27.5361	    1.9424
 0.25551	  -27.5348	    1.9367
 0.25556	  -27.5335	    1.9310
 0.25561	  -27.5322	    1.9253
 0.25565	  -27.5309	    1.9196
 0.25570	  -27.5296	    1.9138
 0.25575	  -27.5283	    1.9081
 0.25579	  -27.5270	    1.9024
 0.25584	  -27.5257	    1.8967
 0.25589	  -27.5244	    1.8910
 0.25594	  -27.5231	    1.8853
 0.25598	  -27.5218	    1.8796
 0.25603	  -27.5205	    1.8739
 0.25608	  -27.5192	    1.8682
 0.25613	  -27.5179	    1.8625
 0.25617	  -27.5166	    1.8567
 0.25622	  -27.5154	    1.8510
 0.25627	  -27.5141	    1.8453
 0.25631	  -27.5128	    1.8396
 0.25636	  -27.5115	    1.8339
 0.25641	  -27.5102	    1.8282
 0.25646	  -27.5089	    1.8225
 0.25650	  -27.5076	    1.8168
 0.25655	  -27.5063	    1.8111
 0.25660	  -27.5050	    1.8053
 0.25665	  -27.5037	    1.7996
 0.25669	  -27.5024	    1.7939
 0.25674	  -27.5011	    1.7882
 0.25679	  -27.4998	    1.7825
 0.25683	  -27.4985	    1.7768
 0.25688	  -27.4972	    1.7710
 0.25693	  -27.4959	    1.7653
 0.25698	  -27.4946	    1.7596
 0.25702	  -27.4933	    1.7539
 0.25707	  -27.4920	    1.7482
 0.25712	  -27.4907	    1.7424
 0.25717	  -27.4894	    1.7367
 0.25721	  -27.4881	    1.7310
 0.25726	  -27.4869	    1.7253
 0.25731	  -27.4855	    1.7196
 0.25735	  -27.4842	    1.7138
 0.25740	  -27.4830	    1.7081
 0.25745	  -27.4817	    1.7024
 0.25750	  -27.4804	    1.6967
 0.25754	  -27.4791	    1.6909
 0.25759	  -27.4778	    1.6852
 0.25764	  -27.4765	    1.6795
 0.25769	  -27.4752	    1.6738
 0.25773	  -27.4739	    1.6680
 0.25778	  -27.4726	    1.6623
 0.25783	  -27.4713	    1.6566
 0.25787	  -27.4700	    1.6509
 0.25792	  -27.4687	    1.6451
 0.25797	  -27.4674	    1.6394
 0.25802	  -27.4661	    1.6337
 0.25806	  -27.4648	    1.6280
 0.25811	  -27.4635	    1.6222
 0.25816	  -27.4622	    1.6165
 0.25821	  -27.4609	    1.6108
 0.25825	  -27.4596	    1.6051
 0.25830	  -27.4583	    1.5993
 0.25835	  -27.4570	    1.5936
 0.25839	  -27.4557	    1.5879
 0.25844	  -27.4544	    1.5821
 0.25849	  -27.4531	    1.5764
 0.25854	  -27.4518	    1.5707
 0.25858	  -27.4505	    1.5650
 0.25863	  -27.4492	    1.5592
 0.25868	  -27.4479	    1.5535
 0.25873	  -27.4466	    1.5478
 0.25877	  -27.4453	    1.5420
 0.25882	  -27.4440	    1.5363
 0.25887	  -27.4427	    1.5306
 0.25891	  -27.4414	    1.5248
 0.25896	  -27.4401	    1.5191
 0.25901	  -27.4388	    1.5134
 0.25906	  -27.4375	    1.5076
 0.25910	  -27.4362	    1.5019
 0.25915	  -27.4349	    1.4962
 0.25920	  -27.4336	    1.4904
 0.25925	  -27.4323	    1.4847
 0.25929	  -27.4310	    1.4790
 0.25934	  -27.4297	    1.4732
 0.25939	  -27.4284	    1.4675
 0.25943	  -27.4271	    1.4618
 0.25948	  -27.4258	    1.4561
 0.25953	  -27.4245	    1.4503
 0.25958	  -27.4232	    1.4446
 0.25962	  -27.4219	    1.4388
 0.25967	  -27.4206	    1.4331
 0.25972	  -27.4193	    1.4274
 0.25977	  -27.4180	    1.4217
 0.25981	  -27.4167	    1.4159
 0.25986	  -27.4154	    1.4102
 0.25991	  -27.4141	    1.4044
 0.25995	  -27.4128	    1.3987
 0.26000	  -27.4115	    1.3930
 0.26005	  -27.4102	    1.3872
 0.26010	  -27.4089	    1.3815
 0.26014	  -27.4076	    1.3758
 0.26019	  -27.4063	    1.3700
 0.26024	  -27.4050	    1.3643
 0.26029	  -27.4037	    1.3586
 0.26033	  -27.4024	    1.3528
 0.26038	  -27.4011	    1.3471
 0.26043	  -27.3998	    1.3414
 0.26047	  -27.3985	    1.3356
 0.26052	  -27.3972	    1.3299
 0.26057	  -27.3959	    1.3241
 0.26062	  -27.3946	    1.3184
 0.26066	  -27.3933	    1.3127
 0.26071	  -27.3920	    1.3069
 0.26076	  -27.3907	    1.3012
 0.26081	  -27.3894	    1.2955
 0.26085	  -27.3881	    1.2897
 0.26090	  -27.3868	    1.2840
 0.26095	  -27.3855	    1.2783
 0.26099	  -27.3842	    1.2725
 0.26104	  -27.3829	    1.2668
 0.26109	  -27.3816	    1.2611
 0.26114	  -27.3803	    1.2553
 0.26118	  -27.3790	    1.2496
 0.26123	  -27.3777	    1.2438
 0.26128	  -27.3764	    1.2381
 0.26133	  -27.3751	    1.2324
 0.26137	  -27.3738	    1.2266
 0.26142	  -27.3725	    1.2209
 0.26147	  -27.3712	    1.2152
 0.26151	  -27.3699	    1.2094
 0.26156	  -27.3686	    1.2037
 0.26161	  -27.3673	    1.1980
 0.26166	  -27.3660	    1.1922
 0.26170	  -27.3647	    1.1865
 0.26175	  -27.3634	    1.1807
 0.26180	  -27.3621	    1.1750
 0.26185	  -27.3608	    1.1693
 0.26189	  -27.3595	    1.1636
 0.26194	  -27.3582	    1.1578
 0.26199	  -27.3569	    1.1521
 0.26204	  -27.3556	    1.1463
 0.26208	  -27.3543	    1.1406
 0.26213	  -27.3530	    1.1349
 0.26218	  -27.3517	    1.1291
 0.26222	  -27.3504	    1.1234
 0.26227	  -27.3491	    1.1177
 0.26232	  -27.3478	    1.1119
 0.26237	  -27.3465	    1.1062
 0.26241	  -27.3452	    1.1004
 0.26246	  -27.3439	    1.0947
 0.26251	  -27.3426	    1.0890
 0.26256	  -27.3413	    1.0832
 0.26260	  -27.3400	    1.0775
 0.26265	  -27.3387	    1.0718
 0.26270	  -27.3374	    1.0660
 0.26274	  -27.3361	    1.0603
 0.26279	  -27.3348	    1.0546
 0.26284	  -27.3335	    1.0488
 0.26289	  -27.3322	    1.0431
 0.26293	  -27.3309	    1.0374
 0.26298	  -27.3296	    1.0316
 0.26303	  -27.3283	    1.0259
 0.26308	  -27.3270	    1.0202
 0.26312	  -27.3257	    1.0144
 0.26317	  -27.3244	    1.0087
 0.26322	  -27.3231	    1.0030
 0.26326	  -27.3218	    0.9972
 0.26331	  -27.3205	    0.9915
 0.26336	  -27.3192	    0.9858
 0.26341	  -27.3179	    0.9800
 0.26345	  -27.3166	    0.9743
 0.26350	  -27.3153	    0.9686
 0.26355	  -27.3140	    0.9628
 0.26360	  -27.3127	    0.9571
 0.26364	  -27.3114	    0.9514
 0.26369	  -27.3101	    0.9456
 0.26374	  -27.3088	    0.9399
 0.26378	  -27.3075	    0.9342
 0.26383	  -27.3062	    0.9284
 0.26388	  -27.3049	    0.9227
 0.26393	  -27.3036	    0.9170
 0.26397	  -27.3023	    0.9112
 0.26402	  -27.3010	    0.9055
 0.26407	  -27.2997	    0.8998
 0.26412	  -27.2984	    0.8940
 0.26416	  -27.2971	    0.8883
 0.26421	  -27.2958	    0.8826
 0.26426	  -27.2945	    0.8768
 0.26430	  -27.2932	    0.8711
 0.26435	  -27.2919	    0.8654
 0.26440	  -27.2906	    0.8597
 0.26445	  -27.2893	    0.8539
 0.26449	  -27.2880	    0.8482
 0.26454	  -27.2867	    0.8425
 0.26459	  -27.2854	    0.8367
 0.26464	  -27.2841	    0.8310
 0.26468	  -27.2828	    0.8253
 0.26473	  -27.2815	    0.8195
 0.26478	  -27.2802	    0.8138
 0.26482	  -27.2789	    0.8081
 0.26487	  -27.2776	    0.8024
 0.26492	  -27.2764	    0.7966
 0.26497	  -27.2751	    0.7909
 0.26501	  -27.2737	    0.7852
 0.26506	  -27.2724	    0.7794
 0.26511	  -27.2711	    0.7737
 0.26516	  -27.2699	    0.7680
 0.26520	  -27.2686	    0.7622
 0.26525	  -27.2673	    0.7565
 0.26530	  -27.2660	    0.7508
 0.26534	  -27.2647	    0.7451
 0.26539	  -27.2634	    0.7393
 0.26544	  -27.2621	    0.7336
 0.26549	  -27.2608	    0.7279
 0.26553	  -27.2595	    0.7221
 0.26558	  -27.2582	    0.7164
 0.26563	  -27.2569	    0.7107
 0.26568	  -27.2556	    0.7050
 0.26572	  -27.2543	    0.6992
 0.26577	  -27.2530	    0.6935
 0.26582	  -27.2517	    0.6878
 0.26586	  -27.2504	    0.6821
 0.26591	  -27.2491	    0.6763
 0.26596	  -27.2478	    0.6706
 0.26601	  -27.2465	    0.6649
 0.26605	  -27.2452	    0.6591
 0.26610	  -27.2439	    0.6534
 0.26615	  -27.2426	    0.6477
 0.26620	  -27.2413	    0.6420
 0.26624	  -27.2400	    0.6362
 0.26629	  -27.2387	    0.6305
 0.26634	  -27.2374	    0.6248
 0.26638	  -27.2361	    0.6191
 0.26643	  -27.2348	    0.6133
 0.26648	  -27.2335	    0.6076
 0.26653	  -27.2322	    0.6019
 0.26657	  -27.2309	    0.5962
 0.26662	  -27.2296	    0.5904
 0.26667	  -27.2283	    0.5847
 0.26672	  -27.2270	    0.5790
 0.26676	  -27.2257	    0.5733
 0.26681	  -27.2244	    0.5675
 0.26686	  -27.2231	    0.5618
 0.26690	  -27.2218	    0.5561
 0.26695	  -27.2205	    0.5504
 0.26700	  -27.2192	    0.5446
 0.26705	  -27.2179	    0.5389
 0.26709	  -27.2166	    0.5332
 0.26714	  -27.2153	    0.5275
 0.26719	  -27.2140	    0.5217
 0.26724	  -27.2127	    0.5160
 0.26728	  -27.2114	    0.5103
 0.26733	  -27.2101	    0.5046
 0.26738	  -27.2089	    0.4988
 0.26742	  -27.2076	    0.4931
 0.26747	  -27.2063	    0.4874
 0.26752	  -27.2050	    0.4817
 0.26757	  -27.2037	    0.4759
 0.26761	  -27.2024	    0.4702
 0.26766	  -27.2011	    0.4645
 0.26771	  -27.1998	    0.4588
 0.26776	  -27.1985	    0.4531
 0.26780	  -27.1972	    0.4473
 0.26785	  -27.1959	    0.4416
 0.26790	  -27.1946	    0.4359
 0.26794	  -27.1933	    0.4301
 0.26799	  -27.1920	    0.4244
 0.26804	  -27.1907	    0.4187
 0.26809	  -27.1894	    0.4130
 0.26813	  -27.1881	    0.4073
 0.26818	  -27.1868	    0.4015
 0.26823	  -27.1855	    0.3958
 0.26828	  -27.1842	    0.3901
 0.26832	  -27.1829	    0.3844
 0.26837	  -27.1816	    0.3786
 0.26842	  -27.1803	    0.3729
 0.26846	  -27.1790	    0.3672
 0.26851	  -27.1777	    0.3615
 0.26856	  -27.1764	    0.3558
 0.26861	  -27.1751	    0.3500
 0.26865	  -27.1738	    0.3443
 0.26870	  -27.1725	    0.3386
 0.26875	  -27.1712	    0.3328
 0.26880	  -27.1699	    0.3271
 0.26884	  -27.1686	    0.3214
 0.26889	  -27.1673	    0.3157
 0.26894	  -27.1660	    0.3100
 0.26899	  -27.1647	    0.3042
 0.26903	  -27.1634	    0.2985
 0.26908	  -27.1621	    0.2928
 0.26913	  -27.1608	    0.2871
 0.26917	  -27.1595	    0.2813
 0.26922	  -27.1582	    0.2756
 0.26927	  -27.1569	    0.2699
 0.26932	  -27.1557	    0.2642
 0.26936	  -27.1544	    0.2585
 0.26941	  -27.1531	    0.2527
 0.26946	  -27.1518	    0.2470
 0.26951	  -27.1505	    0.2413
 0.26955	  -27.1492	    0.2356
 0.26960	  -27.1479	    0.2298
 0.26965	  -27.1466	    0.2241
 0.26969	  -27.1453	    0.2184
 0.26974	  -27.1440	    0.2127
 0.26979	  -27.1427	    0.2069
 0.26984	  -27.1414	    0.2012
 0.26988	  -27.1401	    0.1955
 0.26993	  -27.1388	    0.1898
 0.26998	  -27.1375	    0.1840
 0.27003	  -27.1362	    0.1783
 0.27007	  -27.1349	    0.1726
 0.27012	  -27.1336	    0.1668
 0.27017	  -27.1323	    0.1611
 0.27021	  -27.1310	    0.1554
 0.27026	  -27.1297	    0.1497
 0.27031	  -27.1284	    0.1439
 0.27036	  -27.1271	    0.1382
 0.27040	  -27.1258	    0.1325
 0.27045	  -27.1245	    0.1268
 0.27050	  -27.1232	    0.1210
 0.27055	  -27.1219	    0.1153
 0.27059	  -27.1206	    0.1096
 0.27064	  -27.1193	    0.1038
 0.27069	  -27.1180	    0.0981
 0.27073	  -27.1167	    0.0924
 0.27078	  -27.1154	    0.0867
 0.27083	  -27.1141	    0.0809
 0.27088	  -27.1128	    0.0752
 0.27092	  -27.1115	    0.0695
 0.27097	  -27.1102	    0.0638
 0.27102	  -27.1089	    0.0580
 0.27107	  -27.1076	    0.0523
 0.27111	  -27.1063	    0.0466
 0.27116	  -27.1050	    0.0408
 0.27121	  -27.1037	    0.0351
 0.27125	  -27.1024	    0.0294
 0.27130	  -27.1011	    0.0236
 0.27135	  -27.0998	    0.0179
 0.27140	  -27.0985	    0.0122
 0.27144	  -27.0972	    0.0064
 0.27149	  -27.0959	    0.0007
 0.27154	  -27.0946	   -0.0050
 0.27159	  -27.0933	   -0.0108
 0.27163	  -27.0920	   -0.0165
 0.27168	  -27.0907	   -0.0222
 0.27173	  -27.0894	   -0.0280
 0.27177	  -27.0881	   -0.0337
 0.27182	  -27.0868	   -0.0394
 0.27187	  -27.0855	   -0.0452
 0.27192	  -27.0842	   -0.0509
 0.27196	  -27.0829	   -0.0566
 0.27201	  -27.0816	   -0.0624
 0.27206	  -27.0803	   -0.0681
 0.27211	  -27.0790	   -0.0738
 0.27215	  -27.0777	   -0.0796
 0.27220	  -27.0764	   -0.0853
 0.27225	  -27.0751	   -0.0911
 0.27229	  -27.0738	   -0.0968
 0.27234	  -27.0725	   -0.1025
 0.27239	  -27.0712	   -0.1083
 0.27244	  -27.0699	   -0.1140
 0.27248	  -27.0686	   -0.1197
 0.27253	  -27.0673	   -0.1255
 0.27258	  -27.0660	   -0.1312
 0.27263	  -27.0647	   -0.1370
 0.27267	  -27.0634	   -0.1427
 0.27272	  -27.0621	   -0.1484
 0.27277	  -27.0608	   -0.1542
 0.27281	  -27.0595	   -0.1599
 0.27286	  -27.0582	   -0.1657
 0.27291	  -27.0569	   -0.1714
 0.27296	  -27.0556	   -0.1772
 0.27300	  -27.0543	   -0.1829
 0.27305	  -27.0530	   -0.1887
 0.27310	  -27.0517	   -0.1944
 0.27315	  -27.0504	   -0.2001
 0.27319	  -27.0491	   -0.2059
 0.27324	  -27.0478	   -0.2116
 0.27329	  -27.0465	   -0.2174
 0.27333	  -27.0452	   -0.2231
 0.27338	  -27.0439	   -0.2289
 0.27343	  -27.0426	   -0.2346
 0.27348	  -27.0413	   -0.2404
 0.27352	  -27.0400	   -0.2461
 0.27357	  -27.0387	   -0.2519
 0.27362	  -27.0374	   -0.2576
 0.27367	  -27.0361	   -0.2634
 0.27371	  -27.0348	   -0.2691
 0.27376	  -27.0335	   -0.2749
 0.27381	  -27.0322	   -0.2806
 0.27385	  -27.0309	   -0.2864
 0.27390	  -27.0296	   -0.2921
 0.27395	  -27.0282	   -0.2979
 0.27400	  -27.0269	   -0.3036
 0.27404	  -27.0256	   -0.3094
 0.27409	  -27.0243	   -0.3152
 0.27414	  -27.0230	   -0.3209
 0.27419	  -27.0217	   -0.3267
 0.27423	  -27.0204	   -0.3324
 0.27428	  -27.0191	   -0.3382
 0.27433	  -27.0178	   -0.3439
 0.27437	  -27.0165	   -0.3497
 0.27442	  -27.0152	   -0.3555
 0.27447	  -27.0139	   -0.3612
 0.27452	  -27.0126	   -0.3670
 0.27456	  -27.0113	   -0.3728
 0.27461	  -27.0100	   -0.3785
 0.27466	  -27.0087	   -0.3843
 0.27471	  -27.0074	   -0.3901
 0.27475	  -27.0060	   -0.3958
 0.27480	  -27.0048	   -0.4016
 0.27485	  -27.0034	   -0.4073
 0.27489	  -27.0021	   -0.4131
 0.27494	  -27.0008	   -0.4189
 0.27499	  -26.9995	   -0.4247
 0.27504	  -26.9982	   -0.4304
 0.27508	  -26.9969	   -0.4362
 0.27513	  -26.9956	   -0.4420
 0.27518	  -26.9943	   -0.4477
 0.27523	  -26.9930	   -0.4535
 0.27527	  -26.9917	   -0.4593
 0.27532	  -26.9904	   -0.4650
 0.27537	  -26.9890	   -0.4708
 0.27541	  -26.9877	   -0.4766
 0.27546	  -26.9864	   -0.4824
 0.27551	  -26.9851	   -0.4881
 0.27556	  -26.9838	   -0.4939
 0.27560	  -26.9825	   -0.4997
 0.27565	  -26.9812	   -0.5055
 0.27570	  -26.9799	   -0.5112
 0.27575	  -26.9786	   -0.5170
 0.27579	  -26.9773	   -0.5228
 0.27584	  -26.9760	   -0.5286
 0.27589	  -26.9747	   -0.5343
 0.27594	  -26.9733	   -0.5401
 0.27598	  -26.9720	   -0.5459
 0.27603	  -26.9707	   -0.5517
 0.27608	  -26.9694	   -0.5575
 0.27612	  -26.9681	   -0.5633
 0.27617	  -26.9668	   -0.5690
 0.27622	  -26.9655	   -0.5748
 0.27627	  -26.9642	   -0.5806
 0.27631	  -26.9628	   -0.5864
 0.27636	  -26.9615	   -0.5922
 0.27641	  -26.9602	   -0.5980
 0.27646	  -26.9589	   -0.6038
 0.27650	  -26.9576	   -0.6096
 0.27655	  -26.9563	   -0.6154
 0.27660	  -26.9550	   -0.6211
 0.27664	  -26.9537	   -0.6269
 0.27669	  -26.9523	   -0.6327
 0.27674	  -26.9510	   -0.6385
 0.27679	  -26.9497	   -0.6443
 0.27683	  -26.9484	   -0.6501
 0.27688	  -26.9471	   -0.6559
 0.27693	  -26.9458	   -0.6617
 0.27698	  -26.9445	   -0.6675
 0.27702	  -26.9431	   -0.6733
 0.27707	  -26.9418	   -0.6791
 0.27712	  -26.9405	   -0.6849
 0.27716	  -26.9392	   -0.6907
 0.27721	  -26.9379	   -0.6965
 0.27726	  -26.9366	   -0.7023
 0.27731	  -26.9353	   -0.7081
 0.27735	  -26.9339	   -0.7139
 0.27740	  -26.9326	   -0.7197
 0.27745	  -26.9313	   -0.7255
 0.27750	  -26.9300	   -0.7313
 0.27754	  -26.9287	   -0.7371
 0.27759	  -26.9274	   -0.7429
 0.27764	  -26.9261	   -0.7487
 0.27768	  -26.9247	   -0.7545
 0.27773	  -26.9234	   -0.7603
 0.27778	  -26.9221	   -0.7662
 0.27783	  -26.9208	   -0.7720
 0.27787	  -26.9195	   -0.7778
 0.27792	  -26.9182	   -0.7836
 0.27797	  -26.9168	   -0.7894
 0.27802	  -26.9155	   -0.7952
 0.27806	  -26.9142	   -0.8010
 0.27811	  -26.9129	   -0.8068
 0.27816	  -26.9116	   -0.8127
 0.27820	  -26.9103	   -0.8185
 0.27825	  -26.9089	   -0.8243
 0.27830	  -26.9076	   -0.8301
 0.27835	  -26.9063	   -0.8359
 0.27839	  -26.9050	   -0.8417
 0.27844	  -26.9036	   -0.8476
 0.27849	  -26.9023	   -0.8534
 0.27854	  -26.9010	   -0.8592
 0.27858	  -26.8997	   -0.8650
 0.27863	  -26.8984	   -0.8709
 0.27868	  -26.8971	   -0.8767
 0.27872	  -26.8957	   -0.8825
 0.27877	  -26.8944	   -0.8883
 0.27882	  -26.8931	   -0.8941
 0.27887	  -26.8918	   -0.9000
 0.27891	  -26.8905	   -0.9058
 0.27896	  -26.8891	   -0.9116
 0.27901	  -26.8878	   -0.9174
 0.27906	  -26.8865	   -0.9233
 0.27910	  -26.8852	   -0.9291
 0.27915	  -26.8838	   -0.9349
 0.27920	  -26.8825	   -0.9407
 0.27924	  -26.8812	   -0.9466
 0.27929	  -26.8799	   -0.9524
 0.27934	  -26.8786	   -0.9582
 0.27939	  -26.8772	   -0.9641
 0.27943	  -26.8759	   -0.9699
 0.27948	  -26.8746	   -0.9757
 0.27953	  -26.8733	   -0.9816
 0.27958	  -26.8719	   -0.9874
 0.27962	  -26.8706	   -0.9932
 0.27967	  -26.8693	   -0.9991
 0.27972	  -26.8680	   -1.0049
 0.27976	  -26.8667	   -1.0108
 0.27981	  -26.8653	   -1.0166
 0.27986	  -26.8640	   -1.0224
 0.27991	  -26.8627	   -1.0283
 0.27995	  -26.8614	   -1.0341
 0.28000	  -26.8601	   -1.0399
 0.28005	  -26.8587	   -1.0458
 0.28010	  -26.8574	   -1.0516
 0.28014	  -26.8561	   -1.0575
 0.28019	  -26.8547	   -1.0633
 0.28024	  -26.8534	   -1.0691
 0.28028	  -26.8521	   -1.0750
 0.28033	  -26.8508	   -1.0808
 0.28038	  -26.8495	   -1.0867
 0.28043	  -26.8481	   -1.0925
 0.28047	  -26.8468	   -1.0983
 0.28052	  -26.8455	   -1.1042
 0.28057	  -26.8442	   -1.1100
 0.28062	  -26.8428	   -1.1159
 0.28066	  -26.8415	   -1.1217
 0.28071	  -26.8402	   -1.1276
 0.28076	  -26.8389	   -1.1334
 0.28080	  -26.8375	   -1.1393
 0.28085	  -26.8362	   -1.1451
 0.28090	  -26.8349	   -1.1509
 0.28095	  -26.8336	   -1.1568
 0.28099	  -26.8322	   -1.1626
 0.28104	  -26.8309	   -1.1685
 0.28109	  -26.8296	   -1.1743
 0.28114	  -26.8283	   -1.1802
 0.28118	  -26.8269	   -1.1860
 0.28123	  -26.8256	   -1.1919
 0.28128	  -26.8243	   -1.1977
 0.28132	  -26.8229	   -1.2036
 0.28137	  -26.8216	   -1.2094
 0.28142	  -26.8203	   -1.2153
 0.28147	  -26.8190	   -1.2211
 0.28151	  -26.8177	   -1.2270
 0.28156	  -26.8163	   -1.2329
 0.28161	  -26.8150	   -1.2387
 0.28166	  -26.8137	   -1.2446
 0.28170	  -26.8123	   -1.2504
 0.28175	  -26.8110	   -1.2563
 0.28180	  -26.8097	   -1.2621
 0.28184	  -26.8084	   -1.2680
 0.28189	  -26.8070	   -1.2738
 0.28194	  -26.8057	   -1.2797
 0.28199	  -26.8044	   -1.2855
 0.28203	  -26.8030	   -1.2914
 0.28208	  -26.8017	   -1.2972
 0.28213	  -26.8004	   -1.3031
 0.28218	  -26.7991	   -1.3089
 0.28222	  -26.7978	   -1.3148
 0.28227	  -26.7964	   -1.3206
 0.28232	  -26.7951	   -1.3265
 0.28236	  -26.7938	   -1.3323
 0.28241	  -26.7924	   -1.3382
 0.28246	  -26.7911	   -1.3441
 0.28251	  -26.7898	   -1.3499
 0.28255	  -26.7885	   -1.3558
 0.28260	  -26.7871	   -1.3616
 0.28265	  -26.7858	   -1.3675
 0.28270	  -26.7845	   -1.3733
 0.28274	  -26.7831	   -1.3792
 0.28279	  -26.7818	   -1.3850
 0.28284	  -26.7805	   -1.3909
 0.28289	  -26.7792	   -1.3968
 0.28293	  -26.7778	   -1.4026
 0.28298	  -26.7765	   -1.4085
 0.28303	  -26.7752	   -1.4143
 0.28307	  -26.7738	   -1.4202
 0.28312	  -26.7725	   -1.4261
 0.28317	  -26.7712	   -1.4319
 0.28322	  -26.7699	   -1.4378
 0.28326	  -26.7685	   -1.4436
 0.28331	  -26.7672	   -1.4495
 0.28336	  -26.7659	   -1.4553
 0.28341	  -26.7646	   -1.4612
 0.28345	  -26.7632	   -1.4670
 0.28350	  -26.7619	   -1.4729
 0.28355	  -26.7606	   -1.4788
 0.28359	  -26.7593	   -1.4846
 0.28364	  -26.7579	   -1.4905
 0.28369	  -26.7566	   -1.4963
 0.28374	  -26.7553	   -1.5022
 0.28378	  -26.7539	   -1.5080
 0.28383	  -26.7526	   -1.5139
 0.28388	  -26.7513	   -1.5197
 0.28393	  -26.7500	   -1.5256
 0.28397	  -26.7486	   -1.5315
 0.28402	  -26.7473	   -1.5373
 0.28407	  -26.7460	   -1.5432
 0.28411	  -26.7447	   -1.5490
 0.28416	  -26.7433	   -1.5549
 0.28421	  -26.7420	   -1.5607
 0.28426	  -26.7407	   -1.5666
 0.28430	  -26.7393	   -1.5724
 0.28435	  -26.7380	   -1.5783
 0.28440	  -26.7367	   -1.5842
 0.28445	  -26.7354	   -1.5900
 0.28449	  -26.7340	   -1.5959
 0.28454	  -26.7327	   -1.6017
 0.28459	  -26.7314	   -1.6076
 0.28463	  -26.7300	   -1.6134
 0.28468	  -26.7287	   -1.6193
 0.28473	  -26.7274	   -1.6252
 0.28478	  -26.7261	   -1.6310
 0.28482	  -26.7247	   -1.6369
 0.28487	  -26.7234	   -1.6427
 0.28492	  -26.7221	   -1.6486
 0.28497	  -26.7208	   -1.6544
 0.28501	  -26.7194	   -1.6603
 0.28506	  -26.7181	   -1.6661
 0.28511	  -26.7168	   -1.6720
 0.28515	  -26.7155	   -1.6778
 0.28520	  -26.7141	   -1.6837
 0.28525	  -26.7128	   -1.6895
 0.28530	  -26.7115	   -1.6954
 0.28534	  -26.7101	   -1.7012
 0.28539	  -26.7088	   -1.7071
 0.28544	  -26.7075	   -1.7129
 0.28549	  -26.7062	   -1.7188
 0.28553	  -26.7048	   -1.7247
 0.28558	  -26.7035	   -1.7305
 0.28563	  -26.7022	   -1.7364
 0.28567	  -26.7009	   -1.7422
 0.28572	  -26.6995	   -1.7481
 0.28577	  -26.6982	   -1.7539
 0.28582	  -26.6969	   -1.7598
 0.28586	  -26.6956	   -1.7656
 0.28591	  -26.6942	   -1.7715
 0.28596	  -26.6929	   -1.7773
 0.28601	  -26.6916	   -1.7832
 0.28605	  -26.6902	   -1.7890
 0.28610	  -26.6889	   -1.7949
 0.28615	  -26.6876	   -1.8007
 0.28619	  -26.6863	   -1.8066
 0.28624	  -26.6850	   -1.8124
 0.28629	  -26.6836	   -1.8183
 0.28634	  -26.6823	   -1.8241
 0.28638	  -26.6810	   -1.8300
 0.28643	  -26.6796	   -1.8358
 0.28648	  -26.6783	   -1.8417
 0.28653	  -26.6770	   -1.8475
 0.28657	  -26.6757	   -1.8534
 0.28662	  -26.6743	   -1.8592
 0.28667	  -26.6730	   -1.8651
 0.28671	  -26.6717	   -1.8709
 0.28676	  -26.6704	   -1.8767
 0.28681	  -26.6690	   -1.8826
 0.28686	  -26.6677	   -1.8884
 0.28690	  -26.6664	   -1.8943
 0.28695	  -26.6651	   -1.9001
 0.28700	  -26.6637	   -1.9060
 0.28705	  -26.6624	   -1.9118
 0.28709	  -26.6611	   -1.9177
 0.28714	  -26.6598	   -1.9235
 0.28719	  -26.6584	   -1.9294
 0.28723	  -26.6571	   -1.9352
 0.28728	  -26.6558	   -1.9410
 0.28733	  -26.6545	   -1.9469
 0.28738	  -26.6531	   -1.9527
 0.28742	  -26.6518	   -1.9586
 0.28747	  -26.6505	   -1.9644
 0.28752	  -26.6492	   -1.9703
 0.28757	  -26.6478	   -1.9761
 0.28761	  -26.6465	   -1.9820
 0.28766	  -26.6452	   -1.9878
 0.28771	  -26.6439	   -1.9937
 0.28775	  -26.6425	   -1.9995
 0.28780	  -26.6412	   -2.0053
 0.28785	  -26.6399	   -2.0112
 0.28790	  -26.6386	   -2.0170
 0.28794	  -26.6372	   -2.0229
 0.28799	  -26.6359	   -2.0287
 0.28804	  -26.6346	   -2.0346
 0.28809	  -26.6333	   -2.0404
 0.28813	  -26.6319	   -2.0462
 0.28818	  -26.6306	   -2.0521
 0.28823	  -26.6293	   -2.0579
 0.28827	  -26.6280	   -2.0638
 0.28832	  -26.6267	   -2.0696
 0.28837	  -26.6253	   -2.0755
 0.28842	  -26.6240	   -2.0813
 0.28846	  -26.6227	   -2.0871
 0.28851	  -26.6213	   -2.0930
 0.28856	  -26.6200	   -2.0988
 0.28861	  -26.6187	   -2.1047
 0.28865	  -26.6174	   -2.1105
 0.28870	  -26.6161	   -2.1163
 0.28875	  -26.6147	   -2.1222
 0.28879	  -26.6134	   -2.1280
 0.28884	  -26.6121	   -2.1339
 0.28889	  -26.6108	   -2.1397
 0.28894	  -26.6094	   -2.1456
 0.28898	  -26.6081	   -2.1514
 0.28903	  -26.6068	   -2.1572
 0.28908	  -26.6055	   -2.1631
 0.28913	  -26.6041	   -2.1689
 0.28917	  -26.6028	   -2.1748
 0.28922	  -26.6015	   -2.1806
 0.28927	  -26.6002	   -2.1864
 0.28932	  -26.5988	   -2.1923
 0.28936	  -26.5975	   -2.1981
 0.28941	  -26.5962	   -2.2040
 0.28946	  -26.5949	   -2.2098
 0.28950	  -26.5936	   -2.2156
 0.28955	  -26.5922	   -2.2215
 0.28960	  -26.5909	   -2.2273
 0.28965	  -26.5896	   -2.2332
 0.28969	  -26.5882	   -2.2390
 0.28974	  -26.5869	   -2.2448
 0.28979	  -26.5856	   -2.2507
 0.28984	  -26.5843	   -2.2565
 0.28988	  -26.5830	   -2.2624
 0.28993	  -26.5816	   -2.2682
 0.28998	  -26.5803	   -2.2740
 0.29002	  -26.5790	   -2.2799
 0.29007	  -26.5777	   -2.2857
 0.29012	  -26.5763	   -2.2915
 0.29017	  -26.5750	   -2.2974
 0.29021	  -26.5737	   -2.3032
 0.29026	  -26.5724	   -2.3091
 0.29031	  -26.5710	   -2.3149
 0.29036	  -26.5697	   -2.3207
 0.29040	  -26.5684	   -2.3266
 0.29045	  -26.5671	   -2.3324
 0.29050	  -26.5658	   -2.3383
 0.29054	  -26.5644	   -2.3441
 0.29059	  -26.5631	   -2.3500
 0.29064	  -26.5618	   -2.3558
 0.29069	  -26.5604	   -2.3616
 0.29073	  -26.5591	   -2.3675
 0.29078	  -26.5578	   -2.3733
 0.29083	  -26.5565	   -2.3792
 0.29088	  -26.5552	   -2.3850
 0.29092	  -26.5538	   -2.3908
 0.29097	  -26.5525	   -2.3967
 0.29102	  -26.5512	   -2.4025
 0.29106	  -26.5499	   -2.4084
 0.29111	  -26.5485	   -2.4142
 0.29116	  -26.5472	   -2.4200
 0.29121	  -26.5459	   -2.4259
 0.29125	  -26.5446	   -2.4317
 0.29130	  -26.5432	   -2.4376
 0.29135	  -26.5419	   -2.4434
 0.29140	  -26.5406	   -2.4493
 0.29144	  -26.5393	   -2.4551
 0.29149	  -26.5379	   -2.4609
 0.29154	  -26.5366	   -2.4668
 0.29158	  -26.5353	   -2.4726
 0.29163	  -26.5340	   -2.4785
 0.29168	  -26.5327	   -2.4843
 0.29173	  -26.5313	   -2.4901
 0.29177	  -26.5300	   -2.4960
 0.29182	  -26.5287	   -2.5018
 0.29187	  -26.5273	   -2.5077
 0.29192	  -26.5260	   -2.5135
 0.29196	  -26.5247	   -2.5194
 0.29201	  -26.5234	   -2.5252
 0.29206	  -26.5221	   -2.5311
 0.29210	  -26.5207	   -2.5369
 0.29215	  -26.5194	   -2.5427
 0.29220	  -26.5181	   -2.5486
 0.29225	  -26.5167	   -2.5544
 0.29229	  -26.5154	   -2.5603
 0.29234	  -26.5141	   -2.5661
 0.29239	  -26.5128	   -2.5720
 0.29244	  -26.5114	   -2.5778
 0.29248	  -26.5101	   -2.5837
 0.29253	  -26.5088	   -2.5895
 0.29258	  -26.5075	   -2.5953
 0.29262	  -26.5062	   -2.6012
 0.29267	  -26.5048	   -2.6070
 0.29272	  -26.5035	   -2.6129
 0.29277	  -26.5022	   -2.6187
 0.29281	  -26.5008	   -2.6246
 0.29286	  -26.4995	   -2.6304
 0.29291	  -26.4982	   -2.6363
 0.29296	  -26.4969	   -2.6421
 0.29300	  -26.4956	   -2.6480
 0.29305	  -26.4942	   -2.6538
 0.29310	  -26.4929	   -2.6597
 0.29314	  -26.4916	   -2.6655
 0.29319	  -26.4902	   -2.6714
 0.29324	  -26.4889	   -2.6772
 0.29329	  -26.4876	   -2.6831
 0.29333	  -26.4863	   -2.6889
 0.29338	  -26.4849	   -2.6948
 0.29343	  -26.4836	   -2.7006
 0.29348	  -26.4823	   -2.7065
 0.29352	  -26.4810	   -2.7123
 0.29357	  -26.4796	   -2.7182
 0.29362	  -26.4783	   -2.7240
 0.29366	  -26.4770	   -2.7299
 0.29371	  -26.4757	   -2.7357
 0.29376	  -26.4743	   -2.7416
 0.29381	  -26.4730	   -2.7475
 0.29385	  -26.4717	   -2.7533
 0.29390	  -26.4703	   -2.7592
 0.29395	  -26.4690	   -2.7650
 0.29400	  -26.4677	   -2.7709
 0.29404	  -26.4664	   -2.7767
 0.29409	  -26.4650	   -2.7826
 0.29414	  -26.4637	   -2.7884
 0.29418	  -26.4624	   -2.7943
 0.29423	  -26.4611	   -2.8001
 0.29428	  -26.4597	   -2.8060
 0.29433	  -26.4584	   -2.8119
 0.29437	  -26.4571	   -2.8177
 0.29442	  -26.4557	   -2.8236
 0.29447	  -26.4544	   -2.8294
 0.29452	  -26.4531	   -2.8353
 0.29456	  -26.4518	   -2.8412
 0.29461	  -26.4504	   -2.8470
 0.29466	  -26.4491	   -2.8529
 0.29470	  -26.4478	   -2.8587
 0.29475	  -26.4464	   -2.8646
 0.29480	  -26.4451	   -2.8705
 0.29485	  -26.4438	   -2.8763
 0.29489	  -26.4425	   -2.8822
 0.29494	  -26.4411	   -2.8880
 0.29499	  -26.4398	   -2.8939
 0.29504	  -26.4385	   -2.8998
 0.29508	  -26.4371	   -2.9056
 0.29513	  -26.4358	   -2.9115
 0.29518	  -26.4345	   -2.9174
 0.29522	  -26.4332	   -2.9232
 0.29527	  -26.4318	   -2.9291
 0.29532	  -26.4305	   -2.9350
 0.29537	  -26.4292	   -2.9408
 0.29541	  -26.4278	   -2.9467
 0.29546	  -26.4265	   -2.9526
 0.29551	  -26.4252	   -2.9584
 0.29556	  -26.4238	   -2.9643
 0.29560	  -26.4225	   -2.9702
 0.29565	  -26.4212	   -2.9760
 0.29570	  -26.4199	   -2.9819
 0.29574	  -26.4185	   -2.9878
 0.29579	  -26.4172	   -2.9937
 0.29584	  -26.4159	   -2.9995
 0.29589	  -26.4145	   -3.0054
 0.29593	  -26.4132	   -3.0113
 0.29598	  -26.4119	   -3.0171
 0.29603	  -26.4105	   -3.0230
 0.29608	  -26.4092	   -3.0289
 0.29612	  -26.4079	   -3.0348
 0.29617	  -26.4065	   -3.0406
 0.29622	  -26.4052	   -3.0465
 0.29627	  -26.4039	   -3.0524
 0.29631	  -26.4025	   -3.0583
 0.29636	  -26.4012	   -3.0642
 0.29641	  -26.3999	   -3.0700
 0.29645	  -26.3986	   -3.0759
 0.29650	  -26.3972	   -3.0818
 0.29655	  -26.3959	   -3.0877
 0.29660	  -26.3945	   -3.0935
 0.29664	  -26.3932	   -3.0994
 0.29669	  -26.3919	   -3.1053
 0.29674	  -26.3906	   -3.1112
 0.29679	  -26.3892	   -3.1171
 0.29683	  -26.3879	   -3.1229
 0.29688	  -26.3865	   -3.1288
 0.29693	  -26.3852	   -3.1347
 0.29697	  -26.3839	   -3.1406
 0.29702	  -26.3825	   -3.1465
 0.29707	  -26.3812	   -3.1524
 0.29712	  -26.3799	   -3.1582
 0.29716	  -26.3786	   -3.1641
 0.29721	  -26.3772	   -3.1700
 0.29726	  -26.3759	   -3.1759
 0.29731	  -26.3745	   -3.1818
 0.29735	  -26.3732	   -3.1877
 0.29740	  -26.3719	   -3.1936
 0.29745	  -26.3705	   -3.1995
 0.29749	  -26.3692	   -3.2054
 0.29754	  -26.3679	   -3.2112
 0.29759	  -26.3665	   -3.2171
 0.29764	  -26.3652	   -3.2230
 0.29768	  -26.3639	   -3.2289
 0.29773	  -26.3625	   -3.2348
 0.29778	  -26.3612	   -3.2407
 0.29783	  -26.3599	   -3.2466
 0.29787	  -26.3585	   -3.2525
 0.29792	  -26.3572	   -3.2584
 0.29797	  -26.3559	   -3.2643
 0.29801	  -26.3545	   -3.2702
 0.29806	  -26.3532	   -3.2761
 0.29811	  -26.3518	   -3.2820
 0.29816	  -26.3505	   -3.2879
 0.29820	  -26.3492	   -3.2938
 0.29825	  -26.3478	   -3.2997
 0.29830	  -26.3465	   -3.3056
 0.29835	  -26.3452	   -3.3115
 0.29839	  -26.3438	   -3.3174
 0.29844	  -26.3425	   -3.3233
 0.29849	  -26.3411	   -3.3292
 0.29853	  -26.3398	   -3.3351
 0.29858	  -26.3385	   -3.3410
 0.29863	  -26.3371	   -3.3469
 0.29868	  -26.3358	   -3.3528
 0.29872	  -26.3345	   -3.3587
 0.29877	  -26.3331	   -3.3646
 0.29882	  -26.3318	   -3.3705
 0.29887	  -26.3304	   -3.3764
 0.29891	  -26.3291	   -3.3823
 0.29896	  -26.3278	   -3.3882
 0.29901	  -26.3264	   -3.3941
 0.29905	  -26.3251	   -3.4000
 0.29910	  -26.3237	   -3.4059
 0.29915	  -26.3224	   -3.4118
 0.29920	  -26.3211	   -3.4178
 0.29924	  -26.3197	   -3.4237
 0.29929	  -26.3184	   -3.4296
 0.29934	  -26.3170	   -3.4355
 0.29939	  -26.3157	   -3.4414
 0.29943	  -26.3144	   -3.4473
 0.29948	  -26.3130	   -3.4532
 0.29953	  -26.3117	   -3.4591
 0.29957	  -26.3103	   -3.4651
 0.29962	  -26.3090	   -3.4710
 0.29967	  -26.3076	   -3.4769
 0.29972	  -26.3063	   -3.4828
 0.29976	  -26.3050	   -3.4887
 0.29981	  -26.3036	   -3.4946
 0.29986	  -26.3023	   -3.5006
 0.29991	  -26.3010	   -3.5065
 0.29995	  -26.2996	   -3.5124
 0.30000	  -26.2983	   -3.5183
 0.30005	  -26.2969	   -3.5242
 0.30009	  -26.2956	   -3.5302
 0.30014	  -26.2942	   -3.5361
 0.30019	  -26.2929	   -3.5420
 0.30024	  -26.2916	   -3.5479
 0.30028	  -26.2902	   -3.5539
 0.30033	  -26.2889	   -3.5598
 0.30038	  -26.2875	   -3.5657
 0.30043	  -26.2862	   -3.5716
 0.30047	  -26.2848	   -3.5776
 0.30052	  -26.2835	   -3.5835
 0.30057	  -26.2822	   -3.5894
 0.30061	  -26.2808	   -3.5953
 0.30066	  -26.2795	   -3.6013
 0.30071	  -26.2781	   -3.6072
 0.30076	  -26.2768	   -3.6131
 0.30080	  -26.2754	   -3.6191
 0.30085	  -26.2741	   -3.6250
 0.30090	  -26.2727	   -3.6309
 0.30095	  -26.2714	   -3.6368
 0.30099	  -26.2701	   -3.6428
 0.30104	  -26.2687	   -3.6487
 0.30109	  -26.2674	   -3.6546
 0.30113	  -26.2660	   -3.6606
 0.30118	  -26.2647	   -3.6665
 0.30123	  -26.2633	   -3.6724
 0.30128	  -26.2620	   -3.6784
 0.30132	  -26.2606	   -3.6843
 0.30137	  -26.2593	   -3.6902
 0.30142	  -26.2580	   -3.6962
 0.30147	  -26.2566	   -3.7021
 0.30151	  -26.2553	   -3.7081
 0.30156	  -26.2539	   -3.7140
 0.30161	  -26.2526	   -3.7199
 0.30165	  -26.2512	   -3.7259
 0.30170	  -26.2499	   -3.7318
 0.30175	  -26.2485	   -3.7378
 0.30180	  -26.2472	   -3.7437
 0.30184	  -26.2458	   -3.7496
 0.30189	  -26.2445	   -3.7556
 0.30194	  -26.2431	   -3.7615
 0.30199	  -26.2418	   -3.7675
 0.30203	  -26.2404	   -3.7734
 0.30208	  -26.2391	   -3.7794
 0.30213	  -26.2377	   -3.7853
 0.30217	  -26.2364	   -3.7913
 0.30222	  -26.2351	   -3.7972
 0.30227	  -26.2337	   -3.8032
 0.30232	  -26.2324	   -3.8091
 0.30236	  -26.2310	   -3.8150
 0.30241	  -26.2296	   -3.8210
 0.30246	  -26.2283	   -3.8269
 0.30251	  -26.2270	   -3.8329
 0.30255	  -26.2256	   -3.8388
 0.30260	  -26.2243	   -3.8448
 0.30265	  -26.2229	   -3.8507
 0.30269	  -26.2216	   -3.8567
 0.30274	  -26.2202	   -3.8626
 0.30279	  -26.2189	   -3.8686
 0.30284	  -26.2175	   -3.8746
 0.30288	  -26.2162	   -3.8805
 0.30293	  -26.2148	   -3.8865
 0.30298	  -26.2135	   -3.8924
 0.30303	  -26.2121	   -3.8984
 0.30307	  -26.2108	   -3.9043
 0.30312	  -26.2094	   -3.9103
 0.30317	  -26.2081	   -3.9162
 0.30322	  -26.2067	   -3.9222
 0.30326	  -26.2054	   -3.9282
 0.30331	  -26.2040	   -3.9341
 0.30336	  -26.2027	   -3.9401
 0.30340	  -26.2013	   -3.9460
 0.30345	  -26.2000	   -3.9520
 0.30350	  -26.1986	   -3.9579
 0.30355	  -26.1973	   -3.9639
 0.30359	  -26.1959	   -3.9699
 0.30364	  -26.1946	   -3.9758
 0.30369	  -26.1932	   -3.9818
 0.30374	  -26.1918	   -3.9878
 0.30378	  -26.1905	   -3.9937
 0.30383	  -26.1892	   -3.9997
 0.30388	  -26.1878	   -4.0057
 0.30392	  -26.1865	   -4.0116
 0.30397	  -26.1851	   -4.0176
 0.30402	  -26.1837	   -4.0235
 0.30407	  -26.1824	   -4.0295
 0.30411	  -26.1810	   -4.0355
 0.30416	  -26.1797	   -4.0414
 0.30421	  -26.1783	   -4.0474
 0.30426	  -26.1770	   -4.0534
 0.30430	  -26.1756	   -4.0593
 0.30435	  -26.1743	   -4.0653
 0.30440	  -26.1729	   -4.0713
 0.30444	  -26.1716	   -4.0772
 0.30449	  -26.1702	   -4.0832
 0.30454	  -26.1689	   -4.0892
 0.30459	  -26.1675	   -4.0952
 0.30463	  -26.1662	   -4.1011
 0.30468	  -26.1648	   -4.1071
 0.30473	  -26.1635	   -4.1131
 0.30478	  -26.1621	   -4.1190
 0.30482	  -26.1607	   -4.1250
 0.30487	  -26.1594	   -4.1310
 0.30492	  -26.1580	   -4.1369
 0.30496	  -26.1567	   -4.1429
 0.30501	  -26.1553	   -4.1489
 0.30506	  -26.1540	   -4.1549
 0.30511	  -26.1526	   -4.1608
 0.30515	  -26.1513	   -4.1668
 0.30520	  -26.1499	   -4.1728
 0.30525	  -26.1486	   -4.1788
 0.30530	  -26.1472	   -4.1847
 0.30534	  -26.1458	   -4.1907
 0.30539	  -26.1445	   -4.1967
 0.30544	  -26.1431	   -4.2027
 0.30548	  -26.1418	   -4.2086
 0.30553	  -26.1404	   -4.2146
 0.30558	  -26.1391	   -4.2206
 0.30563	  -26.1377	   -4.2266
 0.30567	  -26.1364	   -4.2326
 0.30572	  -26.1350	   -4.2385
 0.30577	  -26.1336	   -4.2445
 0.30582	  -26.1323	   -4.2505
 0.30586	  -26.1309	   -4.2565
 0.30591	  -26.1296	   -4.2625
 0.30596	  -26.1282	   -4.2684
 0.30600	  -26.1269	   -4.2744
 0.30605	  -26.1255	   -4.2804
 0.30610	  -26.1242	   -4.2864
 0.30615	  -26.1228	   -4.2923
 0.30619	  -26.1214	   -4.2983
 0.30624	  -26.1201	   -4.3043
 0.30629	  -26.1187	   -4.3103
 0.30634	  -26.1174	   -4.3163
 0.30638	  -26.1160	   -4.3223
 0.30643	  -26.1147	   -4.3282
 0.30648	  -26.1133	   -4.3342
 0.30652	  -26.1120	   -4.3402
 0.30657	  -26.1106	   -4.3462
 0.30662	  -26.1092	   -4.3522
 0.30667	  -26.1079	   -4.3582
 0.30671	  -26.1065	   -4.3642
 0.30676	  -26.1052	   -4.3701
 0.30681	  -26.1038	   -4.3761
 0.30686	  -26.1025	   -4.3821
 0.30690	  -26.1011	   -4.3881
 0.30695	  -26.0998	   -4.3941
 0.30700	  -26.0984	   -4.4001
 0.30704	  -26.0970	   -4.4060
 0.30709	  -26.0957	   -4.4120
 0.30714	  -26.0943	   -4.4180
 0.30719	  -26.0930	   -4.4240
 0.30723	  -26.0916	   -4.4300
 0.30728	  -26.0903	   -4.4360
 0.30733	  -26.0889	   -4.4420
 0.30738	  -26.0875	   -4.4479
 0.30742	  -26.0862	   -4.4539
 0.30747	  -26.0848	   -4.4599
 0.30752	  -26.0835	   -4.4659
 0.30756	  -26.0821	   -4.4719
 0.30761	  -26.0807	   -4.4779
 0.30766	  -26.0794	   -4.4839
 0.30771	  -26.0780	   -4.4899
 0.30775	  -26.0767	   -4.4958
 0.30780	  -26.0753	   -4.5018
 0.30785	  -26.0740	   -4.5078
 0.30790	  -26.0726	   -4.5138
 0.30794	  -26.0712	   -4.5198
 0.30799	  -26.0699	   -4.5258
 0.30804	  -26.0685	   -4.5318
 0.30808	  -26.0672	   -4.5378
 0.30813	  -26.0658	   -4.5438
 0.30818	  -26.0645	   -4.5498
 0.30823	  -26.0631	   -4.5557
 0.30827	  -26.0617	   -4.5617
 0.30832	  -26.0604	   -4.5677
 0.30837	  -26.0590	   -4.5737
 0.30842	  -26.0577	   -4.5797
 0.30846	  -26.0563	   -4.5857
 0.30851	  -26.0550	   -4.5917
 0.30856	  -26.0536	   -4.5977
 0.30860	  -26.0522	   -4.6037
 0.30865	  -26.0509	   -4.6097
 0.30870	  -26.0495	   -4.6156
 0.30875	  -26.0482	   -4.6216
 0.30879	  -26.0468	   -4.6276
 0.30884	  -26.0455	   -4.6336
 0.30889	  -26.0441	   -4.6396
 0.30894	  -26.0427	   -4.6456
 0.30898	  -26.0414	   -4.6516
 0.30903	  -26.0400	   -4.6576
 0.30908	  -26.0387	   -4.6636
 0.30912	  -26.0373	   -4.6696
 0.30917	  -26.0359	   -4.6756
 0.30922	  -26.0346	   -4.6815
 0.30927	  -26.0332	   -4.6875
 0.30931	  -26.0319	   -4.6935
 0.30936	  -26.0305	   -4.6995
 0.30941	  -26.0292	   -4.7055
 0.30946	  -26.0278	   -4.7115
 0.30950	  -26.0264	   -4.7175
 0.30955	  -26.0251	   -4.7235
 0.30960	  -26.0237	   -4.7295
 0.30964	  -26.0224	   -4.7355
 0.30969	  -26.0210	   -4.7415
 0.30974	  -26.0196	   -4.7474
 0.30979	  -26.0183	   -4.7534
 0.30983	  -26.0169	   -4.7594
 0.30988	  -26.0156	   -4.7654
 0.30993	  -26.0142	   -4.7714
 0.30998	  -26.0129	   -4.7774
 0.31002	  -26.0115	   -4.7834
 0.31007	  -26.0101	   -4.7894
 0.31012	  -26.0088	   -4.7954
 0.31017	  -26.0074	   -4.8014
 0.31021	  -26.0061	   -4.8073
 0.31026	  -26.0047	   -4.8133
 0.31031	  -26.0034	   -4.8193
 0.31035	  -26.0020	   -4.8253
 0.31040	  -26.0007	   -4.8313
 0.31045	  -25.9993	   -4.8373
 0.31050	  -25.9979	   -4.8433
 0.31054	  -25.9966	   -4.8493
 0.31059	  -25.9952	   -4.8552
 0.31064	  -25.9939	   -4.8612
 0.31069	  -25.9925	   -4.8672
 0.31073	  -25.9911	   -4.8732
 0.31078	  -25.9898	   -4.8792
 0.31083	  -25.9884	   -4.8852
 0.31087	  -25.9871	   -4.8912
 0.31092	  -25.9857	   -4.8972
 0.31097	  -25.9844	   -4.9032
 0.31102	  -25.9830	   -4.9092
 0.31106	  -25.9816	   -4.9151
 0.31111	  -25.9803	   -4.9211
 0.31116	  -25.9789	   -4.9271
 0.31121	  -25.9776	   -4.9331
 0.31125	  -25.9762	   -4.9391
 0.31130	  -25.9749	   -4.9451
 0.31135	  -25.9735	   -4.9511
 0.31139	  -25.9721	   -4.9570
 0.31144	  -25.9708	   -4.9630
 0.31149	  -25.9694	   -4.9690
 0.31154	  -25.9681	   -4.9750
 0.31158	  -25.9667	   -4.9810
 0.31163	  -25.9654	   -4.9870
 0.31168	  -25.9640	   -4.9930
 0.31173	  -25.9626	   -4.9989
 0.31177	  -25.9613	   -5.0049
 0.31182	  -25.9599	   -5.0109
 0.31187	  -25.9586	   -5.0169
 0.31191	  -25.9572	   -5.0229
 0.31196	  -25.9559	   -5.0289
 0.31201	  -25.9545	   -5.0349
 0.31206	  -25.9532	   -5.0408
 0.31210	  -25.9518	   -5.0468
 0.31215	  -25.9504	   -5.0528
 0.31220	  -25.9491	   -5.0588
 0.31225	  -25.9477	   -5.0648
 0.31229	  -25.9464	   -5.0708
 0.31234	  -25.9450	   -5.0767
 0.31239	  -25.9437	   -5.0827
 0.31243	  -25.9423	   -5.0887
 0.31248	  -25.9409	   -5.0947
 0.31253	  -25.9396	   -5.1007
 0.31258	  -25.9382	   -5.1066
 0.31262	  -25.9369	   -5.1126
 0.31267	  -25.9355	   -5.1186
 0.31272	  -25.9342	   -5.1246
 0.31277	  -25.9328	   -5.1306
 0.31281	  -25.9315	   -5.1365
 0.31286	  -25.9301	   -5.1425
 0.31291	  -25.9287	   -5.1485
 0.31295	  -25.9274	   -5.1545
 0.31300	  -25.9260	   -5.1605
 0.31305	  -25.9247	   -5.1664
 0.31310	  -25.9233	   -5.1724
 0.31314	  -25.9220	   -5.1784
 0.31319	  -25.9206	   -5.1844
 0.31324	  -25.9193	   -5.1903
 0.31329	  -25.9179	   -5.1963
 0.31333	  -25.9166	   -5.2023
 0.31338	  -25.9152	   -5.2083
 0.31343	  -25.9138	   -5.2142
 0.31347	  -25.9125	   -5.2202
 0.31352	  -25.9111	   -5.2262
 0.31357	  -25.9098	   -5.2322
 0.31362	  -25.9084	   -5.2382
 0.31366	  -25.9071	   -5.2441
 0.31371	  -25.9057	   -5.2501
 0.31376	  -25.9044	   -5.2561
 0.31381	  -25.9030	   -5.2620
 0.31385	  -25.9017	   -5.2680
 0.31390	  -25.9003	   -5.2740
 0.31395	  -25.8989	   -5.2800
 0.31399	  -25.8976	   -5.2859
 0.31404	  -25.8962	   -5.2919
 0.31409	  -25.8949	   -5.2979
 0.31414	  -25.8935	   -5.3038
 0.31418	  -25.8922	   -5.3098
 0.31423	  -25.8908	   -5.3158
 0.31428	  -25.8895	   -5.3217
 0.31433	  -25.8881	   -5.3277
 0.31437	  -25.8868	   -5.3337
 0.31442	  -25.8854	   -5.3397
 0.31447	  -25.8841	   -5.3456
 0.31451	  -25.8827	   -5.3516
 0.31456	  -25.8814	   -5.3576
 0.31461	  -25.8800	   -5.3635
 0.31466	  -25.8787	   -5.3695
 0.31470	  -25.8773	   -5.3755
 0.31475	  -25.8759	   -5.3814
 0.31480	  -25.8746	   -5.3874
 0.31485	  -25.8732	   -5.3934
 0.31489	  -25.8719	   -5.3993
 0.31494	  -25.8705	   -5.4053
 0.31499	  -25.8692	   -5.4112
 0.31503	  -25.8678	   -5.4172
 0.31508	  -25.8665	   -5.4232
 0.31513	  -25.8651	   -5.4291
 0.31518	  -25.8638	   -5.4351
 0.31522	  -25.8624	   -5.4411
 0.31527	  -25.8611	   -5.4470
 0.31532	  -25.8597	   -5.4530
 0.31537	  -25.8584	   -5.4589
 0.31541	  -25.8570	   -5.4649
 0.31546	  -25.8557	   -5.4709
 0.31551	  -25.8543	   -5.4768
 0.31555	  -25.8530	   -5.4828
 0.31560	  -25.8516	   -5.4887
 0.31565	  -25.8503	   -5.4947
 0.31570	  -25.8489	   -5.5007
 0.31574	  -25.8476	   -5.5066
 0.31579	  -25.8462	   -5.5126
 0.31584	  -25.8449	   -5.5185
 0.31589	  -25.8435	   -5.5245
 0.31593	  -25.8422	   -5.5304
 0.31598	  -25.8408	   -5.5364
 0.31603	  -25.8395	   -5.5423
 0.31607	  -25.8381	   -5.5483
 0.31612	  -25.8368	   -5.5542
 0.31617	  -25.8354	   -5.5602
 0.31622	  -25.8341	   -5.5662
 0.31626	  -25.8327	   -5.5721
 0.31631	  -25.8314	   -5.5781
 0.31636	  -25.8300	   -5.5840
 0.31641	  -25.8287	   -5.5900
 0.31645	  -25.8273	   -5.5959
 0.31650	  -25.8260	   -5.6019
 0.31655	  -25.8246	   -5.6078
 0.31659	  -25.8233	   -5.6138
 0.31664	  -25.8219	   -5.6197
 0.31669	  -25.8206	   -5.6257
 0.31674	  -25.8192	   -5.6316
 0.31678	  -25.8179	   -5.6376
 0.31683	  -25.8165	   -5.6435
 0.31688	  -25.8152	   -5.6494
 0.31693	  -25.8138	   -5.6554
 0.31697	  -25.8125	   -5.6613
 0.31702	  -25.8112	   -5.6673
 0.31707	  -25.8098	   -5.6732
 0.31712	  -25.8085	   -5.6792
 0.31716	  -25.8071	   -5.6851
 0.31721	  -25.8058	   -5.6911
 0.31726	  -25.8044	   -5.6970
 0.31730	  -25.8031	   -5.7030
 0.31735	  -25.8017	   -5.7089
 0.31740	  -25.8004	   -5.7148
 0.31745	  -25.7990	   -5.7208
 0.31749	  -25.7977	   -5.7267
 0.31754	  -25.7963	   -5.7327
 0.31759	  -25.7950	   -5.7386
 0.31764	  -25.7936	   -5.7445
 0.31768	  -25.7923	   -5.7505
 0.31773	  -25.7909	   -5.7564
 0.31778	  -25.7896	   -5.7624
 0.31782	  -25.7883	   -5.7683
 0.31787	  -25.7869	   -5.7742
 0.31792	  -25.7856	   -5.7802
 0.31797	  -25.7842	   -5.7861
 0.31801	  -25.7829	   -5.7920
 0.31806	  -25.7815	   -5.7980
 0.31811	  -25.7802	   -5.8039
 0.31816	  -25.7788	   -5.8098
 0.31820	  -25.7775	   -5.8158
 0.31825	  -25.7761	   -5.8217
 0.31830	  -25.7748	   -5.8277
 0.31834	  -25.7735	   -5.8336
 0.31839	  -25.7721	   -5.8395
 0.31844	  -25.7708	   -5.8454
 0.31849	  -25.7694	   -5.8514
 0.31853	  -25.7681	   -5.8573
 0.31858	  -25.7667	   -5.8632
 0.31863	  -25.7654	   -5.8692
 0.31868	  -25.7640	   -5.8751
 0.31872	  -25.7627	   -5.8810
 0.31877	  -25.7614	   -5.8870
 0.31882	  -25.7600	   -5.8929
 0.31886	  -25.7587	   -5.8988
 0.31891	  -25.7573	   -5.9048
 0.31896	  -25.7560	   -5.9107
 0.31901	  -25.7546	   -5.9166
 0.31905	  -25.7533	   -5.9226
 0.31910	  -25.7519	   -5.9285
 0.31915	  -25.7506	   -5.9344
 0.31920	  -25.7493	   -5.9403
 0.31924	  -25.7479	   -5.9463
 0.31929	  -25.7466	   -5.9522
 0.31934	  -25.7452	   -5.9581
 0.31938	  -25.7439	   -5.9640
 0.31943	  -25.7425	   -5.9700
 0.31948	  -25.7412	   -5.9759
 0.31953	  -25.7399	   -5.9818
 0.31957	  -25.7385	   -5.9877
 0.31962	  -25.7372	   -5.9937
 0.31967	  -25.7358	   -5.9996
 0.31972	  -25.7345	   -6.0055
 0.31976	  -25.7331	   -6.0114
 0.31981	  -25.7318	   -6.0174
 0.31986	  -25.7305	   -6.0233
 0.31990	  -25.7291	   -6.0292
 0.31995	  -25.7278	   -6.0351
 0.32000	  -25.7264	   -6.0410
 0.32005	  -25.7251	   -6.0470
 0.32009	  -25.7237	   -6.0529
 0.32014	  -25.7224	   -6.0588
 0.32019	  -25.7211	   -6.0647
 0.32024	  -25.7197	   -6.0706
 0.32028	  -25.7184	   -6.0766
 0.32033	  -25.7170	   -6.0825
 0.32038	  -25.7157	   -6.0884
 0.32042	  -25.7143	   -6.0943
 0.32047	  -25.7130	   -6.1002
 0.32052	  -25.7117	   -6.1062
 0.32057	  -25.7103	   -6.1121
 0.32061	  -25.7090	   -6.1180
 0.32066	  -25.7077	   -6.1239
 0.32071	  -25.7063	   -6.1298
 0.32076	  -25.7050	   -6.1357
 0.32080	  -25.7036	   -6.1417
 0.32085	  -25.7023	   -6.1476
 0.32090	  -25.7009	   -6.1535
 0.32094	  -25.6996	   -6.1594
 0.32099	  -25.6983	   -6.1653
 0.32104	  -25.6969	   -6.1712
 0.32109	  -25.6956	   -6.1772
 0.32113	  -25.6942	   -6.1831
 0.32118	  -25.6929	   -6.1890
 0.32123	  -25.6915	   -6.1949
 0.32128	  -25.6902	   -6.2008
 0.32132	  -25.6889	   -6.2067
 0.32137	  -25.6875	   -6.2126
 0.32142	  -25.6862	   -6.2185
 0.32146	  -25.6849	   -6.2245
 0.32151	  -25.6835	   -6.2304
 0.32156	  -25.6822	   -6.2363
 0.32161	  -25.6808	   -6.2422
 0.32165	  -25.6795	   -6.2481
 0.32170	  -25.6781	   -6.2540
 0.32175	  -25.6768	   -6.2599
 0.32180	  -25.6755	   -6.2659
 0.32184	  -25.6741	   -6.2718
 0.32189	  -25.6728	   -6.2777
 0.32194	  -25.6715	   -6.2836
 0.32198	  -25.6701	   -6.2895
 0.32203	  -25.6688	   -6.2954
 0.32208	  -25.6674	   -6.3013
 0.32213	  -25.6661	   -6.3072
 0.32217	  -25.6648	   -6.3132
 0.32222	  -25.6634	   -6.3191
 0.32227	  -25.6621	   -6.3250
 0.32232	  -25.6607	   -6.3309
 0.32236	  -25.6594	   -6.3368
 0.32241	  -25.6580	   -6.3427
 0.32246	  -25.6567	   -6.3486
 0.32250	  -25.6554	   -6.3545
 0.32255	  -25.6540	   -6.3604
 0.32260	  -25.6527	   -6.3663
 0.32265	  -25.6514	   -6.3723
 0.32269	  -25.6500	   -6.3782
 0.32274	  -25.6487	   -6.3841
 0.32279	  -25.6473	   -6.3900
 0.32284	  -25.6460	   -6.3959
 0.32288	  -25.6446	   -6.4018
 0.32293	  -25.6433	   -6.4077
 0.32298	  -25.6420	   -6.4136
 0.32302	  -25.6406	   -6.4196
 0.32307	  -25.6393	   -6.4255
 0.32312	  -25.6380	   -6.4314
 0.32317	  -25.6366	   -6.4373
 0.32321	  -25.6353	   -6.4432
 0.32326	  -25.6339	   -6.4491
 0.32331	  -25.6326	   -6.4550
 0.32336	  -25.6313	   -6.4609
 0.32340	  -25.6299	   -6.4668
 0.32345	  -25.6286	   -6.4727
 0.32350	  -25.6272	   -6.4787
 0.32355	  -25.6259	   -6.4846
 0.32359	  -25.6246	   -6.4905
 0.32364	  -25.6232	   -6.4964
 0.32369	  -25.6219	   -6.5023
 0.32373	  -25.6205	   -6.5082
 0.32378	  -25.6192	   -6.5141
 0.32383	  -25.6179	   -6.5200
 0.32388	  -25.6165	   -6.5259
 0.32392	  -25.6152	   -6.5319
 0.32397	  -25.6138	   -6.5378
 0.32402	  -25.6125	   -6.5437
 0.32407	  -25.6112	   -6.5496
 0.32411	  -25.6098	   -6.5555
 0.32416	  -25.6085	   -6.5614
 0.32421	  -25.6071	   -6.5673
 0.32425	  -25.6058	   -6.5732
 0.32430	  -25.6045	   -6.5791
 0.32435	  -25.6031	   -6.5850
 0.32440	  -25.6018	   -6.5910
 0.32444	  -25.6004	   -6.5969
 0.32449	  -25.5991	   -6.6028
 0.32454	  -25.5978	   -6.6087
 0.32459	  -25.5964	   -6.6146
 0.32463	  -25.5951	   -6.6205
 0.32468	  -25.5937	   -6.6264
 0.32473	  -25.5924	   -6.6323
 0.32477	  -25.5911	   -6.6383
 0.32482	  -25.5897	   -6.6442
 0.32487	  -25.5884	   -6.6501
 0.32492	  -25.5870	   -6.6560
 0.32496	  -25.5857	   -6.6619
 0.32501	  -25.5844	   -6.6678
 0.32506	  -25.5830	   -6.6738
 0.32511	  -25.5817	   -6.6797
 0.32515	  -25.5803	   -6.6856
 0.32520	  -25.5790	   -6.6915
 0.32525	  -25.5776	   -6.6974
 0.32529	  -25.5763	   -6.7033
 0.32534	  -25.5750	   -6.7092
 0.32539	  -25.5736	   -6.7152
 0.32544	  -25.5723	   -6.7211
 0.32548	  -25.5709	   -6.7270
 0.32553	  -25.5696	   -6.7329
 0.32558	  -25.5683	   -6.7388
 0.32563	  -25.5669	   -6.7447
 0.32567	  -25.5656	   -6.7507
 0.32572	  -25.5642	   -6.7566
 0.32577	  -25.5629	   -6.7625
 0.32581	  -25.5616	   -6.7684
 0.32586	  -25.5602	   -6.7743
 0.32591	  -25.5589	   -6.7802
 0.32596	  -25.5575	   -6.7862
 0.32600	  -25.5562	   -6.7921
 0.32605	  -25.5548	   -6.7980
 0.32610	  -25.5535	   -6.8039
 0.32615	  -25.5522	   -6.8098
 0.32619	  -25.5508	   -6.8158
 0.32624	  -25.5495	   -6.8217
 0.32629	  -25.5481	   -6.8276
 0.32633	  -25.5468	   -6.8335
 0.32638	  -25.5454	   -6.8395
 0.32643	  -25.5441	   -6.8454
 0.32648	  -25.5428	   -6.8513
 0.32652	  -25.5414	   -6.8572
 0.32657	  -25.5401	   -6.8631
 0.32662	  -25.5387	   -6.8691
 0.32667	  -25.5374	   -6.8750
 0.32671	  -25.5360	   -6.8809
 0.32676	  -25.5347	   -6.8868
 0.32681	  -25.5334	   -6.8928
 0.32685	  -25.5320	   -6.8987
 0.32690	  -25.5307	   -6.9046
 0.32695	  -25.5293	   -6.9105
 0.32700	  -25.5280	   -6.9165
 0.32704	  -25.5267	   -6.9224
 0.32709	  -25.5253	   -6.9283
 0.32714	  -25.5240	   -6.9342
 0.32719	  -25.5226	   -6.9402
 0.32723	  -25.5213	   -6.9461
 0.32728	  -25.5199	   -6.9520
 0.32733	  -25.5186	   -6.9580
 0.32737	  -25.5172	   -6.9639
 0.32742	  -25.5159	   -6.9698
 0.32747	  -25.5145	   -6.9757
 0.32752	  -25.5132	   -6.9817
 0.32756	  -25.5119	   -6.9876
 0.32761	  -25.5105	   -6.9935
 0.32766	  -25.5092	   -6.9995
 0.32771	  -25.5078	   -7.0054
 0.32775	  -25.5065	   -7.0113
 0.32780	  -25.5051	   -7.0173
 0.32785	  -25.5038	   -7.0232
 0.32789	  -25.5025	   -7.0291
 0.32794	  -25.5011	   -7.0351
 0.32799	  -25.4998	   -7.0410
 0.32804	  -25.4984	   -7.0469
 0.32808	  -25.4971	   -7.0529
 0.32813	  -25.4957	   -7.0588
 0.32818	  -25.4944	   -7.0647
 0.32823	  -25.4930	   -7.0707
 0.32827	  -25.4917	   -7.0766
 0.32832	  -25.4903	   -7.0826
 0.32837	  -25.4890	   -7.0885
 0.32841	  -25.4877	   -7.0944
 0.32846	  -25.4863	   -7.1004
 0.32851	  -25.4850	   -7.1063
 0.32856	  -25.4836	   -7.1122
 0.32860	  -25.4823	   -7.1182
 0.32865	  -25.4809	   -7.1241
 0.32870	  -25.4796	   -7.1300
 0.32875	  -25.4782	   -7.1360
 0.32879	  -25.4769	   -7.1419
 0.32884	  -25.4755	   -7.1479
 0.32889	  -25.4742	   -7.1538
 0.32893	  -25.4729	   -7.1597
 0.32898	  -25.4715	   -7.1657
 0.32903	  -25.4702	   -7.1716
 0.32908	  -25.4688	   -7.1776
 0.32912	  -25.4675	   -7.1835
 0.32917	  -25.4661	   -7.1895
 0.32922	  -25.4648	   -7.1954
 0.32927	  -25.4634	   -7.2013
 0.32931	  -25.4621	   -7.2073
 0.32936	  -25.4607	   -7.2132
 0.32941	  -25.4594	   -7.2192
 0.32945	  -25.4580	   -7.2251
 0.32950	  -25.4567	   -7.2311
 0.32955	  -25.4553	   -7.2370
 0.32960	  -25.4540	   -7.2430
 0.32964	  -25.4526	   -7.2489
 0.32969	  -25.4513	   -7.2548
 0.32974	  -25.4499	   -7.2608
 0.32979	  -25.4486	   -7.2667
 0.32983	  -25.4473	   -7.2727
 0.32988	  -25.4459	   -7.2786
 0.32993	  -25.4445	   -7.2846
 0.32997	  -25.4432	   -7.2905
 0.33002	  -25.4419	   -7.2965
 0.33007	  -25.4405	   -7.3024
 0.33012	  -25.4392	   -7.3084
 0.33016	  -25.4378	   -7.3143
 0.33021	  -25.4365	   -7.3203
 0.33026	  -25.4351	   -7.3262
 0.33031	  -25.4338	   -7.3322
 0.33035	  -25.4324	   -7.3381
 0.33040	  -25.4311	   -7.3441
 0.33045	  -25.4297	   -7.3500
 0.33050	  -25.4284	   -7.3560
 0.33054	  -25.4270	   -7.3619
 0.33059	  -25.4257	   -7.3679
 0.33064	  -25.4243	   -7.3738
 0.33068	  -25.4230	   -7.3798
 0.33073	  -25.4216	   -7.3857
 0.33078	  -25.4203	   -7.3917
 0.33083	  -25.4189	   -7.3976
 0.33087	  -25.4176	   -7.4036
 0.33092	  -25.4162	   -7.4095
 0.33097	  -25.4149	   -7.4155
 0.33102	  -25.4135	   -7.4214
 0.33106	  -25.4122	   -7.4274
 0.33111	  -25.4108	   -7.4333
 0.33116	  -25.4095	   -7.4393
 0.33120	  -25.4081	   -7.4452
 0.33125	  -25.4068	   -7.4512
 0.33130	  -25.4054	   -7.4571
 0.33135	  -25.4041	   -7.4631
 0.33139	  -25.4027	   -7.4691
 0.33144	  -25.4014	   -7.4750
 0.33149	  -25.4000	   -7.4809
 0.33154	  -25.3987	   -7.4869
 0.33158	  -25.3973	   -7.4929
 0.33163	  -25.3960	   -7.4988
 0.33168	  -25.3946	   -7.5048
 0.33172	  -25.3933	   -7.5107
 0.33177	  -25.3919	   -7.5167
 0.33182	  -25.3906	   -7.5226
 0.33187	  -25.3892	   -7.5286
 0.33191	  -25.3879	   -7.5345
 0.33196	  -25.3865	   -7.5405
 0.33201	  -25.3852	   -7.5465
 0.33206	  -25.3838	   -7.5524
 0.33210	  -25.3825	   -7.5584
 0.33215	  -25.3811	   -7.5643
 0.33220	  -25.3798	   -7.5703
 0.33224	  -25.3785	   -7.5762
 0.33229	  -25.3771	   -7.5822
 0.33234	  -25.3758	   -7.5881
 0.33239	  -25.3744	   -7.5941
 0.33243	  -25.3730	   -7.6000
 0.33248	  -25.3717	   -7.6060
 0.33253	  -25.3703	   -7.6119
 0.33258	  -25.3690	   -7.6179
 0.33262	  -25.3677	   -7.6239
 0.33267	  -25.3663	   -7.6298
 0.33272	  -25.3650	   -7.6357
 0.33276	  -25.3636	   -7.6417
 0.33281	  -25.3622	   -7.6477
 0.33286	  -25.3609	   -7.6536
 0.33291	  -25.3595	   -7.6596
 0.33295	  -25.3582	   -7.6655
 0.33300	  -25.3569	   -7.6715
 0.33305	  -25.3555	   -7.6774
 0.33310	  -25.3542	   -7.6834
 0.33314	  -25.3528	   -7.6893
 0.33319	  -25.3515	   -7.6953
 0.33324	  -25.3501	   -7.7012
 0.33328	  -25.3488	   -7.7072
 0.33333	  -25.3474	   -7.7131
 0.33338	  -25.3461	   -7.7191
 0.33343	  -25.3447	   -7.7251
 0.33347	  -25.3434	   -7.7310
 0.33352	  -25.3420	   -7.7370
 0.33357	  -25.3407	   -7.7429
 0.33362	  -25.3393	   -7.7489
 0.33366	  -25.3380	   -7.7548
 0.33371	  -25.3366	   -7.7608
 0.33376	  -25.3353	   -7.7667
 0.33380	  -25.3339	   -7.7727
 0.33385	  -25.3326	   -7.7786
 0.33390	  -25.3312	   -7.7846
 0.33395	  -25.3299	   -7.7905
 0.33399	  -25.3285	   -7.7965
 0.33404	  -25.3272	   -7.8024
 0.33409	  -25.3258	   -7.8084
 0.33414	  -25.3245	   -7.8143
 0.33418	  -25.3231	   -7.8203
 0.33423	  -25.3218	   -7.8262
 0.33428	  -25.3204	   -7.8322
 0.33432	  -25.3191	   -7.8381
 0.33437	  -25.3177	   -7.8441
 0.33442	  -25.3164	   -7.8500
 0.33447	  -25.3150	   -7.8559
 0.33451	  -25.3137	   -7.8619
 0.33456	  -25.3123	   -7.8678
 0.33461	  -25.3110	   -7.8738
 0.33466	  -25.3097	   -7.8797
 0.33470	  -25.3083	   -7.8857
 0.33475	  -25.3070	   -7.8916
 0.33480	  -25.3056	   -7.8976
 0.33484	  -25.3042	   -7.9035
 0.33489	  -25.3029	   -7.9095
 0.33494	  -25.3016	   -7.9154
 0.33499	  -25.3002	   -7.9214
 0.33503	  -25.2989	   -7.9273
 0.33508	  -25.2975	   -7.9333
 0.33513	  -25.2962	   -7.9392
 0.33518	  -25.2948	   -7.9451
 0.33522	  -25.2935	   -7.9511
 0.33527	  -25.2921	   -7.9570
 0.33532	  -25.2908	   -7.9630
 0.33536	  -25.2894	   -7.9689
 0.33541	  -25.2881	   -7.9748
 0.33546	  -25.2867	   -7.9808
 0.33551	  -25.2854	   -7.9867
 0.33555	  -25.2841	   -7.9927
 0.33560	  -25.2827	   -7.9986
 0.33565	  -25.2813	   -8.0046
 0.33570	  -25.2800	   -8.0105
 0.33574	  -25.2787	   -8.0164
 0.33579	  -25.2773	   -8.0224
 0.33584	  -25.2760	   -8.0283
 0.33588	  -25.2746	   -8.0342
 0.33593	  -25.2733	   -8.0402
 0.33598	  -25.2719	   -8.0461
 0.33603	  -25.2706	   -8.0521
 0.33607	  -25.2692	   -8.0580
 0.33612	  -25.2679	   -8.0639
 0.33617	  -25.2665	   -8.0699
 0.33622	  -25.2652	   -8.0758
 0.33626	  -25.2639	   -8.0817
 0.33631	  -25.2625	   -8.0877
 0.33636	  -25.2612	   -8.0936
 0.33640	  -25.2598	   -8.0996
 0.33645	  -25.2585	   -8.1055
 0.33650	  -25.2571	   -8.1114
 0.33655	  -25.2558	   -8.1174
 0.33659	  -25.2544	   -8.1233
 0.33664	  -25.2531	   -8.1292
 0.33669	  -25.2518	   -8.1351
 0.33674	  -25.2504	   -8.1411
 0.33678	  -25.2491	   -8.1470
 0.33683	  -25.2477	   -8.1529
 0.33688	  -25.2464	   -8.1589
 0.33692	  -25.2450	   -8.1648
 0.33697	  -25.2437	   -8.1707
 0.33702	  -25.2423	   -8.1767
 0.33707	  -25.2410	   -8.1826
 0.33711	  -25.2397	   -8.1885
 0.33716	  -25.2383	   -8.1944
 0.33721	  -25.2370	   -8.2004
 0.33726	  -25.2356	   -8.2063
 0.33730	  -25.2343	   -8.2122
 0.33735	  -25.2329	   -8.2182
 0.33740	  -25.2316	   -8.2241
 0.33745	  -25.2303	   -8.2300
 0.33749	  -25.2289	   -8.2359
 0.33754	  -25.2276	   -8.2419
 0.33759	  -25.2262	   -8.2478
 0.33763	  -25.2249	   -8.2537
 0.33768	  -25.2235	   -8.2596
 0.33773	  -25.2222	   -8.2656
 0.33778	  -25.2208	   -8.2715
 0.33782	  -25.2195	   -8.2774
 0.33787	  -25.2182	   -8.2833
 0.33792	  -25.2168	   -8.2892
 0.33797	  -25.2155	   -8.2952
 0.33801	  -25.2141	   -8.3011
 0.33806	  -25.2128	   -8.3070
 0.33811	  -25.2114	   -8.3129
 0.33815	  -25.2101	   -8.3189
 0.33820	  -25.2088	   -8.3248
 0.33825	  -25.2074	   -8.3307
 0.33830	  -25.2061	   -8.3366
 0.33834	  -25.2047	   -8.3425
 0.33839	  -25.2034	   -8.3485
 0.33844	  -25.2021	   -8.3544
 0.33849	  -25.2007	   -8.3603
 0.33853	  -25.1994	   -8.3662
 0.33858	  -25.1980	   -8.3721
 0.33863	  -25.1967	   -8.3780
 0.33867	  -25.1954	   -8.3840
 0.33872	  -25.1940	   -8.3899
 0.33877	  -25.1927	   -8.3958
 0.33882	  -25.1913	   -8.4017
 0.33886	  -25.1900	   -8.4076
 0.33891	  -25.1886	   -8.4135
 0.33896	  -25.1873	   -8.4194
 0.33901	  -25.1860	   -8.4254
 0.33905	  -25.1846	   -8.4313
 0.33910	  -25.1833	   -8.4372
 0.33915	  -25.1820	   -8.4431
 0.33919	  -25.1806	   -8.4490
 0.33924	  -25.1793	   -8.4549
 0.33929	  -25.1779	   -8.4608
 0.33934	  -25.1766	   -8.4667
 0.33938	  -25.1752	   -8.4727
 0.33943	  -25.1739	   -8.4786
 0.33948	  -25.1726	   -8.4845
 0.33953	  -25.1712	   -8.4904
 0.33957	  -25.1699	   -8.4963
 0.33962	  -25.1685	   -8.5022
 0.33967	  -25.1672	   -8.5081
 0.33971	  -25.1659	   -8.5140
 0.33976	  -25.1645	   -8.5199
 0.33981	  -25.1632	   -8.5259
 0.33986	  -25.1619	   -8.5318
 0.33990	  -25.1605	   -8.5377
 0.33995	  -25.1592	   -8.5436
 0.34000	  -25.1578	   -8.5495
 0.34005	  -25.1565	   -8.5554
 0.34009	  -25.1552	   -8.5613
 0.34014	  -25.1538	   -8.5672
 0.34019	  -25.1525	   -8.5731
 0.34023	  -25.1511	   -8.5790
 0.34028	  -25.1498	   -8.5849
 0.34033	  -25.1485	   -8.5908
 0.34038	  -25.1471	   -8.5967
 0.34042	  -25.1458	   -8.6026
 0.34047	  -25.1444	   -8.6085
 0.34052	  -25.1431	   -8.6144
 0.34057	  -25.1418	   -8.6203
 0.34061	  -25.1404	   -8.6262
 0.34066	  -25.1391	   -8.6321
 0.34071	  -25.1378	   -8.6380
 0.34075	  -25.1364	   -8.6440
 0.34080	  -25.1351	   -8.6499
 0.34085	  -25.1337	   -8.6557
 0.34090	  -25.1324	   -8.6617
 0.34094	  -25.1311	   -8.6676
 0.34099	  -25.1297	   -8.6735
 0.34104	  -25.1284	   -8.6794
 0.34109	  -25.1271	   -8.6853
 0.34113	  -25.1257	   -8.6912
 0.34118	  -25.1244	   -8.6971
 0.34123	  -25.1230	   -8.7030
 0.34127	  -25.1217	   -8.7089
 0.34132	  -25.1204	   -8.7148
 0.34137	  -25.1190	   -8.7207
 0.34142	  -25.1177	   -8.7266
 0.34146	  -25.1164	   -8.7325
 0.34151	  -25.1150	   -8.7384
 0.34156	  -25.1137	   -8.7443
 0.34161	  -25.1123	   -8.7502
 0.34165	  -25.1110	   -8.7561
 0.34170	  -25.1097	   -8.7620
 0.34175	  -25.1083	   -8.7678
 0.34179	  -25.1070	   -8.7737
 0.34184	  -25.1057	   -8.7797
 0.34189	  -25.1043	   -8.7855
 0.34194	  -25.1030	   -8.7914
 0.34198	  -25.1016	   -8.7973
 0.34203	  -25.1003	   -8.8032
 0.34208	  -25.0990	   -8.8091
 0.34213	  -25.0976	   -8.8150
 0.34217	  -25.0963	   -8.8209
 0.34222	  -25.0950	   -8.8268
 0.34227	  -25.0936	   -8.8327
 0.34231	  -25.0923	   -8.8386
 0.34236	  -25.0910	   -8.8445
 0.34241	  -25.0896	   -8.8504
 0.34246	  -25.0883	   -8.8563
 0.34250	  -25.0870	   -8.8622
 0.34255	  -25.0856	   -8.8681
 0.34260	  -25.0843	   -8.8740
 0.34265	  -25.0829	   -8.8799
 0.34269	  -25.0816	   -8.8858
 0.34274	  -25.0803	   -8.8917
 0.34279	  -25.0789	   -8.8976
 0.34283	  -25.0776	   -8.9034
 0.34288	  -25.0763	   -8.9093
 0.34293	  -25.0749	   -8.9152
 0.34298	  -25.0736	   -8.9211
 0.34302	  -25.0723	   -8.9270
 0.34307	  -25.0709	   -8.9329
 0.34312	  -25.0696	   -8.9388
 0.34317	  -25.0682	   -8.9447
 0.34321	  -25.0669	   -8.9506
 0.34326	  -25.0656	   -8.9565
 0.34331	  -25.0642	   -8.9624
 0.34335	  -25.0629	   -8.9683
 0.34340	  -25.0616	   -8.9742
 0.34345	  -25.0602	   -8.9801
 0.34350	  -25.0589	   -8.9860
 0.34354	  -25.0576	   -8.9919
 0.34359	  -25.0562	   -8.9977
 0.34364	  -25.0549	   -9.0036
 0.34369	  -25.0536	   -9.0095
 0.34373	  -25.0522	   -9.0154
 0.34378	  -25.0509	   -9.0213
 0.34383	  -25.0495	   -9.0272
 0.34387	  -25.0482	   -9.0331
 0.34392	  -25.0469	   -9.0390
 0.34397	  -25.0455	   -9.0449
 0.34402	  -25.0442	   -9.0508
 0.34406	  -25.0429	   -9.0567
 0.34411	  -25.0415	   -9.0626
 0.34416	  -25.0402	   -9.0685
 0.34421	  -25.0389	   -9.0744
 0.34425	  -25.0375	   -9.0802
 0.34430	  -25.0362	   -9.0861
 0.34435	  -25.0348	   -9.0920
 0.34440	  -25.0335	   -9.0979
 0.34444	  -25.0322	   -9.1038
 0.34449	  -25.0308	   -9.1097
 0.34454	  -25.0295	   -9.1156
 0.34458	  -25.0282	   -9.1215
 0.34463	  -25.0268	   -9.1274
 0.34468	  -25.0255	   -9.1333
 0.34473	  -25.0242	   -9.1392
 0.34477	  -25.0228	   -9.1451
 0.34482	  -25.0215	   -9.1510
 0.34487	  -25.0202	   -9.1569
 0.34492	  -25.0188	   -9.1627
 0.34496	  -25.0175	   -9.1686
 0.34501	  -25.0161	   -9.1745
 0.34506	  -25.0148	   -9.1804
 0.34510	  -25.0135	   -9.1863
 0.34515	  -25.0121	   -9.1922
 0.34520	  -25.0108	   -9.1981
 0.34525	  -25.0095	   -9.2040
 0.34529	  -25.0081	   -9.2099
 0.34534	  -25.0068	   -9.2158
 0.34539	  -25.0055	   -9.2217
 0.34544	  -25.0041	   -9.2276
 0.34548	  -25.0028	   -9.2334
 0.34553	  -25.0015	   -9.2393
 0.34558	  -25.0001	   -9.2452
 0.34562	  -24.9988	   -9.2511
 0.34567	  -24.9975	   -9.2570
 0.34572	  -24.9961	   -9.2629
 0.34577	  -24.9948	   -9.2688
 0.34581	  -24.9934	   -9.2747
 0.34586	  -24.9921	   -9.2806
 0.34591	  -24.9908	   -9.2865
 0.34596	  -24.9894	   -9.2924
 0.34600	  -24.9881	   -9.2983
 0.34605	  -24.9868	   -9.3042
 0.34610	  -24.9854	   -9.3101
 0.34614	  -24.9841	   -9.3160
 0.34619	  -24.9827	   -9.3219
 0.34624	  -24.9814	   -9.3278
 0.34629	  -24.9801	   -9.3337
 0.34633	  -24.9787	   -9.3395
 0.34638	  -24.9774	   -9.3454
 0.34643	  -24.9761	   -9.3513
 0.34648	  -24.9747	   -9.3572
 0.34652	  -24.9734	   -9.3631
 0.34657	  -24.9721	   -9.3690
 0.34662	  -24.9707	   -9.3749
 0.34666	  -24.9694	   -9.3808
 0.34671	  -24.9681	   -9.3867
 0.34676	  -24.9667	   -9.3926
 0.34681	  -24.9654	   -9.3985
 0.34685	  -24.9640	   -9.4044
 0.34690	  -24.9627	   -9.4103
 0.34695	  -24.9614	   -9.4162
 0.34700	  -24.9600	   -9.4221
 0.34704	  -24.9587	   -9.4280
 0.34709	  -24.9574	   -9.4339
 0.34714	  -24.9560	   -9.4398
 0.34718	  -24.9547	   -9.4457
 0.34723	  -24.9534	   -9.4516
 0.34728	  -24.9520	   -9.4575
 0.34733	  -24.9507	   -9.4634
 0.34737	  -24.9493	   -9.4693
 0.34742	  -24.9480	   -9.4752
 0.34747	  -24.9467	   -9.4811
 0.34752	  -24.9453	   -9.4870
 0.34756	  -24.9440	   -9.4929
 0.34761	  -24.9427	   -9.4988
 0.34766	  -24.9413	   -9.5047
 0.34770	  -24.9400	   -9.5106
 0.34775	  -24.9386	   -9.5165
 0.34780	  -24.9373	   -9.5224
 0.34785	  -24.9360	   -9.5283
 0.34789	  -24.9346	   -9.5342
 0.34794	  -24.9333	   -9.5401
 0.34799	  -24.9320	   -9.5460
 0.34804	  -24.9306	   -9.5519
 0.34808	  -24.9293	   -9.5578
 0.34813	  -24.9279	   -9.5637
 0.34818	  -24.9266	   -9.5696
 0.34822	  -24.9253	   -9.5755
 0.34827	  -24.9239	   -9.5814
 0.34832	  -24.9226	   -9.5873
 0.34837	  -24.9213	   -9.5932
 0.34841	  -24.9199	   -9.5991
 0.34846	  -24.9186	   -9.6050
 0.34851	  -24.9172	   -9.6109
 0.34856	  -24.9159	   -9.6168
 0.34860	  -24.9146	   -9.6227
 0.34865	  -24.9132	   -9.6286
 0.34870	  -24.9119	   -9.6345
 0.34874	  -24.9105	   -9.6404
 0.34879	  -24.9092	   -9.6463
 0.34884	  -24.9079	   -9.6522
 0.34889	  -24.9065	   -9.6581
 0.34893	  -24.9052	   -9.6640
 0.34898	  -24.9038	   -9.6700
 0.34903	  -24.9025	   -9.6759
 0.34908	  -24.9012	   -9.6818
 0.34912	  -24.8998	   -9.6877
 0.34917	  -24.8985	   -9.6936
 0.34922	  -24.8972	   -9.6995
 0.34926	  -24.8958	   -9.7054
 0.34931	  -24.8945	   -9.7113
 0.34936	  -24.8931	   -9.7172
 0.34941	  -24.8918	   -9.7231
 0.34945	  -24.8905	   -9.7290
 0.34950	  -24.8891	   -9.7349
 0.34955	  -24.8878	   -9.7409
 0.34960	  -24.8864	   -9.7468
 0.34964	  -24.8851	   -9.7527
 0.34969	  -24.8838	   -9.7586
 0.34974	  -24.8824	   -9.7645
 0.34978	  -24.8811	   -9.7704
 0.34983	  -24.8797	   -9.7763
 0.34988	  -24.8784	   -9.7822
 0.34993	  -24.8771	   -9.7881
 0.34997	  -24.8757	   -9.7941
 0.35002	  -24.8744	   -9.8000
 0.35007	  -24.8730	   -9.8059
 0.35012	  -24.8717	   -9.8118
 0.35016	  -24.8704	   -9.8177
 0.35021	  -24.8690	   -9.8236
 0.35026	  -24.8677	   -9.8295
 0.35030	  -24.8663	   -9.8354
 0.35035	  -24.8650	   -9.8414
 0.35040	  -24.8637	   -9.8473
 0.35045	  -24.8623	   -9.8532
 0.35049	  -24.8610	   -9.8591
 0.35054	  -24.8596	   -9.8650
 0.35059	  -24.8583	   -9.8709
 0.35064	  -24.8570	   -9.8768
 0.35068	  -24.8556	   -9.8828
 0.35073	  -24.8543	   -9.8887
 0.35078	  -24.8529	   -9.8946
 0.35083	  -24.8516	   -9.9005
 0.35087	  -24.8502	   -9.9064
 0.35092	  -24.8489	   -9.9123
 0.35097	  -24.8476	   -9.9183
 0.35101	  -24.8462	   -9.9242
 0.35106	  -24.8449	   -9.9301
 0.35111	  -24.8435	   -9.9360
 0.35116	  -24.8422	   -9.9419
 0.35120	  -24.8409	   -9.9479
 0.35125	  -24.8395	   -9.9538
 0.35130	  -24.8382	   -9.9597
 0.35135	  -24.8368	   -9.9656
 0.35139	  -24.8355	   -9.9715
 0.35144	  -24.8342	   -9.9774
 0.35149	  -24.8328	   -9.9834
 0.35153	  -24.8315	   -9.9893
 0.35158	  -24.8301	   -9.9952
 0.35163	  -24.8288	  -10.0011
 0.35168	  -24.8274	  -10.0071
 0.35172	  -24.8261	  -10.0130
 0.35177	  -24.8248	  -10.0189
 0.35182	  -24.8234	  -10.0248
 0.35187	  -24.8221	  -10.0307
 0.35191	  -24.8207	  -10.0367
 0.35196	  -24.8194	  -10.0426
 0.35201	  -24.8180	  -10.0485
 0.35205	  -24.8167	  -10.0544
 0.35210	  -24.8153	  -10.0604
 0.35215	  -24.8140	  -10.0663
 0.35220	  -24.8127	  -10.0722
 0.35224	  -24.8113	  -10.0782
 0.35229	  -24.8100	  -10.0841
 0.35234	  -24.8086	  -10.0900
 0.35239	  -24.8073	  -10.0959
 0.35243	  -24.8059	  -10.1019
 0.35248	  -24.8046	  -10.1078
 0.35253	  -24.8033	  -10.1137
 0.35257	  -24.8019	  -10.1197
 0.35262	  -24.8006	  -10.1256
 0.35267	  -24.7992	  -10.1315
 0.35272	  -24.7979	  -10.1374
 0.35276	  -24.7965	  -10.1434
 0.35281	  -24.7952	  -10.1493
 0.35286	  -24.7938	  -10.1552
 0.35291	  -24.7925	  -10.1611
 0.35295	  -24.7912	  -10.1671
 0.35300	  -24.7898	  -10.1730
 0.35305	  -24.7885	  -10.1789
 0.35309	  -24.7871	  -10.1849
 0.35314	  -24.7858	  -10.1908
 0.35319	  -24.7844	  -10.1967
 0.35324	  -24.7831	  -10.2027
 0.35328	  -24.7817	  -10.2086
 0.35333	  -24.7804	  -10.2145
 0.35338	  -24.7791	  -10.2205
 0.35343	  -24.7777	  -10.2264
 0.35347	  -24.7764	  -10.2323
 0.35352	  -24.7750	  -10.2383
 0.35357	  -24.7737	  -10.2442
 0.35361	  -24.7723	  -10.2501
 0.35366	  -24.7710	  -10.2561
 0.35371	  -24.7696	  -10.2620
 0.35376	  -24.7683	  -10.2679
 0.35380	  -24.7670	  -10.2739
 0.35385	  -24.7656	  -10.2798
 0.35390	  -24.7643	  -10.2858
 0.35395	  -24.7629	  -10.2917
 0.35399	  -24.7616	  -10.2976
 0.35404	  -24.7602	  -10.3036
 0.35409	  -24.7589	  -10.3095
 0.35413	  -24.7575	  -10.3154
 0.35418	  -24.7562	  -10.3214
 0.35423	  -24.7549	  -10.3273
 0.35428	  -24.7535	  -10.3332
 0.35432	  -24.7522	  -10.3392
 0.35437	  -24.7508	  -10.3451
 0.35442	  -24.7495	  -10.3511
 0.35447	  -24.7481	  -10.3570
 0.35451	  -24.7468	  -10.3629
 0.35456	  -24.7454	  -10.3689
 0.35461	  -24.7441	  -10.3748
 0.35465	  -24.7427	  -10.3808
 0.35470	  -24.7414	  -10.3867
 0.35475	  -24.7400	  -10.3926
 0.35480	  -24.7387	  -10.3986
 0.35484	  -24.7373	  -10.4045
 0.35489	  -24.7360	  -10.4105
 0.35494	  -24.7346	  -10.4164
 0.35499	  -24.7333	  -10.4223
 0.35503	  -24.7320	  -10.4283
 0.35508	  -24.7306	  -10.4342
 0.35513	  -24.7293	  -10.4402
 0.35517	  -24.7279	  -10.4461
 0.35522	  -24.7266	  -10.4521
 0.35527	  -24.7252	  -10.4580
 0.35532	  -24.7239	  -10.4640
 0.35536	  -24.7225	  -10.4699
 0.35541	  -24.7212	  -10.4758
 0.35546	  -24.7198	  -10.4818
 0.35551	  -24.7185	  -10.4877
 0.35555	  -24.7171	  -10.4937
 0.35560	  -24.7158	  -10.4996
 0.35565	  -24.7144	  -10.5056
 0.35569	  -24.7131	  -10.5115
 0.35574	  -24.7117	  -10.5175
 0.35579	  -24.7104	  -10.5234
 0.35584	  -24.7091	  -10.5293
 0.35588	  -24.7077	  -10.5353
 0.35593	  -24.7064	  -10.5412
 0.35598	  -24.7050	  -10.5472
 0.35603	  -24.7037	  -10.5531
 0.35607	  -24.7023	  -10.5591
 0.35612	  -24.7010	  -10.5650
 0.35617	  -24.6996	  -10.5710
 0.35621	  -24.6983	  -10.5769
 0.35626	  -24.6969	  -10.5829
 0.35631	  -24.6956	  -10.5888
 0.35636	  -24.6942	  -10.5947
 0.35640	  -24.6929	  -10.6007
 0.35645	  -24.6915	  -10.6067
 0.35650	  -24.6902	  -10.6126
 0.35655	  -24.6888	  -10.6186
 0.35659	  -24.6875	  -10.6245
 0.35664	  -24.6861	  -10.6304
 0.35669	  -24.6848	  -10.6364
 0.35673	  -24.6834	  -10.6423
 0.35678	  -24.6821	  -10.6483
 0.35683	  -24.6807	  -10.6542
 0.35688	  -24.6794	  -10.6602
 0.35692	  -24.6780	  -10.6661
 0.35697	  -24.6767	  -10.6721
 0.35702	  -24.6753	  -10.6780
 0.35707	  -24.6740	  -10.6840
 0.35711	  -24.6727	  -10.6899
 0.35716	  -24.6713	  -10.6959
 0.35721	  -24.6700	  -10.7018
 0.35725	  -24.6686	  -10.7078
 0.35730	  -24.6672	  -10.7137
 0.35735	  -24.6659	  -10.7197
 0.35740	  -24.6645	  -10.7256
 0.35744	  -24.6632	  -10.7316
 0.35749	  -24.6619	  -10.7376
 0.35754	  -24.6605	  -10.7435
 0.35759	  -24.6592	  -10.7494
 0.35763	  -24.6578	  -10.7554
 0.35768	  -24.6565	  -10.7614
 0.35773	  -24.6551	  -10.7673
 0.35778	  -24.6538	  -10.7733
 0.35782	  -24.6524	  -10.7792
 0.35787	  -24.6511	  -10.7852
 0.35792	  -24.6497	  -10.7911
 0.35796	  -24.6484	  -10.7971
 0.35801	  -24.6470	  -10.8030
 0.35806	  -24.6457	  -10.8090
 0.35811	  -24.6443	  -10.8149
 0.35815	  -24.6430	  -10.8209
 0.35820	  -24.6416	  -10.8268
 0.35825	  -24.6403	  -10.8328
 0.35830	  -24.6389	  -10.8387
 0.35834	  -24.6376	  -10.8447
 0.35839	  -24.6362	  -10.8506
 0.35844	  -24.6349	  -10.8566
 0.35848	  -24.6335	  -10.8625
 0.35853	  -24.6322	  -10.8685
 0.35858	  -24.6308	  -10.8744
 0.35863	  -24.6295	  -10.8804
 0.35867	  -24.6281	  -10.8864
 0.35872	  -24.6268	  -10.8923
 0.35877	  -24.6254	  -10.8983
 0.35882	  -24.6241	  -10.9042
 0.35886	  -24.6227	  -10.9102
 0.35891	  -24.6214	  -10.9161
 0.35896	  -24.6200	  -10.9221
 0.35900	  -24.6187	  -10.9280
 0.35905	  -24.6173	  -10.9340
 0.35910	  -24.6160	  -10.9399
 0.35915	  -24.6146	  -10.9459
 0.35919	  -24.6133	  -10.9518
 0.35924	  -24.6119	  -10.9578
 0.35929	  -24.6106	  -10.9637
 0.35934	  -24.6092	  -10.9697
 0.35938	  -24.6079	  -10.9756
 0.35943	  -24.6065	  -10.9816
 0.35948	  -24.6052	  -10.9876
 0.35952	  -24.6038	  -10.9935
 0.35957	  -24.6025	  -10.9994
 0.35962	  -24.6011	  -11.0054
 0.35967	  -24.5998	  -11.0114
 0.35971	  -24.5984	  -11.0173
 0.35976	  -24.5971	  -11.0233
 0.35981	  -24.5957	  -11.0292
 0.35986	  -24.5944	  -11.0352
 0.35990	  -24.5930	  -11.0411
 0.35995	  -24.5917	  -11.0471
 0.36000	  -24.5904	  -11.0530
 0.36004	  -24.5890	  -11.0590
 0.36009	  -24.5877	  -11.0649
 0.36014	  -24.5863	  -11.0709
 0.36019	  -24.5849	  -11.0768
 0.36023	  -24.5836	  -11.0828
 0.36028	  -24.5822	  -11.0887
 0.36033	  -24.5809	  -11.0947
 0.36038	  -24.5796	  -11.1006
 0.36042	  -24.5782	  -11.1066
 0.36047	  -24.5769	  -11.1125
 0.36052	  -24.5755	  -11.1185
 0.36056	  -24.5742	  -11.1244
 0.36061	  -24.5728	  -11.1304
 0.36066	  -24.5715	  -11.1363
 0.36071	  -24.5701	  -11.1423
 0.36075	  -24.5688	  -11.1482
 0.36080	  -24.5674	  -11.1542
 0.36085	  -24.5661	  -11.1601
 0.36090	  -24.5647	  -11.1661
 0.36094	  -24.5634	  -11.1720
 0.36099	  -24.5620	  -11.1780
 0.36104	  -24.5607	  -11.1839
 0.36108	  -24.5593	  -11.1899
 0.36113	  -24.5580	  -11.1958
 0.36118	  -24.5566	  -11.2018
 0.36123	  -24.5553	  -11.2077
 0.36127	  -24.5539	  -11.2137
 0.36132	  -24.5526	  -11.2196
 0.36137	  -24.5512	  -11.2256
 0.36142	  -24.5499	  -11.2315
 0.36146	  -24.5485	  -11.2375
 0.36151	  -24.5472	  -11.2434
 0.36156	  -24.5458	  -11.2494
 0.36160	  -24.5445	  -11.2553
 0.36165	  -24.5431	  -11.2613
 0.36170	  -24.5418	  -11.2672
 0.36175	  -24.5404	  -11.2732
 0.36179	  -24.5391	  -11.2791
 0.36184	  -24.5377	  -11.2851
 0.36189	  -24.5364	  -11.2910
 0.36194	  -24.5351	  -11.2969
 0.36198	  -24.5337	  -11.3029
 0.36203	  -24.5324	  -11.3088
 0.36208	  -24.5310	  -11.3148
 0.36212	  -24.5297	  -11.3207
 0.36217	  -24.5283	  -11.3267
 0.36222	  -24.5270	  -11.3326
 0.36227	  -24.5256	  -11.3386
 0.36231	  -24.5243	  -11.3445
 0.36236	  -24.5229	  -11.3504
 0.36241	  -24.5216	  -11.3564
 0.36246	  -24.5202	  -11.3623
 0.36250	  -24.5189	  -11.3683
 0.36255	  -24.5175	  -11.3742
 0.36260	  -24.5162	  -11.3802
 0.36264	  -24.5148	  -11.3861
 0.36269	  -24.5135	  -11.3920
 0.36274	  -24.5121	  -11.3980
 0.36279	  -24.5108	  -11.4039
 0.36283	  -24.5095	  -11.4099
 0.36288	  -24.5081	  -11.4158
 0.36293	  -24.5068	  -11.4217
 0.36298	  -24.5054	  -11.4277
 0.36302	  -24.5041	  -11.4336
 0.36307	  -24.5027	  -11.4396
 0.36312	  -24.5014	  -11.4455
 0.36316	  -24.5000	  -11.4514
 0.36321	  -24.4987	  -11.4574
 0.36326	  -24.4973	  -11.4633
 0.36331	  -24.4960	  -11.4693
 0.36335	  -24.4947	  -11.4752
 0.36340	  -24.4933	  -11.4811
 0.36345	  -24.4920	  -11.4871
 0.36350	  -24.4906	  -11.4930
 0.36354	  -24.4893	  -11.4989
 0.36359	  -24.4879	  -11.5049
 0.36364	  -24.4866	  -11.5108
 0.36368	  -24.4852	  -11.5167
 0.36373	  -24.4839	  -11.5227
 0.36378	  -24.4825	  -11.5286
 0.36383	  -24.4812	  -11.5345
 0.36387	  -24.4798	  -11.5405
 0.36392	  -24.4785	  -11.5464
 0.36397	  -24.4772	  -11.5523
 0.36402	  -24.4758	  -11.5583
 0.36406	  -24.4745	  -11.5642
 0.36411	  -24.4731	  -11.5701
 0.36416	  -24.4718	  -11.5761
 0.36420	  -24.4704	  -11.5820
 0.36425	  -24.4691	  -11.5879
 0.36430	  -24.4678	  -11.5938
 0.36435	  -24.4664	  -11.5998
 0.36439	  -24.4651	  -11.6057
 0.36444	  -24.4637	  -11.6116
 0.36449	  -24.4624	  -11.6176
 0.36454	  -24.4610	  -11.6235
 0.36458	  -24.4597	  -11.6294
 0.36463	  -24.4583	  -11.6353
 0.36468	  -24.4570	  -11.6413
 0.36473	  -24.4557	  -11.6472
 0.36477	  -24.4543	  -11.6531
 0.36482	  -24.4530	  -11.6591
 0.36487	  -24.4516	  -11.6650
 0.36491	  -24.4503	  -11.6709
 0.36496	  -24.4489	  -11.6768
 0.36501	  -24.4476	  -11.6827
 0.36506	  -24.4463	  -11.6887
 0.36510	  -24.4449	  -11.6946
 0.36515	  -24.4436	  -11.7005
 0.36520	  -24.4422	  -11.7064
 0.36525	  -24.4409	  -11.7124
 0.36529	  -24.4396	  -11.7183
 0.36534	  -24.4382	  -11.7242
 0.36539	  -24.4369	  -11.7301
 0.36543	  -24.4355	  -11.7360
 0.36548	  -24.4342	  -11.7419
 0.36553	  -24.4328	  -11.7479
 0.36558	  -24.4315	  -11.7538
 0.36562	  -24.4302	  -11.7597
 0.36567	  -24.4288	  -11.7656
 0.36572	  -24.4275	  -11.7715
 0.36577	  -24.4261	  -11.7774
 0.36581	  -24.4248	  -11.7834
 0.36586	  -24.4235	  -11.7893
 0.36591	  -24.4221	  -11.7952
 0.36595	  -24.4208	  -11.8011
 0.36600	  -24.4194	  -11.8070
 0.36605	  -24.4181	  -11.8129
 0.36610	  -24.4168	  -11.8188
 0.36614	  -24.4154	  -11.8248
 0.36619	  -24.4141	  -11.8307
 0.36624	  -24.4127	  -11.8366
 0.36629	  -24.4114	  -11.8425
 0.36633	  -24.4100	  -11.8484
 0.36638	  -24.4087	  -11.8543
 0.36643	  -24.4074	  -11.8602
 0.36647	  -24.4060	  -11.8661
 0.36652	  -24.4047	  -11.8720
 0.36657	  -24.4034	  -11.8780
 0.36662	  -24.4020	  -11.8839
 0.36666	  -24.4007	  -11.8898
 0.36671	  -24.3993	  -11.8957
 0.36676	  -24.3980	  -11.9016
 0.36681	  -24.3967	  -11.9075
 0.36685	  -24.3953	  -11.9134
 0.36690	  -24.3940	  -11.9193
 0.36695	  -24.3926	  -11.9252
 0.36699	  -24.3913	  -11.9311
 0.36704	  -24.3900	  -11.9370
 0.36709	  -24.3886	  -11.9429
 0.36714	  -24.3873	  -11.9488
 0.36718	  -24.3860	  -11.9547
 0.36723	  -24.3846	  -11.9606
 0.36728	  -24.3833	  -11.9665
 0.36733	  -24.3819	  -11.9724
 0.36737	  -24.3806	  -11.9783
 0.36742	  -24.3793	  -11.9842
 0.36747	  -24.3779	  -11.9901
 0.36751	  -24.3766	  -11.9960
 0.36756	  -24.3753	  -12.0019
 0.36761	  -24.3739	  -12.0078
 0.36766	  -24.3726	  -12.0137
 0.36770	  -24.3713	  -12.0196
 0.36775	  -24.3699	  -12.0255
 0.36780	  -24.3686	  -12.0314
 0.36785	  -24.3672	  -12.0373
 0.36789	  -24.3659	  -12.0431
 0.36794	  -24.3646	  -12.0490
 0.36799	  -24.3632	  -12.0549
 0.36803	  -24.3619	  -12.0608
 0.36808	  -24.3606	  -12.0667
 0.36813	  -24.3592	  -12.0726
 0.36818	  -24.3579	  -12.0785
 0.36822	  -24.3566	  -12.0844
 0.36827	  -24.3552	  -12.0903
 0.36832	  -24.3539	  -12.0962
 0.36837	  -24.3526	  -12.1021
 0.36841	  -24.3512	  -12.1079
 0.36846	  -24.3499	  -12.1138
 0.36851	  -24.3486	  -12.1197
 0.36855	  -24.3472	  -12.1256
 0.36860	  -24.3459	  -12.1315
 0.36865	  -24.3446	  -12.1374
 0.36870	  -24.3432	  -12.1432
 0.36874	  -24.3419	  -12.1491
 0.36879	  -24.3406	  -12.1550
 0.36884	  -24.3392	  -12.1609
 0.36889	  -24.3379	  -12.1668
 0.36893	  -24.3366	  -12.1727
 0.36898	  -24.3352	  -12.1785
 0.36903	  -24.3339	  -12.1844
 0.36907	  -24.3326	  -12.1903
 0.36912	  -24.3312	  -12.1962
 0.36917	  -24.3299	  -12.2020
 0.36922	  -24.3286	  -12.2079
 0.36926	  -24.3272	  -12.2138
 0.36931	  -24.3259	  -12.2197
 0.36936	  -24.3246	  -12.2256
 0.36941	  -24.3232	  -12.2314
 0.36945	  -24.3219	  -12.2373
 0.36950	  -24.3206	  -12.2432
 0.36955	  -24.3192	  -12.2491
 0.36959	  -24.3179	  -12.2549
 0.36964	  -24.3166	  -12.2608
 0.36969	  -24.3152	  -12.2667
 0.36974	  -24.3139	  -12.2726
 0.36978	  -24.3126	  -12.2784
 0.36983	  -24.3113	  -12.2843
 0.36988	  -24.3099	  -12.2902
 0.36993	  -24.3086	  -12.2960
 0.36997	  -24.3073	  -12.3019
 0.37002	  -24.3059	  -12.3078
 0.37007	  -24.3046	  -12.3137
 0.37011	  -24.3033	  -12.3195
 0.37016	  -24.3019	  -12.3254
 0.37021	  -24.3006	  -12.3313
 0.37026	  -24.2993	  -12.3371
 0.37030	  -24.2979	  -12.3430
 0.37035	  -24.2966	  -12.3489
 0.37040	  -24.2953	  -12.3547
 0.37045	  -24.2940	  -12.3606
 0.37049	  -24.2926	  -12.3665
 0.37054	  -24.2913	  -12.3723
 0.37059	  -24.2900	  -12.3782
 0.37063	  -24.2886	  -12.3841
 0.37068	  -24.2873	  -12.3899
 0.37073	  -24.2860	  -12.3958
 0.37078	  -24.2846	  -12.4016
 0.37082	  -24.2833	  -12.4075
 0.37087	  -24.2820	  -12.4134
 0.37092	  -24.2807	  -12.4192
 0.37097	  -24.2793	  -12.4251
 0.37101	  -24.2780	  -12.4309
 0.37106	  -24.2767	  -12.4368
 0.37111	  -24.2753	  -12.4427
 0.37115	  -24.2740	  -12.4485
 0.37120	  -24.2727	  -12.4544
 0.37125	  -24.2714	  -12.4602
 0.37130	  -24.2700	  -12.4661
 0.37134	  -24.2687	  -12.4720
 0.37139	  -24.2674	  -12.4778
 0.37144	  -24.2661	  -12.4837
 0.37149	  -24.2647	  -12.4895
 0.37153	  -24.2634	  -12.4954
 0.37158	  -24.2621	  -12.5012
 0.37163	  -24.2608	  -12.5071
 0.37168	  -24.2594	  -12.5130
 0.37172	  -24.2581	  -12.5188
 0.37177	  -24.2568	  -12.5247
 0.37182	  -24.2554	  -12.5305
 0.37186	  -24.2541	  -12.5364
 0.37191	  -24.2528	  -12.5422
 0.37196	  -24.2515	  -12.5481
 0.37201	  -24.2501	  -12.5539
 0.37205	  -24.2488	  -12.5598
 0.37210	  -24.2475	  -12.5656
 0.37215	  -24.2462	  -12.5715
 0.37220	  -24.2448	  -12.5773
 0.37224	  -24.2435	  -12.5832
 0.37229	  -24.2422	  -12.5890
 0.37234	  -24.2408	  -12.5949
 0.37238	  -24.2395	  -12.6007
 0.37243	  -24.2382	  -12.6066
 0.37248	  -24.2369	  -12.6124
 0.37253	  -24.2355	  -12.6183
 0.37257	  -24.2342	  -12.6241
 0.37262	  -24.2329	  -12.6300
 0.37267	  -24.2316	  -12.6358
 0.37272	  -24.2302	  -12.6417
 0.37276	  -24.2289	  -12.6475
 0.37281	  -24.2276	  -12.6534
 0.37286	  -24.2263	  -12.6592
 0.37290	  -24.2249	  -12.6651
 0.37295	  -24.2236	  -12.6709
 0.37300	  -24.2223	  -12.6768
 0.37305	  -24.2210	  -12.6826
 0.37309	  -24.2196	  -12.6884
 0.37314	  -24.2183	  -12.6943
 0.37319	  -24.2170	  -12.7001
 0.37324	  -24.2157	  -12.7060
 0.37328	  -24.2143	  -12.7118
 0.37333	  -24.2130	  -12.7177
 0.37338	  -24.2117	  -12.7235
 0.37342	  -24.2104	  -12.7294
 0.37347	  -24.2090	  -12.7352
 0.37352	  -24.2077	  -12.7410
 0.37357	  -24.2064	  -12.7469
 0.37361	  -24.2051	  -12.7527
 0.37366	  -24.2037	  -12.7586
 0.37371	  -24.2024	  -12.7644
 0.37376	  -24.2011	  -12.7703
 0.37380	  -24.1998	  -12.7761
 0.37385	  -24.1985	  -12.7819
 0.37390	  -24.1971	  -12.7878
 0.37394	  -24.1958	  -12.7936
 0.37399	  -24.1945	  -12.7995
 0.37404	  -24.1931	  -12.8053
 0.37409	  -24.1918	  -12.8111
 0.37413	  -24.1905	  -12.8170
 0.37418	  -24.1892	  -12.8228
 0.37423	  -24.1879	  -12.8287
 0.37428	  -24.1865	  -12.8345
 0.37432	  -24.1852	  -12.8404
 0.37437	  -24.1839	  -12.8462
 0.37442	  -24.1826	  -12.8521
 0.37446	  -24.1812	  -12.8579
 0.37451	  -24.1799	  -12.8637
 0.37456	  -24.1786	  -12.8696
 0.37461	  -24.1773	  -12.8754
 0.37465	  -24.1759	  -12.8812
 0.37470	  -24.1746	  -12.8871
 0.37475	  -24.1733	  -12.8929
 0.37480	  -24.1720	  -12.8988
 0.37484	  -24.1706	  -12.9046
 0.37489	  -24.1693	  -12.9105
 0.37494	  -24.1680	  -12.9163
 0.37498	  -24.1667	  -12.9221
 0.37503	  -24.1653	  -12.9280
 0.37508	  -24.1640	  -12.9338
 0.37513	  -24.1627	  -12.9397
 0.37517	  -24.1614	  -12.9455
 0.37522	  -24.1600	  -12.9513
 0.37527	  -24.1587	  -12.9572
 0.37532	  -24.1574	  -12.9630
 0.37536	  -24.1561	  -12.9689
 0.37541	  -24.1547	  -12.9747
 0.37546	  -24.1534	  -12.9805
 0.37550	  -24.1521	  -12.9864
 0.37555	  -24.1508	  -12.9922
 0.37560	  -24.1495	  -12.9981
 0.37565	  -24.1481	  -13.0039
 0.37569	  -24.1468	  -13.0097
 0.37574	  -24.1455	  -13.0156
 0.37579	  -24.1442	  -13.0214
 0.37584	  -24.1428	  -13.0273
 0.37588	  -24.1415	  -13.0331
 0.37593	  -24.1402	  -13.0389
 0.37598	  -24.1389	  -13.0448
 0.37602	  -24.1375	  -13.0506
 0.37607	  -24.1362	  -13.0565
 0.37612	  -24.1349	  -13.0623
 0.37617	  -24.1336	  -13.0682
 0.37621	  -24.1322	  -13.0740
 0.37626	  -24.1309	  -13.0798
 0.37631	  -24.1296	  -13.0857
 0.37636	  -24.1283	  -13.0915
 0.37640	  -24.1270	  -13.0974
 0.37645	  -24.1256	  -13.1032
 0.37650	  -24.1243	  -13.1090
 0.37654	  -24.1230	  -13.1149
 0.37659	  -24.1216	  -13.1207
 0.37664	  -24.1203	  -13.1266
 0.37669	  -24.1190	  -13.1324
 0.37673	  -24.1177	  -13.1383
 0.37678	  -24.1164	  -13.1441
 0.37683	  -24.1150	  -13.1499
 0.37688	  -24.1137	  -13.1558
 0.37692	  -24.1124	  -13.1616
 0.37697	  -24.1111	  -13.1675
 0.37702	  -24.1097	  -13.1733
 0.37706	  -24.1084	  -13.1792
 0.37711	  -24.1071	  -13.1850
 0.37716	  -24.1058	  -13.1908
 0.37721	  -24.1044	  -13.1967
 0.37725	  -24.1031	  -13.2025
 0.37730	  -24.1018	  -13.2084
 0.37735	  -24.1005	  -13.2142
 0.37740	  -24.0991	  -13.2201
 0.37744	  -24.0978	  -13.2259
 0.37749	  -24.0965	  -13.2318
 0.37754	  -24.0952	  -13.2376
 0.37758	  -24.0938	  -13.2434
 0.37763	  -24.0925	  -13.2493
 0.37768	  -24.0912	  -13.2552
 0.37773	  -24.0899	  -13.2610
 0.37777	  -24.0885	  -13.2668
 0.37782	  -24.0872	  -13.2727
 0.37787	  -24.0859	  -13.2785
 0.37792	  -24.0846	  -13.2844
 0.37796	  -24.0832	  -13.2902
 0.37801	  -24.0819	  -13.2961
 0.37806	  -24.0806	  -13.3019
 0.37810	  -24.0792	  -13.3078
 0.37815	  -24.0779	  -13.3136
 0.37820	  -24.0766	  -13.3195
 0.37825	  -24.0753	  -13.3253
 0.37829	  -24.0739	  -13.3312
 0.37834	  -24.0726	  -13.3370
 0.37839	  -24.0713	  -13.3429
 0.37844	  -24.0700	  -13.3487
 0.37848	  -24.0687	  -13.3545
 0.37853	  -24.0673	  -13.3604
 0.37858	  -24.0660	  -13.3663
 0.37863	  -24.0647	  -13.3721
 0.37867	  -24.0633	  -13.3780
 0.37872	  -24.0620	  -13.3838
 0.37877	  -24.0607	  -13.3896
 0.37881	  -24.0594	  -13.3955
 0.37886	  -24.0580	  -13.4014
 0.37891	  -24.0567	  -13.4072
 0.37896	  -24.0554	  -13.4131
 0.37900	  -24.0541	  -13.4189
 0.37905	  -24.0527	  -13.4248
 0.37910	  -24.0514	  -13.4306
 0.37915	  -24.0501	  -13.4365
 0.37919	  -24.0488	  -13.4423
 0.37924	  -24.0474	  -13.4482
 0.37929	  -24.0461	  -13.4540
 0.37933	  -24.0448	  -13.4599
 0.37938	  -24.0434	  -13.4657
 0.37943	  -24.0421	  -13.4716
 0.37948	  -24.0408	  -13.4774
 0.37952	  -24.0395	  -13.4833
 0.37957	  -24.0381	  -13.4891
 0.37962	  -24.0368	  -13.4950
 0.37967	  -24.0355	  -13.5008
 0.37971	  -24.0342	  -13.5067
 0.37976	  -24.0328	  -13.5126
 0.37981	  -24.0315	  -13.5184
 0.37985	  -24.0302	  -13.5243
 0.37990	  -24.0288	  -13.5301
 0.37995	  -24.0275	  -13.5360
 0.38000	  -24.0262	  -13.5418
 0.38004	  -24.0249	  -13.5477
 0.38009	  -24.0236	  -13.5535
 0.38014	  -24.0222	  -13.5594
 0.38019	  -24.0209	  -13.5653
 0.38023	  -24.0196	  -13.5711
 0.38028	  -24.0182	  -13.5770
 0.38033	  -24.0169	  -13.5828
 0.38037	  -24.0156	  -13.5887
 0.38042	  -24.0143	  -13.5945
 0.38047	  -24.0129	  -13.6004
 0.38052	  -24.0116	  -13.6062
 0.38056	  -24.0103	  -13.6121
 0.38061	  -24.0089	  -13.6180
 0.38066	  -24.0076	  -13.6238
 0.38071	  -24.0063	  -13.6297
 0.38075	  -24.0050	  -13.6355
 0.38080	  -24.0036	  -13.6414
 0.38085	  -24.0023	  -13.6472
 0.38089	  -24.0010	  -13.6531
 0.38094	  -23.9996	  -13.6590
 0.38099	  -23.9983	  -13.6648
 0.38104	  -23.9970	  -13.6707
 0.38108	  -23.9957	  -13.6765
 0.38113	  -23.9943	  -13.6824
 0.38118	  -23.9930	  -13.6882
 0.38123	  -23.9917	  -13.6941
 0.38127	  -23.9904	  -13.6999
 0.38132	  -23.9890	  -13.7058
 0.38137	  -23.9877	  -13.7117
 0.38141	  -23.9864	  -13.7175
 0.38146	  -23.9851	  -13.7234
 0.38151	  -23.9837	  -13.7292
 0.38156	  -23.9824	  -13.7351
 0.38160	  -23.9811	  -13.7409
 0.38165	  -23.9797	  -13.7468
 0.38170	  -23.9784	  -13.7527
 0.38175	  -23.9771	  -13.7585
 0.38179	  -23.9758	  -13.7644
 0.38184	  -23.9744	  -13.7702
 0.38189	  -23.9731	  -13.7761
 0.38193	  -23.9718	  -13.7820
 0.38198	  -23.9704	  -13.7878
 0.38203	  -23.9691	  -13.7937
 0.38208	  -23.9678	  -13.7995
 0.38212	  -23.9665	  -13.8054
 0.38217	  -23.9651	  -13.8112
 0.38222	  -23.9638	  -13.8171
 0.38227	  -23.9625	  -13.8230
 0.38231	  -23.9611	  -13.8288
 0.38236	  -23.9598	  -13.8347
 0.38241	  -23.9585	  -13.8405
 0.38245	  -23.9572	  -13.8464
 0.38250	  -23.9558	  -13.8522
 0.38255	  -23.9545	  -13.8581
 0.38260	  -23.9532	  -13.8640
 0.38264	  -23.9519	  -13.8698
 0.38269	  -23.9505	  -13.8757
 0.38274	  -23.9492	  -13.8815
 0.38279	  -23.9479	  -13.8874
 0.38283	  -23.9465	  -13.8933
 0.38288	  -23.9452	  -13.8991
 0.38293	  -23.9439	  -13.9050
 0.38297	  -23.9426	  -13.9108
 0.38302	  -23.9412	  -13.9167
 0.38307	  -23.9399	  -13.9225
 0.38312	  -23.9386	  -13.9284
 0.38316	  -23.9372	  -13.9342
 0.38321	  -23.9359	  -13.9401
 0.38326	  -23.9346	  -13.9459
 0.38331	  -23.9333	  -13.9518
 0.38335	  -23.9319	  -13.9576
 0.38340	  -23.9306	  -13.9635
 0.38345	  -23.9293	  -13.9694
 0.38349	  -23.9280	  -13.9752
 0.38354	  -23.9266	  -13.9811
 0.38359	  -23.9253	  -13.9869
 0.38364	  -23.9240	  -13.9928
 0.38368	  -23.9227	  -13.9986
 0.38373	  -23.9213	  -14.0045
 0.38378	  -23.9200	  -14.0103
 0.38383	  -23.9187	  -14.0162
 0.38387	  -23.9173	  -14.0220
 0.38392	  -23.9160	  -14.0279
 0.38397	  -23.9147	  -14.0337
 0.38401	  -23.9134	  -14.0396
 0.38406	  -23.9120	  -14.0455
 0.38411	  -23.9107	  -14.0513
 0.38416	  -23.9094	  -14.0572
 0.38420	  -23.9081	  -14.0630
 0.38425	  -23.9067	  -14.0688
 0.38430	  -23.9054	  -14.0747
 0.38435	  -23.9041	  -14.0806
 0.38439	  -23.9028	  -14.0864
 0.38444	  -23.9014	  -14.0922
 0.38449	  -23.9001	  -14.0981
 0.38453	  -23.8988	  -14.1039
 0.38458	  -23.8975	  -14.1098
 0.38463	  -23.8961	  -14.1156
 0.38468	  -23.8948	  -14.1215
 0.38472	  -23.8935	  -14.1273
 0.38477	  -23.8922	  -14.1332
 0.38482	  -23.8908	  -14.1390
 0.38487	  -23.8895	  -14.1449
 0.38491	  -23.8882	  -14.1507
 0.38496	  -23.8868	  -14.1566
 0.38501	  -23.8855	  -14.1624
 0.38506	  -23.8842	  -14.1683
 0.38510	  -23.8829	  -14.1741
 0.38515	  -23.8816	  -14.1799
 0.38520	  -23.8802	  -14.1858
 0.38524	  -23.8789	  -14.1916
 0.38529	  -23.8776	  -14.1975
 0.38534	  -23.8763	  -14.2033
 0.38539	  -23.8749	  -14.2092
 0.38543	  -23.8736	  -14.2150
 0.38548	  -23.8723	  -14.2209
 0.38553	  -23.8710	  -14.2267
 0.38558	  -23.8696	  -14.2325
 0.38562	  -23.8683	  -14.2384
 0.38567	  -23.8670	  -14.2442
 0.38572	  -23.8657	  -14.2501
 0.38576	  -23.8643	  -14.2559
 0.38581	  -23.8630	  -14.2617
 0.38586	  -23.8617	  -14.2676
 0.38591	  -23.8604	  -14.2734
 0.38595	  -23.8590	  -14.2793
 0.38600	  -23.8577	  -14.2851
 0.38605	  -23.8564	  -14.2909
 0.38610	  -23.8551	  -14.2968
 0.38614	  -23.8538	  -14.3026
 0.38619	  -23.8524	  -14.3084
 0.38624	  -23.8511	  -14.3143
 0.38628	  -23.8498	  -14.3201
 0.38633	  -23.8485	  -14.3260
 0.38638	  -23.8471	  -14.3318
 0.38643	  -23.8458	  -14.3376
 0.38647	  -23.8445	  -14.3435
 0.38652	  -23.8432	  -14.3493
 0.38657	  -23.8419	  -14.3551
 0.38662	  -23.8405	  -14.3610
 0.38666	  -23.8392	  -14.3668
 0.38671	  -23.8379	  -14.3726
 0.38676	  -23.8366	  -14.3785
 0.38680	  -23.8352	  -14.3843
 0.38685	  -23.8339	  -14.3901
 0.38690	  -23.8326	  -14.3959
 0.38695	  -23.8313	  -14.4018
 0.38699	  -23.8300	  -14.4076
 0.38704	  -23.8286	  -14.4134
 0.38709	  -23.8273	  -14.4193
 0.38714	  -23.8260	  -14.4251
 0.38718	  -23.8247	  -14.4309
 0.38723	  -23.8234	  -14.4367
 0.38728	  -23.8220	  -14.4426
 0.38732	  -23.8207	  -14.4484
 0.38737	  -23.8194	  -14.4542
 0.38742	  -23.8181	  -14.4601
 0.38747	  -23.8167	  -14.4659
 0.38751	  -23.8154	  -14.4717
 0.38756	  -23.8141	  -14.4775
 0.38761	  -23.8128	  -14.4833
 0.38766	  -23.8115	  -14.4892
 0.38770	  -23.8101	  -14.4950
 0.38775	  -23.8088	  -14.5008
 0.38780	  -23.8075	  -14.5066
 0.38784	  -23.8062	  -14.5124
 0.38789	  -23.8049	  -14.5183
 0.38794	  -23.8036	  -14.5241
 0.38799	  -23.8022	  -14.5299
 0.38803	  -23.8009	  -14.5357
 0.38808	  -23.7996	  -14.5416
 0.38813	  -23.7983	  -14.5474
 0.38818	  -23.7969	  -14.5532
 0.38822	  -23.7956	  -14.5590
 0.38827	  -23.7943	  -14.5648
 0.38832	  -23.7930	  -14.5706
 0.38836	  -23.7917	  -14.5765
 0.38841	  -23.7904	  -14.5823
 0.38846	  -23.7890	  -14.5881
 0.38851	  -23.7877	  -14.5939
 0.38855	  -23.7864	  -14.5997
 0.38860	  -23.7851	  -14.6055
 0.38865	  -23.7838	  -14.6113
 0.38870	  -23.7825	  -14.6172
 0.38874	  -23.7811	  -14.6230
 0.38879	  -23.7798	  -14.6288
 0.38884	  -23.7785	  -14.6346
 0.38888	  -23.7772	  -14.6404
 0.38893	  -23.7759	  -14.6462
 0.38898	  -23.7746	  -14.6520
 0.38903	  -23.7732	  -14.6578
 0.38907	  -23.7719	  -14.6637
 0.38912	  -23.7706	  -14.6695
 0.38917	  -23.7693	  -14.6753
 0.38922	  -23.7680	  -14.6811
 0.38926	  -23.7666	  -14.6869
 0.38931	  -23.7653	  -14.6927
 0.38936	  -23.7640	  -14.6985
 0.38940	  -23.7627	  -14.7043
 0.38945	  -23.7614	  -14.7101
 0.38950	  -23.7601	  -14.7159
 0.38955	  -23.7587	  -14.7217
 0.38959	  -23.7574	  -14.7275
 0.38964	  -23.7561	  -14.7333
 0.38969	  -23.7548	  -14.7391
 0.38974	  -23.7535	  -14.7449
 0.38978	  -23.7522	  -14.7507
 0.38983	  -23.7509	  -14.7565
 0.38988	  -23.7495	  -14.7623
 0.38992	  -23.7482	  -14.7682
 0.38997	  -23.7469	  -14.7739
 0.39002	  -23.7456	  -14.7797
 0.39007	  -23.7443	  -14.7856
 0.39011	  -23.7430	  -14.7913
 0.39016	  -23.7416	  -14.7972
 0.39021	  -23.7403	  -14.8029
 0.39026	  -23.7390	  -14.8087
 0.39030	  -23.7377	  -14.8146
 0.39035	  -23.7364	  -14.8203
 0.39040	  -23.7351	  -14.8262
 0.39044	  -23.7338	  -14.8319
 0.39049	  -23.7325	  -14.8377
 0.39054	  -23.7311	  -14.8435
 0.39059	  -23.7298	  -14.8493
 0.39063	  -23.7285	  -14.8551
 0.39068	  -23.7272	  -14.8609
 0.39073	  -23.7259	  -14.8667
 0.39078	  -23.7246	  -14.8725
 0.39082	  -23.7233	  -14.8783
 0.39087	  -23.7219	  -14.8841
 0.39092	  -23.7206	  -14.8899
 0.39096	  -23.7193	  -14.8957
 0.39101	  -23.7180	  -14.9015
 0.39106	  -23.7167	  -14.9073
 0.39111	  -23.7154	  -14.9131
 0.39115	  -23.7141	  -14.9189
 0.39120	  -23.7127	  -14.9246
 0.39125	  -23.7114	  -14.9304
 0.39130	  -23.7101	  -14.9362
 0.39134	  -23.7088	  -14.9420
 0.39139	  -23.7075	  -14.9478
 0.39144	  -23.7062	  -14.9536
 0.39148	  -23.7049	  -14.9594
 0.39153	  -23.7036	  -14.9652
 0.39158	  -23.7023	  -14.9710
 0.39163	  -23.7009	  -14.9767
 0.39167	  -23.6996	  -14.9825
 0.39172	  -23.6983	  -14.9883
 0.39177	  -23.6970	  -14.9941
 0.39182	  -23.6957	  -14.9999
 0.39186	  -23.6944	  -15.0057
 0.39191	  -23.6931	  -15.0115
 0.39196	  -23.6918	  -15.0173
 0.39201	  -23.6904	  -15.0230
 0.39205	  -23.6891	  -15.0288
 0.39210	  -23.6878	  -15.0346
 0.39215	  -23.6865	  -15.0404
 0.39219	  -23.6852	  -15.0462
 0.39224	  -23.6839	  -15.0519
 0.39229	  -23.6826	  -15.0577
 0.39234	  -23.6813	  -15.0635
 0.39238	  -23.6800	  -15.0693
 0.39243	  -23.6787	  -15.0751
 0.39248	  -23.6773	  -15.0809
 0.39253	  -23.6760	  -15.0866
 0.39257	  -23.6747	  -15.0924
 0.39262	  -23.6734	  -15.0982
 0.39267	  -23.6721	  -15.1040
 0.39271	  -23.6708	  -15.1098
 0.39276	  -23.6695	  -15.1155
 0.39281	  -23.6682	  -15.1213
 0.39286	  -23.6669	  -15.1271
 0.39290	  -23.6655	  -15.1329
 0.39295	  -23.6642	  -15.1387
 0.39300	  -23.6629	  -15.1444
 0.39305	  -23.6616	  -15.1502
 0.39309	  -23.6603	  -15.1560
 0.39314	  -23.6590	  -15.1618
 0.39319	  -23.6577	  -15.1675
 0.39323	  -23.6564	  -15.1733
 0.39328	  -23.6551	  -15.1791
 0.39333	  -23.6538	  -15.1849
 0.39338	  -23.6525	  -15.1906
 0.39342	  -23.6512	  -15.1964
 0.39347	  -23.6498	  -15.2022
 0.39352	  -23.6485	  -15.2080
 0.39357	  -23.6472	  -15.2137
 0.39361	  -23.6459	  -15.2195
 0.39366	  -23.6446	  -15.2253
 0.39371	  -23.6433	  -15.2311
 0.39375	  -23.6420	  -15.2369
 0.39380	  -23.6407	  -15.2426
 0.39385	  -23.6394	  -15.2484
 0.39390	  -23.6381	  -15.2542
 0.39394	  -23.6367	  -15.2599
 0.39399	  -23.6354	  -15.2657
 0.39404	  -23.6341	  -15.2715
 0.39409	  -23.6328	  -15.2773
 0.39413	  -23.6315	  -15.2830
 0.39418	  -23.6302	  -15.2888
 0.39423	  -23.6289	  -15.2946
 0.39427	  -23.6276	  -15.3003
 0.39432	  -23.6263	  -15.3061
 0.39437	  -23.6250	  -15.3119
 0.39442	  -23.6237	  -15.3177
 0.39446	  -23.6224	  -15.3234
 0.39451	  -23.6211	  -15.3292
 0.39456	  -23.6197	  -15.3350
 0.39461	  -23.6184	  -15.3407
 0.39465	  -23.6171	  -15.3465
 0.39470	  -23.6158	  -15.3523
 0.39475	  -23.6145	  -15.3580
 0.39479	  -23.6132	  -15.3638
 0.39484	  -23.6119	  -15.3696
 0.39489	  -23.6106	  -15.3753
 0.39494	  -23.6093	  -15.3811
 0.39498	  -23.6080	  -15.3869
 0.39503	  -23.6067	  -15.3927
 0.39508	  -23.6054	  -15.3984
 0.39513	  -23.6041	  -15.4042
 0.39517	  -23.6027	  -15.4100
 0.39522	  -23.6014	  -15.4157
 0.39527	  -23.6001	  -15.4215
 0.39531	  -23.5988	  -15.4273
 0.39536	  -23.5975	  -15.4330
 0.39541	  -23.5962	  -15.4388
 0.39546	  -23.5949	  -15.4446
 0.39550	  -23.5936	  -15.4503
 0.39555	  -23.5923	  -15.4561
 0.39560	  -23.5910	  -15.4619
 0.39565	  -23.5897	  -15.4676
 0.39569	  -23.5884	  -15.4734
 0.39574	  -23.5871	  -15.4792
 0.39579	  -23.5858	  -15.4849
 0.39583	  -23.5844	  -15.4907
 0.39588	  -23.5831	  -15.4965
 0.39593	  -23.5818	  -15.5022
 0.39598	  -23.5805	  -15.5080
 0.39602	  -23.5792	  -15.5138
 0.39607	  -23.5779	  -15.5195
 0.39612	  -23.5766	  -15.5253
 0.39617	  -23.5753	  -15.5311
 0.39621	  -23.5740	  -15.5368
 0.39626	  -23.5727	  -15.5426
 0.39631	  -23.5714	  -15.5483
 0.39635	  -23.5701	  -15.5541
 0.39640	  -23.5688	  -15.5599
 0.39645	  -23.5675	  -15.5656
 0.39650	  -23.5662	  -15.5714
 0.39654	  -23.5648	  -15.5772
 0.39659	  -23.5635	  -15.5829
 0.39664	  -23.5622	  -15.5887
 0.39669	  -23.5609	  -15.5945
 0.39673	  -23.5596	  -15.6002
 0.39678	  -23.5583	  -15.6060
 0.39683	  -23.5570	  -15.6118
 0.39687	  -23.5557	  -15.6175
 0.39692	  -23.5544	  -15.6233
 0.39697	  -23.5531	  -15.6290
 0.39702	  -23.5518	  -15.6348
 0.39706	  -23.5505	  -15.6406
 0.39711	  -23.5492	  -15.6463
 0.39716	  -23.5479	  -15.6521
 0.39721	  -23.5465	  -15.6579
 0.39725	  -23.5452	  -15.6636
 0.39730	  -23.5439	  -15.6694
 0.39735	  -23.5426	  -15.6752
 0.39739	  -23.5413	  -15.6809
 0.39744	  -23.5400	  -15.6867
 0.39749	  -23.5387	  -15.6924
 0.39754	  -23.5374	  -15.6982
 0.39758	  -23.5361	  -15.7040
 0.39763	  -23.5348	  -15.7097
 0.39768	  -23.5335	  -15.7155
 0.39773	  -23.5322	  -15.7213
 0.39777	  -23.5309	  -15.7270
 0.39782	  -23.5296	  -15.7328
 0.39787	  -23.5283	  -15.7386
 0.39791	  -23.5269	  -15.7443
 0.39796	  -23.5256	  -15.7501
 0.39801	  -23.5243	  -15.7559
 0.39806	  -23.5230	  -15.7616
 0.39810	  -23.5217	  -15.7674
 0.39815	  -23.5204	  -15.7731
 0.39820	  -23.5191	  -15.7789
 0.39825	  -23.5178	  -15.7847
 0.39829	  -23.5165	  -15.7904
 0.39834	  -23.5152	  -15.7962
 0.39839	  -23.5139	  -15.8020
 0.39843	  -23.5126	  -15.8077
 0.39848	  -23.5113	  -15.8135
 0.39853	  -23.5100	  -15.8193
 0.39858	  -23.5087	  -15.8250
 0.39862	  -23.5074	  -15.8308
 0.39867	  -23.5060	  -15.8365
 0.39872	  -23.5047	  -15.8423
 0.39877	  -23.5034	  -15.8481
 0.39881	  -23.5021	  -15.8538
 0.39886	  -23.5008	  -15.8596
 0.39891	  -23.4995	  -15.8654
 0.39896	  -23.4982	  -15.8711
 0.39900	  -23.4969	  -15.8769
 0.39905	  -23.4956	  -15.8826
 0.39910	  -23.4943	  -15.8884
 0.39914	  -23.4930	  -15.8942
 0.39919	  -23.4917	  -15.9000
 0.39924	  -23.4904	  -15.9057
 0.39929	  -23.4891	  -15.9115
 0.39933	  -23.4878	  -15.9172
 0.39938	  -23.4865	  -15.9230
 0.39943	  -23.4851	  -15.9288
 0.39948	  -23.4838	  -15.9345
 0.39952	  -23.4825	  -15.9403
 0.39957	  -23.4812	  -15.9461
 0.39962	  -23.4799	  -15.9518
 0.39966	  -23.4786	  -15.9576
 0.39971	  -23.4773	  -15.9634
 0.39976	  -23.4760	  -15.9691
 0.39981	  -23.4747	  -15.9749
 0.39985	  -23.4734	  -15.9807
 0.39990	  -23.4721	  -15.9864
 0.39995	  -23.4708	  -15.9922
 0.40000	  -23.4695	  -15.9980
 0.40004	  -23.4682	  -16.0037
 0.40009	  -23.4669	  -16.0095
 0.40014	  -23.4655	  -16.0153
 0.40018	  -23.4642	  -16.0210
 0.40023	  -23.4629	  -16.0268
 0.40028	  -23.4616	  -16.0326
 0.40033	  -23.4603	  -16.0383
 0.40037	  -23.4590	  -16.0441
 0.40042	  -23.4577	  -16.0498
 0.40047	  -23.4564	  -16.0556
 0.40052	  -23.4551	  -16.0614
 0.40056	  -23.4538	  -16.0672
 0.40061	  -23.4525	  -16.0729
 0.40066	  -23.4512	  -16.0787
 0.40070	  -23.4499	  -16.0845
 0.40075	  -23.4486	  -16.0902
 0.40080	  -23.4472	  -16.0960
 0.40085	  -23.4459	  -16.1018
 0.40089	  -23.4446	  -16.1075
 0.40094	  -23.4433	  -16.1133
 0.40099	  -23.4420	  -16.1191
 0.40104	  -23.4407	  -16.1248
 0.40108	  -23.4394	  -16.1306
 0.40113	  -23.4381	  -16.1364
 0.40118	  -23.4368	  -16.1421
 0.40122	  -23.4355	  -16.1479
 0.40127	  -23.4342	  -16.1537
 0.40132	  -23.4329	  -16.1594
 0.40137	  -23.4316	  -16.1652
 0.40141	  -23.4302	  -16.1710
 0.40146	  -23.4289	  -16.1768
 0.40151	  -23.4276	  -16.1825
 0.40156	  -23.4263	  -16.1883
 0.40160	  -23.4250	  -16.1941
 0.40165	  -23.4237	  -16.1998
 0.40170	  -23.4224	  -16.2056
 0.40174	  -23.4211	  -16.2114
 0.40179	  -23.4198	  -16.2172
 0.40184	  -23.4185	  -16.2229
 0.40189	  -23.4172	  -16.2287
 0.40193	  -23.4158	  -16.2345
 0.40198	  -23.4145	  -16.2402
 0.40203	  -23.4132	  -16.2460
 0.40208	  -23.4119	  -16.2518
 0.40212	  -23.4106	  -16.2575
 0.40217	  -23.4093	  -16.2633
 0.40222	  -23.4080	  -16.2691
 0.40226	  -23.4067	  -16.2749
 0.40231	  -23.4054	  -16.2806
 0.40236	  -23.4041	  -16.2864
 0.40241	  -23.4028	  -16.2922
 0.40245	  -23.4015	  -16.2980
 0.40250	  -23.4002	  -16.3037
 0.40255	  -23.3988	  -16.3095
 0.40260	  -23.3975	  -16.3153
 0.40264	  -23.3962	  -16.3210
 0.40269	  -23.3949	  -16.3268
 0.40274	  -23.3936	  -16.3326
 0.40278	  -23.3923	  -16.3384
 0.40283	  -23.3910	  -16.3441
 0.40288	  -23.3897	  -16.3499
 0.40293	  -23.3884	  -16.3557
 0.40297	  -23.3871	  -16.3615
 0.40302	  -23.3858	  -16.3672
 0.40307	  -23.3845	  -16.3730
 0.40312	  -23.3831	  -16.3788
 0.40316	  -23.3818	  -16.3846
 0.40321	  -23.3805	  -16.3903
 0.40326	  -23.3792	  -16.3961
 0.40330	  -23.3779	  -16.4019
 0.40335	  -23.3766	  -16.4077
 0.40340	  -23.3753	  -16.4134
 0.40345	  -23.3740	  -16.4192
 0.40349	  -23.3727	  -16.4250
 0.40354	  -23.3713	  -16.4308
 0.40359	  -23.3700	  -16.4365
 0.40364	  -23.3687	  -16.4423
 0.40368	  -23.3674	  -16.4481
 0.40373	  -23.3661	  -16.4539
 0.40378	  -23.3648	  -16.4596
 0.40382	  -23.3635	  -16.4654
 0.40387	  -23.3622	  -16.4712
 0.40392	  -23.3609	  -16.4770
 0.40397	  -23.3596	  -16.4828
 0.40401	  -23.3583	  -16.4885
 0.40406	  -23.3570	  -16.4943
 0.40411	  -23.3556	  -16.5001
 0.40416	  -23.3543	  -16.5059
 0.40420	  -23.3530	  -16.5116
 0.40425	  -23.3517	  -16.5174
 0.40430	  -23.3504	  -16.5232
 0.40434	  -23.3491	  -16.5290
 0.40439	  -23.3478	  -16.5348
 0.40444	  -23.3465	  -16.5405
 0.40449	  -23.3452	  -16.5463
 0.40453	  -23.3438	  -16.5521
 0.40458	  -23.3425	  -16.5579
 0.40463	  -23.3412	  -16.5637
 0.40468	  -23.3399	  -16.5694
 0.40472	  -23.3386	  -16.5752
 0.40477	  -23.3373	  -16.5810
 0.40482	  -23.3360	  -16.5868
 0.40486	  -23.3347	  -16.5926
 0.40491	  -23.3334	  -16.5984
 0.40496	  -23.3321	  -16.6041
 0.40501	  -23.3307	  -16.6099
 0.40505	  -23.3294	  -16.6157
 0.40510	  -23.3281	  -16.6215
 0.40515	  -23.3268	  -16.6273
 0.40520	  -23.3255	  -16.6330
 0.40524	  -23.3242	  -16.6388
 0.40529	  -23.3229	  -16.6446
 0.40534	  -23.3216	  -16.6504
 0.40538	  -23.3203	  -16.6562
 0.40543	  -23.3190	  -16.6620
 0.40548	  -23.3176	  -16.6677
 0.40553	  -23.3163	  -16.6735
 0.40557	  -23.3150	  -16.6793
 0.40562	  -23.3137	  -16.6851
 0.40567	  -23.3124	  -16.6909
 0.40572	  -23.3111	  -16.6967
 0.40576	  -23.3098	  -16.7024
 0.40581	  -23.3085	  -16.7082
 0.40586	  -23.3072	  -16.7140
 0.40591	  -23.3058	  -16.7198
 0.40595	  -23.3045	  -16.7256
 0.40600	  -23.3032	  -16.7314
 0.40605	  -23.3019	  -16.7371
 0.40609	  -23.3006	  -16.7429
 0.40614	  -23.2993	  -16.7487
 0.40619	  -23.2980	  -16.7545
 0.40624	  -23.2967	  -16.7603
 0.40628	  -23.2953	  -16.7661
 0.40633	  -23.2940	  -16.7719
 0.40638	  -23.2927	  -16.7777
 0.40643	  -23.2914	  -16.7834
 0.40647	  -23.2901	  -16.7892
 0.40652	  -23.2888	  -16.7950
 0.40657	  -23.2875	  -16.8008
 0.40661	  -23.2862	  -16.8066
 0.40666	  -23.2849	  -16.8124
 0.40671	  -23.2836	  -16.8181
 0.40676	  -23.2822	  -16.8239
 0.40680	  -23.2809	  -16.8297
 0.40685	  -23.2796	  -16.8355
 0.40690	  -23.2783	  -16.8413
 0.40695	  -23.2770	  -16.8471
 0.40699	  -23.2757	  -16.8529
 0.40704	  -23.2744	  -16.8587
 0.40709	  -23.2731	  -16.8644
 0.40713	  -23.2717	  -16.8702
 0.40718	  -23.2704	  -16.8760
 0.40723	  -23.2691	  -16.8818
 0.40728	  -23.2678	  -16.8876
 0.40732	  -23.2665	  -16.8934
 0.40737	  -23.2652	  -16.8992
 0.40742	  -23.2639	  -16.9050
 0.40747	  -23.2626	  -16.9107
 0.40751	  -23.2612	  -16.9165
 0.40756	  -23.2599	  -16.9223
 0.40761	  -23.2586	  -16.9281
 0.40765	  -23.2573	  -16.9339
 0.40770	  -23.2560	  -16.9397
 0.40775	  -23.2547	  -16.9455
 0.40780	  -23.2534	  -16.9513
 0.40784	  -23.2521	  -16.9570
 0.40789	  -23.2508	  -16.9628
 0.40794	  -23.2494	  -16.9686
 0.40799	  -23.2481	  -16.9744
 0.40803	  -23.2468	  -16.9802
 0.40808	  -23.2455	  -16.9860
 0.40813	  -23.2442	  -16.9918
 0.40817	  -23.2429	  -16.9976
 0.40822	  -23.2416	  -17.0034
 0.40827	  -23.2402	  -17.0092
 0.40832	  -23.2389	  -17.0149
 0.40836	  -23.2376	  -17.0207
 0.40841	  -23.2363	  -17.0265
 0.40846	  -23.2350	  -17.0323
 0.40851	  -23.2337	  -17.0381
 0.40855	  -23.2324	  -17.0439
 0.40860	  -23.2311	  -17.0497
 0.40865	  -23.2297	  -17.0555
 0.40869	  -23.2284	  -17.0613
 0.40874	  -23.2271	  -17.0670
 0.40879	  -23.2258	  -17.0728
 0.40884	  -23.2245	  -17.0786
 0.40888	  -23.2232	  -17.0844
 0.40893	  -23.2219	  -17.0902
 0.40898	  -23.2206	  -17.0960
 0.40903	  -23.2192	  -17.1018
 0.40907	  -23.2179	  -17.1076
 0.40912	  -23.2166	  -17.1134
 0.40917	  -23.2153	  -17.1192
 0.40921	  -23.2140	  -17.1249
 0.40926	  -23.2127	  -17.1307
 0.40931	  -23.2114	  -17.1365
 0.40936	  -23.2101	  -17.1423
 0.40940	  -23.2087	  -17.1481
 0.40945	  -23.2074	  -17.1539
 0.40950	  -23.2061	  -17.1597
 0.40955	  -23.2048	  -17.1655
 0.40959	  -23.2035	  -17.1713
 0.40964	  -23.2022	  -17.1771
 0.40969	  -23.2009	  -17.1828
 0.40973	  -23.1996	  -17.1886
 0.40978	  -23.1983	  -17.1944
 0.40983	  -23.1969	  -17.2002
 0.40988	  -23.1956	  -17.2060
 0.40992	  -23.1943	  -17.2118
 0.40997	  -23.1930	  -17.2176
 0.41002	  -23.1917	  -17.2234
 0.41007	  -23.1904	  -17.2292
 0.41011	  -23.1891	  -17.2349
 0.41016	  -23.1878	  -17.2407
 0.41021	  -23.1864	  -17.2465
 0.41025	  -23.1851	  -17.2523
 0.41030	  -23.1838	  -17.2581
 0.41035	  -23.1825	  -17.2639
 0.41040	  -23.1812	  -17.2697
 0.41044	  -23.1799	  -17.2755
 0.41049	  -23.1786	  -17.2812
 0.41054	  -23.1773	  -17.2870
 0.41059	  -23.1760	  -17.2928
 0.41063	  -23.1746	  -17.2986
 0.41068	  -23.1733	  -17.3044
 0.41073	  -23.1720	  -17.3102
 0.41077	  -23.1707	  -17.3160
 0.41082	  -23.1694	  -17.3218
 0.41087	  -23.1681	  -17.3276
 0.41092	  -23.1668	  -17.3333
 0.41096	  -23.1654	  -17.3391
 0.41101	  -23.1641	  -17.3449
 0.41106	  -23.1628	  -17.3507
 0.41111	  -23.1615	  -17.3565
 0.41115	  -23.1602	  -17.3623
 0.41120	  -23.1589	  -17.3681
 0.41125	  -23.1576	  -17.3739
 0.41129	  -23.1563	  -17.3796
 0.41134	  -23.1550	  -17.3854
 0.41139	  -23.1536	  -17.3912
 0.41144	  -23.1523	  -17.3970
 0.41148	  -23.1510	  -17.4028
 0.41153	  -23.1497	  -17.4086
 0.41158	  -23.1484	  -17.4144
 0.41163	  -23.1471	  -17.4201
 0.41167	  -23.1458	  -17.4259
 0.41172	  -23.1445	  -17.4317
 0.41177	  -23.1432	  -17.4375
 0.41181	  -23.1418	  -17.4433
 0.41186	  -23.1405	  -17.4491
 0.41191	  -23.1392	  -17.4549
 0.41196	  -23.1379	  -17.4606
 0.41200	  -23.1366	  -17.4664
 0.41205	  -23.1353	  -17.4722
 0.41210	  -23.1340	  -17.4780
 0.41215	  -23.1327	  -17.4838
 0.41219	  -23.1314	  -17.4896
 0.41224	  -23.1300	  -17.4953
 0.41229	  -23.1287	  -17.5011
 0.41233	  -23.1274	  -17.5069
 0.41238	  -23.1261	  -17.5127
 0.41243	  -23.1248	  -17.5185
 0.41248	  -23.1235	  -17.5242
 0.41252	  -23.1222	  -17.5300
 0.41257	  -23.1209	  -17.5358
 0.41262	  -23.1196	  -17.5416
 0.41267	  -23.1182	  -17.5474
 0.41271	  -23.1169	  -17.5532
 0.41276	  -23.1156	  -17.5589
 0.41281	  -23.1143	  -17.5647
 0.41286	  -23.1130	  -17.5705
 0.41290	  -23.1117	  -17.5763
 0.41295	  -23.1104	  -17.5821
 0.41300	  -23.1091	  -17.5878
 0.41304	  -23.1078	  -17.5936
 0.41309	  -23.1065	  -17.5994
 0.41314	  -23.1051	  -17.6052
 0.41319	  -23.1038	  -17.6109
 0.41323	  -23.1025	  -17.6167
 0.41328	  -23.1012	  -17.6225
 0.41333	  -23.0999	  -17.6283
 0.41338	  -23.0986	  -17.6341
 0.41342	  -23.0973	  -17.6398
 0.41347	  -23.0960	  -17.6456
 0.41352	  -23.0947	  -17.6514
 0.41356	  -23.0934	  -17.6572
 0.41361	  -23.0921	  -17.6629
 0.41366	  -23.0907	  -17.6687
 0.41371	  -23.0894	  -17.6745
 0.41375	  -23.0881	  -17.6803
 0.41380	  -23.0868	  -17.6860
 0.41385	  -23.0855	  -17.6918
 0.41390	  -23.0842	  -17.6976
 0.41394	  -23.0829	  -17.7034
 0.41399	  -23.0816	  -17.7091
 0.41404	  -23.0803	  -17.7149
 0.41408	  -23.0790	  -17.7207
 0.41413	  -23.0777	  -17.7264
 0.41418	  -23.0764	  -17.7322
 0.41423	  -23.0750	  -17.7380
 0.41427	  -23.0737	  -17.7438
 0.41432	  -23.0724	  -17.7495
 0.41437	  -23.0711	  -17.7553
 0.41442	  -23.0698	  -17.7611
 0.41446	  -23.0685	  -17.7668
 0.41451	  -23.0672	  -17.7726
 0.41456	  -23.0659	  -17.7784
 0.41460	  -23.0646	  -17.7842
 0.41465	  -23.0633	  -17.7899
 0.41470	  -23.0620	  -17.7957
 0.41475	  -23.0607	  -17.8014
 0.41479	  -23.0593	  -17.8072
 0.41484	  -23.0580	  -17.8130
 0.41489	  -23.0567	  -17.8188
 0.41494	  -23.0554	  -17.8245
 0.41498	  -23.0541	  -17.8303
 0.41503	  -23.0528	  -17.8360
 0.41508	  -23.0515	  -17.8418
 0.41512	  -23.0502	  -17.8476
 0.41517	  -23.0489	  -17.8533
 0.41522	  -23.0476	  -17.8591
 0.41527	  -23.0463	  -17.8649
 0.41531	  -23.0450	  -17.8706
 0.41536	  -23.0437	  -17.8764
 0.41541	  -23.0424	  -17.8821
 0.41546	  -23.0411	  -17.8879
 0.41550	  -23.0398	  -17.8937
 0.41555	  -23.0385	  -17.8994
 0.41560	  -23.0371	  -17.9052
 0.41564	  -23.0358	  -17.9109
 0.41569	  -23.0345	  -17.9167
 0.41574	  -23.0332	  -17.9225
 0.41579	  -23.0319	  -17.9282
 0.41583	  -23.0306	  -17.9340
 0.41588	  -23.0293	  -17.9397
 0.41593	  -23.0280	  -17.9455
 0.41598	  -23.0267	  -17.9513
 0.41602	  -23.0254	  -17.9570
 0.41607	  -23.0241	  -17.9628
 0.41612	  -23.0228	  -17.9685
 0.41616	  -23.0215	  -17.9743
 0.41621	  -23.0202	  -17.9800
 0.41626	  -23.0189	  -17.9858
 0.41631	  -23.0176	  -17.9915
 0.41635	  -23.0163	  -17.9973
 0.41640	  -23.0150	  -18.0030
 0.41645	  -23.0137	  -18.0088
 0.41650	  -23.0124	  -18.0145
 0.41654	  -23.0111	  -18.0203
 0.41659	  -23.0098	  -18.0260
 0.41664	  -23.0084	  -18.0318
 0.41668	  -23.0071	  -18.0375
 0.41673	  -23.0058	  -18.0433
 0.41678	  -23.0045	  -18.0490
 0.41683	  -23.0032	  -18.0548
 0.41687	  -23.0019	  -18.0605
 0.41692	  -23.0006	  -18.0663
 0.41697	  -22.9993	  -18.0720
 0.41702	  -22.9980	  -18.0778
 0.41706	  -22.9967	  -18.0835
 0.41711	  -22.9954	  -18.0892
 0.41716	  -22.9941	  -18.0950
 0.41720	  -22.9928	  -18.1007
 0.41725	  -22.9915	  -18.1065
 0.41730	  -22.9902	  -18.1122
 0.41735	  -22.9889	  -18.1180
 0.41739	  -22.9876	  -18.1237
 0.41744	  -22.9863	  -18.1294
 0.41749	  -22.9850	  -18.1352
 0.41754	  -22.9837	  -18.1409
 0.41758	  -22.9824	  -18.1467
 0.41763	  -22.9811	  -18.1524
 0.41768	  -22.9798	  -18.1581
 0.41772	  -22.9785	  -18.1639
 0.41777	  -22.9772	  -18.1696
 0.41782	  -22.9759	  -18.1753
 0.41787	  -22.9746	  -18.1811
 0.41791	  -22.9733	  -18.1868
 0.41796	  -22.9720	  -18.1925
 0.41801	  -22.9707	  -18.1983
 0.41806	  -22.9694	  -18.2040
 0.41810	  -22.9681	  -18.2097
 0.41815	  -22.9668	  -18.2155
 0.41820	  -22.9655	  -18.2212
 0.41824	  -22.9642	  -18.2269
 0.41829	  -22.9629	  -18.2327
 0.41834	  -22.9616	  -18.2384
 0.41839	  -22.9603	  -18.2441
 0.41843	  -22.9590	  -18.2498
 0.41848	  -22.9577	  -18.2556
 0.41853	  -22.9564	  -18.2613
 0.41858	  -22.9551	  -18.2670
 0.41862	  -22.9538	  -18.2728
 0.41867	  -22.9525	  -18.2785
 0.41872	  -22.9512	  -18.2842
 0.41876	  -22.9499	  -18.2899
 0.41881	  -22.9486	  -18.2957
 0.41886	  -22.9473	  -18.3014
 0.41891	  -22.9460	  -18.3071
 0.41895	  -22.9447	  -18.3128
 0.41900	  -22.9434	  -18.3186
 0.41905	  -22.9421	  -18.3243
 0.41910	  -22.9409	  -18.3300
 0.41914	  -22.9396	  -18.3357
 0.41919	  -22.9383	  -18.3414
 0.41924	  -22.9370	  -18.3472
 0.41929	  -22.9357	  -18.3529
 0.41933	  -22.9344	  -18.3586
 0.41938	  -22.9331	  -18.3643
 0.41943	  -22.9318	  -18.3700
 0.41947	  -22.9305	  -18.3758
 0.41952	  -22.9292	  -18.3815
 0.41957	  -22.9279	  -18.3872
 0.41962	  -22.9266	  -18.3929
 0.41966	  -22.9253	  -18.3986
 0.41971	  -22.9240	  -18.4043
 0.41976	  -22.9227	  -18.4100
 0.41981	  -22.9214	  -18.4157
 0.41985	  -22.9201	  -18.4215
 0.41990	  -22.9188	  -18.4272
 0.41995	  -22.9175	  -18.4329
 0.41999	  -22.9162	  -18.4386
 0.42004	  -22.9149	  -18.4443
 0.42009	  -22.9136	  -18.4500
 0.42014	  -22.9123	  -18.4557
 0.42018	  -22.9111	  -18.4614
 0.42023	  -22.9098	  -18.4672
 0.42028	  -22.9085	  -18.4729
 0.42033	  -22.9072	  -18.4786
 0.42037	  -22.9059	  -18.4843
 0.42042	  -22.9046	  -18.4900
 0.42047	  -22.9033	  -18.4957
 0.42051	  -22.9020	  -18.5014
 0.42056	  -22.9007	  -18.5071
 0.42061	  -22.8994	  -18.5128
 0.42066	  -22.8981	  -18.5185
 0.42070	  -22.8968	  -18.5242
 0.42075	  -22.8955	  -18.5299
 0.42080	  -22.8942	  -18.5356
 0.42085	  -22.8929	  -18.5413
 0.42089	  -22.8917	  -18.5470
 0.42094	  -22.8904	  -18.5527
 0.42099	  -22.8891	  -18.5584
 0.42103	  -22.8878	  -18.5641
 0.42108	  -22.8865	  -18.5698
 0.42113	  -22.8852	  -18.5755
 0.42118	  -22.8839	  -18.5812
 0.42122	  -22.8826	  -18.5869
 0.42127	  -22.8813	  -18.5926
 0.42132	  -22.8800	  -18.5983
 0.42137	  -22.8787	  -18.6040
 0.42141	  -22.8774	  -18.6097
 0.42146	  -22.8762	  -18.6154
 0.42151	  -22.8749	  -18.6211
 0.42155	  -22.8736	  -18.6268
 0.42160	  -22.8723	  -18.6325
 0.42165	  -22.8710	  -18.6381
 0.42170	  -22.8697	  -18.6438
 0.42174	  -22.8684	  -18.6495
 0.42179	  -22.8671	  -18.6552
 0.42184	  -22.8658	  -18.6609
 0.42189	  -22.8646	  -18.6666
 0.42193	  -22.8633	  -18.6723
 0.42198	  -22.8620	  -18.6780
 0.42203	  -22.8607	  -18.6837
 0.42207	  -22.8594	  -18.6894
 0.42212	  -22.8581	  -18.6951
 0.42217	  -22.8568	  -18.7007
 0.42222	  -22.8555	  -18.7064
 0.42226	  -22.8542	  -18.7121
 0.42231	  -22.8529	  -18.7178
 0.42236	  -22.8516	  -18.7235
 0.42241	  -22.8504	  -18.7292
 0.42245	  -22.8491	  -18.7349
 0.42250	  -22.8478	  -18.7405
 0.42255	  -22.8465	  -18.7462
 0.42259	  -22.8452	  -18.7519
 0.42264	  -22.8439	  -18.7576
 0.42269	  -22.8426	  -18.7633
 0.42274	  -22.8413	  -18.7690
 0.42278	  -22.8401	  -18.7747
 0.42283	  -22.8388	  -18.7803
 0.42288	  -22.8375	  -18.7860
 0.42293	  -22.8362	  -18.7917
 0.42297	  -22.8349	  -18.7974
 0.42302	  -22.8336	  -18.8031
 0.42307	  -22.8323	  -18.8087
 0.42311	  -22.8310	  -18.8144
 0.42316	  -22.8298	  -18.8201
 0.42321	  -22.8285	  -18.8258
 0.42326	  -22.8272	  -18.8315
 0.42330	  -22.8259	  -18.8372
 0.42335	  -22.8246	  -18.8428
 0.42340	  -22.8233	  -18.8485
 0.42345	  -22.8220	  -18.8542
 0.42349	  -22.8207	  -18.8599
 0.42354	  -22.8195	  -18.8655
 0.42359	  -22.8182	  -18.8712
 0.42363	  -22.8169	  -18.8769
 0.42368	  -22.8156	  -18.8826
 0.42373	  -22.8143	  -18.8882
 0.42378	  -22.8130	  -18.8939
 0.42382	  -22.8117	  -18.8996
 0.42387	  -22.8104	  -18.9053
 0.42392	  -22.8092	  -18.9109
 0.42397	  -22.8079	  -18.9166
 0.42401	  -22.8066	  -18.9223
 0.42406	  -22.8053	  -18.9280
 0.42411	  -22.8040	  -18.9337
 0.42415	  -22.8027	  -18.9393
 0.42420	  -22.8014	  -18.9450
 0.42425	  -22.8002	  -18.9507
 0.42430	  -22.7989	  -18.9563
 0.42434	  -22.7976	  -18.9620
 0.42439	  -22.7963	  -18.9677
 0.42444	  -22.7950	  -18.9734
 0.42449	  -22.7937	  -18.9790
 0.42453	  -22.7924	  -18.9847
 0.42458	  -22.7912	  -18.9904
 0.42463	  -22.7899	  -18.9961
 0.42467	  -22.7886	  -19.0017
 0.42472	  -22.7873	  -19.0074
 0.42477	  -22.7860	  -19.0131
 0.42482	  -22.7847	  -19.0187
 0.42486	  -22.7834	  -19.0244
 0.42491	  -22.7822	  -19.0301
 0.42496	  -22.7809	  -19.0358
 0.42501	  -22.7796	  -19.0414
 0.42505	  -22.7783	  -19.0471
 0.42510	  -22.7770	  -19.0528
 0.42515	  -22.7757	  -19.0584
 0.42519	  -22.7744	  -19.0641
 0.42524	  -22.7732	  -19.0698
 0.42529	  -22.7719	  -19.0755
 0.42534	  -22.7706	  -19.0811
 0.42538	  -22.7693	  -19.0868
 0.42543	  -22.7680	  -19.0925
 0.42548	  -22.7667	  -19.0981
 0.42553	  -22.7655	  -19.1038
 0.42557	  -22.7642	  -19.1095
 0.42562	  -22.7629	  -19.1151
 0.42567	  -22.7616	  -19.1208
 0.42571	  -22.7603	  -19.1265
 0.42576	  -22.7590	  -19.1321
 0.42581	  -22.7577	  -19.1378
 0.42586	  -22.7565	  -19.1435
 0.42590	  -22.7552	  -19.1492
 0.42595	  -22.7539	  -19.1548
 0.42600	  -22.7526	  -19.1605
 0.42605	  -22.7513	  -19.1662
 0.42609	  -22.7500	  -19.1718
 0.42614	  -22.7487	  -19.1775
 0.42619	  -22.7475	  -19.1832
 0.42624	  -22.7462	  -19.1888
 0.42628	  -22.7449	  -19.1945
 0.42633	  -22.7436	  -19.2002
 0.42638	  -22.7423	  -19.2059
 0.42642	  -22.7410	  -19.2115
 0.42647	  -22.7398	  -19.2172
 0.42652	  -22.7385	  -19.2229
 0.42657	  -22.7372	  -19.2285
 0.42661	  -22.7359	  -19.2342
 0.42666	  -22.7346	  -19.2399
 0.42671	  -22.7333	  -19.2455
 0.42676	  -22.7320	  -19.2512
 0.42680	  -22.7308	  -19.2569
 0.42685	  -22.7295	  -19.2625
 0.42690	  -22.7282	  -19.2682
 0.42694	  -22.7269	  -19.2739
 0.42699	  -22.7256	  -19.2796
 0.42704	  -22.7243	  -19.2852
 0.42709	  -22.7230	  -19.2909
 0.42713	  -22.7218	  -19.2966
 0.42718	  -22.7205	  -19.3022
 0.42723	  -22.7192	  -19.3079
 0.42728	  -22.7179	  -19.3136
 0.42732	  -22.7166	  -19.3192
 0.42737	  -22.7153	  -19.3249
 0.42742	  -22.7141	  -19.3306
 0.42746	  -22.7128	  -19.3362
 0.42751	  -22.7115	  -19.3419
 0.42756	  -22.7102	  -19.3476
 0.42761	  -22.7089	  -19.3532
 0.42765	  -22.7076	  -19.3589
 0.42770	  -22.7063	  -19.3646
 0.42775	  -22.7050	  -19.3703
 0.42780	  -22.7038	  -19.3759
 0.42784	  -22.7025	  -19.3816
 0.42789	  -22.7012	  -19.3873
 0.42794	  -22.6999	  -19.3929
 0.42798	  -22.6986	  -19.3986
 0.42803	  -22.6973	  -19.4043
 0.42808	  -22.6960	  -19.4100
 0.42813	  -22.6948	  -19.4156
 0.42817	  -22.6935	  -19.4213
 0.42822	  -22.6922	  -19.4270
 0.42827	  -22.6909	  -19.4326
 0.42832	  -22.6896	  -19.4383
 0.42836	  -22.6883	  -19.4440
 0.42841	  -22.6870	  -19.4497
 0.42846	  -22.6858	  -19.4553
 0.42850	  -22.6845	  -19.4610
 0.42855	  -22.6832	  -19.4667
 0.42860	  -22.6819	  -19.4724
 0.42865	  -22.6806	  -19.4780
 0.42869	  -22.6793	  -19.4837
 0.42874	  -22.6780	  -19.4894
 0.42879	  -22.6768	  -19.4950
 0.42884	  -22.6755	  -19.5007
 0.42888	  -22.6742	  -19.5064
 0.42893	  -22.6729	  -19.5121
 0.42898	  -22.6716	  -19.5177
 0.42902	  -22.6703	  -19.5234
 0.42907	  -22.6690	  -19.5291
 0.42912	  -22.6678	  -19.5347
 0.42917	  -22.6665	  -19.5404
 0.42921	  -22.6652	  -19.5461
 0.42926	  -22.6639	  -19.5518
 0.42931	  -22.6626	  -19.5574
 0.42936	  -22.6613	  -19.5631
 0.42940	  -22.6600	  -19.5688
 0.42945	  -22.6588	  -19.5745
 0.42950	  -22.6575	  -19.5801
 0.42954	  -22.6562	  -19.5858
 0.42959	  -22.6549	  -19.5915
 0.42964	  -22.6536	  -19.5972
 0.42969	  -22.6523	  -19.6029
 0.42973	  -22.6510	  -19.6085
 0.42978	  -22.6498	  -19.6142
 0.42983	  -22.6485	  -19.6199
 0.42988	  -22.6472	  -19.6256
 0.42992	  -22.6459	  -19.6312
 0.42997	  -22.6446	  -19.6369
 0.43002	  -22.6433	  -19.6426
 0.43006	  -22.6420	  -19.6483
 0.43011	  -22.6408	  -19.6539
 0.43016	  -22.6395	  -19.6596
 0.43021	  -22.6382	  -19.6653
 0.43025	  -22.6369	  -19.6710
 0.43030	  -22.6356	  -19.6766
 0.43035	  -22.6343	  -19.6823
 0.43040	  -22.6330	  -19.6880
 0.43044	  -22.6317	  -19.6937
 0.43049	  -22.6305	  -19.6993
 0.43054	  -22.6292	  -19.7050
 0.43058	  -22.6279	  -19.7107
 0.43063	  -22.6266	  -19.7164
 0.43068	  -22.6253	  -19.7220
 0.43073	  -22.6240	  -19.7277
 0.43077	  -22.6227	  -19.7334
 0.43082	  -22.6214	  -19.7391
 0.43087	  -22.6202	  -19.7447
 0.43092	  -22.6189	  -19.7504
 0.43096	  -22.6176	  -19.7561
 0.43101	  -22.6163	  -19.7618
 0.43106	  -22.6150	  -19.7675
 0.43110	  -22.6137	  -19.7731
 0.43115	  -22.6124	  -19.7788
 0.43120	  -22.6112	  -19.7845
 0.43125	  -22.6099	  -19.7902
 0.43129	  -22.6086	  -19.7958
 0.43134	  -22.6073	  -19.8015
 0.43139	  -22.6060	  -19.8072
 0.43144	  -22.6047	  -19.8129
 0.43148	  -22.6034	  -19.8185
 0.43153	  -22.6022	  -19.8242
 0.43158	  -22.6009	  -19.8299
 0.43162	  -22.5996	  -19.8356
 0.43167	  -22.5983	  -19.8413
 0.43172	  -22.5970	  -19.8469
 0.43177	  -22.5957	  -19.8526
 0.43181	  -22.5944	  -19.8583
 0.43186	  -22.5931	  -19.8640
 0.43191	  -22.5919	  -19.8696
 0.43196	  -22.5906	  -19.8753
 0.43200	  -22.5893	  -19.8810
 0.43205	  -22.5880	  -19.8867
 0.43210	  -22.5867	  -19.8924
 0.43214	  -22.5854	  -19.8980
 0.43219	  -22.5841	  -19.9037
 0.43224	  -22.5829	  -19.9094
 0.43229	  -22.5816	  -19.9151
 0.43233	  -22.5803	  -19.9207
 0.43238	  -22.5790	  -19.9264
 0.43243	  -22.5777	  -19.9321
 0.43248	  -22.5764	  -19.9378
 0.43252	  -22.5751	  -19.9434
 0.43257	  -22.5738	  -19.9491
 0.43262	  -22.5725	  -19.9548
 0.43266	  -22.5713	  -19.9605
 0.43271	  -22.5700	  -19.9661
 0.43276	  -22.5687	  -19.9718
 0.43281	  -22.5674	  -19.9775
 0.43285	  -22.5661	  -19.9832
 0.43290	  -22.5648	  -19.9888
 0.43295	  -22.5635	  -19.9945
 0.43300	  -22.5623	  -20.0002
 0.43304	  -22.5610	  -20.0059
 0.43309	  -22.5597	  -20.0115
 0.43314	  -22.5584	  -20.0172
 0.43319	  -22.5571	  -20.0229
 0.43323	  -22.5558	  -20.0286
 0.43328	  -22.5545	  -20.0342
 0.43333	  -22.5533	  -20.0399
 0.43337	  -22.5520	  -20.0456
 0.43342	  -22.5507	  -20.0513
 0.43347	  -22.5494	  -20.0569
 0.43352	  -22.5481	  -20.0626
 0.43356	  -22.5468	  -20.0683
 0.43361	  -22.5455	  -20.0739
 0.43366	  -22.5443	  -20.0796
 0.43371	  -22.5430	  -20.0853
 0.43375	  -22.5417	  -20.0910
 0.43380	  -22.5404	  -20.0966
 0.43385	  -22.5391	  -20.1023
 0.43389	  -22.5378	  -20.1080
 0.43394	  -22.5365	  -20.1136
 0.43399	  -22.5353	  -20.1193
 0.43404	  -22.5340	  -20.1250
 0.43408	  -22.5327	  -20.1307
 0.43413	  -22.5314	  -20.1363
 0.43418	  -22.5301	  -20.1420
 0.43423	  -22.5288	  -20.1477
 0.43427	  -22.5276	  -20.1533
 0.43432	  -22.5263	  -20.1590
 0.43437	  -22.5250	  -20.1647
 0.43441	  -22.5237	  -20.1703
 0.43446	  -22.5224	  -20.1760
 0.43451	  -22.5211	  -20.1817
 0.43456	  -22.5198	  -20.1874
 0.43460	  -22.5186	  -20.1930
 0.43465	  -22.5173	  -20.1987
 0.43470	  -22.5160	  -20.2044
 0.43475	  -22.5147	  -20.2100
 0.43479	  -22.5134	  -20.2157
 0.43484	  -22.5121	  -20.2214
 0.43489	  -22.5108	  -20.2270
 0.43493	  -22.5096	  -20.2327
 0.43498	  -22.5083	  -20.2384
 0.43503	  -22.5070	  -20.2440
 0.43508	  -22.5057	  -20.2497
 0.43512	  -22.5044	  -20.2553
 0.43517	  -22.5031	  -20.2610
 0.43522	  -22.5019	  -20.2667
 0.43527	  -22.5006	  -20.2723
 0.43531	  -22.4993	  -20.2780
 0.43536	  -22.4980	  -20.2837
 0.43541	  -22.4967	  -20.2893
 0.43545	  -22.4954	  -20.2950
 0.43550	  -22.4942	  -20.3007
 0.43555	  -22.4929	  -20.3063
 0.43560	  -22.4916	  -20.3120
 0.43564	  -22.4903	  -20.3176
 0.43569	  -22.4890	  -20.3233
 0.43574	  -22.4877	  -20.3289
 0.43579	  -22.4865	  -20.3346
 0.43583	  -22.4852	  -20.3403
 0.43588	  -22.4839	  -20.3459
 0.43593	  -22.4826	  -20.3516
 0.43597	  -22.4813	  -20.3573
 0.43602	  -22.4800	  -20.3629
 0.43607	  -22.4788	  -20.3686
 0.43612	  -22.4775	  -20.3742
 0.43616	  -22.4762	  -20.3799
 0.43621	  -22.4749	  -20.3855
 0.43626	  -22.4736	  -20.3912
 0.43631	  -22.4723	  -20.3968
 0.43635	  -22.4711	  -20.4025
 0.43640	  -22.4698	  -20.4081
 0.43645	  -22.4685	  -20.4138
 0.43649	  -22.4672	  -20.4195
 0.43654	  -22.4659	  -20.4251
 0.43659	  -22.4647	  -20.4308
 0.43664	  -22.4634	  -20.4364
 0.43668	  -22.4621	  -20.4421
 0.43673	  -22.4608	  -20.4477
 0.43678	  -22.4595	  -20.4534
 0.43683	  -22.4583	  -20.4590
 0.43687	  -22.4570	  -20.4647
 0.43692	  -22.4557	  -20.4703
 0.43697	  -22.4544	  -20.4760
 0.43701	  -22.4531	  -20.4816
 0.43706	  -22.4519	  -20.4873
 0.43711	  -22.4506	  -20.4929
 0.43716	  -22.4493	  -20.4986
 0.43720	  -22.4480	  -20.5042
 0.43725	  -22.4467	  -20.5099
 0.43730	  -22.4455	  -20.5155
 0.43735	  -22.4442	  -20.5211
 0.43739	  -22.4429	  -20.5268
 0.43744	  -22.4416	  -20.5324
 0.43749	  -22.4403	  -20.5381
 0.43753	  -22.4391	  -20.5437
 0.43758	  -22.4378	  -20.5494
 0.43763	  -22.4365	  -20.5550
 0.43768	  -22.4352	  -20.5607
 0.43772	  -22.4339	  -20.5663
 0.43777	  -22.4327	  -20.5720
 0.43782	  -22.4314	  -20.5776
 0.43787	  -22.4301	  -20.5832
 0.43791	  -22.4288	  -20.5889
 0.43796	  -22.4275	  -20.5945
 0.43801	  -22.4263	  -20.6001
 0.43805	  -22.4250	  -20.6058
 0.43810	  -22.4237	  -20.6114
 0.43815	  -22.4224	  -20.6171
 0.43820	  -22.4212	  -20.6227
 0.43824	  -22.4199	  -20.6283
 0.43829	  -22.4186	  -20.6340
 0.43834	  -22.4173	  -20.6396
 0.43839	  -22.4160	  -20.6453
 0.43843	  -22.4148	  -20.6509
 0.43848	  -22.4135	  -20.6565
 0.43853	  -22.4122	  -20.6622
 0.43857	  -22.4109	  -20.6678
 0.43862	  -22.4097	  -20.6734
 0.43867	  -22.4084	  -20.6791
 0.43872	  -22.4071	  -20.6847
 0.43876	  -22.4058	  -20.6903
 0.43881	  -22.4046	  -20.6959
 0.43886	  -22.4033	  -20.7016
 0.43891	  -22.4020	  -20.7072
 0.43895	  -22.4007	  -20.7128
 0.43900	  -22.3994	  -20.7185
 0.43905	  -22.3982	  -20.7241
 0.43909	  -22.3969	  -20.7297
 0.43914	  -22.3956	  -20.7354
 0.43919	  -22.3943	  -20.7410
 0.43924	  -22.3931	  -20.7466
 0.43928	  -22.3918	  -20.7523
 0.43933	  -22.3905	  -20.7579
 0.43938	  -22.3892	  -20.7635
 0.43943	  -22.3880	  -20.7691
 0.43947	  -22.3867	  -20.7748
 0.43952	  -22.3854	  -20.7804
 0.43957	  -22.3841	  -20.7860
 0.43961	  -22.3829	  -20.7916
 0.43966	  -22.3816	  -20.7972
 0.43971	  -22.3803	  -20.8029
 0.43976	  -22.3790	  -20.8085
 0.43980	  -22.3778	  -20.8141
 0.43985	  -22.3765	  -20.8197
 0.43990	  -22.3752	  -20.8254
 0.43995	  -22.3739	  -20.8310
 0.43999	  -22.3727	  -20.8366
 0.44004	  -22.3714	  -20.8422
 0.44009	  -22.3701	  -20.8478
 0.44014	  -22.3688	  -20.8534
 0.44018	  -22.3676	  -20.8591
 0.44023	  -22.3663	  -20.8647
 0.44028	  -22.3650	  -20.8703
 0.44032	  -22.3638	  -20.8759
 0.44037	  -22.3625	  -20.8815
 0.44042	  -22.3612	  -20.8871
 0.44047	  -22.3599	  -20.8928
 0.44051	  -22.3587	  -20.8984
 0.44056	  -22.3574	  -20.9040
 0.44061	  -22.3561	  -20.9096
 0.44066	  -22.3548	  -20.9152
 0.44070	  -22.3536	  -20.9208
 0.44075	  -22.3523	  -20.9264
 0.44080	  -22.3510	  -20.9321
 0.44084	  -22.3498	  -20.9377
 0.44089	  -22.3485	  -20.9433
 0.44094	  -22.3472	  -20.9489
 0.44099	  -22.3459	  -20.9545
 0.44103	  -22.3447	  -20.9601
 0.44108	  -22.3434	  -20.9657
 0.44113	  -22.3421	  -20.9713
 0.44118	  -22.3409	  -20.9769
 0.44122	  -22.3396	  -20.9825
 0.44127	  -22.3383	  -20.9882
 0.44132	  -22.3370	  -20.9938
 0.44136	  -22.3358	  -20.9994
 0.44141	  -22.3345	  -21.0050
 0.44146	  -22.3332	  -21.0106
 0.44151	  -22.3320	  -21.0162
 0.44155	  -22.3307	  -21.0218
 0.44160	  -22.3294	  -21.0274
 0.44165	  -22.3282	  -21.0330
 0.44170	  -22.3269	  -21.0386
 0.44174	  -22.3256	  -21.0442
 0.44179	  -22.3243	  -21.0498
 0.44184	  -22.3231	  -21.0554
 0.44188	  -22.3218	  -21.0610
 0.44193	  -22.3205	  -21.0666
 0.44198	  -22.3193	  -21.0722
 0.44203	  -22.3180	  -21.0778
 0.44207	  -22.3167	  -21.0834
 0.44212	  -22.3154	  -21.0890
 0.44217	  -22.3142	  -21.0946
 0.44222	  -22.3129	  -21.1002
 0.44226	  -22.3117	  -21.1058
 0.44231	  -22.3104	  -21.1114
 0.44236	  -22.3091	  -21.1170
 0.44240	  -22.3078	  -21.1226
 0.44245	  -22.3066	  -21.1282
 0.44250	  -22.3053	  -21.1338
 0.44255	  -22.3040	  -21.1394
 0.44259	  -22.3028	  -21.1450
 0.44264	  -22.3015	  -21.1506
 0.44269	  -22.3002	  -21.1562
 0.44274	  -22.2990	  -21.1618
 0.44278	  -22.2977	  -21.1674
 0.44283	  -22.2964	  -21.1730
 0.44288	  -22.2952	  -21.1786
 0.44292	  -22.2939	  -21.1841
 0.44297	  -22.2926	  -21.1897
 0.44302	  -22.2914	  -21.1953
 0.44307	  -22.2901	  -21.2009
 0.44311	  -22.2888	  -21.2065
 0.44316	  -22.2875	  -21.2121
 0.44321	  -22.2863	  -21.2177
 0.44326	  -22.2850	  -21.2233
 0.44330	  -22.2838	  -21.2289
 0.44335	  -22.2825	  -21.2345
 0.44340	  -22.2812	  -21.2401
 0.44344	  -22.2799	  -21.2456
 0.44349	  -22.2787	  -21.2512
 0.44354	  -22.2774	  -21.2568
 0.44359	  -22.2762	  -21.2624
 0.44363	  -22.2749	  -21.2680
 0.44368	  -22.2736	  -21.2736
 0.44373	  -22.2723	  -21.2792
 0.44378	  -22.2711	  -21.2847
 0.44382	  -22.2698	  -21.2903
 0.44387	  -22.2686	  -21.2959
 0.44392	  -22.2673	  -21.3015
 0.44396	  -22.2660	  -21.3071
 0.44401	  -22.2648	  -21.3127
 0.44406	  -22.2635	  -21.3183
 0.44411	  -22.2622	  -21.3238
 0.44415	  -22.2610	  -21.3294
 0.44420	  -22.2597	  -21.3350
 0.44425	  -22.2584	  -21.3406
 0.44430	  -22.2572	  -21.3462
 0.44434	  -22.2559	  -21.3518
 0.44439	  -22.2546	  -21.3573
 0.44444	  -22.2534	  -21.3629
 0.44448	  -22.2521	  -21.3685
 0.44453	  -22.2508	  -21.3741
 0.44458	  -22.2496	  -21.3797
 0.44463	  -22.2483	  -21.3852
 0.44467	  -22.2470	  -21.3908
 0.44472	  -22.2458	  -21.3964
 0.44477	  -22.2445	  -21.4020
 0.44482	  -22.2432	  -21.4076
 0.44486	  -22.2420	  -21.4131
 0.44491	  -22.2407	  -21.4187
 0.44496	  -22.2395	  -21.4243
 0.44500	  -22.2382	  -21.4299
 0.44505	  -22.2369	  -21.4354
 0.44510	  -22.2357	  -21.4410
 0.44515	  -22.2344	  -21.4466
 0.44519	  -22.2331	  -21.4522
 0.44524	  -22.2319	  -21.4578
 0.44529	  -22.2306	  -21.4633
 0.44534	  -22.2293	  -21.4689
 0.44538	  -22.2281	  -21.4745
 0.44543	  -22.2268	  -21.4801
 0.44548	  -22.2255	  -21.4856
 0.44552	  -22.2243	  -21.4912
 0.44557	  -22.2230	  -21.4968
 0.44562	  -22.2218	  -21.5024
 0.44567	  -22.2205	  -21.5079
 0.44571	  -22.2192	  -21.5135
 0.44576	  -22.2180	  -21.5191
 0.44581	  -22.2167	  -21.5247
 0.44586	  -22.2154	  -21.5302
 0.44590	  -22.2142	  -21.5358
 0.44595	  -22.2129	  -21.5414
 0.44600	  -22.2116	  -21.5469
 0.44604	  -22.2104	  -21.5525
 0.44609	  -22.2091	  -21.5581
 0.44614	  -22.2079	  -21.5636
 0.44619	  -22.2066	  -21.5692
 0.44623	  -22.2053	  -21.5748
 0.44628	  -22.2041	  -21.5804
 0.44633	  -22.2028	  -21.5859
 0.44638	  -22.2016	  -21.5915
 0.44642	  -22.2003	  -21.5971
 0.44647	  -22.1990	  -21.6026
 0.44652	  -22.1978	  -21.6082
 0.44656	  -22.1965	  -21.6138
 0.44661	  -22.1952	  -21.6194
 0.44666	  -22.1940	  -21.6249
 0.44671	  -22.1927	  -21.6305
 0.44675	  -22.1914	  -21.6361
 0.44680	  -22.1902	  -21.6416
 0.44685	  -22.1889	  -21.6472
 0.44690	  -22.1877	  -21.6528
 0.44694	  -22.1864	  -21.6583
 0.44699	  -22.1851	  -21.6639
 0.44704	  -22.1839	  -21.6695
 0.44709	  -22.1826	  -21.6750
 0.44713	  -22.1814	  -21.6806
 0.44718	  -22.1801	  -21.6862
 0.44723	  -22.1788	  -21.6917
 0.44727	  -22.1776	  -21.6973
 0.44732	  -22.1763	  -21.7029
 0.44737	  -22.1750	  -21.7084
 0.44742	  -22.1738	  -21.7140
 0.44746	  -22.1725	  -21.7196
 0.44751	  -22.1713	  -21.7251
 0.44756	  -22.1700	  -21.7307
 0.44761	  -22.1687	  -21.7363
 0.44765	  -22.1675	  -21.7418
 0.44770	  -22.1662	  -21.7474
 0.44775	  -22.1650	  -21.7530
 0.44779	  -22.1637	  -21.7585
 0.44784	  -22.1624	  -21.7641
 0.44789	  -22.1612	  -21.7696
 0.44794	  -22.1599	  -21.7752
 0.44798	  -22.1587	  -21.7808
 0.44803	  -22.1574	  -21.7863
 0.44808	  -22.1561	  -21.7919
 0.44813	  -22.1549	  -21.7975
 0.44817	  -22.1536	  -21.8030
 0.44822	  -22.1523	  -21.8086
 0.44827	  -22.1511	  -21.8142
 0.44831	  -22.1498	  -21.8197
 0.44836	  -22.1486	  -21.8253
 0.44841	  -22.1473	  -21.8309
 0.44846	  -22.1460	  -21.8364
 0.44850	  -22.1448	  -21.8420
 0.44855	  -22.1435	  -21.8475
 0.44860	  -22.1423	  -21.8531
 0.44865	  -22.1410	  -21.8587
 0.44869	  -22.1397	  -21.8642
 0.44874	  -22.1385	  -21.8698
 0.44879	  -22.1372	  -21.8754
 0.44883	  -22.1360	  -21.8809
 0.44888	  -22.1347	  -21.8865
 0.44893	  -22.1334	  -21.8921
 0.44898	  -22.1322	  -21.8976
 0.44902	  -22.1309	  -21.9032
 0.44907	  -22.1297	  -21.9087
 0.44912	  -22.1284	  -21.9143
 0.44917	  -22.1271	  -21.9199
 0.44921	  -22.1259	  -21.9254
 0.44926	  -22.1246	  -21.9310
 0.44931	  -22.1233	  -21.9365
 0.44935	  -22.1221	  -21.9421
 0.44940	  -22.1208	  -21.9477
 0.44945	  -22.1196	  -21.9532
 0.44950	  -22.1183	  -21.9588
 0.44954	  -22.1170	  -21.9643
 0.44959	  -22.1158	  -21.9699
 0.44964	  -22.1145	  -21.9755
 0.44969	  -22.1133	  -21.9810
 0.44973	  -22.1120	  -21.9866
 0.44978	  -22.1107	  -21.9921
 0.44983	  -22.1095	  -21.9977
 0.44987	  -22.1082	  -22.0033
 0.44992	  -22.1070	  -22.0088
 0.44997	  -22.1057	  -22.0144
 0.45002	  -22.1044	  -22.0200
 0.45006	  -22.1032	  -22.0255
 0.45011	  -22.1019	  -22.0311
 0.45016	  -22.1007	  -22.0366
 0.45021	  -22.0994	  -22.0422
 0.45025	  -22.0981	  -22.0478
 0.45030	  -22.0969	  -22.0533
 0.45035	  -22.0956	  -22.0589
 0.45039	  -22.0943	  -22.0644
 0.45044	  -22.0931	  -22.0700
 0.45049	  -22.0918	  -22.0756
 0.45054	  -22.0906	  -22.0811
 0.45058	  -22.0893	  -22.0867
 0.45063	  -22.0880	  -22.0922
 0.45068	  -22.0868	  -22.0978
 0.45073	  -22.0855	  -22.1034
 0.45077	  -22.0843	  -22.1089
 0.45082	  -22.0830	  -22.1145
 0.45087	  -22.0817	  -22.1200
 0.45091	  -22.0805	  -22.1256
 0.45096	  -22.0792	  -22.1312
 0.45101	  -22.0780	  -22.1367
 0.45106	  -22.0767	  -22.1423
 0.45110	  -22.0754	  -22.1478
 0.45115	  -22.0742	  -22.1534
 0.45120	  -22.0729	  -22.1590
 0.45125	  -22.0717	  -22.1645
 0.45129	  -22.0704	  -22.1701
 0.45134	  -22.0691	  -22.1757
 0.45139	  -22.0679	  -22.1812
 0.45143	  -22.0666	  -22.1868
 0.45148	  -22.0654	  -22.1923
 0.45153	  -22.0641	  -22.1979
 0.45158	  -22.0628	  -22.2035
 0.45162	  -22.0616	  -22.2090
 0.45167	  -22.0603	  -22.2146
 0.45172	  -22.0591	  -22.2201
 0.45177	  -22.0578	  -22.2257
 0.45181	  -22.0565	  -22.2313
 0.45186	  -22.0553	  -22.2368
 0.45191	  -22.0540	  -22.2424
 0.45195	  -22.0528	  -22.2479
 0.45200	  -22.0515	  -22.2535
 0.45205	  -22.0502	  -22.2591
 0.45210	  -22.0490	  -22.2646
 0.45214	  -22.0477	  -22.2702
 0.45219	  -22.0465	  -22.2757
 0.45224	  -22.0452	  -22.2813
 0.45229	  -22.0439	  -22.2869
 0.45233	  -22.0427	  -22.2924
 0.45238	  -22.0414	  -22.2980
 0.45243	  -22.0402	  -22.3036
 0.45247	  -22.0389	  -22.3091
 0.45252	  -22.0376	  -22.3147
 0.45257	  -22.0364	  -22.3202
 0.45262	  -22.0351	  -22.3258
 0.45266	  -22.0339	  -22.3314
 0.45271	  -22.0326	  -22.3369
 0.45276	  -22.0313	  -22.3425
 0.45281	  -22.0301	  -22.3480
 0.45285	  -22.0288	  -22.3536
 0.45290	  -22.0275	  -22.3592
 0.45295	  -22.0263	  -22.3647
 0.45299	  -22.0250	  -22.3703
 0.45304	  -22.0238	  -22.3758
 0.45309	  -22.0225	  -22.3814
 0.45314	  -22.0212	  -22.3870
 0.45318	  -22.0200	  -22.3925
 0.45323	  -22.0187	  -22.3981
 0.45328	  -22.0175	  -22.4037
 0.45333	  -22.0162	  -22.4092
 0.45337	  -22.0149	  -22.4148
 0.45342	  -22.0137	  -22.4204
 0.45347	  -22.0124	  -22.4259
 0.45352	  -22.0112	  -22.4315
 0.45356	  -22.0099	  -22.4370
 0.45361	  -22.0086	  -22.4426
 0.45366	  -22.0074	  -22.4482
 0.45370	  -22.0061	  -22.4537
 0.45375	  -22.0049	  -22.4593
 0.45380	  -22.0036	  -22.4649
 0.45385	  -22.0023	  -22.4704
 0.45389	  -22.0011	  -22.4760
 0.45394	  -21.9998	  -22.4815
 0.45399	  -21.9985	  -22.4871
 0.45404	  -21.9973	  -22.4927
 0.45408	  -21.9960	  -22.4982
 0.45413	  -21.9948	  -22.5038
 0.45418	  -21.9935	  -22.5094
 0.45422	  -21.9922	  -22.5149
 0.45427	  -21.9910	  -22.5205
 0.45432	  -21.9897	  -22.5261
 0.45437	  -21.9885	  -22.5316
 0.45441	  -21.9872	  -22.5372
 0.45446	  -21.9859	  -22.5428
 0.45451	  -21.9847	  -22.5483
 0.45456	  -21.9834	  -22.5539
 0.45460	  -21.9821	  -22.5594
 0.45465	  -21.9809	  -22.5650
 0.45470	  -21.9796	  -22.5706
 0.45474	  -21.9784	  -22.5761
 0.45479	  -21.9771	  -22.5817
 0.45484	  -21.9758	  -22.5873
 0.45489	  -21.9746	  -22.5928
 0.45493	  -21.9733	  -22.5984
 0.45498	  -21.9720	  -22.6040
 0.45503	  -21.9708	  -22.6095
 0.45508	  -21.9695	  -22.6151
 0.45512	  -21.9683	  -22.6207
 0.45517	  -21.9670	  -22.6262
 0.45522	  -21.9657	  -22.6318
 0.45526	  -21.9645	  -22.6374
 0.45531	  -21.9632	  -22.6429
 0.45536	  -21.9620	  -22.6485
 0.45541	  -21.9607	  -22.6541
 0.45545	  -21.9594	  -22.6596
 0.45550	  -21.9582	  -22.6652
 0.45555	  -21.9569	  -22.6708
 0.45560	  -21.9556	  -22.6763
 0.45564	  -21.9544	  -22.6819
 0.45569	  -21.9531	  -22.6875
 0.45574	  -21.9519	  -22.6930
 0.45578	  -21.9506	  -22.6986
 0.45583	  -21.9493	  -22.7042
 0.45588	  -21.9481	  -22.7097
 0.45593	  -21.9468	  -22.7153
 0.45597	  -21.9456	  -22.7209
 0.45602	  -21.9443	  -22.7264
 0.45607	  -21.9430	  -22.7320
 0.45612	  -21.9418	  -22.7376
 0.45616	  -21.9405	  -22.7431
 0.45621	  -21.9392	  -22.7487
 0.45626	  -21.9380	  -22.7543
 0.45630	  -21.9367	  -22.7599
 0.45635	  -21.9355	  -22.7654
 0.45640	  -21.9342	  -22.7710
 0.45645	  -21.9329	  -22.7766
 0.45649	  -21.9317	  -22.7821
 0.45654	  -21.9304	  -22.7877
 0.45659	  -21.9291	  -22.7933
 0.45664	  -21.9279	  -22.7988
 0.45668	  -21.9266	  -22.8044
 0.45673	  -21.9254	  -22.8100
 0.45678	  -21.9241	  -22.8156
 0.45682	  -21.9228	  -22.8211
 0.45687	  -21.9216	  -22.8267
 0.45692	  -21.9203	  -22.8323
 0.45697	  -21.9190	  -22.8378
 0.45701	  -21.9178	  -22.8434
 0.45706	  -21.9165	  -22.8490
 0.45711	  -21.9153	  -22.8545
 0.45716	  -21.9140	  -22.8601
 0.45720	  -21.9127	  -22.8657
 0.45725	  -21.9115	  -22.8712
 0.45730	  -21.9102	  -22.8768
 0.45734	  -21.9089	  -22.8824
 0.45739	  -21.9077	  -22.8880
 0.45744	  -21.9064	  -22.8935
 0.45749	  -21.9052	  -22.8991
 0.45753	  -21.9039	  -22.9047
 0.45758	  -21.9026	  -22.9102
 0.45763	  -21.9014	  -22.9158
 0.45768	  -21.9001	  -22.9214
 0.45772	  -21.8988	  -22.9270
 0.45777	  -21.8976	  -22.9325
 0.45782	  -21.8963	  -22.9381
 0.45786	  -21.8951	  -22.9437
 0.45791	  -21.8938	  -22.9492
 0.45796	  -21.8925	  -22.9548
 0.45801	  -21.8913	  -22.9604
 0.45805	  -21.8900	  -22.9659
 0.45810	  -21.8887	  -22.9715
 0.45815	  -21.8875	  -22.9771
 0.45820	  -21.8862	  -22.9827
 0.45824	  -21.8849	  -22.9882
 0.45829	  -21.8837	  -22.9938
 0.45834	  -21.8824	  -22.9994
 0.45838	  -21.8812	  -23.0050
 0.45843	  -21.8799	  -23.0105
 0.45848	  -21.8786	  -23.0161
 0.45853	  -21.8774	  -23.0217
 0.45857	  -21.8761	  -23.0272
 0.45862	  -21.8748	  -23.0328
 0.45867	  -21.8736	  -23.0384
 0.45872	  -21.8723	  -23.0439
 0.45876	  -21.8711	  -23.0495
 0.45881	  -21.8698	  -23.0551
 0.45886	  -21.8685	  -23.0607
 0.45890	  -21.8673	  -23.0662
 0.45895	  -21.8660	  -23.0718
 0.45900	  -21.8647	  -23.0774
 0.45905	  -21.8635	  -23.0830
 0.45909	  -21.8622	  -23.0885
 0.45914	  -21.8609	  -23.0941
 0.45919	  -21.8597	  -23.0997
 0.45924	  -21.8584	  -23.1052
 0.45928	  -21.8572	  -23.1108
 0.45933	  -21.8559	  -23.1164
 0.45938	  -21.8546	  -23.1220
 0.45942	  -21.8534	  -23.1275
 0.45947	  -21.8521	  -23.1331
 0.45952	  -21.8509	  -23.1387
 0.45957	  -21.8496	  -23.1442
 0.45961	  -21.8483	  -23.1498
 0.45966	  -21.8471	  -23.1554
 0.45971	  -21.8458	  -23.1610
 0.45976	  -21.8445	  -23.1665
 0.45980	  -21.8433	  -23.1721
 0.45985	  -21.8420	  -23.1777
 0.45990	  -21.8407	  -23.1833
 0.45994	  -21.8395	  -23.1888
 0.45999	  -21.8382	  -23.1944
 0.46004	  -21.8370	  -23.2000
 0.46009	  -21.8357	  -23.2055
 0.46013	  -21.8344	  -23.2111
 0.46018	  -21.8332	  -23.2167
 0.46023	  -21.8319	  -23.2223
 0.46028	  -21.8306	  -23.2278
 0.46032	  -21.8294	  -23.2334
 0.46037	  -21.8281	  -23.2390
 0.46042	  -21.8269	  -23.2446
 0.46047	  -21.8256	  -23.2501
 0.46051	  -21.8243	  -23.2557
 0.46056	  -21.8231	  -23.2613
 0.46061	  -21.8218	  -23.2668
 0.46065	  -21.8205	  -23.2724
 0.46070	  -21.8193	  -23.2780
 0.46075	  -21.8180	  -23.2836
 0.46080	  -21.8167	  -23.2891
 0.46084	  -21.8155	  -23.2947
 0.46089	  -21.8142	  -23.3003
 0.46094	  -21.8130	  -23.3058
 0.46099	  -21.8117	  -23.3114
 0.46103	  -21.8104	  -23.3170
 0.46108	  -21.8092	  -23.3225
 0.46113	  -21.8079	  -23.3281
 0.46117	  -21.8066	  -23.3337
 0.46122	  -21.8054	  -23.3393
 0.46127	  -21.8041	  -23.3448
 0.46132	  -21.8029	  -23.3504
 0.46136	  -21.8016	  -23.3560
 0.46141	  -21.8003	  -23.3615
 0.46146	  -21.7991	  -23.3671
 0.46151	  -21.7978	  -23.3727
 0.46155	  -21.7965	  -23.3783
 0.46160	  -21.7953	  -23.3838
 0.46165	  -21.7940	  -23.3894
 0.46169	  -21.7928	  -23.3950
 0.46174	  -21.7915	  -23.4005
 0.46179	  -21.7902	  -23.4061
 0.46184	  -21.7890	  -23.4117
 0.46188	  -21.7877	  -23.4172
 0.46193	  -21.7864	  -23.4228
 0.46198	  -21.7852	  -23.4284
 0.46203	  -21.7839	  -23.4339
 0.46207	  -21.7827	  -23.4395
 0.46212	  -21.7814	  -23.4451
 0.46217	  -21.7801	  -23.4506
 0.46221	  -21.7789	  -23.4562
 0.46226	  -21.7776	  -23.4618
 0.46231	  -21.7764	  -23.4673
 0.46236	  -21.7751	  -23.4729
 0.46240	  -21.7738	  -23.4785
 0.46245	  -21.7726	  -23.4841
 0.46250	  -21.7713	  -23.4896
 0.46255	  -21.7700	  -23.4952
 0.46259	  -21.7688	  -23.5008
 0.46264	  -21.7675	  -23.5063
 0.46269	  -21.7662	  -23.5119
 0.46273	  -21.7650	  -23.5175
 0.46278	  -21.7637	  -23.5230
 0.46283	  -21.7625	  -23.5286
 0.46288	  -21.7612	  -23.5342
 0.46292	  -21.7599	  -23.5397
 0.46297	  -21.7587	  -23.5453
 0.46302	  -21.7574	  -23.5509
 0.46307	  -21.7562	  -23.5564
 0.46311	  -21.7549	  -23.5620
 0.46316	  -21.7536	  -23.5676
 0.46321	  -21.7524	  -23.5731
 0.46325	  -21.7511	  -23.5787
 0.46330	  -21.7498	  -23.5842
 0.46335	  -21.7486	  -23.5898
 0.46340	  -21.7473	  -23.5954
 0.46344	  -21.7461	  -23.6009
 0.46349	  -21.7448	  -23.6065
 0.46354	  -21.7435	  -23.6120
 0.46359	  -21.7423	  -23.6176
 0.46363	  -21.7410	  -23.6232
 0.46368	  -21.7398	  -23.6287
 0.46373	  -21.7385	  -23.6343
 0.46377	  -21.7372	  -23.6399
 0.46382	  -21.7360	  -23.6454
 0.46387	  -21.7347	  -23.6510
 0.46392	  -21.7335	  -23.6565
 0.46396	  -21.7322	  -23.6621
 0.46401	  -21.7309	  -23.6677
 0.46406	  -21.7297	  -23.6732
 0.46411	  -21.7284	  -23.6788
 0.46415	  -21.7272	  -23.6843
 0.46420	  -21.7259	  -23.6899
 0.46425	  -21.7246	  -23.6955
 0.46429	  -21.7234	  -23.7010
 0.46434	  -21.7221	  -23.7066
 0.46439	  -21.7209	  -23.7121
 0.46444	  -21.7196	  -23.7177
 0.46448	  -21.7183	  -23.7232
 0.46453	  -21.7171	  -23.7288
 0.46458	  -21.7158	  -23.7344
 0.46463	  -21.7146	  -23.7399
 0.46467	  -21.7133	  -23.7455
 0.46472	  -21.7121	  -23.7510
 0.46477	  -21.7108	  -23.7566
 0.46481	  -21.7095	  -23.7621
 0.46486	  -21.7083	  -23.7677
 0.46491	  -21.7070	  -23.7732
 0.46496	  -21.7057	  -23.7788
 0.46500	  -21.7045	  -23.7843
 0.46505	  -21.7032	  -23.7899
 0.46510	  -21.7020	  -23.7954
 0.46515	  -21.7007	  -23.8010
 0.46519	  -21.6995	  -23.8066
 0.46524	  -21.6982	  -23.8121
 0.46529	  -21.6969	  -23.8177
 0.46533	  -21.6957	  -23.8232
 0.46538	  -21.6944	  -23.8288
 0.46543	  -21.6932	  -23.8343
 0.46548	  -21.6919	  -23.8399
 0.46552	  -21.6907	  -23.8454
 0.46557	  -21.6894	  -23.8510
 0.46562	  -21.6881	  -23.8565
 0.46567	  -21.6869	  -23.8620
 0.46571	  -21.6856	  -23.8676
 0.46576	  -21.6844	  -23.8731
 0.46581	  -21.6831	  -23.8787
 0.46585	  -21.6819	  -23.8842
 0.46590	  -21.6806	  -23.8898
 0.46595	  -21.6793	  -23.8953
 0.46600	  -21.6781	  -23.9009
 0.46604	  -21.6768	  -23.9064
 0.46609	  -21.6756	  -23.9120
 0.46614	  -21.6743	  -23.9175
 0.46619	  -21.6730	  -23.9230
 0.46623	  -21.6718	  -23.9286
 0.46628	  -21.6705	  -23.9341
 0.46633	  -21.6693	  -23.9397
 0.46637	  -21.6680	  -23.9452
 0.46642	  -21.6668	  -23.9508
 0.46647	  -21.6655	  -23.9563
 0.46652	  -21.6643	  -23.9618
 0.46656	  -21.6630	  -23.9674
 0.46661	  -21.6618	  -23.9729
 0.46666	  -21.6605	  -23.9785
 0.46671	  -21.6592	  -23.9840
 0.46675	  -21.6580	  -23.9895
 0.46680	  -21.6567	  -23.9951
 0.46685	  -21.6555	  -24.0006
 0.46689	  -21.6542	  -24.0061
 0.46694	  -21.6530	  -24.0117
 0.46699	  -21.6517	  -24.0172
 0.46704	  -21.6504	  -24.0227
 0.46708	  -21.6492	  -24.0283
 0.46713	  -21.6480	  -24.0338
 0.46718	  -21.6467	  -24.0393
 0.46723	  -21.6454	  -24.0449
 0.46727	  -21.6442	  -24.0504
 0.46732	  -21.6429	  -24.0559
 0.46737	  -21.6417	  -24.0615
 0.46742	  -21.6404	  -24.0670
 0.46746	  -21.6392	  -24.0725
 0.46751	  -21.6379	  -24.0781
 0.46756	  -21.6367	  -24.0836
 0.46760	  -21.6354	  -24.0891
 0.46765	  -21.6342	  -24.0947
 0.46770	  -21.6329	  -24.1002
 0.46775	  -21.6317	  -24.1057
 0.46779	  -21.6304	  -24.1112
 0.46784	  -21.6291	  -24.1168
 0.46789	  -21.6279	  -24.1223
 0.46794	  -21.6266	  -24.1278
 0.46798	  -21.6254	  -24.1333
 0.46803	  -21.6241	  -24.1389
 0.46808	  -21.6229	  -24.1444
 0.46812	  -21.6216	  -24.1499
 0.46817	  -21.6204	  -24.1554
 0.46822	  -21.6191	  -24.1610
 0.46827	  -21.6179	  -24.1665
 0.46831	  -21.6166	  -24.1720
 0.46836	  -21.6154	  -24.1775
 0.46841	  -21.6141	  -24.1830
 0.46846	  -21.6129	  -24.1886
 0.46850	  -21.6116	  -24.1941
 0.46855	  -21.6104	  -24.1996
 0.46860	  -21.6091	  -24.2051
 0.46864	  -21.6079	  -24.2106
 0.46869	  -21.6066	  -24.2161
 0.46874	  -21.6054	  -24.2217
 0.46879	  -21.6041	  -24.2272
 0.46883	  -21.6029	  -24.2327
 0.46888	  -21.6016	  -24.2382
 0.46893	  -21.6004	  -24.2437
 0.46898	  -21.5991	  -24.2492
 0.46902	  -21.5979	  -24.2548
 0.46907	  -21.5966	  -24.2603
 0.46912	  -21.5954	  -24.2658
 0.46916	  -21.5941	  -24.2713
 0.46921	  -21.5929	  -24.2768
 0.46926	  -21.5916	  -24.2823
 0.46931	  -21.5904	  -24.2878
 0.46935	  -21.5891	  -24.2933
 0.46940	  -21.5879	  -24.2988
 0.46945	  -21.5866	  -24.3043
 0.46950	  -21.5854	  -24.3099
 0.46954	  -21.5841	  -24.3153
 0.46959	  -21.5829	  -24.3209
 0.46964	  -21.5816	  -24.3264
 0.46968	  -21.5804	  -24.3319
 0.46973	  -21.5791	  -24.3374
 0.46978	  -21.5779	  -24.3429
 0.46983	  -21.5766	  -24.3484
 0.46987	  -21.5754	  -24.3539
 0.46992	  -21.5741	  -24.3594
 0.46997	  -21.5729	  -24.3649
 0.47002	  -21.5717	  -24.3704
 0.47006	  -21.5704	  -24.3759
 0.47011	  -21.5692	  -24.3814
 0.47016	  -21.5679	  -24.3869
 0.47020	  -21.5667	  -24.3924
 0.47025	  -21.5654	  -24.3979
 0.47030	  -21.5642	  -24.4034
 0.47035	  -21.5629	  -24.4089
 0.47039	  -21.5617	  -24.4144
 0.47044	  -21.5604	  -24.4199
 0.47049	  -21.5592	  -24.4254
 0.47054	  -21.5580	  -24.4309
 0.47058	  -21.5567	  -24.4364
 0.47063	  -21.5555	  -24.4418
 0.47068	  -21.5542	  -24.4473
 0.47072	  -21.5530	  -24.4528
 0.47077	  -21.5517	  -24.4583
 0.47082	  -21.5505	  -24.4638
 0.47087	  -21.5492	  -24.4693
 0.47091	  -21.5480	  -24.4748
 0.47096	  -21.5467	  -24.4803
 0.47101	  -21.5455	  -24.4858
 0.47106	  -21.5443	  -24.4913
 0.47110	  -21.5430	  -24.4968
 0.47115	  -21.5418	  -24.5022
 0.47120	  -21.5405	  -24.5077
 0.47124	  -21.5393	  -24.5132
 0.47129	  -21.5380	  -24.5187
 0.47134	  -21.5368	  -24.5242
 0.47139	  -21.5356	  -24.5297
 0.47143	  -21.5343	  -24.5352
 0.47148	  -21.5331	  -24.5406
 0.47153	  -21.5318	  -24.5461
 0.47158	  -21.5306	  -24.5516
 0.47162	  -21.5293	  -24.5571
 0.47167	  -21.5281	  -24.5626
 0.47172	  -21.5268	  -24.5680
 0.47176	  -21.5256	  -24.5735
 0.47181	  -21.5244	  -24.5790
 0.47186	  -21.5231	  -24.5845
 0.47191	  -21.5219	  -24.5900
 0.47195	  -21.5206	  -24.5954
 0.47200	  -21.5194	  -24.6009
 0.47205	  -21.5181	  -24.6064
 0.47210	  -21.5169	  -24.6119
 0.47214	  -21.5157	  -24.6174
 0.47219	  -21.5144	  -24.6228
 0.47224	  -21.5132	  -24.6283
 0.47228	  -21.5119	  -24.6338
 0.47233	  -21.5107	  -24.6393
 0.47238	  -21.5095	  -24.6447
 0.47243	  -21.5082	  -24.6502
 0.47247	  -21.5070	  -24.6557
 0.47252	  -21.5057	  -24.6612
 0.47257	  -21.5045	  -24.6666
 0.47262	  -21.5033	  -24.6721
 0.47266	  -21.5020	  -24.6776
 0.47271	  -21.5008	  -24.6831
 0.47276	  -21.4995	  -24.6885
 0.47280	  -21.4983	  -24.6940
 0.47285	  -21.4971	  -24.6995
 0.47290	  -21.4958	  -24.7049
 0.47295	  -21.4946	  -24.7104
 0.47299	  -21.4933	  -24.7159
 0.47304	  -21.4921	  -24.7214
 0.47309	  -21.4909	  -24.7268
 0.47314	  -21.4896	  -24.7323
 0.47318	  -21.4884	  -24.7377
 0.47323	  -21.4871	  -24.7432
 0.47328	  -21.4859	  -24.7487
 0.47332	  -21.4847	  -24.7541
 0.47337	  -21.4834	  -24.7596
 0.47342	  -21.4822	  -24.7651
 0.47347	  -21.4809	  -24.7705
 0.47351	  -21.4797	  -24.7760
 0.47356	  -21.4785	  -24.7815
 0.47361	  -21.4772	  -24.7869
 0.47366	  -21.4760	  -24.7924
 0.47370	  -21.4748	  -24.7979
 0.47375	  -21.4735	  -24.8033
 0.47380	  -21.4723	  -24.8088
 0.47384	  -21.4710	  -24.8143
 0.47389	  -21.4698	  -24.8197
 0.47394	  -21.4686	  -24.8252
 0.47399	  -21.4673	  -24.8306
 0.47403	  -21.4661	  -24.8361
 0.47408	  -21.4648	  -24.8416
 0.47413	  -21.4636	  -24.8470
 0.47418	  -21.4624	  -24.8525
 0.47422	  -21.4611	  -24.8579
 0.47427	  -21.4599	  -24.8634
 0.47432	  -21.4587	  -24.8689
 0.47437	  -21.4574	  -24.8743
 0.47441	  -21.4562	  -24.8798
 0.47446	  -21.4550	  -24.8852
 0.47451	  -21.4537	  -24.8907
 0.47455	  -21.4525	  -24.8962
 0.47460	  -21.4512	  -24.9016
 0.47465	  -21.4500	  -24.9071
 0.47470	  -21.4488	  -24.9125
 0.47474	  -21.4475	  -24.9180
 0.47479	  -21.4463	  -24.9234
 0.47484	  -21.4450	  -24.9289
 0.47489	  -21.4438	  -24.9343
 0.47493	  -21.4426	  -24.9398
 0.47498	  -21.4413	  -24.9453
 0.47503	  -21.4401	  -24.9507
 0.47507	  -21.4389	  -24.9562
 0.47512	  -21.4376	  -24.9616
 0.47517	  -21.4364	  -24.9671
 0.47522	  -21.4352	  -24.9725
 0.47526	  -21.4339	  -24.9780
 0.47531	  -21.4327	  -24.9835
 0.47536	  -21.4315	  -24.9889
 0.47541	  -21.4302	  -24.9944
 0.47545	  -21.4290	  -24.9998
 0.47550	  -21.4277	  -25.0053
 0.47555	  -21.4265	  -25.0107
 0.47559	  -21.4253	  -25.0162
 0.47564	  -21.4240	  -25.0216
 0.47569	  -21.4228	  -25.0271
 0.47574	  -21.4216	  -25.0325
 0.47578	  -21.4203	  -25.0380
 0.47583	  -21.4191	  -25.0434
 0.47588	  -21.4179	  -25.0489
 0.47593	  -21.4166	  -25.0543
 0.47597	  -21.4154	  -25.0598
 0.47602	  -21.4141	  -25.0652
 0.47607	  -21.4129	  -25.0707
 0.47611	  -21.4117	  -25.0762
 0.47616	  -21.4104	  -25.0816
 0.47621	  -21.4092	  -25.0871
 0.47626	  -21.4080	  -25.0925
 0.47630	  -21.4067	  -25.0980
 0.47635	  -21.4055	  -25.1034
 0.47640	  -21.4043	  -25.1089
 0.47645	  -21.4030	  -25.1143
 0.47649	  -21.4018	  -25.1198
 0.47654	  -21.4005	  -25.1252
 0.47659	  -21.3993	  -25.1307
 0.47663	  -21.3981	  -25.1361
 0.47668	  -21.3969	  -25.1416
 0.47673	  -21.3956	  -25.1470
 0.47678	  -21.3944	  -25.1525
 0.47682	  -21.3931	  -25.1579
 0.47687	  -21.3919	  -25.1634
 0.47692	  -21.3907	  -25.1688
 0.47697	  -21.3894	  -25.1743
 0.47701	  -21.3882	  -25.1797
 0.47706	  -21.3870	  -25.1852
 0.47711	  -21.3857	  -25.1906
 0.47715	  -21.3845	  -25.1961
 0.47720	  -21.3833	  -25.2015
 0.47725	  -21.3820	  -25.2070
 0.47730	  -21.3808	  -25.2124
 0.47734	  -21.3795	  -25.2179
 0.47739	  -21.3783	  -25.2233
 0.47744	  -21.3771	  -25.2288
 0.47749	  -21.3758	  -25.2342
 0.47753	  -21.3746	  -25.2397
 0.47758	  -21.3734	  -25.2451
 0.47763	  -21.3721	  -25.2506
 0.47767	  -21.3709	  -25.2560
 0.47772	  -21.3697	  -25.2615
 0.47777	  -21.3684	  -25.2670
 0.47782	  -21.3672	  -25.2724
 0.47786	  -21.3660	  -25.2779
 0.47791	  -21.3647	  -25.2833
 0.47796	  -21.3635	  -25.2888
 0.47801	  -21.3622	  -25.2942
 0.47805	  -21.3610	  -25.2997
 0.47810	  -21.3598	  -25.3051
 0.47815	  -21.3585	  -25.3106
 0.47819	  -21.3573	  -25.3160
 0.47824	  -21.3561	  -25.3215
 0.47829	  -21.3548	  -25.3269
 0.47834	  -21.3536	  -25.3324
 0.47838	  -21.3524	  -25.3378
 0.47843	  -21.3511	  -25.3433
 0.47848	  -21.3499	  -25.3487
 0.47853	  -21.3486	  -25.3542
 0.47857	  -21.3474	  -25.3596
 0.47862	  -21.3462	  -25.3651
 0.47867	  -21.3450	  -25.3705
 0.47871	  -21.3437	  -25.3760
 0.47876	  -21.3425	  -25.3814
 0.47881	  -21.3412	  -25.3869
 0.47886	  -21.3400	  -25.3924
 0.47890	  -21.3388	  -25.3978
 0.47895	  -21.3375	  -25.4033
 0.47900	  -21.3363	  -25.4087
 0.47905	  -21.3351	  -25.4142
 0.47909	  -21.3338	  -25.4196
 0.47914	  -21.3326	  -25.4251
 0.47919	  -21.3314	  -25.4305
 0.47923	  -21.3301	  -25.4360
 0.47928	  -21.3289	  -25.4414
 0.47933	  -21.3276	  -25.4469
 0.47938	  -21.3264	  -25.4523
 0.47942	  -21.3252	  -25.4578
 0.47947	  -21.3239	  -25.4632
 0.47952	  -21.3227	  -25.4687
 0.47957	  -21.3215	  -25.4741
 0.47961	  -21.3202	  -25.4796
 0.47966	  -21.3190	  -25.4851
 0.47971	  -21.3178	  -25.4905
 0.47975	  -21.3165	  -25.4960
 0.47980	  -21.3153	  -25.5014
 0.47985	  -21.3140	  -25.5069
 0.47990	  -21.3128	  -25.5123
 0.47994	  -21.3116	  -25.5178
 0.47999	  -21.3103	  -25.5232
 0.48004	  -21.3091	  -25.5287
 0.48009	  -21.3079	  -25.5341
 0.48013	  -21.3066	  -25.5396
 0.48018	  -21.3054	  -25.5450
 0.48023	  -21.3041	  -25.5505
 0.48027	  -21.3029	  -25.5560
 0.48032	  -21.3017	  -25.5614
 0.48037	  -21.3004	  -25.5669
 0.48042	  -21.2992	  -25.5723
 0.48046	  -21.2980	  -25.5778
 0.48051	  -21.2967	  -25.5832
 0.48056	  -21.2955	  -25.5887
 0.48061	  -21.2943	  -25.5941
 0.48065	  -21.2930	  -25.5996
 0.48070	  -21.2918	  -25.6050
 0.48075	  -21.2905	  -25.6105
 0.48080	  -21.2893	  -25.6160
 0.48084	  -21.2881	  -25.6214
 0.48089	  -21.2868	  -25.6269
 0.48094	  -21.2856	  -25.6323
 0.48098	  -21.2844	  -25.6378
 0.48103	  -21.2831	  -25.6432
 0.48108	  -21.2819	  -25.6487
 0.48113	  -21.2807	  -25.6541
 0.48117	  -21.2794	  -25.6596
 0.48122	  -21.2782	  -25.6651
 0.48127	  -21.2769	  -25.6705
 0.48132	  -21.2757	  -25.6760
 0.48136	  -21.2745	  -25.6814
 0.48141	  -21.2732	  -25.6869
 0.48146	  -21.2720	  -25.6923
 0.48150	  -21.2708	  -25.6978
 0.48155	  -21.2695	  -25.7032
 0.48160	  -21.2683	  -25.7087
 0.48165	  -21.2671	  -25.7142
 0.48169	  -21.2658	  -25.7196
 0.48174	  -21.2646	  -25.7251
 0.48179	  -21.2633	  -25.7305
 0.48184	  -21.2621	  -25.7360
 0.48188	  -21.2609	  -25.7414
 0.48193	  -21.2596	  -25.7469
 0.48198	  -21.2584	  -25.7523
 0.48202	  -21.2572	  -25.7578
 0.48207	  -21.2559	  -25.7632
 0.48212	  -21.2547	  -25.7687
 0.48217	  -21.2535	  -25.7741
 0.48221	  -21.2522	  -25.7796
 0.48226	  -21.2510	  -25.7851
 0.48231	  -21.2497	  -25.7905
 0.48236	  -21.2485	  -25.7960
 0.48240	  -21.2473	  -25.8014
 0.48245	  -21.2460	  -25.8069
 0.48250	  -21.2448	  -25.8123
 0.48254	  -21.2436	  -25.8178
 0.48259	  -21.2423	  -25.8232
 0.48264	  -21.2411	  -25.8287
 0.48269	  -21.2399	  -25.8342
 0.48273	  -21.2386	  -25.8396
 0.48278	  -21.2374	  -25.8451
 0.48283	  -21.2361	  -25.8505
 0.48288	  -21.2349	  -25.8560
 0.48292	  -21.2337	  -25.8614
 0.48297	  -21.2324	  -25.8669
 0.48302	  -21.2312	  -25.8723
 0.48306	  -21.2300	  -25.8778
 0.48311	  -21.2287	  -25.8832
 0.48316	  -21.2275	  -25.8887
 0.48321	  -21.2263	  -25.8941
 0.48325	  -21.2250	  -25.8996
 0.48330	  -21.2238	  -25.9050
 0.48335	  -21.2225	  -25.9105
 0.48340	  -21.2213	  -25.9159
 0.48344	  -21.2201	  -25.9214
 0.48349	  -21.2188	  -25.9268
 0.48354	  -21.2176	  -25.9323
 0.48358	  -21.2164	  -25.9377
 0.48363	  -21.2151	  -25.9432
 0.48368	  -21.2139	  -25.9486
 0.48373	  -21.2127	  -25.9541
 0.48377	  -21.2114	  -25.9595
 0.48382	  -21.2102	  -25.9650
 0.48387	  -21.2090	  -25.9704
 0.48392	  -21.2077	  -25.9759
 0.48396	  -21.2065	  -25.9813
 0.48401	  -21.2053	  -25.9868
 0.48406	  -21.2040	  -25.9922
 0.48410	  -21.2028	  -25.9977
 0.48415	  -21.2016	  -26.0031
 0.48420	  -21.2003	  -26.0086
 0.48425	  -21.1991	  -26.0140
 0.48429	  -21.1978	  -26.0195
 0.48434	  -21.1966	  -26.0249
 0.48439	  -21.1954	  -26.0304
 0.48444	  -21.1941	  -26.0358
 0.48448	  -21.1929	  -26.0413
 0.48453	  -21.1917	  -26.0467
 0.48458	  -21.1904	  -26.0522
 0.48462	  -21.1892	  -26.0576
 0.48467	  -21.1880	  -26.0631
 0.48472	  -21.1867	  -26.0685
 0.48477	  -21.1855	  -26.0739
 0.48481	  -21.1843	  -26.0794
 0.48486	  -21.1830	  -26.0848
 0.48491	  -21.1818	  -26.0903
 0.48496	  -21.1806	  -26.0957
 0.48500	  -21.1793	  -26.1012
 0.48505	  -21.1781	  -26.1066
 0.48510	  -21.1769	  -26.1121
 0.48514	  -21.1756	  -26.1175
 0.48519	  -21.1744	  -26.1229
 0.48524	  -21.1732	  -26.1284
 0.48529	  -21.1719	  -26.1338
 0.48533	  -21.1707	  -26.1393
 0.48538	  -21.1695	  -26.1447
 0.48543	  -21.1682	  -26.1502
 0.48548	  -21.1670	  -26.1556
 0.48552	  -21.1658	  -26.1610
 0.48557	  -21.1645	  -26.1665
 0.48562	  -21.1633	  -26.1719
 0.48566	  -21.1621	  -26.1774
 0.48571	  -21.1608	  -26.1828
 0.48576	  -21.1596	  -26.1882
 0.48581	  -21.1584	  -26.1937
 0.48585	  -21.1571	  -26.1991
 0.48590	  -21.1559	  -26.2045
 0.48595	  -21.1547	  -26.2100
 0.48600	  -21.1534	  -26.2154
 0.48604	  -21.1522	  -26.2209
 0.48609	  -21.1510	  -26.2263
 0.48614	  -21.1497	  -26.2317
 0.48618	  -21.1485	  -26.2372
 0.48623	  -21.1473	  -26.2426
 0.48628	  -21.1460	  -26.2480
 0.48633	  -21.1448	  -26.2535
 0.48637	  -21.1436	  -26.2589
 0.48642	  -21.1424	  -26.2643
 0.48647	  -21.1411	  -26.2698
 0.48652	  -21.1399	  -26.2752
 0.48656	  -21.1386	  -26.2806
 0.48661	  -21.1374	  -26.2861
 0.48666	  -21.1362	  -26.2915
 0.48670	  -21.1350	  -26.2969
 0.48675	  -21.1337	  -26.3024
 0.48680	  -21.1325	  -26.3078
 0.48685	  -21.1313	  -26.3132
 0.48689	  -21.1300	  -26.3187
 0.48694	  -21.1288	  -26.3241
 0.48699	  -21.1276	  -26.3295
 0.48704	  -21.1263	  -26.3349
 0.48708	  -21.1251	  -26.3404
 0.48713	  -21.1239	  -26.3458
 0.48718	  -21.1227	  -26.3512
 0.48722	  -21.1214	  -26.3566
 0.48727	  -21.1202	  -26.3621
 0.48732	  -21.1190	  -26.3675
 0.48737	  -21.1177	  -26.3729
 0.48741	  -21.1165	  -26.3784
 0.48746	  -21.1153	  -26.3838
 0.48751	  -21.1140	  -26.3892
 0.48756	  -21.1128	  -26.3946
 0.48760	  -21.1116	  -26.4001
 0.48765	  -21.1104	  -26.4055
 0.48770	  -21.1091	  -26.4109
 0.48775	  -21.1079	  -26.4163
 0.48779	  -21.1067	  -26.4217
 0.48784	  -21.1054	  -26.4272
 0.48789	  -21.1042	  -26.4326
 0.48793	  -21.1030	  -26.4380
 0.48798	  -21.1017	  -26.4434
 0.48803	  -21.1005	  -26.4489
 0.48808	  -21.0993	  -26.4543
 0.48812	  -21.0981	  -26.4597
 0.48817	  -21.0968	  -26.4651
 0.48822	  -21.0956	  -26.4705
 0.48827	  -21.0944	  -26.4759
 0.48831	  -21.0932	  -26.4814
 0.48836	  -21.0919	  -26.4868
 0.48841	  -21.0907	  -26.4922
 0.48845	  -21.0895	  -26.4976
 0.48850	  -21.0882	  -26.5030
 0.48855	  -21.0870	  -26.5084
 0.48860	  -21.0858	  -26.5139
 0.48864	  -21.0846	  -26.5193
 0.48869	  -21.0833	  -26.5247
 0.48874	  -21.0821	  -26.5301
 0.48879	  -21.0809	  -26.5355
 0.48883	  -21.0797	  -26.5409
 0.48888	  -21.0784	  -26.5463
 0.48893	  -21.0772	  -26.5517
 0.48897	  -21.0760	  -26.5571
 0.48902	  -21.0748	  -26.5626
 0.48907	  -21.0735	  -26.5680
 0.48912	  -21.0723	  -26.5734
 0.48916	  -21.0711	  -26.5788
 0.48921	  -21.0698	  -26.5842
 0.48926	  -21.0686	  -26.5896
 0.48931	  -21.0674	  -26.5950
 0.48935	  -21.0662	  -26.6004
 0.48940	  -21.0649	  -26.6058
 0.48945	  -21.0637	  -26.6112
 0.48949	  -21.0625	  -26.6166
 0.48954	  -21.0613	  -26.6220
 0.48959	  -21.0600	  -26.6274
 0.48964	  -21.0588	  -26.6328
 0.48968	  -21.0576	  -26.6382
 0.48973	  -21.0564	  -26.6436
 0.48978	  -21.0551	  -26.6490
 0.48983	  -21.0539	  -26.6544
 0.48987	  -21.0527	  -26.6598
 0.48992	  -21.0515	  -26.6652
 0.48997	  -21.0502	  -26.6706
 0.49001	  -21.0490	  -26.6760
 0.49006	  -21.0478	  -26.6814
 0.49011	  -21.0466	  -26.6868
 0.49016	  -21.0453	  -26.6922
 0.49020	  -21.0441	  -26.6976
 0.49025	  -21.0429	  -26.7030
 0.49030	  -21.0417	  -26.7084
 0.49035	  -21.0405	  -26.7138
 0.49039	  -21.0392	  -26.7192
 0.49044	  -21.0380	  -26.7246
 0.49049	  -21.0368	  -26.7300
 0.49053	  -21.0356	  -26.7354
 0.49058	  -21.0343	  -26.7408
 0.49063	  -21.0331	  -26.7462
 0.49068	  -21.0319	  -26.7516
 0.49072	  -21.0307	  -26.7570
 0.49077	  -21.0295	  -26.7624
 0.49082	  -21.0282	  -26.7678
 0.49087	  -21.0270	  -26.7732
 0.49091	  -21.0258	  -26.7785
 0.49096	  -21.0246	  -26.7839
 0.49101	  -21.0234	  -26.7893
 0.49105	  -21.0221	  -26.7947
 0.49110	  -21.0209	  -26.8001
 0.49115	  -21.0197	  -26.8055
 0.49120	  -21.0185	  -26.8109
 0.49124	  -21.0172	  -26.8163
 0.49129	  -21.0160	  -26.8216
 0.49134	  -21.0148	  -26.8270
 0.49139	  -21.0136	  -26.8324
 0.49143	  -21.0124	  -26.8378
 0.49148	  -21.0111	  -26.8432
 0.49153	  -21.0099	  -26.8486
 0.49157	  -21.0087	  -26.8540
 0.49162	  -21.0075	  -26.8593
 0.49167	  -21.0063	  -26.8647
 0.49172	  -21.0050	  -26.8701
 0.49176	  -21.0038	  -26.8755
 0.49181	  -21.0026	  -26.8809
 0.49186	  -21.0014	  -26.8862
 0.49191	  -21.0002	  -26.8916
 0.49195	  -20.9989	  -26.8970
 0.49200	  -20.9977	  -26.9024
 0.49205	  -20.9965	  -26.9078
 0.49209	  -20.9953	  -26.9131
 0.49214	  -20.9941	  -26.9185
 0.49219	  -20.9928	  -26.9239
 0.49224	  -20.9916	  -26.9293
 0.49228	  -20.9904	  -26.9346
 0.49233	  -20.9892	  -26.9400
 0.49238	  -20.9880	  -26.9454
 0.49243	  -20.9868	  -26.9508
 0.49247	  -20.9855	  -26.9561
 0.49252	  -20.9843	  -26.9615
 0.49257	  -20.9831	  -26.9669
 0.49261	  -20.9819	  -26.9723
 0.49266	  -20.9807	  -26.9776
 0.49271	  -20.9794	  -26.9830
 0.49276	  -20.9782	  -26.9884
 0.49280	  -20.9770	  -26.9937
 0.49285	  -20.9758	  -26.9991
 0.49290	  -20.9746	  -27.0045
 0.49295	  -20.9734	  -27.0099
 0.49299	  -20.9721	  -27.0152
 0.49304	  -20.9709	  -27.0206
 0.49309	  -20.9697	  -27.0260
 0.49313	  -20.9685	  -27.0313
 0.49318	  -20.9673	  -27.0367
 0.49323	  -20.9660	  -27.0421
 0.49328	  -20.9648	  -27.0474
 0.49332	  -20.9636	  -27.0528
 0.49337	  -20.9624	  -27.0582
 0.49342	  -20.9612	  -27.0635
 0.49347	  -20.9600	  -27.0689
 0.49351	  -20.9588	  -27.0743
 0.49356	  -20.9575	  -27.0796
 0.49361	  -20.9563	  -27.0850
 0.49365	  -20.9551	  -27.0903
 0.49370	  -20.9539	  -27.0957
 0.49375	  -20.9527	  -27.1011
 0.49380	  -20.9515	  -27.1064
 0.49384	  -20.9503	  -27.1118
 0.49389	  -20.9490	  -27.1171
 0.49394	  -20.9478	  -27.1225
 0.49399	  -20.9466	  -27.1279
 0.49403	  -20.9454	  -27.1332
 0.49408	  -20.9442	  -27.1386
 0.49413	  -20.9430	  -27.1440
 0.49417	  -20.9417	  -27.1493
 0.49422	  -20.9405	  -27.1547
 0.49427	  -20.9393	  -27.1600
 0.49432	  -20.9381	  -27.1654
 0.49436	  -20.9369	  -27.1707
 0.49441	  -20.9357	  -27.1761
 0.49446	  -20.9345	  -27.1815
 0.49451	  -20.9333	  -27.1868
 0.49455	  -20.9320	  -27.1922
 0.49460	  -20.9308	  -27.1975
 0.49465	  -20.9296	  -27.2029
 0.49470	  -20.9284	  -27.2082
 0.49474	  -20.9272	  -27.2136
 0.49479	  -20.9260	  -27.2189
 0.49484	  -20.9247	  -27.2243
 0.49488	  -20.9235	  -27.2296
 0.49493	  -20.9223	  -27.2350
 0.49498	  -20.9211	  -27.2403
 0.49503	  -20.9199	  -27.2457
 0.49507	  -20.9187	  -27.2510
 0.49512	  -20.9175	  -27.2564
 0.49517	  -20.9163	  -27.2617
 0.49522	  -20.9151	  -27.2671
 0.49526	  -20.9138	  -27.2724
 0.49531	  -20.9126	  -27.2778
 0.49536	  -20.9114	  -27.2831
 0.49540	  -20.9102	  -27.2885
 0.49545	  -20.9090	  -27.2938
 0.49550	  -20.9078	  -27.2992
 0.49555	  -20.9066	  -27.3045
 0.49559	  -20.9053	  -27.3099
 0.49564	  -20.9041	  -27.3152
 0.49569	  -20.9029	  -27.3206
 0.49574	  -20.9017	  -27.3259
 0.49578	  -20.9005	  -27.3313
 0.49583	  -20.8993	  -27.3366
 0.49588	  -20.8981	  -27.3419
 0.49592	  -20.8969	  -27.3473
 0.49597	  -20.8957	  -27.3526
 0.49602	  -20.8944	  -27.3580
 0.49607	  -20.8932	  -27.3633
 0.49611	  -20.8920	  -27.3686
 0.49616	  -20.8908	  -27.3740
 0.49621	  -20.8896	  -27.3793
 0.49626	  -20.8884	  -27.3847
 0.49630	  -20.8872	  -27.3900
 0.49635	  -20.8860	  -27.3954
 0.49640	  -20.8848	  -27.4007
 0.49644	  -20.8835	  -27.4060
 0.49649	  -20.8823	  -27.4114
 0.49654	  -20.8811	  -27.4167
 0.49659	  -20.8799	  -27.4221
 0.49663	  -20.8787	  -27.4274
 0.49668	  -20.8775	  -27.4327
 0.49673	  -20.8763	  -27.4381
 0.49678	  -20.8751	  -27.4434
 0.49682	  -20.8739	  -27.4488
 0.49687	  -20.8727	  -27.4541
 0.49692	  -20.8714	  -27.4594
 0.49696	  -20.8702	  -27.4648
 0.49701	  -20.8690	  -27.4701
 0.49706	  -20.8678	  -27.4754
 0.49711	  -20.8666	  -27.4808
 0.49715	  -20.8654	  -27.4861
 0.49720	  -20.8642	  -27.4914
 0.49725	  -20.8630	  -27.4968
 0.49730	  -20.8618	  -27.5021
 0.49734	  -20.8606	  -27.5074
 0.49739	  -20.8594	  -27.5128
 0.49744	  -20.8581	  -27.5181
 0.49748	  -20.8569	  -27.5235
 0.49753	  -20.8557	  -27.5288
 0.49758	  -20.8545	  -27.5341
 0.49763	  -20.8533	  -27.5394
 0.49767	  -20.8521	  -27.5448
 0.49772	  -20.8509	  -27.5501
 0.49777	  -20.8497	  -27.5555
 0.49782	  -20.8485	  -27.5608
 0.49786	  -20.8473	  -27.5661
 0.49791	  -20.8461	  -27.5714
 0.49796	  -20.8449	  -27.5768
 0.49800	  -20.8436	  -27.5821
 0.49805	  -20.8424	  -27.5874
 0.49810	  -20.8412	  -27.5928
 0.49815	  -20.8400	  -27.5981
 0.49819	  -20.8388	  -27.6034
 0.49824	  -20.8376	  -27.6088
 0.49829	  -20.8364	  -27.6141
 0.49834	  -20.8352	  -27.6194
 0.49838	  -20.8340	  -27.6247
 0.49843	  -20.8328	  -27.6301
 0.49848	  -20.8316	  -27.6354
 0.49852	  -20.8304	  -27.6407
 0.49857	  -20.8291	  -27.6460
 0.49862	  -20.8279	  -27.6514
 0.49867	  -20.8267	  -27.6567
 0.49871	  -20.8255	  -27.6620
 0.49876	  -20.8243	  -27.6674
 0.49881	  -20.8231	  -27.6727
 0.49886	  -20.8219	  -27.6780
 0.49890	  -20.8207	  -27.6833
 0.49895	  -20.8195	  -27.6887
 0.49900	  -20.8183	  -27.6940
 0.49904	  -20.8171	  -27.6993
 0.49909	  -20.8159	  -27.7046
 0.49914	  -20.8147	  -27.7100
 0.49919	  -20.8134	  -27.7153
 0.49923	  -20.8122	  -27.7206
 0.49928	  -20.8110	  -27.7260
 0.49933	  -20.8098	  -27.7313
 0.49938	  -20.8086	  -27.7366
 0.49942	  -20.8074	  -27.7419
 0.49947	  -20.8062	  -27.7473
 0.49952	  -20.8050	  -27.7526
 0.49956	  -20.8038	  -27.7579
 0.49961	  -20.8026	  -27.7632
 0.49966	  -20.8014	  -27.7685
 0.49971	  -20.8002	  -27.7739
 0.49975	  -20.7990	  -27.7792
 0.49980	  -20.7978	  -27.7845
 0.49985	  -20.7966	  -27.7898
 0.49990	  -20.7953	  -27.7951
 0.49994	  -20.7941	  -27.8005
 0.49999	  -20.7929	  -27.8058
 0.50004	  -20.7917	  -27.8111
 0.50008	  -20.7905	  -27.8164
 0.50013	  -20.7893	  -27.8218
 0.50018	  -20.7881	  -27.8271
 0.50023	  -20.7869	  -27.8324
 0.50027	  -20.7857	  -27.8377
 0.50032	  -20.7845	  -27.8431
 0.50037	  -20.7833	  -27.8484
 0.50042	  -20.7821	  -27.8537
 0.50046	  -20.7809	  -27.8590
 0.50051	  -20.7797	  -27.8643
 0.50056	  -20.7785	  -27.8697
 0.50060	  -20.7773	  -27.8750
 0.50065	  -20.7761	  -27.8803
 0.50070	  -20.7748	  -27.8856
 0.50075	  -20.7736	  -27.8909
 0.50079	  -20.7724	  -27.8963
 0.50084	  -20.7712	  -27.9016
 0.50089	  -20.7700	  -27.9069
 0.50094	  -20.7688	  -27.9122
 0.50098	  -20.7676	  -27.9175
 0.50103	  -20.7664	  -27.9229
 0.50108	  -20.7652	  -27.9282
 0.50112	  -20.7640	  -27.9335
 0.50117	  -20.7628	  -27.9388
 0.50122	  -20.7616	  -27.9441
 0.50127	  -20.7604	  -27.9495
 0.50131	  -20.7592	  -27.9548
 0.50136	  -20.7580	  -27.9601
 0.50141	  -20.7568	  -27.9654
 0.50146	  -20.7555	  -27.9707
 0.50150	  -20.7543	  -27.9761
 0.50155	  -20.7531	  -27.9814
 0.50160	  -20.7519	  -27.9867
 0.50165	  -20.7507	  -27.9920
 0.50169	  -20.7495	  -27.9973
 0.50174	  -20.7483	  -28.0026
 0.50179	  -20.7471	  -28.0080
 0.50183	  -20.7459	  -28.0133
 0.50188	  -20.7447	  -28.0186
 0.50193	  -20.7435	  -28.0239
 0.50198	  -20.7423	  -28.0292
 0.50202	  -20.7411	  -28.0345
 0.50207	  -20.7399	  -28.0399
 0.50212	  -20.7387	  -28.0452
 0.50217	  -20.7375	  -28.0505
 0.50221	  -20.7363	  -28.0558
 0.50226	  -20.7351	  -28.0611
 0.50231	  -20.7339	  -28.0665
 0.50235	  -20.7326	  -28.0718
 0.50240	  -20.7314	  -28.0771
 0.50245	  -20.7302	  -28.0824
 0.50250	  -20.7290	  -28.0877
 0.50254	  -20.7278	  -28.0930
 0.50259	  -20.7266	  -28.0984
 0.50264	  -20.7254	  -28.1037
 0.50269	  -20.7242	  -28.1090
 0.50273	  -20.7230	  -28.1143
 0.50278	  -20.7218	  -28.1196
 0.50283	  -20.7206	  -28.1249
 0.50287	  -20.7194	  -28.1303
 0.50292	  -20.7182	  -28.1356
 0.50297	  -20.7170	  -28.1409
 0.50302	  -20.7158	  -28.1462
 0.50306	  -20.7146	  -28.1515
 0.50311	  -20.7134	  -28.1568
 0.50316	  -20.7122	  -28.1622
 0.50321	  -20.7110	  -28.1675
 0.50325	  -20.7097	  -28.1728
 0.50330	  -20.7085	  -28.1781
 0.50335	  -20.7073	  -28.1834
 0.50339	  -20.7061	  -28.1887
 0.50344	  -20.7049	  -28.1941
 0.50349	  -20.7037	  -28.1994
 0.50354	  -20.7025	  -28.2047
 0.50358	  -20.7013	  -28.2100
 0.50363	  -20.7001	  -28.2153
 0.50368	  -20.6989	  -28.2206
 0.50373	  -20.6977	  -28.2260
 0.50377	  -20.6965	  -28.2313
 0.50382	  -20.6953	  -28.2366
 0.50387	  -20.6941	  -28.2419
 0.50391	  -20.6929	  -28.2472
 0.50396	  -20.6917	  -28.2525
 0.50401	  -20.6905	  -28.2579
 0.50406	  -20.6893	  -28.2632
 0.50410	  -20.6881	  -28.2685
 0.50415	  -20.6868	  -28.2738
 0.50420	  -20.6856	  -28.2791
 0.50425	  -20.6844	  -28.2844
 0.50429	  -20.6832	  -28.2898
 0.50434	  -20.6820	  -28.2951
 0.50439	  -20.6808	  -28.3004
 0.50443	  -20.6796	  -28.3057
 0.50448	  -20.6784	  -28.3110
 0.50453	  -20.6772	  -28.3163
 0.50458	  -20.6760	  -28.3217
 0.50462	  -20.6748	  -28.3270
 0.50467	  -20.6736	  -28.3323
 0.50472	  -20.6724	  -28.3376
 0.50477	  -20.6712	  -28.3429
 0.50481	  -20.6700	  -28.3483
 0.50486	  -20.6688	  -28.3536
 0.50491	  -20.6676	  -28.3589
 0.50495	  -20.6664	  -28.3642
 0.50500	  -20.6652	  -28.3695
 0.50505	  -20.6639	  -28.3748
 0.50510	  -20.6627	  -28.3802
 0.50514	  -20.6615	  -28.3855
 0.50519	  -20.6603	  -28.3908
 0.50524	  -20.6591	  -28.3961
 0.50529	  -20.6579	  -28.4014
 0.50533	  -20.6567	  -28.4067
 0.50538	  -20.6555	  -28.4121
 0.50543	  -20.6543	  -28.4174
 0.50547	  -20.6531	  -28.4227
 0.50552	  -20.6519	  -28.4280
 0.50557	  -20.6507	  -28.4333
 0.50562	  -20.6495	  -28.4386
 0.50566	  -20.6483	  -28.4440
 0.50571	  -20.6471	  -28.4493
 0.50576	  -20.6459	  -28.4546
 0.50581	  -20.6447	  -28.4599
 0.50585	  -20.6435	  -28.4652
 0.50590	  -20.6423	  -28.4706
 0.50595	  -20.6410	  -28.4759
 0.50599	  -20.6398	  -28.4812
 0.50604	  -20.6386	  -28.4865
 0.50609	  -20.6374	  -28.4918
 0.50614	  -20.6362	  -28.4972
 0.50618	  -20.6350	  -28.5025
 0.50623	  -20.6338	  -28.5078
 0.50628	  -20.6326	  -28.5131
 0.50633	  -20.6314	  -28.5184
 0.50637	  -20.6302	  -28.5237
 0.50642	  -20.6290	  -28.5291
 0.50647	  -20.6278	  -28.5344
 0.50651	  -20.6266	  -28.5397
 0.50656	  -20.6254	  -28.5450
 0.50661	  -20.6242	  -28.5503
 0.50666	  -20.6230	  -28.5556
 0.50670	  -20.6218	  -28.5610
 0.50675	  -20.6206	  -28.5663
 0.50680	  -20.6194	  -28.5716
 0.50685	  -20.6181	  -28.5769
 0.50689	  -20.6169	  -28.5822
 0.50694	  -20.6157	  -28.5876
 0.50699	  -20.6145	  -28.5929
 0.50703	  -20.6133	  -28.5982
 0.50708	  -20.6121	  -28.6035
 0.50713	  -20.6109	  -28.6088
 0.50718	  -20.6097	  -28.6142
 0.50722	  -20.6085	  -28.6195
 0.50727	  -20.6073	  -28.6248
 0.50732	  -20.6061	  -28.6301
 0.50737	  -20.6049	  -28.6354
 0.50741	  -20.6037	  -28.6408
 0.50746	  -20.6025	  -28.6461
 0.50751	  -20.6013	  -28.6514
 0.50755	  -20.6001	  -28.6567
 0.50760	  -20.5988	  -28.6620
 0.50765	  -20.5977	  -28.6673
 0.50770	  -20.5964	  -28.6727
 0.50774	  -20.5952	  -28.6780
 0.50779	  -20.5940	  -28.6833
 0.50784	  -20.5928	  -28.6886
 0.50789	  -20.5916	  -28.6940
 0.50793	  -20.5904	  -28.6993
 0.50798	  -20.5892	  -28.7046
 0.50803	  -20.5880	  -28.7099
 0.50807	  -20.5868	  -28.7152
 0.50812	  -20.5856	  -28.7205
 0.50817	  -20.5844	  -28.7259
 0.50822	  -20.5832	  -28.7312
 0.50826	  -20.5820	  -28.7365
 0.50831	  -20.5808	  -28.7418
 0.50836	  -20.5796	  -28.7472
 0.50841	  -20.5784	  -28.7525
 0.50845	  -20.5771	  -28.7578
 0.50850	  -20.5759	  -28.7631
 0.50855	  -20.5747	  -28.7684
 0.50860	  -20.5735	  -28.7737
 0.50864	  -20.5723	  -28.7791
 0.50869	  -20.5711	  -28.7844
 0.50874	  -20.5699	  -28.7897
 0.50878	  -20.5687	  -28.7950
 0.50883	  -20.5675	  -28.8004
 0.50888	  -20.5663	  -28.8057
 0.50893	  -20.5651	  -28.8110
 0.50897	  -20.5639	  -28.8163
 0.50902	  -20.5627	  -28.8216
 0.50907	  -20.5615	  -28.8270
 0.50912	  -20.5603	  -28.8323
 0.50916	  -20.5590	  -28.8376
 0.50921	  -20.5578	  -28.8429
 0.50926	  -20.5566	  -28.8482
 0.50930	  -20.5554	  -28.8536
 0.50935	  -20.5542	  -28.8589
 0.50940	  -20.5530	  -28.8642
 0.50945	  -20.5518	  -28.8695
 0.50949	  -20.5506	  -28.8748
 0.50954	  -20.5494	  -28.8802
 0.50959	  -20.5482	  -28.8855
 0.50964	  -20.5470	  -28.8908
 0.50968	  -20.5458	  -28.8961
 0.50973	  -20.5446	  -28.9015
 0.50978	  -20.5434	  -28.9068
 0.50982	  -20.5422	  -28.9121
 0.50987	  -20.5410	  -28.9174
 0.50992	  -20.5398	  -28.9227
 0.50997	  -20.5386	  -28.9280
 0.51001	  -20.5373	  -28.9334
 0.51006	  -20.5361	  -28.9387
 0.51011	  -20.5349	  -28.9440
 0.51016	  -20.5337	  -28.9493
 0.51020	  -20.5325	  -28.9547
 0.51025	  -20.5313	  -28.9600
 0.51030	  -20.5301	  -28.9653
 0.51034	  -20.5289	  -28.9706
 0.51039	  -20.5277	  -28.9759
 0.51044	  -20.5265	  -28.9813
 0.51049	  -20.5253	  -28.9866
 0.51053	  -20.5241	  -28.9919
 0.51058	  -20.5229	  -28.9972
 0.51063	  -20.5217	  -29.0025
 0.51068	  -20.5205	  -29.0079
 0.51072	  -20.5192	  -29.0132
 0.51077	  -20.5180	  -29.0185
 0.51082	  -20.5168	  -29.0238
 0.51086	  -20.5156	  -29.0292
 0.51091	  -20.5144	  -29.0345
 0.51096	  -20.5132	  -29.0398
 0.51101	  -20.5120	  -29.0451
 0.51105	  -20.5108	  -29.0504
 0.51110	  -20.5096	  -29.0557
 0.51115	  -20.5084	  -29.0611
 0.51120	  -20.5072	  -29.0664
 0.51124	  -20.5060	  -29.0717
 0.51129	  -20.5048	  -29.0770
 0.51134	  -20.5036	  -29.0823
 0.51138	  -20.5024	  -29.0877
 0.51143	  -20.5012	  -29.0930
 0.51148	  -20.5000	  -29.0983
 0.51153	  -20.4988	  -29.1036
 0.51157	  -20.4976	  -29.1089
 0.51162	  -20.4963	  -29.1143
 0.51167	  -20.4951	  -29.1196
 0.51172	  -20.4939	  -29.1249
 0.51176	  -20.4927	  -29.1302
 0.51181	  -20.4915	  -29.1355
 0.51186	  -20.4903	  -29.1409
 0.51190	  -20.4891	  -29.1462
 0.51195	  -20.4879	  -29.1515
 0.51200	  -20.4867	  -29.1568
 0.51205	  -20.4855	  -29.1621
 0.51209	  -20.4843	  -29.1674
 0.51214	  -20.4831	  -29.1728
 0.51219	  -20.4819	  -29.1781
 0.51224	  -20.4807	  -29.1834
 0.51228	  -20.4795	  -29.1887
 0.51233	  -20.4783	  -29.1940
 0.51238	  -20.4770	  -29.1994
 0.51242	  -20.4759	  -29.2047
 0.51247	  -20.4746	  -29.2100
 0.51252	  -20.4734	  -29.2153
 0.51257	  -20.4722	  -29.2206
 0.51261	  -20.4710	  -29.2260
 0.51266	  -20.4698	  -29.2313
 0.51271	  -20.4686	  -29.2366
 0.51276	  -20.4674	  -29.2419
 0.51280	  -20.4662	  -29.2472
 0.51285	  -20.4650	  -29.2525
 0.51290	  -20.4638	  -29.2578
 0.51294	  -20.4626	  -29.2632
 0.51299	  -20.4614	  -29.2685
 0.51304	  -20.4602	  -29.2738
 0.51309	  -20.4590	  -29.2791
 0.51313	  -20.4578	  -29.2844
 0.51318	  -20.4566	  -29.2897
 0.51323	  -20.4554	  -29.2950
 0.51328	  -20.4542	  -29.3004
 0.51332	  -20.4530	  -29.3057
 0.51337	  -20.4518	  -29.3110
 0.51342	  -20.4505	  -29.3163
 0.51346	  -20.4493	  -29.3216
 0.51351	  -20.4481	  -29.3269
 0.51356	  -20.4469	  -29.3322
 0.51361	  -20.4457	  -29.3376
 0.51365	  -20.4445	  -29.3429
 0.51370	  -20.4433	  -29.3482
 0.51375	  -20.4421	  -29.3535
 0.51380	  -20.4409	  -29.3588
 0.51384	  -20.4397	  -29.3641
 0.51389	  -20.4385	  -29.3694
 0.51394	  -20.4373	  -29.3747
 0.51398	  -20.4361	  -29.3801
 0.51403	  -20.4349	  -29.3854
 0.51408	  -20.4337	  -29.3907
 0.51413	  -20.4325	  -29.3960
 0.51417	  -20.4313	  -29.4013
 0.51422	  -20.4301	  -29.4066
 0.51427	  -20.4289	  -29.4119
 0.51432	  -20.4277	  -29.4172
 0.51436	  -20.4265	  -29.4226
 0.51441	  -20.4253	  -29.4279
 0.51446	  -20.4241	  -29.4332
 0.51450	  -20.4229	  -29.4385
 0.51455	  -20.4216	  -29.4438
 0.51460	  -20.4204	  -29.4491
 0.51465	  -20.4192	  -29.4544
 0.51469	  -20.4180	  -29.4597
 0.51474	  -20.4168	  -29.4650
 0.51479	  -20.4156	  -29.4703
 0.51484	  -20.4144	  -29.4756
 0.51488	  -20.4132	  -29.4809
 0.51493	  -20.4120	  -29.4862
 0.51498	  -20.4108	  -29.4916
 0.51503	  -20.4096	  -29.4968
 0.51507	  -20.4084	  -29.5022
 0.51512	  -20.4072	  -29.5075
 0.51517	  -20.4060	  -29.5128
 0.51521	  -20.4048	  -29.5181
 0.51526	  -20.4036	  -29.5234
 0.51531	  -20.4024	  -29.5287
 0.51536	  -20.4012	  -29.5340
 0.51540	  -20.4000	  -29.5393
 0.51545	  -20.3988	  -29.5446
 0.51550	  -20.3976	  -29.5499
 0.51555	  -20.3964	  -29.5552
 0.51559	  -20.3952	  -29.5605
 0.51564	  -20.3940	  -29.5658
 0.51569	  -20.3928	  -29.5711
 0.51573	  -20.3916	  -29.5764
 0.51578	  -20.3904	  -29.5817
 0.51583	  -20.3892	  -29.5870
 0.51588	  -20.3880	  -29.5923
 0.51592	  -20.3868	  -29.5976
 0.51597	  -20.3856	  -29.6029
 0.51602	  -20.3844	  -29.6082
 0.51607	  -20.3832	  -29.6135
 0.51611	  -20.3820	  -29.6188
 0.51616	  -20.3808	  -29.6241
 0.51621	  -20.3796	  -29.6294
 0.51625	  -20.3784	  -29.6347
 0.51630	  -20.3772	  -29.6400
 0.51635	  -20.3760	  -29.6453
 0.51640	  -20.3748	  -29.6506
 0.51644	  -20.3736	  -29.6559
 0.51649	  -20.3724	  -29.6611
 0.51654	  -20.3712	  -29.6664
 0.51659	  -20.3700	  -29.6717
 0.51663	  -20.3688	  -29.6770
 0.51668	  -20.3676	  -29.6823
 0.51673	  -20.3664	  -29.6876
 0.51677	  -20.3652	  -29.6929
 0.51682	  -20.3640	  -29.6982
 0.51687	  -20.3628	  -29.7035
 0.51692	  -20.3616	  -29.7088
 0.51696	  -20.3604	  -29.7141
 0.51701	  -20.3592	  -29.7194
 0.51706	  -20.3580	  -29.7247
 0.51711	  -20.3568	  -29.7299
 0.51715	  -20.3556	  -29.7352
 0.51720	  -20.3544	  -29.7405
 0.51725	  -20.3532	  -29.7458
 0.51729	  -20.3520	  -29.7511
 0.51734	  -20.3508	  -29.7564
 0.51739	  -20.3496	  -29.7616
 0.51744	  -20.3484	  -29.7669
 0.51748	  -20.3472	  -29.7722
 0.51753	  -20.3460	  -29.7775
 0.51758	  -20.3448	  -29.7828
 0.51763	  -20.3436	  -29.7881
 0.51767	  -20.3424	  -29.7934
 0.51772	  -20.3412	  -29.7986
 0.51777	  -20.3400	  -29.8039
 0.51781	  -20.3388	  -29.8092
 0.51786	  -20.3376	  -29.8145
 0.51791	  -20.3364	  -29.8198
 0.51796	  -20.3352	  -29.8250
 0.51800	  -20.3340	  -29.8303
 0.51805	  -20.3328	  -29.8356
 0.51810	  -20.3316	  -29.8409
 0.51815	  -20.3304	  -29.8462
 0.51819	  -20.3292	  -29.8514
 0.51824	  -20.3281	  -29.8567
 0.51829	  -20.3269	  -29.8620
 0.51833	  -20.3257	  -29.8673
 0.51838	  -20.3245	  -29.8725
 0.51843	  -20.3233	  -29.8778
 0.51848	  -20.3221	  -29.8831
 0.51852	  -20.3209	  -29.8884
 0.51857	  -20.3197	  -29.8936
 0.51862	  -20.3185	  -29.8989
 0.51867	  -20.3173	  -29.9042
 0.51871	  -20.3161	  -29.9094
 0.51876	  -20.3149	  -29.9147
 0.51881	  -20.3137	  -29.9200
 0.51885	  -20.3125	  -29.9252
 0.51890	  -20.3113	  -29.9305
 0.51895	  -20.3101	  -29.9358
 0.51900	  -20.3089	  -29.9411
 0.51904	  -20.3077	  -29.9463
 0.51909	  -20.3065	  -29.9516
 0.51914	  -20.3054	  -29.9568
 0.51919	  -20.3042	  -29.9621
 0.51923	  -20.3030	  -29.9674
 0.51928	  -20.3018	  -29.9727
 0.51933	  -20.3006	  -29.9779
 0.51937	  -20.2994	  -29.9832
 0.51942	  -20.2982	  -29.9884
 0.51947	  -20.2970	  -29.9937
 0.51952	  -20.2958	  -29.9990
 0.51956	  -20.2946	  -30.0042
 0.51961	  -20.2934	  -30.0095
 0.51966	  -20.2922	  -30.0147
 0.51971	  -20.2910	  -30.0200
 0.51975	  -20.2898	  -30.0253
 0.51980	  -20.2887	  -30.0305
 0.51985	  -20.2875	  -30.0358
 0.51989	  -20.2863	  -30.0410
 0.51994	  -20.2851	  -30.0463
 0.51999	  -20.2839	  -30.0515
 0.52004	  -20.2827	  -30.0568
 0.52008	  -20.2815	  -30.0621
 0.52013	  -20.2803	  -30.0673
 0.52018	  -20.2791	  -30.0726
 0.52023	  -20.2779	  -30.0778
 0.52027	  -20.2767	  -30.0831
 0.52032	  -20.2755	  -30.0883
 0.52037	  -20.2744	  -30.0936
 0.52041	  -20.2732	  -30.0988
 0.52046	  -20.2720	  -30.1041
 0.52051	  -20.2708	  -30.1093
 0.52056	  -20.2696	  -30.1146
 0.52060	  -20.2684	  -30.1198
 0.52065	  -20.2672	  -30.1251
 0.52070	  -20.2660	  -30.1303
 0.52075	  -20.2648	  -30.1355
 0.52079	  -20.2636	  -30.1408
 0.52084	  -20.2625	  -30.1460
 0.52089	  -20.2613	  -30.1513
 0.52093	  -20.2601	  -30.1565
 0.52098	  -20.2589	  -30.1618
 0.52103	  -20.2577	  -30.1670
 0.52108	  -20.2565	  -30.1723
 0.52112	  -20.2553	  -30.1775
 0.52117	  -20.2541	  -30.1827
 0.52122	  -20.2530	  -30.1880
 0.52127	  -20.2518	  -30.1932
 0.52131	  -20.2506	  -30.1985
 0.52136	  -20.2494	  -30.2037
 0.52141	  -20.2482	  -30.2089
 0.52145	  -20.2470	  -30.2142
 0.52150	  -20.2458	  -30.2194
 0.52155	  -20.2447	  -30.2247
 0.52160	  -20.2435	  -30.2299
 0.52164	  -20.2423	  -30.2351
 0.52169	  -20.2411	  -30.2404
 0.52174	  -20.2399	  -30.2456
 0.52179	  -20.2387	  -30.2508
 0.52183	  -20.2375	  -30.2561
 0.52188	  -20.2363	  -30.2613
 0.52193	  -20.2352	  -30.2665
 0.52198	  -20.2340	  -30.2718
 0.52202	  -20.2328	  -30.2770
 0.52207	  -20.2316	  -30.2822
 0.52212	  -20.2304	  -30.2874
 0.52216	  -20.2292	  -30.2927
 0.52221	  -20.2280	  -30.2979
 0.52226	  -20.2269	  -30.3031
 0.52231	  -20.2257	  -30.3084
 0.52235	  -20.2245	  -30.3136
 0.52240	  -20.2233	  -30.3188
 0.52245	  -20.2221	  -30.3240
 0.52250	  -20.2209	  -30.3293
 0.52254	  -20.2198	  -30.3345
 0.52259	  -20.2186	  -30.3397
 0.52264	  -20.2174	  -30.3449
 0.52268	  -20.2162	  -30.3502
 0.52273	  -20.2150	  -30.3554
 0.52278	  -20.2138	  -30.3606
 0.52283	  -20.2126	  -30.3658
 0.52287	  -20.2115	  -30.3711
 0.52292	  -20.2103	  -30.3763
 0.52297	  -20.2091	  -30.3815
 0.52302	  -20.2079	  -30.3867
 0.52306	  -20.2067	  -30.3919
 0.52311	  -20.2055	  -30.3972
 0.52316	  -20.2044	  -30.4024
 0.52320	  -20.2032	  -30.4076
 0.52325	  -20.2020	  -30.4128
 0.52330	  -20.2008	  -30.4180
 0.52335	  -20.1996	  -30.4232
 0.52339	  -20.1985	  -30.4285
 0.52344	  -20.1973	  -30.4337
 0.52349	  -20.1961	  -30.4389
 0.52354	  -20.1949	  -30.4441
 0.52358	  -20.1937	  -30.4493
 0.52363	  -20.1925	  -30.4546
 0.52368	  -20.1913	  -30.4598
 0.52372	  -20.1902	  -30.4650
 0.52377	  -20.1890	  -30.4702
 0.52382	  -20.1878	  -30.4754
 0.52387	  -20.1866	  -30.4806
 0.52391	  -20.1854	  -30.4858
 0.52396	  -20.1843	  -30.4910
 0.52401	  -20.1831	  -30.4962
 0.52406	  -20.1819	  -30.5015
 0.52410	  -20.1807	  -30.5067
 0.52415	  -20.1795	  -30.5119
 0.52420	  -20.1784	  -30.5171
 0.52424	  -20.1772	  -30.5223
 0.52429	  -20.1760	  -30.5275
 0.52434	  -20.1748	  -30.5327
 0.52439	  -20.1736	  -30.5379
 0.52443	  -20.1725	  -30.5431
 0.52448	  -20.1713	  -30.5483
 0.52453	  -20.1701	  -30.5536
 0.52458	  -20.1689	  -30.5588
 0.52462	  -20.1677	  -30.5640
 0.52467	  -20.1666	  -30.5692
 0.52472	  -20.1654	  -30.5744
 0.52476	  -20.1642	  -30.5796
 0.52481	  -20.1630	  -30.5848
 0.52486	  -20.1618	  -30.5900
 0.52491	  -20.1607	  -30.5952
 0.52495	  -20.1595	  -30.6004
 0.52500	  -20.1583	  -30.6056
 0.52505	  -20.1571	  -30.6108
 0.52510	  -20.1559	  -30.6160
 0.52514	  -20.1548	  -30.6212
 0.52519	  -20.1536	  -30.6264
 0.52524	  -20.1524	  -30.6316
 0.52528	  -20.1512	  -30.6368
 0.52533	  -20.1500	  -30.6420
 0.52538	  -20.1489	  -30.6472
 0.52543	  -20.1477	  -30.6524
 0.52547	  -20.1465	  -30.6576
 0.52552	  -20.1453	  -30.6628
 0.52557	  -20.1441	  -30.6680
 0.52562	  -20.1430	  -30.6732
 0.52566	  -20.1418	  -30.6784
 0.52571	  -20.1406	  -30.6836
 0.52576	  -20.1394	  -30.6888
 0.52580	  -20.1382	  -30.6941
 0.52585	  -20.1371	  -30.6992
 0.52590	  -20.1359	  -30.7045
 0.52595	  -20.1347	  -30.7096
 0.52599	  -20.1335	  -30.7148
 0.52604	  -20.1323	  -30.7201
 0.52609	  -20.1312	  -30.7252
 0.52614	  -20.1300	  -30.7305
 0.52618	  -20.1288	  -30.7356
 0.52623	  -20.1276	  -30.7408
 0.52628	  -20.1265	  -30.7460
 0.52632	  -20.1253	  -30.7512
 0.52637	  -20.1241	  -30.7564
 0.52642	  -20.1229	  -30.7616
 0.52647	  -20.1217	  -30.7668
 0.52651	  -20.1206	  -30.7720
 0.52656	  -20.1194	  -30.7772
 0.52661	  -20.1182	  -30.7824
 0.52666	  -20.1170	  -30.7876
 0.52670	  -20.1159	  -30.7928
 0.52675	  -20.1147	  -30.7980
 0.52680	  -20.1135	  -30.8032
 0.52684	  -20.1123	  -30.8084
 0.52689	  -20.1111	  -30.8136
 0.52694	  -20.1100	  -30.8188
 0.52699	  -20.1088	  -30.8240
 0.52703	  -20.1076	  -30.8292
 0.52708	  -20.1064	  -30.8344
 0.52713	  -20.1053	  -30.8396
 0.52718	  -20.1041	  -30.8448
 0.52722	  -20.1029	  -30.8500
 0.52727	  -20.1017	  -30.8552
 0.52732	  -20.1005	  -30.8604
 0.52736	  -20.0994	  -30.8656
 0.52741	  -20.0982	  -30.8708
 0.52746	  -20.0970	  -30.8760
 0.52751	  -20.0958	  -30.8812
 0.52755	  -20.0947	  -30.8864
 0.52760	  -20.0935	  -30.8916
 0.52765	  -20.0923	  -30.8968
 0.52770	  -20.0911	  -30.9020
 0.52774	  -20.0899	  -30.9072
 0.52779	  -20.0888	  -30.9123
 0.52784	  -20.0876	  -30.9175
 0.52788	  -20.0864	  -30.9227
 0.52793	  -20.0852	  -30.9279
 0.52798	  -20.0841	  -30.9331
 0.52803	  -20.0829	  -30.9383
 0.52807	  -20.0817	  -30.9435
 0.52812	  -20.0805	  -30.9487
 0.52817	  -20.0793	  -30.9539
 0.52822	  -20.0782	  -30.9591
 0.52826	  -20.0770	  -30.9643
 0.52831	  -20.0758	  -30.9695
 0.52836	  -20.0746	  -30.9747
 0.52840	  -20.0735	  -30.9799
 0.52845	  -20.0723	  -30.9851
 0.52850	  -20.0711	  -30.9903
 0.52855	  -20.0699	  -30.9955
 0.52859	  -20.0687	  -31.0007
 0.52864	  -20.0676	  -31.0059
 0.52869	  -20.0664	  -31.0111
 0.52874	  -20.0652	  -31.0163
 0.52878	  -20.0640	  -31.0215
 0.52883	  -20.0629	  -31.0267
 0.52888	  -20.0617	  -31.0319
 0.52893	  -20.0605	  -31.0371
 0.52897	  -20.0593	  -31.0422
 0.52902	  -20.0581	  -31.0475
 0.52907	  -20.0570	  -31.0526
 0.52911	  -20.0558	  -31.0578
 0.52916	  -20.0546	  -31.0630
 0.52921	  -20.0534	  -31.0682
 0.52926	  -20.0523	  -31.0734
 0.52930	  -20.0511	  -31.0786
 0.52935	  -20.0499	  -31.0838
 0.52940	  -20.0487	  -31.0890
 0.52945	  -20.0475	  -31.0942
 0.52949	  -20.0464	  -31.0994
 0.52954	  -20.0452	  -31.1046
 0.52959	  -20.0440	  -31.1098
 0.52963	  -20.0428	  -31.1150
 0.52968	  -20.0417	  -31.1202
 0.52973	  -20.0405	  -31.1254
 0.52978	  -20.0393	  -31.1306
 0.52982	  -20.0381	  -31.1358
 0.52987	  -20.0369	  -31.1410
 0.52992	  -20.0358	  -31.1462
 0.52997	  -20.0346	  -31.1514
 0.53001	  -20.0334	  -31.1566
 0.53006	  -20.0322	  -31.1618
 0.53011	  -20.0311	  -31.1670
 0.53015	  -20.0299	  -31.1722
 0.53020	  -20.0287	  -31.1774
 0.53025	  -20.0275	  -31.1826
 0.53030	  -20.0263	  -31.1878
 0.53034	  -20.0252	  -31.1930
 0.53039	  -20.0240	  -31.1981
 0.53044	  -20.0228	  -31.2034
 0.53049	  -20.0216	  -31.2085
 0.53053	  -20.0205	  -31.2137
 0.53058	  -20.0193	  -31.2189
 0.53063	  -20.0181	  -31.2241
 0.53067	  -20.0169	  -31.2293
 0.53072	  -20.0157	  -31.2345
 0.53077	  -20.0146	  -31.2397
 0.53082	  -20.0134	  -31.2449
 0.53086	  -20.0122	  -31.2501
 0.53091	  -20.0110	  -31.2553
 0.53096	  -20.0098	  -31.2605
 0.53101	  -20.0087	  -31.2657
 0.53105	  -20.0075	  -31.2709
 0.53110	  -20.0063	  -31.2761
 0.53115	  -20.0051	  -31.2813
 0.53119	  -20.0039	  -31.2865
 0.53124	  -20.0028	  -31.2917
 0.53129	  -20.0016	  -31.2969
 0.53134	  -20.0004	  -31.3021
 0.53138	  -19.9992	  -31.3073
 0.53143	  -19.9981	  -31.3125
 0.53148	  -19.9969	  -31.3177
 0.53153	  -19.9957	  -31.3229
 0.53157	  -19.9945	  -31.3281
 0.53162	  -19.9933	  -31.3333
 0.53167	  -19.9922	  -31.3385
 0.53171	  -19.9910	  -31.3437
 0.53176	  -19.9898	  -31.3489
 0.53181	  -19.9886	  -31.3541
 0.53186	  -19.9875	  -31.3593
 0.53190	  -19.9863	  -31.3645
 0.53195	  -19.9851	  -31.3697
 0.53200	  -19.9839	  -31.3748
 0.53205	  -19.9827	  -31.3800
 0.53209	  -19.9816	  -31.3852
 0.53214	  -19.9804	  -31.3904
 0.53219	  -19.9792	  -31.3956
 0.53223	  -19.9780	  -31.4008
 0.53228	  -19.9769	  -31.4060
 0.53233	  -19.9757	  -31.4112
 0.53238	  -19.9745	  -31.4164
 0.53242	  -19.9733	  -31.4216
 0.53247	  -19.9721	  -31.4268
 0.53252	  -19.9710	  -31.4320
 0.53257	  -19.9698	  -31.4372
 0.53261	  -19.9686	  -31.4424
 0.53266	  -19.9674	  -31.4476
 0.53271	  -19.9663	  -31.4528
 0.53275	  -19.9651	  -31.4580
 0.53280	  -19.9639	  -31.4632
 0.53285	  -19.9627	  -31.4684
 0.53290	  -19.9615	  -31.4736
 0.53294	  -19.9604	  -31.4788
 0.53299	  -19.9592	  -31.4840
 0.53304	  -19.9580	  -31.4891
 0.53309	  -19.9568	  -31.4944
 0.53313	  -19.9557	  -31.4995
 0.53318	  -19.9545	  -31.5047
 0.53323	  -19.9533	  -31.5099
 0.53327	  -19.9521	  -31.5151
 0.53332	  -19.9509	  -31.5203
 0.53337	  -19.9498	  -31.5255
 0.53342	  -19.9486	  -31.5307
 0.53346	  -19.9474	  -31.5359
 0.53351	  -19.9462	  -31.5411
 0.53356	  -19.9451	  -31.5463
 0.53361	  -19.9439	  -31.5515
 0.53365	  -19.9427	  -31.5567
 0.53370	  -19.9415	  -31.5619
 0.53375	  -19.9404	  -31.5670
 0.53379	  -19.9392	  -31.5722
 0.53384	  -19.9380	  -31.5774
 0.53389	  -19.9368	  -31.5826
 0.53394	  -19.9356	  -31.5878
 0.53398	  -19.9345	  -31.5930
 0.53403	  -19.9333	  -31.5982
 0.53408	  -19.9321	  -31.6034
 0.53413	  -19.9309	  -31.6086
 0.53417	  -19.9298	  -31.6138
 0.53422	  -19.9286	  -31.6190
 0.53427	  -19.9274	  -31.6242
 0.53431	  -19.9262	  -31.6293
 0.53436	  -19.9251	  -31.6345
 0.53441	  -19.9239	  -31.6397
 0.53446	  -19.9227	  -31.6449
 0.53450	  -19.9215	  -31.6501
 0.53455	  -19.9204	  -31.6553
 0.53460	  -19.9192	  -31.6605
 0.53465	  -19.9180	  -31.6657
 0.53469	  -19.9168	  -31.6709
 0.53474	  -19.9157	  -31.6760
 0.53479	  -19.9145	  -31.6812
 0.53483	  -19.9133	  -31.6864
 0.53488	  -19.9121	  -31.6916
 0.53493	  -19.9109	  -31.6968
 0.53498	  -19.9098	  -31.7020
 0.53502	  -19.9086	  -31.7072
 0.53507	  -19.9074	  -31.7123
 0.53512	  -19.9062	  -31.7175
 0.53517	  -19.9051	  -31.7227
 0.53521	  -19.9039	  -31.7279
 0.53526	  -19.9027	  -31.7331
 0.53531	  -19.9016	  -31.7383
 0.53535	  -19.9004	  -31.7434
 0.53540	  -19.8992	  -31.7486
 0.53545	  -19.8980	  -31.7538
 0.53550	  -19.8969	  -31.7590
 0.53554	  -19.8957	  -31.7642
 0.53559	  -19.8945	  -31.7694
 0.53564	  -19.8933	  -31.7746
 0.53569	  -19.8922	  -31.7797
 0.53573	  -19.8910	  -31.7849
 0.53578	  -19.8898	  -31.7901
 0.53583	  -19.8886	  -31.7953
 0.53588	  -19.8875	  -31.8005
 0.53592	  -19.8863	  -31.8056
 0.53597	  -19.8851	  -31.8108
 0.53602	  -19.8839	  -31.8160
 0.53606	  -19.8828	  -31.8212
 0.53611	  -19.8816	  -31.8264
 0.53616	  -19.8804	  -31.8315
 0.53621	  -19.8792	  -31.8367
 0.53625	  -19.8781	  -31.8419
 0.53630	  -19.8769	  -31.8471
 0.53635	  -19.8757	  -31.8522
 0.53640	  -19.8745	  -31.8574
 0.53644	  -19.8734	  -31.8626
 0.53649	  -19.8722	  -31.8678
 0.53654	  -19.8710	  -31.8729
 0.53658	  -19.8698	  -31.8781
 0.53663	  -19.8687	  -31.8833
 0.53668	  -19.8675	  -31.8885
 0.53673	  -19.8663	  -31.8936
 0.53677	  -19.8652	  -31.8988
 0.53682	  -19.8640	  -31.9040
 0.53687	  -19.8628	  -31.9092
 0.53692	  -19.8616	  -31.9143
 0.53696	  -19.8605	  -31.9195
 0.53701	  -19.8593	  -31.9247
 0.53706	  -19.8581	  -31.9298
 0.53710	  -19.8570	  -31.9350
 0.53715	  -19.8558	  -31.9402
 0.53720	  -19.8546	  -31.9454
 0.53725	  -19.8534	  -31.9505
 0.53729	  -19.8523	  -31.9557
 0.53734	  -19.8511	  -31.9609
 0.53739	  -19.8499	  -31.9660
 0.53744	  -19.8487	  -31.9712
 0.53748	  -19.8476	  -31.9764
 0.53753	  -19.8464	  -31.9815
 0.53758	  -19.8452	  -31.9867
 0.53762	  -19.8441	  -31.9919
 0.53767	  -19.8429	  -31.9970
 0.53772	  -19.8417	  -32.0022
 0.53777	  -19.8406	  -32.0074
 0.53781	  -19.8394	  -32.0125
 0.53786	  -19.8382	  -32.0177
 0.53791	  -19.8370	  -32.0229
 0.53796	  -19.8359	  -32.0280
 0.53800	  -19.8347	  -32.0332
 0.53805	  -19.8335	  -32.0384
 0.53810	  -19.8324	  -32.0435
 0.53814	  -19.8312	  -32.0487
 0.53819	  -19.8300	  -32.0538
 0.53824	  -19.8288	  -32.0590
 0.53829	  -19.8277	  -32.0641
 0.53833	  -19.8265	  -32.0693
 0.53838	  -19.8253	  -32.0745
 0.53843	  -19.8242	  -32.0796
 0.53848	  -19.8230	  -32.0848
 0.53852	  -19.8218	  -32.0899
 0.53857	  -19.8207	  -32.0951
 0.53862	  -19.8195	  -32.1003
 0.53866	  -19.8183	  -32.1054
 0.53871	  -19.8172	  -32.1106
 0.53876	  -19.8160	  -32.1157
 0.53881	  -19.8148	  -32.1209
 0.53885	  -19.8136	  -32.1260
 0.53890	  -19.8125	  -32.1312
 0.53895	  -19.8113	  -32.1363
 0.53900	  -19.8102	  -32.1415
 0.53904	  -19.8090	  -32.1467
 0.53909	  -19.8078	  -32.1518
 0.53914	  -19.8067	  -32.1570
 0.53918	  -19.8055	  -32.1621
 0.53923	  -19.8043	  -32.1673
 0.53928	  -19.8031	  -32.1724
 0.53933	  -19.8020	  -32.1775
 0.53937	  -19.8008	  -32.1827
 0.53942	  -19.7996	  -32.1878
 0.53947	  -19.7985	  -32.1930
 0.53952	  -19.7973	  -32.1981
 0.53956	  -19.7961	  -32.2033
 0.53961	  -19.7950	  -32.2084
 0.53966	  -19.7938	  -32.2136
 0.53970	  -19.7926	  -32.2187
 0.53975	  -19.7915	  -32.2239
 0.53980	  -19.7903	  -32.2290
 0.53985	  -19.7891	  -32.2341
 0.53989	  -19.7880	  -32.2393
 0.53994	  -19.7868	  -32.2444
 0.53999	  -19.7857	  -32.2496
 0.54004	  -19.7845	  -32.2547
 0.54008	  -19.7833	  -32.2599
 0.54013	  -19.7822	  -32.2650
 0.54018	  -19.7810	  -32.2701
 0.54022	  -19.7798	  -32.2753
 0.54027	  -19.7787	  -32.2804
 0.54032	  -19.7775	  -32.2856
 0.54037	  -19.7763	  -32.2907
 0.54041	  -19.7752	  -32.2958
 0.54046	  -19.7740	  -32.3010
 0.54051	  -19.7728	  -32.3061
 0.54056	  -19.7717	  -32.3113
 0.54060	  -19.7705	  -32.3164
 0.54065	  -19.7693	  -32.3215
 0.54070	  -19.7682	  -32.3267
 0.54074	  -19.7670	  -32.3318
 0.54079	  -19.7659	  -32.3369
 0.54084	  -19.7647	  -32.3421
 0.54089	  -19.7635	  -32.3472
 0.54093	  -19.7624	  -32.3523
 0.54098	  -19.7612	  -32.3574
 0.54103	  -19.7600	  -32.3626
 0.54108	  -19.7589	  -32.3677
 0.54112	  -19.7577	  -32.3728
 0.54117	  -19.7566	  -32.3780
 0.54122	  -19.7554	  -32.3831
 0.54126	  -19.7542	  -32.3882
 0.54131	  -19.7531	  -32.3933
 0.54136	  -19.7519	  -32.3985
 0.54141	  -19.7507	  -32.4036
 0.54145	  -19.7496	  -32.4087
 0.54150	  -19.7484	  -32.4138
 0.54155	  -19.7473	  -32.4190
 0.54160	  -19.7461	  -32.4241
 0.54164	  -19.7449	  -32.4292
 0.54169	  -19.7438	  -32.4343
 0.54174	  -19.7426	  -32.4395
 0.54178	  -19.7415	  -32.4446
 0.54183	  -19.7403	  -32.4497
 0.54188	  -19.7391	  -32.4548
 0.54193	  -19.7380	  -32.4599
 0.54197	  -19.7368	  -32.4651
 0.54202	  -19.7356	  -32.4702
 0.54207	  -19.7345	  -32.4753
 0.54212	  -19.7333	  -32.4804
 0.54216	  -19.7322	  -32.4855
 0.54221	  -19.7310	  -32.4907
 0.54226	  -19.7298	  -32.4958
 0.54231	  -19.7287	  -32.5009
 0.54235	  -19.7275	  -32.5060
 0.54240	  -19.7264	  -32.5111
 0.54245	  -19.7252	  -32.5162
 0.54249	  -19.7240	  -32.5213
 0.54254	  -19.7229	  -32.5265
 0.54259	  -19.7217	  -32.5316
 0.54264	  -19.7206	  -32.5367
 0.54268	  -19.7194	  -32.5418
 0.54273	  -19.7183	  -32.5469
 0.54278	  -19.7171	  -32.5520
 0.54283	  -19.7159	  -32.5571
 0.54287	  -19.7148	  -32.5622
 0.54292	  -19.7136	  -32.5673
 0.54297	  -19.7125	  -32.5725
 0.54301	  -19.7113	  -32.5776
 0.54306	  -19.7101	  -32.5827
 0.54311	  -19.7090	  -32.5878
 0.54316	  -19.7078	  -32.5929
 0.54320	  -19.7067	  -32.5980
 0.54325	  -19.7055	  -32.6031
 0.54330	  -19.7044	  -32.6082
 0.54335	  -19.7032	  -32.6133
 0.54339	  -19.7020	  -32.6184
 0.54344	  -19.7009	  -32.6235
 0.54349	  -19.6997	  -32.6286
 0.54353	  -19.6986	  -32.6337
 0.54358	  -19.6974	  -32.6388
 0.54363	  -19.6963	  -32.6439
 0.54368	  -19.6951	  -32.6490
 0.54372	  -19.6940	  -32.6541
 0.54377	  -19.6928	  -32.6592
 0.54382	  -19.6916	  -32.6643
 0.54387	  -19.6905	  -32.6694
 0.54391	  -19.6893	  -32.6745
 0.54396	  -19.6882	  -32.6796
 0.54401	  -19.6870	  -32.6847
 0.54405	  -19.6859	  -32.6898
 0.54410	  -19.6847	  -32.6949
 0.54415	  -19.6836	  -32.7000
 0.54420	  -19.6824	  -32.7051
 0.54424	  -19.6812	  -32.7102
 0.54429	  -19.6801	  -32.7153
 0.54434	  -19.6789	  -32.7204
 0.54439	  -19.6778	  -32.7255
 0.54443	  -19.6766	  -32.7306
 0.54448	  -19.6755	  -32.7357
 0.54453	  -19.6743	  -32.7407
 0.54457	  -19.6732	  -32.7458
 0.54462	  -19.6720	  -32.7509
 0.54467	  -19.6709	  -32.7560
 0.54472	  -19.6697	  -32.7611
 0.54476	  -19.6685	  -32.7662
 0.54481	  -19.6674	  -32.7713
 0.54486	  -19.6662	  -32.7764
 0.54491	  -19.6651	  -32.7815
 0.54495	  -19.6639	  -32.7865
 0.54500	  -19.6628	  -32.7916
 0.54505	  -19.6616	  -32.7967
 0.54509	  -19.6605	  -32.8018
 0.54514	  -19.6593	  -32.8069
 0.54519	  -19.6582	  -32.8120
 0.54524	  -19.6570	  -32.8171
 0.54528	  -19.6559	  -32.8222
 0.54533	  -19.6547	  -32.8272
 0.54538	  -19.6536	  -32.8323
 0.54543	  -19.6524	  -32.8374
 0.54547	  -19.6513	  -32.8425
 0.54552	  -19.6501	  -32.8476
 0.54557	  -19.6489	  -32.8526
 0.54561	  -19.6478	  -32.8577
 0.54566	  -19.6467	  -32.8628
 0.54571	  -19.6455	  -32.8679
 0.54576	  -19.6443	  -32.8730
 0.54580	  -19.6432	  -32.8780
 0.54585	  -19.6420	  -32.8831
 0.54590	  -19.6409	  -32.8882
 0.54595	  -19.6397	  -32.8933
 0.54599	  -19.6386	  -32.8983
 0.54604	  -19.6374	  -32.9034
 0.54609	  -19.6363	  -32.9085
 0.54613	  -19.6351	  -32.9136
 0.54618	  -19.6340	  -32.9186
 0.54623	  -19.6328	  -32.9237
 0.54628	  -19.6317	  -32.9288
 0.54632	  -19.6305	  -32.9339
 0.54637	  -19.6294	  -32.9389
 0.54642	  -19.6282	  -32.9440
 0.54647	  -19.6271	  -32.9491
 0.54651	  -19.6259	  -32.9542
 0.54656	  -19.6248	  -32.9592
 0.54661	  -19.6236	  -32.9643
 0.54665	  -19.6225	  -32.9694
 0.54670	  -19.6213	  -32.9744
 0.54675	  -19.6202	  -32.9795
 0.54680	  -19.6190	  -32.9846
 0.54684	  -19.6179	  -32.9896
 0.54689	  -19.6167	  -32.9947
 0.54694	  -19.6156	  -32.9998
 0.54699	  -19.6145	  -33.0048
 0.54703	  -19.6133	  -33.0099
 0.54708	  -19.6121	  -33.0150
 0.54713	  -19.6110	  -33.0200
 0.54717	  -19.6099	  -33.0251
 0.54722	  -19.6087	  -33.0302
 0.54727	  -19.6076	  -33.0352
 0.54732	  -19.6064	  -33.0403
 0.54736	  -19.6053	  -33.0454
 0.54741	  -19.6041	  -33.0504
 0.54746	  -19.6030	  -33.0555
 0.54751	  -19.6018	  -33.0606
 0.54755	  -19.6007	  -33.0656
 0.54760	  -19.5995	  -33.0707
 0.54765	  -19.5984	  -33.0757
 0.54769	  -19.5972	  -33.0808
 0.54774	  -19.5961	  -33.0859
 0.54779	  -19.5949	  -33.0909
 0.54784	  -19.5938	  -33.0960
 0.54788	  -19.5926	  -33.1011
 0.54793	  -19.5915	  -33.1061
 0.54798	  -19.5904	  -33.1112
 0.54803	  -19.5892	  -33.1162
 0.54807	  -19.5881	  -33.1213
 0.54812	  -19.5869	  -33.1264
 0.54817	  -19.5858	  -33.1314
 0.54821	  -19.5846	  -33.1365
 0.54826	  -19.5835	  -33.1415
 0.54831	  -19.5823	  -33.1466
 0.54836	  -19.5812	  -33.1516
 0.54840	  -19.5800	  -33.1567
 0.54845	  -19.5789	  -33.1617
 0.54850	  -19.5777	  -33.1668
 0.54855	  -19.5766	  -33.1719
 0.54859	  -19.5755	  -33.1769
 0.54864	  -19.5743	  -33.1820
 0.54869	  -19.5732	  -33.1870
 0.54873	  -19.5720	  -33.1921
 0.54878	  -19.5709	  -33.1971
 0.54883	  -19.5697	  -33.2022
 0.54888	  -19.5686	  -33.2072
 0.54892	  -19.5674	  -33.2123
 0.54897	  -19.5663	  -33.2173
 0.54902	  -19.5651	  -33.2224
 0.54907	  -19.5640	  -33.2274
 0.54911	  -19.5629	  -33.2325
 0.54916	  -19.5617	  -33.2375
 0.54921	  -19.5606	  -33.2426
 0.54926	  -19.5594	  -33.2476
 0.54930	  -19.5583	  -33.2527
 0.54935	  -19.5571	  -33.2577
 0.54940	  -19.5560	  -33.2628
 0.54944	  -19.5548	  -33.2678
 0.54949	  -19.5537	  -33.2729
 0.54954	  -19.5526	  -33.2779
 0.54959	  -19.5514	  -33.2830
 0.54963	  -19.5503	  -33.2880
 0.54968	  -19.5491	  -33.2931
 0.54973	  -19.5480	  -33.2981
 0.54978	  -19.5468	  -33.3032
 0.54982	  -19.5457	  -33.3082
 0.54987	  -19.5445	  -33.3132
 0.54992	  -19.5434	  -33.3183
 0.54996	  -19.5423	  -33.3233
 0.55001	  -19.5411	  -33.3284
 0.55006	  -19.5400	  -33.3334
 0.55011	  -19.5388	  -33.3385
 0.55015	  -19.5377	  -33.3435
 0.55020	  -19.5365	  -33.3486
 0.55025	  -19.5354	  -33.3536
 0.55030	  -19.5343	  -33.3586
 0.55034	  -19.5331	  -33.3637
 0.55039	  -19.5320	  -33.3687
 0.55044	  -19.5308	  -33.3738
 0.55048	  -19.5297	  -33.3788
 0.55053	  -19.5285	  -33.3839
 0.55058	  -19.5274	  -33.3889
 0.55063	  -19.5263	  -33.3939
 0.55067	  -19.5251	  -33.3990
 0.55072	  -19.5240	  -33.4040
 0.55077	  -19.5228	  -33.4091
 0.55082	  -19.5217	  -33.4141
 0.55086	  -19.5205	  -33.4192
 0.55091	  -19.5194	  -33.4242
 0.55096	  -19.5183	  -33.4292
 0.55100	  -19.5171	  -33.4343
 0.55105	  -19.5160	  -33.4393
 0.55110	  -19.5148	  -33.4443
 0.55115	  -19.5137	  -33.4494
 0.55119	  -19.5125	  -33.4544
 0.55124	  -19.5114	  -33.4595
 0.55129	  -19.5103	  -33.4645
 0.55134	  -19.5091	  -33.4695
 0.55138	  -19.5080	  -33.4746
 0.55143	  -19.5068	  -33.4796
 0.55148	  -19.5057	  -33.4847
 0.55152	  -19.5045	  -33.4897
 0.55157	  -19.5034	  -33.4947
 0.55162	  -19.5023	  -33.4998
 0.55167	  -19.5011	  -33.5048
 0.55171	  -19.5000	  -33.5098
 0.55176	  -19.4988	  -33.5149
 0.55181	  -19.4977	  -33.5199
 0.55186	  -19.4966	  -33.5249
 0.55190	  -19.4954	  -33.5300
 0.55195	  -19.4943	  -33.5350
 0.55200	  -19.4931	  -33.5400
 0.55204	  -19.4920	  -33.5451
 0.55209	  -19.4908	  -33.5501
 0.55214	  -19.4897	  -33.5551
 0.55219	  -19.4886	  -33.5602
 0.55223	  -19.4874	  -33.5652
 0.55228	  -19.4863	  -33.5703
 0.55233	  -19.4852	  -33.5753
 0.55238	  -19.4840	  -33.5803
 0.55242	  -19.4829	  -33.5853
 0.55247	  -19.4817	  -33.5904
 0.55252	  -19.4806	  -33.5954
 0.55256	  -19.4794	  -33.6005
 0.55261	  -19.4783	  -33.6055
 0.55266	  -19.4772	  -33.6105
 0.55271	  -19.4760	  -33.6155
 0.55275	  -19.4749	  -33.6206
 0.55280	  -19.4737	  -33.6256
 0.55285	  -19.4726	  -33.6306
 0.55290	  -19.4715	  -33.6357
 0.55294	  -19.4703	  -33.6407
 0.55299	  -19.4692	  -33.6457
 0.55304	  -19.4680	  -33.6508
 0.55308	  -19.4669	  -33.6558
 0.55313	  -19.4658	  -33.6608
 0.55318	  -19.4646	  -33.6659
 0.55323	  -19.4635	  -33.6709
 0.55327	  -19.4623	  -33.6759
 0.55332	  -19.4612	  -33.6810
 0.55337	  -19.4601	  -33.6860
 0.55342	  -19.4589	  -33.6910
 0.55346	  -19.4578	  -33.6960
 0.55351	  -19.4566	  -33.7011
 0.55356	  -19.4555	  -33.7061
 0.55360	  -19.4544	  -33.7111
 0.55365	  -19.4532	  -33.7162
 0.55370	  -19.4521	  -33.7212
 0.55375	  -19.4509	  -33.7262
 0.55379	  -19.4498	  -33.7313
 0.55384	  -19.4487	  -33.7363
 0.55389	  -19.4475	  -33.7413
 0.55394	  -19.4464	  -33.7463
 0.55398	  -19.4452	  -33.7514
 0.55403	  -19.4441	  -33.7564
 0.55408	  -19.4430	  -33.7614
 0.55412	  -19.4418	  -33.7664
 0.55417	  -19.4407	  -33.7715
 0.55422	  -19.4395	  -33.7765
 0.55427	  -19.4384	  -33.7815
 0.55431	  -19.4373	  -33.7866
 0.55436	  -19.4361	  -33.7916
 0.55441	  -19.4350	  -33.7966
 0.55446	  -19.4338	  -33.8017
 0.55450	  -19.4327	  -33.8067
 0.55455	  -19.4316	  -33.8117
 0.55460	  -19.4304	  -33.8167
 0.55464	  -19.4293	  -33.8218
 0.55469	  -19.4281	  -33.8268
 0.55474	  -19.4270	  -33.8318
 0.55479	  -19.4259	  -33.8368
 0.55483	  -19.4247	  -33.8419
 0.55488	  -19.4236	  -33.8469
 0.55493	  -19.4224	  -33.8519
 0.55498	  -19.4213	  -33.8569
 0.55502	  -19.4202	  -33.8620
 0.55507	  -19.4190	  -33.8670
 0.55512	  -19.4179	  -33.8720
 0.55516	  -19.4167	  -33.8770
 0.55521	  -19.4156	  -33.8821
 0.55526	  -19.4145	  -33.8871
 0.55531	  -19.4133	  -33.8921
 0.55535	  -19.4122	  -33.8972
 0.55540	  -19.4110	  -33.9022
 0.55545	  -19.4099	  -33.9072
 0.55550	  -19.4088	  -33.9122
 0.55554	  -19.4076	  -33.9173
 0.55559	  -19.4065	  -33.9223
 0.55564	  -19.4053	  -33.9273
 0.55568	  -19.4042	  -33.9323
 0.55573	  -19.4031	  -33.9374
 0.55578	  -19.4019	  -33.9424
 0.55583	  -19.4008	  -33.9474
 0.55587	  -19.3997	  -33.9524
 0.55592	  -19.3985	  -33.9575
 0.55597	  -19.3974	  -33.9625
 0.55602	  -19.3962	  -33.9675
 0.55606	  -19.3951	  -33.9725
 0.55611	  -19.3940	  -33.9776
 0.55616	  -19.3928	  -33.9826
 0.55621	  -19.3917	  -33.9876
 0.55625	  -19.3905	  -33.9926
 0.55630	  -19.3894	  -33.9977
 0.55635	  -19.3883	  -34.0027
 0.55639	  -19.3871	  -34.0077
 0.55644	  -19.3860	  -34.0127
 0.55649	  -19.3849	  -34.0178
 0.55654	  -19.3837	  -34.0228
 0.55658	  -19.3826	  -34.0278
 0.55663	  -19.3814	  -34.0329
 0.55668	  -19.3803	  -34.0379
 0.55673	  -19.3791	  -34.0429
 0.55677	  -19.3780	  -34.0479
 0.55682	  -19.3769	  -34.0530
 0.55687	  -19.3757	  -34.0580
 0.55691	  -19.3746	  -34.0630
 0.55696	  -19.3735	  -34.0680
 0.55701	  -19.3723	  -34.0731
 0.55706	  -19.3712	  -34.0781
 0.55710	  -19.3700	  -34.0831
 0.55715	  -19.3689	  -34.0881
 0.55720	  -19.3678	  -34.0932
 0.55725	  -19.3666	  -34.0982
 0.55729	  -19.3655	  -34.1032
 0.55734	  -19.3643	  -34.1082
 0.55739	  -19.3632	  -34.1133
 0.55743	  -19.3621	  -34.1183
 0.55748	  -19.3609	  -34.1233
 0.55753	  -19.3598	  -34.1283
 0.55758	  -19.3587	  -34.1334
 0.55762	  -19.3575	  -34.1384
 0.55767	  -19.3564	  -34.1434
 0.55772	  -19.3552	  -34.1484
 0.55777	  -19.3541	  -34.1534
 0.55781	  -19.3529	  -34.1585
 0.55786	  -19.3518	  -34.1635
 0.55791	  -19.3507	  -34.1685
 0.55795	  -19.3495	  -34.1735
 0.55800	  -19.3484	  -34.1786
 0.55805	  -19.3473	  -34.1836
 0.55810	  -19.3461	  -34.1886
 0.55814	  -19.3450	  -34.1936
 0.55819	  -19.3438	  -34.1987
 0.55824	  -19.3427	  -34.2037
 0.55829	  -19.3416	  -34.2087
 0.55833	  -19.3404	  -34.2137
 0.55838	  -19.3393	  -34.2188
 0.55843	  -19.3381	  -34.2238
 0.55847	  -19.3370	  -34.2288
 0.55852	  -19.3359	  -34.2338
 0.55857	  -19.3347	  -34.2389
 0.55862	  -19.3336	  -34.2439
 0.55866	  -19.3325	  -34.2489
 0.55871	  -19.3313	  -34.2539
 0.55876	  -19.3302	  -34.2590
 0.55881	  -19.3290	  -34.2640
 0.55885	  -19.3279	  -34.2690
 0.55890	  -19.3268	  -34.2740
 0.55895	  -19.3256	  -34.2791
 0.55899	  -19.3245	  -34.2841
 0.55904	  -19.3233	  -34.2891
 0.55909	  -19.3222	  -34.2941
 0.55914	  -19.3211	  -34.2992
 0.55918	  -19.3199	  -34.3042
 0.55923	  -19.3188	  -34.3092
 0.55928	  -19.3177	  -34.3142
 0.55933	  -19.3165	  -34.3193
 0.55937	  -19.3154	  -34.3243
 0.55942	  -19.3142	  -34.3293
 0.55947	  -19.3131	  -34.3343
 0.55951	  -19.3119	  -34.3394
 0.55956	  -19.3108	  -34.3444
 0.55961	  -19.3097	  -34.3494
 0.55966	  -19.3085	  -34.3544
 0.55970	  -19.3074	  -34.3595
 0.55975	  -19.3063	  -34.3645
 0.55980	  -19.3051	  -34.3695
 0.55985	  -19.3040	  -34.3745
 0.55989	  -19.3028	  -34.3796
 0.55994	  -19.3017	  -34.3846
 0.55999	  -19.3006	  -34.3896
 0.56003	  -19.2994	  -34.3946
 0.56008	  -19.2983	  -34.3997
 0.56013	  -19.2971	  -34.4047
 0.56018	  -19.2960	  -34.4097
 0.56022	  -19.2949	  -34.4147
 0.56027	  -19.2937	  -34.4197
 0.56032	  -19.2926	  -34.4248
 0.56037	  -19.2915	  -34.4298
 0.56041	  -19.2903	  -34.4348
 0.56046	  -19.2892	  -34.4398
 0.56051	  -19.2880	  -34.4449
 0.56055	  -19.2869	  -34.4499
 0.56060	  -19.2858	  -34.4549
 0.56065	  -19.2846	  -34.4599
 0.56070	  -19.2835	  -34.4650
 0.56074	  -19.2823	  -34.4700
 0.56079	  -19.2812	  -34.4750
 0.56084	  -19.2801	  -34.4800
 0.56089	  -19.2789	  -34.4851
 0.56093	  -19.2778	  -34.4901
 0.56098	  -19.2767	  -34.4951
 0.56103	  -19.2755	  -34.5001
 0.56107	  -19.2744	  -34.5051
 0.56112	  -19.2732	  -34.5102
 0.56117	  -19.2721	  -34.5152
 0.56122	  -19.2710	  -34.5202
 0.56126	  -19.2698	  -34.5252
 0.56131	  -19.2687	  -34.5303
 0.56136	  -19.2675	  -34.5353
 0.56141	  -19.2664	  -34.5403
 0.56145	  -19.2653	  -34.5453
 0.56150	  -19.2641	  -34.5504
 0.56155	  -19.2630	  -34.5554
 0.56159	  -19.2618	  -34.5604
 0.56164	  -19.2607	  -34.5654
 0.56169	  -19.2596	  -34.5704
 0.56174	  -19.2584	  -34.5755
 0.56178	  -19.2573	  -34.5805
 0.56183	  -19.2562	  -34.5855
 0.56188	  -19.2550	  -34.5905
 0.56193	  -19.2539	  -34.5955
 0.56197	  -19.2527	  -34.6006
 0.56202	  -19.2516	  -34.6056
 0.56207	  -19.2505	  -34.6106
 0.56211	  -19.2493	  -34.6156
 0.56216	  -19.2482	  -34.6206
 0.56221	  -19.2471	  -34.6257
 0.56226	  -19.2459	  -34.6307
 0.56230	  -19.2448	  -34.6357
 0.56235	  -19.2436	  -34.6407
 0.56240	  -19.2425	  -34.6458
 0.56245	  -19.2414	  -34.6508
 0.56249	  -19.2402	  -34.6558
 0.56254	  -19.2391	  -34.6608
 0.56259	  -19.2380	  -34.6658
 0.56263	  -19.2368	  -34.6709
 0.56268	  -19.2357	  -34.6759
 0.56273	  -19.2345	  -34.6809
 0.56278	  -19.2334	  -34.6859
 0.56282	  -19.2323	  -34.6909
 0.56287	  -19.2311	  -34.6960
 0.56292	  -19.2300	  -34.7010
 0.56297	  -19.2289	  -34.7060
 0.56301	  -19.2277	  -34.7110
 0.56306	  -19.2266	  -34.7160
 0.56311	  -19.2254	  -34.7210
 0.56316	  -19.2243	  -34.7261
 0.56320	  -19.2232	  -34.7311
 0.56325	  -19.2220	  -34.7361
 0.56330	  -19.2209	  -34.7411
 0.56334	  -19.2198	  -34.7461
 0.56339	  -19.2186	  -34.7512
 0.56344	  -19.2175	  -34.7562
 0.56349	  -19.2163	  -34.7612
 0.56353	  -19.2152	  -34.7662
 0.56358	  -19.2141	  -34.7712
 0.56363	  -19.2129	  -34.7762
 0.56368	  -19.2118	  -34.7813
 0.56372	  -19.2107	  -34.7863
 0.56377	  -19.2095	  -34.7913
 0.56382	  -19.2084	  -34.7963
 0.56386	  -19.2072	  -34.8013
 0.56391	  -19.2061	  -34.8063
 0.56396	  -19.2050	  -34.8114
 0.56401	  -19.2038	  -34.8164
 0.56405	  -19.2027	  -34.8214
 0.56410	  -19.2016	  -34.8264
 0.56415	  -19.2004	  -34.8314
 0.56420	  -19.1993	  -34.8364
 0.56424	  -19.1981	  -34.8414
 0.56429	  -19.1970	  -34.8465
 0.56434	  -19.1959	  -34.8515
 0.56438	  -19.1947	  -34.8565
 0.56443	  -19.1936	  -34.8615
 0.56448	  -19.1925	  -34.8665
 0.56453	  -19.1913	  -34.8715
 0.56457	  -19.1902	  -34.8765
 0.56462	  -19.1891	  -34.8815
 0.56467	  -19.1879	  -34.8866
 0.56472	  -19.1868	  -34.8916
 0.56476	  -19.1856	  -34.8966
 0.56481	  -19.1845	  -34.9016
 0.56486	  -19.1834	  -34.9066
 0.56490	  -19.1822	  -34.9116
 0.56495	  -19.1811	  -34.9166
 0.56500	  -19.1800	  -34.9216
 0.56505	  -19.1788	  -34.9266
 0.56509	  -19.1777	  -34.9316
 0.56514	  -19.1766	  -34.9367
 0.56519	  -19.1754	  -34.9417
 0.56524	  -19.1743	  -34.9467
 0.56528	  -19.1732	  -34.9517
 0.56533	  -19.1720	  -34.9567
 0.56538	  -19.1709	  -34.9617
 0.56542	  -19.1698	  -34.9667
 0.56547	  -19.1686	  -34.9717
 0.56552	  -19.1675	  -34.9767
 0.56557	  -19.1664	  -34.9817
 0.56561	  -19.1652	  -34.9867
 0.56566	  -19.1641	  -34.9917
 0.56571	  -19.1629	  -34.9967
 0.56576	  -19.1618	  -35.0017
 0.56580	  -19.1607	  -35.0067
 0.56585	  -19.1595	  -35.0117
 0.56590	  -19.1584	  -35.0168
 0.56594	  -19.1573	  -35.0218
 0.56599	  -19.1561	  -35.0268
 0.56604	  -19.1550	  -35.0318
 0.56609	  -19.1539	  -35.0368
 0.56613	  -19.1527	  -35.0418
 0.56618	  -19.1516	  -35.0468
 0.56623	  -19.1505	  -35.0518
 0.56628	  -19.1493	  -35.0568
 0.56632	  -19.1482	  -35.0618
 0.56637	  -19.1471	  -35.0668
 0.56642	  -19.1459	  -35.0718
 0.56646	  -19.1448	  -35.0768
 0.56651	  -19.1437	  -35.0818
 0.56656	  -19.1425	  -35.0868
 0.56661	  -19.1414	  -35.0918
 0.56665	  -19.1403	  -35.0968
 0.56670	  -19.1391	  -35.1018
 0.56675	  -19.1380	  -35.1067
 0.56680	  -19.1369	  -35.1117
 0.56684	  -19.1357	  -35.1167
 0.56689	  -19.1346	  -35.1217
 0.56694	  -19.1335	  -35.1267
 0.56698	  -19.1323	  -35.1317
 0.56703	  -19.1312	  -35.1367
 0.56708	  -19.1301	  -35.1417
 0.56713	  -19.1289	  -35.1467
 0.56717	  -19.1278	  -35.1517
 0.56722	  -19.1267	  -35.1567
 0.56727	  -19.1256	  -35.1617
 0.56732	  -19.1244	  -35.1667
 0.56736	  -19.1233	  -35.1717
 0.56741	  -19.1222	  -35.1767
 0.56746	  -19.1210	  -35.1816
 0.56750	  -19.1199	  -35.1866
 0.56755	  -19.1188	  -35.1916
 0.56760	  -19.1176	  -35.1966
 0.56765	  -19.1165	  -35.2016
 0.56769	  -19.1154	  -35.2066
 0.56774	  -19.1142	  -35.2116
 0.56779	  -19.1131	  -35.2165
 0.56784	  -19.1120	  -35.2215
 0.56788	  -19.1109	  -35.2265
 0.56793	  -19.1097	  -35.2315
 0.56798	  -19.1086	  -35.2365
 0.56802	  -19.1075	  -35.2415
 0.56807	  -19.1063	  -35.2465
 0.56812	  -19.1052	  -35.2514
 0.56817	  -19.1041	  -35.2564
 0.56821	  -19.1029	  -35.2614
 0.56826	  -19.1018	  -35.2664
 0.56831	  -19.1007	  -35.2714
 0.56836	  -19.0996	  -35.2763
 0.56840	  -19.0984	  -35.2813
 0.56845	  -19.0973	  -35.2863
 0.56850	  -19.0962	  -35.2913
 0.56854	  -19.0951	  -35.2963
 0.56859	  -19.0939	  -35.3012
 0.56864	  -19.0928	  -35.3062
 0.56869	  -19.0917	  -35.3112
 0.56873	  -19.0905	  -35.3162
 0.56878	  -19.0894	  -35.3211
 0.56883	  -19.0883	  -35.3261
 0.56888	  -19.0872	  -35.3311
 0.56892	  -19.0860	  -35.3361
 0.56897	  -19.0849	  -35.3410
 0.56902	  -19.0838	  -35.3460
 0.56906	  -19.0827	  -35.3510
 0.56911	  -19.0815	  -35.3559
 0.56916	  -19.0804	  -35.3609
 0.56921	  -19.0793	  -35.3659
 0.56925	  -19.0781	  -35.3708
 0.56930	  -19.0770	  -35.3758
 0.56935	  -19.0759	  -35.3808
 0.56940	  -19.0748	  -35.3857
 0.56944	  -19.0736	  -35.3907
 0.56949	  -19.0725	  -35.3957
 0.56954	  -19.0714	  -35.4006
 0.56958	  -19.0703	  -35.4056
 0.56963	  -19.0691	  -35.4106
 0.56968	  -19.0680	  -35.4155
 0.56973	  -19.0669	  -35.4205
 0.56977	  -19.0658	  -35.4254
 0.56982	  -19.0646	  -35.4304
 0.56987	  -19.0635	  -35.4354
 0.56992	  -19.0624	  -35.4403
 0.56996	  -19.0613	  -35.4453
 0.57001	  -19.0601	  -35.4502
 0.57006	  -19.0590	  -35.4552
 0.57011	  -19.0579	  -35.4602
 0.57015	  -19.0568	  -35.4651
 0.57020	  -19.0556	  -35.4701
 0.57025	  -19.0545	  -35.4750
 0.57029	  -19.0534	  -35.4800
 0.57034	  -19.0523	  -35.4849
 0.57039	  -19.0512	  -35.4899
 0.57044	  -19.0500	  -35.4948
 0.57048	  -19.0489	  -35.4998
 0.57053	  -19.0478	  -35.5047
 0.57058	  -19.0467	  -35.5097
 0.57063	  -19.0455	  -35.5146
 0.57067	  -19.0444	  -35.5196
 0.57072	  -19.0433	  -35.5245
 0.57077	  -19.0422	  -35.5295
 0.57081	  -19.0411	  -35.5344
 0.57086	  -19.0399	  -35.5394
 0.57091	  -19.0388	  -35.5443
 0.57096	  -19.0377	  -35.5493
 0.57100	  -19.0366	  -35.5542
 0.57105	  -19.0355	  -35.5592
 0.57110	  -19.0343	  -35.5641
 0.57115	  -19.0332	  -35.5690
 0.57119	  -19.0321	  -35.5740
 0.57124	  -19.0310	  -35.5789
 0.57129	  -19.0298	  -35.5839
 0.57133	  -19.0287	  -35.5888
 0.57138	  -19.0276	  -35.5938
 0.57143	  -19.0265	  -35.5987
 0.57148	  -19.0254	  -35.6036
 0.57152	  -19.0243	  -35.6086
 0.57157	  -19.0231	  -35.6135
 0.57162	  -19.0220	  -35.6184
 0.57167	  -19.0209	  -35.6234
 0.57171	  -19.0198	  -35.6283
 0.57176	  -19.0187	  -35.6332
 0.57181	  -19.0175	  -35.6382
 0.57185	  -19.0164	  -35.6431
 0.57190	  -19.0153	  -35.6480
 0.57195	  -19.0142	  -35.6530
 0.57200	  -19.0131	  -35.6579
 0.57204	  -19.0119	  -35.6628
 0.57209	  -19.0108	  -35.6678
 0.57214	  -19.0097	  -35.6727
 0.57219	  -19.0086	  -35.6776
 0.57223	  -19.0075	  -35.6826
 0.57228	  -19.0064	  -35.6875
 0.57233	  -19.0053	  -35.6924
 0.57237	  -19.0041	  -35.6973
 0.57242	  -19.0030	  -35.7023
 0.57247	  -19.0019	  -35.7072
 0.57252	  -19.0008	  -35.7121
 0.57256	  -18.9997	  -35.7170
 0.57261	  -18.9986	  -35.7220
 0.57266	  -18.9974	  -35.7269
 0.57271	  -18.9963	  -35.7318
 0.57275	  -18.9952	  -35.7367
 0.57280	  -18.9941	  -35.7416
 0.57285	  -18.9930	  -35.7466
 0.57289	  -18.9919	  -35.7515
 0.57294	  -18.9907	  -35.7564
 0.57299	  -18.9896	  -35.7613
 0.57304	  -18.9885	  -35.7662
 0.57308	  -18.9874	  -35.7712
 0.57313	  -18.9863	  -35.7761
 0.57318	  -18.9852	  -35.7810
 0.57323	  -18.9841	  -35.7859
 0.57327	  -18.9829	  -35.7908
 0.57332	  -18.9818	  -35.7957
 0.57337	  -18.9807	  -35.8007
 0.57341	  -18.9796	  -35.8056
 0.57346	  -18.9785	  -35.8105
 0.57351	  -18.9774	  -35.8154
 0.57356	  -18.9763	  -35.8203
 0.57360	  -18.9751	  -35.8252
 0.57365	  -18.9740	  -35.8301
 0.57370	  -18.9729	  -35.8351
 0.57375	  -18.9718	  -35.8400
 0.57379	  -18.9707	  -35.8449
 0.57384	  -18.9696	  -35.8498
 0.57389	  -18.9685	  -35.8547
 0.57393	  -18.9673	  -35.8596
 0.57398	  -18.9662	  -35.8645
 0.57403	  -18.9651	  -35.8694
 0.57408	  -18.9640	  -35.8743
 0.57412	  -18.9629	  -35.8792
 0.57417	  -18.9618	  -35.8841
 0.57422	  -18.9607	  -35.8890
 0.57427	  -18.9596	  -35.8939
 0.57431	  -18.9585	  -35.8989
 0.57436	  -18.9574	  -35.9038
 0.57441	  -18.9562	  -35.9087
 0.57445	  -18.9551	  -35.9136
 0.57450	  -18.9540	  -35.9185
 0.57455	  -18.9529	  -35.9234
 0.57460	  -18.9518	  -35.9283
 0.57464	  -18.9507	  -35.9332
 0.57469	  -18.9496	  -35.9381
 0.57474	  -18.9485	  -35.9430
 0.57479	  -18.9474	  -35.9479
 0.57483	  -18.9462	  -35.9528
 0.57488	  -18.9451	  -35.9577
 0.57493	  -18.9440	  -35.9626
 0.57497	  -18.9429	  -35.9675
 0.57502	  -18.9418	  -35.9724
 0.57507	  -18.9407	  -35.9773
 0.57512	  -18.9396	  -35.9822
 0.57516	  -18.9385	  -35.9871
 0.57521	  -18.9373	  -35.9920
 0.57526	  -18.9362	  -35.9969
 0.57531	  -18.9351	  -36.0018
 0.57535	  -18.9340	  -36.0067
 0.57540	  -18.9329	  -36.0115
 0.57545	  -18.9318	  -36.0164
 0.57549	  -18.9307	  -36.0213
 0.57554	  -18.9296	  -36.0262
 0.57559	  -18.9285	  -36.0311
 0.57564	  -18.9274	  -36.0360
 0.57568	  -18.9263	  -36.0409
 0.57573	  -18.9251	  -36.0458
 0.57578	  -18.9240	  -36.0507
 0.57583	  -18.9229	  -36.0556
 0.57587	  -18.9218	  -36.0605
 0.57592	  -18.9207	  -36.0654
 0.57597	  -18.9196	  -36.0703
 0.57601	  -18.9185	  -36.0752
 0.57606	  -18.9174	  -36.0800
 0.57611	  -18.9163	  -36.0849
 0.57616	  -18.9152	  -36.0898
 0.57620	  -18.9141	  -36.0947
 0.57625	  -18.9129	  -36.0996
 0.57630	  -18.9118	  -36.1045
 0.57635	  -18.9107	  -36.1094
 0.57639	  -18.9096	  -36.1143
 0.57644	  -18.9085	  -36.1192
 0.57649	  -18.9074	  -36.1240
 0.57654	  -18.9063	  -36.1289
 0.57658	  -18.9052	  -36.1338
 0.57663	  -18.9041	  -36.1387
 0.57668	  -18.9030	  -36.1436
 0.57672	  -18.9019	  -36.1485
 0.57677	  -18.9008	  -36.1534
 0.57682	  -18.8997	  -36.1583
 0.57687	  -18.8986	  -36.1632
 0.57691	  -18.8974	  -36.1681
 0.57696	  -18.8963	  -36.1729
 0.57701	  -18.8952	  -36.1778
 0.57706	  -18.8941	  -36.1827
 0.57710	  -18.8930	  -36.1876
 0.57715	  -18.8919	  -36.1925
 0.57720	  -18.8908	  -36.1974
 0.57724	  -18.8897	  -36.2022
 0.57729	  -18.8886	  -36.2071
[truncated: 616,870 more chars]
