# Supplementary material for: Discovery of the most compact 3+1-type quadruple star system TIC 120362137
Source: Nat Commun. 2026 Mar 3;17:1859. doi: 10.1038/s41467-026-69223-4 (PMC12957322; doi:10.1038/s41467-026-69223-4)
Supplement: Supplementary file 13 — Source Data [file 41467_2026_69223_MOESM13_ESM.zip › SDF_Fig4d_part6.txt]

# Figure 4d
#
#SDF_Fig4d_part6.txt
#
# Residual RV data of component Aa folded according to the phase of the outer orbit. Red circles with error bars in the lower part of the plot
#
#x Orbital phase of the outer orbit (not ordered)
#y Measured minus modelled RVs of component Aa [in km/s]
#z Observational uncertainties of the measured RVs of component Aa [in km/s]
 0.96787	    7.35	    2.57
 0.97549	    0.67	    2.45
 0.98037	   -5.46	    2.50
 0.15091	   -3.77	    7.40
 0.15284	    2.40	   16.29
 0.15476	   11.01	    1.55
 0.18342	  -13.01	    9.15
 0.18436	    1.56	    5.72
 0.18630	   12.50	    5.60
 0.18720	  -15.40	    4.41
 0.18724	   -4.66	    6.44
 0.21417	   -9.29	    0.58
 0.21502	   -3.61	    1.00
 0.22566	    0.92	    0.40
 0.23614	   -0.56	    1.12
 0.23806	    2.02	    0.65
 0.23906	   -3.43	    1.35
 0.24091	   -0.23	    0.35
 0.24191	    5.63	    0.86
 0.24284	   13.16	    1.63
 0.24472	   -0.37	    0.82
 0.24473	   -6.59	    1.00
 0.24674	    3.05	   11.51
 0.24769	    1.12	    1.74
 0.25535	   -0.85	    0.72
 0.25538	   -5.78	    0.98
 0.32170	    0.71	    1.58
 0.34849	   -0.09	    1.58
 0.36955	    0.48	    1.63
 0.37625	    1.03	    1.42
 0.37815	    0.43	    1.63
 0.49130	   -9.57	    2.93
 0.49998	   -1.24	    2.99
 0.50094	   -0.09	    6.16
 0.51752	   -0.06	    1.68
 0.52140	   -0.74	    1.82
 0.53184	    1.24	    1.38
 0.53673	    2.57	    1.79
 0.54056	   -1.21	    1.61
 0.55055	   -0.39	    1.76
 0.55289	   -1.13	    1.42
 0.55443	    0.96	    1.72
 0.56156	    1.07	    1.31
 0.57117	    0.62	    1.09
 0.58172	   -1.88	    1.28
 0.60462	    4.69	    1.51
 0.62255	  -10.36	    3.68
 0.65541	   -1.13	    1.52
 0.66091	   -1.34	    3.83
 0.66559	    2.54	    1.33
 0.67162	    0.39	    1.07
 0.67355	    1.07	    1.33
 0.67651	    1.29	    1.38
 0.68403	   -1.08	    1.33
 0.69462	   -3.49	    1.62
 0.71090	    0.21	    1.68
 0.71279	    0.67	    1.51
 0.73480	   -2.24	    1.50
 0.86081	    0.51	    1.52
 0.86747	   -0.42	    1.30
 0.87609	   -0.09	    1.46
 0.89522	   -1.21	    1.21
 0.91446	   -0.99	    1.23
 0.91527	   -1.94	    1.44
 0.92107	    0.30	    0.95
 0.92578	   -0.94	    1.58
 0.93157	   -1.10	    1.25
 0.93735	   -3.55	    1.97
 0.93828	   -1.78	    1.35
 0.94872	   -1.60	    1.40
 0.95172	   -1.35	    1.53
 0.96603	   -1.04	    1.59
 0.97273	   -0.48	    1.15
 0.98032	   -1.03	    1.34
 0.98237	   -0.81	    1.46
 0.98326	   -0.62	    1.61
 0.02342	   -2.51	    1.28
 0.02634	   -0.97	    0.92
 0.03400	   -0.17	    1.43
 0.04552	   -0.08	    1.14
 0.05322	    2.49	    1.31
 0.06270	    0.80	    1.52
 0.07325	   -2.42	    1.30
 0.21651	   -2.02	    0.96
 0.23272	   -1.73	    1.40
 0.23625	   -7.34	    3.04
 0.24009	  -11.87	    5.49
 0.24046	   -1.50	    1.17
 0.24105	    0.32	    1.54
 0.25470	    1.24	    1.38
 0.26146	    0.64	    1.26
 0.26727	   -1.03	    1.40
 0.27546	   -5.14	    1.75
 0.28639	   -0.79	    1.46
 0.30071	    0.78	    1.38
 0.31115	    1.09	    1.57
 0.31593	   -0.35	    1.74
 0.32843	   -2.52	    1.43
 0.35998	   -0.37	    1.03
 0.38106	    0.53	    0.84
 0.38839	    2.93	    0.88
 0.39164	   -0.66	    1.28
 0.40277	    1.78	    1.05
 0.40565	    4.20	    1.08
 0.42988	   -0.95	    1.28
 0.43469	    1.20	    1.35
 0.44428	    1.82	    1.42
