# Supplementary material for: Discovery of the most compact 3+1-type quadruple star system TIC 120362137
Source: Nat Commun. 2026 Mar 3;17:1859. doi: 10.1038/s41467-026-69223-4 (PMC12957322; doi:10.1038/s41467-026-69223-4)
Supplement: Supplementary file 13 — Source Data [file 41467_2026_69223_MOESM13_ESM.zip › SDF_Fig4d_part7.txt]

# Figure 4d
#
#SDF_Fig4d_part7.txt
#
# Residual RV data of component Ab folded according to the phase of the outer orbit. Orange circles with error bars in the lower part of the plot
#
#x Orbital phase of the outer orbit (not ordered)
#y Measured minus modelled RVs of component Ab [in km/s]
#z Observational uncertainties of the measured RVs of component Ab [in km/s]
 0.97549	    1.19	    2.95
 0.98037	   -2.26	    3.00
 0.15091	    2.31	    7.18
 0.15284	   -0.91	   15.70
 0.15476	    1.42	    4.47
 0.18342	   24.50	    5.90
 0.18720	   -8.41	    6.13
 0.18724	   -6.20	    7.57
 0.21417	    5.23	    1.59
 0.21502	   10.14	    2.90
 0.22566	    2.62	    0.72
 0.23614	   -0.44	    1.06
 0.23806	    2.96	    1.00
 0.23906	  -11.91	    0.97
 0.24091	    2.09	    0.43
 0.24191	    1.73	    0.89
 0.24284	   -2.17	    0.71
 0.24472	   -0.55	    1.08
 0.24473	   -1.32	    2.26
 0.24674	   -8.91	    1.99
 0.24769	    6.11	    1.81
 0.25535	   -1.35	    0.92
 0.25538	   -1.10	    1.11
 0.32170	   -0.56	    1.90
 0.33509	   10.45	    3.05
 0.34849	    3.04	    1.90
 0.36955	    0.62	    1.96
 0.37625	    0.44	    1.70
 0.37815	   -1.61	    1.96
 0.49130	   -6.45	    2.23
 0.49263	   -3.86	    1.76
 0.49998	   -9.54	    8.78
 0.50089	   -3.93	    1.74
 0.50188	    7.58	   15.88
 0.51752	   -0.13	    2.02
 0.52140	    0.70	    2.18
 0.53184	    0.75	    1.66
 0.53673	    1.65	    2.15
 0.54056	   -0.94	    1.94
 0.55055	    0.46	    1.87
 0.55289	    1.34	    1.71
 0.55443	   -2.19	    2.53
 0.56156	   -0.89	    1.58
 0.57117	   -1.34	    1.31
 0.58172	   -0.29	    1.54
 0.62255	   11.11	    3.74
 0.65541	   -2.67	    1.83
 0.66091	    4.22	    4.57
 0.66559	    0.11	    1.55
 0.67162	    0.51	    1.29
 0.67355	    1.19	    1.60
 0.67651	    1.50	    1.66
 0.68403	   -2.20	    1.59
 0.69462	   -3.12	    1.95
 0.71090	    1.85	    2.01
 0.71279	    1.02	    1.81
 0.73480	    0.33	    1.81
 0.86081	    0.07	    1.83
 0.86747	   -0.03	    1.56
 0.87609	   -2.43	    1.75
 0.89522	   -1.78	    1.46
 0.91446	    1.26	    1.47
 0.91527	   -1.62	    1.73
 0.92107	   -0.70	    1.14
 0.92578	   -0.39	    1.90
 0.93157	    1.86	    1.51
 0.93735	   -1.56	    2.36
 0.93828	   -0.01	    1.63
 0.94872	   -1.22	    1.68
 0.95172	   -2.56	    1.84
 0.96603	    0.78	    1.91
 0.97273	    1.14	    1.39
 0.98032	   -0.35	    1.61
 0.98237	   -1.99	    1.76
 0.98326	   -2.31	    1.93
 0.02342	   -0.75	    1.54
 0.02634	    2.27	    1.11
 0.03400	    0.82	    1.72
 0.04552	   -0.05	    1.38
 0.05322	    0.12	    1.57
 0.06270	   -0.04	    1.83
 0.07325	    2.04	    1.57
 0.21651	    2.63	    1.16
 0.23272	    0.83	    1.68
 0.23625	  -11.80	    1.33
 0.23913	   13.45	    2.85
 0.24046	   -0.50	    1.41
 0.24200	   -5.48	    3.81
 0.25470	    1.03	    1.66
 0.26146	   -0.28	    1.52
 0.26727	   -0.44	    1.69
 0.28639	   -0.27	    1.75
 0.30071	    0.48	    1.66
 0.31115	   -3.46	    1.89
 0.31593	    2.34	    2.10
 0.32843	    0.83	    1.72
 0.35693	   -1.33	    1.17
 0.35781	    6.35	    2.37
 0.35998	    0.07	    1.24
 0.37052	    0.80	    1.43
 0.38106	   -0.09	    1.01
 0.38839	   -0.26	    1.75
 0.39164	    0.70	    1.54
 0.40277	    0.19	    1.56
 0.40565	   -0.33	    1.09
 0.42988	    2.30	    1.54
 0.43469	    0.09	    1.62
 0.44428	   -1.67	    1.71
