# Supplementary material for: Discovery of the most compact 3+1-type quadruple star system TIC 120362137
Source: Nat Commun. 2026 Mar 3;17:1859. doi: 10.1038/s41467-026-69223-4 (PMC12957322; doi:10.1038/s41467-026-69223-4)
Supplement: Supplementary file 13 — Source Data [file 41467_2026_69223_MOESM13_ESM.zip › SDF_Fig4d_part8.txt]

# Figure 4d
#
#SDF_Fig4d_part8.txt
#
# Residual RV data of component B folded according to the phase of the outer orbit. Blue circles with error bars in the lower part of the plot
#
#x Orbital phase of the outer orbit (not ordered)
#y Measured minus modelled RVs of component B [in km/s]
#z Observational uncertainties of the measured RVs of component B [in km/s]
 0.96787	   -4.61	   14.38
 0.97549	    4.37	   13.74
 0.98037	    1.39	   13.99
 0.32170	    2.22	    8.87
 0.33509	   -6.10	   14.19
 0.34849	   -5.58	    8.86
 0.36955	    7.54	    9.12
 0.37625	   -3.70	    7.94
 0.37815	   10.69	    9.12
 0.49263	    2.98	    8.21
 0.50218	    0.45	    8.24
 0.51752	  -10.91	    9.42
 0.52140	    7.55	   10.18
 0.53184	   -7.28	    7.74
 0.53673	   -1.23	   10.02
 0.54056	   -8.34	    9.02
 0.55289	  -12.20	    7.98
 0.56156	   -2.83	    7.34
 0.57117	    0.87	    6.12
 0.58172	  -16.57	    7.20
 0.60462	    4.52	    8.48
 0.65541	   11.69	    8.54
 0.67162	    6.69	    6.00
 0.67355	   -1.10	    7.44
 0.67651	   -8.66	    7.71
 0.68403	    5.63	    7.44
 0.69462	  -10.45	    9.07
 0.71090	   -3.73	    9.39
 0.71279	   -1.10	    8.46
 0.73480	   10.26	    8.42
 0.86081	    4.04	    8.52
 0.86747	    1.22	    7.28
 0.87609	    8.58	    8.17
 0.89522	    6.55	    6.79
 0.91446	    7.22	    6.87
 0.91527	  -11.94	    8.09
 0.92107	    4.84	    5.32
 0.92578	   -9.65	    8.83
 0.93157	   -6.61	    7.02
 0.93735	   -9.79	   11.00
 0.93828	  -14.30	    7.59
 0.94872	   16.87	    7.83
 0.95172	   16.11	    8.57
 0.96603	   11.14	    8.89
 0.97273	   -8.89	    6.46
 0.98032	    2.30	    7.49
 0.98237	   -3.64	    8.21
 0.98326	   -0.90	    9.01
 0.02342	  -10.49	    7.18
 0.02634	  -10.15	    5.18
 0.03400	    4.18	    8.00
 0.04552	   -7.49	    6.41
 0.05322	    4.18	    7.32
 0.06270	    8.96	    8.52
 0.07325	   -8.47	    7.29
 0.23272	    9.49	    7.81
 0.24046	  -14.10	    6.55
 0.25470	    7.22	    7.76
 0.26146	   -1.11	    7.07
 0.26727	    9.45	    7.86
 0.28639	    7.94	    8.15
 0.30071	   -3.58	    7.71
 0.31115	    4.41	    8.81
 0.31593	   -7.36	    9.78
 0.32843	   -7.38	    8.03
 0.35998	    3.80	    5.76
 0.37052	   -9.48	    6.68
 0.38106	    0.37	    4.71
 0.42988	  -13.95	    7.17
 0.43469	    0.86	    7.55
 0.44428	   -1.96	    7.98
