# Supplementary material for: Discovery of the most compact 3+1-type quadruple star system TIC 120362137
Source: Nat Commun. 2026 Mar 3;17:1859. doi: 10.1038/s41467-026-69223-4 (PMC12957322; doi:10.1038/s41467-026-69223-4)
Supplement: Supplementary file 13 — Source Data [file 41467_2026_69223_MOESM13_ESM.zip › SDF_Fig4d_part9.txt]

# Figure 4d
#
#SDF_Fig4d_part9.txt
#
# Residual RV data of component C folded according to the phase of the outer orbit. Gray circles with error bars in the lower part of the plot
#
#x Orbital phase of the outer orbit (not ordered)
#y Measured minus modelled RVs of component C [in km/s]
#z Observational uncertainties of the measured RVs of component C [in km/s]
 0.96787	    4.22	    3.74
 0.97549	    6.48	    3.58
 0.98037	   -3.43	    3.64
 0.15091	  -10.43	    6.78
 0.18630	  -13.34	   10.21
 0.23614	    3.16	    0.98
 0.23806	   -1.72	    1.13
 0.23906	    5.05	    0.69
 0.24091	   -0.29	    0.40
 0.24191	    1.57	    1.35
 0.24472	   -0.50	    1.51
 0.24473	   -9.04	    3.04
 0.24674	   -4.36	    4.48
 0.25535	    1.45	    0.70
 0.25538	    1.69	    1.06
 0.32170	   -1.53	    2.31
 0.33509	   -1.06	    3.69
 0.34849	    1.10	    2.30
 0.36955	    1.05	    2.37
 0.37625	    3.13	    2.06
 0.37815	   -0.58	    2.37
 0.49263	   -1.38	    2.13
 0.49998	  -10.89	    6.67
 0.50089	    2.45	    0.94
 0.50094	   -4.71	    4.76
 0.50188	   11.19	    2.38
 0.50218	   -2.40	    2.14
 0.51752	   -1.14	    2.45
 0.52140	    1.86	    2.65
 0.53184	    0.34	    2.01
 0.53673	    2.02	    2.61
 0.54056	    1.92	    2.35
 0.55055	    0.79	    2.98
 0.55289	    0.78	    2.08
 0.55443	    0.91	    1.42
 0.56156	   -0.33	    1.91
 0.57117	   -4.15	    1.59
 0.58172	    1.93	    1.87
 0.62255	    4.09	    1.96
 0.65541	   -4.14	    2.22
 0.66091	   11.75	    4.37
 0.66559	    2.77	    1.98
 0.67162	   -0.33	    1.56
 0.67355	    2.27	    1.94
 0.67651	   -3.73	    2.01
 0.68403	   -2.63	    1.93
 0.69462	    3.49	    2.36
 0.71090	    0.42	    2.44
 0.71279	   -5.28	    2.20
 0.73480	    0.99	    2.19
 0.86081	    1.80	    2.22
 0.86747	   -0.99	    1.89
 0.87609	    1.48	    2.13
 0.89522	    4.14	    1.77
 0.91446	    2.66	    1.79
 0.91527	   -0.42	    2.10
 0.92107	   -1.02	    1.38
 0.92578	    2.88	    2.30
 0.93157	    1.40	    1.83
 0.93735	   -1.01	    2.86
 0.93828	    3.10	    1.97
 0.94872	    2.39	    2.04
 0.95172	    3.71	    2.23
 0.96603	   -0.77	    2.31
 0.97273	    2.64	    1.68
 0.98032	    4.64	    1.95
 0.98237	    1.85	    2.13
 0.98326	    0.14	    2.34
 0.02342	    1.04	    1.87
 0.02634	    1.88	    1.35
 0.03400	    0.91	    2.08
 0.04552	    2.03	    1.67
 0.05322	    1.80	    1.90
 0.06270	    2.70	    2.22
 0.07325	   -0.08	    1.90
 0.21651	    0.76	    1.41
 0.23272	   -1.75	    2.03
 0.24046	    0.75	    1.71
 0.25470	    1.02	    2.02
 0.26146	   -1.99	    1.84
 0.26727	    1.11	    2.05
 0.28639	   -2.61	    2.12
 0.30071	   -4.32	    2.01
 0.31115	    2.06	    2.29
 0.31593	   -1.14	    2.54
 0.32843	   -0.86	    2.09
 0.37052	    1.17	    1.74
 0.38106	    2.05	    1.22
 0.38839	    3.96	    1.72
 0.39164	    1.83	    1.86
 0.40277	   -1.38	    1.92
 0.40565	   -0.47	    0.93
 0.42988	   -0.15	    1.86
 0.43469	    0.14	    1.96
 0.44428	    0.33	    2.08
