# Supplementary material for: Discovery of the most compact 3+1-type quadruple star system TIC 120362137
Source: Nat Commun. 2026 Mar 3;17:1859. doi: 10.1038/s41467-026-69223-4 (PMC12957322; doi:10.1038/s41467-026-69223-4)
Supplement: Supplementary file 13 — Source Data [file 41467_2026_69223_MOESM13_ESM.zip › SDF_Fig5a_part1.txt]

# Figure 5a
#
#SDF_Fig5a_part1.txt
#
# The orbit of component Aa during one full revolution of component B (red curve) 
#
#x   X coordinate [in solar radius]
#y   Y coordinate [in solar radius]
 32.73512	 -0.52577
 32.54905	 -0.74145
 32.38287	 -0.96948
 32.23733	 -1.20854
 32.11310	 -1.45729
 32.01078	 -1.71434
 31.93085	 -1.97825
 31.87373	 -2.24757
 31.83971	 -2.52082
 31.82902	 -2.79648
 31.84176	 -3.07305
 31.87795	 -3.34901
 31.93751	 -3.62284
 32.02026	 -3.89303
 32.12593	 -4.15809
 32.25414	 -4.41655
 32.40442	 -4.66696
 32.57621	 -4.90791
 32.76887	 -5.13804
 32.98167	 -5.35601
 33.21377	 -5.56055
 33.46430	 -5.75045
 33.73226	 -5.92454
 34.01663	 -6.08175
 34.31628	 -6.22104
 34.63006	 -6.34148
 34.95672	 -6.44220
 35.29499	 -6.52240
 35.64354	 -6.58141
 36.00102	 -6.61858
 36.36602	 -6.63341
 36.73711	 -6.62545
 37.11285	 -6.59437
 37.49176	 -6.53990
 37.87237	 -6.46189
 38.25321	 -6.36029
 38.63277	 -6.23511
 39.00960	 -6.08648
 39.38222	 -5.91461
 39.74920	 -5.71981
 40.10911	 -5.50247
 40.46056	 -5.26307
 40.80219	 -5.00219
 41.13269	 -4.72046
 41.45077	 -4.41863
 41.75522	 -4.09749
 42.04485	 -3.75793
 42.31856	 -3.40090
 42.57530	 -3.02742
 42.81408	 -2.63857
 43.03398	 -2.23549
 43.23415	 -1.81937
 43.41384	 -1.39146
 43.57235	 -0.95304
 43.70908	 -0.50544
 43.82350	 -0.05002
 43.91517	  0.41183
 43.98375	  0.87869
 44.02896	  1.34914
 44.05065	  1.82173
 44.04872	  2.29500
 44.02318	  2.76750
 43.97413	  3.23778
 43.90175	  3.70441
 43.80632	  4.16594
 43.68820	  4.62098
 43.54784	  5.06814
 43.38577	  5.50608
 43.20260	  5.93348
 42.99903	  6.34906
 42.77583	  6.75160
 42.53384	  7.13992
 42.27399	  7.51290
 41.99725	  7.86946
 41.70467	  8.20860
 41.39736	  8.52940
 41.07648	  8.83097
 40.74325	  9.11253
 40.39893	  9.37336
 40.04482	  9.61282
 39.68227	  9.83035
 39.31264	 10.02547
 38.93735	 10.19781
 38.55781	 10.34704
 38.17547	 10.47297
 37.79179	 10.57546
 37.40821	 10.65448
 37.02621	 10.71009
 36.64724	 10.74244
 36.27276	 10.75176
 35.90418	 10.73837
 35.54292	 10.70271
 35.19037	 10.64527
 34.84788	 10.56665
 34.51676	 10.46751
 34.19828	 10.34863
 33.89367	 10.21084
 33.60411	 10.05507
 33.33069	  9.88229
 33.07447	  9.69357
 32.83644	  9.49004
 32.61749	  9.27289
 32.41847	  9.04337
 32.24013	  8.80278
 32.08313	  8.55247
 31.94806	  8.29383
 31.83541	  8.02828
 31.74557	  7.75729
 31.67886	  7.48234
 31.63549	  7.20492
 31.61556	  6.92656
 31.61910	  6.64876
 31.64602	  6.37305
 31.69613	  6.10093
 31.76916	  5.83391
 31.86473	  5.57344
 31.98238	  5.32099
 32.12153	  5.07795
 32.28155	  4.84571
 32.46169	  4.62559
 32.66112	  4.41886
 32.87895	  4.22675
 33.11420	  4.05041
 33.36582	  3.89093
 33.63268	  3.74934
 33.91362	  3.62657
 34.20740	  3.52349
 34.51273	  3.44089
 34.82828	  3.37946
 35.15268	  3.33981
 35.48453	  3.32247
 35.82239	  3.32787
 36.16480	  3.35634
 36.51031	  3.40814
 36.85742	  3.48340
 37.20465	  3.58219
 37.55051	  3.70448
 37.89355	  3.85012
 38.23227	  4.01890
 38.56526	  4.21052
 38.89108	  4.42455
 39.20835	  4.66052
 39.51572	  4.91786
 39.81186	  5.19590
 40.09552	  5.49391
 40.36546	  5.81108
 40.62053	  6.14652
 40.85962	  6.49928
 41.08167	  6.86833
 41.28572	  7.25259
 41.47086	  7.65092
 41.63624	  8.06213
 41.78110	  8.48496
 41.90477	  8.91815
 42.00664	  9.36035
 42.08620	  9.81021
 42.14300	 10.26633
 42.17672	 10.72732
 42.18708	 11.19172
 42.17392	 11.65811
 42.13716	 12.12503
 42.07682	 12.59103
 41.99298	 13.05465
 41.88584	 13.51446
 41.75569	 13.96902
 41.60287	 14.41695
 41.42786	 14.85684
 41.23117	 15.28737
 41.01344	 15.70720
 40.77535	 16.11506
 40.51769	 16.50974
 40.24131	 16.89005
 39.94712	 17.25486
 39.63612	 17.60312
 39.30935	 17.93382
 38.96794	 18.24602
 38.61304	 18.53887
 38.24589	 18.81158
 37.86774	 19.06342
 37.47992	 19.29376
 37.08375	 19.50205
 36.68063	 19.68783
 36.27196	 19.85071
 35.85917	 19.99039
 35.44369	 20.10666
 35.02700	 20.19942
 34.61054	 20.26863
 34.19578	 20.31435
 33.78418	 20.33675
 33.37718	 20.33607
 32.97622	 20.31264
 32.58269	 20.26688
 32.19799	 20.19931
 31.82344	 20.11053
 31.46038	 20.00122
 31.11006	 19.87214
 30.77369	 19.72413
 30.45245	 19.55812
 30.14743	 19.37509
 29.85969	 19.17611
 29.59019	 18.96232
 29.33984	 18.73489
 29.10946	 18.49507
 28.89980	 18.24417
 28.71152	 17.98352
 28.54521	 17.71453
 28.40134	 17.43861
 28.28032	 17.15721
 28.18245	 16.87182
 28.10793	 16.58394
 28.05688	 16.29507
 28.02930	 16.00673
 28.02511	 15.72044
 28.04413	 15.43769
 28.08608	 15.16000
 28.15058	 14.88881
 28.23716	 14.62560
 28.34525	 14.37175
 28.47421	 14.12866
 28.62329	 13.89764
 28.79166	 13.67997
 28.97842	 13.47687
 29.18259	 13.28950
 29.40310	 13.11895
 29.63886	 12.96624
 29.88866	 12.83231
 30.15126	 12.71803
 30.42539	 12.62418
 30.70969	 12.55146
 31.00279	 12.50048
 31.30329	 12.47175
 31.60975	 12.46570
 31.92069	 12.48268
 32.23466	 12.52290
 32.55015	 12.58653
 32.86569	 12.67361
 33.17979	 12.78409
 33.49097	 12.91785
 33.79777	 13.07465
 34.09874	 13.25417
 34.39247	 13.45601
 34.67756	 13.67966
 34.95267	 13.92454
 35.21649	 14.19000
 35.46775	 14.47529
 35.70523	 14.77958
 35.92778	 15.10200
 36.13430	 15.44157
 36.32374	 15.79728
 36.49513	 16.16804
 36.64758	 16.55270
 36.78024	 16.95006
 36.89238	 17.35889
 36.98331	 17.77790
 37.05243	 18.20575
 37.09925	 18.64110
 37.12332	 19.08254
 37.12432	 19.52868
 37.10198	 19.97808
 37.05615	 20.42930
 36.98674	 20.88090
 36.89378	 21.33141
 36.77737	 21.77939
 36.63770	 22.22341
 36.47505	 22.66204
 36.28979	 23.09388
 36.08238	 23.51754
 35.85335	 23.93168
 35.60332	 24.33498
 35.33301	 24.72618
 35.04318	 25.10404
 34.73469	 25.46739
 34.40847	 25.81511
 34.06551	 26.14613
 33.70686	 26.45946
 33.33366	 26.75415
 32.94706	 27.02935
 32.54829	 27.28427
 32.13864	 27.51820
 31.71940	 27.73051
 31.29194	 27.92065
 30.85764	 28.08815
 30.41791	 28.23264
 29.97418	 28.35383
 29.52790	 28.45151
 29.08052	 28.52559
 28.63352	 28.57603
 28.18835	 28.60291
 27.74647	 28.60640
 27.30933	 28.58674
 26.87835	 28.54428
 26.45495	 28.47945
 26.04049	 28.39277
 25.63632	 28.28484
 25.24374	 28.15635
 24.86402	 28.00808
 24.49836	 27.84086
 24.14793	 27.65563
 23.81382	 27.45337
 23.49706	 27.23515
 23.19863	 27.00210
 22.91941	 26.75541
 22.66023	 26.49633
 22.42183	 26.22615
 22.20486	 25.94621
 22.00990	 25.65791
 21.83743	 25.36265
 21.68783	 25.06190
 21.56142	 24.75712
 21.45838	 24.44981
 21.37883	 24.14147
 21.32278	 23.83362
 21.29015	 23.52776
 21.28074	 23.22540
 21.29428	 22.92802
 21.33038	 22.63710
 21.38859	 22.35408
 21.46833	 22.08036
 21.56895	 21.81733
 21.68971	 21.56630
 21.82979	 21.32855
 21.98827	 21.10530
 22.16417	 20.89771
 22.35644	 20.70687
 22.56395	 20.53380
 22.78552	 20.37945
 23.01990	 20.24468
 23.26579	 20.13027
 23.52187	 20.03692
 23.78673	 19.96524
 24.05898	 19.91574
 24.33715	 19.88886
 24.61980	 19.88491
 24.90544	 19.90415
 25.19257	 19.94670
 25.47971	 20.01262
 25.76536	 20.10186
 26.04804	 20.21427
 26.32629	 20.34961
 26.59866	 20.50757
 26.86374	 20.68773
 27.12013	 20.88957
 27.36649	 21.11252
 27.60150	 21.35590
 27.82390	 21.61896
 28.03249	 21.90088
 28.22611	 22.20077
 28.40366	 22.51764
 28.56410	 22.85049
 28.70648	 23.19821
 28.82990	 23.55966
 28.93353	 23.93363
 29.01664	 24.31890
 29.07854	 24.71416
 29.11866	 25.11809
 29.13649	 25.52934
 29.13161	 25.94651
 29.10368	 26.36820
 29.05246	 26.79299
 28.97780	 27.21943
 28.87961	 27.64607
 28.75792	 28.07148
 28.61284	 28.49420
 28.44457	 28.91281
 28.25337	 29.32587
 28.03964	 29.73200
 27.80381	 30.12981
 27.54645	 30.51795
 27.26815	 30.89513
 26.96964	 31.26005
 26.65169	 31.61151
 26.31516	 31.94832
 25.96098	 32.26936
 25.59013	 32.57357
 25.20369	 32.85995
 24.80276	 33.12756
 24.38854	 33.37556
 23.96225	 33.60314
 23.52516	 33.80959
 23.07861	 33.99430
 22.62393	 34.15671
 22.16252	 34.29636
 21.69581	 34.41288
 21.22522	 34.50598
 20.75220	 34.57546
 20.27823	 34.62123
 19.80477	 34.64326
 19.33328	 34.64165
 18.86523	 34.61654
 18.40207	 34.56822
 17.94521	 34.49702
 17.49606	 34.40339
 17.05601	 34.28786
 16.62640	 34.15103
 16.20851	 33.99360
 15.80362	 33.81635
 15.41292	 33.62013
 15.03757	 33.40587
 14.67866	 33.17457
 14.33721	 32.92729
 14.01419	 32.66517
 13.71049	 32.38940
 13.42690	 32.10122
 13.16418	 31.80193
 12.92296	 31.49287
 12.70382	 31.17541
 12.50722	 30.85098
 12.33355	 30.52102
 12.18311	 30.18700
 12.05610	 29.85041
 11.95262	 29.51274
 11.87267	 29.17549
 11.81618	 28.84017
 11.78295	 28.50827
 11.77271	 28.18128
 11.78508	 27.86066
 11.81959	 27.54785
 11.87569	 27.24424
 11.95271	 26.95121
 12.04992	 26.67009
 12.16650	 26.40214
 12.30155	 26.14858
 12.45407	 25.91057
 12.62303	 25.68920
 12.80729	 25.48549
 13.00567	 25.30038
 13.21693	 25.13476
 13.43977	 24.98939
 13.67285	 24.86498
 13.91477	 24.76213
 14.16414	 24.68137
 14.41948	 24.62312
 14.67935	 24.58772
 14.94224	 24.57539
 15.20667	 24.58628
 15.47113	 24.62044
 15.73413	 24.67781
 15.99419	 24.75824
 16.24983	 24.86150
 16.49960	 24.98726
 16.74208	 25.13509
 16.97588	 25.30448
 17.19965	 25.49484
 17.41208	 25.70548
 17.61190	 25.93567
 17.79791	 26.18455
 17.96895	 26.45124
 18.12393	 26.73475
 18.26183	 27.03406
 18.38168	 27.34806
 18.48259	 27.67561
 18.56375	 28.01550
 18.62442	 28.36649
 18.66393	 28.72729
 18.68171	 29.09658
 18.67727	 29.47298
 18.65018	 29.85513
 18.60012	 30.24162
 18.52686	 30.63102
 18.43023	 31.02189
 18.31018	 31.41281
 18.16672	 31.80232
 17.99997	 32.18899
 17.81013	 32.57139
 17.59748	 32.94810
 17.36239	 33.31772
 17.10533	 33.67890
 16.82682	 34.03028
 16.52750	 34.37056
 16.20807	 34.69847
 15.86930	 35.01278
 15.51205	 35.31233
 15.13725	 35.59599
 14.74589	 35.86271
 14.33903	 36.11147
 13.91779	 36.34135
 13.48335	 36.55149
 13.03695	 36.74110
 12.57985	 36.90946
 12.11338	 37.05594
 11.63891	 37.18001
 11.15783	 37.28118
 10.67155	 37.35910
 10.18151	 37.41348
  9.68919	 37.44411
  9.19604	 37.45090
  8.70355	 37.43385
  8.21317	 37.39302
  7.72639	 37.32859
  7.24464	 37.24084
  6.76937	 37.13012
  6.30198	 36.99687
  5.84386	 36.84163
  5.39633	 36.66501
  4.96072	 36.46773
  4.53826	 36.25057
  4.13017	 36.01439
  3.73760	 35.76012
  3.36162	 35.48877
  3.00327	 35.20142
  2.66349	 34.89919
  2.34318	 34.58329
  2.04312	 34.25497
  1.76405	 33.91551
  1.50661	 33.56626
  1.27134	 33.20860
  1.05874	 32.84394
  0.86916	 32.47372
  0.70290	 32.09940
  0.56015	 31.72246
  0.44101	 31.34439
  0.34549	 30.96669
  0.27349	 30.59084
  0.22484	 30.21834
  0.19926	 29.85064
  0.19637	 29.48922
  0.21570	 29.13548
  0.25670	 28.79084
  0.31873	 28.45664
  0.40106	 28.13421
  0.50286	 27.82481
  0.62325	 27.52965
  0.76125	 27.24988
  0.91582	 26.98661
  1.08583	 26.74084
  1.27013	 26.51352
  1.46746	 26.30553
  1.67654	 26.11764
  1.89602	 25.95057
  2.12453	 25.80492
  2.36066	 25.68122
  2.60294	 25.57991
  2.84992	 25.50130
  3.10010	 25.44566
  3.35199	 25.41312
  3.60407	 25.40374
  3.85486	 25.41745
  4.10285	 25.45412
  4.34657	 25.51351
  4.58457	 25.59529
  4.81540	 25.69903
  5.03768	 25.82422
  5.25005	 25.97026
  5.45118	 26.13647
  5.63982	 26.32209
  5.81475	 26.52628
  5.97482	 26.74813
  6.11892	 26.98665
  6.24604	 27.24082
  6.35521	 27.50952
  6.44554	 27.79160
  6.51623	 28.08585
  6.56654	 28.39102
  6.59582	 28.70582
  6.60348	 29.02891
  6.58905	 29.35895
  6.55212	 29.69454
  6.49237	 30.03428
  6.40957	 30.37676
  6.30356	 30.72054
  6.17430	 31.06418
  6.02181	 31.40626
  5.84621	 31.74533
  5.64770	 32.07999
  5.42656	 32.40882
  5.18318	 32.73043
  4.91801	 33.04347
  4.63159	 33.34661
  4.32453	 33.63854
  3.99755	 33.91800
  3.65140	 34.18378
  3.28695	 34.43472
  2.90511	 34.66968
  2.50687	 34.88763
  2.09328	 35.08755
  1.66546	 35.26851
  1.22458	 35.42966
  0.77186	 35.57021
  0.30859	 35.68943
 -0.16393	 35.78669
 -0.64433	 35.86144
 -1.13123	 35.91321
 -1.62319	 35.94162
 -2.11878	 35.94638
 -2.61654	 35.92729
 -3.11498	 35.88424
 -3.61264	 35.81722
 -4.10802	 35.72631
 -4.59966	 35.61167
 -5.08610	 35.47358
 -5.56588	 35.31239
 -6.03760	 35.12854
 -6.49987	 34.92259
 -6.95133	 34.69515
 -7.39067	 34.44693
 -7.81664	 34.17873
 -8.22801	 33.89142
 -8.62364	 33.58594
 -9.00244	 33.26331
 -9.36339	 32.92462
 -9.70552	 32.57100
 -10.02797	 32.20367
 -10.32994	 31.82387
 -10.61069	 31.43293
 -10.86960	 31.03217
 -11.10612	 30.62299
 -11.31980	 30.20681
 -11.51025	 29.78505
 -11.67719	 29.35920
 -11.82046	 28.93071
 -11.93995	 28.50107
 -12.03565	 28.07178
 -12.10768	 27.64431
 -12.15621	 27.22013
 -12.18153	 26.80072
 -12.18401	 26.38751
 -12.16411	 25.98192
 -12.12238	 25.58532
 -12.05947	 25.19906
 -11.97608	 24.82445
 -11.87304	 24.46274
 -11.75121	 24.11513
 -11.61156	 23.78276
 -11.45511	 23.46672
 -11.28297	 23.16803
 -11.09629	 22.88763
 -10.89629	 22.62637
 -10.68425	 22.38507
 -10.46149	 22.16441
 -10.22937	 21.96502
 -9.98929	 21.78743
 -9.74269	 21.63208
 -9.49103	 21.49932
 -9.23579	 21.38941
 -8.97846	 21.30249
 -8.72055	 21.23864
 -8.46355	 21.19780
 -8.20896	 21.17987
 -7.95826	 21.18459
 -7.71291	 21.21166
 -7.47436	 21.26066
 -7.24401	 21.33108
 -7.02323	 21.42233
 -6.81334	 21.53373
 -6.61563	 21.66453
 -6.43133	 21.81387
 -6.26160	 21.98085
 -6.10754	 22.16448
 -5.97020	 22.36371
 -5.85054	 22.57744
 -5.74946	 22.80450
 -5.66777	 23.04367
 -5.60622	 23.29370
 -5.56546	 23.55327
 -5.54605	 23.82105
 -5.54850	 24.09567
 -5.57320	 24.37574
 -5.62046	 24.65986
 -5.69051	 24.94660
 -5.78349	 25.23452
 -5.89945	 25.52219
 -6.03834	 25.80818
 -6.20006	 26.09106
 -6.38438	 26.36942
 -6.59102	 26.64185
 -6.81958	 26.90699
 -7.06962	 27.16348
 -7.34059	 27.41000
 -7.63186	 27.64527
 -7.94275	 27.86804
 -8.27248	 28.07711
 -8.62020	 28.27132
 -8.98501	 28.44958
 -9.36593	 28.61084
 -9.76191	 28.75410
 -10.17186	 28.87845
 -10.59462	 28.98303
 -11.02898	 29.06706
 -11.47367	 29.12981
 -11.92740	 29.17066
 -12.38883	 29.18905
 -12.85657	 29.18450
 -13.32922	 29.15663
 -13.80534	 29.10513
 -14.28349	 29.02980
 -14.76219	 28.93050
 -15.23997	 28.80722
 -15.71534	 28.66001
 -16.18684	 28.48903
 -16.65300	 28.29454
 -17.11236	 28.07687
 -17.56350	 27.83647
 -18.00501	 27.57385
 -18.43554	 27.28965
 -18.85374	 26.98455
 -19.25835	 26.65936
 -19.64813	 26.31494
 -20.02191	 25.95224
 -20.37859	 25.57228
 -20.71712	 25.17616
 -21.03653	 24.76504
 -21.33594	 24.34013
 -21.61453	 23.90270
 -21.87158	 23.45408
 -22.10644	 22.99563
 -22.31855	 22.52876
 -22.50747	 22.05489
 -22.67282	 21.57549
 -22.81433	 21.09204
 -22.93182	 20.60601
 -23.02521	 20.11891
 -23.09450	 19.63224
 -23.13981	 19.14749
 -23.16133	 18.66612
 -23.15936	 18.18962
 -23.13428	 17.71940
 -23.08655	 17.25689
 -23.01675	 16.80345
 -22.92551	 16.36042
 -22.81356	 15.92910
 -22.68169	 15.51071
 -22.53079	 15.10646
 -22.36182	 14.71747
 -22.17577	 14.34481
 -21.97374	 13.98948
 -21.75688	 13.65241
 -21.52637	 13.33446
 -21.28347	 13.03641
 -21.02946	 12.75895
 -20.76570	 12.50272
 -20.49355	 12.26824
 -20.21443	 12.05596
 -19.92975	 11.86624
 -19.64097	 11.69934
 -19.34956	 11.55544
 -19.05700	 11.43461
 -18.76476	 11.33685
 -18.47432	 11.26204
 -18.18715	 11.21000
 -17.90470	 11.18041
 -17.62841	 11.17291
 -17.35968	 11.18700
 -17.09988	 11.22213
 -16.85035	 11.27763
 -16.61237	 11.35279
 -16.38720	 11.44676
 -16.17601	 11.55867
 -15.97994	 11.68754
 -15.80003	 11.83234
 -15.63729	 11.99195
 -15.49263	 12.16522
 -15.36690	 12.35093
 -15.26085	 12.54781
 -15.17517	 12.75455
 -15.11045	 12.96980
 -15.06719	 13.19217
 -15.04581	 13.42027
 -15.04664	 13.65266
 -15.06991	 13.88790
 -15.11577	 14.12454
 -15.18426	 14.36112
 -15.27536	 14.59619
 -15.38893	 14.82832
 -15.52476	 15.05607
 -15.68255	 15.27804
 -15.86190	 15.49283
 -16.06235	 15.69910
 -16.28334	 15.89553
 -16.52424	 16.08083
 -16.78435	 16.25376
 -17.06289	 16.41313
 -17.35901	 16.55780
 -17.67178	 16.68668
 -18.00024	 16.79874
 -18.34334	 16.89301
 -18.69999	 16.96859
 -19.06905	 17.02464
 -19.44930	 17.06040
 -19.83952	 17.07516
 -20.23841	 17.06831
 -20.64467	 17.03931
 -21.05693	 16.98769
 -21.47382	 16.91308
 -21.89393	 16.81517
 -22.31584	 16.69375
 -22.73811	 16.54870
 -23.15929	 16.37998
 -23.57793	 16.18764
 -23.99259	 15.97181
 -24.40182	 15.73273
 -24.80418	 15.47072
 -25.19826	 15.18618
 -25.58268	 14.87961
 -25.95606	 14.55160
 -26.31709	 14.20283
 -26.66447	 13.83404
 -26.99697	 13.44608
 -27.31339	 13.03988
 -27.61262	 12.61643
 -27.89358	 12.17681
 -28.15527	 11.72215
 -28.39678	 11.25367
 -28.61725	 10.77263
 -28.81594	 10.28035
 -28.99215	  9.77820
 -29.14532	  9.26761
 -29.27494	  8.75001
 -29.38063	  8.22689
 -29.46208	  7.69974
 -29.51909	  7.17010
 -29.55157	  6.63949
 -29.55952	  6.10943
 -29.54304	  5.58146
 -29.50233	  5.05708
 -29.43768	  4.53779
 -29.34950	  4.02506
 -29.23826	  3.52033
 -29.10454	  3.02499
 -28.94901	  2.54042
 -28.77241	  2.06790
 -28.57557	  1.60871
 -28.35939	  1.16403
 -28.12484	  0.73499
 -27.87297	  0.32268
 -27.60487	 -0.07192
 -27.32170	 -0.44789
 -27.02468	 -0.80437
 -26.71505	 -1.14060
 -26.39413	 -1.45589
 -26.06324	 -1.74964
 -25.72375	 -2.02133
 -25.37706	 -2.27053
 -25.02459	 -2.49688
 -24.66775	 -2.70015
 -24.30801	 -2.88014
 -23.94679	 -3.03679
 -23.58557	 -3.17011
 -23.22577	 -3.28019
 -22.86884	 -3.36722
 -22.51619	 -3.43147
 -22.16924	 -3.47331
 -21.82934	 -3.49318
 -21.49786	 -3.49162
 -21.17610	 -3.46923
 -20.86534	 -3.42672
 -20.56680	 -3.36486
 -20.28167	 -3.28450
 -20.01107	 -3.18656
 -19.75606	 -3.07203
 -19.51765	 -2.94198
 -19.29677	 -2.79751
 -19.09429	 -2.63982
 -18.91100	 -2.47014
 -18.74762	 -2.28973
 -18.60476	 -2.09994
 -18.48298	 -1.90213
 -18.38273	 -1.69769
 -18.30438	 -1.48804
 -18.24821	 -1.27464
 -18.21440	 -1.05894
 -18.20305	 -0.84242
 -18.21416	 -0.62653
 -18.24762	 -0.41276
 -18.30325	 -0.20256
 -18.38078	  0.00262
 -18.47983	  0.20138
 -18.59994	  0.39230
 -18.74057	  0.57404
 -18.90109	  0.74527
 -19.08079	  0.90472
 -19.27888	  1.05117
 -19.49451	  1.18343
 -19.72673	  1.30040
 -19.97456	  1.40102
 -20.23695	  1.48431
 -20.51276	  1.54936
 -20.80084	  1.59531
 -21.09997	  1.62140
 -21.40890	  1.62693
 -21.72632	  1.61130
 -22.05091	  1.57398
 -22.38130	  1.51450
 -22.71613	  1.43252
 -23.05397	  1.32776
 -23.39343	  1.20001
 -23.73307	  1.04916
 -24.07148	  0.87521
 -24.40721	  0.67822
 -24.73885	  0.45833
 -25.06499	  0.21579
 -25.38422	 -0.04909
 -25.69517	 -0.33589
 -25.99650	 -0.64412
 -26.28686	 -0.97321
 -26.56499	 -1.32249
 -26.82961	 -1.69125
 -27.07953	 -2.07866
 -27.31360	 -2.48383
 -27.53069	 -2.90580
 -27.72977	 -3.34355
 -27.90986	 -3.79598
 -28.07003	 -4.26192
 -28.20943	 -4.74015
 -28.32731	 -5.22940
 -28.42296	 -5.72834
 -28.49578	 -6.23559
 -28.54525	 -6.74975
 -28.57094	 -7.26937
 -28.57252	 -7.79295
 -28.54973	 -8.31902
 -28.50244	 -8.84604
 -28.43060	 -9.37248
 -28.33427	 -9.89683
 -28.21360	 -10.41755
 -28.06885	 -10.93312
 -27.90037	 -11.44205
 -27.70861	 -11.94287
 -27.49413	 -12.43414
 -27.25757	 -12.91445
 -26.99965	 -13.38246
 -26.72120	 -13.83686
 -26.42313	 -14.27640
 -26.10641	 -14.69991
 -25.77211	 -15.10628
 -25.42133	 -15.49446
 -25.05528	 -15.86350
 -24.67519	 -16.21250
 -24.28236	 -16.54069
 -23.87812	 -16.84735
 -23.46385	 -17.13186
 -23.04096	 -17.39369
 -22.61088	 -17.63242
 -22.17507	 -17.84768
 -21.73500	 -18.03924
 -21.29213	 -18.20694
 -20.84795	 -18.35072
 -20.40393	 -18.47059
 -19.96153	 -18.56669
 -19.52219	 -18.63922
 -19.08736	 -18.68847
 -18.65842	 -18.71483
 -18.23675	 -18.71876
 -17.82369	 -18.70081
 -17.42054	 -18.66160
 -17.02856	 -18.60184
 -16.64895	 -18.52230
 -16.28287	 -18.42382
 -15.93143	 -18.30732
 -15.59568	 -18.17378
 -15.27659	 -18.02424
 -14.97509	 -17.85978
 -14.69202	 -17.68156
 -14.42817	 -17.49077
 -14.18424	 -17.28866
 -13.96086	 -17.07652
 -13.75857	 -16.85567
 -13.57786	 -16.62745
 -13.41909	 -16.39326
 -13.28258	 -16.15450
 -13.16853	 -15.91259
 -13.07706	 -15.66898
 -13.00823	 -15.42509
 -12.96196	 -15.18239
 -12.93812	 -14.94231
 -12.93647	 -14.70629
 -12.95668	 -14.47574
 -12.99835	 -14.25207
 -13.06098	 -14.03663
 -13.14397	 -13.83078
 -13.24666	 -13.63582
 -13.36830	 -13.45299
 -13.50805	 -13.28352
 -13.66500	 -13.12855
 -13.83818	 -12.98919
 -14.02654	 -12.86646
 -14.22898	 -12.76133
 -14.44431	 -12.67470
 -14.67132	 -12.60738
 -14.90874	 -12.56010
 -15.15525	 -12.53352
 -15.40949	 -12.52822
 -15.67008	 -12.54467
 -15.93560	 -12.58327
 -16.20463	 -12.64432
 -16.47571	 -12.72804
 -16.74738	 -12.83454
 -17.01819	 -12.96385
 -17.28667	 -13.11591
 -17.55137	 -13.29058
 -17.81086	 -13.48759
 -18.06372	 -13.70662
 -18.30856	 -13.94725
 -18.54401	 -14.20897
 -18.76874	 -14.49119
 -18.98147	 -14.79324
 -19.18094	 -15.11437
 -19.36597	 -15.45376
 -19.53541	 -15.81050
 -19.68818	 -16.18364
 -19.82324	 -16.57213
 -19.93963	 -16.97487
 -20.03647	 -17.39073
 -20.11294	 -17.81848
 -20.16829	 -18.25686
 -20.20185	 -18.70458
 -20.21304	 -19.16028
 -20.20135	 -19.62259
 -20.16638	 -20.09008
 -20.10779	 -20.56132
 -20.02534	 -21.03484
 -19.91890	 -21.50917
 -19.78840	 -21.98282
 -19.63389	 -22.45429
 -19.45550	 -22.92210
 -19.25347	 -23.38477
 -19.02812	 -23.84083
 -18.77987	 -24.28882
 -18.50923	 -24.72734
 -18.21680	 -25.15499
 -17.90328	 -25.57043
 -17.56945	 -25.97234
 -17.21617	 -26.35948
 -16.84438	 -26.73066
 -16.45510	 -27.08474
 -16.04944	 -27.42066
 -15.62854	 -27.73742
 -15.19363	 -28.03412
 -14.74599	 -28.30992
 -14.28695	 -28.56407
 -13.81789	 -28.79591
 -13.34021	 -29.00489
 -12.85538	 -29.19052
 -12.36486	 -29.35243
 -11.87013	 -29.49034
 -11.37271	 -29.60406
 -10.87410	 -29.69351
 -10.37580	 -29.75871
 -9.87932	 -29.79974
 -9.38615	 -29.81683
 -8.89774	 -29.81026
 -8.41553	 -29.78042
 -7.94094	 -29.72778
 -7.47533	 -29.65291
 -7.02004	 -29.55645
 -6.57633	 -29.43911
 -6.14546	 -29.30171
 -5.72858	 -29.14510
 -5.32682	 -28.97023
 -4.94123	 -28.77809
 -4.57279	 -28.56976
 -4.22244	 -28.34634
 -3.89100	 -28.10901
 -3.57926	 -27.85897
 -3.28791	 -27.59749
 -3.01757	 -27.32587
 -2.76877	 -27.04542
 -2.54198	 -26.75751
 -2.33756	 -26.46351
 -2.15580	 -26.16482
 -1.99691	 -25.86286
 -1.86100	 -25.55905
 -1.74810	 -25.25481
 -1.65817	 -24.95158
 -1.59105	 -24.65077
 -1.54653	 -24.35379
 -1.52428	 -24.06205
 -1.52390	 -23.77692
 -1.54492	 -23.49975
 -1.58678	 -23.23186
 -1.64881	 -22.97454
 -1.73030	 -22.72904
 -1.83045	 -22.49655
 -1.94837	 -22.27824
 -2.08312	 -22.07519
 -2.23368	 -21.88845
 -2.39897	 -21.71900
 -2.57784	 -21.56773
 -2.76910	 -21.43549
 -2.97148	 -21.32304
 -3.18369	 -21.23106
 -3.40439	 -21.16014
 -3.63220	 -21.11081
 -3.86569	 -21.08348
 -4.10345	 -21.07850
 -4.34400	 -21.09611
 -4.58587	 -21.13647
 -4.82759	 -21.19962
 -5.06767	 -21.28554
 -5.30464	 -21.39410
 -5.53703	 -21.52506
 -5.76339	 -21.67813
 -5.98229	 -21.85288
 -6.19234	 -22.04882
 -6.39218	 -22.26536
 -6.58047	 -22.50183
 -6.75596	 -22.75749
 -6.91740	 -23.03149
 -7.06363	 -23.32292
 -7.19354	 -23.63082
 -7.30609	 -23.95412
 -7.40029	 -24.29172
 -7.47526	 -24.64244
 -7.53015	 -25.00506
 -7.56422	 -25.37831
 -7.57680	 -25.76086
 -7.56731	 -26.15135
 -7.53526	 -26.54839
 -7.48024	 -26.95057
 -7.40193	 -27.35643
 -7.30011	 -27.76451
 -7.17463	 -28.17334
 -7.02548	 -28.58144
 -6.85269	 -28.98732
 -6.65641	 -29.38951
 -6.43688	 -29.78655
 -6.19443	 -30.17697
 -5.92948	 -30.55937
 -5.64255	 -30.93233
 -5.33424	 -31.29449
 -5.00522	 -31.64453
 -4.65627	 -31.98116
 -4.28823	 -32.30315
 -3.90204	 -32.60932
 -3.49869	 -32.89856
 -3.07926	 -33.16981
 -2.64488	 -33.42210
 -2.19675	 -33.65451
 -1.73613	 -33.86620
 -1.26432	 -34.05644
 -0.78267	 -34.22455
 -0.29258	 -34.36996
  0.20452	 -34.49219
  0.70719	 -34.59083
  1.21394	 -34.66559
  1.72327	 -34.71626
  2.23369	 -34.74274
  2.74369	 -34.74502
  3.25177	 -34.72317
  3.75643	 -34.67739
  4.25621	 -34.60795
  4.74965	 -34.51522
  5.23532	 -34.39966
  5.71184	 -34.26182
  6.17786	 -34.10233
  6.63208	 -33.92191
  7.07324	 -33.72136
  7.50015	 -33.50155
  7.91167	 -33.26343
  8.30672	 -33.00800
  8.68431	 -32.73635
  9.04350	 -32.44959
  9.38342	 -32.14892
  9.70330	 -31.83556
 10.00243	 -31.51080
 10.28019	 -31.17595
 10.53603	 -30.83234
 10.76951	 -30.48136
 10.98024	 -30.12441
 11.16796	 -29.76289
 11.33246	 -29.39824
 11.47363	 -29.03188
 11.59146	 -28.66525
 11.68599	 -28.29980
 11.75740	 -27.93693
 11.80591	 -27.57807
 11.83185	 -27.22461
 11.83562	 -26.87793
 11.81772	 -26.53936
 11.77871	 -26.21023
 11.71924	 -25.89181
 11.64004	 -25.58534
 11.54191	 -25.29202
 11.42573	 -25.01298
 11.29243	 -24.74930
 11.14302	 -24.50203
 10.97858	 -24.27213
 10.80024	 -24.06050
 10.60918	 -23.86797
 10.40664	 -23.69530
 10.19392	 -23.54317
  9.97233	 -23.41219
  9.74324	 -23.30286
  9.50805	 -23.21563
  9.26820	 -23.15083
  9.02511	 -23.10873
  8.78027	 -23.08950
  8.53514	 -23.09319
  8.29121	 -23.11980
  8.04994	 -23.16920
  7.81281	 -23.24120
  7.58128	 -23.33548
  7.35678	 -23.45166
  7.14072	 -23.58925
  6.93448	 -23.74768
  6.73939	 -23.92628
  6.55675	 -24.12431
  6.38781	 -24.34093
  6.23375	 -24.57525
  6.09571	 -24.82628
  5.97476	 -25.09298
  5.87188	 -25.37421
  5.78801	 -25.66880
  5.72398	 -25.97552
  5.68057	 -26.29308
  5.65845	 -26.62014
  5.65821	 -26.95533
  5.68037	 -27.29725
  5.72533	 -27.64444
  5.79341	 -27.99546
  5.88485	 -28.34882
  5.99977	 -28.70304
  6.13821	 -29.05662
  6.30012	 -29.40807
  6.48533	 -29.75590
  6.69361	 -30.09865
  6.92461	 -30.43486
  7.17791	 -30.76310
  7.45298	 -31.08197
  7.74922	 -31.39011
  8.06593	 -31.68620
  8.40234	 -31.96897
  8.75760	 -32.23718
  9.13077	 -32.48968
  9.52085	 -32.72536
  9.92678	 -32.94317
 10.34741	 -33.14215
 10.78156	 -33.32140
 11.22798	 -33.48009
 11.68537	 -33.61749
 12.15239	 -33.73294
 12.62765	 -33.82588
 13.10975	 -33.89581
 13.59723	 -33.94235
 14.08864	 -33.96520
 14.58249	 -33.96416
 15.07730	 -33.93911
 15.57156	 -33.89004
 16.06379	 -33.81703
 16.55251	 -33.72025
 17.03625	 -33.59997
 17.51355	 -33.45655
 17.98300	 -33.29044
 18.44321	 -33.10218
 18.89284	 -32.89240
 19.33057	 -32.66180
 19.75515	 -32.41117
 20.16537	 -32.14138
 20.56010	 -31.85337
 20.93825	 -31.54815
 21.29880	 -31.22679
 21.64081	 -30.89041
 21.96341	 -30.54022
 22.26581	 -30.17743
 22.54730	 -29.80334
 22.80725	 -29.41926
 23.04510	 -29.02656
 23.26041	 -28.62661
 23.45279	 -28.22082
 23.62197	 -27.81062
 23.76774	 -27.39744
 23.88999	 -26.98273
 23.98872	 -26.56794
 24.06398	 -26.15451
 24.11594	 -25.74387
 24.14484	 -25.33745
 24.15101	 -24.93665
 24.13487	 -24.54284
 24.09690	 -24.15738
 24.03770	 -23.78158
 23.95793	 -23.41673
 23.85830	 -23.06405
 23.73964	 -22.72473
 23.60282	 -22.39992
 23.44879	 -22.09070
 23.27856	 -21.79809
 23.09320	 -21.52305
 22.89386	 -21.26648
 22.68171	 -21.02919
 22.45799	 -20.81195
 22.22398	 -20.61543
 21.98100	 -20.44022
 21.73043	 -20.28683
 21.47363	 -20.15570
 21.21205	 -20.04717
 20.94711	 -19.96148
 20.68027	 -19.89882
 20.41299	 -19.85925
 20.14675	 -19.84274
 19.88302	 -19.84921
 19.62327	 -19.87842
 19.36893	 -19.93011
 19.12145	 -20.00386
 18.88222	 -20.09922
 18.65264	 -20.21560
 18.43403	 -20.35236
 18.22770	 -20.50875
 18.03489	 -20.68395
 17.85681	 -20.87706
 17.69458	 -21.08710
 17.54929	 -21.31303
 17.42194	 -21.55371
 17.31345	 -21.80798
 17.22470	 -22.07460
 17.15644	 -22.35226
 17.10938	 -22.63964
 17.08411	 -22.93535
 17.08115	 -23.23797
 17.10091	 -23.54605
 17.14372	 -23.85813
 17.20982	 -24.17271
 17.29934	 -24.48830
 17.41232	 -24.80338
 17.54869	 -25.11646
 17.70831	 -25.42604
 17.89092	 -25.73063
 18.09619	 -26.02877
 18.32367	 -26.31903
 18.57283	 -26.60000
 18.84306	 -26.87031
 19.13367	 -27.12864
 19.44386	 -27.37370
 19.77277	 -27.60429
 20.11948	 -27.81923
 20.48295	 -28.01741
 20.86213	 -28.19781
 21.25587	 -28.35946
 21.66297	 -28.50146
 22.08219	 -28.62301
 22.51221	 -28.72336
 22.95171	 -28.80189
 23.39929	 -28.85801
 23.85355	 -28.89127
 24.31305	 -28.90127
 24.77633	 -28.88773
 25.24192	 -28.85045
 25.70832	 -28.78932
 26.17406	 -28.70433
 26.63765	 -28.59557
 27.09762	 -28.46321
 27.55250	 -28.30752
 28.00086	 -28.12885
 28.44128	 -27.92767
 28.87238	 -27.70450
 29.29283	 -27.45997
 29.70131	 -27.19478
 30.09657	 -26.90972
 30.47742	 -26.60566
 30.84270	 -26.28352
 31.19135	 -25.94431
 31.52234	 -25.58910
 31.83473	 -25.21902
 32.12765	 -24.83526
 32.40031	 -24.43904
 32.65198	 -24.03166
 32.88204	 -23.61442
 33.08994	 -23.18870
 33.27521	 -22.75587
 33.43748	 -22.31735
 33.57647	 -21.87457
 33.69197	 -21.42897
 33.78388	 -20.98200
 33.85218	 -20.53512
 33.89694	 -20.08977
 33.91832	 -19.64740
 33.91658	 -19.20942
 33.89204	 -18.77726
 33.84513	 -18.35229
 33.77636	 -17.93587
 33.68630	 -17.52931
 33.57562	 -17.13391
 33.44508	 -16.75088
 33.29547	 -16.38143
 33.12769	 -16.02670
 32.94270	 -15.68775
 32.74150	 -15.36562
 32.52520	 -15.06126
 32.29491	 -14.77556
 32.05183	 -14.50933
 31.79721	 -14.26333
 31.53231	 -14.03823
 31.25848	 -13.83460
 30.97707	 -13.65296
 30.68946	 -13.49373
 30.39708	 -13.35725
 30.10136	 -13.24377
 29.80375	 -13.15344
 29.50572	 -13.08633
 29.20872	 -13.04243
 28.91423	 -13.02162
 28.62370	 -13.02370
 28.33857	 -13.04836
 28.06028	 -13.09523
 27.79022	 -13.16382
 27.52977	 -13.25357
 27.28025	 -13.36382
 27.04297	 -13.49384
 26.81918	 -13.64281
 26.61005	 -13.80982
 26.41675	 -13.99391
 26.24033	 -14.19402
 26.08180	 -14.40904
 25.94210	 -14.63779
 25.82209	 -14.87904
 25.72254	 -15.13148
 25.64415	 -15.39378
 25.58751	 -15.66455
 25.55316	 -15.94238
 25.54151	 -16.22581
 25.55289	 -16.51336
 25.58753	 -16.80354
 25.64557	 -17.09485
 25.72706	 -17.38576
 25.83192	 -17.67478
 25.96001	 -17.96038
 26.11107	 -18.24109
 26.28476	 -18.51543
 26.48064	 -18.78196
 26.69817	 -19.03927
 26.93673	 -19.28597
 27.19561	 -19.52075
 27.47403	 -19.74232
 27.77110	 -19.94946
 28.08590	 -20.14100
 28.41739	 -20.31582
 28.76450	 -20.47291
 29.12608	 -20.61130
 29.50091	 -20.73010
 29.88776	 -20.82850
 30.28530	 -20.90577
 30.69219	 -20.96128
 31.10705	 -20.99446
 31.52846	 -21.00487
 31.95499	 -20.99211
 32.38517	 -20.95591
 32.81753	 -20.89608
 33.25059	 -20.81251
 33.68286	 -20.70522
 34.11287	 -20.57428
 34.53915	 -20.41987
 34.96024	 -20.24229
 35.37471	 -20.04187
 35.78115	 -19.81909
 36.17818	 -19.57448
 36.56448	 -19.30866
 36.93874	 -19.02235
 37.29972	 -18.71633
 37.64622	 -18.39145
 37.97711	 -18.04866
 38.29131	 -17.68896
 38.58781	 -17.31342
 38.86566	 -16.92316
 39.12401	 -16.51937
 39.36205	 -16.10327
 39.57908	 -15.67616
 39.77446	 -15.23936
 39.94764	 -14.79421
 40.09817	 -14.34211
 40.22567	 -13.88447
 40.32986	 -13.42272
 40.41053	 -12.95831
 40.46759	 -12.49268
 40.50101	 -12.02730
 40.51087	 -11.56361
 40.49733	 -11.10306
 40.46065	 -10.64708
 40.40117	 -10.19708
 40.31931	 -9.75445
 40.21557	 -9.32054
 40.09056	 -8.89667
 39.94495	 -8.48413
 39.77947	 -8.08416
 39.59496	 -7.69794
 39.39231	 -7.32661
 39.17248	 -6.97126
 38.93649	 -6.63289
 38.68544	 -6.31247
 38.42047	 -6.01088
 38.14277	 -5.72893
 37.85359	 -5.46736
 37.55421	 -5.22684
 37.24597	 -5.00795
 36.93023	 -4.81119
 36.60837	 -4.63698
 36.28182	 -4.48564
 35.95201	 -4.35742
 35.62039	 -4.25246
 35.28843	 -4.17084
 34.95757	 -4.11253
 34.62929	 -4.07740
 34.30504	 -4.06524
 33.98625	 -4.07577
 33.67435	 -4.10858
 33.37073	 -4.16319
 33.07676	 -4.23904
 32.79377	 -4.33548
 32.52305	 -4.45175
 32.26583	 -4.58706
 32.02332	 -4.74049
 31.79664	 -4.91107
 31.58686	 -5.09776
 31.39498	 -5.29944
 31.22194	 -5.51493
 31.06860	 -5.74300
 30.93572	 -5.98236
 30.82400	 -6.23166
 30.73405	 -6.48952
 30.66637	 -6.75452
 30.62140	 -7.02521
 30.59947	 -7.30011
 30.60080	 -7.57773
 30.62554	 -7.85654
 30.67372	 -8.13504
 30.74528	 -8.41171
 30.84006	 -8.68504
 30.95782	 -8.95353
 31.09820	 -9.21572
 31.26076	 -9.47015
 31.44495	 -9.71541
 31.65016	 -9.95011
 31.87567	 -10.17292
 32.12069	 -10.38257
 32.38433	 -10.57781
 32.66564	 -10.75749
 32.96360	 -10.92049
 33.27712	 -11.06578
 33.60504	 -11.19241
 33.94615	 -11.29947
 34.29918	 -11.38618
 34.66282	 -11.45181
 35.03573	 -11.49571
 35.41650	 -11.51735
 35.80372	 -11.51626
 36.19595	 -11.49207
 36.59172	 -11.44452
 36.98956	 -11.37341
 37.38799	 -11.27867
 37.78552	 -11.16029
 38.18068	 -11.01837
 38.57200	 -10.85310
 38.95803	 -10.66476
 39.33733	 -10.45373
 39.70851	 -10.22046
 40.07020	 -9.96550
 40.42106	 -9.68948
 40.75981	 -9.39311
 41.08520	 -9.07718
 41.39606	 -8.74256
 41.69124	 -8.39017
 41.96968	 -8.02104
 42.23038	 -7.63621
 42.47239	 -7.23683
 42.69486	 -6.82408
 42.89699	 -6.39918
 43.07808	 -5.96343
 43.23751	 -5.51813
 43.37472	 -5.06465
 43.48927	 -4.60437
 43.58077	 -4.13871
 43.64896	 -3.66909
 43.69362	 -3.19696
 43.71467	 -2.72377
 43.71208	 -2.25098
 43.68594	 -1.78004
 43.63641	 -1.31240
 43.56374	 -0.84948
 43.46829	 -0.39270
 43.35047	  0.05655
 43.21081	  0.49691
 43.04990	  0.92708
 42.86842	  1.34575
 42.66712	  1.75170
 42.44683	  2.14373
 42.20844	  2.52070
 41.95294	  2.88155
 41.68135	  3.22525
 41.39476	  3.55085
 41.09433	  3.85747
 40.78125	  4.14430
 40.45678	  4.41060
 40.12221	  4.65572
 39.77887	  4.87908
 39.42813	  5.08019
 39.07138	  5.25863
 38.71005	  5.41408
 38.34556	  5.54632
 37.97938	  5.65519
 37.61295	  5.74063
 37.24774	  5.80269
 36.88521	  5.84149
 36.52681	  5.85725
 36.17397	  5.85026
 35.82811	  5.82093
 35.49062	  5.76975
 35.16286	  5.69728
 34.84616	  5.60418
 34.54180	  5.49119
 34.25101	  5.35913
 33.97497	  5.20891
 33.71483	  5.04150
 33.47163	  4.85794
 33.24638	  4.65934
 33.04000	  4.44690
 32.85334	  4.22183
 32.68719	  3.98543
 32.54221	  3.73904
 32.41903	  3.48404
 32.31814	  3.22185
 32.23998	  2.95393
 32.18486	  2.68174
 32.15303	  2.40679
 32.14461	  2.13059
 32.15964	  1.85465
 32.19806	  1.58050
 32.25972	  1.30963
 32.34435	  1.04355
 32.45160	  0.78374
 32.58103	  0.53164
 32.73210	  0.28868
 32.90417	  0.05623
 33.09653	 -0.16436
 33.30837	 -0.37181
 33.53882	 -0.56489
 33.78691	 -0.74244
 34.05161	 -0.90333
 34.33183	 -1.04655
 34.62640	 -1.17112
 34.93410	 -1.27616
 35.25367	 -1.36088
 35.58377	 -1.42454
 35.92306	 -1.46652
 36.27014	 -1.48628
 36.62358	 -1.48336
 36.98193	 -1.45740
 37.34373	 -1.40813
 37.70750	 -1.33538
 38.07176	 -1.23905
 38.43502	 -1.11918
 38.79580	 -0.97586
 39.15264	 -0.80929
 39.50408	 -0.61976
 39.84871	 -0.40765
 40.18512	 -0.17342
 40.51194	  0.08237
 40.82786	  0.35909
 41.13158	  0.65601
 41.42187	  0.97235
 41.69756	  1.30723
 41.95751	  1.65972
 42.20067	  2.02881
 42.42604	  2.41343
 42.63268	  2.81244
 42.81974	  3.22467
 42.98644	  3.64887
 43.13208	  4.08378
 43.25603	  4.52807
 43.35777	  4.98038
 43.43683	  5.43933
 43.49284	  5.90350
 43.52554	  6.37148
 43.53473	  6.84181
 43.52031	  7.31304
 43.48227	  7.78373
 43.42069	  8.25240
 43.33575	  8.71763
 43.22770	  9.17798
 43.09689	  9.63203
 42.94375	 10.07841
 42.76881	 10.51575
 42.57266	 10.94274
 42.35598	 11.35808
 42.11953	 11.76054
 41.86415	 12.14894
 41.59074	 12.52214
 41.30028	 12.87905
 40.99380	 13.21868
 40.67241	 13.54006
 40.33726	 13.84232
 39.98956	 14.12465
 39.63055	 14.38632
 39.26156	 14.62668
 38.88390	 14.84516
 38.49895	 15.04127
 38.10810	 15.21461
 37.71279	 15.36486
 37.31445	 15.49179
 36.91453	 15.59526
 36.51449	 15.67524
 36.11579	 15.73176
 35.71989	 15.76494
 35.32824	 15.77503
 34.94227	 15.76233
 34.56339	 15.72723
 34.19299	 15.67025
 33.83242	 15.59194
 33.48301	 15.49298
 33.14603	 15.37410
 32.82270	 15.23613
 32.51422	 15.07998
 32.22169	 14.90662
 31.94617	 14.71710
 31.68866	 14.51252
 31.45008	 14.29407
 31.23127	 14.06298
 31.03299	 13.82054
 30.85594	 13.56809
 30.70071	 13.30700
 30.56781	 13.03870
 30.45765	 12.76463
 30.37056	 12.48626
 30.30677	 12.20510
 30.26641	 11.92265
 30.24952	 11.64042
 30.25604	 11.35994
 30.28579	 11.08271
 30.33853	 10.81022
 30.41390	 10.54396
 30.51144	 10.28538
 30.63063	 10.03589
 30.77082	  9.79688
 30.93129	  9.56969
 31.11124	  9.35560
 31.30978	  9.15584
 31.52594	  8.97159
 31.75870	  8.80395
 32.00695	  8.65396
 32.26951	  8.52258
 32.54517	  8.41070
 32.83264	  8.31911
 33.13060	  8.24852
 33.43769	  8.19958
 33.75250	  8.17283
 34.07361	  8.16870
 34.39955	  8.18756
 34.72886	  8.22967
 35.06006	  8.29519
 35.39166	  8.38422
 35.72218	  8.49671
 36.05012	  8.63257
 36.37403	  8.79158
 36.69246	  8.97345
 37.00398	  9.17780
 37.30719	  9.40414
 37.60074	  9.65191
 37.88330	  9.92048
 38.15358	 10.20912
 38.41038	 10.51704
 38.65249	 10.84335
 38.87882	 11.18711
 39.08830	 11.54731
 39.27994	 11.92288
 39.45282	 12.31268
 39.60610	 12.71554
 39.73899	 13.13021
 39.85080	 13.55541
 39.94091	 13.98983
 40.00880	 14.43210
 40.05402	 14.88086
 40.07620	 15.33468
 40.07508	 15.79213
 40.05046	 16.25179
 40.00226	 16.71218
 39.93047	 17.17187
 39.83517	 17.62941
 39.71654	 18.08334
 39.57483	 18.53224
 39.41041	 18.97469
 39.22370	 19.40933
 39.01524	 19.83477
 38.78561	 20.24972
 38.53552	 20.65288
 38.26571	 21.04301
 37.97704	 21.41893
 37.67041	 21.77951
 37.34679	 22.12367
 37.00724	 22.45039
 36.65286	 22.75873
 36.28481	 23.04782
 35.90429	 23.31684
 35.51258	 23.56508
 35.11098	 23.79188
 34.70083	 23.99668
 34.28350	 24.17899
 33.86040	 24.33842
 33.43295	 24.47466
 33.00260	 24.58749
 32.57079	 24.67678
 32.13900	 24.74248
 31.70868	 24.78465
 31.28129	 24.80343
 30.85828	 24.79905
 30.44108	 24.77182
 30.03109	 24.72217
 29.62971	 24.65058
 29.23828	 24.55765
 28.85811	 24.44403
 28.49048	 24.31048
 28.13662	 24.15783
 27.79768	 23.98698
 27.47479	 23.79891
 27.16899	 23.59466
 26.88127	 23.37536
 26.61254	 23.14218
 26.36365	 22.89635
 26.13535	 22.63917
 25.92831	 22.37195
 25.74314	 22.09608
 25.58033	 21.81298
 25.44029	 21.52409
 25.32336	 21.23088
 25.22975	 20.93484
 25.15959	 20.63748
 25.11291	 20.34030
 25.08966	 20.04483
 25.08967	 19.75256
 25.11267	 19.46499
 25.15831	 19.18360
 25.22615	 18.90984
