# Supplementary material for: Discovery of the most compact 3+1-type quadruple star system TIC 120362137
Source: Nat Commun. 2026 Mar 3;17:1859. doi: 10.1038/s41467-026-69223-4 (PMC12957322; doi:10.1038/s41467-026-69223-4)
Supplement: Supplementary file 13 — Source Data [file 41467_2026_69223_MOESM13_ESM.zip › SDF_Fig5a_part2.txt]

# Figure 5a
#
#SDF_Fig5a_part2.txt
#
# The orbit of component Ab during one full revolution of component B (blue curve) 
#
#x   X coordinate [in solar radius]
#y   Y coordinate [in solar radius]
 43.80891	 -8.29091
 44.08850	 -7.78661
 44.34182	 -7.26642
 44.56793	 -6.73203
 44.76594	 -6.18516
 44.93512	 -5.62759
 45.07483	 -5.06116
 45.18455	 -4.48774
 45.26389	 -3.90923
 45.31258	 -3.32756
 45.33047	 -2.74466
 45.31753	 -2.16248
 45.27388	 -1.58297
 45.19975	 -1.00805
 45.09549	 -0.43965
 44.96157	  0.12035
 44.79860	  0.67009
 44.60729	  1.20778
 44.38847	  1.73165
 44.14309	  2.24001
 43.87219	  2.73122
 43.57693	  3.20371
 43.25854	  3.65602
 42.91838	  4.08673
 42.55785	  4.49455
 42.17847	  4.87825
 41.78180	  5.23674
 41.36948	  5.56900
 40.94321	  5.87413
 40.50475	  6.15133
 40.05587	  6.39995
 39.59841	  6.61940
 39.13423	  6.80926
 38.66520	  6.96920
 38.19322	  7.09901
 37.72018	  7.19861
 37.24799	  7.26803
 36.77853	  7.30743
 36.31367	  7.31707
 35.85527	  7.29735
 35.40514	  7.24877
 34.96507	  7.17194
 34.53680	  7.06759
 34.12200	  6.93654
 33.72233	  6.77973
 33.33934	  6.59818
 32.97453	  6.39304
 32.62933	  6.16551
 32.30509	  5.91689
 32.00307	  5.64856
 31.72445	  5.36200
 31.47029	  5.05871
 31.24159	  4.74029
 31.03923	  4.40838
 30.86398	  4.06469
 30.71651	  3.71095
 30.59738	  3.34894
 30.50705	  2.98047
 30.44584	  2.60738
 30.41399	  2.23150
 30.41159	  1.85471
 30.43864	  1.47886
 30.49501	  1.10581
 30.58047	  0.73739
 30.69467	  0.37544
 30.83714	  0.02176
 31.00731	 -0.32189
 31.20450	 -0.65378
 31.42793	 -0.97222
 31.67670	 -1.27560
 31.94983	 -1.56233
 32.24624	 -1.83091
 32.56475	 -2.07991
 32.90411	 -2.30795
 33.26298	 -2.51376
 33.63993	 -2.69614
 34.03349	 -2.85398
 34.44209	 -2.98626
 34.86413	 -3.09207
 35.29793	 -3.17059
 35.74177	 -3.22111
 36.19390	 -3.24302
 36.65252	 -3.23582
 37.11582	 -3.19914
 37.58193	 -3.13270
 38.04900	 -3.03635
 38.51517	 -2.91003
 38.97856	 -2.75383
 39.43730	 -2.56793
 39.88954	 -2.35265
 40.33345	 -2.10841
 40.76723	 -1.83574
 41.18909	 -1.53529
 41.59731	 -1.20782
 41.99021	 -0.85421
 42.36615	 -0.47543
 42.72356	 -0.07254
 43.06096	  0.35325
 43.37692	  0.80070
 43.67008	  1.26843
 43.93920	  1.75500
 44.18311	  2.25888
 44.40075	  2.77848
 44.59114	  3.31211
 44.75343	  3.85807
 44.88689	  4.41455
 44.99087	  4.97974
 45.06486	  5.55176
 45.10847	  6.12871
 45.12144	  6.70867
 45.10362	  7.28971
 45.05499	  7.86987
 44.97566	  8.44721
 44.86586	  9.01979
 44.72594	  9.58571
 44.55640	 10.14308
 44.35782	 10.69004
 44.13094	 11.22478
 43.87658	 11.74554
 43.59569	 12.25062
 43.28934	 12.73839
 42.95866	 13.20728
 42.60492	 13.65581
 42.22946	 14.08259
 41.83372	 14.48630
 41.41920	 14.86574
 40.98748	 15.21979
 40.54021	 15.54745
 40.07910	 15.84783
 39.60590	 16.12013
 39.12242	 16.36369
 38.63048	 16.57796
 38.13196	 16.76250
 37.62874	 16.91699
 37.12271	 17.04125
 36.61577	 17.13519
 36.10984	 17.19885
 35.60679	 17.23241
 35.10850	 17.23614
 34.61682	 17.21045
 34.13357	 17.15584
 33.66052	 17.07293
 33.19942	 16.96247
 32.75194	 16.82528
 32.31971	 16.66231
 31.90429	 16.47460
 31.50718	 16.26328
 31.12979	 16.02956
 30.77346	 15.77477
 30.43944	 15.50027
 30.12891	 15.20753
 29.84292	 14.89807
 29.58246	 14.57350
 29.34840	 14.23544
 29.14151	 13.88560
 28.96244	 13.52572
 28.81177	 13.15758
 28.68991	 12.78297
 28.59721	 12.40374
 28.53389	 12.02173
 28.50004	 11.63879
 28.49565	 11.25679
 28.52059	 10.87758
 28.57462	 10.50300
 28.65739	 10.13488
 28.76842	  9.77501
 28.90714	  9.42516
 29.07286	  9.08706
 29.26479	  8.76239
 29.48203	  8.45277
 29.72360	  8.15979
 29.98841	  7.88494
 30.27527	  7.62967
 30.58292	  7.39532
 30.91002	  7.18320
 31.25514	  6.99448
 31.61678	  6.83028
 31.99338	  6.69160
 32.38332	  6.57936
 32.78493	  6.49436
 33.19648	  6.43733
 33.61621	  6.40884
 34.04231	  6.40940
 34.47297	  6.43937
 34.90633	  6.49903
 35.34053	  6.58852
 35.77369	  6.70786
 36.20396	  6.85698
 36.62946	  7.03568
 37.04834	  7.24364
 37.45878	  7.48042
 37.85898	  7.74549
 38.24716	  8.03818
 38.62160	  8.35773
 38.98064	  8.70326
 39.32264	  9.07379
 39.64604	  9.46824
 39.94937	  9.88543
 40.23120	 10.32408
 40.49020	 10.78283
 40.72512	 11.26024
 40.93481	 11.75478
 41.11821	 12.26484
 41.27436	 12.78877
 41.40241	 13.32484
 41.50163	 13.87126
 41.57138	 14.42622
 41.61117	 14.98784
 41.62060	 15.55423
 41.59941	 16.12347
 41.54746	 16.69362
 41.46473	 17.26275
 41.35133	 17.82890
 41.20750	 18.39015
 41.03360	 18.94459
 40.83011	 19.49032
 40.59762	 20.02550
 40.33688	 20.54831
 40.04870	 21.05700
 39.73405	 21.54985
 39.39397	 22.02525
 39.02964	 22.48162
 38.64231	 22.91748
 38.23332	 23.33144
 37.80413	 23.72217
 37.35623	 24.08848
 36.89122	 24.42926
 36.41077	 24.74349
 35.91657	 25.03030
 35.41039	 25.28889
 34.89404	 25.51859
 34.36937	 25.71887
 33.83824	 25.88930
 33.30255	 26.02955
 32.76419	 26.13945
 32.22509	 26.21894
 31.68713	 26.26805
 31.15221	 26.28697
 30.62222	 26.27599
 30.09899	 26.23551
 29.58435	 26.16606
 29.08008	 26.06827
 28.58789	 25.94288
 28.10949	 25.79074
 27.64648	 25.61279
 27.20042	 25.41009
 26.77280	 25.18377
 26.36503	 24.93506
 25.97843	 24.66527
 25.61427	 24.37579
 25.27368	 24.06807
 24.95774	 23.74365
 24.66742	 23.40412
 24.40356	 23.05113
 24.16695	 22.68636
 23.95822	 22.31157
 23.77793	 21.92851
 23.62652	 21.53900
 23.50430	 21.14487
 23.41149	 20.74795
 23.34818	 20.35010
 23.31436	 19.95318
 23.30989	 19.55904
 23.33453	 19.16951
 23.38791	 18.78642
 23.46956	 18.41157
 23.57891	 18.04671
 23.71525	 17.69358
 23.87780	 17.35385
 24.06566	 17.02915
 24.27783	 16.72105
 24.51321	 16.43106
 24.77063	 16.16061
 25.04881	 15.91105
 25.34639	 15.68368
 25.66196	 15.47967
 25.99399	 15.30014
 26.34094	 15.14609
 26.70116	 15.01844
 27.07298	 14.91798
 27.45467	 14.84542
 27.84445	 14.80134
 28.24052	 14.78625
 28.64105	 14.80049
 29.04419	 14.84433
 29.44807	 14.91790
 29.85081	 15.02123
 30.25055	 15.15423
 30.64542	 15.31668
 31.03357	 15.50826
 31.41318	 15.72852
 31.78244	 15.97692
 32.13960	 16.25278
 32.48294	 16.55533
 32.81079	 16.88368
 33.12153	 17.23686
 33.41363	 17.61376
 33.68559	 18.01321
 33.93601	 18.43393
 34.16357	 18.87454
 34.36703	 19.33362
 34.54525	 19.80962
 34.69717	 20.30096
 34.82185	 20.80596
 34.91846	 21.32290
 34.98625	 21.85001
 35.02462	 22.38547
 35.03306	 22.92742
 35.01119	 23.47396
 34.95875	 24.02318
 34.87560	 24.57315
 34.76173	 25.12193
 34.61726	 25.66760
 34.44242	 26.20821
 34.23756	 26.74186
 34.00318	 27.26667
 33.73987	 27.78079
 33.44836	 28.28241
 33.12948	 28.76977
 32.78420	 29.24117
 32.41356	 29.69497
 32.01872	 30.12962
 31.60095	 30.54362
 31.16161	 30.93558
 30.70212	 31.30419
 30.22401	 31.64824
 29.72888	 31.96661
 29.21837	 32.25831
 28.69423	 32.52243
 28.15820	 32.75821
 27.61211	 32.96497
 27.05781	 33.14217
 26.49718	 33.28938
 25.93211	 33.40630
 25.36451	 33.49275
 24.79630	 33.54866
 24.22938	 33.57410
 23.66567	 33.56925
 23.10702	 33.53441
 22.55531	 33.46999
 22.01233	 33.37652
 21.47989	 33.25466
 20.95970	 33.10514
 20.45344	 32.92883
 19.96274	 32.72668
 19.48914	 32.49975
 19.03412	 32.24918
 18.59910	 31.97620
 18.18539	 31.68214
 17.79423	 31.36839
 17.42678	 31.03641
 17.08408	 30.68773
 16.76709	 30.32394
 16.47668	 29.94670
 16.21359	 29.55769
 15.97847	 29.15865
 15.77185	 28.75135
 15.59418	 28.33760
 15.44576	 27.91922
 15.32681	 27.49804
 15.23740	 27.07591
 15.17752	 26.65469
 15.14703	 26.23622
 15.14569	 25.82233
 15.17312	 25.41485
 15.22886	 25.01555
 15.31232	 24.62621
 15.42280	 24.24853
 15.55952	 23.88421
 15.72158	 23.53486
 15.90796	 23.20204
 16.11758	 22.88727
 16.34926	 22.59198
 16.60171	 22.31752
 16.87358	 22.06518
 17.16344	 21.83614
 17.46977	 21.63150
 17.79101	 21.45228
 18.12553	 21.29937
 18.47162	 21.17359
 18.82756	 21.07563
 19.19157	 21.00608
 19.56184	 20.96542
 19.93653	 20.95401
 20.31378	 20.97209
 20.69173	 21.01981
 21.06848	 21.09718
 21.44217	 21.20409
 21.81093	 21.34032
 22.17291	 21.50555
 22.52628	 21.69932
 22.86925	 21.92106
 23.20005	 22.17009
 23.51697	 22.44565
 23.81836	 22.74682
 24.10259	 23.07262
 24.36813	 23.42194
 24.61352	 23.79361
 24.83735	 24.18633
 25.03830	 24.59874
 25.21516	 25.02938
 25.36679	 25.47674
 25.49216	 25.93920
 25.59032	 26.41512
 25.66045	 26.90276
 25.70182	 27.40036
 25.71384	 27.90611
 25.69600	 28.41814
 25.64794	 28.93458
 25.56940	 29.45352
 25.46025	 29.97304
 25.32048	 30.49121
 25.15020	 31.00610
 24.94966	 31.51579
 24.71920	 32.01838
 24.45932	 32.51200
 24.17062	 32.99481
 23.85381	 33.46499
 23.50974	 33.92080
 23.13934	 34.36054
 22.74368	 34.78257
 22.32391	 35.18534
 21.88130	 35.56735
 21.41718	 35.92721
 20.93301	 36.26361
 20.43029	 36.57534
 19.91063	 36.86127
 19.37569	 37.12041
 18.82718	 37.35186
 18.26688	 37.55483
 17.69661	 37.72866
 17.11823	 37.87281
 16.53362	 37.98683
 15.94469	 38.07044
 15.35335	 38.12345
 14.76152	 38.14579
 14.17112	 38.13754
 13.58406	 38.09889
 13.00222	 38.03012
 12.42746	 37.93168
 11.86160	 37.80409
 11.30644	 37.64802
 10.76370	 37.46421
 10.23506	 37.25353
  9.72215	 37.01695
  9.22650	 36.75554
  8.74961	 36.47045
  8.29288	 36.16291
  7.85762	 35.83426
  7.44507	 35.48589
  7.05637	 35.11928
  6.69256	 34.73596
  6.35460	 34.33753
  6.04334	 33.92563
  5.75953	 33.50195
  5.50379	 33.06824
  5.27666	 32.62626
  5.07857	 32.17781
  4.90983	 31.72471
  4.77063	 31.26879
  4.66105	 30.81190
  4.58108	 30.35586
  4.53058	 29.90253
  4.50929	 29.45373
  4.51684	 29.01127
  4.55278	 28.57693
  4.61650	 28.15246
  4.70733	 27.73958
  4.82447	 27.33996
  4.96701	 26.95521
  5.13398	 26.58690
  5.32426	 26.23653
  5.53669	 25.90553
  5.76998	 25.59526
  6.02279	 25.30698
  6.29368	 25.04191
  6.58114	 24.80112
  6.88360	 24.58565
  7.19942	 24.39638
  7.52691	 24.23412
  7.86434	 24.09958
  8.20992	 23.99335
  8.56183	 23.91589
  8.91823	 23.86758
  9.27726	 23.84866
  9.63703	 23.85926
  9.99567	 23.89939
 10.35128	 23.96894
 10.70199	 24.06769
 11.04595	 24.19530
 11.38133	 24.35131
 11.70632	 24.53514
 12.01917	 24.74612
 12.31815	 24.98343
 12.60161	 25.24619
 12.86793	 25.53338
 13.11559	 25.84390
 13.34311	 26.17656
 13.54911	 26.53005
 13.73228	 26.90301
 13.89141	 27.29398
 14.02536	 27.70142
 14.13313	 28.12375
 14.21377	 28.55928
 14.26649	 29.00631
 14.29056	 29.46307
 14.28539	 29.92775
 14.25050	 30.39850
 14.18553	 30.87344
 14.09024	 31.35069
 13.96450	 31.82832
 13.80830	 32.30442
 13.62177	 32.77709
 13.40515	 33.24441
 13.15880	 33.70449
 12.88319	 34.15547
 12.57893	 34.59553
 12.24674	 35.02286
 11.88744	 35.43573
 11.50197	 35.83245
 11.09139	 36.21139
 10.65684	 36.57099
 10.19956	 36.90977
  9.72091	 37.22634
  9.22231	 37.51938
  8.70527	 37.78768
  8.17139	 38.03013
  7.62231	 38.24570
  7.05975	 38.43350
  6.48549	 38.59274
  5.90134	 38.72275
  5.30916	 38.82296
  4.71084	 38.89295
  4.10828	 38.93240
  3.50341	 38.94113
  2.89815	 38.91908
  2.29444	 38.86629
  1.69419	 38.78297
  1.09928	 38.66940
  0.51160	 38.52602
 -0.06702	 38.35337
 -0.63480	 38.15209
 -1.18998	 37.92296
 -1.73088	 37.66685
 -2.25587	 37.38473
 -2.76339	 37.07768
 -3.25197	 36.74686
 -3.72019	 36.39351
 -4.16673	 36.01899
 -4.59037	 35.62469
 -4.98995	 35.21209
 -5.36444	 34.78275
 -5.71289	 34.33826
 -6.03445	 33.88028
 -6.32840	 33.41050
 -6.59409	 32.93067
 -6.83100	 32.44255
 -7.03872	 31.94795
 -7.21695	 31.44867
 -7.36548	 30.94656
 -7.48425	 30.44343
 -7.57328	 29.94114
 -7.63272	 29.44150
 -7.66282	 28.94634
 -7.66394	 28.45745
 -7.63656	 27.97660
 -7.58125	 27.50555
 -7.49870	 27.04598
 -7.38970	 26.59956
 -7.25513	 26.16790
 -7.09600	 25.75255
 -6.91336	 25.35500
 -6.70841	 24.97669
 -6.48239	 24.61895
 -6.23665	 24.28307
 -5.97262	 23.97024
 -5.69179	 23.68155
 -5.39572	 23.41802
 -5.08604	 23.18055
 -4.76444	 22.96997
 -4.43264	 22.78696
 -4.09242	 22.63213
 -3.74561	 22.50596
 -3.39404	 22.40883
 -3.03959	 22.34098
 -2.68413	 22.30254
 -2.32957	 22.29355
 -1.97778	 22.31389
 -1.63065	 22.36334
 -1.29005	 22.44156
 -0.95782	 22.54808
 -0.63577	 22.68235
 -0.32568	 22.84365
 -0.02926	 23.03120
  0.25179	 23.24408
  0.51588	 23.48127
  0.76146	 23.74167
  0.98706	 24.02405
  1.19128	 24.32713
  1.37283	 24.64950
  1.53048	 24.98971
  1.66312	 25.34620
  1.76973	 25.71738
  1.84940	 26.10157
  1.90131	 26.49705
  1.92477	 26.90204
  1.91920	 27.31473
  1.88412	 27.73329
  1.81920	 28.15582
  1.72420	 28.58046
  1.59901	 29.00529
  1.44363	 29.42841
  1.25819	 29.84792
  1.04295	 30.26193
  0.79827	 30.66857
  0.52464	 31.06600
  0.22264	 31.45240
 -0.10699	 31.82600
 -0.46344	 32.18507
 -0.84578	 32.52796
 -1.25296	 32.85304
 -1.68386	 33.15878
 -2.13723	 33.44371
 -2.61175	 33.70644
 -3.10601	 33.94567
 -3.61852	 34.16018
 -4.14770	 34.34887
 -4.69192	 34.51072
 -5.24948	 34.64483
 -5.81863	 34.75040
 -6.39756	 34.82674
 -6.98443	 34.87328
 -7.57736	 34.88959
 -8.17444	 34.87533
 -8.77377	 34.83030
 -9.37341	 34.75442
 -9.97143	 34.64774
 -10.56592	 34.51041
 -11.15497	 34.34273
 -11.73670	 34.14512
 -12.30926	 33.91809
 -12.87084	 33.66231
 -13.41969	 33.37852
 -13.95409	 33.06759
 -14.47242	 32.73050
 -14.97307	 32.36833
 -15.45457	 31.98224
 -15.91548	 31.57349
 -16.35447	 31.14343
 -16.77030	 30.69348
 -17.16181	 30.22514
 -17.52794	 29.73995
 -17.86776	 29.23955
 -18.18041	 28.72560
 -18.46515	 28.19981
 -18.72135	 27.66394
 -18.94850	 27.11977
 -19.14617	 26.56911
 -19.31409	 26.01378
 -19.45205	 25.45562
 -19.55999	 24.89647
 -19.63796	 24.33817
 -19.68609	 23.78255
 -19.70465	 23.23141
 -19.69402	 22.68656
 -19.65466	 22.14976
 -19.58717	 21.62273
 -19.49222	 21.10717
 -19.37060	 20.60473
 -19.22319	 20.11700
 -19.05098	 19.64552
 -18.85502	 19.19177
 -18.63649	 18.75717
 -18.39662	 18.34305
 -18.13674	 17.95068
 -17.85824	 17.58124
 -17.56260	 17.23583
 -17.25136	 16.91545
 -16.92612	 16.62102
 -16.58854	 16.35336
 -16.24033	 16.11317
 -15.88323	 15.90106
 -15.51905	 15.71752
 -15.14961	 15.56295
 -14.77677	 15.43761
 -14.40239	 15.34166
 -14.02835	 15.27514
 -13.65654	 15.23796
 -13.28884	 15.22992
 -12.92712	 15.25070
 -12.57323	 15.29986
 -12.22899	 15.37685
 -11.89619	 15.48098
 -11.57656	 15.61146
 -11.27181	 15.76741
 -10.98355	 15.94779
 -10.71337	 16.15151
 -10.46275	 16.37734
 -10.23310	 16.62398
 -10.02575	 16.89004
 -9.84193	 17.17402
 -9.68278	 17.47438
 -9.54933	 17.78949
 -9.44251	 18.11766
 -9.36313	 18.45715
 -9.31190	 18.80617
 -9.28938	 19.16287
 -9.29606	 19.52541
 -9.33227	 19.89190
 -9.39823	 20.26043
 -9.49405	 20.62909
 -9.61971	 20.99597
 -9.77505	 21.35917
 -9.95982	 21.71680
 -10.17363	 22.06701
 -10.41599	 22.40794
 -10.68629	 22.73780
 -10.98379	 23.05485
 -11.30767	 23.35737
 -11.65699	 23.64372
 -12.03072	 23.91232
 -12.42772	 24.16164
 -12.84676	 24.39026
 -13.28653	 24.59680
 -13.74564	 24.77998
 -14.22261	 24.93863
 -14.71590	 25.07165
 -15.22389	 25.17804
 -15.74493	 25.25692
 -16.27728	 25.30748
 -16.81917	 25.32906
 -17.36880	 25.32108
 -17.92432	 25.28309
 -18.48386	 25.21476
 -19.04553	 25.11587
 -19.60743	 24.98631
 -20.16765	 24.82610
 -20.72430	 24.63539
 -21.27548	 24.41444
 -21.81932	 24.16362
 -22.35398	 23.88343
 -22.87765	 23.57449
 -23.38856	 23.23753
 -23.88499	 22.87338
 -24.36528	 22.48299
 -24.82783	 22.06741
 -25.27111	 21.62779
 -25.69368	 21.16538
 -26.09416	 20.68151
 -26.47129	 20.17759
 -26.82387	 19.65513
 -27.15083	 19.11569
 -27.45117	 18.56089
 -27.72402	 17.99242
 -27.96862	 17.41201
 -28.18432	 16.82143
 -28.37057	 16.22251
 -28.52695	 15.61706
 -28.65316	 15.00696
 -28.74900	 14.39405
 -28.81440	 13.78022
 -28.84940	 13.16732
 -28.85417	 12.55722
 -28.82896	 11.95174
 -28.77417	 11.35271
 -28.69029	 10.76190
 -28.57792	 10.18106
 -28.43775	  9.61189
 -28.27059	  9.05604
 -28.07733	  8.51510
 -27.85898	  7.99062
 -27.61660	  7.48407
 -27.35137	  6.99685
 -27.06454	  6.53028
 -26.75742	  6.08563
 -26.43141	  5.66406
 -26.08798	  5.26664
 -25.72865	  4.89438
 -25.35499	  4.54818
 -24.96866	  4.22883
 -24.57132	  3.93705
 -24.16469	  3.67342
 -23.75055	  3.43846
 -23.33067	  3.23256
 -22.90687	  3.05599
 -22.48099	  2.90892
 -22.05486	  2.79142
 -21.63033	  2.70344
 -21.20925	  2.64479
 -20.79346	  2.61520
 -20.38478	  2.61427
 -19.98501	  2.64148
 -19.59593	  2.69620
 -19.21927	  2.77769
 -18.85672	  2.88510
 -18.50991	  3.01746
 -18.18043	  3.17371
 -17.86979	  3.35266
 -17.57942	  3.55306
 -17.31068	  3.77352
 -17.06483	  4.01261
 -16.84306	  4.26878
 -16.64644	  4.54041
 -16.47594	  4.82582
 -16.33241	  5.12327
 -16.21660	  5.43094
 -16.12913	  5.74700
 -16.07050	  6.06956
 -16.04109	  6.39669
 -16.04115	  6.72647
 -16.07081	  7.05694
 -16.13006	  7.38617
 -16.21876	  7.71219
 -16.33667	  8.03309
 -16.48339	  8.34697
 -16.65843	  8.65194
 -16.86116	  8.94619
 -17.09083	  9.22793
 -17.34661	  9.49543
 -17.62753	  9.74703
 -17.93253	  9.98113
 -18.26047	 10.19623
 -18.61008	 10.39086
 -18.98005	 10.56370
 -19.36895	 10.71346
 -19.77530	 10.83898
 -20.19756	 10.93920
 -20.63411	 11.01313
 -21.08329	 11.05992
 -21.54337	 11.07881
 -22.01262	 11.06915
 -22.48923	 11.03039
 -22.97141	 10.96211
 -23.45730	 10.86400
 -23.94506	 10.73584
 -24.43283	 10.57757
 -24.91875	 10.38919
 -25.40097	 10.17085
 -25.87763	  9.92280
 -26.34693	  9.64542
 -26.80705	  9.33917
 -27.25624	  9.00464
 -27.69275	  8.64253
 -28.11491	  8.25363
 -28.52108	  7.83886
 -28.90968	  7.39921
 -29.27920	  6.93578
 -29.62819	  6.44977
 -29.95528	  5.94246
 -30.25918	  5.41522
 -30.53868	  4.86950
 -30.79268	  4.30682
 -31.02016	  3.72876
 -31.22020	  3.13698
 -31.39199	  2.53319
 -31.53484	  1.91914
 -31.64815	  1.29664
 -31.73145	  0.66752
 -31.78438	  0.03364
 -31.80671	 -0.60312
 -31.79831	 -1.24086
 -31.75919	 -1.87770
 -31.68946	 -2.51174
 -31.58937	 -3.14110
 -31.45928	 -3.76392
 -31.29966	 -4.37838
 -31.11110	 -4.98268
 -30.89431	 -5.57508
 -30.65008	 -6.15386
 -30.37934	 -6.71739
 -30.08309	 -7.26408
 -29.76244	 -7.79243
 -29.41859	 -8.30099
 -29.05280	 -8.78841
 -28.66646	 -9.25341
 -28.26098	 -9.69480
 -27.83786	 -10.11150
 -27.39868	 -10.50251
 -26.94504	 -10.86692
 -26.47861	 -11.20394
 -26.00110	 -11.51289
 -25.51425	 -11.79316
 -25.01983	 -12.04428
 -24.51966	 -12.26588
 -24.01554	 -12.45770
 -23.50930	 -12.61958
 -23.00278	 -12.75149
 -22.49781	 -12.85349
 -21.99621	 -12.92577
 -21.49980	 -12.96861
 -21.01036	 -12.98241
 -20.52968	 -12.96769
 -20.05948	 -12.92505
 -19.60145	 -12.85522
 -19.15727	 -12.75903
 -18.72852	 -12.63739
 -18.31675	 -12.49134
 -17.92346	 -12.32200
 -17.55005	 -12.13058
 -17.19787	 -11.91839
 -16.86819	 -11.68682
 -16.56217	 -11.43735
 -16.28091	 -11.17152
 -16.02538	 -10.89095
 -15.79648	 -10.59734
 -15.59498	 -10.29242
 -15.42156	 -9.97800
 -15.27676	 -9.65592
 -15.16101	 -9.32805
 -15.07464	 -8.99632
 -15.01781	 -8.66264
 -14.99060	 -8.32898
 -14.99293	 -7.99727
 -15.02461	 -7.66947
 -15.08532	 -7.34749
 -15.17460	 -7.03326
 -15.29188	 -6.72865
 -15.43646	 -6.43548
 -15.60753	 -6.15555
 -15.80414	 -5.89058
 -16.02526	 -5.64222
 -16.26973	 -5.41208
 -16.53631	 -5.20164
 -16.82366	 -5.01232
 -17.13033	 -4.84546
 -17.45482	 -4.70226
 -17.79556	 -4.58385
 -18.15088	 -4.49124
 -18.51910	 -4.42533
 -18.89844	 -4.38691
 -19.28714	 -4.37663
 -19.68335	 -4.39505
 -20.08522	 -4.44261
 -20.49090	 -4.51961
 -20.89849	 -4.62624
 -21.30613	 -4.76257
 -21.71193	 -4.92857
 -22.11404	 -5.12407
 -22.51060	 -5.34880
 -22.89981	 -5.60236
 -23.27988	 -5.88425
 -23.64906	 -6.19388
 -24.00565	 -6.53052
 -24.34799	 -6.89338
 -24.67449	 -7.28154
 -24.98359	 -7.69399
 -25.27384	 -8.12964
 -25.54383	 -8.58732
 -25.79221	 -9.06576
 -26.01776	 -9.56362
 -26.21929	 -10.07948
 -26.39572	 -10.61188
 -26.54607	 -11.15925
 -26.66944	 -11.71999
 -26.76502	 -12.29246
 -26.83213	 -12.87494
 -26.87018	 -13.46570
 -26.87867	 -14.06294
 -26.85722	 -14.66486
 -26.80558	 -15.26963
 -26.72358	 -15.87540
 -26.61120	 -16.48030
 -26.46850	 -17.08248
 -26.29567	 -17.68009
 -26.09303	 -18.27127
 -25.86099	 -18.85420
 -25.60008	 -19.42709
 -25.31096	 -19.98818
 -24.99439	 -20.53574
 -24.65122	 -21.06809
 -24.28244	 -21.58363
 -23.88910	 -22.08079
 -23.47239	 -22.55810
 -23.03355	 -23.01414
 -22.57395	 -23.44759
 -22.09501	 -23.85720
 -21.59823	 -24.24184
 -21.08520	 -24.60044
 -20.55754	 -24.93207
 -20.01697	 -25.23587
 -19.46521	 -25.51113
 -18.90406	 -25.75721
 -18.33534	 -25.97361
 -17.76089	 -26.15994
 -17.18258	 -26.31592
 -16.60230	 -26.44140
 -16.02191	 -26.53634
 -15.44331	 -26.60080
 -14.86835	 -26.63500
 -14.29891	 -26.63924
 -13.73679	 -26.61393
 -13.18380	 -26.55963
 -12.64169	 -26.47697
 -12.11219	 -26.36670
 -11.59694	 -26.22969
 -11.09757	 -26.06688
 -10.61561	 -25.87933
 -10.15255	 -25.66819
 -9.70977	 -25.43469
 -9.28862	 -25.18015
 -8.89033	 -24.90596
 -8.51605	 -24.61361
 -8.16685	 -24.30463
 -7.84369	 -23.98062
 -7.54743	 -23.64327
 -7.27884	 -23.29428
 -7.03857	 -22.93542
 -6.82717	 -22.56849
 -6.64505	 -22.19534
 -6.49254	 -21.81783
 -6.36983	 -21.43785
 -6.27700	 -21.05729
 -6.21400	 -20.67806
 -6.18067	 -20.30207
 -6.17672	 -19.93119
 -6.20175	 -19.56732
 -6.25522	 -19.21229
 -6.33649	 -18.86792
 -6.44480	 -18.53598
 -6.57926	 -18.21819
 -6.73888	 -17.91622
 -6.92257	 -17.63167
 -7.12913	 -17.36607
 -7.35725	 -17.12085
 -7.60554	 -16.89739
 -7.87253	 -16.69694
 -8.15666	 -16.52068
 -8.45630	 -16.36967
 -8.76974	 -16.24487
 -9.09525	 -16.14711
 -9.43100	 -16.07713
 -9.77517	 -16.03553
 -10.12588	 -16.02278
 -10.48121	 -16.03926
 -10.83927	 -16.08520
 -11.19813	 -16.16071
 -11.55587	 -16.26578
 -11.91057	 -16.40027
 -12.26036	 -16.56393
 -12.60335	 -16.75637
 -12.93773	 -16.97711
 -13.26169	 -17.22554
 -13.57350	 -17.50095
 -13.87146	 -17.80251
 -14.15394	 -18.12930
 -14.41938	 -18.48030
 -14.66628	 -18.85440
 -14.89323	 -19.25039
 -15.09889	 -19.66701
 -15.28200	 -20.10287
 -15.44140	 -20.55657
 -15.57602	 -21.02660
 -15.68488	 -21.51140
 -15.76710	 -22.00938
 -15.82189	 -22.51886
 -15.84859	 -23.03815
 -15.84661	 -23.56552
 -15.81550	 -24.09919
 -15.75489	 -24.63737
 -15.66453	 -25.17826
 -15.54429	 -25.72003
 -15.39412	 -26.26085
 -15.21412	 -26.79889
 -15.00448	 -27.33233
 -14.76548	 -27.85937
 -14.49755	 -28.37820
 -14.20120	 -28.88708
 -13.87707	 -29.38426
 -13.52587	 -29.86805
 -13.14846	 -30.33680
 -12.74576	 -30.78891
 -12.31881	 -31.22285
 -11.86874	 -31.63714
 -11.39678	 -32.03036
 -10.90424	 -32.40119
 -10.39251	 -32.74839
 -9.86305	 -33.07078
 -9.31743	 -33.36729
 -8.75724	 -33.63696
 -8.18416	 -33.87890
 -7.59991	 -34.09236
 -7.00627	 -34.27668
 -6.40506	 -34.43131
 -5.79812	 -34.55582
 -5.18733	 -34.64990
 -4.57458	 -34.71336
 -3.96177	 -34.74612
 -3.35080	 -34.74824
 -2.74357	 -34.71988
 -2.14198	 -34.66134
 -1.54787	 -34.57302
 -0.96308	 -34.45545
 -0.38942	 -34.30926
  0.17137	 -34.13523
  0.71759	 -33.93420
  1.24760	 -33.70714
  1.75981	 -33.45514
  2.25272	 -33.17935
  2.72491	 -32.88104
  3.17502	 -32.56154
  3.60180	 -32.22230
  4.00408	 -31.86482
  4.38080	 -31.49066
  4.73099	 -31.10147
  5.05378	 -30.69893
  5.34843	 -30.28480
  5.61428	 -29.86086
  5.85082	 -29.42893
  6.05763	 -28.99087
  6.23440	 -28.54855
  6.38096	 -28.10387
  6.49725	 -27.65872
  6.58334	 -27.21499
  6.63939	 -26.77460
  6.66570	 -26.33940
  6.66270	 -25.91127
  6.63091	 -25.49203
  6.57098	 -25.08346
  6.48367	 -24.68733
  6.36985	 -24.30534
  6.23049	 -23.93911
  6.06669	 -23.59024
  5.87961	 -23.26023
  5.67053	 -22.95051
  5.44082	 -22.66244
  5.19192	 -22.39726
  4.92537	 -22.15615
  4.64276	 -21.94017
  4.34576	 -21.75028
  4.03611	 -21.58734
  3.71557	 -21.45208
  3.38597	 -21.34514
  3.04917	 -21.26701
  2.70705	 -21.21808
  2.36152	 -21.19861
  2.01451	 -21.20875
  1.66793	 -21.24852
  1.32370	 -21.31780
  0.98374	 -21.41637
  0.64991	 -21.54387
  0.32409	 -21.69984
  0.00807	 -21.88369
 -0.29635	 -22.09473
 -0.58746	 -22.33213
 -0.86360	 -22.59500
 -1.12316	 -22.88231
 -1.36463	 -23.19295
 -1.58654	 -23.52572
 -1.78753	 -23.87932
 -1.96632	 -24.25239
 -2.12171	 -24.64349
 -2.25261	 -25.05111
 -2.35803	 -25.47366
 -2.43706	 -25.90953
 -2.48892	 -26.35704
 -2.51291	 -26.81446
 -2.50847	 -27.28005
 -2.47512	 -27.75202
 -2.41250	 -28.22857
 -2.32038	 -28.70787
 -2.19861	 -29.18809
 -2.04717	 -29.66740
 -1.86616	 -30.14396
 -1.65578	 -30.61596
 -1.41632	 -31.08158
 -1.14822	 -31.53906
 -0.85201	 -31.98662
 -0.52830	 -32.42255
 -0.17784	 -32.84517
  0.19854	 -33.25285
  0.59989	 -33.64401
  1.02519	 -34.01711
  1.47331	 -34.37071
  1.94305	 -34.70341
  2.43310	 -35.01389
  2.94208	 -35.30092
  3.46855	 -35.56335
  4.01098	 -35.80011
  4.56777	 -36.01024
  5.13728	 -36.19286
  5.71780	 -36.34721
  6.30757	 -36.47263
  6.90481	 -36.56856
  7.50768	 -36.63456
  8.11432	 -36.67031
  8.72286	 -36.67559
  9.33140	 -36.65033
  9.93805	 -36.59454
 10.54091	 -36.50838
 11.13810	 -36.39211
 11.72774	 -36.24613
 12.30800	 -36.07094
 12.87707	 -35.86717
 13.43319	 -35.63556
 13.97464	 -35.37695
 14.49975	 -35.09231
 15.00693	 -34.78270
 15.49465	 -34.44929
 15.96146	 -34.09334
 16.40599	 -33.71619
 16.82696	 -33.31930
 17.22320	 -32.90416
 17.59361	 -32.47238
 17.93721	 -32.02560
 18.25313	 -31.56554
 18.54060	 -31.09396
 18.79898	 -30.61267
 19.02773	 -30.12352
 19.22644	 -29.62839
 19.39481	 -29.12916
 19.53268	 -28.62776
 19.63998	 -28.12610
 19.71680	 -27.62609
 19.76332	 -27.12964
 19.77985	 -26.63864
 19.76683	 -26.15497
 19.72479	 -25.68044
 19.65442	 -25.21686
 19.55646	 -24.76597
 19.43182	 -24.32947
 19.28148	 -23.90900
 19.10653	 -23.50613
 18.90814	 -23.12235
 18.68762	 -22.75908
 18.44631	 -22.41767
 18.18566	 -22.09935
 17.90721	 -21.80528
 17.61254	 -21.53652
 17.30331	 -21.29400
 16.98124	 -21.07859
 16.64810	 -20.89100
 16.30568	 -20.73186
 15.95584	 -20.60167
 15.60044	 -20.50082
 15.24138	 -20.42957
 14.88056	 -20.38806
 14.51990	 -20.37632
 14.16130	 -20.39425
 13.80666	 -20.44162
 13.45785	 -20.51810
 13.11673	 -20.62323
 12.78511	 -20.75644
 12.46476	 -20.91704
 12.15742	 -21.10422
 11.86476	 -21.31709
 11.58837	 -21.55464
 11.32980	 -21.81576
 11.09052	 -22.09925
 10.87191	 -22.40383
 10.67526	 -22.72813
 10.50178	 -23.07070
 10.35258	 -23.43003
 10.22868	 -23.80454
 10.13099	 -24.19260
 10.06032	 -24.59250
 10.01735	 -25.00254
 10.00268	 -25.42093
 10.01679	 -25.84588
 10.06004	 -26.27558
 10.13267	 -26.70818
 10.23483	 -27.14183
 10.36654	 -27.57470
 10.52770	 -28.00494
 10.71811	 -28.43071
 10.93746	 -28.85020
 11.18533	 -29.26162
 11.46117	 -29.66321
 11.76434	 -30.05324
 12.09411	 -30.43004
 12.44963	 -30.79196
 12.82996	 -31.13745
 13.23405	 -31.46496
 13.66078	 -31.77306
 14.10894	 -32.06035
 14.57722	 -32.32553
 15.06425	 -32.56738
 15.56857	 -32.78474
 16.08866	 -32.97658
 16.62293	 -33.14193
 17.16975	 -33.27992
 17.72741	 -33.38981
 18.29417	 -33.47093
 18.86825	 -33.52274
 19.44783	 -33.54480
 20.03105	 -33.53680
 20.61606	 -33.49851
 21.20098	 -33.42985
 21.78391	 -33.33084
 22.36298	 -33.20164
 22.93631	 -33.04249
 23.50203	 -32.85379
 24.05832	 -32.63603
 24.60337	 -32.38983
 25.13541	 -32.11591
 25.65273	 -31.81512
 26.15366	 -31.48841
 26.63661	 -31.13683
 27.10004	 -30.76155
 27.54249	 -30.36381
 27.96258	 -29.94497
 28.35904	 -29.50646
 28.73065	 -29.04979
 29.07633	 -28.57656
 29.39509	 -28.08842
 29.68603	 -27.58710
 29.94840	 -27.07436
 30.18152	 -26.55202
 30.38487	 -26.02194
 30.55802	 -25.48602
 30.70067	 -24.94615
 30.81266	 -24.40428
 30.89394	 -23.86232
 30.94457	 -23.32220
 30.96476	 -22.78586
 30.95482	 -22.25519
 30.91519	 -21.73207
 30.84643	 -21.21834
 30.74922	 -20.71581
 30.62435	 -20.22623
 30.47270	 -19.75130
 30.29528	 -19.29266
 30.09319	 -18.85189
 29.86764	 -18.43047
 29.61991	 -18.02983
 29.35138	 -17.65129
 29.06351	 -17.29610
 28.75783	 -16.96540
 28.43594	 -16.66024
 28.09950	 -16.38154
 27.75023	 -16.13015
 27.38989	 -15.90679
 27.02029	 -15.71207
 26.64328	 -15.54648
 26.26071	 -15.41039
 25.87448	 -15.30406
 25.48647	 -15.22764
 25.09860	 -15.18113
 24.71276	 -15.16443
 24.33084	 -15.17732
 23.95470	 -15.21946
 23.58619	 -15.29039
 23.22711	 -15.38953
 22.87923	 -15.51621
 22.54428	 -15.66962
 22.22391	 -15.84887
 21.91972	 -16.05295
 21.63327	 -16.28076
 21.36600	 -16.53110
 21.11931	 -16.80270
 20.89448	 -17.09418
 20.69274	 -17.40410
 20.51518	 -17.73095
 20.36284	 -18.07315
 20.23663	 -18.42906
 20.13736	 -18.79698
 20.06572	 -19.17520
 20.02232	 -19.56192
 20.00763	 -19.95536
 20.02201	 -20.35368
 20.06573	 -20.75503
 20.13892	 -21.15756
 20.24161	 -21.55942
 20.37369	 -21.95876
 20.53497	 -22.35372
 20.72512	 -22.74249
 20.94372	 -23.12327
 21.19023	 -23.49429
 21.46400	 -23.85382
 21.76427	 -24.20018
 22.09021	 -24.53173
 22.44085	 -24.84688
 22.81516	 -25.14412
 23.21199	 -25.42200
 23.63013	 -25.67914
 24.06826	 -25.91422
 24.52500	 -26.12604
 24.99889	 -26.31345
 25.48842	 -26.47541
 25.99198	 -26.61097
 26.50795	 -26.71928
 27.03461	 -26.79958
 27.57022	 -26.85124
 28.11301	 -26.87370
 28.66116	 -26.86655
 29.21283	 -26.82946
 29.76616	 -26.76224
 30.31928	 -26.66479
 30.87031	 -26.53716
 31.41736	 -26.37948
 31.95858	 -26.19203
 32.49212	 -25.97518
 33.01614	 -25.72943
 33.52886	 -25.45540
 34.02850	 -25.15381
 34.51337	 -24.82550
 34.98180	 -24.47142
 35.43219	 -24.09262
 35.86302	 -23.69026
 36.27283	 -23.26558
 36.66024	 -22.81993
 37.02397	 -22.35474
 37.36281	 -21.87152
 37.67567	 -21.37186
 37.96155	 -20.85742
 38.21957	 -20.32991
 38.44894	 -19.79111
 38.64902	 -19.24285
 38.81925	 -18.68699
 38.95921	 -18.12541
 39.06861	 -17.56003
 39.14728	 -16.99280
 39.19515	 -16.42564
 39.21231	 -15.86050
 39.19896	 -15.29930
 39.15542	 -14.74396
 39.08213	 -14.19637
 38.97967	 -13.65837
 38.84870	 -13.13177
 38.69003	 -12.61835
 38.50457	 -12.11980
 38.29332	 -11.63777
 38.05741	 -11.17383
 37.79804	 -10.72948
 37.51651	 -10.30614
 37.21422	 -9.90513
 36.89263	 -9.52769
 36.55329	 -9.17497
 36.19781	 -8.84799
 35.82785	 -8.54769
 35.44514	 -8.27489
 35.05146	 -8.03032
 34.64861	 -7.81455
 34.23844	 -7.62809
 33.82281	 -7.47130
 33.40361	 -7.34441
 32.98274	 -7.24756
 32.56210	 -7.18076
 32.14357	 -7.14389
 31.72905	 -7.13672
 31.32038	 -7.15890
 30.91941	 -7.20998
 30.52794	 -7.28936
 30.14772	 -7.39637
 29.78046	 -7.53020
 29.42783	 -7.68995
 29.09142	 -7.87461
 28.77275	 -8.08309
 28.47329	 -8.31419
 28.19441	 -8.56663
 27.93741	 -8.83903
 27.70348	 -9.12997
 27.49374	 -9.43792
 27.30920	 -9.76131
 27.15079	 -10.09850
 27.01930	 -10.44780
 26.91543	 -10.80747
 26.83978	 -11.17575
 26.79283	 -11.55082
 26.77494	 -11.93085
 26.78637	 -12.31400
 26.82724	 -12.69841
 26.89759	 -13.08222
 26.99731	 -13.46356
 27.12620	 -13.84060
 27.28394	 -14.21150
 27.47008	 -14.57446
 27.68410	 -14.92771
 27.92533	 -15.26952
 28.19302	 -15.59819
 28.48631	 -15.91208
 28.80423	 -16.20962
 29.14575	 -16.48927
 29.50972	 -16.74960
 29.89489	 -16.98922
 30.29996	 -17.20682
 30.72355	 -17.40119
 31.16417	 -17.57120
 31.62031	 -17.71581
 32.09036	 -17.83407
 32.57269	 -17.92514
 33.06558	 -17.98828
 33.56729	 -18.02284
 34.07605	 -18.02830
 34.59003	 -18.00424
 35.10741	 -17.95034
 35.62631	 -17.86643
 36.14487	 -17.75242
 36.66122	 -17.60834
 37.17348	 -17.43436
 37.67981	 -17.23074
 38.17834	 -16.99787
 38.66727	 -16.73626
 39.14479	 -16.44651
 39.60918	 -16.12937
 40.05871	 -15.78567
 40.49174	 -15.41635
 40.90668	 -15.02248
 41.30200	 -14.60520
 41.67625	 -14.16575
 42.02807	 -13.70550
 42.35616	 -13.22585
 42.65934	 -12.72832
 42.93650	 -12.21451
 43.18666	 -11.68606
 43.40893	 -11.14468
 43.60253	 -10.59217
 43.76680	 -10.03033
 43.90120	 -9.46102
 44.00531	 -8.88616
 44.07883	 -8.30764
 44.12159	 -7.72741
 44.13353	 -7.14741
 44.11473	 -6.56959
 44.06540	 -5.99587
 43.98586	 -5.42818
 43.87656	 -4.86840
 43.73807	 -4.31840
 43.57107	 -3.77999
 43.37638	 -3.25493
 43.15490	 -2.74494
 42.90765	 -2.25166
 42.63577	 -1.77667
 42.34046	 -1.32147
 42.02305	 -0.88747
 41.68493	 -0.47601
 41.32758	 -0.08831
 40.95256	  0.27448
 40.56148	  0.61134
 40.15603	  0.92133
 39.73794	  1.20364
 39.30899	  1.45756
 38.87099	  1.68250
 38.42580	  1.87800
 37.97528	  2.04369
 37.52133	  2.17933
 37.06585	  2.28482
 36.61073	  2.36016
 36.15786	  2.40546
 35.70912	  2.42097
 35.26638	  2.40704
 34.83146	  2.36416
 34.40615	  2.29289
 33.99221	  2.19395
 33.59134	  2.06814
 33.20520	  1.91636
 32.83536	  1.73962
 32.48336	  1.53903
 32.15064	  1.31579
 31.83856	  1.07117
 31.54841	  0.80655
 31.28140	  0.52337
 31.03862	  0.22314
 30.82108	 -0.09256
 30.62969	 -0.42209
 30.46526	 -0.76377
 30.32847	 -1.11586
 30.21992	 -1.47659
 30.14007	 -1.84414
 30.08930	 -2.21670
 30.06784	 -2.59241
 30.07584	 -2.96941
 30.11331	 -3.34584
 30.18014	 -3.71984
 30.27613	 -4.08956
 30.40095	 -4.45318
 30.55416	 -4.80889
 30.73522	 -5.15490
 30.94345	 -5.48950
 31.17811	 -5.81097
 31.43832	 -6.11769
 31.72313	 -6.40807
 32.03146	 -6.68059
 32.36217	 -6.93380
 32.71402	 -7.16631
 33.08569	 -7.37683
 33.47578	 -7.56415
 33.88281	 -7.72713
 34.30526	 -7.86474
 34.74151	 -7.97603
 35.18991	 -8.06019
 35.64877	 -8.11645
 36.11632	 -8.14420
 36.59079	 -8.14292
 37.07035	 -8.11219
 37.55317	 -8.05172
 38.03739	 -7.96131
 38.52115	 -7.84091
 39.00256	 -7.69056
 39.47977	 -7.51043
 39.95092	 -7.30078
 40.41417	 -7.06203
 40.86770	 -6.79467
 41.30974	 -6.49933
 41.73854	 -6.17675
 42.15241	 -5.82776
 42.54970	 -5.45333
 42.92883	 -5.05450
 43.28829	 -4.63243
 43.62662	 -4.18836
 43.94248	 -3.72365
 44.23457	 -3.23971
 44.50172	 -2.73806
 44.74283	 -2.22028
 44.95692	 -1.68803
 45.14309	 -1.14302
 45.30059	 -0.58701
 45.42875	 -0.02184
 45.52703	  0.55063
 45.59502	  1.12853
 45.63242	  1.70991
 45.63905	  2.29286
 45.61487	  2.87542
 45.55996	  3.45566
 45.47451	  4.03163
 45.35887	  4.60142
 45.21348	  5.16314
 45.03891	  5.71492
 44.83586	  6.25494
 44.60514	  6.78145
 44.34766	  7.29272
 44.06445	  7.78710
 43.75664	  8.26302
 43.42547	  8.71897
 43.07224	  9.15354
 42.69839	  9.56541
 42.30538	  9.95333
 41.89478	 10.31618
 41.46823	 10.65292
 41.02740	 10.96263
 40.57405	 11.24450
 40.10996	 11.49783
 39.63696	 11.72204
 39.15690	 11.91666
 38.67165	 12.08134
 38.18313	 12.21586
 37.69321	 12.32012
 37.20381	 12.39413
 36.71682	 12.43801
 36.23411	 12.45202
 35.75755	 12.43653
 35.28896	 12.39202
 34.83013	 12.31909
 34.38281	 12.21843
 33.94870	 12.09087
 33.52943	 11.93732
 33.12660	 11.75880
 32.74172	 11.55641
 32.37621	 11.33135
 32.03145	 11.08492
 31.70872	 10.81847
 31.40920	 10.53347
 31.13398	 10.23141
 30.88407	  9.91389
 30.66037	  9.58253
 30.46366	  9.23902
 30.29465	  8.88510
 30.15391	  8.52254
 30.04191	  8.15314
 29.95900	  7.77874
 29.90544	  7.40117
 29.88133	  7.02230
 29.88671	  6.64400
 29.92145	  6.26811
 29.98536	  5.89648
 30.07808	  5.53095
 30.19919	  5.17332
 30.34812	  4.82537
 30.52422	  4.48883
 30.72671	  4.16540
 30.95472	  3.85671
 31.20728	  3.56435
 31.48332	  3.28983
 31.78169	  3.03462
 32.10114	  2.80009
 32.44033	  2.58753
 32.79787	  2.39816
 33.17227	  2.23310
 33.56199	  2.09339
 33.96543	  1.97995
 34.38091	  1.89362
 34.80673	  1.83514
 35.24114	  1.80512
 35.68234	  1.80407
 36.12852	  1.83240
 36.57783	  1.89040
 37.02842	  1.97824
 37.47841	  2.09599
 37.92594	  2.24357
 38.36914	  2.42083
 38.80616	  2.62748
 39.23517	  2.86310
 39.65435	  3.12719
 40.06193	  3.41910
 40.45618	  3.73811
 40.83541	  4.08335
 41.19798	  4.45388
 41.54232	  4.84863
 41.86692	  5.26646
 42.17035	  5.70610
 42.45125	  6.16621
 42.70835	  6.64536
 42.94048	  7.14206
 43.14655	  7.65471
 43.32558	  8.18165
 43.47670	  8.72119
 43.59913	  9.27155
 43.69224	  9.83090
 43.75547	 10.39740
 43.78843	 10.96916
 43.79080	 11.54425
 43.76244	 12.12075
 43.70328	 12.69670
 43.61341	 13.27018
 43.49305	 13.83924
 43.34251	 14.40197
 43.16225	 14.95647
 42.95285	 15.50089
 42.71500	 16.03340
 42.44952	 16.55223
 42.15733	 17.05567
 41.83946	 17.54207
 41.49704	 18.00985
 41.13132	 18.45751
 40.74362	 18.88363
 40.33535	 19.28688
 39.90801	 19.66603
 39.46317	 20.01994
 39.00247	 20.34760
 38.52761	 20.64807
 38.04033	 20.92056
 37.54243	 21.16437
 37.03575	 21.37891
 36.52214	 21.56374
 36.00350	 21.71851
 35.48171	 21.84300
 34.95869	 21.93713
 34.43634	 22.00090
 33.91656	 22.03447
 33.40122	 22.03809
 32.89219	 22.01214
 32.39128	 21.95712
 31.90029	 21.87363
 31.42097	 21.76238
 30.95500	 21.62420
 30.50402	 21.46001
 30.06962	 21.27083
 29.65328	 21.05778
 29.25646	 20.82206
 28.88050	 20.56498
 28.52666	 20.28789
 28.19613	 19.99225
 27.89001	 19.67957
 27.60926	 19.35143
 27.35480	 19.00947
 27.12741	 18.65538
 26.92776	 18.29089
 26.75644	 17.91776
 26.61389	 17.53781
 26.50048	 17.15285
 26.41644	 16.76474
 26.36188	 16.37532
 26.33683	 15.98646
 26.34116	 15.60001
 26.37465	 15.21782
 26.43698	 14.84171
 26.52769	 14.47349
 26.64621	 14.11494
 26.79190	 13.76778
 26.96396	 13.43371
 27.16152	 13.11437
 27.38361	 12.81134
 27.62915	 12.52614
 27.89698	 12.26021
 28.18585	 12.01495
 28.49442	 11.79163
 28.82127	 11.59148
 29.16493	 11.41560
 29.52383	 11.26504
 29.89637	 11.14072
 30.28088	 11.04347
 30.67563	 10.97401
 31.07888	 10.93296
 31.48882	 10.92082
 31.90362	 10.93799
 32.32146	 10.98475
 32.74046	 11.06127
 33.15875	 11.16759
 33.57446	 11.30365
 33.98573	 11.46926
 34.39071	 11.66414
 34.78757	 11.88786
 35.17450	 12.13989
 35.54973	 12.41961
 35.91153	 12.72625
 36.25823	 13.05897
 36.58819	 13.41680
 36.89985	 13.79867
 37.19172	 14.20342
 37.46236	 14.62981
 37.71043	 15.07648
 37.93467	 15.54200
 38.13392	 16.02487
 38.30710	 16.52350
 38.45324	 17.03625
 38.57147	 17.56140
 38.66103	 18.09718
 38.72128	 18.64179
 38.75169	 19.19337
 38.75185	 19.75003
 38.72147	 20.30986
 38.66039	 20.87094
 38.56855	 21.43132
 38.44606	 21.98907
 38.29311	 22.54226
 38.11004	 23.08896
 37.89730	 23.62729
 37.65548	 24.15540
