# Supplementary material for: Discovery of the most compact 3+1-type quadruple star system TIC 120362137
Source: Nat Commun. 2026 Mar 3;17:1859. doi: 10.1038/s41467-026-69223-4 (PMC12957322; doi:10.1038/s41467-026-69223-4)
Supplement: Supplementary file 13 — Source Data [file 41467_2026_69223_MOESM13_ESM.zip › SDF_Fig5a_part3.txt]

# Figure 5a
#
#SDF_Fig5a_part3.txt
#
# The orbit of component A (i.e., the centre of mass of Aa+Ab) during one full revolution of component B (brown curve) 
#
#x   X coordinate [in solar radius]
#y   Y coordinate [in solar radius]
 37.59102	 -3.93082
 37.60914	 -3.83078
 37.62692	 -3.73071
 37.64434	 -3.63061
 37.66142	 -3.53048
 37.67816	 -3.43032
 37.69454	 -3.33012
 37.71058	 -3.22990
 37.72627	 -3.12964
 37.74162	 -3.02936
 37.75661	 -2.92905
 37.77126	 -2.82871
 37.78557	 -2.72835
 37.79952	 -2.62796
 37.81313	 -2.52754
 37.82640	 -2.42710
 37.83931	 -2.32664
 37.85189	 -2.22616
 37.86411	 -2.12565
 37.87600	 -2.02512
 37.88753	 -1.92458
 37.89873	 -1.82401
 37.90958	 -1.72343
 37.92008	 -1.62283
 37.93024	 -1.52221
 37.94006	 -1.42158
 37.94954	 -1.32093
 37.95868	 -1.22028
 37.96747	 -1.11960
 37.97592	 -1.01892
 37.98403	 -0.91823
 37.99180	 -0.81753
 37.99923	 -0.71682
 38.00632	 -0.61610
 38.01307	 -0.51538
 38.01947	 -0.41466
 38.02554	 -0.31393
 38.03127	 -0.21320
 38.03665	 -0.11246
 38.04170	 -0.01173
 38.04640	  0.08900
 38.05077	  0.18973
 38.05479	  0.29046
 38.05847	  0.39118
 38.06182	  0.49190
 38.06482	  0.59261
 38.06748	  0.69331
 38.06980	  0.79401
 38.07177	  0.89470
 38.07341	  0.99537
 38.07470	  1.09604
 38.07565	  1.19669
 38.07626	  1.29734
 38.07653	  1.39796
 38.07645	  1.49858
 38.07603	  1.59918
 38.07527	  1.69976
 38.07416	  1.80033
 38.07271	  1.90088
 38.07092	  2.00142
 38.06878	  2.10193
 38.06630	  2.20243
 38.06348	  2.30290
 38.06032	  2.40336
 38.05681	  2.50379
 38.05296	  2.60420
 38.04877	  2.70459
 38.04423	  2.80496
 38.03936	  2.90530
 38.03414	  3.00562
 38.02858	  3.10591
 38.02269	  3.20617
 38.01645	  3.30641
 38.00987	  3.40662
 38.00295	  3.50680
 37.99569	  3.60695
 37.98810	  3.70708
 37.98017	  3.80716
 37.97190	  3.90722
 37.96329	  4.00724
 37.95434	  4.10723
 37.94506	  4.20719
 37.93544	  4.30710
 37.92549	  4.40698
 37.91520	  4.50683
 37.90458	  4.60663
 37.89362	  4.70639
 37.88232	  4.80611
 37.87069	  4.90579
 37.85873	  5.00542
 37.84643	  5.10501
 37.83380	  5.20455
 37.82083	  5.30405
 37.80753	  5.40349
 37.79389	  5.50289
 37.77992	  5.60224
 37.76562	  5.70154
 37.75098	  5.80078
 37.73600	  5.89997
 37.72069	  5.99911
 37.70505	  6.09819
 37.68907	  6.19722
 37.67275	  6.29619
 37.65610	  6.39510
 37.63911	  6.49396
 37.62179	  6.59275
 37.60413	  6.69148
 37.58613	  6.79016
 37.56780	  6.88877
 37.54914	  6.98731
 37.53013	  7.08580
 37.51079	  7.18422
 37.49112	  7.28258
 37.47111	  7.38087
 37.45076	  7.47909
 37.43008	  7.57725
 37.40906	  7.67534
 37.38771	  7.77336
 37.36602	  7.87131
 37.34399	  7.96919
 37.32164	  8.06701
 37.29895	  8.16475
 37.27592	  8.26242
 37.25256	  8.36001
 37.22887	  8.45754
 37.20485	  8.55499
 37.18049	  8.65236
 37.15580	  8.74966
 37.13079	  8.84689
 37.10544	  8.94403
 37.07976	  9.04110
 37.05375	  9.13809
 37.02741	  9.23500
 37.00074	  9.33183
 36.97375	  9.42857
 36.94642	  9.52524
 36.91877	  9.62181
 36.89079	  9.71831
 36.86249	  9.81472
 36.83385	  9.91104
 36.80489	 10.00727
 36.77561	 10.10342
 36.74600	 10.19947
 36.71606	 10.29543
 36.68579	 10.39130
 36.65520	 10.48708
 36.62429	 10.58276
 36.59305	 10.67835
 36.56148	 10.77384
 36.52958	 10.86923
 36.49737	 10.96452
 36.46482	 11.05972
 36.43195	 11.15481
 36.39875	 11.24980
 36.36523	 11.34469
 36.33138	 11.43948
 36.29720	 11.53416
 36.26270	 11.62873
 36.22787	 11.72320
 36.19271	 11.81756
 36.15723	 11.91181
 36.12142	 12.00596
 36.08528	 12.10000
 36.04882	 12.19392
 36.01203	 12.28774
 35.97491	 12.38144
 35.93747	 12.47503
 35.89970	 12.56851
 35.86161	 12.66187
 35.82319	 12.75512
 35.78444	 12.84825
 35.74537	 12.94127
 35.70597	 13.03417
 35.66625	 13.12696
 35.62621	 13.21963
 35.58584	 13.31218
 35.54515	 13.40461
 35.50414	 13.49691
 35.46280	 13.58910
 35.42115	 13.68117
 35.37917	 13.77312
 35.33687	 13.86494
 35.29425	 13.95664
 35.25131	 14.04821
 35.20806	 14.13966
 35.16448	 14.23098
 35.12059	 14.32218
 35.07638	 14.41324
 35.03185	 14.50418
 34.98700	 14.59498
 34.94184	 14.68566
 34.89637	 14.77620
 34.85057	 14.86661
 34.80447	 14.95688
 34.75804	 15.04702
 34.71130	 15.13702
 34.66425	 15.22688
 34.61689	 15.31660
 34.56921	 15.40618
 34.52121	 15.49563
 34.47290	 15.58492
 34.42428	 15.67408
 34.37534	 15.76309
 34.32609	 15.85195
 34.27653	 15.94067
 34.22665	 16.02924
 34.17646	 16.11766
 34.12595	 16.20593
 34.07513	 16.29405
 34.02400	 16.38202
 33.97255	 16.46984
 33.92079	 16.55750
 33.86871	 16.64501
 33.81632	 16.73236
 33.76362	 16.81955
 33.71060	 16.90659
 33.65727	 16.99347
 33.60363	 17.08020
 33.54967	 17.16676
 33.49540	 17.25316
 33.44082	 17.33941
 33.38592	 17.42549
 33.33071	 17.51141
 33.27519	 17.59716
 33.21936	 17.68276
 33.16322	 17.76819
 33.10676	 17.85345
 33.05000	 17.93855
 32.99293	 18.02348
 32.93554	 18.10825
 32.87785	 18.19284
 32.81985	 18.27727
 32.76154	 18.36153
 32.70293	 18.44562
 32.64401	 18.52954
 32.58478	 18.61329
 32.52525	 18.69686
 32.46542	 18.78026
 32.40528	 18.86349
 32.34484	 18.94654
 32.28409	 19.02942
 32.22304	 19.11211
 32.16169	 19.19463
 32.10004	 19.27697
 32.03809	 19.35913
 31.97584	 19.44110
 31.91328	 19.52290
 31.85043	 19.60451
 31.78728	 19.68593
 31.72383	 19.76717
 31.66008	 19.84822
 31.59603	 19.92908
 31.53168	 20.00975
 31.46704	 20.09023
 31.40209	 20.17052
 31.33685	 20.25061
 31.27131	 20.33051
 31.20548	 20.41021
 31.13934	 20.48972
 31.07291	 20.56903
 31.00618	 20.64814
 30.93915	 20.72705
 30.87183	 20.80576
 30.80421	 20.88426
 30.73629	 20.96257
 30.66807	 21.04067
 30.59955	 21.11856
 30.53074	 21.19625
 30.46164	 21.27373
 30.39223	 21.35100
 30.32253	 21.42807
 30.25253	 21.50492
 30.18224	 21.58157
 30.11165	 21.65801
 30.04076	 21.73423
 29.96958	 21.81024
 29.89811	 21.88605
 29.82634	 21.96163
 29.75428	 22.03701
 29.68193	 22.11216
 29.60928	 22.18711
 29.53635	 22.26183
 29.46312	 22.33634
 29.38960	 22.41063
 29.31579	 22.48471
 29.24169	 22.55856
 29.16730	 22.63220
 29.09263	 22.70561
 29.01767	 22.77880
 28.94242	 22.85177
 28.86689	 22.92451
 28.79107	 22.99704
 28.71497	 23.06933
 28.63859	 23.14140
 28.56192	 23.21324
 28.48497	 23.28485
 28.40774	 23.35623
 28.33023	 23.42739
 28.25244	 23.49830
 28.17437	 23.56899
 28.09602	 23.63944
 28.01739	 23.70966
 27.93848	 23.77963
 27.85929	 23.84937
 27.77983	 23.91887
 27.70008	 23.98813
 27.62006	 24.05715
 27.53977	 24.12592
 27.45919	 24.19445
 27.37835	 24.26273
 27.29722	 24.33076
 27.21582	 24.39855
 27.13414	 24.46609
 27.05219	 24.53337
 26.96996	 24.60041
 26.88746	 24.66719
 26.80468	 24.73371
 26.72162	 24.79998
 26.63829	 24.86600
 26.55469	 24.93176
 26.47081	 24.99726
 26.38666	 25.06250
 26.30224	 25.12748
 26.21754	 25.19220
 26.13257	 25.25666
 26.04733	 25.32086
 25.96181	 25.38479
 25.87603	 25.44846
 25.78997	 25.51187
 25.70364	 25.57501
 25.61704	 25.63788
 25.53017	 25.70049
 25.44304	 25.76283
 25.35564	 25.82490
 25.26797	 25.88670
 25.18003	 25.94823
 25.09183	 26.00949
 25.00336	 26.07048
 24.91463	 26.13120
 24.82563	 26.19164
 24.73638	 26.25182
 24.64686	 26.31171
 24.55708	 26.37133
 24.46705	 26.43068
 24.37675	 26.48974
 24.28620	 26.54853
 24.19538	 26.60704
 24.10432	 26.66526
 24.01299	 26.72321
 23.92142	 26.78087
 23.82958	 26.83824
 23.73750	 26.89533
 23.64516	 26.95213
 23.55257	 27.00865
 23.45973	 27.06487
 23.36664	 27.12081
 23.27330	 27.17645
 23.17971	 27.23179
 23.08587	 27.28684
 22.99178	 27.34160
 22.89745	 27.39606
 22.80286	 27.45021
 22.70803	 27.50407
 22.61295	 27.55762
 22.51763	 27.61087
 22.42206	 27.66382
 22.32624	 27.71646
 22.23018	 27.76879
 22.13387	 27.82081
 22.03732	 27.87252
 21.94052	 27.92392
 21.84348	 27.97501
 21.74620	 28.02579
 21.64867	 28.07625
 21.55090	 28.12640
 21.45289	 28.17623
 21.35463	 28.22574
 21.25614	 28.27494
 21.15740	 28.32381
 21.05842	 28.37237
 20.95921	 28.42060
 20.85975	 28.46852
 20.76006	 28.51611
 20.66012	 28.56338
 20.55996	 28.61033
 20.45955	 28.65695
 20.35891	 28.70325
 20.25804	 28.74922
 20.15693	 28.79487
 20.05559	 28.84019
 19.95403	 28.88518
 19.85223	 28.92984
 19.75020	 28.97417
 19.64794	 29.01817
 19.54546	 29.06184
 19.44275	 29.10518
 19.33982	 29.14819
 19.23666	 29.19086
 19.13328	 29.23319
 19.02968	 29.27519
 18.92586	 29.31685
 18.82182	 29.35817
 18.71757	 29.39915
 18.61309	 29.43979
 18.50840	 29.48009
 18.40350	 29.52004
 18.29838	 29.55964
 18.19304	 29.59890
 18.08750	 29.63781
 17.98174	 29.67637
 17.87577	 29.71458
 17.76959	 29.75244
 17.66320	 29.78994
 17.55660	 29.82708
 17.44980	 29.86387
 17.34279	 29.90029
 17.23557	 29.93636
 17.12814	 29.97207
 17.02051	 30.00741
 16.91268	 30.04238
 16.80464	 30.07699
 16.69640	 30.11123
 16.58795	 30.14511
 16.47930	 30.17861
 16.37045	 30.21174
 16.26140	 30.24450
 16.15215	 30.27688
 16.04269	 30.30889
 15.93304	 30.34052
 15.82319	 30.37178
 15.71314	 30.40266
 15.60290	 30.43316
 15.49246	 30.46328
 15.38182	 30.49302
 15.27099	 30.52238
 15.15996	 30.55136
 15.04875	 30.57996
 14.93734	 30.60817
 14.82574	 30.63600
 14.71395	 30.66344
 14.60197	 30.69050
 14.48981	 30.71717
 14.37746	 30.74345
 14.26493	 30.76935
 14.15221	 30.79486
 14.03931	 30.81997
 13.92623	 30.84470
 13.81298	 30.86904
 13.69954	 30.89298
 13.58593	 30.91653
 13.47214	 30.93969
 13.35819	 30.96245
 13.24405	 30.98482
 13.12975	 31.00678
 13.01528	 31.02835
 12.90064	 31.04952
 12.78584	 31.07029
 12.67087	 31.09065
 12.55573	 31.11061
 12.44044	 31.13016
 12.32498	 31.14931
 12.20936	 31.16804
 12.09359	 31.18637
 11.97766	 31.20428
 11.86157	 31.22178
 11.74532	 31.23887
 11.62893	 31.25553
 11.51238	 31.27178
 11.39567	 31.28761
 11.27882	 31.30302
 11.16182	 31.31800
 11.04466	 31.33256
 10.92736	 31.34669
 10.80992	 31.36039
 10.69232	 31.37366
 10.57459	 31.38650
 10.45670	 31.39891
 10.33868	 31.41088
 10.22051	 31.42242
 10.10220	 31.43352
  9.98375	 31.44419
  9.86516	 31.45441
  9.74643	 31.46420
  9.62756	 31.47355
  9.50856	 31.48245
  9.38942	 31.49091
  9.27015	 31.49893
  9.15074	 31.50650
  9.03120	 31.51363
  8.91153	 31.52032
  8.79173	 31.52656
  8.67181	 31.53235
  8.55176	 31.53770
  8.43158	 31.54259
  8.31128	 31.54704
  8.19086	 31.55104
  8.07032	 31.55459
  7.94966	 31.55769
  7.82888	 31.56034
  7.70799	 31.56253
  7.58698	 31.56428
  7.46586	 31.56557
  7.34464	 31.56640
  7.22330	 31.56678
  7.10186	 31.56670
  6.98032	 31.56617
  6.85868	 31.56518
  6.73693	 31.56373
  6.61509	 31.56181
  6.49315	 31.55944
  6.37111	 31.55660
  6.24899	 31.55329
  6.12677	 31.54952
  6.00446	 31.54528
  5.88207	 31.54057
  5.75959	 31.53539
  5.63703	 31.52974
  5.51438	 31.52361
  5.39166	 31.51700
  5.26885	 31.50992
  5.14597	 31.50236
  5.02302	 31.49431
  4.89999	 31.48579
  4.77689	 31.47677
  4.65371	 31.46727
  4.53047	 31.45729
  4.40716	 31.44681
  4.28378	 31.43585
  4.16034	 31.42439
  4.03683	 31.41243
  3.91326	 31.39998
  3.78963	 31.38704
  3.66594	 31.37360
  3.54219	 31.35965
  3.41839	 31.34521
  3.29453	 31.33027
  3.17061	 31.31482
  3.04664	 31.29888
  2.92262	 31.28242
  2.79856	 31.26547
  2.67444	 31.24801
  2.55028	 31.23004
  2.42607	 31.21157
  2.30182	 31.19259
  2.17753	 31.17311
  2.05320	 31.15311
  1.92883	 31.13261
  1.80443	 31.11160
  1.68000	 31.09008
  1.55553	 31.06805
  1.43103	 31.04552
  1.30651	 31.02247
  1.18196	 30.99891
  1.05739	 30.97484
  0.93280	 30.95026
  0.80819	 30.92516
  0.68357	 30.89956
  0.55893	 30.87343
  0.43429	 30.84680
  0.30963	 30.81965
  0.18497	 30.79198
  0.06031	 30.76379
 -0.06436	 30.73509
 -0.18902	 30.70587
 -0.31368	 30.67612
 -0.43833	 30.64586
 -0.56297	 30.61507
 -0.68759	 30.58376
 -0.81221	 30.55192
 -0.93680	 30.51955
 -1.06138	 30.48665
 -1.18593	 30.45322
 -1.31046	 30.41926
 -1.43496	 30.38477
 -1.55943	 30.34974
 -1.68387	 30.31417
 -1.80828	 30.27807
 -1.93265	 30.24142
 -2.05698	 30.20423
 -2.18127	 30.16650
 -2.30552	 30.12822
 -2.42972	 30.08940
 -2.55388	 30.05003
 -2.67799	 30.01011
 -2.80205	 29.96964
 -2.92605	 29.92861
 -3.05001	 29.88704
 -3.17390	 29.84491
 -3.29774	 29.80222
 -3.42151	 29.75898
 -3.54523	 29.71519
 -3.66888	 29.67084
 -3.79246	 29.62593
 -3.91598	 29.58046
 -4.03942	 29.53443
 -4.16279	 29.48785
 -4.28609	 29.44071
 -4.40931	 29.39301
 -4.53245	 29.34476
 -4.65551	 29.29594
 -4.77849	 29.24657
 -4.90138	 29.19664
 -5.02418	 29.14615
 -5.14689	 29.09511
 -5.26951	 29.04350
 -5.39203	 28.99134
 -5.51444	 28.93862
 -5.63676	 28.88535
 -5.75897	 28.83151
 -5.88107	 28.77712
 -6.00306	 28.72217
 -6.12493	 28.66666
 -6.24669	 28.61060
 -6.36833	 28.55397
 -6.48984	 28.49679
 -6.61122	 28.43905
 -6.73247	 28.38075
 -6.85358	 28.32188
 -6.97456	 28.26246
 -7.09540	 28.20247
 -7.21609	 28.14192
 -7.33663	 28.08081
 -7.45702	 28.01913
 -7.57726	 27.95688
 -7.69734	 27.89407
 -7.81726	 27.83069
 -7.93701	 27.76674
 -8.05659	 27.70222
 -8.17600	 27.63712
 -8.29524	 27.57146
 -8.41430	 27.50522
 -8.53318	 27.43840
 -8.65188	 27.37101
 -8.77038	 27.30304
 -8.88870	 27.23449
 -9.00683	 27.16536
 -9.12476	 27.09565
 -9.24250	 27.02536
 -9.36003	 26.95449
 -9.47736	 26.88304
 -9.59448	 26.81100
 -9.71140	 26.73837
 -9.82810	 26.66517
 -9.94459	 26.59138
 -10.06087	 26.51700
 -10.17692	 26.44204
 -10.29275	 26.36650
 -10.40836	 26.29037
 -10.52374	 26.21366
 -10.63890	 26.13636
 -10.75382	 26.05848
 -10.86851	 25.98002
 -10.98296	 25.90098
 -11.09716	 25.82135
 -11.21113	 25.74115
 -11.32485	 25.66037
 -11.43832	 25.57901
 -11.55154	 25.49707
 -11.66450	 25.41456
 -11.77721	 25.33147
 -11.88965	 25.24781
 -12.00183	 25.16358
 -12.11374	 25.07877
 -12.22538	 24.99339
 -12.33674	 24.90744
 -12.44782	 24.82092
 -12.55862	 24.73384
 -12.66913	 24.64618
 -12.77934	 24.55796
 -12.88927	 24.46917
 -12.99889	 24.37982
 -13.10821	 24.28990
 -13.21722	 24.19942
 -13.32593	 24.10837
 -13.43431	 24.01675
 -13.54237	 23.92458
 -13.65011	 23.83183
 -13.75752	 23.73853
 -13.86459	 23.64466
 -13.97133	 23.55022
 -14.07772	 23.45522
 -14.18377	 23.35966
 -14.28947	 23.26353
 -14.39481	 23.16683
 -14.49980	 23.06957
 -14.60442	 22.97174
 -14.70867	 22.87335
 -14.81255	 22.77439
 -14.91606	 22.67486
 -15.01919	 22.57476
 -15.12193	 22.47410
 -15.22430	 22.37287
 -15.32627	 22.27108
 -15.42785	 22.16872
 -15.52903	 22.06579
 -15.62982	 21.96229
 -15.73020	 21.85823
 -15.83018	 21.75360
 -15.92975	 21.64841
 -16.02891	 21.54266
 -16.12765	 21.43635
 -16.22598	 21.32947
 -16.32389	 21.22203
 -16.42138	 21.11404
 -16.51845	 21.00549
 -16.61508	 20.89639
 -16.71129	 20.78673
 -16.80706	 20.67652
 -16.90239	 20.56577
 -16.99729	 20.45447
 -17.09174	 20.34263
 -17.18575	 20.23024
 -17.27931	 20.11732
 -17.37241	 20.00386
 -17.46506	 19.88987
 -17.55726	 19.77534
 -17.64899	 19.66029
 -17.74025	 19.54471
 -17.83104	 19.42861
 -17.92136	 19.31199
 -18.01120	 19.19485
 -18.10055	 19.07720
 -18.18942	 18.95903
 -18.27780	 18.84035
 -18.36569	 18.72116
 -18.45307	 18.60146
 -18.53995	 18.48127
 -18.62632	 18.36056
 -18.71217	 18.23936
 -18.79751	 18.11766
 -18.88232	 17.99546
 -18.96661	 17.87277
 -19.05036	 17.74958
 -19.13357	 17.62591
 -19.21624	 17.50174
 -19.29836	 17.37708
 -19.37993	 17.25194
 -19.46094	 17.12631
 -19.54140	 17.00020
 -19.62128	 16.87360
 -19.70059	 16.74652
 -19.77933	 16.61897
 -19.85749	 16.49093
 -19.93507	 16.36241
 -20.01205	 16.23342
 -20.08845	 16.10396
 -20.16425	 15.97402
 -20.23945	 15.84361
 -20.31405	 15.71273
 -20.38804	 15.58139
 -20.46143	 15.44958
 -20.53420	 15.31730
 -20.60636	 15.18457
 -20.67789	 15.05137
 -20.74881	 14.91772
 -20.81911	 14.78362
 -20.88877	 14.64906
 -20.95781	 14.51406
 -21.02622	 14.37861
 -21.09399	 14.24272
 -21.16113	 14.10639
 -21.22763	 13.96963
 -21.29349	 13.83243
 -21.35871	 13.69481
 -21.42328	 13.55676
 -21.48720	 13.41830
 -21.55047	 13.27942
 -21.61310	 13.14013
 -21.67506	 13.00043
 -21.73637	 12.86032
 -21.79702	 12.71982
 -21.85700	 12.57893
 -21.91632	 12.43765
 -21.97497	 12.29598
 -22.03295	 12.15393
 -22.09025	 12.01151
 -22.14688	 11.86871
 -22.20282	 11.72555
 -22.25808	 11.58203
 -22.31264	 11.43815
 -22.36652	 11.29391
 -22.41970	 11.14933
 -22.47217	 11.00440
 -22.52395	 10.85914
 -22.57501	 10.71354
 -22.62536	 10.56760
 -22.67499	 10.42135
 -22.72390	 10.27476
 -22.77208	 10.12786
 -22.81954	  9.98064
 -22.86625	  9.83311
 -22.91223	  9.68528
 -22.95747	  9.53714
 -23.00195	  9.38870
 -23.04569	  9.23996
 -23.08866	  9.09093
 -23.13088	  8.94160
 -23.17233	  8.79200
 -23.21302	  8.64210
 -23.25293	  8.49193
 -23.29207	  8.34149
 -23.33043	  8.19076
 -23.36800	  8.03977
 -23.40480	  7.88851
 -23.44080	  7.73699
 -23.47602	  7.58521
 -23.51045	  7.43318
 -23.54408	  7.28089
 -23.57692	  7.12835
 -23.60896	  6.97557
 -23.64020	  6.82254
 -23.67065	  6.66928
 -23.70029	  6.51579
 -23.72913	  6.36207
 -23.75718	  6.20813
 -23.78441	  6.05397
 -23.81085	  5.89959
 -23.83648	  5.74501
 -23.86131	  5.59022
 -23.88534	  5.43523
 -23.90856	  5.28005
 -23.93097	  5.12468
 -23.95258	  4.96913
 -23.97339	  4.81341
 -23.99338	  4.65751
 -24.01257	  4.50145
 -24.03096	  4.34523
 -24.04853	  4.18886
 -24.06530	  4.03234
 -24.08126	  3.87569
 -24.09640	  3.71890
 -24.11074	  3.56198
 -24.12426	  3.40494
 -24.13696	  3.24779
 -24.14885	  3.09052
 -24.15992	  2.93316
 -24.17017	  2.77570
 -24.17960	  2.61815
 -24.18821	  2.46051
 -24.19599	  2.30280
 -24.20294	  2.14502
 -24.20906	  1.98717
 -24.21435	  1.82926
 -24.21880	  1.67129
 -24.22242	  1.51328
 -24.22519	  1.35522
 -24.22712	  1.19713
 -24.22821	  1.03901
 -24.22846	  0.88086
 -24.22785	  0.72269
 -24.22639	  0.56450
 -24.22408	  0.40631
 -24.22092	  0.24810
 -24.21689	  0.08990
 -24.21201	 -0.06830
 -24.20627	 -0.22649
 -24.19967	 -0.38466
 -24.19220	 -0.54282
 -24.18388	 -0.70096
 -24.17468	 -0.85906
 -24.16463	 -1.01714
 -24.15371	 -1.17517
 -24.14192	 -1.33317
 -24.12927	 -1.49112
 -24.11575	 -1.64902
 -24.10138	 -1.80687
 -24.08614	 -1.96465
 -24.07003	 -2.12237
 -24.05307	 -2.28003
 -24.03525	 -2.43760
 -24.01657	 -2.59510
 -23.99704	 -2.75252
 -23.97665	 -2.90985
 -23.95541	 -3.06709
 -23.93332	 -3.22422
 -23.91039	 -3.38125
 -23.88660	 -3.53818
 -23.86198	 -3.69499
 -23.83652	 -3.85167
 -23.81022	 -4.00824
 -23.78308	 -4.16467
 -23.75511	 -4.32096
 -23.72631	 -4.47711
 -23.69668	 -4.63311
 -23.66623	 -4.78895
 -23.63495	 -4.94464
 -23.60285	 -5.10015
 -23.56993	 -5.25549
 -23.53619	 -5.41065
 -23.50164	 -5.56563
 -23.46627	 -5.72041
 -23.43008	 -5.87499
 -23.39309	 -6.02936
 -23.35528	 -6.18352
 -23.31667	 -6.33746
 -23.27725	 -6.49118
 -23.23702	 -6.64466
 -23.19598	 -6.79790
 -23.15414	 -6.95090
 -23.11149	 -7.10365
 -23.06804	 -7.25614
 -23.02379	 -7.40837
 -22.97873	 -7.56033
 -22.93286	 -7.71201
 -22.88620	 -7.86341
 -22.83873	 -8.01453
 -22.79046	 -8.16535
 -22.74139	 -8.31588
 -22.69152	 -8.46610
 -22.64085	 -8.61602
 -22.58938	 -8.76562
 -22.53711	 -8.91490
 -22.48404	 -9.06387
 -22.43018	 -9.21250
 -22.37552	 -9.36081
 -22.32007	 -9.50878
 -22.26383	 -9.65641
 -22.20679	 -9.80370
 -22.14898	 -9.95064
 -22.09037	 -10.09724
 -22.03099	 -10.24348
 -21.97083	 -10.38936
 -21.90989	 -10.53488
 -21.84817	 -10.68004
 -21.78569	 -10.82483
 -21.72245	 -10.96925
 -21.65844	 -11.11329
 -21.59368	 -11.25696
 -21.52817	 -11.40025
 -21.46190	 -11.54315
 -21.39489	 -11.68566
 -21.32715	 -11.82778
 -21.25867	 -11.96950
 -21.18946	 -12.11083
 -21.11952	 -12.25175
 -21.04886	 -12.39226
 -20.97749	 -12.53236
 -20.90541	 -12.67205
 -20.83262	 -12.81131
 -20.75913	 -12.95016
 -20.68495	 -13.08857
 -20.61007	 -13.22655
 -20.53450	 -13.36409
 -20.45826	 -13.50119
 -20.38133	 -13.63784
 -20.30372	 -13.77404
 -20.22545	 -13.90978
 -20.14651	 -14.04506
 -20.06690	 -14.17988
 -19.98664	 -14.31422
 -19.90572	 -14.44809
 -19.82414	 -14.58147
 -19.74192	 -14.71437
 -19.65905	 -14.84678
 -19.57554	 -14.97869
 -19.49138	 -15.11010
 -19.40659	 -15.24101
 -19.32117	 -15.37141
 -19.23511	 -15.50129
 -19.14843	 -15.63065
 -19.06112	 -15.75949
 -18.97318	 -15.88781
 -18.88463	 -16.01559
 -18.79546	 -16.14284
 -18.70567	 -16.26955
 -18.61527	 -16.39571
 -18.52426	 -16.52134
 -18.43265	 -16.64641
 -18.34043	 -16.77093
 -18.24761	 -16.89490
 -18.15419	 -17.01831
 -18.06018	 -17.14116
 -17.96558	 -17.26345
 -17.87039	 -17.38517
 -17.77462	 -17.50633
 -17.67826	 -17.62692
 -17.58133	 -17.74694
 -17.48383	 -17.86638
 -17.38576	 -17.98526
 -17.28713	 -18.10356
 -17.18794	 -18.22128
 -17.08819	 -18.33842
 -16.98790	 -18.45499
 -16.88706	 -18.57098
 -16.78568	 -18.68638
 -16.68376	 -18.80120
 -16.58132	 -18.91544
 -16.47835	 -19.02909
 -16.37486	 -19.14216
 -16.27085	 -19.25464
 -16.16634	 -19.36653
 -16.06133	 -19.47783
 -15.95582	 -19.58854
 -15.84981	 -19.69865
 -15.74332	 -19.80817
 -15.63635	 -19.91709
 -15.52891	 -20.02542
 -15.42099	 -20.13314
 -15.31261	 -20.24026
 -15.20376	 -20.34678
 -15.09447	 -20.45269
 -14.98472	 -20.55799
 -14.87453	 -20.66268
 -14.76390	 -20.76676
 -14.65284	 -20.87022
 -14.54134	 -20.97306
 -14.42942	 -21.07528
 -14.31708	 -21.17687
 -14.20432	 -21.27784
 -14.09115	 -21.37818
 -13.97758	 -21.47789
 -13.86359	 -21.57697
 -13.74921	 -21.67541
 -13.63443	 -21.77321
 -13.51926	 -21.87036
 -13.40371	 -21.96688
 -13.28776	 -22.06274
 -13.17144	 -22.15796
 -13.05473	 -22.25253
 -12.93765	 -22.34644
 -12.82020	 -22.43970
 -12.70238	 -22.53230
 -12.58420	 -22.62425
 -12.46566	 -22.71553
 -12.34675	 -22.80616
 -12.22750	 -22.89613
 -12.10789	 -22.98543
 -11.98793	 -23.07407
 -11.86763	 -23.16205
 -11.74699	 -23.24936
 -11.62601	 -23.33601
 -11.50470	 -23.42200
 -11.38305	 -23.50733
 -11.26109	 -23.59199
 -11.13880	 -23.67599
 -11.01619	 -23.75933
 -10.89327	 -23.84200
 -10.77004	 -23.92402
 -10.64650	 -24.00538
 -10.52267	 -24.08608
 -10.39853	 -24.16612
 -10.27411	 -24.24550
 -10.14940	 -24.32423
 -10.02441	 -24.40230
 -9.89914	 -24.47971
 -9.77360	 -24.55648
 -9.64780	 -24.63259
 -9.52173	 -24.70804
 -9.39540	 -24.78284
 -9.26882	 -24.85699
 -9.14200	 -24.93049
 -9.01493	 -25.00334
 -8.88762	 -25.07554
 -8.76008	 -25.14708
 -8.63232	 -25.21797
 -8.50432	 -25.28822
 -8.37611	 -25.35781
 -8.24769	 -25.42674
 -8.11906	 -25.49503
 -7.99022	 -25.56266
 -7.86118	 -25.62964
 -7.73194	 -25.69596
 -7.60251	 -25.76163
 -7.47289	 -25.82665
 -7.34309	 -25.89100
 -7.21311	 -25.95470
 -7.08295	 -26.01775
 -6.95262	 -26.08013
 -6.82212	 -26.14186
 -6.69145	 -26.20292
 -6.56062	 -26.26333
 -6.42964	 -26.32307
 -6.29850	 -26.38215
 -6.16720	 -26.44057
 -6.03576	 -26.49833
 -5.90417	 -26.55543
 -5.77244	 -26.61186
 -5.64057	 -26.66763
 -5.50856	 -26.72274
 -5.37642	 -26.77719
 -5.24414	 -26.83097
 -5.11174	 -26.88410
 -4.97922	 -26.93656
 -4.84657	 -26.98836
 -4.71380	 -27.03950
 -4.58092	 -27.08999
 -4.44792	 -27.13982
 -4.31482	 -27.18899
 -4.18160	 -27.23751
 -4.04828	 -27.28538
 -3.91486	 -27.33259
 -3.78135	 -27.37916
 -3.64774	 -27.42507
 -3.51403	 -27.47034
 -3.38024	 -27.51497
 -3.24637	 -27.55896
 -3.11241	 -27.60230
 -2.97837	 -27.64501
 -2.84426	 -27.68708
 -2.71008	 -27.72851
 -2.57583	 -27.76931
 -2.44152	 -27.80948
 -2.30715	 -27.84902
 -2.17272	 -27.88794
 -2.03824	 -27.92622
 -1.90371	 -27.96388
 -1.76913	 -28.00092
 -1.63451	 -28.03734
 -1.49986	 -28.07314
 -1.36517	 -28.10832
 -1.23045	 -28.14288
 -1.09570	 -28.17682
 -0.96094	 -28.21015
 -0.82615	 -28.24286
 -0.69134	 -28.27496
 -0.55653	 -28.30645
 -0.42170	 -28.33732
 -0.28687	 -28.36758
 -0.15204	 -28.39722
 -0.01721	 -28.42626
  0.11762	 -28.45469
  0.25244	 -28.48250
  0.38725	 -28.50971
  0.52205	 -28.53630
  0.65683	 -28.56229
  0.79159	 -28.58766
  0.92633	 -28.61243
  1.06104	 -28.63659
  1.19573	 -28.66014
  1.33038	 -28.68308
  1.46501	 -28.70542
  1.59960	 -28.72715
  1.73416	 -28.74828
  1.86867	 -28.76880
  2.00315	 -28.78872
  2.13758	 -28.80803
  2.27196	 -28.82675
  2.40630	 -28.84486
  2.54060	 -28.86238
  2.67483	 -28.87930
  2.80902	 -28.89563
  2.94315	 -28.91136
  3.07723	 -28.92650
  3.21124	 -28.94105
  3.34519	 -28.95501
  3.47908	 -28.96839
  3.61291	 -28.98119
  3.74667	 -28.99340
  3.88035	 -29.00504
  4.01397	 -29.01610
  4.14751	 -29.02658
  4.28097	 -29.03650
  4.41436	 -29.04584
  4.54766	 -29.05462
  4.68088	 -29.06283
  4.81402	 -29.07049
  4.94706	 -29.07758
  5.08001	 -29.08411
  5.21287	 -29.09008
  5.34564	 -29.09551
  5.47830	 -29.10038
  5.61086	 -29.10470
  5.74332	 -29.10847
  5.87567	 -29.11169
  6.00791	 -29.11438
  6.14003	 -29.11651
  6.27205	 -29.11811
  6.40394	 -29.11916
  6.53571	 -29.11968
  6.66736	 -29.11966
  6.79889	 -29.11910
  6.93029	 -29.11801
  7.06155	 -29.11638
  7.19269	 -29.11422
  7.32368	 -29.11153
  7.45454	 -29.10830
  7.58526	 -29.10455
  7.71584	 -29.10027
  7.84627	 -29.09545
  7.97656	 -29.09011
  8.10670	 -29.08425
  8.23669	 -29.07786
  8.36652	 -29.07094
  8.49620	 -29.06350
  8.62573	 -29.05554
  8.75510	 -29.04705
  8.88431	 -29.03805
  9.01335	 -29.02853
  9.14224	 -29.01849
  9.27096	 -29.00793
  9.39952	 -28.99686
  9.52791	 -28.98527
  9.65614	 -28.97317
  9.78419	 -28.96056
  9.91207	 -28.94744
 10.03979	 -28.93382
 10.16733	 -28.91969
 10.29469	 -28.90506
 10.42188	 -28.88992
 10.54889	 -28.87429
 10.67573	 -28.85816
 10.80239	 -28.84154
 10.92886	 -28.82442
 11.05516	 -28.80681
 11.18127	 -28.78872
 11.30719	 -28.77014
 11.43293	 -28.75107
 11.55849	 -28.73153
 11.68385	 -28.71150
 11.80902	 -28.69100
 11.93401	 -28.67003
 12.05879	 -28.64858
 12.18339	 -28.62666
 12.30778	 -28.60428
 12.43198	 -28.58142
 12.55598	 -28.55811
 12.67977	 -28.53433
 12.80336	 -28.51009
 12.92674	 -28.48540
 13.04992	 -28.46025
 13.17289	 -28.43464
 13.29564	 -28.40858
 13.41819	 -28.38207
 13.54051	 -28.35510
 13.66262	 -28.32769
 13.78452	 -28.29984
 13.90619	 -28.27153
 14.02764	 -28.24278
 14.14886	 -28.21359
 14.26986	 -28.18396
 14.39063	 -28.15388
 14.51118	 -28.12336
 14.63149	 -28.09241
 14.75157	 -28.06102
 14.87142	 -28.02919
 14.99103	 -27.99692
 15.11041	 -27.96422
 15.22954	 -27.93108
 15.34844	 -27.89752
 15.46711	 -27.86352
 15.58553	 -27.82909
 15.70370	 -27.79423
 15.82164	 -27.75895
 15.93933	 -27.72323
 16.05678	 -27.68710
 16.17398	 -27.65054
 16.29094	 -27.61355
 16.40765	 -27.57615
 16.52411	 -27.53833
 16.64033	 -27.50009
 16.75630	 -27.46144
 16.87201	 -27.42237
 16.98748	 -27.38289
 17.10270	 -27.34301
 17.21767	 -27.30271
 17.33238	 -27.26201
 17.44684	 -27.22091
 17.56105	 -27.17940
 17.67501	 -27.13750
 17.78871	 -27.09520
 17.90215	 -27.05250
 18.01534	 -27.00941
 18.12827	 -26.96593
 18.24094	 -26.92206
 18.35335	 -26.87780
 18.46551	 -26.83317
 18.57740	 -26.78814
 18.68903	 -26.74274
 18.80039	 -26.69696
 18.91149	 -26.65080
 19.02233	 -26.60427
 19.13290	 -26.55736
 19.24320	 -26.51008
 19.35323	 -26.46243
 19.46299	 -26.41442
 19.57247	 -26.36603
 19.68169	 -26.31728
 19.79063	 -26.26817
 19.89929	 -26.21870
 20.00768	 -26.16886
 20.11579	 -26.11867
 20.22362	 -26.06811
 20.33116	 -26.01720
 20.43843	 -25.96594
 20.54541	 -25.91431
 20.65211	 -25.86234
 20.75853	 -25.81001
 20.86465	 -25.75733
 20.97050	 -25.70430
 21.07605	 -25.65092
 21.18131	 -25.59719
 21.28628	 -25.54312
 21.39097	 -25.48870
 21.49536	 -25.43393
 21.59946	 -25.37882
 21.70327	 -25.32337
 21.80678	 -25.26758
 21.91000	 -25.21145
 22.01293	 -25.15498
 22.11556	 -25.09817
 22.21790	 -25.04102
 22.31994	 -24.98355
 22.42169	 -24.92573
 22.52314	 -24.86759
 22.62429	 -24.80912
 22.72515	 -24.75032
 22.82571	 -24.69119
 22.92598	 -24.63174
 23.02595	 -24.57197
 23.12562	 -24.51187
 23.22499	 -24.45145
 23.32406	 -24.39072
 23.42284	 -24.32967
 23.52132	 -24.26831
 23.61949	 -24.20663
 23.71737	 -24.14465
 23.81495	 -24.08236
 23.91223	 -24.01976
 24.00920	 -23.95685
 24.10588	 -23.89364
 24.20225	 -23.83013
 24.29832	 -23.76633
 24.39409	 -23.70222
 24.48955	 -23.63782
 24.58470	 -23.57312
 24.67955	 -23.50813
 24.77410	 -23.44285
 24.86833	 -23.37728
 24.96226	 -23.31143
 25.05588	 -23.24528
 25.14919	 -23.17885
 25.24218	 -23.11214
 25.33487	 -23.04514
 25.42724	 -22.97786
 25.51930	 -22.91030
 25.61104	 -22.84247
 25.70247	 -22.77435
 25.79358	 -22.70596
 25.88437	 -22.63729
 25.97485	 -22.56835
 26.06501	 -22.49913
 26.15484	 -22.42965
 26.24436	 -22.35988
 26.33356	 -22.28985
 26.42243	 -22.21955
 26.51099	 -22.14898
 26.59922	 -22.07815
 26.68713	 -22.00705
 26.77472	 -21.93568
 26.86198	 -21.86404
 26.94892	 -21.79215
 27.03554	 -21.71999
 27.12183	 -21.64757
 27.20780	 -21.57489
 27.29345	 -21.50196
 27.37877	 -21.42876
 27.46376	 -21.35531
 27.54844	 -21.28161
 27.63278	 -21.20765
 27.71681	 -21.13344
 27.80051	 -21.05899
 27.88389	 -20.98428
 27.96694	 -20.90933
 28.04967	 -20.83413
 28.13207	 -20.75869
 28.21415	 -20.68300
 28.29590	 -20.60708
 28.37734	 -20.53092
 28.45844	 -20.45452
 28.53922	 -20.37788
 28.61968	 -20.30101
 28.69981	 -20.22391
 28.77962	 -20.14658
 28.85910	 -20.06901
 28.93825	 -19.99123
 29.01708	 -19.91321
 29.09558	 -19.83497
 29.17375	 -19.75651
 29.25159	 -19.67782
 29.32911	 -19.59892
 29.40629	 -19.51980
 29.48315	 -19.44046
 29.55968	 -19.36090
 29.63587	 -19.28113
 29.71174	 -19.20115
 29.78727	 -19.12095
 29.86247	 -19.04054
 29.93733	 -18.95993
 30.01186	 -18.87910
 30.08606	 -18.79807
 30.15992	 -18.71682
 30.23345	 -18.63538
 30.30664	 -18.55373
 30.37949	 -18.47187
 30.45200	 -18.38981
 30.52418	 -18.30755
 30.59602	 -18.22509
 30.66752	 -18.14243
 30.73868	 -18.05957
 30.80950	 -17.97652
 30.87998	 -17.89326
 30.95013	 -17.80981
 31.01993	 -17.72616
 31.08940	 -17.64232
 31.15852	 -17.55829
 31.22730	 -17.47407
 31.29575	 -17.38965
 31.36385	 -17.30504
 31.43162	 -17.22025
 31.49904	 -17.13527
 31.56613	 -17.05010
 31.63287	 -16.96474
 31.69928	 -16.87921
 31.76534	 -16.79349
 31.83107	 -16.70759
 31.89646	 -16.62150
 31.96151	 -16.53524
 32.02623	 -16.44881
 32.09060	 -16.36219
 32.15463	 -16.27541
 32.21833	 -16.18844
 32.28169	 -16.10131
 32.34471	 -16.01401
 32.40739	 -15.92654
 32.46974	 -15.83890
 32.53174	 -15.75109
 32.59341	 -15.66313
 32.65474	 -15.57499
 32.71573	 -15.48670
 32.77638	 -15.39825
 32.83669	 -15.30963
 32.89666	 -15.22086
 32.95629	 -15.13193
 33.01558	 -15.04285
 33.07453	 -14.95362
 33.13314	 -14.86423
 33.19140	 -14.77469
 33.24933	 -14.68500
 33.30691	 -14.59516
 33.36415	 -14.50517
 33.42104	 -14.41503
 33.47759	 -14.32475
 33.53380	 -14.23433
 33.58966	 -14.14376
 33.64518	 -14.05305
 33.70035	 -13.96219
 33.75517	 -13.87119
 33.80965	 -13.78006
 33.86378	 -13.68878
 33.91756	 -13.59737
 33.97100	 -13.50581
 34.02409	 -13.41412
 34.07683	 -13.32230
 34.12922	 -13.23034
 34.18127	 -13.13824
 34.23297	 -13.04601
 34.28432	 -12.95365
 34.33532	 -12.86116
 34.38597	 -12.76853
 34.43628	 -12.67578
 34.48624	 -12.58289
 34.53585	 -12.48988
 34.58512	 -12.39675
 34.63404	 -12.30348
 34.68261	 -12.21009
 34.73084	 -12.11658
 34.77872	 -12.02295
 34.82625	 -11.92919
 34.87344	 -11.83531
 34.92029	 -11.74132
 34.96678	 -11.64721
 35.01294	 -11.55298
 35.05875	 -11.45863
 35.10422	 -11.36417
 35.14934	 -11.26960
 35.19412	 -11.17492
 35.23855	 -11.08013
 35.28264	 -10.98522
 35.32639	 -10.89021
 35.36979	 -10.79510
 35.41285	 -10.69988
 35.45557	 -10.60455
 35.49794	 -10.50913
 35.53997	 -10.41360
 35.58165	 -10.31797
 35.62299	 -10.22224
 35.66398	 -10.12642
 35.70463	 -10.03050
 35.74493	 -9.93448
 35.78489	 -9.83837
 35.82450	 -9.74216
 35.86376	 -9.64587
 35.90268	 -9.54948
 35.94125	 -9.45300
 35.97947	 -9.35643
 36.01735	 -9.25978
 36.05488	 -9.16303
 36.09206	 -9.06620
 36.12889	 -8.96929
 36.16537	 -8.87229
 36.20150	 -8.77520
 36.23729	 -8.67803
 36.27272	 -8.58078
 36.30781	 -8.48345
 36.34254	 -8.38604
 36.37693	 -8.28855
 36.41096	 -8.19098
 36.44465	 -8.09333
 36.47799	 -7.99560
 36.51097	 -7.89780
 36.54361	 -7.79992
 36.57590	 -7.70196
 36.60784	 -7.60393
 36.63943	 -7.50583
 36.67067	 -7.40765
 36.70156	 -7.30941
 36.73211	 -7.21109
 36.76231	 -7.11270
 36.79216	 -7.01424
 36.82166	 -6.91572
 36.85081	 -6.81713
 36.87962	 -6.71847
 36.90809	 -6.61975
 36.93621	 -6.52097
 36.96398	 -6.42212
 36.99141	 -6.32322
 37.01849	 -6.22425
 37.04522	 -6.12522
 37.07162	 -6.02614
 37.09767	 -5.92699
 37.12337	 -5.82780
 37.14873	 -5.72855
 37.17375	 -5.62924
 37.19842	 -5.52989
 37.22275	 -5.43048
 37.24673	 -5.33102
 37.27037	 -5.23152
 37.29367	 -5.13196
 37.31662	 -5.03237
 37.33922	 -4.93272
 37.36148	 -4.83303
 37.38340	 -4.73330
 37.40497	 -4.63353
 37.42620	 -4.53372
 37.44708	 -4.43386
 37.46762	 -4.33397
 37.48780	 -4.23404
 37.50765	 -4.13407
 37.52714	 -4.03407
 37.54629	 -3.93403
 37.56509	 -3.83395
 37.58355	 -3.73384
 37.60165	 -3.63370
 37.61941	 -3.53353
 37.63683	 -3.43333
 37.65389	 -3.33309
 37.67060	 -3.23283
 37.68697	 -3.13253
 37.70299	 -3.03221
 37.71866	 -2.93186
 37.73399	 -2.83148
 37.74896	 -2.73108
 37.76359	 -2.63065
 37.77787	 -2.53020
 37.79180	 -2.42972
 37.80539	 -2.32922
 37.81863	 -2.22870
 37.83153	 -2.12815
 37.84407	 -2.02759
 37.85628	 -1.92700
 37.86813	 -1.82640
 37.87965	 -1.72577
 37.89081	 -1.62513
 37.90164	 -1.52448
 37.91212	 -1.42381
 37.92226	 -1.32312
 37.93205	 -1.22242
 37.94150	 -1.12171
 37.95061	 -1.02099
 37.95938	 -0.92025
 37.96780	 -0.81951
 37.97589	 -0.71876
 37.98363	 -0.61801
 37.99103	 -0.51724
 37.99810	 -0.41647
 38.00482	 -0.31570
 38.01120	 -0.21493
 38.01724	 -0.11415
 38.02294	 -0.01338
 38.02830	  0.08740
 38.03331	  0.18817
 38.03799	  0.28894
 38.04233	  0.38971
 38.04633	  0.49047
 38.04998	  0.59122
 38.05330	  0.69197
 38.05627	  0.79271
 38.05890	  0.89344
 38.06119	  0.99417
 38.06314	  1.09488
 38.06475	  1.19558
 38.06601	  1.29626
 38.06693	  1.39694
 38.06751	  1.49760
 38.06775	  1.59824
 38.06764	  1.69887
 38.06720	  1.79948
 38.06640	  1.90007
 38.06527	  2.00065
 38.06379	  2.10121
 38.06197	  2.20175
 38.05981	  2.30226
 38.05731	  2.40276
 38.05446	  2.50324
 38.05127	  2.60369
 38.04774	  2.70412
 38.04386	  2.80453
 38.03965	  2.90491
 38.03509	  3.00527
 38.03019	  3.10560
 38.02495	  3.20590
 38.01937	  3.30618
 38.01346	  3.40643
 38.00720	  3.50665
 38.00060	  3.60684
 37.99366	  3.70700
 37.98639	  3.80713
 37.97878	  3.90722
 37.97083	  4.00728
 37.96254	  4.10731
 37.95392	  4.20730
 37.94496	  4.30726
 37.93566	  4.40718
 37.92603	  4.50706
 37.91606	  4.60690
 37.90576	  4.70670
 37.89513	  4.80646
 37.88416	  4.90618
 37.87285	  5.00585
 37.86121	  5.10548
 37.84924	  5.20506
 37.83693	  5.30460
 37.82429	  5.40408
 37.81132	  5.50352
 37.79801	  5.60291
 37.78436	  5.70225
 37.77039	  5.80154
 37.75607	  5.90077
 37.74143	  5.99995
 37.72645	  6.09907
 37.71113	  6.19814
 37.69549	  6.29715
 37.67950	  6.39611
 37.66318	  6.49500
 37.64653	  6.59384
 37.62954	  6.69261
 37.61221	  6.79133
 37.59455	  6.88998
 37.57656	  6.98857
 37.55823	  7.08709
 37.53956	  7.18555
 37.52056	  7.28395
 37.50122	  7.38228
 37.48155	  7.48054
 37.46154	  7.57874
 37.44120	  7.67687
 37.42052	  7.77493
 37.39951	  7.87292
 37.37816	  7.97085
 37.35648	  8.06870
 37.33446	  8.16648
 37.31211	  8.26419
 37.28943	  8.36182
 37.26642	  8.45939
 37.24307	  8.55688
 37.21939	  8.65429
 37.19538	  8.75163
 37.17104	  8.84889
 37.14637	  8.94608
 37.12137	  9.04319
 37.09604	  9.14021
 37.07038	  9.23716
 37.04440	  9.33403
 37.01808	  9.43082
 36.99144	  9.52752
 36.96447	  9.62414
 36.93717	  9.72068
 36.90955	  9.81713
 36.88160	  9.91350
 36.85332	 10.00977
 36.82472	 10.10596
 36.79580	 10.20206
 36.76654	 10.29807
 36.73697	 10.39399
 36.70707	 10.48981
 36.67684	 10.58554
 36.64629	 10.68117
 36.61541	 10.77671
 36.58421	 10.87215
 36.55269	 10.96750
 36.52084	 11.06274
 36.48867	 11.15788
 36.45617	 11.25293
 36.42334	 11.34787
 36.39019	 11.44271
 36.35672	 11.53744
 36.32292	 11.63207
 36.28880	 11.72659
 36.25435	 11.82101
 36.21957	 11.91532
 36.18448	 12.00952
 36.14905	 12.10361
 36.11330	 12.19759
 36.07723	 12.29146
 36.04083	 12.38522
 36.00410	 12.47887
 35.96705	 12.57240
 35.92968	 12.66582
 35.89198	 12.75913
 35.85395	 12.85232
 35.81561	 12.94540
 35.77693	 13.03836
 35.73794	 13.13120
 35.69862	 13.22393
 35.65898	 13.31654
 35.61902	 13.40903
 35.57874	 13.50140
 35.53814	 13.59365
 35.49721	 13.68578
 35.45597	 13.77778
 35.41440	 13.86967
 35.37252	 13.96143
 35.33032	 14.05307
 35.28780	 14.14458
 35.24496	 14.23596
 35.20180	 14.32722
 35.15833	 14.41835
 35.11455	 14.50936
 35.07044	 14.60023
 35.02602	 14.69097
 34.98129	 14.78158
 34.93624	 14.87206
 34.89088	 14.96240
 34.84521	 15.05261
 34.79922	 15.14268
 34.75292	 15.23262
 34.70630	 15.32242
 34.65938	 15.41208
 34.61214	 15.50159
 34.56458	 15.59097
 34.51672	 15.68020
 34.46854	 15.76929
 34.42005	 15.85824
 34.37125	 15.94704
 34.32214	 16.03569
 34.27271	 16.12420
 34.22298	 16.21255
 34.17293	 16.30076
 34.12256	 16.38881
 34.07189	 16.47672
 34.02090	 16.56447
 33.96960	 16.65207
 33.91799	 16.73951
 33.86607	 16.82679
 33.81383	 16.91393
 33.76128	 17.00090
 33.70842	 17.08772
 33.65525	 17.17437
 33.60177	 17.26087
 33.54797	 17.34721
 33.49387	 17.43339
 33.43945	 17.51940
 33.38472	 17.60526
 33.32968	 17.69095
 33.27433	 17.77648
 33.21868	 17.86184
 33.16271	 17.94704
 33.10644	 18.03208
 33.04985	 18.11695
 32.99296	 18.20165
 32.93576	 18.28619
 32.87826	 18.37055
 32.82045	 18.45475
 32.76233	 18.53878
 32.70391	 18.62264
 32.64519	 18.70632
 32.58616	 18.78984
 32.52683	 18.87318
 32.46720	 18.95634
 32.40727	 19.03933
 32.34703	 19.12215
 32.28650	 19.20479
 32.22566	 19.28725
 32.16453	 19.36953
 32.10309	 19.45163
 32.04136	 19.53356
 31.97933	 19.61529
 31.91700	 19.69685
 31.85438	 19.77822
 31.79145	 19.85940
 31.72823	 19.94040
 31.66472	 20.02121
 31.60090	 20.10183
 31.53679	 20.18226
 31.47239	 20.26250
 31.40769	 20.34255
 31.34269	 20.42240
 31.27740	 20.50206
 31.21181	 20.58152
 31.14592	 20.66079
 31.07974	 20.73985
 31.01327	 20.81872
 30.94650	 20.89739
 30.87943	 20.97585
 30.81207	 21.05412
 30.74441	 21.13218
 30.67646	 21.21004
