# Supplementary material for: Discovery of the most compact 3+1-type quadruple star system TIC 120362137
Source: Nat Commun. 2026 Mar 3;17:1859. doi: 10.1038/s41467-026-69223-4 (PMC12957322; doi:10.1038/s41467-026-69223-4)
Supplement: Supplementary file 13 — Source Data [file 41467_2026_69223_MOESM13_ESM.zip › SDF_Fig5a_part4.txt]

# Figure 5a
#
#SDF_Fig5a_part4.txt
#
# The orbit of component B during its one full revolution (dark green curve) 
#
#x   X coordinate [in solar radius]
#y   Y coordinate [in solar radius]
 -78.68080	  8.22749
 -78.71873	  8.01811
 -78.75593	  7.80866
 -78.79241	  7.59914
 -78.82815	  7.38956
 -78.86318	  7.17991
 -78.89747	  6.97019
 -78.93104	  6.76041
 -78.96389	  6.55057
 -78.99600	  6.34067
 -79.02739	  6.13071
 -79.05806	  5.92070
 -79.08799	  5.71063
 -79.11721	  5.50051
 -79.14569	  5.29033
 -79.17345	  5.08011
 -79.20049	  4.86983
 -79.22681	  4.65951
 -79.25240	  4.44915
 -79.27727	  4.23874
 -79.30142	  4.02828
 -79.32485	  3.81779
 -79.34755	  3.60726
 -79.36954	  3.39670
 -79.39082	  3.18610
 -79.41137	  2.97547
 -79.43121	  2.76481
 -79.45033	  2.55413
 -79.46873	  2.34341
 -79.48642	  2.13268
 -79.50340	  1.92192
 -79.51966	  1.71115
 -79.53521	  1.50036
 -79.55004	  1.28955
 -79.56417	  1.07874
 -79.57758	  0.86791
 -79.59027	  0.65708
 -79.60226	  0.44624
 -79.61353	  0.23540
 -79.62409	  0.02456
 -79.63394	 -0.18628
 -79.64308	 -0.39712
 -79.65150	 -0.60795
 -79.65921	 -0.81877
 -79.66621	 -1.02958
 -79.67249	 -1.24037
 -79.67806	 -1.45115
 -79.68291	 -1.66192
 -79.68705	 -1.87266
 -79.69047	 -2.08339
 -79.69318	 -2.29409
 -79.69517	 -2.50477
 -79.69644	 -2.71542
 -79.69700	 -2.92604
 -79.69683	 -3.13664
 -79.69595	 -3.34720
 -79.69436	 -3.55773
 -79.69204	 -3.76823
 -79.68901	 -3.97869
 -79.68526	 -4.18911
 -79.68079	 -4.39950
 -79.67560	 -4.60984
 -79.66969	 -4.82015
 -79.66307	 -5.03041
 -79.65573	 -5.24062
 -79.64767	 -5.45079
 -79.63889	 -5.66091
 -79.62940	 -5.87099
 -79.61920	 -6.08101
 -79.60828	 -6.29098
 -79.59665	 -6.50090
 -79.58430	 -6.71076
 -79.57124	 -6.92057
 -79.55748	 -7.13031
 -79.54300	 -7.34000
 -79.52781	 -7.54962
 -79.51191	 -7.75918
 -79.49531	 -7.96868
 -79.47800	 -8.17810
 -79.45998	 -8.38746
 -79.44126	 -8.59674
 -79.42183	 -8.80595
 -79.40170	 -9.01509
 -79.38087	 -9.22414
 -79.35933	 -9.43312
 -79.33709	 -9.64201
 -79.31416	 -9.85082
 -79.29051	 -10.05954
 -79.26617	 -10.26817
 -79.24113	 -10.47671
 -79.21539	 -10.68516
 -79.18895	 -10.89351
 -79.16181	 -11.10176
 -79.13397	 -11.30991
 -79.10542	 -11.51796
 -79.07618	 -11.72590
 -79.04624	 -11.93374
 -79.01560	 -12.14147
 -78.98425	 -12.34908
 -78.95221	 -12.55658
 -78.91946	 -12.76397
 -78.88601	 -12.97124
 -78.85186	 -13.17839
 -78.81701	 -13.38542
 -78.78145	 -13.59233
 -78.74519	 -13.79911
 -78.70823	 -14.00577
 -78.67057	 -14.21230
 -78.63220	 -14.41870
 -78.59313	 -14.62497
 -78.55335	 -14.83110
 -78.51287	 -15.03710
 -78.47169	 -15.24297
 -78.42981	 -15.44870
 -78.38722	 -15.65429
 -78.34393	 -15.85974
 -78.29994	 -16.06505
 -78.25524	 -16.27022
 -78.20985	 -16.47524
 -78.16375	 -16.68011
 -78.11696	 -16.88484
 -78.06946	 -17.08942
 -78.02127	 -17.29385
 -77.97238	 -17.49813
 -77.92279	 -17.70226
 -77.87250	 -17.90623
 -77.82153	 -18.11004
 -77.76985	 -18.31370
 -77.71749	 -18.51719
 -77.66443	 -18.72053
 -77.61068	 -18.92370
 -77.55624	 -19.12670
 -77.50112	 -19.32954
 -77.44530	 -19.53220
 -77.38880	 -19.73470
 -77.33160	 -19.93702
 -77.27373	 -20.13917
 -77.21517	 -20.34114
 -77.15592	 -20.54293
 -77.09599	 -20.74454
 -77.03537	 -20.94596
 -76.97408	 -21.14720
 -76.91210	 -21.34825
 -76.84943	 -21.54910
 -76.78609	 -21.74977
 -76.72206	 -21.95023
 -76.65735	 -22.15050
 -76.59196	 -22.35057
 -76.52589	 -22.55044
 -76.45913	 -22.75010
 -76.39169	 -22.94956
 -76.32357	 -23.14881
 -76.25477	 -23.34785
 -76.18529	 -23.54667
 -76.11512	 -23.74528
 -76.04427	 -23.94367
 -75.97274	 -24.14184
 -75.90052	 -24.33980
 -75.82762	 -24.53753
 -75.75403	 -24.73503
 -75.67976	 -24.93231
 -75.60481	 -25.12936
 -75.52917	 -25.32619
 -75.45285	 -25.52278
 -75.37585	 -25.71914
 -75.29816	 -25.91527
 -75.21979	 -26.11116
 -75.14074	 -26.30681
 -75.06101	 -26.50223
 -74.98059	 -26.69741
 -74.89949	 -26.89235
 -74.81771	 -27.08704
 -74.73525	 -27.28149
 -74.65212	 -27.47570
 -74.56830	 -27.66966
 -74.48381	 -27.86337
 -74.39864	 -28.05683
 -74.31280	 -28.25004
 -74.22628	 -28.44300
 -74.13909	 -28.63571
 -74.05122	 -28.82816
 -73.96269	 -29.02035
 -73.87349	 -29.21228
 -73.78361	 -29.40395
 -73.69307	 -29.59536
 -73.60187	 -29.78650
 -73.50999	 -29.97738
 -73.41746	 -30.16798
 -73.32426	 -30.35832
 -73.23039	 -30.54838
 -73.13587	 -30.73817
 -73.04068	 -30.92768
 -72.94483	 -31.11691
 -72.84833	 -31.30586
 -72.75116	 -31.49452
 -72.65334	 -31.68290
 -72.55485	 -31.87099
 -72.45571	 -32.05878
 -72.35591	 -32.24629
 -72.25546	 -32.43349
 -72.15434	 -32.62040
 -72.05257	 -32.80701
 -71.95015	 -32.99331
 -71.84706	 -33.17931
 -71.74332	 -33.36501
 -71.63892	 -33.55039
 -71.53386	 -33.73546
 -71.42815	 -33.92022
 -71.32178	 -34.10466
 -71.21476	 -34.28879
 -71.10707	 -34.47259
 -70.99873	 -34.65607
 -70.88973	 -34.83923
 -70.78008	 -35.02207
 -70.66976	 -35.20458
 -70.55879	 -35.38675
 -70.44717	 -35.56860
 -70.33489	 -35.75012
 -70.22195	 -35.93130
 -70.10836	 -36.11215
 -69.99411	 -36.29267
 -69.87921	 -36.47284
 -69.76365	 -36.65268
 -69.64744	 -36.83217
 -69.53058	 -37.01132
 -69.41307	 -37.19013
 -69.29491	 -37.36860
 -69.17610	 -37.54671
 -69.05664	 -37.72448
 -68.93653	 -37.90190
 -68.81578	 -38.07897
 -68.69438	 -38.25569
 -68.57234	 -38.43205
 -68.44966	 -38.60806
 -68.32634	 -38.78371
 -68.20237	 -38.95899
 -68.07777	 -39.13392
 -67.95253	 -39.30849
 -67.82665	 -39.48268
 -67.70014	 -39.65652
 -67.57300	 -39.82998
 -67.44522	 -40.00307
 -67.31681	 -40.17579
 -67.18777	 -40.34813
 -67.05810	 -40.52009
 -66.92780	 -40.69167
 -66.79687	 -40.86287
 -66.66532	 -41.03369
 -66.53313	 -41.20411
 -66.40033	 -41.37415
 -66.26689	 -41.54379
 -66.13284	 -41.71304
 -65.99815	 -41.88189
 -65.86285	 -42.05034
 -65.72691	 -42.21839
 -65.59036	 -42.38603
 -65.45318	 -42.55327
 -65.31538	 -42.72009
 -65.17696	 -42.88651
 -65.03791	 -43.05251
 -64.89824	 -43.21809
 -64.75794	 -43.38325
 -64.61703	 -43.54799
 -64.47549	 -43.71231
 -64.33333	 -43.87621
 -64.19054	 -44.03967
 -64.04714	 -44.20271
 -63.90311	 -44.36532
 -63.75846	 -44.52749
 -63.61319	 -44.68923
 -63.46730	 -44.85054
 -63.32079	 -45.01140
 -63.17366	 -45.17183
 -63.02591	 -45.33182
 -62.87755	 -45.49136
 -62.72856	 -45.65046
 -62.57896	 -45.80912
 -62.42875	 -45.96733
 -62.27792	 -46.12509
 -62.12648	 -46.28240
 -61.97443	 -46.43926
 -61.82176	 -46.59567
 -61.66849	 -46.75162
 -61.51461	 -46.90712
 -61.36012	 -47.06216
 -61.20503	 -47.21674
 -61.04933	 -47.37086
 -60.89303	 -47.52452
 -60.73614	 -47.67772
 -60.57864	 -47.83045
 -60.42055	 -47.98271
 -60.26186	 -48.13450
 -60.10257	 -48.28582
 -59.94269	 -48.43667
 -59.78222	 -48.58703
 -59.62116	 -48.73692
 -59.45951	 -48.88633
 -59.29728	 -49.03526
 -59.13445	 -49.18370
 -58.97104	 -49.33164
 -58.80705	 -49.47910
 -58.64247	 -49.62607
 -58.47731	 -49.77254
 -58.31156	 -49.91851
 -58.14524	 -50.06397
 -57.97833	 -50.20894
 -57.81084	 -50.35339
 -57.64278	 -50.49734
 -57.47413	 -50.64077
 -57.30491	 -50.78369
 -57.13511	 -50.92609
 -56.96473	 -51.06797
 -56.79377	 -51.20933
 -56.62224	 -51.35017
 -56.45013	 -51.49047
 -56.27744	 -51.63025
 -56.10418	 -51.76950
 -55.93034	 -51.90821
 -55.75593	 -52.04638
 -55.58094	 -52.18402
 -55.40538	 -52.32112
 -55.22924	 -52.45767
 -55.05254	 -52.59368
 -54.87526	 -52.72915
 -54.69741	 -52.86407
 -54.51899	 -52.99843
 -54.34000	 -53.13225
 -54.16044	 -53.26552
 -53.98032	 -53.39823
 -53.79962	 -53.53039
 -53.61837	 -53.66198
 -53.43655	 -53.79303
 -53.25417	 -53.92351
 -53.07123	 -54.05342
 -52.88773	 -54.18278
 -52.70367	 -54.31157
 -52.51905	 -54.43980
 -52.33389	 -54.56745
 -52.14817	 -54.69454
 -51.96190	 -54.82106
 -51.77508	 -54.94700
 -51.58771	 -55.07236
 -51.39980	 -55.19715
 -51.21134	 -55.32136
 -51.02235	 -55.44499
 -50.83281	 -55.56804
 -50.64273	 -55.69050
 -50.45212	 -55.81237
 -50.26098	 -55.93365
 -50.06930	 -56.05434
 -49.87709	 -56.17443
 -49.68435	 -56.29392
 -49.49108	 -56.41282
 -49.29728	 -56.53110
 -49.10296	 -56.64879
 -48.90811	 -56.76586
 -48.71274	 -56.88232
 -48.51685	 -56.99816
 -48.32044	 -57.11339
 -48.12351	 -57.22800
 -47.92605	 -57.34198
 -47.72808	 -57.45533
 -47.52959	 -57.56806
 -47.33059	 -57.68015
 -47.13107	 -57.79160
 -46.93103	 -57.90242
 -46.73048	 -58.01260
 -46.52941	 -58.12213
 -46.32784	 -58.23102
 -46.12575	 -58.33926
 -45.92314	 -58.44684
 -45.72003	 -58.55378
 -45.51641	 -58.66006
 -45.31228	 -58.76568
 -45.10764	 -58.87064
 -44.90249	 -58.97493
 -44.69683	 -59.07857
 -44.49067	 -59.18154
 -44.28401	 -59.28384
 -44.07684	 -59.38547
 -43.86917	 -59.48643
 -43.66101	 -59.58672
 -43.45234	 -59.68634
 -43.24317	 -59.78528
 -43.03351	 -59.88354
 -42.82336	 -59.98113
 -42.61271	 -60.07803
 -42.40158	 -60.17425
 -42.18996	 -60.26979
 -41.97785	 -60.36465
 -41.76526	 -60.45882
 -41.55218	 -60.55230
 -41.33863	 -60.64509
 -41.12460	 -60.73719
 -40.91010	 -60.82859
 -40.69512	 -60.91930
 -40.47968	 -61.00932
 -40.26376	 -61.09863
 -40.04738	 -61.18724
 -39.83054	 -61.27514
 -39.61324	 -61.36234
 -39.39547	 -61.44883
 -39.17726	 -61.53460
 -38.95858	 -61.61967
 -38.73946	 -61.70401
 -38.51988	 -61.78763
 -38.29986	 -61.87053
 -38.07939	 -61.95270
 -37.85847	 -62.03414
 -37.63711	 -62.11485
 -37.41531	 -62.19482
 -37.19307	 -62.27406
 -36.97039	 -62.35255
 -36.74728	 -62.43029
 -36.52373	 -62.50729
 -36.29974	 -62.58353
 -36.07532	 -62.65902
 -35.85048	 -62.73376
 -35.62520	 -62.80773
 -35.39949	 -62.88093
 -35.17336	 -62.95337
 -34.94679	 -63.02504
 -34.71981	 -63.09594
 -34.49240	 -63.16606
 -34.26457	 -63.23541
 -34.03631	 -63.30398
 -33.80764	 -63.37176
 -33.57855	 -63.43876
 -33.34904	 -63.50497
 -33.11911	 -63.57039
 -32.88877	 -63.63503
 -32.65802	 -63.69887
 -32.42686	 -63.76191
 -32.19529	 -63.82416
 -31.96331	 -63.88562
 -31.73093	 -63.94627
 -31.49814	 -64.00612
 -31.26495	 -64.06517
 -31.03137	 -64.12342
 -30.79739	 -64.18086
 -30.56301	 -64.23749
 -30.32825	 -64.29331
 -30.09309	 -64.34833
 -29.85755	 -64.40253
 -29.62163	 -64.45592
 -29.38532	 -64.50849
 -29.14864	 -64.56025
 -28.91158	 -64.61119
 -28.67416	 -64.66131
 -28.43636	 -64.71060
 -28.19820	 -64.75907
 -27.95967	 -64.80671
 -27.72079	 -64.85352
 -27.48155	 -64.89950
 -27.24195	 -64.94464
 -27.00200	 -64.98895
 -26.76171	 -65.03241
 -26.52107	 -65.07503
 -26.28008	 -65.11681
 -26.03876	 -65.15774
 -25.79710	 -65.19781
 -25.55511	 -65.23703
 -25.31278	 -65.27538
 -25.07012	 -65.31288
 -24.82714	 -65.34951
 -24.58384	 -65.38527
 -24.34021	 -65.42015
 -24.09626	 -65.45416
 -23.85199	 -65.48729
 -23.60741	 -65.51954
 -23.36251	 -65.55089
 -23.11730	 -65.58136
 -22.87178	 -65.61094
 -22.62596	 -65.63962
 -22.37983	 -65.66740
 -22.13339	 -65.69427
 -21.88665	 -65.72024
 -21.63962	 -65.74531
 -21.39228	 -65.76946
 -21.14465	 -65.79269
 -20.89672	 -65.81502
 -20.64850	 -65.83642
 -20.40000	 -65.85690
 -20.15120	 -65.87647
 -19.90212	 -65.89510
 -19.65275	 -65.91281
 -19.40310	 -65.92960
 -19.15318	 -65.94545
 -18.90297	 -65.96038
 -18.65250	 -65.97437
 -18.40175	 -65.98743
 -18.15074	 -65.99955
 -17.89946	 -66.01074
 -17.64792	 -66.02099
 -17.39613	 -66.03030
 -17.14407	 -66.03867
 -16.89177	 -66.04610
 -16.63922	 -66.05259
 -16.38642	 -66.05813
 -16.13339	 -66.06272
 -15.88011	 -66.06637
 -15.62661	 -66.06907
 -15.37287	 -66.07082
 -15.11891	 -66.07162
 -14.86473	 -66.07146
 -14.61033	 -66.07034
 -14.35572	 -66.06826
 -14.10090	 -66.06522
 -13.84587	 -66.06121
 -13.59064	 -66.05624
 -13.33521	 -66.05030
 -13.07959	 -66.04338
 -12.82378	 -66.03548
 -12.56779	 -66.02661
 -12.31161	 -66.01675
 -12.05525	 -66.00591
 -11.79872	 -65.99408
 -11.54201	 -65.98125
 -11.28514	 -65.96742
 -11.02810	 -65.95260
 -10.77091	 -65.93677
 -10.51355	 -65.91993
 -10.25604	 -65.90208
 -9.99838	 -65.88322
 -9.74056	 -65.86334
 -9.48261	 -65.84244
 -9.22451	 -65.82051
 -8.96627	 -65.79756
 -8.70789	 -65.77357
 -8.44939	 -65.74855
 -8.19074	 -65.72250
 -7.93198	 -65.69540
 -7.67308	 -65.66726
 -7.41407	 -65.63808
 -7.15494	 -65.60785
 -6.89569	 -65.57658
 -6.63632	 -65.54425
 -6.37685	 -65.51087
 -6.11727	 -65.47643
 -5.85759	 -65.44094
 -5.59780	 -65.40440
 -5.33792	 -65.36679
 -5.07795	 -65.32813
 -4.81788	 -65.28841
 -4.55773	 -65.24762
 -4.29750	 -65.20577
 -4.03719	 -65.16286
 -3.77681	 -65.11889
 -3.51636	 -65.07385
 -3.25584	 -65.02774
 -2.99526	 -64.98057
 -2.73462	 -64.93233
 -2.47393	 -64.88302
 -2.21320	 -64.83264
 -1.95242	 -64.78118
 -1.69161	 -64.72866
 -1.43076	 -64.67506
 -1.16989	 -64.62039
 -0.90899	 -64.56464
 -0.64808	 -64.50781
 -0.38716	 -64.44990
 -0.12623	 -64.39091
  0.13470	 -64.33083
  0.39563	 -64.26966
  0.65655	 -64.20741
  0.91745	 -64.14406
  1.17833	 -64.07961
  1.43918	 -64.01407
  1.70001	 -63.94743
  1.96079	 -63.87968
  2.22154	 -63.81082
  2.48224	 -63.74086
  2.74288	 -63.66978
  3.00348	 -63.59758
  3.26400	 -63.52426
  3.52447	 -63.44982
  3.78486	 -63.37424
  4.04518	 -63.29754
  4.30541	 -63.21970
  4.56556	 -63.14073
  4.82562	 -63.06061
  5.08559	 -62.97935
  5.34546	 -62.89694
  5.60523	 -62.81338
  5.86490	 -62.72867
  6.12445	 -62.64281
  6.38389	 -62.55579
  6.64321	 -62.46760
  6.90241	 -62.37826
  7.16148	 -62.28776
  7.42042	 -62.19609
  7.67923	 -62.10326
  7.93790	 -62.00926
  8.19643	 -61.91410
  8.45481	 -61.81776
  8.71303	 -61.72026
  8.97111	 -61.62160
  9.22902	 -61.52176
  9.48676	 -61.42076
  9.74434	 -61.31858
 10.00173	 -61.21524
 10.25895	 -61.11074
 10.51599	 -61.00506
 10.77283	 -60.89822
 11.02947	 -60.79020
 11.28591	 -60.68103
 11.54214	 -60.57068
 11.79816	 -60.45917
 12.05395	 -60.34649
 12.30952	 -60.23265
 12.56485	 -60.11763
 12.81994	 -60.00145
 13.07479	 -59.88410
 13.32938	 -59.76558
 13.58371	 -59.64590
 13.83777	 -59.52504
 14.09156	 -59.40301
 14.34506	 -59.27980
 14.59828	 -59.15542
 14.85120	 -59.02986
 15.10381	 -58.90313
 15.35612	 -58.77521
 15.60811	 -58.64611
 15.85977	 -58.51583
 16.11110	 -58.38436
 16.36210	 -58.25169
 16.61275	 -58.11784
 16.86304	 -57.98279
 17.11298	 -57.84655
 17.36255	 -57.70911
 17.61176	 -57.57046
 17.86058	 -57.43061
 18.10902	 -57.28955
 18.35707	 -57.14729
 18.60472	 -57.00381
 18.85196	 -56.85912
 19.09880	 -56.71321
 19.34523	 -56.56609
 19.59124	 -56.41775
 19.83682	 -56.26819
 20.08196	 -56.11741
 20.32668	 -55.96540
 20.57094	 -55.81217
 20.81477	 -55.65772
 21.05814	 -55.50205
 21.30105	 -55.34515
 21.54350	 -55.18703
 21.78547	 -55.02769
 22.02698	 -54.86712
 22.26800	 -54.70534
 22.50854	 -54.54233
 22.74859	 -54.37811
 22.98814	 -54.21267
 23.22719	 -54.04601
 23.46573	 -53.87814
 23.70375	 -53.70906
 23.94126	 -53.53877
 24.17823	 -53.36727
 24.41467	 -53.19456
 24.65057	 -53.02065
 24.88592	 -52.84554
 25.12072	 -52.66923
 25.35495	 -52.49172
 25.58862	 -52.31302
 25.82171	 -52.13312
 26.05421	 -51.95204
 26.28611	 -51.76976
 26.51742	 -51.58629
 26.74812	 -51.40164
 26.97820	 -51.21580
 27.20765	 -51.02877
 27.43646	 -50.84057
 27.66463	 -50.65118
 27.89215	 -50.46060
 28.11901	 -50.26885
 28.34519	 -50.07591
 28.57069	 -49.88180
 28.79551	 -49.68650
 29.01962	 -49.49002
 29.24303	 -49.29236
 29.46572	 -49.09352
 29.68769	 -48.89349
 29.90892	 -48.69228
 30.12941	 -48.48989
 30.34915	 -48.28632
 30.56813	 -48.08156
 30.78633	 -47.87561
 31.00377	 -47.66848
 31.22042	 -47.46016
 31.43627	 -47.25066
 31.65133	 -47.03997
 31.86558	 -46.82809
 32.07901	 -46.61502
 32.29163	 -46.40077
 32.50341	 -46.18533
 32.71437	 -45.96871
 32.92447	 -45.75090
 33.13374	 -45.53191
 33.34215	 -45.31174
 33.54969	 -45.09039
 33.75638	 -44.86786
 33.96219	 -44.64416
 34.16712	 -44.41929
 34.37117	 -44.19325
 34.57433	 -43.96605
 34.77660	 -43.73769
 34.97796	 -43.50817
 35.17842	 -43.27750
 35.37796	 -43.04568
 35.57659	 -42.81272
 35.77428	 -42.57863
 35.97105	 -42.34340
 36.16687	 -42.10704
 36.36175	 -41.86956
 36.55568	 -41.63097
 36.74864	 -41.39126
 36.94064	 -41.15045
 37.13166	 -40.90854
 37.32169	 -40.66553
 37.51073	 -40.42143
 37.69877	 -40.17625
 37.88580	 -39.92999
 38.07182	 -39.68265
 38.25680	 -39.43425
 38.44075	 -39.18478
 38.62365	 -38.93425
 38.80549	 -38.68266
 38.98627	 -38.43002
 39.16597	 -38.17634
 39.34458	 -37.92161
 39.52210	 -37.66584
 39.69851	 -37.40904
 39.87381	 -37.15120
 40.04798	 -36.89233
 40.22102	 -36.63244
 40.39290	 -36.37153
 40.56364	 -36.10959
 40.73320	 -35.84664
 40.90159	 -35.58268
 41.06879	 -35.31770
 41.23480	 -35.05172
 41.39961	 -34.78473
 41.56320	 -34.51674
 41.72557	 -34.24775
 41.88671	 -33.97776
 42.04661	 -33.70678
 42.20527	 -33.43481
 42.36267	 -33.16186
 42.51881	 -32.88792
 42.67369	 -32.61300
 42.82729	 -32.33711
 42.97960	 -32.06025
 43.13063	 -31.78243
 43.28037	 -31.50364
 43.42880	 -31.22390
 43.57593	 -30.94321
 43.72175	 -30.66157
 43.86626	 -30.37900
 44.00944	 -30.09550
 44.15129	 -29.81107
 44.29182	 -29.52572
 44.43101	 -29.23947
 44.56886	 -28.95231
 44.70536	 -28.66425
 44.84051	 -28.37531
 44.97431	 -28.08550
 45.10674	 -27.79481
 45.23781	 -27.50326
 45.36751	 -27.21086
 45.49584	 -26.91761
 45.62278	 -26.62354
 45.74833	 -26.32863
 45.87249	 -26.03292
 45.99525	 -25.73640
 46.11660	 -25.43908
 46.23654	 -25.14097
 46.35506	 -24.84209
 46.47215	 -24.54245
 46.58781	 -24.24204
 46.70202	 -23.94089
 46.81478	 -23.63900
 46.92609	 -23.33638
 47.03593	 -23.03304
 47.14429	 -22.72898
 47.25117	 -22.42423
 47.35655	 -22.11878
 47.46044	 -21.81265
 47.56281	 -21.50584
 47.66366	 -21.19836
 47.76298	 -20.89023
 47.86077	 -20.58144
 47.95700	 -20.27200
 48.05168	 -19.96193
 48.14480	 -19.65124
 48.23633	 -19.33992
 48.32629	 -19.02798
 48.41465	 -18.71544
 48.50142	 -18.40230
 48.58657	 -18.08857
 48.67011	 -17.77425
 48.75203	 -17.45935
 48.83232	 -17.14388
 48.91097	 -16.82784
 48.98798	 -16.51125
 49.06334	 -16.19410
 49.13706	 -15.87641
 49.20911	 -15.55819
 49.27951	 -15.23944
 49.34824	 -14.92017
 49.41531	 -14.60038
 49.48070	 -14.28009
 49.54442	 -13.95931
 49.60647	 -13.63804
 49.66684	 -13.31629
 49.72553	 -12.99407
 49.78254	 -12.67140
 49.83788	 -12.34828
 49.89153	 -12.02472
 49.94349	 -11.70074
 49.99378	 -11.37634
 50.04238	 -11.05154
 50.08930	 -10.72634
 50.13453	 -10.40076
 50.17807	 -10.07482
 50.21993	 -9.74852
 50.26010	 -9.42187
 50.29858	 -9.09489
 50.33537	 -8.76760
 50.37046	 -8.44000
 50.40386	 -8.11210
 50.43556	 -7.78393
 50.46556	 -7.45549
 50.49386	 -7.12679
 50.52046	 -6.79786
 50.54534	 -6.46870
 50.56851	 -6.13932
 50.58997	 -5.80974
 50.60970	 -5.47998
 50.62771	 -5.15003
 50.64400	 -4.81993
 50.65854	 -4.48968
 50.67136	 -4.15928
 50.68242	 -3.82877
 50.69174	 -3.49814
 50.69931	 -3.16741
 50.70512	 -2.83659
 50.70917	 -2.50569
 50.71145	 -2.17472
 50.71196	 -1.84371
 50.71069	 -1.51264
 50.70764	 -1.18155
 50.70280	 -0.85043
 50.69617	 -0.51930
 50.68776	 -0.18817
 50.67754	  0.14295
 50.66552	  0.47406
 50.65170	  0.80513
 50.63608	  1.13616
 50.61865	  1.46715
 50.59941	  1.79808
 50.57836	  2.12894
 50.55550	  2.45973
 50.53083	  2.79042
 50.50435	  3.12103
 50.47606	  3.45152
 50.44597	  3.78190
 50.41407	  4.11216
 50.38037	  4.44228
 50.34486	  4.77226
 50.30756	  5.10209
 50.26846	  5.43175
 50.22758	  5.76123
 50.18491	  6.09053
 50.14045	  6.41964
 50.09422	  6.74853
 50.04621	  7.07721
 49.99644	  7.40567
 49.94490	  7.73388
 49.89160	  8.06184
 49.83655	  8.38953
 49.77975	  8.71696
 49.72121	  9.04409
 49.66093	  9.37092
 49.59892	  9.69744
 49.53517	 10.02364
 49.46970	 10.34949
 49.40251	 10.67500
 49.33361	 11.00014
 49.26299	 11.32490
 49.19067	 11.64927
 49.11664	 11.97323
 49.04090	 12.29678
 48.96347	 12.61990
 48.88434	 12.94257
 48.80352	 13.26477
 48.72101	 13.58651
 48.63680	 13.90776
 48.55091	 14.22852
 48.46333	 14.54876
 48.37407	 14.86847
 48.28312	 15.18765
 48.19049	 15.50627
 48.09618	 15.82433
 48.00018	 16.14181
 47.90251	 16.45871
 47.80316	 16.77500
 47.70212	 17.09069
 47.59942	 17.40575
 47.49503	 17.72018
 47.38897	 18.03396
 47.28124	 18.34709
 47.17183	 18.65955
 47.06076	 18.97134
 46.94802	 19.28245
 46.83362	 19.59287
 46.71756	 19.90258
 46.59984	 20.21159
 46.48047	 20.51987
 46.35945	 20.82744
 46.23679	 21.13427
 46.11249	 21.44036
 45.98657	 21.74570
 45.85902	 22.05029
 45.72985	 22.35411
 45.59908	 22.65717
 45.46670	 22.95945
 45.33273	 23.26095
 45.19718	 23.56165
 45.06005	 23.86156
 44.92135	 24.16066
 44.78110	 24.45895
 44.63930	 24.75642
 44.49597	 25.05306
 44.35110	 25.34886
 44.20472	 25.64382
 44.05683	 25.93792
 43.90745	 26.23117
 43.75658	 26.52354
 43.60423	 26.81503
 43.45041	 27.10564
 43.29513	 27.39535
 43.13841	 27.68415
 42.98024	 27.97203
 42.82065	 28.25899
 42.65963	 28.54501
 42.49720	 28.83009
 42.33337	 29.11421
 42.16813	 29.39736
 42.00151	 29.67954
 41.83351	 29.96073
 41.66414	 30.24092
 41.49340	 30.52010
 41.32130	 30.79827
 41.14785	 31.07541
 40.97305	 31.35151
 40.79691	 31.62657
 40.61944	 31.90056
 40.44064	 32.17349
 40.26052	 32.44535
 40.07908	 32.71611
 39.89633	 32.98579
 39.71228	 33.25436
 39.52693	 33.52182
 39.34029	 33.78816
 39.15236	 34.05337
 38.96315	 34.31745
 38.77266	 34.58038
 38.58090	 34.84217
 38.38788	 35.10280
 38.19360	 35.36228
 37.99807	 35.62058
 37.80130	 35.87772
 37.60329	 36.13368
 37.40405	 36.38845
 37.20359	 36.64204
 37.00192	 36.89445
 36.79904	 37.14565
 36.59496	 37.39567
 36.38969	 37.64448
 36.18325	 37.89209
 35.97563	 38.13849
 35.76686	 38.38368
 35.55693	 38.62766
 35.34586	 38.87043
 35.13367	 39.11198
 34.92035	 39.35231
 34.70592	 39.59142
 34.49040	 39.82930
 34.27379	 40.06596
 34.05610	 40.30139
 33.83735	 40.53558
 33.61755	 40.76854
 33.39671	 41.00026
 33.17484	 41.23074
 32.95194	 41.45997
 32.72805	 41.68796
 32.50315	 41.91469
 32.27727	 42.14016
 32.05042	 42.36437
 31.82261	 42.58732
 31.59384	 42.80900
 31.36413	 43.02940
 31.13350	 43.24852
 30.90194	 43.46636
 30.66947	 43.68291
 30.43611	 43.89816
 30.20185	 44.11212
 29.96671	 44.32477
 29.73070	 44.53611
 29.49383	 44.74613
 29.25610	 44.95482
 29.01753	 45.16220
 28.77812	 45.36824
 28.53788	 45.57294
 28.29682	 45.77629
 28.05495	 45.97830
 27.81227	 46.17896
 27.56879	 46.37825
 27.32452	 46.57619
 27.07947	 46.77276
 26.83364	 46.96796
 26.58703	 47.16178
 26.33967	 47.35423
 26.09155	 47.54530
 25.84267	 47.73499
 25.59306	 47.92329
 25.34271	 48.11021
 25.09163	 48.29574
 24.83983	 48.47988
 24.58732	 48.66264
 24.33410	 48.84401
 24.08018	 49.02399
 23.82558	 49.20258
 23.57029	 49.37978
 23.31433	 49.55560
 23.05770	 49.73003
 22.80041	 49.90308
 22.54248	 50.07475
 22.28392	 50.24504
 22.02472	 50.41394
 21.76490	 50.58148
 21.50448	 50.74763
 21.24345	 50.91241
 20.98184	 51.07582
 20.71964	 51.23786
 20.45688	 51.39853
 20.19356	 51.55783
 19.92969	 51.71576
 19.66528	 51.87233
 19.40034	 52.02753
 19.13488	 52.18137
 18.86892	 52.33385
 18.60246	 52.48496
 18.33550	 52.63471
 18.06808	 52.78309
 17.80018	 52.93011
 17.53183	 53.07577
 17.26303	 53.22006
 16.99379	 53.36299
 16.72412	 53.50454
 16.45403	 53.64473
 16.18352	 53.78356
 15.91262	 53.92101
 15.64132	 54.05708
 15.36964	 54.19179
 15.09757	 54.32512
 14.82514	 54.45707
 14.55235	 54.58765
 14.27920	 54.71684
 14.00571	 54.84466
 13.73187	 54.97109
 13.45771	 55.09614
 13.18322	 55.21980
 12.90841	 55.34208
 12.63329	 55.46298
 12.35786	 55.58248
 12.08214	 55.70060
 11.80612	 55.81733
 11.52982	 55.93268
 11.25324	 56.04664
 10.97638	 56.15922
 10.69926	 56.27041
 10.42187	 56.38021
 10.14423	 56.48864
  9.86634	 56.59569
  9.58820	 56.70136
  9.30983	 56.80565
  9.03123	 56.90857
  8.75240	 57.01013
  8.47336	 57.11031
  8.19410	 57.20914
  7.91464	 57.30660
  7.63498	 57.40271
  7.35513	 57.49747
  7.07510	 57.59088
  6.79488	 57.68294
  6.51450	 57.77366
  6.23395	 57.86305
  5.95325	 57.95110
  5.67240	 58.03783
  5.39141	 58.12323
  5.11028	 58.20731
  4.82903	 58.29007
  4.54766	 58.37152
  4.26618	 58.45166
  3.98460	 58.53049
  3.70292	 58.60801
  3.42116	 58.68424
  3.13932	 58.75916
  2.85740	 58.83279
  2.57543	 58.90513
  2.29339	 58.97618
  2.01131	 59.04594
  1.72919	 59.11441
  1.44703	 59.18159
  1.16485	 59.24749
  0.88265	 59.31211
  0.60044	 59.37544
  0.31822	 59.43750
  0.03601	 59.49827
 -0.24619	 59.55777
 -0.52838	 59.61599
 -0.81055	 59.67293
 -1.09268	 59.72859
 -1.37479	 59.78298
 -1.65685	 59.83610
 -1.93887	 59.88794
 -2.22084	 59.93850
 -2.50274	 59.98780
 -2.78459	 60.03582
 -3.06637	 60.08257
 -3.34808	 60.12806
 -3.62972	 60.17228
 -3.91127	 60.21523
 -4.19273	 60.25692
 -4.47411	 60.29735
 -4.75539	 60.33652
 -5.03657	 60.37444
 -5.31765	 60.41110
 -5.59863	 60.44652
 -5.87949	 60.48069
 -6.16024	 60.51362
 -6.44086	 60.54531
 -6.72136	 60.57576
 -7.00174	 60.60499
 -7.28198	 60.63299
 -7.56209	 60.65978
 -7.84205	 60.68534
 -8.12187	 60.70970
 -8.40153	 60.73285
 -8.68104	 60.75479
 -8.96039	 60.77555
 -9.23958	 60.79511
 -9.51859	 60.81348
 -9.79743	 60.83067
 -10.07609	 60.84668
 -10.35456	 60.86152
 -10.63285	 60.87520
 -10.91093	 60.88770
 -11.18881	 60.89905
 -11.46649	 60.90925
 -11.74395	 60.91829
 -12.02119	 60.92619
 -12.29821	 60.93294
 -12.57500	 60.93855
 -12.85155	 60.94302
 -13.12786	 60.94636
 -13.40392	 60.94857
 -13.67973	 60.94965
 -13.95529	 60.94961
 -14.23058	 60.94844
 -14.50560	 60.94615
 -14.78035	 60.94274
 -15.05482	 60.93822
 -15.32901	 60.93259
 -15.60291	 60.92584
 -15.87652	 60.91798
 -16.14983	 60.90901
 -16.42283	 60.89894
 -16.69553	 60.88777
 -16.96792	 60.87549
 -17.24000	 60.86211
 -17.51175	 60.84764
 -17.78318	 60.83206
 -18.05429	 60.81540
 -18.32507	 60.79764
 -18.59551	 60.77879
 -18.86562	 60.75886
 -19.13539	 60.73784
 -19.40481	 60.71575
 -19.67389	 60.69257
 -19.94263	 60.66832
 -20.21101	 60.64300
 -20.47903	 60.61660
 -20.74671	 60.58915
 -21.01402	 60.56063
 -21.28097	 60.53106
 -21.54755	 60.50043
 -21.81377	 60.46875
 -22.07962	 60.43603
 -22.34509	 60.40227
 -22.61019	 60.36748
 -22.87492	 60.33165
 -23.13926	 60.29480
 -23.40322	 60.25693
 -23.66679	 60.21803
 -23.92998	 60.17813
 -24.19277	 60.13722
 -24.45517	 60.09531
 -24.71716	 60.05240
 -24.97876	 60.00849
 -25.23995	 59.96360
 -25.50073	 59.91773
 -25.76110	 59.87087
 -26.02105	 59.82304
 -26.28059	 59.77424
 -26.53970	 59.72447
 -26.79838	 59.67374
 -27.05663	 59.62205
 -27.31445	 59.56941
 -27.57183	 59.51581
 -27.82877	 59.46126
 -28.08526	 59.40577
 -28.34130	 59.34934
 -28.59689	 59.29197
 -28.85202	 59.23366
 -29.10668	 59.17442
 -29.36088	 59.11424
 -29.61462	 59.05314
 -29.86788	 58.99111
 -30.12066	 58.92816
 -30.37297	 58.86429
 -30.62479	 58.79950
 -30.87613	 58.73379
 -31.12698	 58.66717
 -31.37734	 58.59963
 -31.62720	 58.53119
 -31.87657	 58.46183
 -32.12543	 58.39157
 -32.37380	 58.32041
 -32.62166	 58.24835
 -32.86902	 58.17539
 -33.11587	 58.10153
 -33.36221	 58.02679
 -33.60803	 57.95115
 -33.85335	 57.87463
 -34.09815	 57.79722
 -34.34243	 57.71893
 -34.58620	 57.63977
 -34.82945	 57.55973
 -35.07217	 57.47883
 -35.31438	 57.39706
 -35.55606	 57.31443
 -35.79722	 57.23094
 -36.03785	 57.14660
 -36.27796	 57.06141
 -36.51754	 56.97538
 -36.75658	 56.88850
 -36.99510	 56.80079
 -37.23308	 56.71225
 -37.47053	 56.62289
 -37.70744	 56.53270
 -37.94381	 56.44169
 -38.17964	 56.34987
 -38.41493	 56.25724
 -38.64967	 56.16381
 -38.88387	 56.06957
 -39.11752	 55.97454
 -39.35061	 55.87871
 -39.58316	 55.78210
 -39.81514	 55.68470
 -40.04657	 55.58652
 -40.27744	 55.48756
 -40.50774	 55.38783
 -40.73747	 55.28733
 -40.96664	 55.18606
 -41.19523	 55.08403
 -41.42325	 54.98123
 -41.65069	 54.87768
 -41.87755	 54.77337
 -42.10383	 54.66831
 -42.32953	 54.56249
 -42.55463	 54.45593
 -42.77915	 54.34863
 -43.00308	 54.24058
 -43.22640	 54.13179
 -43.44914	 54.02227
 -43.67127	 53.91200
 -43.89280	 53.80101
 -44.11373	 53.68928
 -44.33405	 53.57683
 -44.55377	 53.46364
 -44.77288	 53.34974
 -44.99138	 53.23511
 -45.20927	 53.11976
 -45.42655	 53.00370
 -45.64321	 52.88692
 -45.85926	 52.76943
 -46.07469	 52.65123
 -46.28951	 52.53233
 -46.50371	 52.41272
 -46.71729	 52.29242
 -46.93026	 52.17141
 -47.14260	 52.04972
 -47.35432	 51.92733
 -47.56543	 51.80425
 -47.77591	 51.68050
 -47.98577	 51.55606
 -48.19501	 51.43095
 -48.40363	 51.30516
 -48.61162	 51.17871
 -48.81899	 51.05159
 -49.02574	 50.92381
 -49.23186	 50.79537
 -49.43735	 50.66628
 -49.64222	 50.53654
 -49.84646	 50.40616
 -50.05007	 50.27513
 -50.25304	 50.14347
 -50.45539	 50.01117
 -50.65711	 49.87824
 -50.85819	 49.74468
 -51.05863	 49.61050
 -51.25844	 49.47571
 -51.45761	 49.34029
 -51.65614	 49.20427
 -51.85402	 49.06763
 -52.05127	 48.93039
 -52.24786	 48.79254
 -52.44381	 48.65410
 -52.63911	 48.51505
 -52.83376	 48.37542
 -53.02776	 48.23519
 -53.22110	 48.09437
 -53.41378	 47.95297
 -53.60581	 47.81098
 -53.79717	 47.66841
 -53.98787	 47.52526
 -54.17791	 47.38153
 -54.36729	 47.23723
 -54.55599	 47.09236
 -54.74403	 46.94691
 -54.93140	 46.80090
 -55.11809	 46.65432
 -55.30412	 46.50717
 -55.48947	 46.35947
 -55.67414	 46.21120
 -55.85815	 46.06238
 -56.04147	 45.91300
 -56.22412	 45.76307
 -56.40609	 45.61258
 -56.58739	 45.46155
 -56.76801	 45.30997
 -56.94795	 45.15785
 -57.12721	 45.00519
 -57.30579	 44.85199
 -57.48369	 44.69825
 -57.66092	 44.54399
 -57.83747	 44.38919
 -58.01334	 44.23387
 -58.18853	 44.07802
 -58.36304	 43.92166
 -58.53688	 43.76478
 -58.71003	 43.60738
 -58.88251	 43.44947
 -59.05431	 43.29106
 -59.22543	 43.13215
 -59.39587	 42.97273
 -59.56563	 42.81282
 -59.73471	 42.65242
 -59.90311	 42.49152
 -60.07083	 42.33014
 -60.23787	 42.16828
 -60.40423	 42.00594
 -60.56990	 41.84312
 -60.73489	 41.67983
 -60.89920	 41.51607
 -61.06282	 41.35184
 -61.22575	 41.18715
 -61.38800	 41.02199
 -61.54956	 40.85639
 -61.71042	 40.69032
 -61.87060	 40.52380
 -62.03008	 40.35684
 -62.18887	 40.18943
 -62.34696	 40.02157
 -62.50436	 39.85327
 -62.66106	 39.68453
 -62.81706	 39.51536
 -62.97236	 39.34575
 -63.12695	 39.17570
 -63.28085	 39.00523
 -63.43404	 38.83433
 -63.58652	 38.66300
 -63.73830	 38.49124
 -63.88937	 38.31907
 -64.03974	 38.14647
 -64.18939	 37.97346
 -64.33834	 37.80003
 -64.48657	 37.62618
 -64.63410	 37.45192
 -64.78091	 37.27725
 -64.92702	 37.10218
 -65.07241	 36.92669
 -65.21709	 36.75081
 -65.36106	 36.57452
 -65.50432	 36.39783
 -65.64687	 36.22074
 -65.78870	 36.04326
 -65.92983	 35.86539
 -66.07024	 35.68712
 -66.20995	 35.50847
 -66.34894	 35.32943
 -66.48722	 35.15001
 -66.62480	 34.97022
 -66.76166	 34.79004
 -66.89782	 34.60949
 -67.03327	 34.42857
 -67.16800	 34.24728
 -67.30204	 34.06563
 -67.43536	 33.88362
 -67.56797	 33.70124
 -67.69988	 33.51851
 -67.83108	 33.33543
 -67.96157	 33.15199
 -68.09135	 32.96821
 -68.22042	 32.78408
 -68.34879	 32.59962
 -68.47644	 32.41481
 -68.60339	 32.22967
 -68.72962	 32.04420
 -68.85515	 31.85839
 -68.97996	 31.67226
 -69.10406	 31.48580
 -69.22744	 31.29903
 -69.35011	 31.11193
 -69.47207	 30.92452
 -69.59331	 30.73679
 -69.71383	 30.54875
 -69.83364	 30.36039
 -69.95272	 30.17174
 -70.07109	 29.98277
 -70.18873	 29.79350
 -70.30565	 29.60394
 -70.42185	 29.41407
 -70.53733	 29.22390
 -70.65208	 29.03344
 -70.76610	 28.84268
 -70.87940	 28.65163
 -70.99198	 28.46029
 -71.10382	 28.26867
 -71.21494	 28.07675
 -71.32533	 27.88456
 -71.43499	 27.69207
 -71.54393	 27.49931
 -71.65214	 27.30627
 -71.75962	 27.11295
 -71.86637	 26.91935
 -71.97239	 26.72548
 -72.07769	 26.53134
 -72.18226	 26.33693
 -72.28610	 26.14225
 -72.38922	 25.94731
 -72.49161	 25.75210
 -72.59327	 25.55663
 -72.69422	 25.36090
 -72.79443	 25.16492
 -72.89393	 24.96868
 -72.99270	 24.77219
 -73.09075	 24.57545
 -73.18807	 24.37847
 -73.28468	 24.18124
 -73.38057	 23.98377
 -73.47573	 23.78606
 -73.57017	 23.58811
 -73.66390	 23.38993
 -73.75690	 23.19153
 -73.84919	 22.99289
 -73.94075	 22.79403
 -74.03160	 22.59494
 -74.12173	 22.39564
 -74.21113	 22.19612
 -74.29982	 21.99638
 -74.38778	 21.79643
 -74.47503	 21.59628
 -74.56155	 21.39591
 -74.64735	 21.19534
 -74.73243	 20.99457
 -74.81679	 20.79360
 -74.90042	 20.59243
 -74.98333	 20.39107
 -75.06552	 20.18951
 -75.14697	 19.98777
 -75.22770	 19.78583
 -75.30771	 19.58371
 -75.38699	 19.38140
 -75.46554	 19.17891
 -75.54335	 18.97623
 -75.62044	 18.77338
 -75.69680	 18.57035
 -75.77243	 18.36715
 -75.84733	 18.16377
 -75.92150	 17.96022
 -75.99493	 17.75650
 -76.06764	 17.55261
 -76.13961	 17.34855
 -76.21085	 17.14432
 -76.28136	 16.93993
 -76.35113	 16.73538
 -76.42017	 16.53067
 -76.48849	 16.32580
 -76.55607	 16.12077
 -76.62292	 15.91559
 -76.68904	 15.71025
 -76.75443	 15.50477
 -76.81909	 15.29913
 -76.88303	 15.09334
 -76.94623	 14.88741
 -77.00871	 14.68133
 -77.07046	 14.47512
 -77.13149	 14.26876
 -77.19179	 14.06227
 -77.25137	 13.85564
 -77.31022	 13.64887
 -77.36835	 13.44198
 -77.42576	 13.23496
 -77.48244	 13.02781
 -77.53840	 12.82054
 -77.59365	 12.61315
 -77.64817	 12.40564
 -77.70197	 12.19801
 -77.75505	 11.99027
 -77.80741	 11.78242
 -77.85905	 11.57446
 -77.90997	 11.36640
 -77.96017	 11.15822
 -78.00965	 10.94995
 -78.05841	 10.74158
 -78.10645	 10.53311
 -78.15376	 10.32455
 -78.20036	 10.11590
 -78.24623	  9.90715
 -78.29138	  9.69832
 -78.33581	  9.48940
 -78.37952	  9.28040
 -78.42250	  9.07132
 -78.46476	  8.86216
 -78.50629	  8.65292
 -78.54710	  8.44360
 -78.58717	  8.23421
 -78.62653	  8.02475
 -78.66515	  7.81521
 -78.70305	  7.60561
 -78.74023	  7.39594
 -78.77667	  7.18621
 -78.81238	  6.97641
 -78.84737	  6.76654
 -78.88163	  6.55662
 -78.91516	  6.34664
 -78.94796	  6.13660
 -78.98003	  5.92650
 -79.01138	  5.71635
 -79.04200	  5.50615
 -79.07189	  5.29589
 -79.10105	  5.08558
 -79.12949	  4.87523
 -79.15720	  4.66483
 -79.18419	  4.45438
 -79.21045	  4.24389
 -79.23599	  4.03335
 -79.26081	  3.82278
 -79.28491	  3.61217
 -79.30828	  3.40153
 -79.33094	  3.19084
 -79.35288	  2.98013
 -79.37409	  2.76939
 -79.39459	  2.55862
 -79.41438	  2.34782
 -79.43344	  2.13700
 -79.45179	  1.92616
 -79.46943	  1.71530
 -79.48635	  1.50442
 -79.50256	  1.29353
 -79.51805	  1.08263
 -79.53283	  0.87171
 -79.54690	  0.66079
 -79.56026	  0.44986
 -79.57290	  0.23893
 -79.58483	  0.02800
 -79.59604	 -0.18293
 -79.60655	 -0.39385
 -79.61634	 -0.60477
 -79.62542	 -0.81568
 -79.63378	 -1.02659
 -79.64143	 -1.23747
 -79.64837	 -1.44835
 -79.65459	 -1.65921
 -79.66010	 -1.87004
 -79.66490	 -2.08086
 -79.66897	 -2.29166
 -79.67234	 -2.50243
 -79.67498	 -2.71317
 -79.67691	 -2.92389
 -79.67813	 -3.13458
 -79.67862	 -3.34523
 -79.67840	 -3.55586
 -79.67747	 -3.76644
 -79.67581	 -3.97700
 -79.67344	 -4.18751
 -79.67034	 -4.39798
 -79.66654	 -4.60842
 -79.66201	 -4.81881
 -79.65677	 -5.02916
 -79.65081	 -5.23946
 -79.64413	 -5.44972
 -79.63674	 -5.65993
 -79.62863	 -5.87008
 -79.61980	 -6.08019
 -79.61026	 -6.29025
 -79.60001	 -6.50025
 -79.58905	 -6.71019
 -79.57737	 -6.92008
 -79.56498	 -7.12991
 -79.55188	 -7.33968
 -79.53807	 -7.54938
 -79.52356	 -7.75902
 -79.50833	 -7.96860
 -79.49240	 -8.17810
 -79.47576	 -8.38754
 -79.45841	 -8.59691
 -79.44036	 -8.80620
 -79.42161	 -9.01541
 -79.40215	 -9.22455
 -79.38200	 -9.43361
 -79.36114	 -9.64258
 -79.33957	 -9.85147
 -79.31731	 -10.06027
 -79.29435	 -10.26899
 -79.27069	 -10.47761
 -79.24633	 -10.68614
 -79.22127	 -10.89458
 -79.19551	 -11.10291
 -79.16905	 -11.31115
 -79.14189	 -11.51928
 -79.11403	 -11.72731
 -79.08548	 -11.93523
 -79.05622	 -12.14305
 -79.02627	 -12.35075
 -78.99561	 -12.55834
 -78.96426	 -12.76581
 -78.93220	 -12.97317
 -78.89945	 -13.18041
 -78.86599	 -13.38753
 -78.83183	 -13.59452
 -78.79698	 -13.80139
 -78.76142	 -14.00814
 -78.72516	 -14.21475
 -78.68819	 -14.42124
 -78.65053	 -14.62759
 -78.61216	 -14.83381
 -78.57309	 -15.03990
 -78.53331	 -15.24585
 -78.49284	 -15.45166
 -78.45166	 -15.65733
 -78.40978	 -15.86287
 -78.36720	 -16.06826
 -78.32392	 -16.27351
 -78.27994	 -16.47861
 -78.23526	 -16.68357
 -78.18988	 -16.88838
 -78.14380	 -17.09304
 -78.09702	 -17.29756
 -78.04955	 -17.50192
 -78.00138	 -17.70612
 -77.95251	 -17.91017
 -77.90295	 -18.11407
 -77.85270	 -18.31781
 -77.80175	 -18.52139
 -77.75012	 -18.72480
 -77.69779	 -18.92806
 -77.64477	 -19.13115
 -77.59106	 -19.33407
 -77.53667	 -19.53682
 -77.48159	 -19.73940
 -77.42583	 -19.94181
 -77.36938	 -20.14405
 -77.31224	 -20.34611
 -77.25442	 -20.54799
 -77.19592	 -20.74969
 -77.13674	 -20.95120
 -77.07688	 -21.15253
 -77.01633	 -21.35367
 -76.95511	 -21.55462
 -76.89320	 -21.75538
 -76.83062	 -21.95595
 -76.76735	 -22.15632
 -76.70340	 -22.35649
 -76.63878	 -22.55646
 -76.57348	 -22.75622
 -76.50749	 -22.95578
 -76.44083	 -23.15514
 -76.37349	 -23.35428
 -76.30546	 -23.55321
 -76.23676	 -23.75193
 -76.16738	 -23.95043
 -76.09731	 -24.14872
 -76.02657	 -24.34678
 -75.95515	 -24.54462
 -75.88304	 -24.74224
 -75.81026	 -24.93964
 -75.73679	 -25.13681
 -75.66264	 -25.33375
 -75.58782	 -25.53046
 -75.51231	 -25.72694
 -75.43612	 -25.92318
 -75.35925	 -26.11919
 -75.28170	 -26.31497
 -75.20348	 -26.51051
 -75.12457	 -26.70581
 -75.04498	 -26.90086
 -74.96472	 -27.09568
 -74.88378	 -27.29025
 -74.80216	 -27.48458
 -74.71987	 -27.67867
 -74.63690	 -27.87250
 -74.55326	 -28.06609
 -74.46894	 -28.25943
 -74.38396	 -28.45251
 -74.29830	 -28.64535
 -74.21197	 -28.83792
 -74.12497	 -29.03025
 -74.03731	 -29.22231
 -73.94897	 -29.41411
 -73.85998	 -29.60565
 -73.77031	 -29.79693
 -73.67999	 -29.98794
 -73.58900	 -30.17868
 -73.49735	 -30.36916
 -73.40504	 -30.55936
 -73.31207	 -30.74929
 -73.21844	 -30.93895
 -73.12415	 -31.12832
 -73.02921	 -31.31742
 -72.93361	 -31.50623
 -72.83735	 -31.69476
 -72.74044	 -31.88300
 -72.64287	 -32.07096
 -72.54465	 -32.25862
 -72.44577	 -32.44598
 -72.34624	 -32.63306
 -72.24606	 -32.81983
 -72.14522	 -33.00630
 -72.04373	 -33.19247
 -71.94158	 -33.37834
 -71.83878	 -33.56389
 -71.73533	 -33.74914
 -71.63123	 -33.93408
 -71.52647	 -34.11870
 -71.42106	 -34.30300
 -71.31499	 -34.48699
 -71.20827	 -34.67066
 -71.10090	 -34.85401
 -70.99287	 -35.03703
 -70.88419	 -35.21973
 -70.77486	 -35.40210
 -70.66487	 -35.58414
 -70.55423	 -35.76586
 -70.44294	 -35.94724
 -70.33099	 -36.12828
 -70.21840	 -36.30900
 -70.10515	 -36.48937
 -69.99125	 -36.66941
 -69.87670	 -36.84911
 -69.76150	 -37.02847
 -69.64565	 -37.20749
 -69.52916	 -37.38617
 -69.41201	 -37.56450
 -69.29422	 -37.74248
 -69.17579	 -37.92012
 -69.05672	 -38.09741
 -68.93700	 -38.27434
 -68.81663	 -38.45093
 -68.69563	 -38.62716
 -68.57400	 -38.80304
 -68.45172	 -38.97856
 -68.32881	 -39.15372
 -68.20526	 -39.32852
 -68.08108	 -39.50296
 -67.95626	 -39.67703
 -67.83082	 -39.85074
 -67.70474	 -40.02408
 -67.57803	 -40.19705
 -67.45070	 -40.36965
 -67.32274	 -40.54187
 -67.19416	 -40.71371
 -67.06495	 -40.88518
 -66.93511	 -41.05627
 -66.80465	 -41.22697
 -66.67357	 -41.39728
 -66.54187	 -41.56721
 -66.40955	 -41.73674
 -66.27660	 -41.90588
 -66.14304	 -42.07463
 -66.00885	 -42.24297
 -65.87404	 -42.41092
 -65.73862	 -42.57846
 -65.60257	 -42.74560
 -65.46591	 -42.91233
 -65.32863	 -43.07865
 -65.19073	 -43.24456
 -65.05221	 -43.41005
 -64.91307	 -43.57512
 -64.77331	 -43.73978
 -64.63294	 -43.90402
 -64.49195	 -44.06783
 -64.35034	 -44.23122
 -64.20811	 -44.39418
