# Supplementary material for: Discovery of the most compact 3+1-type quadruple star system TIC 120362137
Source: Nat Commun. 2026 Mar 3;17:1859. doi: 10.1038/s41467-026-69223-4 (PMC12957322; doi:10.1038/s41467-026-69223-4)
Supplement: Supplementary file 13 — Source Data [file 41467_2026_69223_MOESM13_ESM.zip › SDF_Fig5a_part5.txt]

# Figure 5a
#
#SDF_Fig5a_part5.txt
#
# The arc of the orbit of component Aa during the very first third-body eclipse observed in Sector 14 (thick orange curve) 
#
#x   X coordinate [in solar radius]
#y   Y coordinate [in solar radius]
  4.58457	 25.59529
  4.81540	 25.69903
  5.03768	 25.82422
  5.25005	 25.97026
  5.45118	 26.13647
  5.63982	 26.32209
  5.81475	 26.52628
  5.97482	 26.74813
  6.11892	 26.98665
  6.24604	 27.24082
  6.35521	 27.50952
  6.44554	 27.79160
  6.51623	 28.08585
  6.56654	 28.39102
  6.59582	 28.70582
  6.60348	 29.02891
  6.58905	 29.35895
  6.55212	 29.69454
  6.49237	 30.03428
  6.40957	 30.37676
  6.30356	 30.72054
  6.17430	 31.06418
  6.02181	 31.40626
  5.84621	 31.74533
  5.64770	 32.07999
  5.42656	 32.40882
  5.18318	 32.73043
  4.91801	 33.04347
  4.63159	 33.34661
  4.32453	 33.63854
  3.99755	 33.91800
  3.65140	 34.18378
  3.28695	 34.43472
  2.90511	 34.66968
  2.50687	 34.88763
  2.09328	 35.08755
  1.66546	 35.26851
  1.22458	 35.42966
  0.77186	 35.57021
  0.30859	 35.68943
 -0.16393	 35.78669
 -0.64433	 35.86144
 -1.13123	 35.91321
 -1.62319	 35.94162
 -2.11878	 35.94638
 -2.61654	 35.92729
 -3.11498	 35.88424
 -3.61264	 35.81722
 -4.10802	 35.72631
 -4.59966	 35.61167
 -5.08610	 35.47358
 -5.56588	 35.31239
 -6.03760	 35.12854
 -6.49987	 34.92259
 -6.95133	 34.69515
 -7.39067	 34.44693
 -7.81664	 34.17873
 -8.22801	 33.89142
 -8.62364	 33.58594
 -9.00244	 33.26331
 -9.36339	 32.92462
