# Supplementary material for: Discovery of the most compact 3+1-type quadruple star system TIC 120362137
Source: Nat Commun. 2026 Mar 3;17:1859. doi: 10.1038/s41467-026-69223-4 (PMC12957322; doi:10.1038/s41467-026-69223-4)
Supplement: Supplementary file 13 — Source Data [file 41467_2026_69223_MOESM13_ESM.zip › SDF_Fig5a_part6.txt]

# Figure 5a
#
#SDF_Fig5a_part6.txt
#
# The arc of the orbit of component Ab during the very first third-body eclipse observed in Sector 14 (thick cyan curve) 
#
#x   X coordinate [in solar radius]
#y   Y coordinate [in solar radius]
  0.51160	 38.52602
 -0.06702	 38.35337
 -0.63480	 38.15209
 -1.18998	 37.92296
 -1.73088	 37.66685
 -2.25587	 37.38473
 -2.76339	 37.07768
 -3.25197	 36.74686
 -3.72019	 36.39351
 -4.16673	 36.01899
 -4.59037	 35.62469
 -4.98995	 35.21209
 -5.36444	 34.78275
 -5.71289	 34.33826
 -6.03445	 33.88028
 -6.32840	 33.41050
 -6.59409	 32.93067
 -6.83100	 32.44255
 -7.03872	 31.94795
 -7.21695	 31.44867
 -7.36548	 30.94656
 -7.48425	 30.44343
 -7.57328	 29.94114
 -7.63272	 29.44150
 -7.66282	 28.94634
 -7.66394	 28.45745
 -7.63656	 27.97660
 -7.58125	 27.50555
 -7.49870	 27.04598
 -7.38970	 26.59956
 -7.25513	 26.16790
 -7.09600	 25.75255
 -6.91336	 25.35500
 -6.70841	 24.97669
 -6.48239	 24.61895
 -6.23665	 24.28307
 -5.97262	 23.97024
 -5.69179	 23.68155
 -5.39572	 23.41802
 -5.08604	 23.18055
 -4.76444	 22.96997
 -4.43264	 22.78696
 -4.09242	 22.63213
 -3.74561	 22.50596
 -3.39404	 22.40883
 -3.03959	 22.34098
 -2.68413	 22.30254
 -2.32957	 22.29355
 -1.97778	 22.31389
 -1.63065	 22.36334
 -1.29005	 22.44156
 -0.95782	 22.54808
 -0.63577	 22.68235
 -0.32568	 22.84365
 -0.02926	 23.03120
  0.25179	 23.24408
  0.51588	 23.48127
  0.76146	 23.74167
  0.98706	 24.02405
  1.19128	 24.32713
  1.37283	 24.64950
