# Supplementary material for: Discovery of the most compact 3+1-type quadruple star system TIC 120362137
Source: Nat Commun. 2026 Mar 3;17:1859. doi: 10.1038/s41467-026-69223-4 (PMC12957322; doi:10.1038/s41467-026-69223-4)
Supplement: Supplementary file 13 — Source Data [file 41467_2026_69223_MOESM13_ESM.zip › SDF_Fig5a_part7.txt]

# Figure 5a
#
#SDF_Fig5a_part7.txt
#
# The arc of the orbit of component B during the very first third-body eclipse observed in Sector 14 (thick green curve) 
#
#x   X coordinate [in solar radius]
#y   Y coordinate [in solar radius]
 -5.85759	 -65.44094
 -5.59780	 -65.40440
 -5.33792	 -65.36679
 -5.07795	 -65.32813
 -4.81788	 -65.28841
 -4.55773	 -65.24762
 -4.29750	 -65.20577
 -4.03719	 -65.16286
 -3.77681	 -65.11889
 -3.51636	 -65.07385
 -3.25584	 -65.02774
 -2.99526	 -64.98057
 -2.73462	 -64.93233
 -2.47393	 -64.88302
 -2.21320	 -64.83264
 -1.95242	 -64.78118
 -1.69161	 -64.72866
 -1.43076	 -64.67506
 -1.16989	 -64.62039
 -0.90899	 -64.56464
 -0.64808	 -64.50781
 -0.38716	 -64.44990
 -0.12623	 -64.39091
  0.13470	 -64.33083
  0.39563	 -64.26966
  0.65655	 -64.20741
  0.91745	 -64.14406
  1.17833	 -64.07961
  1.43918	 -64.01407
  1.70001	 -63.94743
  1.96079	 -63.87968
  2.22154	 -63.81082
  2.48224	 -63.74086
  2.74288	 -63.66978
  3.00348	 -63.59758
  3.26400	 -63.52426
  3.52447	 -63.44982
  3.78486	 -63.37424
  4.04518	 -63.29754
  4.30541	 -63.21970
  4.56556	 -63.14073
  4.82562	 -63.06061
  5.08559	 -62.97935
  5.34546	 -62.89694
  5.60523	 -62.81338
  5.86490	 -62.72867
  6.12445	 -62.64281
  6.38389	 -62.55579
  6.64321	 -62.46760
  6.90241	 -62.37826
  7.16148	 -62.28776
  7.42042	 -62.19609
  7.67923	 -62.10326
  7.93790	 -62.00926
  8.19643	 -61.91410
  8.45481	 -61.81776
  8.71303	 -61.72026
  8.97111	 -61.62160
  9.22902	 -61.52176
  9.48676	 -61.42076
  9.74434	 -61.31858
