# Supplementary material for: Discovery of the most compact 3+1-type quadruple star system TIC 120362137
Source: Nat Commun. 2026 Mar 3;17:1859. doi: 10.1038/s41467-026-69223-4 (PMC12957322; doi:10.1038/s41467-026-69223-4)
Supplement: Supplementary file 13 — Source Data [file 41467_2026_69223_MOESM13_ESM.zip › SDF_Fig5b_part1.txt]

# Figure 5b
#
#SDF_Fig5b_part1.txt
#
# The orbit of component Aa during one full revolution of component C (red curve) 
#
#x   X coordinate [in solar radius]
#y   Y coordinate [in solar radius]
 -48.46866	 160.38986
 -48.67292	 160.16281
 -48.85730	 159.92341
 -49.02103	 159.67298
 -49.16344	 159.41285
 -49.28395	 159.14443
 -49.38206	 158.86913
 -49.45737	 158.58843
 -49.50957	 158.30380
 -49.53844	 158.01674
 -49.54388	 157.72878
 -49.52587	 157.44142
 -49.48448	 157.15620
 -49.41990	 156.87460
 -49.33241	 156.59813
 -49.22238	 156.32826
 -49.09027	 156.06644
 -48.93664	 155.81407
 -48.76214	 155.57253
 -48.56752	 155.34314
 -48.35357	 155.12717
 -48.12121	 154.92585
 -47.87140	 154.74032
 -47.60520	 154.57168
 -47.32370	 154.42095
 -47.02808	 154.28907
 -46.71958	 154.17691
 -46.39946	 154.08526
 -46.06905	 154.01481
 -45.72973	 153.96618
 -45.38288	 153.93989
 -45.02993	 153.93639
 -44.67234	 153.95602
 -44.31157	 153.99902
 -43.94910	 154.06555
 -43.58641	 154.15569
 -43.22498	 154.26940
 -42.86629	 154.40655
 -42.51180	 154.56694
 -42.16295	 154.75025
 -41.82118	 154.95610
 -41.48786	 155.18401
 -41.16435	 155.43340
 -40.85199	 155.70363
 -40.55203	 155.99397
 -40.26571	 156.30361
 -39.99420	 156.63166
 -39.73860	 156.97718
 -39.49999	 157.33915
 -39.27933	 157.71648
 -39.07755	 158.10805
 -38.89548	 158.51264
 -38.73391	 158.92903
 -38.59351	 159.35592
 -38.47489	 159.79200
 -38.37859	 160.23588
 -38.30502	 160.68619
 -38.25455	 161.14152
 -38.22743	 161.60043
 -38.22385	 162.06147
 -38.24388	 162.52319
 -38.28752	 162.98414
 -38.35467	 163.44287
 -38.44514	 163.89793
 -38.55867	 164.34790
 -38.69488	 164.79138
 -38.85333	 165.22697
 -39.03349	 165.65334
 -39.23475	 166.06917
 -39.45641	 166.47317
 -39.69769	 166.86414
 -39.95776	 167.24087
 -40.23570	 167.60226
 -40.53052	 167.94723
 -40.84118	 168.27478
 -41.16657	 168.58398
 -41.50552	 168.87396
 -41.85682	 169.14392
 -42.21922	 169.39314
 -42.59139	 169.62099
 -42.97202	 169.82691
 -43.35971	 170.01042
 -43.75307	 170.17114
 -44.15067	 170.30875
 -44.55107	 170.42306
 -44.95282	 170.51392
 -45.35445	 170.58132
 -45.75451	 170.62529
 -46.15154	 170.64600
 -46.54408	 170.64368
 -46.93071	 170.61866
 -47.31002	 170.57135
 -47.68062	 170.50226
 -48.04116	 170.41199
 -48.39033	 170.30120
 -48.72685	 170.17066
 -49.04950	 170.02122
 -49.35711	 169.85377
 -49.64857	 169.66933
 -49.92282	 169.46894
 -50.17890	 169.25374
 -50.41588	 169.02492
 -50.63293	 168.78372
 -50.82931	 168.53145
 -51.00434	 168.26945
 -51.15744	 167.99912
 -51.28812	 167.72188
 -51.39598	 167.43920
 -51.48071	 167.15255
 -51.54211	 166.86343
 -51.58006	 166.57336
 -51.59454	 166.28386
 -51.58564	 165.99644
 -51.55355	 165.71261
 -51.49853	 165.43387
 -51.42097	 165.16168
 -51.32134	 164.89751
 -51.20019	 164.64275
 -51.05818	 164.39878
 -50.89605	 164.16692
 -50.71462	 163.94846
 -50.51480	 163.74462
 -50.29755	 163.55654
 -50.06394	 163.38532
 -49.81507	 163.23197
 -49.55213	 163.09745
 -49.27635	 162.98262
 -48.98901	 162.88826
 -48.69145	 162.81507
 -48.38504	 162.76367
 -48.07119	 162.73456
 -47.75132	 162.72819
 -47.42688	 162.74490
 -47.09937	 162.78492
 -46.77024	 162.84840
 -46.44099	 162.93541
 -46.11310	 163.04591
 -45.78805	 163.17977
 -45.46730	 163.33676
 -45.15228	 163.51658
 -44.84443	 163.71882
 -44.54514	 163.94300
 -44.25574	 164.18853
 -43.97757	 164.45477
 -43.71188	 164.74097
 -43.45990	 165.04633
 -43.22280	 165.36996
 -43.00167	 165.71089
 -42.79757	 166.06812
 -42.61148	 166.44056
 -42.44431	 166.82707
 -42.29688	 167.22644
 -42.16997	 167.63745
 -42.06426	 168.05879
 -41.98034	 168.48916
 -41.91873	 168.92717
 -41.87987	 169.37145
 -41.86410	 169.82059
 -41.87168	 170.27315
 -41.90278	 170.72768
 -41.95748	 171.18274
 -42.03577	 171.63688
 -42.13754	 172.08863
 -42.26261	 172.53658
 -42.41071	 172.97927
 -42.58145	 173.41532
 -42.77440	 173.84335
 -42.98901	 174.26199
 -43.22468	 174.66994
 -43.48069	 175.06592
 -43.75627	 175.44871
 -44.05058	 175.81712
 -44.36269	 176.17004
 -44.69162	 176.50640
 -45.03630	 176.82520
 -45.39563	 177.12550
 -45.76844	 177.40645
 -46.15351	 177.66724
 -46.54956	 177.90717
 -46.95530	 178.12559
 -47.36937	 178.32197
 -47.79040	 178.49583
 -48.21698	 178.64678
 -48.64768	 178.77453
 -49.08105	 178.87887
 -49.51565	 178.95970
 -49.95000	 179.01697
 -50.38266	 179.05075
 -50.81215	 179.06121
 -51.23705	 179.04858
 -51.65590	 179.01319
 -52.06732	 178.95549
 -52.46992	 178.87596
 -52.86235	 178.77522
 -53.24330	 178.65395
 -53.61150	 178.51290
 -53.96575	 178.35293
 -54.30487	 178.17494
 -54.62777	 177.97994
 -54.93339	 177.76899
 -55.22077	 177.54321
 -55.48899	 177.30380
 -55.73724	 177.05199
 -55.96477	 176.78910
 -56.17092	 176.51647
 -56.35510	 176.23548
 -56.51683	 175.94755
 -56.65572	 175.65416
 -56.77145	 175.35676
 -56.86383	 175.05687
 -56.93275	 174.75599
 -56.97818	 174.45564
 -57.00023	 174.15733
 -56.99906	 173.86257
 -56.97496	 173.57284
 -56.92832	 173.28964
 -56.85959	 173.01439
 -56.76934	 172.74851
 -56.65823	 172.49338
 -56.52700	 172.25032
 -56.37647	 172.02061
 -56.20755	 171.80547
 -56.02122	 171.60605
 -55.81854	 171.42345
 -55.60063	 171.25869
 -55.36866	 171.11270
 -55.12389	 170.98636
 -54.86760	 170.88045
 -54.60113	 170.79566
 -54.32585	 170.73261
 -54.04318	 170.69181
 -53.75455	 170.67369
 -53.46143	 170.67858
 -53.16528	 170.70673
 -52.86761	 170.75827
 -52.56988	 170.83326
 -52.27360	 170.93166
 -51.98024	 171.05332
 -51.69125	 171.19803
 -51.40809	 171.36545
 -51.13217	 171.55518
 -50.86489	 171.76672
 -50.60758	 171.99950
 -50.36157	 172.25285
 -50.12812	 172.52602
 -49.90844	 172.81819
 -49.70369	 173.12849
 -49.51497	 173.45594
 -49.34333	 173.79952
 -49.18973	 174.15815
 -49.05508	 174.53067
 -48.94020	 174.91590
 -48.84586	 175.31259
 -48.77272	 175.71945
 -48.72138	 176.13516
 -48.69235	 176.55836
 -48.68606	 176.98765
 -48.70284	 177.42164
 -48.74296	 177.85888
 -48.80657	 178.29794
 -48.89375	 178.73737
 -49.00449	 179.17571
 -49.13867	 179.61153
 -49.29612	 180.04337
 -49.47654	 180.46983
 -49.67956	 180.88948
 -49.90475	 181.30096
 -50.15154	 181.70292
 -50.41933	 182.09403
 -50.70741	 182.47304
 -51.01499	 182.83871
 -51.34124	 183.18986
 -51.68522	 183.52538
 -52.04594	 183.84419
 -52.42233	 184.14531
 -52.81329	 184.42779
 -53.21764	 184.69078
 -53.63415	 184.93349
 -54.06155	 185.15520
 -54.49853	 185.35529
 -54.94374	 185.53320
 -55.39578	 185.68847
 -55.85325	 185.82073
 -56.31472	 185.92968
 -56.77874	 186.01513
 -57.24385	 186.07697
 -57.70859	 186.11516
 -58.17149	 186.12980
 -58.63110	 186.12103
 -59.08597	 186.08912
 -59.53467	 186.03441
 -59.97580	 185.95732
 -60.40798	 185.85838
 -60.82988	 185.73818
 -61.24017	 185.59743
 -61.63761	 185.43688
 -62.02098	 185.25739
 -62.38913	 185.05988
 -62.74096	 184.84534
 -63.07543	 184.61484
 -63.39157	 184.36951
 -63.68849	 184.11053
 -63.96538	 183.83915
 -64.22149	 183.55668
 -64.45616	 183.26444
 -64.66882	 182.96383
 -64.85899	 182.65627
 -65.02629	 182.34321
 -65.17040	 182.02612
 -65.29113	 181.70650
 -65.38837	 181.38585
 -65.46211	 181.06567
 -65.51244	 180.74749
 -65.53953	 180.43280
 -65.54368	 180.12310
 -65.52526	 179.81984
 -65.48473	 179.52449
 -65.42267	 179.23843
 -65.33973	 178.96306
 -65.23665	 178.69968
 -65.11425	 178.44959
 -64.97344	 178.21399
 -64.81521	 177.99405
 -64.64062	 177.79085
 -64.45077	 177.60542
 -64.24687	 177.43871
 -64.03016	 177.29157
 -63.80193	 177.16479
 -63.56352	 177.05907
 -63.31631	 176.97501
 -63.06173	 176.91314
 -62.80121	 176.87387
 -62.53621	 176.85755
 -62.26823	 176.86440
 -61.99875	 176.89456
 -61.72927	 176.94809
 -61.46127	 177.02493
 -61.19623	 177.12494
 -60.93562	 177.24788
 -60.68089	 177.39343
 -60.43346	 177.56118
 -60.19471	 177.75061
 -59.96599	 177.96115
 -59.74862	 178.19211
 -59.54385	 178.44275
 -59.35289	 178.71225
 -59.17691	 178.99970
 -59.01699	 179.30415
 -58.87417	 179.62456
 -58.74942	 179.95985
 -58.64362	 180.30886
 -58.55761	 180.67039
 -58.49213	 181.04321
 -58.44785	 181.42603
 -58.42535	 181.81751
 -58.42514	 182.21630
 -58.44763	 182.62102
 -58.49317	 183.03025
 -58.56200	 183.44257
 -58.65427	 183.85654
 -58.77007	 184.27072
 -58.90936	 184.68365
 -59.07205	 185.09390
 -59.25793	 185.50003
 -59.46672	 185.90061
 -59.69806	 186.29425
 -59.95148	 186.67957
 -60.22644	 187.05523
 -60.52232	 187.41991
 -60.83843	 187.77234
 -61.17397	 188.11129
 -61.52809	 188.43560
 -61.89986	 188.74414
 -62.28829	 189.03584
 -62.69232	 189.30970
 -63.11082	 189.56481
 -63.54263	 189.80028
 -63.98650	 190.01534
 -64.44116	 190.20927
 -64.90529	 190.38145
 -65.37754	 190.53133
 -65.85652	 190.65845
 -66.34081	 190.76243
 -66.82896	 190.84299
 -67.31954	 190.89993
 -67.81108	 190.93315
 -68.30210	 190.94264
 -68.79115	 190.92847
 -69.27676	 190.89081
 -69.75749	 190.82993
 -70.23190	 190.74618
 -70.69860	 190.63998
 -71.15620	 190.51188
 -71.60337	 190.36248
 -72.03880	 190.19248
 -72.46124	 190.00266
 -72.86949	 189.79386
 -73.26238	 189.56701
 -73.63884	 189.32313
 -73.99782	 189.06326
 -74.33838	 188.78855
 -74.65963	 188.50019
 -74.96074	 188.19941
 -75.24100	 187.88752
 -75.49975	 187.56585
 -75.73642	 187.23579
 -75.95055	 186.89875
 -76.14174	 186.55618
 -76.30971	 186.20954
 -76.45424	 185.86033
 -76.57525	 185.51003
 -76.67271	 185.16016
 -76.74672	 184.81221
 -76.79747	 184.46769
 -76.82522	 184.12806
 -76.83036	 183.79481
 -76.81336	 183.46935
 -76.77478	 183.15310
 -76.71526	 182.84743
 -76.63556	 182.55366
 -76.53648	 182.27305
 -76.41894	 182.00684
 -76.28391	 181.75617
 -76.13245	 181.52214
 -75.96569	 181.30576
 -75.78480	 181.10799
 -75.59104	 180.92970
 -75.38569	 180.77165
 -75.17010	 180.63456
 -74.94566	 180.51904
 -74.71379	 180.42560
 -74.47592	 180.35466
 -74.23354	 180.30657
 -73.98813	 180.28155
 -73.74118	 180.27975
 -73.49420	 180.30121
 -73.24867	 180.34588
 -73.00609	 180.41361
 -72.76792	 180.50416
 -72.53562	 180.61721
 -72.31061	 180.75232
 -72.09428	 180.90900
 -71.88797	 181.08664
 -71.69301	 181.28456
 -71.51065	 181.50202
 -71.34210	 181.73818
 -71.18852	 181.99213
 -71.05099	 182.26291
 -70.93055	 182.54948
 -70.82815	 182.85074
 -70.74469	 183.16555
 -70.68098	 183.49270
 -70.63776	 183.83094
 -70.61569	 184.17898
 -70.61536	 184.53551
 -70.63725	 184.89916
 -70.68177	 185.26855
 -70.74927	 185.64227
 -70.83997	 186.01890
 -70.95403	 186.39701
 -71.09152	 186.77515
 -71.25241	 187.15188
 -71.43659	 187.52577
 -71.64386	 187.89538
 -71.87393	 188.25931
 -72.12645	 188.61615
 -72.40093	 188.96453
 -72.69686	 189.30312
 -73.01360	 189.63060
 -73.35045	 189.94570
 -73.70664	 190.24721
 -74.08130	 190.53396
 -74.47351	 190.80481
 -74.88229	 191.05871
 -75.30656	 191.29466
 -75.74520	 191.51172
 -76.19704	 191.70904
 -76.66085	 191.88582
 -77.13535	 192.04135
 -77.61921	 192.17500
 -78.11109	 192.28623
 -78.60957	 192.37457
 -79.11324	 192.43965
 -79.62067	 192.48118
 -80.13038	 192.49897
 -80.64092	 192.49291
 -81.15080	 192.46300
 -81.65856	 192.40931
 -82.16273	 192.33203
 -82.66186	 192.23142
 -83.15451	 192.10783
 -83.63928	 191.96171
 -84.11478	 191.79360
 -84.57968	 191.60411
 -85.03267	 191.39395
 -85.47249	 191.16391
 -85.89795	 190.91485
 -86.30790	 190.64769
 -86.70124	 190.36345
 -87.07695	 190.06321
 -87.43409	 189.74809
 -87.77177	 189.41929
 -88.08919	 189.07806
 -88.38562	 188.72570
 -88.66041	 188.36354
 -88.91303	 187.99297
 -89.14299	 187.61539
 -89.34992	 187.23226
 -89.53353	 186.84502
 -89.69362	 186.45516
 -89.83011	 186.06416
 -89.94297	 185.67353
 -90.03230	 185.28475
 -90.09829	 184.89931
 -90.14122	 184.51868
 -90.16145	 184.14431
 -90.15945	 183.77763
 -90.13577	 183.42004
 -90.09107	 183.07290
 -90.02608	 182.73751
 -89.94160	 182.41515
 -89.83854	 182.10703
 -89.71786	 181.81431
 -89.58062	 181.53807
 -89.42792	 181.27933
 -89.26094	 181.03904
 -89.08093	 180.81807
 -88.88916	 180.61721
 -88.68699	 180.43715
 -88.47579	 180.27852
 -88.25697	 180.14184
 -88.03200	 180.02753
 -87.80232	 179.93594
 -87.56945	 179.86730
 -87.33486	 179.82176
 -87.10008	 179.79937
 -86.86659	 179.80008
 -86.63589	 179.82374
 -86.40946	 179.87012
 -86.18876	 179.93889
 -85.97522	 180.02961
 -85.77023	 180.14178
 -85.57515	 180.27480
 -85.39130	 180.42798
 -85.21994	 180.60057
 -85.06229	 180.79173
 -84.91951	 181.00054
 -84.79268	 181.22603
 -84.68284	 181.46715
 -84.59095	 181.72281
 -84.51789	 181.99184
 -84.46447	 182.27304
 -84.43143	 182.56516
 -84.41942	 182.86690
 -84.42902	 183.17693
 -84.46071	 183.49391
 -84.51491	 183.81643
 -84.59192	 184.14311
 -84.69198	 184.47251
 -84.81524	 184.80321
 -84.96176	 185.13378
 -85.13150	 185.46277
 -85.32435	 185.78876
 -85.54012	 186.11033
 -85.77850	 186.42607
 -86.03912	 186.73459
 -86.32154	 187.03454
 -86.62520	 187.32458
 -86.94950	 187.60340
 -87.29372	 187.86976
 -87.65710	 188.12243
 -88.03879	 188.36025
 -88.43786	 188.58211
 -88.85334	 188.78693
 -89.28415	 188.97373
 -89.72920	 189.14158
 -90.18731	 189.28960
 -90.65725	 189.41701
 -91.13774	 189.52310
 -91.62748	 189.60722
 -92.12510	 189.66883
 -92.62921	 189.70746
 -93.13839	 189.72273
 -93.65120	 189.71434
 -94.16616	 189.68210
 -94.68182	 189.62590
 -95.19668	 189.54573
 -95.70927	 189.44165
 -96.21811	 189.31385
 -96.72175	 189.16259
 -97.21874	 188.98823
 -97.70766	 188.79122
 -98.18712	 188.57209
 -98.65577	 188.33147
 -99.11231	 188.07007
 -99.55546	 187.78869
 -99.98403	 187.48819
 -100.39685	 187.16952
 -100.79283	 186.83369
 -101.17096	 186.48180
 -101.53028	 186.11498
 -101.86991	 185.73445
 -102.18905	 185.34145
 -102.48698	 184.93729
 -102.76307	 184.52333
 -103.01676	 184.10093
 -103.24760	 183.67153
 -103.45522	 183.23656
 -103.63934	 182.79747
 -103.79977	 182.35576
 -103.93642	 181.91289
 -104.04929	 181.47036
 -104.13848	 181.02966
 -104.20417	 180.59225
 -104.24664	 180.15959
 -104.26627	 179.73314
 -104.26353	 179.31430
 -104.23895	 178.90444
 -104.19318	 178.50493
 -104.12695	 178.11706
 -104.04104	 177.74209
 -103.93636	 177.38121
 -103.81385	 177.03558
 -103.67454	 176.70628
 -103.51954	 176.39431
 -103.35000	 176.10063
 -103.16713	 175.82610
 -102.97223	 175.57151
 -102.76659	 175.33757
 -102.55160	 175.12489
 -102.32865	 174.93401
 -102.09917	 174.76537
 -101.86464	 174.61931
 -101.62652	 174.49610
 -101.38631	 174.39588
 -101.14552	 174.31872
 -100.90563	 174.26458
 -100.66816	 174.23333
 -100.43457	 174.22474
 -100.20633	 174.23849
 -99.98489	 174.27417
 -99.77164	 174.33126
 -99.56797	 174.40919
 -99.37518	 174.50726
 -99.19458	 174.62472
 -99.02737	 174.76072
 -98.87474	 174.91436
 -98.73778	 175.08465
 -98.61753	 175.27054
 -98.51496	 175.47092
 -98.43097	 175.68463
 -98.36637	 175.91045
 -98.32191	 176.14711
 -98.29823	 176.39332
 -98.29591	 176.64774
 -98.31543	 176.90899
 -98.35721	 177.17570
 -98.42155	 177.44644
 -98.50867	 177.71980
 -98.61873	 177.99434
 -98.75176	 178.26863
 -98.90773	 178.54124
 -99.08651	 178.81073
 -99.28790	 179.07570
 -99.51160	 179.33474
 -99.75722	 179.58648
 -100.02432	 179.82957
 -100.31235	 180.06268
 -100.62068	 180.28455
 -100.94862	 180.49391
 -101.29540	 180.68956
 -101.66018	 180.87036
 -102.04204	 181.03520
 -102.44000	 181.18304
 -102.85303	 181.31288
 -103.28003	 181.42380
 -103.71982	 181.51495
 -104.17122	 181.58554
 -104.63295	 181.63486
 -105.10372	 181.66227
 -105.58218	 181.66721
 -106.06696	 181.64922
 -106.55664	 181.60790
 -107.04979	 181.54295
 -107.54496	 181.45416
 -108.04069	 181.34141
 -108.53549	 181.20466
 -109.02789	 181.04399
 -109.51641	 180.85955
 -109.99958	 180.65159
 -110.47596	 180.42044
 -110.94411	 180.16656
 -111.40264	 179.89047
 -111.85017	 179.59278
 -112.28538	 179.27420
 -112.70700	 178.93552
 -113.11378	 178.57761
 -113.50457	 178.20141
 -113.87825	 177.80796
 -114.23378	 177.39834
 -114.57019	 176.97371
 -114.88659	 176.53529
 -115.18218	 176.08436
 -115.45622	 175.62223
 -115.70806	 175.15026
 -115.93717	 174.66987
 -116.14307	 174.18248
 -116.32541	 173.68956
 -116.48390	 173.19257
 -116.61837	 172.69302
 -116.72873	 172.19239
 -116.81501	 171.69218
 -116.87729	 171.19388
 -116.91578	 170.69898
 -116.93078	 170.20892
 -116.92267	 169.72516
 -116.89191	 169.24909
 -116.83908	 168.78210
 -116.76480	 168.32552
 -116.66981	 167.88063
 -116.55490	 167.44868
 -116.42097	 167.03087
 -116.26894	 166.62831
 -116.09985	 166.24207
 -115.91478	 165.87316
 -115.71486	 165.52251
 -115.50130	 165.19098
 -115.27535	 164.87934
 -115.03829	 164.58830
 -114.79147	 164.31848
 -114.53627	 164.07041
 -114.27408	 163.84453
 -114.00633	 163.64120
 -113.73449	 163.46070
 -113.46002	 163.30319
 -113.18439	 163.16876
 -112.90908	 163.05738
 -112.63557	 162.96896
 -112.36532	 162.90330
 -112.09980	 162.86009
 -111.84043	 162.83896
 -111.58862	 162.83942
 -111.34574	 162.86092
 -111.11313	 162.90279
 -110.89207	 162.96431
 -110.68381	 163.04465
 -110.48953	 163.14292
 -110.31036	 163.25814
 -110.14737	 163.38929
 -110.00153	 163.53525
 -109.87378	 163.69486
 -109.76495	 163.86691
 -109.67580	 164.05013
 -109.60702	 164.24321
 -109.55919	 164.44479
 -109.53283	 164.65349
 -109.52834	 164.86792
 -109.54606	 165.08663
 -109.58622	 165.30819
 -109.64896	 165.53115
 -109.73434	 165.75405
 -109.84232	 165.97543
 -109.97278	 166.19387
 -110.12549	 166.40792
 -110.30015	 166.61619
 -110.49638	 166.81729
 -110.71370	 167.00985
 -110.95156	 167.19257
 -111.20934	 167.36416
 -111.48632	 167.52338
 -111.78172	 167.66904
 -112.09470	 167.79999
 -112.42434	 167.91515
 -112.76966	 168.01348
 -113.12962	 168.09403
 -113.50313	 168.15588
 -113.88904	 168.19820
 -114.28614	 168.22021
 -114.69321	 168.22124
 -115.10896	 168.20065
 -115.53206	 168.15790
 -115.96117	 168.09253
 -116.39490	 168.00417
 -116.83185	 167.89251
 -117.27060	 167.75733
 -117.70971	 167.59852
 -118.14772	 167.41604
 -118.58320	 167.20993
 -119.01469	 166.98033
 -119.44075	 166.72748
 -119.85994	 166.45169
 -120.27085	 166.15337
 -120.67209	 165.83302
 -121.06230	 165.49123
 -121.44015	 165.12866
 -121.80435	 164.74609
 -122.15366	 164.34434
 -122.48690	 163.92434
 -122.80294	 163.48709
 -123.10071	 163.03366
 -123.37921	 162.56520
 -123.63753	 162.08291
 -123.87481	 161.58806
 -124.09030	 161.08196
 -124.28332	 160.56600
 -124.45329	 160.04158
 -124.59971	 159.51016
 -124.72219	 158.97321
 -124.82043	 158.43224
 -124.89424	 157.88877
 -124.94351	 157.34431
 -124.96825	 156.80042
 -124.96855	 156.25860
 -124.94463	 155.72038
 -124.89677	 155.18724
 -124.82536	 154.66066
 -124.73090	 154.14208
 -124.61396	 153.63289
 -124.47521	 153.13445
 -124.31538	 152.64807
 -124.13531	 152.17501
 -123.93590	 151.71646
 -123.71812	 151.27356
 -123.48301	 150.84737
 -123.23168	 150.43889
 -122.96527	 150.04904
 -122.68501	 149.67868
 -122.39214	 149.32856
 -122.08798	 148.99938
 -121.77384	 148.69173
 -121.45111	 148.40615
 -121.12117	 148.14305
 -120.78544	 147.90279
 -120.44536	 147.68563
 -120.10235	 147.49172
 -119.75789	 147.32116
 -119.41340	 147.17393
 -119.07034	 147.04993
 -118.73015	 146.94899
 -118.39424	 146.87081
 -118.06401	 146.81505
 -117.74085	 146.78125
 -117.42610	 146.76888
 -117.12107	 146.77732
 -116.82704	 146.80589
 -116.54522	 146.85381
 -116.27681	 146.92023
 -116.02293	 147.00423
 -115.78464	 147.10480
 -115.56294	 147.22091
 -115.35878	 147.35141
 -115.17302	 147.49515
 -115.00644	 147.65087
 -114.85976	 147.81731
 -114.73361	 147.99313
 -114.62853	 148.17697
 -114.54499	 148.36744
 -114.48334	 148.56311
 -114.44387	 148.76253
 -114.42676	 148.96425
 -114.43211	 149.16679
 -114.45990	 149.36868
 -114.51006	 149.56846
 -114.58238	 149.76467
 -114.67660	 149.95585
 -114.79233	 150.14060
 -114.92913	 150.31752
 -115.08644	 150.48526
 -115.26364	 150.64248
 -115.46001	 150.78792
 -115.67478	 150.92034
 -115.90708	 151.03859
 -116.15598	 151.14154
 -116.42049	 151.22813
 -116.69954	 151.29740
 -116.99202	 151.34841
 -117.29676	 151.38033
 -117.61256	 151.39238
 -117.93814	 151.38387
 -118.27222	 151.35420
 -118.61347	 151.30283
 -118.96052	 151.22931
 -119.31199	 151.13328
 -119.66649	 151.01445
 -120.02260	 150.87265
 -120.37889	 150.70774
 -120.73394	 150.51973
 -121.08632	 150.30867
 -121.43460	 150.07471
 -121.77737	 149.81809
 -122.11325	 149.53914
 -122.44084	 149.23826
 -122.75879	 148.91595
 -123.06579	 148.57278
 -123.36055	 148.20940
 -123.64180	 147.82656
 -123.90835	 147.42506
 -124.15903	 147.00579
 -124.39275	 146.56971
 -124.60845	 146.11786
 -124.80516	 145.65133
 -124.98194	 145.17128
 -125.13797	 144.67894
 -125.27245	 144.17558
 -125.38472	 143.66252
 -125.47415	 143.14114
 -125.54022	 142.61286
 -125.58252	 142.07912
 -125.60070	 141.54140
 -125.59451	 141.00121
 -125.56382	 140.46005
 -125.50858	 139.91947
 -125.42884	 139.38098
 -125.32477	 138.84612
 -125.19661	 138.31640
 -125.04472	 137.79332
 -124.86955	 137.27834
 -124.67165	 136.77292
 -124.45167	 136.27845
 -124.21034	 135.79628
 -123.94847	 135.32771
 -123.66697	 134.87400
 -123.36683	 134.43632
 -123.04910	 134.01578
 -122.71490	 133.61342
 -122.36542	 133.23020
 -122.00190	 132.86701
 -121.62563	 132.52464
 -121.23795	 132.20379
 -120.84025	 131.90509
 -120.43392	 131.62906
 -120.02040	 131.37614
 -119.60115	 131.14667
 -119.17763	 130.94091
 -118.75131	 130.75900
 -118.32368	 130.60101
 -117.89621	 130.46693
 -117.47035	 130.35661
 -117.04757	 130.26986
 -116.62927	 130.20639
 -116.21687	 130.16581
 -115.81174	 130.14765
 -115.41522	 130.15137
 -115.02861	 130.17634
 -114.65316	 130.22187
 -114.29008	 130.28717
 -113.94053	 130.37140
 -113.60562	 130.47365
 -113.28639	 130.59295
 -112.98383	 130.72824
 -112.69885	 130.87845
 -112.43230	 131.04241
 -112.18497	 131.21894
 -111.95755	 131.40678
 -111.75068	 131.60465
 -111.56491	 131.81124
 -111.40070	 132.02518
 -111.25844	 132.24510
 -111.13843	 132.46958
 -111.04089	 132.69720
 -110.96593	 132.92654
 -110.91359	 133.15613
 -110.88382	 133.38454
 -110.87647	 133.61033
 -110.89132	 133.83206
 -110.92803	 134.04831
 -110.98619	 134.25768
 -111.06530	 134.45881
 -111.16478	 134.65035
 -111.28396	 134.83100
 -111.42207	 134.99951
 -111.57830	 135.15467
 -111.75173	 135.29532
 -111.94139	 135.42036
 -112.14623	 135.52876
 -112.36513	 135.61956
 -112.59694	 135.69186
 -112.84042	 135.74485
 -113.09430	 135.77779
 -113.35727	 135.79002
 -113.62798	 135.78098
 -113.90503	 135.75018
 -114.18701	 135.69723
 -114.47249	 135.62183
 -114.76003	 135.52376
 -115.04815	 135.40290
 -115.33541	 135.25922
 -115.62034	 135.09280
 -115.90149	 134.90377
 -116.17742	 134.69238
 -116.44673	 134.45898
 -116.70800	 134.20397
 -116.95989	 133.92787
 -117.20106	 133.63127
 -117.43022	 133.31483
 -117.64613	 132.97931
 -117.84760	 132.62553
 -118.03346	 132.25440
 -118.20265	 131.86687
 -118.35414	 131.46398
 -118.48696	 131.04683
 -118.60022	 130.61657
 -118.69311	 130.17441
 -118.76487	 129.72161
 -118.81485	 129.25948
 -118.84245	 128.78936
 -118.84717	 128.31263
 -118.82861	 127.83072
 -118.78642	 127.34505
 -118.72038	 126.85710
 -118.63034	 126.36834
 -118.51624	 125.88025
 -118.37813	 125.39434
 -118.21615	 124.91208
 -118.03051	 124.43497
 -117.82155	 123.96447
 -117.58969	 123.50202
 -117.33544	 123.04905
 -117.05940	 122.60694
 -116.76227	 122.17705
 -116.44482	 121.76067
 -116.10792	 121.35906
 -115.75251	 120.97342
 -115.37961	 120.60486
 -114.99032	 120.25447
 -114.58579	 119.92323
 -114.16725	 119.61206
 -113.73598	 119.32177
 -113.29331	 119.05314
 -112.84061	 118.80680
 -112.37931	 118.58334
 -111.91083	 118.38321
 -111.43667	 118.20680
 -110.95830	 118.05439
 -110.47723	 117.92616
 -109.99498	 117.82220
 -109.51303	 117.74250
 -109.03290	 117.68695
 -108.55607	 117.65535
 -108.08401	 117.64740
 -107.61815	 117.66272
 -107.15990	 117.70083
 -106.71063	 117.76117
 -106.27167	 117.84311
 -105.84430	 117.94591
 -105.42976	 118.06878
 -105.02921	 118.21084
 -104.64378	 118.37117
 -104.27452	 118.54876
 -103.92241	 118.74255
 -103.58837	 118.95142
 -103.27326	 119.17419
 -102.97784	 119.40967
 -102.70280	 119.65659
 -102.44878	 119.91365
 -102.21630	 120.17953
 -102.00581	 120.45288
 -101.81770	 120.73230
 -101.65225	 121.01642
 -101.50966	 121.30380
 -101.39006	 121.59303
 -101.29346	 121.88268
 -101.21983	 122.17133
 -101.16901	 122.45755
 -101.14078	 122.73993
 -101.13482	 123.01707
 -101.15074	 123.28761
 -101.18805	 123.55018
 -101.24619	 123.80346
 -101.32451	 124.04617
 -101.42228	 124.27706
 -101.53871	 124.49494
 -101.67291	 124.69863
 -101.82394	 124.88706
 -101.99077	 125.05918
 -102.17234	 125.21401
 -102.36748	 125.35064
 -102.57500	 125.46825
 -102.79365	 125.56607
 -103.02213	 125.64342
 -103.25909	 125.69969
 -103.50315	 125.73438
 -103.75291	 125.74706
 -104.00692	 125.73739
 -104.26372	 125.70513
 -104.52185	 125.65012
 -104.77982	 125.57230
 -105.03615	 125.47172
 -105.28937	 125.34850
 -105.53800	 125.20287
 -105.78060	 125.03514
 -106.01575	 124.84571
 -106.24203	 124.63510
 -106.45811	 124.40388
 -106.66264	 124.15272
 -106.85435	 123.88238
 -107.03202	 123.59369
 -107.19448	 123.28757
 -107.34062	 122.96498
 -107.46939	 122.62698
 -107.57982	 122.27468
 -107.67100	 121.90926
 -107.74211	 121.53193
 -107.79240	 121.14398
 -107.82119	 120.74672
 -107.82792	 120.34151
 -107.81208	 119.92975
 -107.77326	 119.51285
 -107.71116	 119.09227
 -107.62554	 118.66946
 -107.51627	 118.24590
 -107.38331	 117.82307
 -107.22672	 117.40245
 -107.04664	 116.98552
 -106.84330	 116.57375
 -106.61704	 116.16858
 -106.36829	 115.77144
 -106.09755	 115.38373
 -105.80541	 115.00681
 -105.49258	 114.64202
 -105.15981	 114.29063
 -104.80795	 113.95388
 -104.43794	 113.63294
 -104.05077	 113.32893
 -103.64751	 113.04291
 -103.22930	 112.77585
 -102.79734	 112.52866
 -102.35288	 112.30219
 -101.89724	 112.09717
 -101.43175	 111.91427
 -100.95782	 111.75407
 -100.47688	 111.61706
 -99.99037	 111.50362
 -99.49978	 111.41406
 -99.00660	 111.34859
 -98.51233	 111.30731
 -98.01848	 111.29022
 -97.52654	 111.29726
 -97.03802	 111.32822
 -96.55439	 111.38285
 -96.07709	 111.46076
 -95.60756	 111.56150
 -95.14717	 111.68452
 -94.69729	 111.82919
 -94.25920	 111.99477
 -93.83417	 112.18049
 -93.42339	 112.38546
 -93.02800	 112.60875
 -92.64907	 112.84933
 -92.28760	 113.10614
 -91.94453	 113.37805
 -91.62073	 113.66387
 -91.31696	 113.96237
 -91.03395	 114.27228
 -90.77230	 114.59228
 -90.53257	 114.92102
 -90.31520	 115.25713
 -90.12057	 115.59922
 -89.94895	 115.94586
 -89.80056	 116.29564
 -89.67548	 116.64712
 -89.57376	 116.99887
 -89.49531	 117.34944
 -89.44000	 117.69742
 -89.40758	 118.04139
 -89.39773	 118.37996
 -89.41004	 118.71175
 -89.44403	 119.03542
 -89.49913	 119.34965
 -89.57467	 119.65316
 -89.66995	 119.94472
 -89.78416	 120.22314
 -89.91642	 120.48727
 -90.06579	 120.73602
 -90.23127	 120.96837
 -90.41178	 121.18335
 -90.60618	 121.38006
 -90.81331	 121.55766
 -91.03190	 121.71540
 -91.26069	 121.85260
 -91.49834	 121.96865
 -91.74348	 122.06304
 -91.99472	 122.13533
 -92.25063	 122.18517
 -92.50976	 122.21232
 -92.77065	 122.21661
 -93.03183	 122.19796
 -93.29180	 122.15640
 -93.54911	 122.09203
 -93.80228	 122.00507
 -94.04985	 121.89582
 -94.29038	 121.76467
 -94.52248	 121.61211
 -94.74475	 121.43871
 -94.95587	 121.24513
 -95.15453	 121.03213
 -95.33950	 120.80052
 -95.50958	 120.55121
 -95.66364	 120.28519
 -95.80061	 120.00350
 -95.91950	 119.70727
 -96.01939	 119.39768
 -96.09943	 119.07596
 -96.15885	 118.74340
 -96.19698	 118.40133
 -96.21322	 118.05113
 -96.20707	 117.69420
 -96.17811	 117.33199
 -96.12603	 116.96595
 -96.05059	 116.59757
 -95.95166	 116.22833
 -95.82921	 115.85972
 -95.68330	 115.49324
 -95.51408	 115.13037
 -95.32178	 114.77258
 -95.10677	 114.42133
 -94.86945	 114.07805
 -94.61036	 113.74413
 -94.33010	 113.42094
 -94.02937	 113.10980
 -93.70893	 112.81198
 -93.36965	 112.52871
 -93.01245	 112.26115
 -92.63833	 112.01041
 -92.24837	 111.77753
 -91.84370	 111.56348
 -91.42551	 111.36916
 -90.99505	 111.19539
 -90.55362	 111.04291
 -90.10256	 110.91238
 -89.64325	 110.80436
 -89.17711	 110.71934
 -88.70557	 110.65771
 -88.23011	 110.61977
 -87.75220	 110.60571
 -87.27334	 110.61566
 -86.79502	 110.64963
 -86.31872	 110.70753
 -85.84594	 110.78921
 -85.37814	 110.89437
 -84.91677	 111.02268
 -84.46325	 111.17367
 -84.01897	 111.34681
 -83.58527	 111.54147
 -83.16346	 111.75695
 -82.75480	 111.99245
 -82.36050	 112.24710
 -81.98169	 112.51998
 -81.61946	 112.81006
 -81.27483	 113.11628
 -80.94873	 113.43752
 -80.64203	 113.77257
 -80.35554	 114.12020
 -80.08995	 114.47914
 -79.84591	 114.84806
 -79.62396	 115.22561
 -79.42455	 115.61040
 -79.24806	 116.00102
 -79.09478	 116.39606
 -78.96491	 116.79406
 -78.85854	 117.19360
 -78.77570	 117.59321
 -78.71633	 117.99147
 -78.68025	 118.38692
 -78.66723	 118.77816
 -78.67694	 119.16377
 -78.70897	 119.54239
 -78.76280	 119.91265
 -78.83788	 120.27325
 -78.93353	 120.62291
 -79.04902	 120.96039
 -79.18355	 121.28450
 -79.33624	 121.59410
 -79.50613	 121.88811
 -79.69222	 122.16551
 -79.89344	 122.42533
 -80.10864	 122.66668
 -80.33664	 122.88874
 -80.57622	 123.09076
 -80.82608	 123.27205
 -81.08490	 123.43203
 -81.35132	 123.57018
 -81.62396	 123.68607
 -81.90138	 123.77937
 -82.18217	 123.84980
 -82.46485	 123.89722
 -82.74796	 123.92155
 -83.03003	 123.92279
 -83.30959	 123.90108
 -83.58518	 123.85660
 -83.85534	 123.78966
 -84.11865	 123.70063
 -84.37369	 123.59001
 -84.61910	 123.45836
 -84.85352	 123.30633
 -85.07567	 123.13466
 -85.28429	 122.94418
 -85.47819	 122.73579
 -85.65623	 122.51046
 -85.81733	 122.26925
 -85.96049	 122.01327
 -86.08477	 121.74370
 -86.18933	 121.46179
 -86.27338	 121.16883
 -86.33624	 120.86615
 -86.37731	 120.55513
 -86.39607	 120.23721
 -86.39210	 119.91381
 -86.36507	 119.58642
 -86.31476	 119.25652
 -86.24102	 118.92561
 -86.14383	 118.59520
 -86.02324	 118.26680
 -85.87940	 117.94189
 -85.71256	 117.62197
 -85.52307	 117.30849
 -85.31136	 117.00289
 -85.07797	 116.70658
 -84.82350	 116.42093
 -84.54866	 116.14725
 -84.25424	 115.88683
 -83.94108	 115.64089
 -83.61014	 115.41060
 -83.26242	 115.19705
 -82.89899	 115.00129
 -82.52101	 114.82428
 -82.12966	 114.66691
 -81.72619	 114.52999
 -81.31191	 114.41426
 -80.88816	 114.32036
 -80.45632	 114.24886
 -80.01780	 114.20022
 -79.57403	 114.17483
 -79.12649	 114.17298
 -78.67664	 114.19487
 -78.22597	 114.24061
 -77.77596	 114.31020
 -77.32810	 114.40356
 -76.88386	 114.52052
 -76.44470	 114.66080
 -76.01206	 114.82406
 -75.58735	 115.00983
 -75.17197	 115.21758
 -74.76724	 115.44670
 -74.37447	 115.69646
 -73.99492	 115.96609
 -73.62978	 116.25473
 -73.28020	 116.56144
 -72.94725	 116.88522
 -72.63196	 117.22499
 -72.33527	 117.57963
 -72.05805	 117.94795
 -71.80109	 118.32873
 -71.56511	 118.72066
 -71.35074	 119.12245
 -71.15853	 119.53272
 -70.98894	 119.95009
 -70.84236	 120.37315
 -70.71905	 120.80047
 -70.61923	 121.23060
 -70.54300	 121.66210
 -70.49038	 122.09351
 -70.46129	 122.52339
 -70.45558	 122.95029
 -70.47299	 123.37278
 -70.51320	 123.78946
 -70.57577	 124.19894
 -70.66021	 124.59987
 -70.76593	 124.99094
 -70.89226	 125.37085
 -71.03847	 125.73837
 -71.20373	 126.09232
 -71.38716	 126.43156
 -71.58780	 126.75499
 -71.80464	 127.06162
 -72.03659	 127.35047
 -72.28253	 127.62065
 -72.54124	 127.87136
 -72.81151	 128.10184
 -73.09204	 128.31142
 -73.38151	 128.49952
 -73.67855	 128.66563
 -73.98179	 128.80932
 -74.28980	 128.93027
 -74.60115	 129.02822
 -74.91438	 129.10300
 -75.22804	 129.15456
 -75.54065	 129.18291
 -75.85076	 129.18817
 -76.15690	 129.17054
 -76.45764	 129.13032
 -76.75155	 129.06789
 -77.03722	 128.98374
 -77.31328	 128.87843
 -77.57840	 128.75261
 -77.83128	 128.60702
 -78.07068	 128.44248
 -78.29540	 128.25989
 -78.50430	 128.06022
 -78.69631	 127.84452
 -78.87043	 127.61392
 -79.02572	 127.36958
 -79.16132	 127.11274
 -79.27645	 126.84470
 -79.37043	 126.56681
 -79.44264	 126.28043
 -79.49258	 125.98700
 -79.51981	 125.68797
 -79.52400	 125.38480
 -79.50493	 125.07901
 -79.46246	 124.77209
 -79.39655	 124.46555
 -79.30725	 124.16092
 -79.19472	 123.85969
 -79.05922	 123.56335
 -78.90109	 123.27338
 -78.72077	 122.99122
 -78.51880	 122.71828
 -78.29579	 122.45593
 -78.05246	 122.20551
 -77.78959	 121.96830
 -77.50806	 121.74551
 -77.20881	 121.53833
 -76.89285	 121.34784
 -76.56129	 121.17510
 -76.21525	 121.02105
 -75.85595	 120.88659
 -75.48464	 120.77253
 -75.10263	 120.67959
 -74.71127	 120.60841
 -74.31193	 120.55955
 -73.90604	 120.53347
 -73.49504	 120.53054
 -73.08038	 120.55106
 -72.66354	 120.59521
 -72.24600	 120.66308
 -71.82924	 120.75469
 -71.41474	 120.86993
 -71.00397	 121.00864
 -70.59839	 121.17053
 -70.19942	 121.35523
 -69.80849	 121.56231
 -69.42695	 121.79121
 -69.05615	 122.04132
 -68.69739	 122.31191
 -68.35190	 122.60222
 -68.02089	 122.91137
 -67.70550	 123.23844
 -67.40679	 123.58241
 -67.12577	 123.94223
 -66.86340	 124.31675
 -66.62054	 124.70481
 -66.39797	 125.10516
 -66.19642	 125.51653
 -66.01652	 125.93759
 -65.85880	 126.36699
 -65.72374	 126.80334
 -65.61171	 127.24523
 -65.52299	 127.69122
 -65.45779	 128.13988
 -65.41619	 128.58974
 -65.39823	 129.03936
 -65.40383	 129.48728
 -65.43282	 129.93206
 -65.48495	 130.37226
 -65.55988	 130.80649
 -65.65720	 131.23334
 -65.77638	 131.65147
 -65.91683	 132.05955
 -66.07789	 132.45630
 -66.25881	 132.84048
 -66.45875	 133.21090
 -66.67684	 133.56643
 -66.91211	 133.90599
 -67.16352	 134.22855
 -67.43000	 134.53317
 -67.71040	 134.81895
 -68.00353	 135.08509
 -68.30813	 135.33084
 -68.62292	 135.55554
 -68.94658	 135.75861
 -69.27774	 135.93955
 -69.61501	 136.09794
 -69.95697	 136.23345
 -70.30219	 136.34584
 -70.64922	 136.43496
 -70.99659	 136.50074
 -71.34285	 136.54321
 -71.68653	 136.56250
 -72.02618	 136.55880
 -72.36037	 136.53243
 -72.68766	 136.48377
 -73.00667	 136.41330
 -73.31603	 136.32159
 -73.61441	 136.20930
 -73.90052	 136.07715
 -74.17311	 135.92598
 -74.43101	 135.75668
 -74.67307	 135.57022
 -74.89822	 135.36766
 -75.10547	 135.15010
 -75.29388	 134.91873
 -75.46260	 134.67477
 -75.61085	 134.41953
 -75.73793	 134.15434
 -75.84325	 133.88058
 -75.92628	 133.59968
 -75.98661	 133.31309
 -76.02390	 133.02229
 -76.03792	 132.72877
 -76.02854	 132.43405
 -75.99571	 132.13964
 -75.93950	 131.84706
 -75.86005	 131.55781
 -75.75764	 131.27339
 -75.63260	 130.99528
 -75.48539	 130.72493
 -75.31653	 130.46374
 -75.12665	 130.21311
 -74.91647	 129.97436
 -74.68679	 129.74878
 -74.43848	 129.53759
 -74.17249	 129.34198
 -73.88985	 129.16303
 -73.59166	 129.00178
 -73.27906	 128.85921
 -72.95327	 128.73619
 -72.61555	 128.63352
 -72.26722	 128.55194
 -71.90963	 128.49207
 -71.54416	 128.45446
 -71.17225	 128.43959
 -70.79532	 128.44780
 -70.41485	 128.47937
 -70.03231	 128.53450
 -69.64918	 128.61327
 -69.26694	 128.71566
 -68.88707	 128.84160
 -68.51105	 128.99088
 -68.14031	 129.16322
 -67.77629	 129.35826
 -67.42040	 129.57553
 -67.07399	 129.81449
 -66.73841	 130.07450
 -66.41493	 130.35486
 -66.10481	 130.65478
 -65.80923	 130.97339
 -65.52932	 131.30976
 -65.26615	 131.66288
 -65.02072	 132.03168
 -64.79397	 132.41504
 -64.58677	 132.81176
 -64.39989	 133.22063
 -64.23406	 133.64035
 -64.08989	 134.06961
 -63.96792	 134.50705
 -63.86863	 134.95129
 -63.79237	 135.40091
 -63.73944	 135.85448
 -63.71002	 136.31056
 -63.70421	 136.76769
 -63.72204	 137.22443
 -63.76342	 137.67931
 -63.82819	 138.13089
 -63.91608	 138.57774
 -64.02677	 139.01845
 -64.15981	 139.45163
 -64.31470	 139.87592
 -64.49083	 140.29000
 -64.68754	 140.69260
 -64.90406	 141.08246
 -65.13957	 141.45841
 -65.39317	 141.81930
 -65.66388	 142.16405
 -65.95069	 142.49166
 -66.25248	 142.80116
 -66.56812	 143.09168
 -66.89640	 143.36241
 -67.23608	 143.61260
 -67.58585	 143.84161
 -67.94438	 144.04886
 -68.31032	 144.23385
 -68.68226	 144.39617
 -69.05878	 144.53551
 -69.43846	 144.65162
 -69.81983	 144.74436
 -70.20144	 144.81368
 -70.58183	 144.85961
 -70.95954	 144.88227
 -71.33312	 144.88189
 -71.70114	 144.85876
 -72.06217	 144.81329
 -72.41483	 144.74596
 -72.75776	 144.65733
 -73.08963	 144.54808
 -73.40915	 144.41894
 -73.71511	 144.27073
 -74.00630	 144.10434
 -74.28160	 143.92077
 -74.53996	 143.72104
 -74.78036	 143.50628
 -75.00189	 143.27766
 -75.20369	 143.03641
 -75.38500	 142.78383
 -75.54511	 142.52126
 -75.68344	 142.25008
 -75.79947	 141.97170
 -75.89277	 141.68759
 -75.96302	 141.39921
 -76.00999	 141.10807
 -76.03354	 140.81567
 -76.03364	 140.52353
 -76.01034	 140.23316
 -75.96381	 139.94609
 -75.89430	 139.66380
 -75.80217	 139.38777
 -75.68785	 139.11946
 -75.55190	 138.86028
 -75.39494	 138.61161
 -75.21770	 138.37480
 -75.02096	 138.15112
 -74.80562	 137.94180
 -74.57263	 137.74803
 -74.32303	 137.57090
 -74.05791	 137.41144
 -73.77844	 137.27063
 -73.48583	 137.14934
 -73.18136	 137.04838
 -72.86634	 136.96846
 -72.54214	 136.91022
 -72.21015	 136.87421
 -71.87180	 136.86087
 -71.52853	 136.87057
 -71.18181	 136.90358
 -70.83311	 136.96006
 -70.48393	 137.04011
 -70.13574	 137.14371
 -69.79003	 137.27076
 -69.44826	 137.42105
 -69.11188	 137.59430
 -68.78232	 137.79012
 -68.46097	 138.00806
 -68.14921	 138.24756
 -67.84835	 138.50798
 -67.55968	 138.78861
 -67.28444	 139.08865
 -67.02380	 139.40723
 -66.77890	 139.74341
 -66.55078	 140.09619
 -66.34046	 140.46450
 -66.14886	 140.84720
 -65.97684	 141.24311
 -65.82518	 141.65099
 -65.69457	 142.06958
 -65.58565	 142.49754
 -65.49894	 142.93352
 -65.43491	 143.37614
 -65.39392	 143.82398
 -65.37625	 144.27562
 -65.38208	 144.72961
 -65.41152	 145.18450
 -65.46458	 145.63884
 -65.54116	 146.09116
 -65.64112	 146.54004
 -65.76418	 146.98403
 -65.90999	 147.42173
 -66.07814	 147.85175
 -66.26808	 148.27273
 -66.47924	 148.68335
 -66.71092	 149.08232
 -66.96236	 149.46841
 -67.23273	 149.84044
 -67.52113	 150.19726
 -67.82658	 150.53779
 -68.14805	 150.86103
 -68.48442	 151.16603
 -68.83456	 151.45190
 -69.19724	 151.71784
 -69.57122	 151.96312
 -69.95519	 152.18708
 -70.34783	 152.38916
 -70.74775	 152.56886
 -71.15356	 152.72579
 -71.56384	 152.85963
 -71.97715	 152.97015
 -72.39203	 153.05721
 -72.80703	 153.12077
 -73.22068	 153.16087
 -73.63154	 153.17763
 -74.03814	 153.17129
 -74.43906	 153.14216
 -74.83289	 153.09064
 -75.21824	 153.01721
 -75.59375	 152.92247
 -75.95810	 152.80706
 -76.31003	 152.67174
 -76.64829	 152.51733
 -76.97171	 152.34473
 -77.27917	 152.15492
 -77.56962	 151.94894
 -77.84206	 151.72790
 -78.09556	 151.49299
 -78.32930	 151.24544
 -78.54249	 150.98654
 -78.73446	 150.71761
 -78.90461	 150.44005
 -79.05243	 150.15527
 -79.17750	 149.86472
 -79.27950	 149.56988
 -79.35819	 149.27223
 -79.41346	 148.97330
 -79.44525	 148.67458
 -79.45364	 148.37761
 -79.43878	 148.08388
 -79.40094	 147.79490
 -79.34047	 147.51213
 -79.25781	 147.23705
 -79.15352	 146.97105
 -79.02822	 146.71553
 -78.88263	 146.47183
 -78.71756	 146.24122
 -78.53390	 146.02495
 -78.33261	 145.82418
 -78.11473	 145.64002
 -77.88136	 145.47350
 -77.63367	 145.32559
 -77.37288	 145.19717
 -77.10028	 145.08905
 -76.81718	 145.00193
 -76.52495	 144.93645
 -76.22500	 144.89314
 -75.91875	 144.87247
 -75.60766	 144.87478
 -75.29320	 144.90034
 -74.97685	 144.94931
 -74.66010	 145.02177
 -74.34443	 145.11771
 -74.03133	 145.23700
 -73.72226	 145.37945
 -73.41868	 145.54475
 -73.12199	 145.73252
 -72.83361	 145.94228
 -72.55490	 146.17348
 -72.28717	 146.42547
 -72.03171	 146.69753
 -71.78975	 146.98886
 -71.56245	 147.29858
 -71.35094	 147.62575
 -71.15628	 147.96935
 -70.97946	 148.32832
 -70.82139	 148.70153
 -70.68293	 149.08778
 -70.56485	 149.48584
 -70.46785	 149.89443
 -70.39253	 150.31224
 -70.33945	 150.73790
 -70.30903	 151.17004
 -70.30164	 151.60723
 -70.31756	 152.04807
 -70.35697	 152.49109
 -70.41996	 152.93486
 -70.50655	 153.37792
 -70.61663	 153.81882
 -70.75005	 154.25611
 -70.90653	 154.68837
 -71.08574	 155.11418
 -71.28722	 155.53217
 -71.51046	 155.94097
 -71.75486	 156.33926
 -72.01973	 156.72576
 -72.30430	 157.09924
 -72.60774	 157.45850
 -72.92913	 157.80241
 -73.26751	 158.12991
 -73.62182	 158.43996
 -73.99095	 158.73163
 -74.37376	 159.00404
 -74.76903	 159.25639
 -75.17549	 159.48795
 -75.59184	 159.69806
 -76.01673	 159.88618
 -76.44881	 160.05180
 -76.88665	 160.19454
 -77.32884	 160.31408
 -77.77392	 160.41022
 -78.22046	 160.48280
 -78.66698	 160.53180
 -79.11203	 160.55726
 -79.55415	 160.55933
 -79.99188	 160.53824
 -80.42381	 160.49430
 -80.84851	 160.42793
 -81.26461	 160.33962
 -81.67076	 160.22996
 -82.06564	 160.09962
 -82.44798	 159.94934
 -82.81655	 159.77996
 -83.17019	 159.59237
 -83.50779	 159.38756
 -83.82829	 159.16658
 -84.13071	 158.93054
 -84.41413	 158.68061
 -84.67772	 158.41803
 -84.92071	 158.14409
 -85.14244	 157.86012
 -85.34230	 157.56750
 -85.51979	 157.26764
 -85.67451	 156.96198
 -85.80612	 156.65201
 -85.91441	 156.33920
 -85.99925	 156.02506
 -86.06059	 155.71112
 -86.09852	 155.39886
 -86.11318	 155.08982
 -86.10484	 154.78547
 -86.07386	 154.48729
 -86.02069	 154.19674
 -85.94586	 153.91522
 -85.85002	 153.64413
 -85.73388	 153.38480
 -85.59825	 153.13852
 -85.44403	 152.90651
 -85.27218	 152.68996
 -85.08374	 152.48996
 -84.87981	 152.30756
 -84.66157	 152.14372
 -84.43025	 151.99931
 -84.18713	 151.87514
 -83.93355	 151.77192
 -83.67086	 151.69029
 -83.40048	 151.63078
 -83.12385	 151.59384
 -82.84243	 151.57982
 -82.55768	 151.58898
 -82.27110	 151.62149
 -81.98418	 151.67741
 -81.69841	 151.75671
 -81.41527	 151.85929
 -81.13623	 151.98492
 -80.86274	 152.13330
 -80.59623	 152.30403
 -80.33809	 152.49664
 -80.08968	 152.71056
 -79.85232	 152.94514
 -79.62729	 153.19965
 -79.41582	 153.47327
 -79.21906	 153.76514
 -79.03814	 154.07430
 -78.87411	 154.39973
 -78.72794	 154.74036
 -78.60056	 155.09506
 -78.49280	 155.46263
 -78.40544	 155.84185
 -78.33916	 156.23142
 -78.29456	 156.63003
 -78.27218	 157.03632
 -78.27246	 157.44892
 -78.29574	 157.86641
 -78.34230	 158.28737
 -78.41232	 158.71036
 -78.50588	 159.13394
 -78.62299	 159.55664
 -78.76356	 159.97703
 -78.92741	 160.39366
 -79.11427	 160.80510
 -79.32380	 161.20996
 -79.55555	 161.60684
 -79.80900	 161.99439
 -80.08355	 162.37129
 -80.37849	 162.73626
 -80.69307	 163.08807
 -81.02645	 163.42552
 -81.37772	 163.74748
 -81.74588	 164.05289
 -82.12990	 164.34073
 -82.52866	 164.61004
 -82.94100	 164.85997
 -83.36570	 165.08970
 -83.80150	 165.29850
 -84.24708	 165.48575
 -84.70111	 165.65086
 -85.16219	 165.79337
 -85.62892	 165.91288
 -86.09987	 166.00908
 -86.57360	 166.08177
 -87.04864	 166.13081
 -87.52353	 166.15618
 -87.99681	 166.15792
 -88.46702	 166.13620
 -88.93271	 166.09124
 -89.39245	 166.02338
 -89.84483	 165.93303
 -90.28846	 165.82071
 -90.72202	 165.68699
 -91.14417	 165.53256
 -91.55366	 165.35816
 -91.94926	 165.16464
 -92.32982	 164.95291
 -92.69423	 164.72394
 -93.04144	 164.47878
 -93.37048	 164.21856
 -93.68044	 163.94445
 -93.97049	 163.65768
 -94.23988	 163.35954
 -94.48793	 163.05135
 -94.71407	 162.73450
 -94.91779	 162.41039
 -95.09869	 162.08046
 -95.25644	 161.74618
 -95.39084	 161.40904
 -95.50175	 161.07053
 -95.58914	 160.73215
 -95.65308	 160.39543
 -95.69373	 160.06184
 -95.71135	 159.73289
 -95.70630	 159.41005
 -95.67903	 159.09475
 -95.63007	 158.78842
 -95.56007	 158.49244
 -95.46974	 158.20813
 -95.35990	 157.93678
 -95.23142	 157.67964
 -95.08528	 157.43785
 -94.92251	 157.21254
 -94.74423	 157.00475
 -94.55161	 156.81542
 -94.34587	 156.64545
 -94.12831	 156.49564
 -93.90026	 156.36670
 -93.66309	 156.25926
 -93.41822	 156.17387
 -93.16708	 156.11096
 -92.91114	 156.07090
 -92.65188	 156.05392
 -92.39080	 156.06021
 -92.12938	 156.08982
 -91.86913	 156.14272
 -91.61153	 156.21879
 -91.35806	 156.31781
 -91.11016	 156.43947
 -90.86927	 156.58336
 -90.63678	 156.74901
 -90.41406	 156.93584
 -90.20241	 157.14319
 -90.00313	 157.37032
 -89.81742	 157.61641
 -89.64645	 157.88060
 -89.49134	 158.16190
 -89.35313	 158.45932
 -89.23279	 158.77176
 -89.13124	 159.09809
 -89.04931	 159.43711
 -88.98775	 159.78759
 -88.94726	 160.14825
 -88.92842	 160.51777
 -88.93177	 160.89478
 -88.95772	 161.27792
 -89.00663	 161.66578
 -89.07877	 162.05693
 -89.17430	 162.44994
 -89.29330	 162.84337
 -89.43579	 163.23576
 -89.60165	 163.62568
 -89.79072	 164.01169
 -90.00273	 164.39237
 -90.23731	 164.76631
 -90.49404	 165.13213
 -90.77238	 165.48848
 -91.07172	 165.83405
 -91.39138	 166.16756
 -91.73060	 166.48777
 -92.08852	 166.79350
 -92.46424	 167.08362
 -92.85677	 167.35705
 -93.26506	 167.61278
 -93.68801	 167.84986
 -94.12444	 168.06743
 -94.57313	 168.26467
 -95.03282	 168.44087
 -95.50220	 168.59537
 -95.97990	 168.72762
 -96.46455	 168.83714
 -96.95473	 168.92353
 -97.44901	 168.98651
 -97.94593	 169.02584
 -98.44403	 169.04142
 -98.94185	 169.03321
 -99.43790	 169.00128
 -99.93074	 168.94579
 -100.41891	 168.86697
 -100.90097	 168.76516
 -101.37552	 168.64080
 -101.84118	 168.49438
 -102.29658	 168.32652
 -102.74044	 168.13789
 -103.17148	 167.92926
 -103.58850	 167.70146
 -103.99032	 167.45542
 -104.37585	 167.19212
 -104.74406	 166.91261
 -105.09397	 166.61802
 -105.42468	 166.30952
 -105.73538	 165.98835
 -106.02531	 165.65580
 -106.29381	 165.31319
 -106.54031	 164.96189
 -106.76432	 164.60332
 -106.96543	 164.23890
 -107.14334	 163.87009
 -107.29782	 163.49838
 -107.42876	 163.12525
 -107.53612	 162.75221
 -107.61998	 162.38074
 -107.68050	 162.01235
 -107.71793	 161.64850
 -107.73264	 161.29067
 -107.72506	 160.94030
 -107.69574	 160.59878
 -107.64531	 160.26750
 -107.57448	 159.94777
 -107.48406	 159.64089
 -107.37492	 159.34809
 -107.24803	 159.07052
 -107.10443	 158.80930
 -106.94521	 158.56546
 -106.77156	 158.33997
 -106.58469	 158.13370
 -106.38589	 157.94748
 -106.17650	 157.78201
 -105.95788	 157.63792
 -105.73146	 157.51576
 -105.49867	 157.41598
 -105.26098	 157.33892
 -105.01988	 157.28486
 -104.77686	 157.25394
 -104.53343	 157.24624
 -104.29109	 157.26173
 -104.05133	 157.30027
 -103.81562	 157.36166
 -103.58543	 157.44557
 -103.36220	 157.55161
 -103.14731	 157.67928
 -102.94215	 157.82799
 -102.74802	 157.99709
 -102.56621	 158.18583
 -102.39793	 158.39340
 -102.24436	 158.61889
 -102.10661	 158.86135
 -101.98570	 159.11975
 -101.88263	 159.39300
 -101.79828	 159.67996
 -101.73350	 159.97944
 -101.68903	 160.29018
 -101.66555	 160.61092
 -101.66365	 160.94032
 -101.68384	 161.27704
 -101.72655	 161.61968
 -101.79211	 161.96686
 -101.88079	 162.31716
 -101.99275	 162.66913
 -102.12806	 163.02134
 -102.28673	 163.37236
 -102.46864	 163.72074
 -102.67363	 164.06505
 -102.90141	 164.40389
 -103.15164	 164.73585
 -103.42386	 165.05956
 -103.71756	 165.37368
 -104.03214	 165.67689
 -104.36689	 165.96792
 -104.72106	 166.24555
 -105.09382	 166.50859
 -105.48424	 166.75591
 -105.89135	 166.98645
 -106.31411	 167.19918
 -106.75140	 167.39316
 -107.20206	 167.56753
 -107.66488	 167.72146
 -108.13857	 167.85424
 -108.62184	 167.96522
 -109.11333	 168.05383
 -109.61164	 168.11960
 -110.11536	 168.16212
 -110.62306	 168.18110
 -111.13328	 168.17632
 -111.64454	 168.14767
 -112.15538	 168.09510
 -112.66431	 168.01869
 -113.16986	 167.91859
 -113.67058	 167.79505
 -114.16504	 167.64841
 -114.65180	 167.47910
 -115.12948	 167.28765
 -115.59674	 167.07465
 -116.05225	 166.84080
 -116.49476	 166.58687
 -116.92305	 166.31371
 -117.33595	 166.02224
 -117.73237	 165.71346
 -118.11128	 165.38843
 -118.47170	 165.04829
 -118.81275	 164.69421
 -119.13361	 164.32744
 -119.43354	 163.94926
 -119.71189	 163.56101
 -119.96808	 163.16405
 -120.20164	 162.75980
 -120.41216	 162.34969
 -120.59935	 161.93517
 -120.76300	 161.51771
 -120.90300	 161.09880
 -121.01931	 160.67992
 -121.11201	 160.26257
 -121.18126	 159.84822
 -121.22732	 159.43835
 -121.25056	 159.03440
 -121.25140	 158.63780
 -121.23038	 158.24995
 -121.18812	 157.87221
 -121.12534	 157.50590
 -121.04283	 157.15229
 -120.94145	 156.81260
 -120.82216	 156.48800
 -120.68598	 156.17958
 -120.53401	 155.88838
 -120.36739	 155.61536
 -120.18735	 155.36141
 -119.99516	 155.12733
 -119.79214	 154.91385
 -119.57967	 154.72161
 -119.35914	 154.55114
 -119.13199	 154.40291
 -118.89969	 154.27728
 -118.66372	 154.17451
 -118.42558	 154.09478
 -118.18678	 154.03815
 -117.94880	 154.00461
 -117.71317	 153.99404
 -117.48135	 154.00621
 -117.25481	 154.04083
 -117.03501	 154.09748
 -116.82334	 154.17567
 -116.62119	 154.27483
 -116.42988	 154.39429
 -116.25069	 154.53330
 -116.08486	 154.69104
 -115.93357	 154.86660
 -115.79791	 155.05902
 -115.67895	 155.26727
 -115.57766	 155.49025
 -115.49493	 155.72680
 -115.43161	 155.97573
 -115.38844	 156.23578
 -115.36609	 156.50567
 -115.36515	 156.78407
 -115.38613	 157.06962
 -115.42945	 157.36094
 -115.49543	 157.65663
 -115.58432	 157.95526
 -115.69629	 158.25541
 -115.83141	 158.55564
 -115.98965	 158.85452
 -116.17092	 159.15061
 -116.37502	 159.44250
 -116.60169	 159.72878
 -116.85055	 160.00806
 -117.12118	 160.27899
 -117.41304	 160.54022
 -117.72552	 160.79046
 -118.05795	 161.02845
 -118.40957	 161.25297
 -118.77954	 161.46284
 -119.16695	 161.65694
 -119.57085	 161.83422
 -119.99019	 161.99366
 -120.42387	 162.13432
 -120.87074	 162.25532
 -121.32959	 162.35588
 -121.79916	 162.43524
 -122.27815	 162.49277
 -122.76520	 162.52789
 -123.25895	 162.54012
 -123.75797	 162.52905
 -124.26083	 162.49438
 -124.76608	 162.43588
 -125.27224	 162.35341
 -125.77783	 162.24695
 -126.28138	 162.11654
 -126.78141	 161.96234
 -127.27645	 161.78458
 -127.76505	 161.58361
 -128.24578	 161.35985
 -128.71725	 161.11382
 -129.17808	 160.84612
 -129.62696	 160.55746
 -130.06261	 160.24859
 -130.48379	 159.92039
 -130.88935	 159.57378
 -131.27816	 159.20977
 -131.64919	 158.82943
 -132.00147	 158.43392
 -132.33410	 158.02441
 -132.64627	 157.60217
 -132.93722	 157.16849
 -133.20632	 156.72472
 -133.45300	 156.27225
 -133.67678	 155.81248
 -133.87727	 155.34687
 -134.05418	 154.87686
 -134.20731	 154.40393
 -134.33655	 153.92958
 -134.44189	 153.45528
 -134.52340	 152.98253
 -134.58127	 152.51279
 -134.61575	 152.04753
 -134.62720	 151.58819
 -134.61606	 151.13618
 -134.58288	 150.69289
 -134.52826	 150.25966
 -134.45292	 149.83781
 -134.35763	 149.42858
 -134.24326	 149.03319
 -134.11075	 148.65278
 -133.96109	 148.28845
 -133.79537	 147.94122
 -133.61472	 147.61204
 -133.42034	 147.30180
 -133.21347	 147.01130
 -132.99543	 146.74126
 -132.76754	 146.49232
 -132.53121	 146.26504
 -132.28783	 146.05988
 -132.03886	 145.87721
 -131.78576	 145.71732
 -131.53002	 145.58039
 -131.27313	 145.46650
 -131.01657	 145.37567
 -130.76185	 145.30777
 -130.51045	 145.26262
 -130.26383	 145.23993
 -130.02344	 145.23931
 -129.79070	 145.26028
 -129.56699	 145.30228
 -129.35365	 145.36466
 -129.15199	 145.44667
 -128.96324	 145.54750
 -128.78859	 145.66625
 -128.62919	 145.80196
 -128.48608	 145.95359
 -128.36027	 146.12004
 -128.25267	 146.30015
 -128.16412	 146.49271
 -128.09539	 146.69647
 -128.04716	 146.91011
 -128.02003	 147.13231
 -128.01450	 147.36169
 -128.03100	 147.59685
 -128.06986	 147.83638
 -128.13133	 148.07885
 -128.21555	 148.32283
 -128.32260	 148.56686
 -128.45246	 148.80951
 -128.60500	 149.04934
 -128.78004	 149.28493
 -128.97729	 149.51489
 -129.19638	 149.73782
 -129.43686	 149.95237
 -129.69820	 150.15723
 -129.97978	 150.35109
 -130.28093	 150.53272
 -130.60088	 150.70090
 -130.93880	 150.85449
 -131.29380	 150.99238
 -131.66490	 151.11351
 -132.05108	 151.21691
 -132.45126	 151.30164
 -132.86429	 151.36684
 -133.28898	 151.41173
 -133.72409	 151.43557
 -134.16835	 151.43774
 -134.62041	 151.41765
 -135.07893	 151.37482
 -135.54251	 151.30886
 -136.00974	 151.21943
 -136.47918	 151.10632
 -136.94938	 150.96937
 -137.41887	 150.80853
 -137.88618	 150.62384
 -138.34986	 150.41543
 -138.80843	 150.18352
 -139.26044	 149.92843
 -139.70448	 149.65056
 -140.13912	 149.35041
 -140.56301	 149.02856
 -140.97479	 148.68569
 -141.37317	 148.32257
 -141.75691	 147.94003
 -142.12481	 147.53901
 -142.47575	 147.12050
 -142.80865	 146.68557
 -143.12253	 146.23537
 -143.41646	 145.77111
 -143.68959	 145.29405
 -143.94118	 144.80550
 -144.17055	 144.30682
 -144.37711	 143.79942
 -144.56039	 143.28474
 -144.71999	 142.76424
 -144.85560	 142.23940
 -144.96702	 141.71173
 -145.05416	 141.18273
 -145.11699	 140.65391
 -145.15562	 140.12678
 -145.17022	 139.60283
 -145.16107	 139.08354
 -145.12854	 138.57035
 -145.07310	 138.06470
 -144.99528	 137.56797
 -144.89574	 137.08151
 -144.77518	 136.60661
 -144.63439	 136.14454
 -144.47426	 135.69650
 -144.29571	 135.26361
 -144.09976	 134.84696
 -143.88748	 134.44756
 -143.66000	 134.06635
 -143.41851	 133.70419
 -143.16425	 133.36188
 -142.89849	 133.04013
 -142.62255	 132.73956
 -142.33781	 132.46073
 -142.04563	 132.20410
 -141.74744	 131.97003
 -141.44468	 131.75882
 -141.13879	 131.57066
 -140.83122	 131.40565
 -140.52346	 131.26381
 -140.21695	 131.14506
 -139.91315	 131.04923
 -139.61351	 130.97605
 -139.31945	 130.92518
 -139.03237	 130.89618
 -138.75365	 130.88851
 -138.48462	 130.90156
 -138.22658	 130.93463
 -137.98079	 130.98694
 -137.74843	 131.05762
 -137.53066	 131.14575
 -137.32855	 131.25031
 -137.14313	 131.37023
 -136.97533	 131.50437
 -136.82604	 131.65154
 -136.69605	 131.81048
 -136.58607	 131.97991
 -136.49672	 132.15847
 -136.42855	 132.34480
 -136.38201	 132.53749
 -136.35747	 132.73511
 -136.35519	 132.93621
 -136.37535	 133.13932
 -136.41803	 133.34298
 -136.48323	 133.54574
 -136.57085	 133.74611
 -136.68068	 133.94266
 -136.81246	 134.13396
 -136.96580	 134.31860
 -137.14026	 134.49521
 -137.33529	 134.66243
 -137.55028	 134.81898
 -137.78452	 134.96358
 -138.03724	 135.09503
 -138.30760	 135.21216
 -138.59468	 135.31388
 -138.89752	 135.39913
 -139.21506	 135.46695
 -139.54623	 135.51641
 -139.88987	 135.54666
 -140.24479	 135.55694
 -140.60976	 135.54654
 -140.98349	 135.51484
 -141.36468	 135.46129
 -141.75199	 135.38542
 -142.14404	 135.28685
 -142.53944	 135.16528
 -142.93679	 135.02049
 -143.33465	 134.85234
 -143.73161	 134.66078
 -144.12623	 134.44585
 -144.51707	 134.20769
 -144.90271	 133.94649
 -145.28174	 133.66256
 -145.65275	 133.35628
 -146.01438	 133.02814
 -146.36527	 132.67868
 -146.70410	 132.30854
 -147.02959	 131.91846
 -147.34052	 131.50924
 -147.63568	 131.08177
 -147.91395	 130.63701
 -148.17424	 130.17599
 -148.41556	 129.69982
 -148.63696	 129.20967
 -148.83756	 128.70678
 -149.01658	 128.19244
 -149.17332	 127.66799
 -149.30715	 127.13483
 -149.41754	 126.59437
 -149.50406	 126.04810
 -149.56638	 125.49750
 -149.60424	 124.94408
 -149.61751	 124.38939
 -149.60615	 123.83495
 -149.57021	 123.28230
 -149.50987	 122.73297
 -149.42537	 122.18847
 -149.31709	 121.65031
 -149.18548	 121.11994
 -149.03109	 120.59880
 -148.85456	 120.08827
 -148.65662	 119.58969
 -148.43810	 119.10437
 -148.19988	 118.63351
 -147.94293	 118.17830
 -147.66829	 117.73983
 -147.37707	 117.31912
 -147.07042	 116.91714
 -146.74958	 116.53475
 -146.41580	 116.17274
 -146.07039	 115.83182
 -145.71471	 115.51261
 -145.35012	 115.21565
 -144.97804	 114.94139
 -144.59988	 114.69018
 -144.21710	 114.46229
 -143.83114	 114.25789
 -143.44345	 114.07709
 -143.05549	 113.91987
 -142.66870	 113.78615
 -142.28452	 113.67575
 -141.90438	 113.58841
 -141.52967	 113.52377
 -141.16176	 113.48141
 -140.80200	 113.46080
 -140.45171	 113.46135
 -140.11214	 113.48239
 -139.78452	 113.52317
 -139.47003	 113.58285
 -139.16981	 113.66054
 -138.88491	 113.75529
 -138.61634	 113.86605
 -138.36505	 113.99175
 -138.13192	 114.13123
 -137.91775	 114.28330
 -137.72326	 114.44670
 -137.54912	 114.62014
 -137.39588	 114.80228
 -137.26405	 114.99175
 -137.15401	 115.18716
 -137.06608	 115.38708
 -137.00048	 115.59006
 -136.95734	 115.79465
 -136.93670	 115.99938
 -136.93851	 116.20279
 -136.96263	 116.40342
 -137.00880	 116.59981
 -137.07671	 116.79055
 -137.16593	 116.97421
 -137.27595	 117.14941
 -137.40617	 117.31482
 -137.55592	 117.46913
 -137.72444	 117.61109
 -137.91088	 117.73948
 -138.11434	 117.85315
 -138.33384	 117.95103
 -138.56831	 118.03208
 -138.81667	 118.09535
 -139.07774	 118.13997
 -139.35030	 118.16512
 -139.63310	 118.17009
 -139.92482	 118.15423
 -140.22414	 118.11697
 -140.52968	 118.05785
 -140.84006	 117.97648
 -141.15384	 117.87255
 -141.46962	 117.74586
 -141.78595	 117.59627
 -142.10140	 117.42376
 -142.41452	 117.22838
 -142.72389	 117.01028
 -143.02809	 116.76967
 -143.32571	 116.50687
 -143.61537	 116.22230
 -143.89573	 115.91642
 -144.16545	 115.58982
 -144.42326	 115.24312
 -144.66789	 114.87707
 -144.89816	 114.49245
 -145.11290	 114.09015
 -145.31103	 113.67111
 -145.49149	 113.23634
 -145.65330	 112.78691
 -145.79556	 112.32398
 -145.91742	 111.84873
 -146.01810	 111.36240
 -146.09691	 110.86631
 -146.15323	 110.36180
 -146.18654	 109.85025
 -146.19639	 109.33307
 -146.18242	 108.81172
 -146.14437	 108.28767
 -146.08207	 107.76242
 -145.99544	 107.23746
 -145.88451	 106.71432
 -145.74940	 106.19449
 -145.59031	 105.67948
 -145.40756	 105.17078
 -145.20157	 104.66987
 -144.97284	 104.17818
 -144.72197	 103.69712
 -144.44966	 103.22805
 -144.15667	 102.77231
 -143.84389	 102.33116
 -143.51226	 101.90580
 -143.16279	 101.49738
 -142.79660	 101.10697
 -142.41485	 100.73557
 -142.01876	 100.38410
 -141.60961	 100.05340
 -141.18874	 99.74421
 -140.75752	 99.45719
 -140.31736	 99.19291
 -139.86971	 98.95184
 -139.41603	 98.73437
 -138.95780	 98.54077
 -138.49652	 98.37124
 -138.03368	 98.22585
 -137.57078	 98.10461
 -137.10931	 98.00742
 -136.65073	 97.93410
 -136.19649	 97.88434
 -135.74803	 97.85779
 -135.30675	 97.85399
 -134.87399	 97.87240
 -134.45109	 97.91240
 -134.03932	 97.97328
 -133.63990	 98.05428
 -133.25402	 98.15455
 -132.88278	 98.27317
 -132.52725	 98.40917
 -132.18843	 98.56152
 -131.86723	 98.72911
 -131.56453	 98.91081
 -131.28111	 99.10542
 -131.01768	 99.31171
 -130.77488	 99.52839
 -130.55327	 99.75414
 -130.35333	 99.98764
 -130.17545	 100.22750
 -130.01995	 100.47232
 -129.88705	 100.72071
 -129.77689	 100.97123
 -129.68953	 101.22246
 -129.62494	 101.47295
 -129.58299	 101.72129
 -129.56346	 101.96604
 -129.56608	 102.20580
 -129.59044	 102.43917
 -129.63608	 102.66479
 -129.70244	 102.88132
 -129.78889	 103.08746
 -129.89470	 103.28193
 -130.01908	 103.46353
 -130.16114	 103.63109
 -130.31994	 103.78349
 -130.49446	 103.91968
 -130.68362	 104.03867
 -130.88626	 104.13955
 -131.10119	 104.22147
 -131.32715	 104.28365
 -131.56283	 104.32542
 -131.80689	 104.34617
 -132.05796	 104.34538
 -132.31461	 104.32263
 -132.57542	 104.27756
 -132.83892	 104.20994
 -133.10366	 104.11961
 -133.36815	 104.00652
 -133.63093	 103.87068
 -133.89052	 103.71223
 -134.14548	 103.53139
 -134.39436	 103.32847
 -134.63574	 103.10386
 -134.86825	 102.85806
 -135.09052	 102.59163
 -135.30125	 102.30524
 -135.49917	 101.99962
 -135.68307	 101.67559
 -135.85177	 101.33403
 -136.00417	 100.97592
 -136.13924	 100.60227
 -136.25598	 100.21418
 -136.35350	 99.81280
 -136.43096	 99.39933
 -136.48760	 98.97503
 -136.52275	 98.54120
 -136.53580	 98.09917
 -136.52625	 97.65033
 -136.49367	 97.19608
 -136.43772	 96.73786
 -136.35816	 96.27711
 -136.25482	 95.81531
 -136.12763	 95.35394
 -135.97664	 94.89447
 -135.80195	 94.43838
 -135.60378	 93.98715
 -135.38243	 93.54223
 -135.13831	 93.10506
 -134.87190	 92.67706
 -134.58378	 92.25960
 -134.27462	 91.85403
 -133.94516	 91.46165
 -133.59625	 91.08372
 -133.22880	 90.72143
 -132.84379	 90.37593
 -132.44230	 90.04829
 -132.02545	 89.73951
 -131.59444	 89.45053
 -131.15052	 89.18220
 -130.69501	 88.93528
 -130.22925	 88.71047
 -129.75464	 88.50836
 -129.27262	 88.32946
 -128.78464	 88.17417
 -128.29219	 88.04280
 -127.79677	 87.93558
 -127.29989	 87.85262
 -126.80305	 87.79396
 -126.30776	 87.75950
 -125.81552	 87.74908
 -125.32781	 87.76244
 -124.84608	 87.79922
 -124.37177	 87.85895
 -123.90625	 87.94112
 -123.45089	 88.04509
 -123.00699	 88.17015
 -122.57580	 88.31553
 -122.15853	 88.48036
 -121.75631	 88.66370
 -121.37022	 88.86458
 -121.00128	 89.08192
 -120.65043	 89.31460
 -120.31852	 89.56147
 -120.00637	 89.82130
 -119.71467	 90.09284
 -119.44408	 90.37478
 -119.19513	 90.66579
 -118.96831	 90.96452
 -118.76399	 91.26957
 -118.58249	 91.57955
 -118.42401	 91.89303
 -118.28869	 92.20859
 -118.17656	 92.52481
 -118.08759	 92.84024
 -118.02165	 93.15347
 -117.97851	 93.46308
 -117.95789	 93.76767
 -117.95939	 94.06588
 -117.98254	 94.35633
 -118.02679	 94.63772
 -118.09151	 94.90875
 -118.17600	 95.16817
 -118.27947	 95.41478
 -118.40106	 95.64742
 -118.53983	 95.86499
 -118.69479	 96.06644
 -118.86488	 96.25079
 -119.04897	 96.41712
 -119.24589	 96.56458
 -119.45439	 96.69240
 -119.67319	 96.79987
 -119.90097	 96.88639
 -120.13637	 96.95141
 -120.37797	 96.99448
 -120.62437	 97.01526
 -120.87409	 97.01345
 -121.12569	 96.98890
 -121.37768	 96.94151
 -121.62859	 96.87128
 -121.87692	 96.77833
 -122.12122	 96.66285
 -122.36002	 96.52513
 -122.59189	 96.36554
 -122.81541	 96.18457
 -123.02921	 95.98278
 -123.23195	 95.76081
 -123.42233	 95.51939
 -123.59911	 95.25936
 -123.76108	 94.98158
 -123.90713	 94.68705
 -124.03618	 94.37678
 -124.14723	 94.05188
 -124.23935	 93.71352
 -124.31169	 93.36291
 -124.36348	 93.00133
 -124.39403	 92.63010
 -124.40273	 92.25057
 -124.38907	 91.86413
 -124.35263	 91.47222
 -124.29305	 91.07627
 -124.21010	 90.67775
 -124.10364	 90.27814
 -123.97359	 89.87892
 -123.82000	 89.48157
 -123.64300	 89.08759
 -123.44280	 88.69843
 -123.21974	 88.31555
 -122.97420	 87.94037
 -122.70669	 87.57431
 -122.41779	 87.21874
 -122.10817	 86.87497
 -121.77859	 86.54430
 -121.42987	 86.22796
 -121.06292	 85.92715
 -120.67874	 85.64297
 -120.27837	 85.37650
 -119.86293	 85.12873
 -119.43360	 84.90056
 -118.99162	 84.69286
 -118.53829	 84.50637
 -118.07493	 84.34179
 -117.60293	 84.19970
 -117.12369	 84.08061
 -116.63866	 83.98494
 -116.14931	 83.91301
 -115.65713	 83.86504
 -115.16359	 83.84116
 -114.67022	 83.84142
 -114.17850	 83.86574
 -113.68993	 83.91399
 -113.20599	 83.98589
 -112.72813	 84.08113
 -112.25778	 84.19924
 -111.79634	 84.33972
 -111.34518	 84.50195
 -110.90560	 84.68523
 -110.47889	 84.88879
 -110.06625	 85.11177
 -109.66883	 85.35324
 -109.28775	 85.61221
 -108.92401	 85.88761
 -108.57857	 86.17832
 -108.25232	 86.48317
 -107.94607	 86.80092
 -107.66053	 87.13031
 -107.39636	 87.47003
 -107.15411	 87.81872
 -106.93426	 88.17501
 -106.73720	 88.53750
 -106.56322	 88.90477
 -106.41255	 89.27540
 -106.28531	 89.64793
 -106.18154	 90.02093
 -106.10118	 90.39295
 -106.04409	 90.76257
 -106.01006	 91.12836
 -105.99877	 91.48892
 -106.00982	 91.84287
 -106.04275	 92.18885
 -106.09698	 92.52555
 -106.17188	 92.85167
 -106.26674	 93.16597
 -106.38076	 93.46726
 -106.51308	 93.75438
 -106.66278	 94.02624
 -106.82885	 94.28180
 -107.01023	 94.52009
 -107.20580	 94.74019
 -107.41439	 94.94126
 -107.63478	 95.12253
 -107.86568	 95.28332
 -108.10579	 95.42300
 -108.35374	 95.54105
 -108.60815	 95.63701
 -108.86761	 95.71052
 -109.13067	 95.76132
 -109.39587	 95.78921
 -109.66176	 95.79411
 -109.92686	 95.77602
 -110.18969	 95.73502
 -110.44879	 95.67131
 -110.70270	 95.58516
 -110.94999	 95.47695
 -111.18923	 95.34713
 -111.41905	 95.19626
 -111.63809	 95.02498
 -111.84506	 94.83402
 -112.03870	 94.62418
 -112.21780	 94.39635
 -112.38120	 94.15149
 -112.52784	 93.89065
 -112.65669	 93.61492
 -112.76681	 93.32547
 -112.85733	 93.02353
 -112.92747	 92.71037
 -112.97653	 92.38733
 -113.00388	 92.05577
 -113.00899	 91.71710
 -112.99145	 91.37276
 -112.95089	 91.02420
 -112.88707	 90.67291
 -112.79984	 90.32037
 -112.68914	 89.96809
 -112.55500	 89.61757
 -112.39756	 89.27028
 -112.21706	 88.92773
 -112.01380	 88.59136
 -111.78820	 88.26261
 -111.54077	 87.94290
 -111.27210	 87.63359
 -110.98287	 87.33601
 -110.67384	 87.05145
 -110.34584	 86.78115
 -109.99980	 86.52629
 -109.63671	 86.28797
 -109.25761	 86.06725
 -108.86365	 85.86512
 -108.45599	 85.68249
 -108.03587	 85.52019
 -107.60458	 85.37897
 -107.16346	 85.25950
 -106.71388	 85.16238
 -106.25723	 85.08809
 -105.79496	 85.03704
 -105.32853	 85.00955
 -104.85940	 85.00585
 -104.38906	 85.02606
 -103.91901	 85.07022
 -103.45073	 85.13826
 -102.98571	 85.23004
 -102.52540	 85.34530
 -102.07127	 85.48371
 -101.62474	 85.64484
 -101.18719	 85.82817
 -100.76000	 86.03309
 -100.34446	 86.25892
 -99.94185	 86.50488
 -99.55339	 86.77012
 -99.18023	 87.05373
 -98.82348	 87.35470
 -98.48415	 87.67199
 -98.16321	 88.00447
 -97.86156	 88.35097
 -97.58000	 88.71025
 -97.31925	 89.08105
 -97.07999	 89.46205
 -96.86276	 89.85190
 -96.66805	 90.24921
 -96.49625	 90.65258
 -96.34767	 91.06059
 -96.22252	 91.47179
 -96.12092	 91.88473
 -96.04292	 92.29796
 -95.98845	 92.71004
 -95.95739	 93.11951
 -95.94949	 93.52496
 -95.96444	 93.92497
 -96.00183	 94.31816
 -96.06120	 94.70316
 -96.14195	 95.07866
 -96.24346	 95.44336
 -96.36499	 95.79601
 -96.50574	 96.13543
 -96.66485	 96.46045
 -96.84138	 96.76999
 -97.03433	 97.06302
 -97.24262	 97.33856
 -97.46513	 97.59570
 -97.70070	 97.83362
 -97.94808	 98.05155
 -98.20601	 98.24881
 -98.47316	 98.42478
 -98.74820	 98.57894
 -99.02973	 98.71085
 -99.31634	 98.82015
 -99.60660	 98.90657
 -99.89906	 98.96993
 -100.19225	 99.01015
 -100.48472	 99.02722
 -100.77500	 99.02124
 -101.06162	 98.99239
 -101.34314	 98.94095
 -101.61812	 98.86729
 -101.88515	 98.77187
 -102.14286	 98.65523
 -102.38990	 98.51801
 -102.62496	 98.36093
 -102.84680	 98.18480
 -103.05419	 97.99050
 -103.24600	 97.77899
 -103.42113	 97.55129
 -103.57857	 97.30853
 -103.71736	 97.05185
 -103.83664	 96.78249
 -103.93561	 96.50172
 -104.01356	 96.21089
 -104.06987	 95.91135
 -104.10400	 95.60452
 -104.11552	 95.29185
 -104.10407	 94.97480
 -104.06940	 94.65486
 -104.01136	 94.33353
 -103.92988	 94.01233
 -103.82501	 93.69275
 -103.69687	 93.37630
 -103.54570	 93.06447
 -103.37182	 92.75873
 -103.17564	 92.46053
 -102.95769	 92.17128
 -102.71856	 91.89236
 -102.45893	 91.62511
 -102.17957	 91.37081
 -101.88134	 91.13071
 -101.56515	 90.90598
 -101.23200	 90.69774
 -100.88297	 90.50704
 -100.51918	 90.33486
 -100.14181	 90.18210
 -99.75211	 90.04960
 -99.35138	 89.93810
 -98.94094	 89.84826
 -98.52218	 89.78067
 -98.09650	 89.73580
 -97.66532	 89.71406
 -97.23012	 89.71576
 -96.79235	 89.74111
 -96.35351	 89.79024
 -95.91507	 89.86317
 -95.47852	 89.95983
 -95.04533	 90.08007
 -94.61697	 90.22364
 -94.19488	 90.39020
 -93.78047	 90.57931
 -93.37513	 90.79045
 -92.98021	 91.02302
 -92.59702	 91.27633
 -92.22683	 91.54961
 -91.87084	 91.84202
 -91.53020	 92.15263
 -91.20602	 92.48045
 -90.89931	 92.82443
 -90.61104	 93.18346
 -90.34210	 93.55635
 -90.09329	 93.94188
 -89.86535	 94.33878
 -89.65893	 94.74574
 -89.47460	 95.16140
 -89.31283	 95.58437
 -89.17401	 96.01326
 -89.05847	 96.44663
 -88.96640	 96.88304
 -88.89793	 97.32104
 -88.85311	 97.75916
 -88.83186	 98.19596
 -88.83406	 98.63000
 -88.85947	 99.05983
 -88.90776	 99.48404
 -88.97852	 99.90124
 -89.07128	 100.31008
 -89.18545	 100.70921
 -89.32038	 101.09736
 -89.47534	 101.47326
 -89.64952	 101.83573
 -89.84205	 102.18362
 -90.05198	 102.51583
 -90.27830	 102.83133
 -90.51994	 103.12915
 -90.77577	 103.40840
 -91.04460	 103.66824
 -91.32519	 103.90791
 -91.61629	 104.12674
 -91.91656	 104.32413
 -92.22465	 104.49955
 -92.53917	 104.65256
 -92.85872	 104.78283
 -93.18187	 104.89008
 -93.50716	 104.97414
 -93.83314	 105.03494
 -94.15835	 105.07247
 -94.48132	 105.08683
 -94.80060	 105.07821
 -95.11475	 105.04689
 -95.42233	 104.99324
 -95.72195	 104.91773
 -96.01223	 104.82090
 -96.29183	 104.70339
 -96.55946	 104.56591
 -96.81385	 104.40927
 -97.05381	 104.23435
 -97.27820	 104.04210
 -97.48591	 103.83357
 -97.67595	 103.60985
 -97.84736	 103.37210
 -97.99926	 103.12155
 -98.13087	 102.85948
 -98.24147	 102.58722
 -98.33045	 102.30614
 -98.39725	 102.01765
 -98.44145	 101.72321
 -98.46269	 101.42427
 -98.46072	 101.12234
 -98.43538	 100.81892
 -98.38661	 100.51551
 -98.31444	 100.21365
 -98.21902	 99.91482
 -98.10057	 99.62054
 -97.95942	 99.33227
 -97.79599	 99.05147
 -97.61080	 98.77956
 -97.40446	 98.51792
 -97.17764	 98.26790
 -96.93113	 98.03079
 -96.66579	 97.80783
 -96.38255	 97.60020
 -96.08240	 97.40902
 -95.76644	 97.23534
 -95.43578	 97.08014
 -95.09164	 96.94432
 -94.73525	 96.82871
 -94.36793	 96.73404
 -93.99100	 96.66098
 -93.60585	 96.61011
 -93.21389	 96.58189
 -92.81655	 96.57672
 -92.41530	 96.59491
 -92.01160	 96.63665
 -91.60694	 96.70207
 -91.20280	 96.79118
 -90.80066	 96.90391
 -90.40199	 97.04009
 -90.00825	 97.19948
 -89.62088	 97.38171
 -89.24128	 97.58635
 -88.87084	 97.81287
 -88.51091	 98.06068
 -88.16278	 98.32907
 -87.82772	 98.61727
 -87.50691	 98.92444
 -87.20152	 99.24966
 -86.91263	 99.59193
 -86.64126	 99.95020
 -86.38837	 100.32335
 -86.15484	 100.71022
 -85.94148	 101.10957
 -85.74901	 101.52013
 -85.57808	 101.94059
 -85.42926	 102.36960
 -85.30302	 102.80578
 -85.19976	 103.24771
 -85.11978	 103.69397
 -85.06328	 104.14312
 -85.03041	 104.59370
 -85.02118	 105.04425
 -85.03554	 105.49333
 -85.07335	 105.93947
 -85.13436	 106.38125
 -85.21825	 106.81725
 -85.32461	 107.24608
 -85.45295	 107.66637
 -85.60269	 108.07679
 -85.77316	 108.47606
 -85.96364	 108.86291
 -86.17330	 109.23616
 -86.40127	 109.59465
 -86.64659	 109.93730
 -86.90825	 110.26308
 -87.18516	 110.57101
 -87.47619	 110.86020
 -87.78015	 111.12983
 -88.09581	 111.37914
 -88.42187	 111.60746
 -88.75702	 111.81419
 -89.09989	 111.99882
 -89.44911	 112.16092
 -89.80326	 112.30015
 -90.16090	 112.41625
 -90.52060	 112.50905
 -90.88088	 112.57849
 -91.24029	 112.62456
 -91.59738	 112.64739
 -91.95069	 112.64715
 -92.29878	 112.62414
 -92.64022	 112.57873
 -92.97363	 112.51138
 -93.29763	 112.42265
 -93.61089	 112.31318
 -93.91211	 112.18368
 -94.20005	 112.03497
 -94.47351	 111.86791
 -94.73136	 111.68348
 -94.97250	 111.48270
 -95.19593	 111.26666
 -95.40070	 111.03654
 -95.58595	 110.79356
 -95.75088	 110.53899
 -95.89479	 110.27416
 -96.01705	 110.00045
 -96.11713	 109.71927
 -96.19459	 109.43206
 -96.24908	 109.14029
 -96.28035	 108.84546
 -96.28824	 108.54907
 -96.27269	 108.25264
 -96.23373	 107.95768
 -96.17152	 107.66571
 -96.08627	 107.37822
 -95.97833	 107.09669
 -95.84810	 106.82259
 -95.69612	 106.55733
 -95.52300	 106.30230
 -95.32941	 106.05885
 -95.11616	 105.82827
 -94.88410	 105.61181
 -94.63416	 105.41065
 -94.36737	 105.22591
 -94.08480	 105.05864
 -93.78759	 104.90982
 -93.47695	 104.78035
 -93.15414	 104.67106
 -92.82047	 104.58267
 -92.47727	 104.51586
 -92.12594	 104.47118
 -91.76789	 104.44910
 -91.40456	 104.45003
 -91.03742	 104.47424
 -90.66793	 104.52194
 -90.29759	 104.59323
 -89.92787	 104.68813
 -89.56025	 104.80655
 -89.19621	 104.94832
 -88.83721	 105.11318
 -88.48467	 105.30077
 -88.14000	 105.51064
 -87.80459	 105.74227
 -87.47976	 105.99504
 -87.16681	 106.26825
 -86.86700	 106.56112
 -86.58152	 106.87282
 -86.31151	 107.20240
 -86.05806	 107.54888
 -85.82217	 107.91120
 -85.60481	 108.28825
 -85.40683	 108.67884
 -85.22905	 109.08176
 -85.07219	 109.49574
 -84.93689	 109.91945
 -84.82371	 110.35156
 -84.73312	 110.79067
 -84.66551	 111.23539
 -84.62118	 111.68428
 -84.60034	 112.13590
 -84.60311	 112.58879
 -84.62951	 113.04151
 -84.67949	 113.49259
 -84.75290	 113.94059
 -84.84950	 114.38407
 -84.96895	 114.82162
 -85.11085	 115.25183
 -85.27469	 115.67336
 -85.45989	 116.08486
 -85.66579	 116.48505
 -85.89165	 116.87267
 -86.13664	 117.24654
 -86.39988	 117.60549
 -86.68040	 117.94844
 -86.97720	 118.27437
 -87.28917	 118.58231
 -87.61518	 118.87136
 -87.95403	 119.14071
 -88.30449	 119.38960
 -88.66525	 119.61736
 -89.03499	 119.82342
 -89.41236	 120.00724
 -89.79596	 120.16843
 -90.18437	 120.30664
 -90.57616	 120.42161
 -90.96988	 120.51320
 -91.36408	 120.58134
 -91.75729	 120.62603
 -92.14805	 120.64740
 -92.53493	 120.64565
 -92.91647	 120.62107
 -93.29126	 120.57404
 -93.65792	 120.50502
 -94.01507	 120.41459
 -94.36138	 120.30337
 -94.69558	 120.17210
 -95.01641	 120.02157
 -95.32269	 119.85268
 -95.61329	 119.66638
 -95.88712	 119.46371
 -96.14319	 119.24576
 -96.38055	 119.01370
 -96.59834	 118.76874
 -96.79578	 118.51217
 -96.97216	 118.24530
 -97.12686	 117.96952
 -97.25936	 117.68624
 -97.36921	 117.39688
 -97.45608	 117.10293
 -97.51970	 116.80588
 -97.55992	 116.50723
 -97.57669	 116.20850
 -97.57005	 115.91119
 -97.54013	 115.61683
 -97.48718	 115.32692
 -97.41152	 115.04292
 -97.31358	 114.76630
 -97.19388	 114.49850
 -97.05304	 114.24088
 -96.89175	 113.99481
 -96.71080	 113.76159
 -96.51105	 113.54245
 -96.29345	 113.33857
 -96.05903	 113.15109
 -95.80885	 112.98106
 -95.54408	 112.82944
 -95.26593	 112.69714
 -94.97565	 112.58499
 -94.67457	 112.49371
 -94.36402	 112.42397
 -94.04542	 112.37632
 -93.72017	 112.35123
 -93.38973	 112.34909
 -93.05555	 112.37018
 -92.71913	 112.41469
 -92.38194	 112.48273
 -92.04547	 112.57429
 -91.71120	 112.68929
 -91.38060	 112.82756
 -91.05513	 112.98880
 -90.73622	 113.17267
 -90.42528	 113.37870
 -90.12367	 113.60637
 -89.83274	 113.85504
 -89.55377	 114.12402
 -89.28800	 114.41252
 -89.03663	 114.71969
 -88.80080	 115.04460
 -88.58157	 115.38625
 -88.37997	 115.74359
 -88.19691	 116.11549
 -88.03329	 116.50077
 -87.88989	 116.89822
 -87.76742	 117.30656
 -87.66653	 117.72448
 -87.58776	 118.15063
 -87.53159	 118.58362
 -87.49840	 119.02206
 -87.48847	 119.46450
 -87.50203	 119.90953
 -87.53917	 120.35567
 -87.59993	 120.80148
 -87.68425	 121.24550
 -87.79196	 121.68628
 -87.92283	 122.12240
 -88.07651	 122.55243
 -88.25261	 122.97498
 -88.45060	 123.38869
 -88.66991	 123.79223
 -88.90986	 124.18430
 -89.16972	 124.56367
 -89.44864	 124.92913
 -89.74575	 125.27953
 -90.06008	 125.61379
 -90.39060	 125.93088
 -90.73622	 126.22984
 -91.09578	 126.50978
 -91.46810	 126.76988
 -91.85191	 127.00939
 -92.24594	 127.22765
 -92.64883	 127.42408
 -93.05924	 127.59816
 -93.47575	 127.74950
 -93.89696	 127.87775
 -94.32143	 127.98268
 -94.74770	 128.06414
 -95.17432	 128.12205
 -95.59982	 128.15646
 -96.02275	 128.16747
 -96.44166	 128.15531
 -96.85511	 128.12026
 -97.26170	 128.06273
 -97.66002	 127.98317
 -98.04873	 127.88216
 -98.42650	 127.76034
 -98.79204	 127.61845
 -99.14413	 127.45728
 -99.48157	 127.27774
 -99.80324	 127.08078
 -100.10808	 126.86744
 -100.39508	 126.63880
 -100.66331	 126.39604
 -100.91191	 126.14038
 -101.14011	 125.87310
 -101.34721	 125.59550
 -101.53259	 125.30898
 -101.69573	 125.01492
 -101.83620	 124.71478
 -101.95364	 124.41002
 -102.04783	 124.10213
 -102.11859	 123.79261
 -102.16589	 123.48297
 -102.18976	 123.17472
 -102.19034	 122.86938
 -102.16786	 122.56844
 -102.12268	 122.27338
 -102.05520	 121.98566
 -101.96596	 121.70671
 -101.85557	 121.43791
 -101.72473	 121.18061
 -101.57423	 120.93611
 -101.40493	 120.70566
 -101.21780	 120.49044
 -101.01384	 120.29156
 -100.79415	 120.11009
 -100.55990	 119.94700
 -100.31228	 119.80320
 -100.05257	 119.67949
 -99.78209	 119.57662
 -99.50220	 119.49524
 -99.21429	 119.43591
 -98.91980	 119.39908
 -98.62017	 119.38515
 -98.31688	 119.39439
 -98.01140	 119.42699
 -97.70524	 119.48304
 -97.39987	 119.56254
 -97.09678	 119.66540
 -96.79744	 119.79142
 -96.50332	 119.94032
 -96.21584	 120.11174
 -95.93640	 120.30521
 -95.66637	 120.52019
 -95.40709	 120.75605
 -95.15985	 121.01208
 -94.92588	 121.28749
 -94.70636	 121.58142
 -94.50244	 121.89293
 -94.31517	 122.22103
 -94.14555	 122.56465
 -93.99453	 122.92267
 -93.86297	 123.29391
 -93.75164	 123.67715
 -93.66127	 124.07111
 -93.59247	 124.47448
 -93.54580	 124.88591
 -93.52172	 125.30402
 -93.52060	 125.72741
 -93.54273	 126.15464
 -93.58832	 126.58429
 -93.65746	 127.01490
 -93.75020	 127.44502
 -93.86644	 127.87320
 -94.00605	 128.29799
 -94.16876	 128.71796
 -94.35425	 129.13169
 -94.56209	 129.53781
 -94.79178	 129.93493
 -95.04273	 130.32174
 -95.31426	 130.69694
 -95.60563	 131.05929
 -95.91601	 131.40759
 -96.24449	 131.74070
 -96.59012	 132.05753
 -96.95186	 132.35705
 -97.32861	 132.63830
 -97.71923	 132.90040
 -98.12249	 133.14253
 -98.53716	 133.36394
 -98.96193	 133.56398
 -99.39547	 133.74206
 -99.83640	 133.89769
 -100.28332	 134.03045
 -100.73481	 134.14003
 -101.18942	 134.22618
 -101.64572	 134.28877
 -102.10222	 134.32773
 -102.55748	 134.34311
 -103.01002	 134.33503
 -103.45841	 134.30370
 -103.90121	 134.24944
 -104.33701	 134.17264
 -104.76442	 134.07378
 -105.18208	 133.95343
 -105.58868	 133.81225
 -105.98294	 133.65098
 -106.36363	 133.47042
 -106.72957	 133.27147
 -107.07964	 133.05509
 -107.41278	 132.82232
 -107.72800	 132.57426
 -108.02438	 132.31207
 -108.30106	 132.03698
 -108.55727	 131.75025
 -108.79232	 131.45321
 -109.00561	 131.14722
 -109.19662	 130.83369
 -109.36491	 130.51406
 -109.51014	 130.18978
 -109.63208	 129.86234
 -109.73058	 129.53324
 -109.80559	 129.20399
 -109.85714	 128.87609
 -109.88538	 128.55104
 -109.89055	 128.23035
 -109.87298	 127.91549
 -109.83310	 127.60791
 -109.77145	 127.30904
 -109.68862	 127.02026
 -109.58533	 126.74292
 -109.46235	 126.47832
 -109.32057	 126.22770
 -109.16093	 125.99225
 -108.98446	 125.77308
 -108.79225	 125.57125
 -108.58546	 125.38775
 -108.36530	 125.22346
 -108.13305	 125.07921
 -107.89004	 124.95573
 -107.63762	 124.85368
 -107.37721	 124.77361
 -107.11022	 124.71599
 -106.83812	 124.68119
 -106.56239	 124.66949
 -106.28451	 124.68107
 -106.00598	 124.71603
 -105.72829	 124.77435
 -105.45293	 124.85593
 -105.18137	 124.96058
 -104.91507	 125.08801
 -104.65547	 125.23784
 -104.40397	 125.40961
 -104.16193	 125.60276
 -103.93070	 125.81665
 -103.71154	 126.05058
 -103.50571	 126.30374
 -103.31437	 126.57527
 -103.13866	 126.86422
 -102.97964	 127.16960
 -102.83830	 127.49033
 -102.71556	 127.82529
 -102.61230	 128.17329
 -102.52928	 128.53312
 -102.46720	 128.90349
 -102.42669	 129.28310
 -102.40829	 129.67059
 -102.41245	 130.06459
 -102.43954	 130.46369
 -102.48985	 130.86647
 -102.56356	 131.27149
 -102.66079	 131.67732
 -102.78155	 132.08249
 -102.92576	 132.48556
 -103.09328	 132.88509
 -103.28384	 133.27965
 -103.49710	 133.66784
 -103.73266	 134.04825
 -103.98999	 134.41953
 -104.26850	 134.78036
 -104.56752	 135.12945
 -104.88631	 135.46555
 -105.22402	 135.78746
 -105.57977	 136.09405
 -105.95257	 136.38422
 -106.34140	 136.65696
 -106.74515	 136.91130
 -107.16268	 137.14636
 -107.59276	 137.36131
 -108.03415	 137.55543
 -108.48553	 137.72804
 -108.94557	 137.87857
 -109.41288	 138.00653
 -109.88607	 138.11151
 -110.36371	 138.19319
 -110.84435	 138.25133
 -111.32652	 138.28581
 -111.80877	 138.29656
 -112.28963	 138.28363
 -112.76765	 138.24716
 -113.24135	 138.18737
 -113.70933	 138.10458
 -114.17015	 137.99918
 -114.62244	 137.87168
 -115.06484	 137.72264
 -115.49603	 137.55273
 -115.91474	 137.36268
 -116.31976	 137.15334
 -116.70989	 136.92558
 -117.08404	 136.68037
 -117.44115	 136.41877
 -117.78022	 136.14186
 -118.10035	 135.85082
 -118.40070	 135.54686
 -118.68049	 135.23126
 -118.93904	 134.90534
 -119.17576	 134.57047
 -119.39014	 134.22803
 -119.58174	 133.87947
 -119.75024	 133.52624
 -119.89540	 133.16981
 -120.01707	 132.81169
 -120.11520	 132.45336
 -120.18984	 132.09633
 -120.24113	 131.74210
 -120.26932	 131.39215
 -120.27473	 131.04797
 -120.25779	 130.71098
 -120.21903	 130.38261
 -120.15905	 130.06426
 -120.07856	 129.75724
 -119.97835	 129.46287
 -119.85927	 129.18238
 -119.72228	 128.91697
 -119.56841	 128.66773
 -119.39873	 128.43574
 -119.21442	 128.22197
 -119.01668	 128.02732
 -118.80680	 127.85261
 -118.58610	 127.69859
 -118.35594	 127.56589
 -118.11773	 127.45508
 -117.87291	 127.36662
 -117.62294	 127.30090
 -117.36929	 127.25818
 -117.11347	 127.23865
 -116.85696	 127.24240
 -116.60128	 127.26941
 -116.34791	 127.31959
 -116.09833	 127.39273
 -115.85401	 127.48854
 -115.61637	 127.60663
 -115.38684	 127.74654
 -115.16678	 127.90771
 -114.95752	 128.08948
 -114.76034	 128.29115
 -114.57649	 128.51190
 -114.40714	 128.75086
 -114.25340	 129.00708
 -114.11635	 129.27956
 -113.99697	 129.56723
 -113.89618	 129.86894
 -113.81483	 130.18352
 -113.75370	 130.50974
 -113.71347	 130.84632
 -113.69477	 131.19194
 -113.69811	 131.54527
 -113.72396	 131.90491
 -113.77268	 132.26948
 -113.84453	 132.63755
 -113.93971	 133.00769
 -114.05831	 133.37846
 -114.20036	 133.74840
 -114.36576	 134.11609
 -114.55437	 134.48008
 -114.76592	 134.83896
 -115.00007	 135.19130
 -115.25640	 135.53575
 -115.53441	 135.87092
 -115.83349	 136.19552
 -116.15298	 136.50824
 -116.49212	 136.80785
 -116.85009	 137.09316
 -117.22599	 137.36302
 -117.61885	 137.61636
 -118.02763	 137.85213
 -118.45123	 138.06940
 -118.88850	 138.26726
 -119.33823	 138.44490
 -119.79916	 138.60158
 -120.26998	 138.73664
 -120.74934	 138.84950
 -121.23587	 138.93967
 -121.72815	 139.00673
 -122.22475	 139.05037
 -122.72423	 139.07035
 -123.22511	 139.06655
 -123.72593	 139.03891
 -124.22522	 138.98749
 -124.72150	 138.91241
 -125.21333	 138.81391
 -125.69926	 138.69231
 -126.17787	 138.54802
 -126.64779	 138.38154
 -127.10764	 138.19345
 -127.55613	 137.98443
 -127.99196	 137.75522
 -128.41393	 137.50666
 -128.82086	 137.23964
 -129.21164	 136.95514
 -129.58522	 136.65422
 -129.94062	 136.33797
 -130.27694	 136.00756
 -130.59333	 135.66423
 -130.88904	 135.30924
 -131.16340	 134.94392
 -131.41581	 134.56963
 -131.64577	 134.18775
 -131.85286	 133.79973
 -132.03676	 133.40702
 -132.19723	 133.01107
 -132.33414	 132.61339
 -132.44743	 132.21545
 -132.53716	 131.81876
 -132.60347	 131.42479
 -132.64660	 131.03503
 -132.66688	 130.65094
 -132.66473	 130.27395
 -132.64068	 129.90548
 -132.59532	 129.54690
 -132.52936	 129.19954
 -132.44358	 128.86470
 -132.33882	 128.54360
 -132.21604	 128.23743
 -132.07625	 127.94732
 -131.92053	 127.67429
 -131.75004	 127.41935
 -131.56598	 127.18339
 -131.36963	 126.96723
 -131.16230	 126.77161
 -130.94536	 126.59719
 -130.72021	 126.44453
 -130.48829	 126.31410
 -130.25105	 126.20628
 -130.00999	 126.12135
 -129.76660	 126.05950
 -129.52238	 126.02082
 -129.27883	 126.00530
 -129.03746	 126.01283
 -128.79975	 126.04323
 -128.56716	 126.09618
 -128.34116	 126.17132
 -128.12314	 126.26817
 -127.91448	 126.38615
 -127.71653	 126.52463
 -127.53056	 126.68288
 -127.35783	 126.86008
 -127.19951	 127.05535
 -127.05672	 127.26775
 -126.93052	 127.49625
 -126.82191	 127.73977
 -126.73180	 127.99719
 -126.66104	 128.26730
 -126.61039	 128.54887
 -126.58054	 128.84063
 -126.57210	 129.14124
 -126.58560	 129.44938
 -126.62148	 129.76365
 -126.68009	 130.08266
 -126.76169	 130.40499
 -126.86647	 130.72922
 -126.99453	 131.05389
 -127.14585	 131.37759
 -127.32038	 131.69886
 -127.51793	 132.01629
 -127.73825	 132.32845
 -127.98100	 132.63395
 -128.24574	 132.93141
 -128.53198	 133.21950
 -128.83913	 133.49689
 -129.16650	 133.76230
 -129.51336	 134.01451
 -129.87888	 134.25233
 -130.26217	 134.47462
 -130.66226	 134.68029
 -131.07812	 134.86834
 -131.50866	 135.03779
 -131.95273	 135.18776
 -132.40912	 135.31744
 -132.87658	 135.42607
 -133.35381	 135.51300
 -133.83945	 135.57764
 -134.33214	 135.61949
 -134.83045	 135.63814
 -135.33297	 135.63327
 -135.83822	 135.60463
 -136.34476	 135.55210
 -136.85108	 135.47562
 -137.35573	 135.37522
 -137.85723	 135.25106
 -138.35410	 135.10336
 -138.84491	 134.93243
 -139.32823	 134.73870
 -139.80266	 134.52266
 -140.26684	 134.28491
 -140.71945	 134.02612
 -141.15920	 133.74705
 -141.58486	 133.44853
 -141.99527	 133.13149
 -142.38930	 132.79690
 -142.76592	 132.44583
 -143.12414	 132.07938
 -143.46305	 131.69874
 -143.78182	 131.30515
 -144.07970	 130.89987
 -144.35602	 130.48425
 -144.61020	 130.05964
 -144.84174	 129.62745
 -145.05022	 129.18911
 -145.23534	 128.74606
 -145.39687	 128.29978
 -145.53468	 127.85174
 -145.64872	 127.40344
 -145.73905	 126.95634
 -145.80582	 126.51194
 -145.84927	 126.07170
 -145.86973	 125.63706
 -145.86763	 125.20946
 -145.84348	 124.79029
 -145.79788	 124.38091
 -145.73152	 123.98265
 -145.64516	 123.59677
 -145.53966	 123.22452
 -145.41594	 122.86705
 -145.27500	 122.52548
 -145.11792	 122.20085
 -144.94582	 121.89414
 -144.75991	 121.60625
 -144.56143	 121.33801
 -144.35168	 121.09014
 -144.13203	 120.86333
 -143.90385	 120.65812
 -143.66857	 120.47501
 -143.42765	 120.31438
 -143.18255	 120.17652
 -142.93478	 120.06163
 -142.68582	 119.96982
 -142.43718	 119.90108
 -142.19037	 119.85532
 -141.94686	 119.83236
 -141.70815	 119.83191
 -141.47567	 119.85360
 -141.25086	 119.89695
 -141.03509	 119.96141
 -140.82972	 120.04633
 -140.63604	 120.15099
 -140.45532	 120.27457
 -140.28873	 120.41619
 -140.13742	 120.57489
 -140.00245	 120.74965
 -139.88481	 120.93938
 -139.78545	 121.14294
 -139.70520	 121.35912
 -139.64483	 121.58669
 -139.60505	 121.82435
 -139.58645	 122.07078
 -139.58955	 122.32461
 -139.61480	 122.58448
 -139.66254	 122.84896
 -139.73303	 123.11664
 -139.82645	 123.38608
 -139.94288	 123.65586
 -140.08232	 123.92453
 -140.24468	 124.19066
 -140.42978	 124.45282
 -140.63736	 124.70962
 -140.86708	 124.95965
 -141.11849	 125.20157
 -141.39109	 125.43403
 -141.68430	 125.65573
 -141.99742	 125.86542
 -142.32974	 126.06186
 -142.68042	 126.24389
 -143.04857	 126.41037
 -143.43325	 126.56025
 -143.83344	 126.69250
 -144.24805	 126.80619
 -144.67594	 126.90042
 -145.11592	 126.97439
 -145.56675	 127.02735
 -146.02715	 127.05865
 -146.49578	 127.06768
 -146.97127	 127.05395
 -147.45223	 127.01705
 -147.93724	 126.95663
 -148.42484	 126.87245
 -148.91358	 126.76436
 -149.40198	 126.63229
 -149.88857	 126.47628
 -150.37186	 126.29644
 -150.85040	 126.09300
 -151.32272	 125.86626
 -151.78739	 125.61663
 -152.24300	 125.34460
 -152.68818	 125.05074
 -153.12158	 124.73574
 -153.54191	 124.40035
 -153.94793	 124.04540
 -154.33844	 123.67182
 -154.71232	 123.28059
 -155.06850	 122.87278
 -155.40599	 122.44952
 -155.72387	 122.01199
 -156.02129	 121.56146
 -156.29750	 121.09920
 -156.55182	 120.62658
 -156.78367	 120.14496
 -156.99255	 119.65577
 -157.17805	 119.16045
 -157.33987	 118.66047
 -157.47778	 118.15731
 -157.59166	 117.65245
 -157.68147	 117.14740
 -157.74730	 116.64363
 -157.78928	 116.14264
 -157.80769	 115.64588
 -157.80285	 115.15481
 -157.77520	 114.67084
 -157.72526	 114.19536
 -157.65364	 113.72972
 -157.56102	 113.27524
 -157.44817	 112.83318
 -157.31594	 112.40475
 -157.16524	 111.99110
 -156.99707	 111.59333
 -156.81248	 111.21248
 -156.61258	 110.84950
 -156.39856	 110.50529
 -156.17164	 110.18067
 -155.93310	 109.87636
 -155.68427	 109.59303
 -155.42649	 109.33125
 -155.16118	 109.09150
 -154.88976	 108.87419
 -154.61367	 108.67960
 -154.33438	 108.50796
 -154.05337	 108.35939
 -153.77211	 108.23390
 -153.49210	 108.13144
 -153.21481	 108.05184
 -152.94171	 107.99484
 -152.67423	 107.96008
 -152.41380	 107.94714
 -152.16182	 107.95547
 -151.91963	 107.98445
 -151.68855	 108.03337
 -151.46984	 108.10145
 -151.26471	 108.18782
 -151.07432	 108.29153
 -150.89974	 108.41157
 -150.74201	 108.54686
 -150.60207	 108.69625
 -150.48079	 108.85854
 -150.37896	 109.03249
 -150.29730	 109.21679
 -150.23644	 109.41011
 -150.19690	 109.61107
 -150.17915	 109.81828
 -150.18354	 110.03031
 -150.21033	 110.24573
 -150.25972	 110.46308
 -150.33178	 110.68091
 -150.42652	 110.89777
 -150.54383	 111.11221
 -150.68354	 111.32280
 -150.84537	 111.52812
 -151.02897	 111.72678
 -151.23390	 111.91741
 -151.45963	 112.09867
 -151.70557	 112.26927
 -151.97104	 112.42795
 -152.25527	 112.57349
 -152.55746	 112.70475
 -152.87671	 112.82060
 -153.21207	 112.92000
 -153.56251	 113.00195
 -153.92696	 113.06552
 -154.30429	 113.10984
 -154.69333	 113.13413
 -155.09284	 113.13765
 -155.50157	 113.11977
 -155.91819	 113.07990
 -156.34137	 113.01755
 -156.76974	 112.93231
 -157.20189	 112.82385
 -157.63642	 112.69193
 -158.07188	 112.53638
 -158.50684	 112.35714
 -158.93983	 112.15421
 -159.36940	 111.92771
 -159.79412	 111.67784
 -160.21253	 111.40487
 -160.62322	 111.10919
 -161.02479	 110.79126
 -161.41585	 110.45163
 -161.79509	 110.09095
 -162.16117	 109.70994
 -162.51287	 109.30942
 -162.84896	 108.89028
 -163.16830	 108.45349
 -163.46979	 108.00009
 -163.75242	 107.53121
 -164.01525	 107.04801
 -164.25739	 106.55176
 -164.47805	 106.04374
 -164.67654	 105.52531
 -164.85223	 104.99786
 -165.00460	 104.46282
 -165.13321	 103.92167
 -165.23775	 103.37589
 -165.31796	 102.82698
 -165.37372	 102.27648
 -165.40498	 101.72590
 -165.41181	 101.17677
 -165.39437	 100.63060
 -165.35291	 100.08889
 -165.28779	 99.55311
 -165.19945	 99.02470
 -165.08843	 98.50509
 -164.95536	 97.99564
 -164.80094	 97.49767
 -164.62597	 97.01246
 -164.43131	 96.54123
 -164.21790	 96.08513
 -163.98675	 95.64527
 -163.73893	 95.22266
 -163.47557	 94.81826
 -163.19786	 94.43294
 -162.90703	 94.06752
 -162.60435	 93.72272
 -162.29116	 93.39917
 -161.96879	 93.09743
 -161.63864	 92.81798
 -161.30211	 92.56120
 -160.96062	 92.32738
 -160.61561	 92.11674
 -160.26854	 91.92940
 -159.92085	 91.76538
 -159.57400	 91.62463
 -159.22942	 91.50699
 -158.88856	 91.41224
 -158.55281	 91.34005
 -158.22359	 91.29000
 -157.90225	 91.26159
 -157.59012	 91.25425
 -157.28851	 91.26730
 -156.99865	 91.30001
 -156.72176	 91.35154
 -156.45899	 91.42101
 -156.21143	 91.50744
 -155.98012	 91.60979
 -155.76601	 91.72696
 -155.57001	 91.85779
 -155.39294	 92.00105
 -155.23554	 92.15549
 -155.09847	 92.31978
 -154.98231	 92.49257
 -154.88755	 92.67246
 -154.81459	 92.85804
 -154.76375	 93.04786
 -154.73523	 93.24047
 -154.72916	 93.43439
 -154.74558	 93.62816
 -154.78441	 93.82028
 -154.84550	 94.00931
 -154.92861	 94.19379
 -155.03339	 94.37230
 -155.15941	 94.54342
 -155.30616	 94.70579
 -155.47303	 94.85808
 -155.65934	 94.99900
 -155.86434	 95.12729
 -156.08718	 95.24179
 -156.32696	 95.34134
 -156.58271	 95.42488
 -156.85340	 95.49141
 -157.13792	 95.53998
 -157.43514	 95.56973
 -157.74385	 95.57985
 -158.06282	 95.56964
 -158.39077	 95.53846
 -158.72638	 95.48574
 -159.06830	 95.41101
 -159.41517	 95.31386
 -159.76559	 95.19400
 -160.11816	 95.05119
 -160.47145	 94.88530
 -160.82405	 94.69627
 -161.17452	 94.48413
 -161.52145	 94.24900
 -161.86342	 93.99108
 -162.19902	 93.71067
 -162.52687	 93.40813
 -162.84562	 93.08393
 -163.15391	 92.73860
 -163.45046	 92.37277
 -163.73399	 91.98715
 -164.00328	 91.58250
 -164.25714	 91.15970
 -164.49446	 90.71967
 -164.71416	 90.26342
 -164.91522	 89.79202
 -165.09671	 89.30660
 -165.25774	 88.80837
 -165.39752	 88.29857
 -165.51532	 87.77853
 -165.61050	 87.24958
 -165.68251	 86.71315
 -165.73087	 86.17065
 -165.75521	 85.62356
 -165.75526	 85.07338
 -165.73083	 84.52162
 -165.68184	 83.96980
 -165.60831	 83.41945
 -165.51035	 82.87210
 -165.38817	 82.32928
 -165.24210	 81.79249
 -165.07255	 81.26320
 -164.88004	 80.74288
 -164.66517	 80.23294
 -164.42863	 79.73474
 -164.17122	 79.24962
 -163.89380	 78.77883
 -163.59733	 78.32357
 -163.28283	 77.88500
 -162.95140	 77.46417
 -162.60420	 77.06208
 -162.24244	 76.67963
 -161.86740	 76.31765
 -161.48040	 75.97689
 -161.08279	 75.65799
 -160.67596	 75.36153
 -160.26135	 75.08798
 -159.84038	 74.83771
 -159.41453	 74.61101
 -158.98525	 74.40808
 -158.55402	 74.22903
 -158.12232	 74.07386
 -157.69161	 73.94249
 -157.26334	 73.83476
 -156.83895	 73.75041
 -156.41984	 73.68909
 -156.00741	 73.65037
 -155.60300	 73.63375
 -155.20793	 73.63863
 -154.82348	 73.66435
 -154.45088	 73.71016
 -154.09132	 73.77524
 -153.74590	 73.85872
 -153.41572	 73.95964
 -153.10179	 74.07698
 -152.80504	 74.20969
 -152.52637	 74.35662
 -152.26658	 74.51659
 -152.02641	 74.68839
 -151.80653	 74.87074
 -151.60752	 75.06232
 -151.42988	 75.26180
 -151.27403	 75.46779
 -151.14030	 75.67889
 -151.02895	 75.89369
 -150.94014	 76.11074
 -150.87393	 76.32860
 -150.83030	 76.54582
 -150.80915	 76.76094
 -150.81027	 76.97254
 -150.83337	 77.17917
 -150.87806	 77.37943
 -150.94389	 77.57193
 -151.03028	 77.75532
 -151.13661	 77.92828
 -151.26213	 78.08954
 -151.40605	 78.23786
 -151.56748	 78.37206
 -151.74548	 78.49104
 -151.93900	 78.59372
 -152.14697	 78.67914
 -152.36823	 78.74636
 -152.60158	 78.79454
 -152.84575	 78.82293
 -153.09946	 78.83083
 -153.36136	 78.81766
 -153.63007	 78.78289
 -153.90420	 78.72611
 -154.18231	 78.64698
 -154.46298	 78.54525
 -154.74473	 78.42078
 -155.02613	 78.27351
 -155.30570	 78.10346
 -155.58201	 77.91076
 -155.85362	 77.69562
 -156.11910	 77.45834
 -156.37705	 77.19930
 -156.62611	 76.91899
 -156.86494	 76.61796
 -157.09224	 76.29684
 -157.30675	 75.95635
 -157.50726	 75.59730
 -157.69261	 75.22054
 -157.86169	 74.82701
 -158.01346	 74.41772
 -158.14692	 73.99373
 -158.26117	 73.55617
 -158.35536	 73.10624
 -158.42870	 72.64515
 -158.48051	 72.17420
 -158.51017	 71.69471
 -158.51713	 71.20805
 -158.50094	 70.71562
 -158.46125	 70.21885
 -158.39777	 69.71918
 -158.31032	 69.21810
 -158.19881	 68.71707
 -158.06324	 68.21760
 -157.90369	 67.72117
 -157.72037	 67.22927
 -157.51356	 66.74337
 -157.28363	 66.26494
 -157.03105	 65.79539
 -156.75640	 65.33615
 -156.46032	 64.88857
 -156.14356	 64.45398
 -155.80695	 64.03366
 -155.45141	 63.62882
 -155.07791	 63.24063
 -154.68752	 62.87017
 -154.28138	 62.51849
 -153.86069	 62.18651
 -153.42671	 61.87512
 -152.98074	 61.58508
 -152.52414	 61.31711
 -152.05833	 61.07180
 -151.58472	 60.84967
 -151.10479	 60.65113
 -150.62003	 60.47650
 -150.13192	 60.32601
 -149.64198	 60.19978
 -149.15172	 60.09785
 -148.66264	 60.02014
 -148.17624	 59.96649
 -147.69398	 59.93664
 -147.21732	 59.93024
 -146.74768	 59.94685
 -146.28645	 59.98596
 -145.83497	 60.04694
 -145.39455	 60.12911
 -144.96643	 60.23169
 -144.55183	 60.35386
 -144.15187	 60.49469
 -143.76763	 60.65322
 -143.40014	 60.82839
 -143.05034	 61.01913
 -142.71910	 61.22428
 -142.40723	 61.44264
 -142.11546	 61.67297
 -141.84444	 61.91400
 -141.59473	 62.16440
 -141.36683	 62.42284
 -141.16115	 62.68794
 -140.97800	 62.95831
 -140.81763	 63.23254
 -140.68018	 63.50921
 -140.56573	 63.78689
 -140.47426	 64.06416
 -140.40565	 64.33959
 -140.35971	 64.61176
 -140.33617	 64.87926
 -140.33466	 65.14071
 -140.35473	 65.39475
 -140.39584	 65.64005
 -140.45738	 65.87528
 -140.53865	 66.09920
 -140.63889	 66.31059
 -140.75723	 66.50826
 -140.89275	 66.69110
 -141.04447	 66.85804
 -141.21132	 67.00809
 -141.39218	 67.14030
 -141.58587	 67.25382
 -141.79116	 67.34786
 -142.00676	 67.42169
 -142.23134	 67.47470
 -142.46353	 67.50634
 -142.70195	 67.51614
 -142.94514	 67.50374
 -143.19167	 67.46886
 -143.44007	 67.41131
 -143.68886	 67.33100
 -143.93655	 67.22792
 -144.18169	 67.10218
 -144.42278	 66.95396
 -144.65838	 66.78355
 -144.88706	 66.59131
 -145.10741	 66.37772
 -145.31806	 66.14332
 -145.51767	 65.88875
 -145.70495	 65.61473
 -145.87866	 65.32206
 -146.03761	 65.01163
 -146.18066	 64.68437
 -146.30676	 64.34132
 -146.41490	 63.98355
 -146.50415	 63.61222
 -146.57366	 63.22851
 -146.62264	 62.83369
 -146.65040	 62.42905
 -146.65633	 62.01593
 -146.63990	 61.59571
 -146.60066	 61.16980
 -146.53826	 60.73962
 -146.45243	 60.30662
 -146.34301	 59.87229
 -146.20992	 59.43808
 -146.05316	 59.00548
 -145.87285	 58.57596
 -145.66918	 58.15099
 -145.44245	 57.73204
 -145.19302	 57.32052
 -144.92139	 56.91786
 -144.62809	 56.52542
 -144.31379	 56.14456
 -143.97922	 55.77658
 -143.62518	 55.42273
 -143.25256	 55.08421
 -142.86235	 54.76216
 -142.45557	 54.45767
 -142.03334	 54.17176
 -141.59682	 53.90536
 -141.14726	 53.65934
 -140.68593	 53.43449
 -140.21416	 53.23151
 -139.73334	 53.05102
 -139.24488	 52.89355
 -138.75022	 52.75953
 -138.25084	 52.64931
 -137.74823	 52.56312
 -137.24388	 52.50112
 -136.73931	 52.46336
 -136.23602	 52.44980
 -135.73551	 52.46030
 -135.23927	 52.49462
 -134.74876	 52.55243
 -134.26542	 52.63330
 -133.79065	 52.73673
 -133.32583	 52.86210
 -132.87228	 53.00875
 -132.43128	 53.17590
 -132.00404	 53.36270
 -131.59174	 53.56825
 -131.19547	 53.79155
 -130.81628	 54.03156
 -130.45511	 54.28716
 -130.11287	 54.55719
 -129.79038	 54.84044
 -129.48836	 55.13564
 -129.20748	 55.44150
 -128.94831	 55.75667
 -128.71134	 56.07980
 -128.49697	 56.40949
 -128.30553	 56.74434
 -128.13724	 57.08292
 -127.99225	 57.42380
 -127.87062	 57.76554
 -127.77231	 58.10671
 -127.69721	 58.44587
 -127.64511	 58.78160
 -127.61572	 59.11251
 -127.60868	 59.43720
 -127.62352	 59.75433
 -127.65970	 60.06256
 -127.71661	 60.36059
 -127.79354	 60.64718
 -127.88974	 60.92112
 -128.00434	 61.18124
 -128.13644	 61.42643
 -128.28505	 61.65564
 -128.44913	 61.86787
 -128.62756	 62.06221
 -128.81918	 62.23778
 -129.02277	 62.39381
 -129.23707	 62.52958
 -129.46076	 62.64447
 -129.69248	 62.73791
 -129.93086	 62.80944
 -130.17448	 62.85868
 -130.42190	 62.88535
 -130.67166	 62.88924
 -130.92229	 62.87024
 -131.17231	 62.82834
 -131.42026	 62.76361
 -131.66465	 62.67622
 -131.90402	 62.56645
 -132.13694	 62.43465
 -132.36198	 62.28126
 -132.57776	 62.10682
 -132.78292	 61.91197
 -132.97616	 61.69740
 -133.15620	 61.46393
 -133.32185	 61.21242
 -133.47193	 60.94382
 -133.60537	 60.65915
 -133.72115	 60.35951
 -133.81830	 60.04604
 -133.89596	 59.71997
 -133.95333	 59.38255
 -133.98969	 59.03509
 -134.00442	 58.67895
 -133.99697	 58.31553
 -133.96691	 57.94624
 -133.91386	 57.57254
 -133.83756	 57.19589
 -133.73784	 56.81778
 -133.61463	 56.43968
 -133.46793	 56.06310
 -133.29787	 55.68952
 -133.10464	 55.32041
 -132.88855	 54.95724
 -132.64999	 54.60144
 -132.38943	 54.25441
 -132.10745	 53.91755
 -131.80470	 53.59218
 -131.48192	 53.27959
 -131.13992	 52.98105
 -130.77961	 52.69772
 -130.40194	 52.43076
 -130.00797	 52.18122
 -129.59880	 51.95012
 -129.17558	 51.73837
 -128.73955	 51.54684
 -128.29199	 51.37630
 -127.83421	 51.22745
 -127.36757	 51.10090
 -126.89349	 50.99716
 -126.41339	 50.91667
 -125.92874	 50.85977
 -125.44099	 50.82671
 -124.95165	 50.81764
 -124.46220	 50.83261
 -123.97415	 50.87160
 -123.48898	 50.93446
 -123.00817	 51.02097
 -122.53318	 51.13082
 -122.06544	 51.26358
 -121.60637	 51.41876
 -121.15732	 51.59577
 -120.71963	 51.79393
 -120.29458	 52.01249
 -119.88340	 52.25061
 -119.48725	 52.50737
 -119.10726	 52.78181
 -118.74446	 53.07287
 -118.39984	 53.37944
 -118.07429	 53.70035
 -117.76864	 54.03439
 -117.48364	 54.38029
 -117.21995	 54.73674
 -116.97816	 55.10240
 -116.75876	 55.47589
 -116.56216	 55.85581
 -116.38868	 56.24075
 -116.23856	 56.62925
 -116.11194	 57.01988
 -116.00887	 57.41120
 -115.92932	 57.80174
 -115.87316	 58.19008
 -115.84019	 58.57478
 -115.83010	 58.95443
 -115.84252	 59.32764
 -115.87698	 59.69305
 -115.93293	 60.04933
 -116.00974	 60.39518
 -116.10671	 60.72935
 -116.22306	 61.05063
 -116.35793	 61.35786
 -116.51040	 61.64994
 -116.67950	 61.92582
 -116.86415	 62.18452
 -117.06327	 62.42510
 -117.27567	 62.64673
 -117.50015	 62.84862
 -117.73543	 63.03007
 -117.98022	 63.19044
 -118.23317	 63.32921
 -118.49289	 63.44589
 -118.75799	 63.54012
 -119.02702	 63.61162
 -119.29855	 63.66016
 -119.57111	 63.68566
 -119.84323	 63.68808
 -120.11345	 63.66751
 -120.38029	 63.62411
 -120.64231	 63.55813
 -120.89806	 63.46994
 -121.14614	 63.35996
 -121.38514	 63.22874
 -121.61373	 63.07688
 -121.83058	 62.90510
 -122.03443	 62.71419
 -122.22405	 62.50501
 -122.39830	 62.27850
 -122.55607	 62.03569
 -122.69633	 61.77767
 -122.81811	 61.50558
 -122.92054	 61.22065
 -123.00280	 60.92414
 -123.06417	 60.61736
 -123.10401	 60.30169
 -123.12178	 59.97852
 -123.11700	 59.64928
 -123.08932	 59.31543
 -123.03847	 58.97845
 -122.96427	 58.63985
 -122.86664	 58.30111
 -122.74559	 57.96374
 -122.60124	 57.62924
 -122.43380	 57.29909
 -122.24357	 56.97477
 -122.03094	 56.65772
 -121.79641	 56.34937
 -121.54055	 56.05108
 -121.26402	 55.76421
 -120.96757	 55.49005
 -120.65202	 55.22986
 -120.31828	 54.98481
 -119.96733	 54.75604
 -119.60021	 54.54461
 -119.21803	 54.35153
 -118.82197	 54.17772
 -118.41325	 54.02402
 -117.99315	 53.89120
 -117.56299	 53.77995
 -117.12415	 53.69087
 -116.67801	 53.62446
 -116.22600	 53.58117
 -115.76958	 53.56131
 -115.31022	 53.56512
 -114.84939	 53.59277
 -114.38859	 53.64429
 -113.92929	 53.71964
 -113.47299	 53.81870
 -113.02115	 53.94123
 -112.57522	 54.08692
 -112.13663	 54.25534
 -111.70677	 54.44602
 -111.28702	 54.65835
 -110.87869	 54.89167
 -110.48305	 55.14522
 -110.10135	 55.41817
 -109.73474	 55.70962
 -109.38433	 56.01860
 -109.05118	 56.34405
 -108.73626	 56.68487
 -108.44047	 57.03990
 -108.16465	 57.40792
 -107.90954	 57.78766
 -107.67581	 58.17781
 -107.46405	 58.57704
 -107.27475	 58.98396
 -107.10833	 59.39716
 -106.96512	 59.81523
 -106.84534	 60.23671
 -106.74914	 60.66017
 -106.67658	 61.08413
 -106.62761	 61.50716
 -106.60212	 61.92780
 -106.59988	 62.34461
 -106.62061	 62.75619
 -106.66390	 63.16112
 -106.72929	 63.55805
 -106.81622	 63.94564
 -106.92405	 64.32260
 -107.05208	 64.68766
 -107.19952	 65.03961
 -107.36550	 65.37731
 -107.54910	 65.69964
 -107.74932	 66.00556
 -107.96510	 66.29409
 -108.19533	 66.56430
 -108.43884	 66.81536
 -108.69440	 67.04650
 -108.96076	 67.25700
 -109.23659	 67.44626
 -109.52057	 67.61372
 -109.81130	 67.75895
 -110.10738	 67.88156
 -110.40739	 67.98128
 -110.70987	 68.05791
 -111.01338	 68.11134
 -111.31646	 68.14156
 -111.61763	 68.14865
 -111.91543	 68.13278
 -112.20843	 68.09419
 -112.49519	 68.03326
 -112.77429	 67.95041
 -113.04436	 67.84617
 -113.30405	 67.72117
 -113.55205	 67.57610
 -113.78709	 67.41175
 -114.00795	 67.22899
 -114.21349	 67.02876
 -114.40260	 66.81207
 -114.57424	 66.58001
 -114.72746	 66.33373
 -114.86137	 66.07444
 -114.97515	 65.80342
 -115.06808	 65.52197
 -115.13951	 65.23147
 -115.18890	 64.93332
 -115.21578	 64.62895
 -115.21978	 64.31983
 -115.20062	 64.00744
 -115.15813	 63.69328
 -115.09223	 63.37887
 -115.00293	 63.06571
 -114.89034	 62.75531
 -114.75468	 62.44916
 -114.59625	 62.14875
 -114.41545	 61.85552
 -114.21277	 61.57091
 -113.98879	 61.29629
 -113.74419	 61.03303
 -113.47971	 60.78242
 -113.19619	 60.54571
 -112.89454	 60.32410
 -112.57575	 60.11871
 -112.24087	 59.93062
 -111.89102	 59.76082
 -111.52738	 59.61022
 -111.15118	 59.47968
 -110.76372	 59.36995
 -110.36631	 59.28172
 -109.96032	 59.21558
 -109.54716	 59.17203
 -109.12826	 59.15149
 -108.70507	 59.15429
 -108.27905	 59.18066
 -107.85170	 59.23073
 -107.42448	 59.30455
 -106.99888	 59.40207
 -106.57639	 59.52316
 -106.15846	 59.66757
 -105.74654	 59.83499
 -105.34205	 60.02500
 -104.94638	 60.23709
 -104.56089	 60.47068
 -104.18689	 60.72510
 -103.82566	 60.99959
 -103.47841	 61.29331
 -103.14630	 61.60538
 -102.83046	 61.93480
 -102.53190	 62.28054
 -102.25162	 62.64150
 -101.99050	 63.01650
 -101.74939	 63.40434
 -101.52901	 63.80376
 -101.33005	 64.21343
 -101.15308	 64.63203
 -100.99861	 65.05816
 -100.86704	 65.49043
 -100.75870	 65.92741
 -100.67383	 66.36766
 -100.61256	 66.80972
 -100.57495	 67.25214
 -100.56095	 67.69346
 -100.57045	 68.13222
 -100.60323	 68.56700
 -100.65897	 68.99636
 -100.73730	 69.41892
 -100.83772	 69.83329
 -100.95969	 70.23815
 -101.10255	 70.63218
 -101.26560	 71.01415
 -101.44803	 71.38282
 -101.64898	 71.73706
 -101.86751	 72.07574
 -102.10263	 72.39784
 -102.35326	 72.70236
 -102.61828	 72.98840
 -102.89652	 73.25511
 -103.18675	 73.50172
 -103.48770	 73.72755
 -103.79806	 73.93197
 -104.11647	 74.11446
 -104.44156	 74.27457
 -104.77193	 74.41192
 -105.10613	 74.52626
 -105.44274	 74.61738
 -105.78028	 74.68519
 -106.11732	 74.72968
 -106.45237	 74.75094
 -106.78399	 74.74913
 -107.11074	 74.72453
 -107.43119	 74.67748
 -107.74393	 74.60843
 -108.04759	 74.51792
 -108.34083	 74.40655
 -108.62233	 74.27504
 -108.89085	 74.12416
 -109.14517	 73.95479
 -109.38414	 73.76787
 -109.60665	 73.56440
 -109.81170	 73.34547
 -109.99830	 73.11224
 -110.16558	 72.86592
 -110.31274	 72.60776
 -110.43903	 72.33909
 -110.54382	 72.06128
 -110.62656	 71.77572
 -110.68679	 71.48385
 -110.72413	 71.18713
 -110.73831	 70.88707
 -110.72915	 70.58514
 -110.69658	 70.28288
 -110.64060	 69.98179
 -110.56133	 69.68339
 -110.45899	 69.38916
 -110.33388	 69.10061
 -110.18640	 68.81918
 -110.01705	 68.54630
 -109.82641	 68.28337
 -109.61516	 68.03175
 -109.38406	 67.79274
 -109.13394	 67.56759
 -108.86574	 67.35749
 -108.58043	 67.16359
 -108.27908	 66.98694
 -107.96283	 66.82855
 -107.63285	 66.68933
 -107.29038	 66.57012
 -106.93673	 66.47169
 -106.57322	 66.39471
 -106.20122	 66.33976
 -105.82215	 66.30735
 -105.43744	 66.29788
 -105.04854	 66.31168
 -104.65693	 66.34897
 -104.26408	 66.40987
 -103.87148	 66.49443
 -103.48062	 66.60259
 -103.09296	 66.73420
 -102.70996	 66.88902
 -102.33307	 67.06671
 -101.96371	 67.26687
 -101.60326	 67.48897
 -101.25307	 67.73242
 -100.91445	 67.99655
 -100.58866	 68.28060
 -100.27692	 68.58373
 -99.98039	 68.90505
 -99.70017	 69.24356
 -99.43728	 69.59823
 -99.19270	 69.96796
 -98.96733	 70.35158
 -98.76198	 70.74787
 -98.57739	 71.15558
 -98.41424	 71.57339
 -98.27310	 71.99997
 -98.15446	 72.43393
 -98.05874	 72.87387
 -97.98625	 73.31836
 -97.93722	 73.76597
 -97.91180	 74.21524
 -97.91004	 74.66471
 -97.93189	 75.11292
 -97.97722	 75.55843
 -98.04581	 75.99979
 -98.13737	 76.43558
 -98.25148	 76.86440
 -98.38766	 77.28489
 -98.54536	 77.69569
 -98.72393	 78.09552
 -98.92264	 78.48311
 -99.14069	 78.85725
 -99.37721	 79.21679
 -99.63126	 79.56061
 -99.90182	 79.88769
 -100.18784	 80.19704
 -100.48816	 80.48775
 -100.80163	 80.75899
 -101.12700	 81.00998
 -101.46299	 81.24004
 -101.80829	 81.44857
 -102.16155	 81.63503
 -102.52139	 81.79898
 -102.88638	 81.94007
 -103.25511	 82.05803
 -103.62612	 82.15268
 -103.99797	 82.22392
 -104.36919	 82.27175
 -104.73833	 82.29627
 -105.10393	 82.29766
 -105.46455	 82.27618
 -105.81878	 82.23219
 -106.16520	 82.16615
 -106.50246	 82.07859
 -106.82920	 81.97013
 -107.14414	 81.84148
 -107.44602	 81.69342
 -107.73364	 81.52683
 -108.00585	 81.34263
 -108.26155	 81.14186
 -108.49973	 80.92559
 -108.71943	 80.69497
 -108.91977	 80.45121
 -109.09995	 80.19558
 -109.25924	 79.92939
 -109.39700	 79.65400
 -109.51269	 79.37082
 -109.60584	 79.08128
 -109.67608	 78.78684
 -109.72315	 78.48900
 -109.74687	 78.18925
 -109.74715	 77.88911
 -109.72402	 77.59009
 -109.67759	 77.29371
 -109.60808	 77.00146
 -109.51579	 76.71483
 -109.40113	 76.43528
 -109.26459	 76.16425
 -109.10678	 75.90313
 -108.92835	 75.65327
 -108.73009	 75.41599
 -108.51284	 75.19254
 -108.27751	 74.98411
 -108.02511	 74.79185
 -107.75671	 74.61682
 -107.47344	 74.46001
 -107.17650	 74.32235
 -106.86713	 74.20467
 -106.54663	 74.10773
 -106.21634	 74.03220
 -105.87765	 73.97867
 -105.53196	 73.94763
 -105.18071	 73.93949
 -104.82538	 73.95455
 -104.46742	 73.99303
 -104.10832	 74.05506
 -103.74957	 74.14067
 -103.39266	 74.24979
 -103.03905	 74.38226
 -102.69020	 74.53784
 -102.34756	 74.71619
 -102.01254	 74.91687
 -101.68651	 75.13938
 -101.37084	 75.38310
 -101.06681	 75.64737
 -100.77569	 75.93141
 -100.49869	 76.23439
 -100.23695	 76.55539
 -99.99158	 76.89344
 -99.76359	 77.24750
 -99.55395	 77.61644
 -99.36355	 77.99912
 -99.19320	 78.39431
 -99.04364	 78.80075
 -98.91553	 79.21714
 -98.80944	 79.64213
 -98.72585	 80.07434
 -98.66518	 80.51238
 -98.62774	 80.95481
 -98.61376	 81.40020
 -98.62337	 81.84709
 -98.65661	 82.29404
 -98.71345	 82.73957
 -98.79375	 83.18224
 -98.89728	 83.62062
 -99.02374	 84.05327
 -99.17273	 84.47881
 -99.34375	 84.89585
 -99.53625	 85.30307
 -99.74956	 85.69915
 -99.98296	 86.08285
 -100.23565	 86.45295
 -100.50675	 86.80829
 -100.79530	 87.14778
 -101.10030	 87.47038
 -101.42067	 87.77510
 -101.75527	 88.06104
 -102.10291	 88.32737
 -102.46236	 88.57332
 -102.83234	 88.79821
 -103.21152	 89.00144
 -103.59854	 89.18249
 -103.99202	 89.34092
 -104.39054	 89.47638
 -104.79267	 89.58861
 -105.19697	 89.67744
 -105.60198	 89.74278
 -106.00624	 89.78463
 -106.40828	 89.80311
 -106.80667	 89.79839
 -107.19996	 89.77074
 -107.58673	 89.72055
 -107.96559	 89.64826
 -108.33517	 89.55441
 -108.69413	 89.43964
 -109.04120	 89.30465
 -109.37511	 89.15023
 -109.69467	 88.97725
 -109.99874	 88.78666
 -110.28624	 88.57947
 -110.55615	 88.35677
 -110.80752	 88.11970
 -111.03947	 87.86948
 -111.25121	 87.60737
 -111.44202	 87.33467
 -111.61127	 87.05276
 -111.75841	 86.76304
 -111.88298	 86.46692
 -111.98462	 86.16589
 -112.06306	 85.86141
 -112.11813	 85.55500
 -112.14974	 85.24816
 -112.15793	 84.94241
 -112.14281	 84.63925
 -112.10458	 84.34019
 -112.04357	 84.04672
 -111.96019	 83.76028
 -111.85492	 83.48233
 -111.72837	 83.21425
 -111.58122	 82.95739
 -111.41423	 82.71308
 -111.22826	 82.48257
 -111.02422	 82.26705
 -110.80314	 82.06766
 -110.56607	 81.88547
 -110.31417	 81.72147
 -110.04862	 81.57658
 -109.77068	 81.45164
 -109.48167	 81.34741
 -109.18291	 81.26455
 -108.87581	 81.20365
 -108.56179	 81.16519
 -108.24227	 81.14958
 -107.91874	 81.15712
 -107.59266	 81.18803
 -107.26553	 81.24241
 -106.93883	 81.32029
 -106.61406	 81.42161
 -106.29267	 81.54619
 -105.97614	 81.69378
 -105.66591	 81.86403
 -105.36338	 82.05650
 -105.06993	 82.27068
 -104.78691	 82.50595
 -104.51561	 82.76163
 -104.25730	 83.03694
 -104.01316	 83.33104
 -103.78436	 83.64302
 -103.57197	 83.97189
 -103.37701	 84.31661
 -103.20043	 84.67605
 -103.04313	 85.04907
 -102.90590	 85.43443
 -102.78948	 85.83088
 -102.69452	 86.23711
 -102.62158	 86.65177
 -102.57115	 87.07350
 -102.54363	 87.50089
 -102.53933	 87.93251
 -102.55846	 88.36694
 -102.60116	 88.80270
 -102.66747	 89.23836
 -102.75735	 89.67246
 -102.87065	 90.10355
 -103.00715	 90.53018
 -103.16653	 90.95095
 -103.34839	 91.36445
 -103.55224	 91.76931
 -103.77750	 92.16420
 -104.02353	 92.54781
 -104.28960	 92.91889
 -104.57488	 93.27623
 -104.87850	 93.61868
 -105.19950	 93.94512
 -105.53687	 94.25454
 -105.88952	 94.54594
 -106.25632	 94.81843
 -106.63607	 95.07118
 -107.02753	 95.30342
 -107.42941	 95.51448
 -107.84038	 95.70375
 -108.25907	 95.87073
 -108.68411	 96.01498
 -109.11407	 96.13616
 -109.54751	 96.23401
 -109.98299	 96.30836
 -110.41904	 96.35915
 -110.85421	 96.38638
 -111.28704	 96.39016
 -111.71607	 96.37069
 -112.13988	 96.32824
 -112.55703	 96.26320
 -112.96615	 96.17602
 -113.36587	 96.06726
 -113.75485	 95.93754
 -114.13182	 95.78759
 -114.49553	 95.61819
 -114.84479	 95.43023
 -115.17847	 95.22464
 -115.49549	 95.00245
 -115.79483	 94.76475
 -116.07556	 94.51268
 -116.33682	 94.24745
 -116.57780	 93.97032
 -116.79779	 93.68260
 -116.99618	 93.38566
 -117.17241	 93.08089
 -117.32604	 92.76971
 -117.45671	 92.45360
 -117.56415	 92.13402
 -117.64819	 91.81248
 -117.70876	 91.49048
 -117.74588	 91.16953
 -117.75967	 90.85115
 -117.75034	 90.53682
 -117.71822	 90.22803
 -117.66370	 89.92624
 -117.58729	 89.63288
 -117.48958	 89.34935
 -117.37126	 89.07701
 -117.23310	 88.81715
 -117.07595	 88.57105
 -116.90073	 88.33989
 -116.70846	 88.12481
 -116.50022	 87.92689
 -116.27714	 87.74711
 -116.04044	 87.58639
 -115.79136	 87.44558
 -115.53122	 87.32542
 -115.26138	 87.22659
 -114.98322	 87.14966
 -114.69817	 87.09513
 -114.40768	 87.06338
 -114.11322	 87.05472
 -113.81627	 87.06936
 -113.51833	 87.10741
 -113.22088	 87.16888
 -112.92541	 87.25369
 -112.63341	 87.36168
 -112.34633	 87.49258
 -112.06561	 87.64604
 -111.79267	 87.82161
 -111.52888	 88.01876
 -111.27558	 88.23688
 -111.03407	 88.47526
 -110.80560	 88.73314
 -110.59136	 89.00967
 -110.39251	 89.30391
 -110.21010	 89.61490
 -110.04517	 89.94156
 -109.89865	 90.28279
 -109.77143	 90.63741
 -109.66429	 91.00422
 -109.57797	 91.38194
 -109.51311	 91.76928
 -109.47027	 92.16487
 -109.44992	 92.56736
 -109.45246	 92.97534
 -109.47819	 93.38739
 -109.52732	 93.80208
 -109.59999	 94.21794
 -109.69623	 94.63355
 -109.81598	 95.04743
 -109.95911	 95.45815
 -110.12539	 95.86427
 -110.31449	 96.26437
 -110.52601	 96.65706
 -110.75946	 97.04096
 -111.01427	 97.41476
 -111.28977	 97.77713
 -111.58523	 98.12684
 -111.89984	 98.46267
 -112.23271	 98.78347
 -112.58289	 99.08813
 -112.94935	 99.37563
 -113.33100	 99.64499
 -113.72672	 99.89530
 -114.13528	 100.12574
 -114.55546	 100.33555
 -114.98595	 100.52405
 -115.42543	 100.69064
 -115.87251	 100.83483
 -116.32582	 100.95617
 -116.78393	 101.05433
 -117.24539	 101.12906
 -117.70875	 101.18020
 -118.17255	 101.20768
 -118.63534	 101.21152
 -119.09564	 101.19184
 -119.55200	 101.14883
 -120.00300	 101.08279
 -120.44720	 100.99411
 -120.88323	 100.88324
 -121.30973	 100.75075
 -121.72535	 100.59728
 -122.12884	 100.42355
 -122.51894	 100.23035
 -122.89447	 100.01858
 -123.25431	 99.78917
 -123.59739	 99.54316
 -123.92269	 99.28163
 -124.22930	 99.00572
 -124.51634	 98.71666
 -124.78304	 98.41569
 -125.02868	 98.10413
 -125.25266	 97.78334
 -125.45443	 97.45471
 -125.63354	 97.11966
 -125.78965	 96.77966
 -125.92250	 96.43616
 -126.03191	 96.09067
 -126.11781	 95.74469
 -126.18024	 95.39972
 -126.21930	 95.05726
 -126.23522	 94.71881
 -126.22832	 94.38584
 -126.19899	 94.05981
 -126.14775	 93.74214
 -126.07518	 93.43424
 -125.98197	 93.13745
 -125.86889	 92.85308
 -125.73679	 92.58238
 -125.58659	 92.32655
 -125.41931	 92.08674
 -125.23603	 91.86399
 -125.03789	 91.65932
 -124.82609	 91.47364
 -124.60190	 91.30779
 -124.36663	 91.16251
 -124.12163	 91.03849
 -123.86831	 90.93630
 -123.60809	 90.85643
 -123.34243	 90.79927
 -123.07280	 90.76512
 -122.80069	 90.75419
 -122.52759	 90.76658
 -122.25501	 90.80230
 -121.98443	 90.86128
 -121.71735	 90.94334
 -121.45521	 91.04820
 -121.19947	 91.17551
 -120.95154	 91.32482
 -120.71279	 91.49558
 -120.48457	 91.68718
 -120.26817	 91.89891
 -120.06484	 92.12998
 -119.87578	 92.37956
 -119.70211	 92.64669
 -119.54491	 92.93040
 -119.40520	 93.22962
 -119.28391	 93.54323
 -119.18191	 93.87007
 -119.10000	 94.20891
 -119.03888	 94.55849
 -118.99920	 94.91749
 -118.98151	 95.28458
 -118.98628	 95.65839
 -119.01389	 96.03751
 -119.06463	 96.42052
 -119.13873	 96.80600
 -119.23629	 97.19249
 -119.35736	 97.57855
 -119.50188	 97.96274
 -119.66969	 98.34360
 -119.86057	 98.71972
 -120.07420	 99.08967
 -120.31016	 99.45207
 -120.56796	 99.80554
 -120.84704	 100.14877
 -121.14672	 100.48044
 -121.46628	 100.79932
 -121.80490	 101.10419
 -122.16169	 101.39390
 -122.53569	 101.66736
 -122.92589	 101.92352
 -123.33119	 102.16142
 -123.75045	 102.38014
 -124.18247	 102.57887
 -124.62599	 102.75685
 -125.07972	 102.91339
 -125.54233	 103.04791
 -126.01244	 103.15990
 -126.48865	 103.24892
 -126.96953	 103.31465
 -127.45364	 103.35684
 -127.93952	 103.37532
 -128.42571	 103.37005
 -128.91072	 103.34103
 -129.39311	 103.28840
 -129.87142	 103.21235
 -130.34421	 103.11320
 -130.81005	 102.99133
 -131.26756	 102.84721
 -131.71538	 102.68141
 -132.15218	 102.49458
 -132.57668	 102.28745
 -132.98766	 102.06083
 -133.38392	 101.81559
 -133.76435	 101.55271
 -134.12788	 101.27320
 -134.47353	 100.97815
 -134.80035	 100.66873
 -135.10749	 100.34614
 -135.39419	 100.01164
 -135.65974	 99.66655
 -135.90353	 99.31221
 -136.12504	 98.95001
 -136.32382	 98.58138
 -136.49952	 98.20777
 -136.65190	 97.83065
 -136.78078	 97.45149
 -136.88611	 97.07180
 -136.96790	 96.69306
 -137.02628	 96.31678
 -137.06147	 95.94444
 -137.07378	 95.57751
 -137.06362	 95.21743
 -137.03148	 94.86563
 -136.97796	 94.52349
 -136.90373	 94.19236
 -136.80956	 93.87355
 -136.69630	 93.56831
 -136.56488	 93.27782
 -136.41629	 93.00323
 -136.25161	 92.74559
 -136.07198	 92.50592
 -135.87861	 92.28511
 -135.67276	 92.08403
 -135.45573	 91.90341
 -135.22889	 91.74394
 -134.99363	 91.60620
 -134.75138	 91.49066
 -134.50360	 91.39774
 -134.25178	 91.32772
 -133.99739	 91.28083
 -133.74195	 91.25715
 -133.48695	 91.25671
 -133.23390	 91.27942
 -132.98427	 91.32511
 -132.73955	 91.39350
 -132.50118	 91.48422
 -132.27057	 91.59681
 -132.04912	 91.73075
 -131.83815	 91.88539
 -131.63897	 92.06003
 -131.45283	 92.25388
 -131.28093	 92.46608
 -131.12438	 92.69568
 -130.98428	 92.94170
 -130.86162	 93.20306
 -130.75735	 93.47864
 -130.67231	 93.76727
 -130.60731	 94.06772
 -130.56304	 94.37873
 -130.54014	 94.69897
 -130.53915	 95.02712
 -130.56054	 95.36179
 -130.60468	 95.70159
 -130.67186	 96.04511
 -130.76229	 96.39091
 -130.87607	 96.73755
 -131.01324	 97.08360
 -131.17373	 97.42760
 -131.35740	 97.76813
 -131.56400	 98.10376
 -131.79322	 98.43308
 -132.04464	 98.75471
 -132.31777	 99.06729
 -132.61204	 99.36949
 -132.92679	 99.66003
 -133.26128	 99.93766
 -133.61470	 100.20117
 -133.98618	 100.44941
 -134.37474	 100.68129
 -134.77938	 100.89578
 -135.19900	 101.09189
 -135.63247	 101.26874
 -136.07858	 101.42548
 -136.53609	 101.56137
 -137.00369	 101.67572
 -137.48005	 101.76793
 -137.96379	 101.83749
 -138.45352	 101.88399
 -138.94779	 101.90707
 -139.44517	 101.90649
 -139.94418	 101.88210
 -140.44336	 101.83383
 -140.94122	 101.76170
 -141.43631	 101.66584
 -141.92716	 101.54646
 -142.41232	 101.40386
 -142.89037	 101.23844
 -143.35991	 101.05069
 -143.81958	 100.84117
 -144.26805	 100.61053
 -144.70404	 100.35952
 -145.12631	 100.08896
 -145.53368	 99.79973
 -145.92504	 99.49280
 -146.29932	 99.16921
 -146.65552	 98.83006
 -146.99274	 98.47650
 -147.31011	 98.10975
 -147.60687	 97.73108
 -147.88233	 97.34180
 -148.13588	 96.94327
 -148.36702	 96.53687
 -148.57529	 96.12402
 -148.76038	 95.70618
 -148.92202	 95.28479
 -149.06005	 94.86135
 -149.17443	 94.43734
 -149.26517	 94.01424
 -149.33241	 93.59354
 -149.37635	 93.17671
 -149.39732	 92.76521
 -149.39572	 92.36049
 -149.37203	 91.96394
 -149.32686	 91.57695
 -149.26087	 91.20084
 -149.17481	 90.83693
 -149.06952	 90.48645
 -148.94593	 90.15058
 -148.80501	 89.83046
 -148.64785	 89.52715
 -148.47556	 89.24165
 -148.28934	 88.97487
 -148.09045	 88.72765
 -147.88017	 88.50076
 -147.65987	 88.29487
 -147.43093	 88.11056
 -147.19478	 87.94833
 -146.95287	 87.80859
 -146.70668	 87.69163
 -146.45771	 87.59768
 -146.20745	 87.52684
 -145.95741	 87.47914
 -145.70909	 87.45449
 -145.46399	 87.45273
 -145.22358	 87.47358
 -144.98932	 87.51667
 -144.76264	 87.58156
 -144.54492	 87.66769
 -144.33751	 87.77445
 -144.14173	 87.90110
 -143.95882	 88.04687
 -143.78999	 88.21089
 -143.63637	 88.39220
 -143.49905	 88.58981
 -143.37903	 88.80263
 -143.27724	 89.02955
 -143.19456	 89.26937
 -143.13176	 89.52087
 -143.08955	 89.78277
 -143.06856	 90.05375
 -143.06932	 90.33247
 -143.09229	 90.61755
 -143.13784	 90.90760
 -143.20626	 91.20118
 -143.29773	 91.49689
 -143.41236	 91.79328
 -143.55018	 92.08891
 -143.71111	 92.38235
 -143.89500	 92.67216
 -144.10161	 92.95694
 -144.33060	 93.23529
 -144.58158	 93.50583
 -144.85404	 93.76720
 -145.14740	 94.01811
 -145.46103	 94.25726
 -145.79417	 94.48343
 -146.14603	 94.69541
 -146.51573	 94.89206
 -146.90232	 95.07230
 -147.30479	 95.23510
 -147.72205	 95.37949
 -148.15299	 95.50456
 -148.59639	 95.60950
 -149.05103	 95.69353
 -149.51561	 95.75598
 -149.98880	 95.79626
 -150.46924	 95.81383
 -150.95552	 95.80827
 -151.44622	 95.77923
 -151.93988	 95.72647
 -152.43505	 95.64980
 -152.93025	 95.54917
 -153.42399	 95.42458
 -153.91481	 95.27617
 -154.40123	 95.10412
 -154.88181	 94.90874
 -155.35510	 94.69043
 -155.81969	 94.44966
 -156.27422	 94.18702
 -156.71734	 93.90314
 -157.14777	 93.59879
 -157.56425	 93.27478
 -157.96560	 92.93200
 -158.35068	 92.57145
 -158.71843	 92.19416
 -159.06786	 91.80125
 -159.39803	 91.39387
 -159.70810	 90.97327
 -159.99730	 90.54072
 -160.26495	 90.09755
 -160.51043	 89.64511
 -160.73325	 89.18481
 -160.93297	 88.71807
 -161.10926	 88.24635
 -161.26189	 87.77110
 -161.39070	 87.29382
 -161.49564	 86.81598
 -161.57675	 86.33907
 -161.63416	 85.86456
 -161.66810	 85.39393
 -161.67888	 84.92862
 -161.66691	 84.47005
 -161.63269	 84.01964
 -161.57679	 83.57873
 -161.49989	 83.14865
 -161.40273	 82.73069
 -161.28614	 82.32607
 -161.15103	 81.93597
 -160.99837	 81.56151
 -160.82922	 81.20374
 -160.64467	 80.86365
 -160.44592	 80.54214
 -160.23417	 80.24007
 -160.01073	 79.95819
 -159.77691	 79.69717
 -159.53409	 79.45760
 -159.28367	 79.24000
 -159.02709	 79.04477
 -158.76580	 78.87222
 -158.50130	 78.72260
 -158.23506	 78.59602
 -157.96859	 78.49251
 -157.70338	 78.41203
 -157.44093	 78.35441
 -157.18271	 78.31939
 -156.93018	 78.30663
 -156.68477	 78.31569
 -156.44787	 78.34604
 -156.22086	 78.39705
 -156.00505	 78.46802
 -155.80171	 78.55817
 -155.61206	 78.66662
 -155.43724	 78.79244
 -155.27836	 78.93462
 -155.13642	 79.09208
 -155.01239	 79.26369
 -154.90714	 79.44824
 -154.82147	 79.64451
 -154.75608	 79.85121
 -154.71161	 80.06700
 -154.68861	 80.29053
 -154.68752	 80.52042
 -154.70873	 80.75524
 -154.75250	 80.99359
 -154.81904	 81.23401
 -154.90844	 81.47506
 -155.02072	 81.71531
 -155.15579	 81.95331
 -155.31350	 82.18764
 -155.49359	 82.41688
 -155.69573	 82.63963
 -155.91950	 82.85454
 -156.16440	 83.06026
 -156.42984	 83.25549
 -156.71518	 83.43896
 -157.01967	 83.60944
 -157.34252	 83.76577
 -157.68284	 83.90681
 -158.03970	 84.03149
 -158.41209	 84.13880
 -158.79895	 84.22778
 -159.19915	 84.29755
 -159.61152	 84.34728
 -160.03483	 84.37623
 -160.46782	 84.38372
 -160.90917	 84.36916
 -161.35753	 84.33202
 -161.81153	 84.27188
 -162.26974	 84.18838
 -162.73075	 84.08126
 -163.19311	 83.95034
 -163.65534	 83.79553
 -164.11598	 83.61685
 -164.57357	 83.41438
 -165.02664	 83.18832
 -165.47374	 82.93894
 -165.91343	 82.66663
 -166.34429	 82.37183
 -166.76494	 82.05512
 -167.17403	 81.71712
 -167.57025	 81.35858
 -167.95234	 80.98030
 -168.31908	 80.58317
 -168.66934	 80.16818
 -169.00201	 79.73636
 -169.31608	 79.28883
 -169.61060	 78.82676
 -169.88470	 78.35140
 -170.13761	 77.86404
 -170.36860	 77.36601
 -170.57707	 76.85871
 -170.76250	 76.34354
 -170.92446	 75.82196
 -171.06260	 75.29545
 -171.17669	 74.76548
 -171.26659	 74.23356
 -171.33223	 73.70119
 -171.37369	 73.16988
 -171.39108	 72.64112
 -171.38466	 72.11638
 -171.35475	 71.59714
 -171.30178	 71.08481
 -171.22625	 70.58079
 -171.12876	 70.08646
 -171.00998	 69.60313
 -170.87067	 69.13207
 -170.71168	 68.67451
 -170.53391	 68.23161
 -170.33833	 67.80447
 -170.12599	 67.39414
 -169.89800	 67.00158
 -169.65551	 66.62770
 -169.39975	 66.27332
 -169.13197	 65.93918
 -168.85347	 65.62597
 -168.56561	 65.33425
 -168.26977	 65.06454
 -167.96733	 64.81724
 -167.65975	 64.59268
 -167.34846	 64.39109
 -167.03493	 64.21262
 -166.72062	 64.05732
 -166.40700	 63.92515
 -166.09553	 63.81598
 -165.78767	 63.72958
 -165.48486	 63.66563
 -165.18852	 63.62373
 -164.90003	 63.60338
 -164.62075	 63.60400
 -164.35200	 63.62491
 -164.09505	 63.66537
 -163.85113	 63.72454
 -163.62141	 63.80150
 -163.40700	 63.89528
 -163.20894	 64.00482
 -163.02820	 64.12900
 -162.86570	 64.26665
 -162.72225	 64.41652
 -162.59860	 64.57734
 -162.49541	 64.74779
 -162.41326	 64.92648
 -162.35262	 65.11203
 -162.31389	 65.30301
 -162.29739	 65.49798
 -162.30331	 65.69547
 -162.33177	 65.89403
 -162.38280	 66.09218
 -162.45633	 66.28846
 -162.55220	 66.48142
 -162.67015	 66.66963
 -162.80986	 66.85166
 -162.97090	 67.02613
 -163.15275	 67.19168
 -163.35483	 67.34701
 -163.57647	 67.49083
 -163.81691	 67.62191
 -164.07535	 67.73907
 -164.35090	 67.84120
 -164.64260	 67.92722
 -164.94944	 67.99614
 -165.27036	 68.04700
 -165.60422	 68.07895
 -165.94985	 68.09117
 -166.30604	 68.08294
 -166.67151	 68.05360
 -167.04498	 68.00258
 -167.42511	 67.92938
 -167.81054	 67.83358
 -168.19989	 67.71484
 -168.59175	 67.57292
 -168.98471	 67.40763
 -169.37733	 67.21891
 -169.76819	 67.00675
 -170.15584	 66.77125
 -170.53886	 66.51259
 -170.91582	 66.23102
 -171.28532	 65.92691
 -171.64597	 65.60068
 -171.99641	 65.25288
 -172.33531	 64.88410
 -172.66136	 64.49505
 -172.97332	 64.08650
 -173.26998	 63.65931
 -173.55017	 63.21441
 -173.81281	 62.75281
 -174.05684	 62.27560
 -174.28132	 61.78392
 -174.48533	 61.27898
 -174.66806	 60.76207
 -174.82878	 60.23449
 -174.96682	 59.69764
 -175.08164	 59.15291
 -175.17276	 58.60177
 -175.23980	 58.04569
 -175.28249	 57.48619
 -175.30066	 56.92479
 -175.29421	 56.36302
 -175.26319	 55.80240
 -175.20771	 55.24448
 -175.12799	 54.69077
 -175.02436	 54.14277
 -174.89723	 53.60194
 -174.74713	 53.06974
 -174.57465	 52.54756
 -174.38050	 52.03676
 -174.16544	 51.53863
 -173.93034	 51.05445
 -173.67614	 50.58538
 -173.40384	 50.13256
 -173.11452	 49.69703
 -172.80930	 49.27978
 -172.48939	 48.88172
 -172.15602	 48.50365
 -171.81048	 48.14634
 -171.45410	 47.81042
 -171.08823	 47.49649
 -170.71428	 47.20501
 -170.33364	 46.93640
 -169.94776	 46.69094
 -169.55807	 46.46888
 -169.16603	 46.27032
 -168.77308	 46.09533
 -168.38069	 45.94383
 -167.99028	 45.81571
 -167.60329	 45.71073
 -167.22113	 45.62858
 -166.84519	 45.56887
 -166.47682	 45.53111
 -166.11735	 45.51475
 -165.76808	 45.51915
 -165.43025	 45.54357
 -165.10506	 45.58724
 -164.79367	 45.64927
 -164.49717	 45.72874
 -164.21660	 45.82463
 -163.95294	 45.93589
 -163.70709	 46.06137
 -163.47990	 46.19989
 -163.27211	 46.35023
 -163.08443	 46.51109
 -162.91745	 46.68114
 -162.77170	 46.85904
 -162.64761	 47.04337
 -162.54552	 47.23272
 -162.46570	 47.42565
 -162.40830	 47.62069
 -162.37340	 47.81638
 -162.36098	 48.01125
 -162.37092	 48.20382
 -162.40302	 48.39265
 -162.45697	 48.57629
 -162.53239	 48.75331
 -162.62879	 48.92234
 -162.74560	 49.08200
 -162.88218	 49.23098
 -163.03778	 49.36800
 -163.21159	 49.49184
 -163.40273	 49.60133
 -163.61024	 49.69537
 -163.83309	 49.77291
 -164.07018	 49.83297
 -164.32039	 49.87465
 -164.58251	 49.89712
 -164.85529	 49.89963
 -165.13745	 49.88152
 -165.42766	 49.84219
 -165.72457	 49.78113
 -166.02680	 49.69795
 -166.33294	 49.59229
 -166.64158	 49.46393
 -166.95129	 49.31270
 -167.26063	 49.13854
 -167.56817	 48.94147
 -167.87248	 48.72160
 -168.17214	 48.47913
 -168.46575	 48.21433
 -168.75191	 47.92757
 -169.02928	 47.61930
 -169.29650	 47.29006
 -169.55230	 46.94046
 -169.79540	 46.57120
 -170.02459	 46.18303
 -170.23869	 45.77680
 -170.43659	 45.35343
 -170.61722	 44.91391
 -170.77957	 44.45927
 -170.92271	 43.99064
 -171.04575	 43.50918
 -171.14790	 43.01612
 -171.22843	 42.51274
 -171.28668	 42.00037
 -171.32210	 41.48037
 -171.33420	 40.95416
 -171.32258	 40.42316
 -171.28695	 39.88884
 -171.22709	 39.35269
 -171.14289	 38.81622
 -171.03433	 38.28092
 -170.90149	 37.74832
 -170.74455	 37.21992
 -170.56377	 36.69723
 -170.35954	 36.18171
 -170.13231	 35.67482
 -169.88266	 35.17800
 -169.61124	 34.69262
 -169.31879	 34.22003
 -169.00616	 33.76151
 -168.67425	 33.31830
 -168.32406	 32.89157
 -167.95666	 32.48243
 -167.57319	 32.09189
 -167.17485	 31.72091
 -166.76291	 31.37036
 -166.33868	 31.04103
 -165.90351	 30.73359
 -165.45880	 30.44867
 -165.00598	 30.18677
 -164.54650	 29.94831
 -164.08185	 29.73360
 -163.61350	 29.54287
 -163.14296	 29.37626
 -162.67171	 29.23379
 -162.20125	 29.11541
 -161.73305	 29.02097
 -161.26856	 28.95021
 -160.80924	 28.90281
 -160.35647	 28.87835
 -159.91165	 28.87631
 -159.47609	 28.89613
 -159.05111	 28.93712
 -158.63794	 28.99855
 -158.23779	 29.07960
 -157.85179	 29.17939
 -157.48102	 29.29698
 -157.12652	 29.43135
 -156.78923	 29.58143
 -156.47005	 29.74610
 -156.16980	 29.92419
 -155.88923	 30.11447
 -155.62900	 30.31569
 -155.38970	 30.52654
 -155.17186	 30.74569
 -154.97590	 30.97177
 -154.80217	 31.20341
 -154.65093	 31.43919
 -154.52236	 31.67770
 -154.41656	 31.91749
 -154.33352	 32.15714
 -154.27316	 32.39520
 -154.23529	 32.63026
 -154.21967	 32.86088
 -154.22594	 33.08567
 -154.25365	 33.30325
 -154.30230	 33.51226
 -154.37125	 33.71137
 -154.45984	 33.89932
 -154.56727	 34.07486
 -154.69271	 34.23679
 -154.83523	 34.38399
 -154.99384	 34.51538
 -155.16746	 34.62994
 -155.35498	 34.72673
 -155.55521	 34.80487
 -155.76691	 34.86356
 -155.98880	 34.90210
 -156.21953	 34.91984
 -156.45776	 34.91624
 -156.70206	 34.89084
 -156.95102	 34.84326
 -157.20319	 34.77322
 -157.45711	 34.68054
 -157.71130	 34.56513
 -157.96430	 34.42698
 -158.21463	 34.26618
 -158.46084	 34.08293
 -158.70149	 33.87749
 -158.93515	 33.65023
 -159.16044	 33.40161
 -159.37599	 33.13217
 -159.58048	 32.84254
 -159.77263	 32.53341
 -159.95120	 32.20558
 -160.11502	 31.85989
 -160.26295	 31.49730
 -160.39394	 31.11878
 -160.50699	 30.72541
 -160.60116	 30.31831
 -160.67560	 29.89866
 -160.72951	 29.46769
 -160.76218	 29.02667
 -160.77300	 28.57694
 -160.76141	 28.11984
 -160.72695	 27.65676
 -160.66925	 27.18913
 -160.58803	 26.71839
 -160.48307	 26.24600
 -160.35429	 25.77343
 -160.20166	 25.30215
 -160.02527	 24.83364
 -159.82529	 24.36938
 -159.60198	 23.91084
 -159.35570	 23.45944
 -159.08690	 23.01663
 -158.79611	 22.58379
 -158.48397	 22.16229
 -158.15119	 21.75345
 -157.79857	 21.35854
 -157.42699	 20.97879
 -157.03740	 20.61536
 -156.63084	 20.26936
 -156.20841	 19.94183
 -155.77128	 19.63373
 -155.32069	 19.34595
 -154.85791	 19.07930
 -154.38429	 18.83450
 -153.90120	 18.61219
 -153.41007	 18.41290
 -152.91234	 18.23710
 -152.40950	 18.08513
 -151.90303	 17.95726
 -151.39445	 17.85364
 -150.88526	 17.77435
 -150.37699	 17.71934
 -149.87112	 17.68848
 -149.36915	 17.68156
 -148.87255	 17.69824
 -148.38276	 17.73811
 -147.90119	 17.80067
 -147.42920	 17.88534
 -146.96813	 17.99143
 -146.51924	 18.11819
 -146.08378	 18.26480
 -145.66289	 18.43035
 -145.25769	 18.61387
 -144.86922	 18.81433
 -144.49845	 19.03063
 -144.14627	 19.26163
 -143.81352	 19.50612
 -143.50093	 19.76286
 -143.20918	 20.03057
 -142.93886	 20.30793
 -142.69047	 20.59358
 -142.46443	 20.88616
 -142.26108	 21.18426
 -142.08067	 21.48648
 -141.92337	 21.79139
 -141.78925	 22.09755
 -141.67831	 22.40354
 -141.59045	 22.70793
 -141.52549	 23.00930
 -141.48316	 23.30625
 -141.46311	 23.59738
 -141.46492	 23.88134
 -141.48805	 24.15678
 -141.53191	 24.42240
 -141.59582	 24.67695
 -141.67902	 24.91918
 -141.78069	 25.14793
 -141.89993	 25.36207
 -142.03575	 25.56052
 -142.18712	 25.74229
 -142.35294	 25.90642
 -142.53206	 26.05203
 -142.72324	 26.17833
 -142.92524	 26.28458
 -143.13674	 26.37013
 -143.35638	 26.43442
 -143.58279	 26.47696
 -143.81454	 26.49736
 -144.05019	 26.49531
 -144.28828	 26.47060
 -144.52735	 26.42310
 -144.76590	 26.35279
 -145.00246	 26.25974
 -145.23555	 26.14410
 -145.46372	 26.00613
 -145.68552	 25.84618
 -145.89952	 25.66467
 -146.10434	 25.46215
 -146.29863	 25.23922
 -146.48107	 24.99658
 -146.65040	 24.73502
 -146.80540	 24.45539
 -146.94493	 24.15864
 -147.06789	 23.84577
 -147.17325	 23.51786
 -147.26006	 23.17604
 -147.32745	 22.82150
 -147.37459	 22.45551
 -147.40078	 22.07934
 -147.40538	 21.69435
 -147.38784	 21.30190
 -147.34769	 20.90340
 -147.28456	 20.50030
 -147.19816	 20.09403
 -147.08831	 19.68608
 -146.95492	 19.27791
 -146.79797	 18.87102
 -146.61755	 18.46688
 -146.41386	 18.06695
 -146.18716	 17.67271
 -145.93782	 17.28558
 -145.66630	 16.90697
 -145.37313	 16.53828
 -145.05896	 16.18085
 -144.72449	 15.83597
 -144.37053	 15.50492
 -143.99794	 15.18889
 -143.60769	 14.88903
 -143.20078	 14.60644
 -142.77831	 14.34214
 -142.34143	 14.09707
 -141.89135	 13.87212
 -141.42935	 13.66809
 -140.95674	 13.48569
 -140.47487	 13.32556
 -139.98515	 13.18824
 -139.48900	 13.07420
 -138.98789	 12.98379
 -138.48329	 12.91728
 -137.97670	 12.87485
 -137.46962	 12.85657
 -136.96354	 12.86244
 -136.45998	 12.89233
 -135.96040	 12.94603
 -135.46629	 13.02326
 -134.97909	 13.12359
 -134.50021	 13.24656
 -134.03103	 13.39158
 -133.57290	 13.55800
 -133.12710	 13.74506
 -132.69488	 13.95195
 -132.27743	 14.17776
 -131.87585	 14.42153
 -131.49121	 14.68221
 -131.12450	 14.95872
 -130.77663	 15.24988
 -130.44845	 15.55451
 -130.14071	 15.87132
 -129.85408	 16.19904
 -129.58918	 16.53632
 -129.34650	 16.88180
 -129.12648	 17.23408
 -128.92945	 17.59175
 -128.75566	 17.95338
 -128.60528	 18.31753
 -128.47837	 18.68276
 -128.37492	 19.04763
 -128.29483	 19.41069
 -128.23791	 19.77052
 -128.20388	 20.12570
 -128.19237	 20.47485
 -128.20295	 20.81660
 -128.23509	 21.14960
 -128.28817	 21.47257
 -128.36152	 21.78424
 -128.45437	 22.08339
 -128.56589	 22.36886
 -128.69517	 22.63951
 -128.84124	 22.89429
 -129.00307	 23.13221
 -129.17956	 23.35232
 -129.36956	 23.55375
 -129.57185	 23.73571
 -129.78519	 23.89747
 -130.00827	 24.03839
 -130.23976	 24.15790
 -130.47828	 24.25552
 -130.72243	 24.33085
 -130.97077	 24.38359
 -131.22186	 24.41352
 -131.47423	 24.42050
 -131.72642	 24.40451
 -131.97695	 24.36559
 -132.22435	 24.30389
 -132.46716	 24.21966
 -132.70394	 24.11323
 -132.93326	 23.98503
 -133.15373	 23.83557
 -133.36400	 23.66546
 -133.56273	 23.47538
 -133.74865	 23.26611
 -133.92053	 23.03850
 -134.07721	 22.79350
 -134.21758	 22.53209
 -134.34059	 22.25536
 -134.44528	 21.96445
 -134.53073	 21.66055
 -134.59615	 21.34492
 -134.64079	 21.01888
 -134.66399	 20.68376
 -134.66519	 20.34095
 -134.64393	 19.99188
 -134.59981	 19.63800
 -134.53256	 19.28077
 -134.44196	 18.92169
 -134.32794	 18.56223
 -134.19047	 18.20390
 -134.02967	 17.84820
 -133.84570	 17.49659
 -133.63886	 17.15056
 -133.40951	 16.81155
 -133.15812	 16.48097
 -132.88524	 16.16021
 -132.59151	 15.85062
 -132.27766	 15.55350
 -131.94449	 15.27012
 -131.59288	 15.00167
 -131.22379	 14.74929
 -130.83824	 14.51407
 -130.43733	 14.29701
 -130.02221	 14.09907
 -129.59410	 13.92112
 -129.15425	 13.76393
 -128.70398	 13.62822
 -128.24465	 13.51461
 -127.77764	 13.42365
 -127.30438	 13.35577
 -126.82632	 13.31134
 -126.34492	 13.29062
 -125.86167	 13.29378
 -125.37805	 13.32091
 -124.89556	 13.37197
 -124.41568	 13.44687
 -123.93989	 13.54540
 -123.46965	 13.66725
 -123.00640	 13.81205
 -122.55155	 13.97930
 -122.10648	 14.16844
 -121.67251	 14.37882
 -121.25095	 14.60970
 -120.84303	 14.86027
 -120.44994	 15.12962
 -120.07281	 15.41680
 -119.71269	 15.72078
 -119.37059	 16.04046
 -119.04741	 16.37468
 -118.74402	 16.72224
 -118.46117	 17.08188
 -118.19955	 17.45230
 -117.95977	 17.83216
 -117.74234	 18.22008
 -117.54769	 18.61467
 -117.37617	 19.01450
 -117.22802	 19.41814
 -117.10341	 19.82413
 -117.00242	 20.23104
 -116.92501	 20.63739
 -116.87110	 21.04175
 -116.84048	 21.44267
 -116.83287	 21.83874
 -116.84790	 22.22856
 -116.88513	 22.61075
 -116.94401	 22.98398
 -117.02392	 23.34695
 -117.12418	 23.69837
 -117.24402	 24.03705
 -117.38259	 24.36180
 -117.53897	 24.67151
 -117.71220	 24.96513
 -117.90123	 25.24166
 -118.10496	 25.50016
 -118.32223	 25.73977
 -118.55183	 25.95971
 -118.79251	 26.15925
 -119.04297	 26.33775
 -119.30186	 26.49466
 -119.56783	 26.62951
 -119.83947	 26.74189
 -120.11535	 26.83151
 -120.39403	 26.89815
 -120.67406	 26.94169
 -120.95398	 26.96209
 -121.23231	 26.95940
 -121.50760	 26.93378
 -121.77839	 26.88546
 -122.04324	 26.81477
 -122.30074	 26.72214
 -122.54950	 26.60808
 -122.78816	 26.47319
 -123.01539	 26.31815
 -123.22993	 26.14372
 -123.43055	 25.95077
 -123.61607	 25.74022
 -123.78539	 25.51307
 -123.93746	 25.27038
 -124.07129	 25.01331
 -124.18599	 24.74305
 -124.28073	 24.46085
 -124.35476	 24.16802
 -124.40743	 23.86592
 -124.43817	 23.55594
 -124.44650	 23.23950
 -124.43202	 22.91807
 -124.39444	 22.59312
 -124.33357	 22.26614
 -124.24931	 21.93864
 -124.14164	 21.61212
 -124.01066	 21.28809
 -123.85656	 20.96804
 -123.67962	 20.65344
 -123.48023	 20.34577
 -123.25883	 20.04643
 -123.01601	 19.75682
 -122.75239	 19.47831
 -122.46872	 19.21219
 -122.16581	 18.95973
 -121.84454	 18.72214
 -121.50589	 18.50055
 -121.15088	 18.29605
 -120.78062	 18.10964
 -120.39626	 17.94227
 -119.99903	 17.79480
 -119.59020	 17.66802
 -119.17108	 17.56261
 -118.74303	 17.47921
 -118.30744	 17.41834
 -117.86573	 17.38044
 -117.41935	 17.36585
 -116.96977	 17.37485
 -116.51846	 17.40758
 -116.06690	 17.46412
 -115.61659	 17.54445
 -115.16900	 17.64846
 -114.72561	 17.77592
 -114.28786	 17.92655
 -113.85718	 18.09994
 -113.43498	 18.29562
 -113.02263	 18.51303
 -112.62146	 18.75149
 -112.23275	 19.01029
 -111.85774	 19.28861
 -111.49761	 19.58556
 -111.15347	 19.90017
 -110.82640	 20.23142
 -110.51739	 20.57822
 -110.22734	 20.93942
 -109.95711	 21.31380
 -109.70747	 21.70011
 -109.47911	 22.09705
 -109.27262	 22.50329
 -109.08852	 22.91744
 -108.92726	 23.33812
 -108.78916	 23.76389
 -108.67449	 24.19332
 -108.58340	 24.62494
 -108.51598	 25.05732
 -108.47219	 25.48897
 -108.45193	 25.91847
 -108.45502	 26.34435
 -108.48115	 26.76521
 -108.52996	 27.17962
 -108.60098	 27.58623
 -108.69369	 27.98368
 -108.80745	 28.37066
 -108.94156	 28.74591
 -109.09526	 29.10821
 -109.26768	 29.45639
 -109.45791	 29.78933
 -109.66496	 30.10598
 -109.88778	 30.40534
 -110.12526	 30.68648
 -110.37625	 30.94855
 -110.63953	 31.19075
 -110.91383	 31.41238
 -111.19786	 31.61280
 -111.49027	 31.79147
 -111.78970	 31.94791
 -112.09474	 32.08173
 -112.40396	 32.19265
 -112.71593	 32.28045
 -113.02920	 32.34501
 -113.34230	 32.38631
 -113.65378	 32.40440
 -113.96217	 32.39943
 -114.26603	 32.37166
 -114.56393	 32.32140
 -114.85445	 32.24909
 -115.13621	 32.15524
 -115.40786	 32.04044
 -115.66809	 31.90538
 -115.91562	 31.75084
 -116.14923	 31.57764
 -116.36775	 31.38673
 -116.57008	 31.17910
 -116.75516	 30.95582
 -116.92203	 30.71803
 -117.06978	 30.46692
 -117.19758	 30.20374
 -117.30469	 29.92982
 -117.39045	 29.64649
 -117.45429	 29.35515
 -117.49572	 29.05723
 -117.51435	 28.75420
 -117.50989	 28.44753
 -117.48214	 28.13871
 -117.43100	 27.82926
 -117.35645	 27.52069
 -117.25860	 27.21451
 -117.13763	 26.91222
 -116.99383	 26.61530
 -116.82757	 26.32522
 -116.63934	 26.04340
 -116.42968	 25.77125
 -116.19926	 25.51013
 -115.94881	 25.26135
 -115.67915	 25.02617
 -115.39117	 24.80581
 -115.08586	 24.60141
 -114.76426	 24.41405
 -114.42746	 24.24475
 -114.07665	 24.09443
 -113.71304	 23.96396
 -113.33792	 23.85412
 -112.95261	 23.76560
 -112.55846	 23.69903
 -112.15687	 23.65491
 -111.74928	 23.63368
 -111.33713	 23.63569
 -110.92188	 23.66119
 -110.50502	 23.71032
 -110.08803	 23.78315
 -109.67239	 23.87965
 -109.25958	 23.99971
 -108.85106	 24.14309
 -108.44829	 24.30949
 -108.05268	 24.49852
 -107.66564	 24.70969
 -107.28853	 24.94243
 -106.92267	 25.19608
 -106.56934	 25.46990
 -106.22976	 25.76307
 -105.90512	 26.07472
 -105.59653	 26.40387
 -105.30504	 26.74950
 -105.03164	 27.11051
 -104.77725	 27.48576
 -104.54270	 27.87403
 -104.32876	 28.27409
 -104.13611	 28.68461
 -103.96537	 29.10428
 -103.81703	 29.53171
 -103.69153	 29.96550
 -103.58922	 30.40424
 -103.51034	 30.84648
 -103.45505	 31.29077
 -103.42343	 31.73565
 -103.41545	 32.17966
 -103.43101	 32.62134
 -103.46991	 33.05926
 -103.53185	 33.49198
 -103.61646	 33.91811
 -103.72327	 34.33625
 -103.85175	 34.74508
 -104.00127	 35.14326
 -104.17111	 35.52955
 -104.36049	 35.90271
 -104.56857	 36.26158
 -104.79440	 36.60504
 -105.03701	 36.93204
 -105.29533	 37.24158
 -105.56824	 37.53273
 -105.85459	 37.80465
 -106.15314	 38.05655
 -106.46264	 38.28773
 -106.78178	 38.49755
 -107.10920	 38.68547
 -107.44355	 38.85103
 -107.78340	 38.99386
 -108.12735	 39.11365
 -108.47394	 39.21021
 -108.82172	 39.28343
 -109.16925	 39.33328
 -109.51504	 39.35983
 -109.85767	 39.36325
 -110.19567	 39.34376
 -110.52762	 39.30173
 -110.85211	 39.23757
 -111.16777	 39.15180
 -111.47326	 39.04502
 -111.76725	 38.91792
 -112.04849	 38.77126
 -112.31575	 38.60590
 -112.56788	 38.42276
 -112.80378	 38.22284
 -113.02240	 38.00721
 -113.22277	 37.77700
 -113.40399	 37.53341
 -113.56524	 37.27769
 -113.70578	 37.01115
 -113.82494	 36.73514
 -113.92217	 36.45105
 -113.99697	 36.16031
 -114.04896	 35.86438
 -114.07785	 35.56474
 -114.08343	 35.26290
 -114.06560	 34.96035
 -114.02436	 34.65861
 -113.95981	 34.35920
 -113.87213	 34.06361
 -113.76161	 33.77334
 -113.62863	 33.48985
 -113.47367	 33.21458
 -113.29729	 32.94893
 -113.10015	 32.69426
 -112.88300	 32.45189
 -112.64666	 32.22310
 -112.39203	 32.00908
 -112.12010	 31.81099
 -111.83190	 31.62991
 -111.52856	 31.46684
 -111.21126	 31.32274
 -110.88122	 31.19845
 -110.53973	 31.09475
 -110.18812	 31.01234
 -109.82776	 30.95182
 -109.46005	 30.91371
 -109.08643	 30.89844
 -108.70833	 30.90634
 -108.32725	 30.93766
 -107.94464	 30.99253
 -107.56201	 31.07103
 -107.18083	 31.17310
 -106.80258	 31.29862
 -106.42873	 31.44736
 -106.06071	 31.61901
 -105.69996	 31.81316
 -105.34787	 32.02932
 -105.00578	 32.26691
 -104.67503	 32.52527
 -104.35687	 32.80365
 -104.05254	 33.10125
 -103.76321	 33.41715
 -103.48997	 33.75040
 -103.23389	 34.09998
 -102.99593	 34.46477
 -102.77702	 34.84364
 -102.57797	 35.23538
 -102.39956	 35.63874
 -102.24246	 36.05241
 -102.10727	 36.47506
 -101.99449	 36.90531
 -101.90456	 37.34178
 -101.83780	 37.78303
 -101.79448	 38.22762
 -101.77474	 38.67411
 -101.77865	 39.12104
 -101.80620	 39.56694
 -101.85726	 40.01037
 -101.93163	 40.44987
 -102.02903	 40.88403
 -102.14907	 41.31144
 -102.29128	 41.73071
 -102.45511	 42.14050
 -102.63994	 42.53951
 -102.84506	 42.92646
 -103.06966	 43.30013
 -103.31290	 43.65935
 -103.57383	 44.00301
 -103.85147	 44.33006
 -104.14474	 44.63950
 -104.45253	 44.93041
 -104.77366	 45.20194
 -105.10692	 45.45331
 -105.45101	 45.68382
 -105.80464	 45.89284
 -106.16645	 46.07984
 -106.53507	 46.24436
 -106.90909	 46.38604
 -107.28707	 46.50458
 -107.66759	 46.59979
 -108.04917	 46.67156
 -108.43038	 46.71989
 -108.80974	 46.74485
 -109.18580	 46.74659
 -109.55713	 46.72539
 -109.92229	 46.68157
 -110.27990	 46.61558
 -110.62856	 46.52794
 -110.96695	 46.41925
 -111.29375	 46.29020
 -111.60771	 46.14157
 -111.90763	 45.97420
 -112.19233	 45.78903
 -112.46073	 45.58705
 -112.71179	 45.36933
 -112.94455	 45.13701
 -113.15810	 44.89128
 -113.35164	 44.63340
 -113.52443	 44.36466
 -113.67581	 44.08642
 -113.80522	 43.80007
 -113.91217	 43.50704
 -113.99629	 43.20878
 -114.05728	 42.90677
 -114.09495	 42.60251
 -114.10919	 42.29751
 -114.10001	 41.99328
 -114.06749	 41.69133
 -114.01183	 41.39317
 -113.93332	 41.10028
 -113.83235	 40.81413
 -113.70939	 40.53616
 -113.56501	 40.26778
 -113.39988	 40.01035
 -113.21473	 39.76518
 -113.01041	 39.53356
 -112.78781	 39.31668
 -112.54792	 39.11569
 -112.29181	 38.93169
 -112.02058	 38.76568
 -111.73542	 38.61860
 -111.43758	 38.49130
 -111.12833	 38.38457
 -110.80903	 38.29908
 -110.48104	 38.23545
 -110.14576	 38.19419
 -109.80465	 38.17571
 -109.45915	 38.18036
 -109.11074	 38.20836
 -108.76091	 38.25986
 -108.41113	 38.33490
 -108.06290	 38.43344
 -107.71770	 38.55534
 -107.37698	 38.70036
 -107.04220	 38.86818
 -106.71477	 39.05840
 -106.39608	 39.27050
 -106.08749	 39.50390
 -105.79030	 39.75794
 -105.50579	 40.03187
 -105.23518	 40.32486
 -104.97961	 40.63602
 -104.74021	 40.96436
 -104.51800	 41.30887
 -104.31396	 41.66845
 -104.12900	 42.04194
 -103.96393	 42.42813
 -103.81952	 42.82578
 -103.69643	 43.23358
 -103.59526	 43.65019
 -103.51650	 44.07425
 -103.46059	 44.50436
 -103.42784	 44.93910
 -103.41851	 45.37702
 -103.43275	 45.81668
 -103.47062	 46.25662
 -103.53209	 46.69539
 -103.61705	 47.13153
 -103.72529	 47.56359
 -103.85651	 47.99016
 -104.01033	 48.40983
 -104.18628	 48.82121
 -104.38381	 49.22297
 -104.60228	 49.61379
 -104.84098	 49.99241
 -105.09910	 50.35761
 -105.37579	 50.70822
 -105.67011	 51.04312
 -105.98105	 51.36126
 -106.30755	 51.66166
 -106.64848	 51.94339
 -107.00266	 52.20561
 -107.36886	 52.44754
 -107.74580	 52.66848
 -108.13216	 52.86782
 -108.52659	 53.04501
 -108.92771	 53.19962
 -109.33411	 53.33127
 -109.74435	 53.43969
 -110.15699	 53.52469
 -110.57058	 53.58618
 -110.98365	 53.62414
 -111.39474	 53.63866
 -111.80241	 53.62991
 -112.20521	 53.59816
 -112.60173	 53.54375
 -112.99056	 53.46713
 -113.37033	 53.36883
 -113.73971	 53.24945
 -114.09740	 53.10969
 -114.44214	 52.95033
 -114.77273	 52.77222
 -115.08803	 52.57630
 -115.38694	 52.36356
 -115.66843	 52.13508
 -115.93155	 51.89199
 -116.17540	 51.63548
 -116.39918	 51.36681
 -116.60216	 51.08728
 -116.78368	 50.79823
 -116.94319	 50.50106
 -117.08022	 50.19719
 -117.19437	 49.88807
 -117.28537	 49.57518
 -117.35301	 49.26002
 -117.39722	 48.94408
 -117.41797	 48.62889
 -117.41537	 48.31595
 -117.38962	 48.00675
 -117.34101	 47.70280
 -117.26992	 47.40555
 -117.17683	 47.11644
 -117.06232	 46.83688
 -116.92705	 46.56823
 -116.77176	 46.31181
 -116.59729	 46.06889
 -116.40456	 45.84069
 -116.19454	 45.62834
 -115.96831	 45.43294
 -115.72698	 45.25549
 -115.47175	 45.09693
 -115.20386	 44.95812
 -114.92460	 44.83984
 -114.63532	 44.74276
 -114.33740	 44.66750
 -114.03224	 44.61456
 -113.72131	 44.58435
 -113.40605	 44.57722
 -113.08794	 44.59337
 -112.76848	 44.63296
 -112.44915	 44.69602
 -112.13145	 44.78250
 -111.81685	 44.89225
 -111.50682	 45.02503
 -111.20280	 45.18051
 -110.90622	 45.35827
 -110.61845	 45.55781
 -110.34085	 45.77852
 -110.07474	 46.01974
 -109.82136	 46.28071
 -109.58194	 46.56059
 -109.35763	 46.85849
 -109.14953	 47.17343
 -108.95866	 47.50438
 -108.78601	 47.85023
 -108.63246	 48.20982
 -108.49883	 48.58196
 -108.38586	 48.96538
 -108.29423	 49.35879
 -108.22452	 49.76084
 -108.17721	 50.17018
 -108.15274	 50.58540
 -108.15142	 51.00508
 -108.17348	 51.42779
 -108.21909	 51.85207
 -108.28830	 52.27648
 -108.38107	 52.69956
 -108.49728	 53.11986
 -108.63673	 53.53593
 -108.79912	 53.94636
 -108.98405	 54.34974
 -109.19106	 54.74470
 -109.41958	 55.12989
 -109.66899	 55.50399
 -109.93855	 55.86576
 -110.22748	 56.21396
 -110.53489	 56.54744
 -110.85986	 56.86507
 -111.20137	 57.16581
 -111.55836	 57.44867
 -111.92968	 57.71274
 -112.31416	 57.95716
 -112.71055	 58.18116
 -113.11759	 58.38405
 -113.53394	 58.56522
 -113.95824	 58.72414
 -114.38911	 58.86035
 -114.82513	 58.97351
 -115.26487	 59.06334
 -115.70687	 59.12965
 -116.14969	 59.17237
 -116.59185	 59.19148
 -117.03190	 59.18708
 -117.46839	 59.15935
 -117.89988	 59.10856
 -118.32494	 59.03507
 -118.74218	 58.93932
 -119.15023	 58.82186
 -119.54776	 58.68330
 -119.93348	 58.52434
 -120.30614	 58.34577
 -120.66453	 58.14844
 -121.00753	 57.93329
 -121.33403	 57.70132
 -121.64303	 57.45360
 -121.93357	 57.19128
 -122.20477	 56.91554
 -122.45583	 56.62763
 -122.68602	 56.32887
 -122.89471	 56.02058
 -123.08132	 55.70417
 -123.24541	 55.38104
 -123.38659	 55.05266
 -123.50458	 54.72048
 -123.59918	 54.38601
 -123.67031	 54.05074
 -123.71797	 53.71619
 -123.74226	 53.38384
 -123.74337	 53.05521
 -123.72159	 52.73177
 -123.67732	 52.41499
 -123.61103	 52.10631
 -123.52330	 51.80712
 -123.41479	 51.51878
 -123.28625	 51.24263
 -123.13852	 50.97992
 -122.97250	 50.73186
 -122.78919	 50.49961
 -122.58965	 50.28425
 -122.37501	 50.08678
 -122.14646	 49.90815
 -121.90525	 49.74922
 -121.65268	 49.61075
 -121.39010	 49.49343
 -121.11888	 49.39787
 -120.84046	 49.32456
 -120.55627	 49.27394
 -120.26779	 49.24631
 -119.97650	 49.24191
 -119.68390	 49.26087
 -119.39147	 49.30322
 -119.10071	 49.36890
 -118.81310	 49.45777
 -118.53012	 49.56957
 -118.25320	 49.70396
 -117.98377	 49.86053
 -117.72321	 50.03875
 -117.47288	 50.23803
 -117.23408	 50.45767
 -117.00806	 50.69692
 -116.79605	 50.95495
 -116.59919	 51.23084
 -116.41857	 51.52361
 -116.25522	 51.83223
 -116.11010	 52.15558
 -115.98410	 52.49251
 -115.87803	 52.84180
 -115.79262	 53.20221
 -115.72854	 53.57243
 -115.68636	 53.95113
 -115.66657	 54.33693
 -115.66959	 54.72844
 -115.69572	 55.12425
 -115.74520	 55.52291
 -115.81817	 55.92299
 -115.91469	 56.32303
 -116.03472	 56.72158
 -116.17813	 57.11720
 -116.34472	 57.50844
 -116.53417	 57.89389
 -116.74610	 58.27215
 -116.98004	 58.64184
 -117.23542	 59.00162
 -117.51160	 59.35019
 -117.80786	 59.68628
 -118.12341	 60.00867
 -118.45737	 60.31621
 -118.80879	 60.60777
 -119.17667	 60.88231
 -119.55993	 61.13885
 -119.95744	 61.37646
 -120.36801	 61.59430
 -120.79039	 61.79160
 -121.22331	 61.96767
 -121.66543	 62.12189
 -122.11539	 62.25375
 -122.57180	 62.36278
 -123.03324	 62.44865
 -123.49826	 62.51109
 -123.96542	 62.54991
 -124.43326	 62.56504
 -124.90030	 62.55647
 -125.36509	 62.52432
 -125.82617	 62.46875
 -126.28210	 62.39006
 -126.73145	 62.28861
 -127.17285	 62.16486
 -127.60490	 62.01934
 -128.02630	 61.85269
 -128.43574	 61.66561
 -128.83198	 61.45889
 -129.21383	 61.23340
 -129.58016	 60.99007
 -129.92988	 60.72992
 -130.26198	 60.45402
 -130.57552	 60.16351
 -130.86963	 59.85958
 -131.14350	 59.54349
 -131.39642	 59.21653
 -131.62776	 58.88005
 -131.83697	 58.53544
 -132.02359	 58.18410
 -132.18724	 57.82749
 -132.32766	 57.46707
 -132.44464	 57.10432
 -132.53811	 56.74074
 -132.60807	 56.37784
 -132.65462	 56.01710
 -132.67795	 55.66003
 -132.67836	 55.30809
 -132.65624	 54.96274
 -132.61207	 54.62541
 -132.54641	 54.29751
 -132.45993	 53.98038
 -132.35338	 53.67536
 -132.22759	 53.38369
 -132.08347	 53.10659
 -131.92201	 52.84521
 -131.74427	 52.60062
 -131.55138	 52.37385
 -131.34453	 52.16583
 -131.12497	 51.97741
 -130.89401	 51.80938
 -130.65298	 51.66241
 -130.40328	 51.53710
 -130.14634	 51.43398
 -129.88359	 51.35345
 -129.61652	 51.29583
 -129.34662	 51.26135
 -129.07538	 51.25014
 -128.80430	 51.26224
 -128.53488	 51.29757
 -128.26861	 51.35599
 -128.00695	 51.43724
 -127.75137	 51.54098
 -127.50328	 51.66677
 -127.26406	 51.81410
 -127.03508	 51.98236
 -126.81765	 52.17085
 -126.61301	 52.37881
 -126.42237	 52.60539
 -126.24689	 52.84969
 -126.08766	 53.11070
 -125.94568	 53.38739
 -125.82193	 53.67865
 -125.71728	 53.98331
 -125.63253	 54.30016
 -125.56843	 54.62794
 -125.52561	 54.96536
 -125.50465	 55.31106
 -125.50602	 55.66369
 -125.53014	 56.02185
 -125.57731	 56.38412
 -125.64775	 56.74908
 -125.74160	 57.11528
 -125.85892	 57.48128
 -125.99966	 57.84562
 -126.16369	 58.20688
 -126.35079	 58.56361
 -126.56066	 58.91440
 -126.79291	 59.25785
 -127.04705	 59.59261
 -127.32254	 59.91732
 -127.61873	 60.23069
 -127.93489	 60.53146
 -128.27024	 60.81841
 -128.62389	 61.09038
 -128.99490	 61.34627
 -129.38227	 61.58502
 -129.78492	 61.80564
 -130.20171	 62.00723
 -130.63145	 62.18893
 -131.07291	 62.34997
 -131.52479	 62.48967
 -131.98576	 62.60740
 -132.45446	 62.70265
 -132.92949	 62.77496
 -133.40943	 62.82400
 -133.89282	 62.84948
 -134.37822	 62.85124
 -134.86415	 62.82920
 -135.34915	 62.78336
 -135.83175	 62.71382
 -136.31048	 62.62079
 -136.78391	 62.50453
 -137.25061	 62.36544
 -137.70917	 62.20396
 -138.15824	 62.02066
 -138.59648	 61.81616
 -139.02260	 61.59118
 -139.43536	 61.34651
 -139.83356	 61.08304
 -140.21609	 60.80170
 -140.58185	 60.50352
 -140.92985	 60.18956
 -141.25914	 59.86098
 -141.56886	 59.51898
 -141.85823	 59.16481
 -142.12653	 58.79976
 -142.37313	 58.42519
 -142.59750	 58.04247
 -142.79918	 57.65302
 -142.97780	 57.25827
 -143.13311	 56.85970
 -143.26491	 56.45877
 -143.37311	 56.05698
 -143.45774	 55.65581
 -143.51889	 55.25676
 -143.55676	 54.86130
 -143.57164	 54.47091
 -143.56391	 54.08703
 -143.53406	 53.71109
 -143.48265	 53.34447
 -143.41034	 52.98852
 -143.31787	 52.64456
 -143.20607	 52.31384
 -143.07583	 51.99757
 -142.92815	 51.69689
 -142.76408	 51.41288
 -142.58475	 51.14656
 -142.39132	 50.89886
 -142.18506	 50.67064
 -141.96726	 50.46267
 -141.73926	 50.27565
 -141.50246	 50.11018
 -141.25826	 49.96677
 -141.00813	 49.84584
 -140.75353	 49.74771
 -140.49597	 49.67262
 -140.23694	 49.62070
 -139.97794	 49.59198
 -139.72049	 49.58640
 -139.46606	 49.60380
 -139.21615	 49.64393
 -138.97220	 49.70645
 -138.73565	 49.79092
 -138.50788	 49.89682
 -138.29027	 50.02353
 -138.08411	 50.17036
 -137.89068	 50.33653
 -137.71117	 50.52119
 -137.54675	 50.72342
 -137.39849	 50.94223
 -137.26743	 51.17656
 -137.15451	 51.42530
 -137.06061	 51.68728
 -136.98653	 51.96128
 -136.93300	 52.24604
 -136.90066	 52.54024
 -136.89008	 52.84256
 -136.90172	 53.15162
 -136.93599	 53.46603
 -136.99317	 53.78437
 -137.07351	 54.10523
 -137.17711	 54.42715
 -137.30403	 54.74870
 -137.45422	 55.06843
 -137.62753	 55.38492
 -137.82376	 55.69674
 -138.04260	 56.00248
 -138.28364	 56.30075
 -138.54641	 56.59019
 -138.83036	 56.86948
 -139.13485	 57.13731
 -139.45914	 57.39245
 -139.80246	 57.63367
 -140.16392	 57.85981
 -140.54260	 58.06979
 -140.93748	 58.26254
 -141.34750	 58.43709
 -141.77153	 58.59252
 -142.20838	 58.72798
 -142.65680	 58.84271
 -143.11553	 58.93600
 -143.58322	 59.00724
 -144.05851	 59.05591
 -144.54001	 59.08154
 -145.02629	 59.08380
 -145.51590	 59.06240
 -146.00738	 59.01718
 -146.49926	 58.94804
 -146.99005	 58.85499
 -147.47830	 58.73814
 -147.96253	 58.59767
 -148.44129	 58.43387
 -148.91314	 58.24713
 -149.37669	 58.03789
 -149.83055	 57.80673
 -150.27338	 57.55428
 -150.70390	 57.28126
 -151.12085	 56.98848
 -151.52305	 56.67681
 -151.90935	 56.34723
 -152.27868	 56.00074
 -152.63003	 55.63844
 -152.96247	 55.26148
 -153.27514	 54.87108
 -153.56725	 54.46848
 -153.83810	 54.05500
 -154.08706	 53.63199
 -154.31362	 53.20082
 -154.51731	 52.76292
 -154.69779	 52.31973
 -154.85479	 51.87270
 -154.98813	 51.42331
 -155.09775	 50.97303
 -155.18365	 50.52337
 -155.24594	 50.07579
 -155.28482	 49.63176
 -155.30058	 49.19275
 -155.29362	 48.76019
 -155.26440	 48.33549
 -155.21349	 47.92002
 -155.14154	 47.51513
 -155.04928	 47.12212
 -154.93753	 46.74223
 -154.80718	 46.37665
 -154.65920	 46.02654
 -154.49464	 45.69295
 -154.31460	 45.37690
 -154.12025	 45.07932
 -153.91282	 44.80107
 -153.69360	 44.54292
 -153.46392	 44.30557
 -153.22514	 44.08963
 -152.97870	 43.89562
 -152.72601	 43.72397
 -152.46856	 43.57500
 -152.20783	 43.44895
 -151.94532	 43.34597
 -151.68253	 43.26611
 -151.42096	 43.20931
 -151.16211	 43.17542
 -150.90747	 43.16420
 -150.65849	 43.17531
 -150.41662	 43.20832
 -150.18325	 43.26271
 -149.95976	 43.33787
 -149.74746	 43.43310
 -149.54763	 43.54763
 -149.36149	 43.68061
 -149.19020	 43.83110
 -149.03485	 43.99812
 -148.89647	 44.18059
 -148.77603	 44.37739
 -148.67440	 44.58735
 -148.59238	 44.80924
 -148.53071	 45.04179
 -148.49003	 45.28368
 -148.47089	 45.53356
 -148.47377	 45.79007
 -148.49906	 46.05180
 -148.54705	 46.31734
 -148.61795	 46.58525
 -148.71189	 46.85409
 -148.82890	 47.12243
 -148.96892	 47.38883
 -149.13181	 47.65185
 -149.31735	 47.91009
 -149.52521	 48.16214
 -149.75501	 48.40662
 -150.00626	 48.64219
 -150.27840	 48.86753
 -150.57079	 49.08135
 -150.88271	 49.28241
 -151.21338	 49.46952
 -151.56193	 49.64154
 -151.92742	 49.79736
 -152.30887	 49.93596
 -152.70520	 50.05635
 -153.11531	 50.15763
 -153.53802	 50.23895
 -153.97210	 50.29955
 -154.41628	 50.33874
 -154.86925	 50.35589
 -155.32964	 50.35047
 -155.79608	 50.32202
 -156.26714	 50.27020
 -156.74139	 50.19470
 -157.21736	 50.09536
 -157.69360	 49.97207
 -158.16862	 49.82482
 -158.64094	 49.65372
 -159.10911	 49.45893
 -159.57165	 49.24073
 -160.02713	 48.99950
 -160.47413	 48.73568
 -160.91127	 48.44984
 -161.33719	 48.14259
 -161.75058	 47.81468
 -162.15018	 47.46690
 -162.53478	 47.10014
 -162.90324	 46.71535
 -163.25446	 46.31358
 -163.58743	 45.89592
 -163.90120	 45.46353
 -164.19490	 45.01765
 -164.46774	 44.55953
 -164.71901	 44.09051
 -164.94810	 43.61194
 -165.15446	 43.12523
 -165.33766	 42.63180
 -165.49734	 42.13311
 -165.63326	 41.63062
 -165.74524	 41.12583
 -165.83321	 40.62021
 -165.89720	 40.11526
 -165.93733	 39.61246
 -165.95381	 39.11328
 -165.94694	 38.61918
 -165.91710	 38.13157
 -165.86479	 37.65187
 -165.79057	 37.18144
 -165.69509	 36.72161
 -165.57909	 36.27366
 -165.44337	 35.83883
 -165.28882	 35.41830
 -165.11640	 35.01320
 -164.92714	 34.62458
 -164.72213	 34.25344
 -164.50252	 33.90070
 -164.26952	 33.56722
 -164.02439	 33.25376
 -163.76844	 32.96103
 -163.50302	 32.68962
 -163.22950	 32.44006
 -162.94932	 32.21279
 -162.66390	 32.00814
 -162.37472	 31.82638
 -162.08325	 31.66766
 -161.79098	 31.53203
 -161.49939	 31.41949
 -161.20996	 31.32988
 -160.92418	 31.26301
 -160.64350	 31.21854
 -160.36936	 31.19608
 -160.10315	 31.19512
 -159.84626	 31.21508
 -159.60002	 31.25527
 -159.36571	 31.31495
 -159.14456	 31.39327
 -158.93775	 31.48931
 -158.74640	 31.60209
 -158.57156	 31.73055
 -158.41420	 31.87356
 -158.27523	 32.02995
 -158.15547	 32.19847
 -158.05566	 32.37786
 -157.97647	 32.56679
 -157.91847	 32.76389
 -157.88213	 32.96778
 -157.86786	 33.17704
 -157.87597	 33.39024
 -157.90665	 33.60594
 -157.96005	 33.82267
 -158.03618	 34.03899
 -158.13499	 34.25344
 -158.25634	 34.46459
 -158.39998	 34.67101
 -158.56559	 34.87130
 -158.75277	 35.06408
 -158.96103	 35.24800
 -159.18979	 35.42175
 -159.43840	 35.58404
 -159.70615	 35.73366
 -159.99223	 35.86942
 -160.29579	 35.99018
 -160.61589	 36.09487
 -160.95153	 36.18247
 -161.30167	 36.25203
 -161.66518	 36.30264
 -162.04092	 36.33349
 -162.42767	 36.34382
 -162.82417	 36.33295
 -163.22913	 36.30028
 -163.64122	 36.24528
 -164.05908	 36.16751
 -164.48130	 36.06660
 -164.90649	 35.94227
 -165.33320	 35.79434
 -165.76000	 35.62269
 -166.18542	 35.42732
 -166.60802	 35.20828
 -167.02634	 34.96576
 -167.43893	 34.69999
 -167.84437	 34.41132
 -168.24124	 34.10019
 -168.62816	 33.76712
 -169.00378	 33.41272
 -169.36677	 33.03769
 -169.71587	 32.64281
 -170.04985	 32.22894
 -170.36753	 31.79702
 -170.66782	 31.34809
 -170.94966	 30.88321
 -171.21209	 30.40356
 -171.45420	 29.91036
 -171.67517	 29.40487
 -171.87427	 28.88843
 -172.05085	 28.36242
 -172.20436	 27.82825
 -172.33433	 27.28737
 -172.44039	 26.74126
 -172.52227	 26.19141
 -172.57980	 25.63934
 -172.61290	 25.08657
 -172.62159	 24.53460
 -172.60599	 23.98495
 -172.56633	 23.43913
 -172.50291	 22.89860
 -172.41614	 22.36482
 -172.30652	 21.83922
 -172.17463	 21.32316
 -172.02114	 20.81800
 -171.84681	 20.32502
 -171.65247	 19.84547
 -171.43901	 19.38052
 -171.20742	 18.93129
 -170.95874	 18.49884
 -170.69406	 18.08415
 -170.41454	 17.68813
 -170.12140	 17.31162
 -169.81589	 16.95538
 -169.49931	 16.62008
 -169.17299	 16.30633
 -168.83831	 16.01463
 -168.49666	 15.74540
 -168.14945	 15.49899
 -167.79814	 15.27564
 -167.44414	 15.07552
 -167.08894	 14.89869
 -166.73397	 14.74514
 -166.38069	 14.61476
 -166.03054	 14.50735
 -165.68495	 14.42262
 -165.34532	 14.36019
 -165.01304	 14.31960
 -164.68947	 14.30030
 -164.37591	 14.30166
 -164.07364	 14.32295
 -163.78389	 14.36340
 -163.50784	 14.42211
 -163.24661	 14.49815
 -163.00127	 14.59049
 -162.77280	 14.69806
 -162.56215	 14.81970
 -162.37015	 14.95422
 -162.19758	 15.10036
 -162.04514	 15.25681
 -161.91345	 15.42223
 -161.80301	 15.59522
 -161.71426	 15.77439
 -161.64756	 15.95828
 -161.60314	 16.14544
 -161.58116	 16.33440
 -161.58169	 16.52368
 -161.60469	 16.71181
 -161.65004	 16.89731
 -161.71752	 17.07874
 -161.80681	 17.25465
 -161.91753	 17.42363
 -162.04918	 17.58431
 -162.20119	 17.73532
 -162.37290	 17.87538
 -162.56359	 18.00322
 -162.77245	 18.11764
 -162.99859	 18.21748
 -163.24107	 18.30166
 -163.49887	 18.36914
 -163.77093	 18.41896
 -164.05611	 18.45024
 -164.35325	 18.46215
 -164.66113	 18.45395
 -164.97847	 18.42496
 -165.30398	 18.37461
 -165.63632	 18.30238
 -165.97415	 18.20784
 -166.31607	 18.09066
 -166.66069	 17.95057
 -167.00659	 17.78740
 -167.35235	 17.60106
 -167.69655	 17.39155
 -168.03777	 17.15895
 -168.37458	 16.90343
 -168.70558	 16.62524
 -169.02937	 16.32473
 -169.34458	 16.00231
 -169.64987	 15.65850
 -169.94391	 15.29388
 -170.22542	 14.90912
 -170.49317	 14.50498
 -170.74593	 14.08228
 -170.98257	 13.64193
 -171.20200	 13.18490
 -171.40316	 12.71225
 -171.58509	 12.22508
 -171.74688	 11.72456
 -171.88770	 11.21194
 -172.00679	 10.68851
 -172.10348	 10.15561
 -172.17717	  9.61462
 -172.22737	  9.06697
 -172.25367	  8.51411
 -172.25574	  7.95754
 -172.23338	  7.39877
 -172.18645	  6.83931
 -172.11495	  6.28069
 -172.01894	  5.72445
 -171.89861	  5.17212
 -171.75425	  4.62520
 -171.58621	  4.08518
 -171.39500	  3.55353
 -171.18117	  3.03166
 -170.94538	  2.52098
 -170.68840	  2.02282
 -170.41106	  1.53846
 -170.11427	  1.06913
 -169.79904	  0.61598
 -169.46643	  0.18012
 -169.11758	 -0.23745
 -168.75366	 -0.63578
 -168.37594	 -1.01401
 -167.98570	 -1.37138
 -167.58429	 -1.70718
 -167.17308	 -2.02084
 -166.75347	 -2.31183
 -166.32690	 -2.57973
 -165.89480	 -2.82423
 -165.45865	 -3.04508
 -165.01991	 -3.24215
 -164.58004	 -3.41538
 -164.14052	 -3.56482
 -163.70279	 -3.69058
 -163.26829	 -3.79290
 -162.83845	 -3.87206
 -162.41466	 -3.92847
 -161.99829	 -3.96260
 -161.59066	 -3.97499
 -161.19307	 -3.96629
 -160.80677	 -3.93720
 -160.43297	 -3.88850
 -160.07282	 -3.82105
 -159.72742	 -3.73576
 -159.39780	 -3.63363
 -159.08496	 -3.51571
 -158.78979	 -3.38309
 -158.51315	 -3.23694
 -158.25580	 -3.07847
 -158.01845	 -2.90893
 -157.80172	 -2.72963
 -157.60613	 -2.54190
 -157.43216	 -2.34711
 -157.28017	 -2.14665
 -157.15045	 -1.94195
 -157.04318	 -1.73444
 -156.95849	 -1.52557
 -156.89637	 -1.31680
 -156.85677	 -1.10958
 -156.83950	 -0.90537
 -156.84431	 -0.70560
 -156.87086	 -0.51170
 -156.91869	 -0.32506
 -156.98728	 -0.14707
 -157.07602	  0.02096
 -157.18421	  0.17772
 -157.31106	  0.32196
 -157.45573	  0.45248
 -157.61727	  0.56815
 -157.79469	  0.66789
 -157.98691	  0.75067
 -158.19281	  0.81557
 -158.41119	  0.86171
 -158.64082	  0.88830
 -158.88040	  0.89464
 -159.12863	  0.88008
 -159.38412	  0.84411
 -159.64550	  0.78626
 -159.91134	  0.70616
 -160.18022	  0.60356
 -160.45068	  0.47825
 -160.72128	  0.33016
 -160.99056	  0.15928
 -161.25708	 -0.03431
 -161.51940	 -0.25041
 -161.77610	 -0.48877
 -162.02577	 -0.74902
 -162.26704	 -1.03074
 -162.49856	 -1.33339
 -162.71903	 -1.65637
 -162.92717	 -1.99899
 -163.12176	 -2.36049
 -163.30162	 -2.74004
 -163.46562	 -3.13673
 -163.61270	 -3.54959
 -163.74185	 -3.97757
 -163.85212	 -4.41957
 -163.94265	 -4.87444
 -164.01263	 -5.34097
 -164.06133	 -5.81789
 -164.08809	 -6.30390
 -164.09235	 -6.79764
 -164.07362	 -7.29774
 -164.03149	 -7.80279
 -163.96565	 -8.31133
 -163.87588	 -8.82190
 -163.76204	 -9.33303
 -163.62410	 -9.84324
 -163.46210	 -10.35102
 -163.27620	 -10.85490
 -163.06663	 -11.35338
 -162.83375	 -11.84500
 -162.57797	 -12.32832
 -162.29983	 -12.80192
 -161.99994	 -13.26441
 -161.67901	 -13.71445
 -161.33783	 -14.15074
 -160.97729	 -14.57203
 -160.59833	 -14.97714
 -160.20200	 -15.36494
 -159.78941	 -15.73438
 -159.36172	 -16.08447
 -158.92017	 -16.41432
 -158.46606	 -16.72310
 -158.00072	 -17.01008
 -157.52554	 -17.27463
 -157.04195	 -17.51618
 -156.55139	 -17.73429
 -156.05535	 -17.92859
 -155.55533	 -18.09883
 -155.05281	 -18.24482
 -154.54933	 -18.36652
 -154.04637	 -18.46394
 -153.54544	 -18.53721
 -153.04803	 -18.58655
 -152.55559	 -18.61227
 -152.06955	 -18.61478
 -151.59131	 -18.59456
 -151.12225	 -18.55220
 -150.66367	 -18.48834
 -150.21685	 -18.40372
 -149.78301	 -18.29915
 -149.36332	 -18.17552
 -148.95888	 -18.03377
 -148.57073	 -17.87491
 -148.19985	 -17.70002
 -147.84714	 -17.51021
 -147.51344	 -17.30667
 -147.19950	 -17.09061
 -146.90602	 -16.86330
 -146.63360	 -16.62604
 -146.38276	 -16.38015
 -146.15394	 -16.12702
 -145.94750	 -15.86800
 -145.76373	 -15.60451
 -145.60280	 -15.33797
 -145.46482	 -15.06980
 -145.34980	 -14.80143
 -145.25769	 -14.53429
 -145.18831	 -14.26980
 -145.14143	 -14.00937
 -145.11672	 -13.75440
 -145.11375	 -13.50627
 -145.13204	 -13.26633
 -145.17099	 -13.03590
 -145.22995	 -12.81625
 -145.30816	 -12.60863
 -145.40481	 -12.41424
 -145.51900	 -12.23422
 -145.64976	 -12.06966
 -145.79606	 -11.92158
 -145.95680	 -11.79095
 -146.13081	 -11.67867
 -146.31689	 -11.58554
 -146.51376	 -11.51233
 -146.72011	 -11.45968
 -146.93459	 -11.42818
 -147.15580	 -11.41831
 -147.38233	 -11.43050
 -147.61273	 -11.46504
 -147.84554	 -11.52216
 -148.07929	 -11.60199
 -148.31249	 -11.70455
 -148.54367	 -11.82980
 -148.77136	 -11.97758
 -148.99410	 -12.14764
 -149.21044	 -12.33964
 -149.41898	 -12.55316
 -149.61833	 -12.78766
 -149.80714	 -13.04256
 -149.98411	 -13.31715
 -150.14798	 -13.61068
 -150.29754	 -13.92229
 -150.43164	 -14.25107
 -150.54919	 -14.59602
 -150.64917	 -14.95609
 -150.73063	 -15.33015
 -150.79268	 -15.71704
 -150.83451	 -16.11552
 -150.85540	 -16.52432
 -150.85471	 -16.94212
 -150.83186	 -17.36756
 -150.78638	 -17.79925
 -150.71788	 -18.23577
 -150.62607	 -18.67568
 -150.51073	 -19.11753
 -150.37174	 -19.55985
 -150.20908	 -20.00117
 -150.02281	 -20.44001
 -149.81309	 -20.87489
 -149.58017	 -21.30438
 -149.32439	 -21.72701
 -149.04619	 -22.14138
 -148.74607	 -22.54608
 -148.42466	 -22.93978
 -148.08263	 -23.32113
 -147.72078	 -23.68888
 -147.33995	 -24.04179
 -146.94107	 -24.37869
 -146.52517	 -24.69848
 -146.09331	 -25.00011
 -145.64664	 -25.28260
 -145.18636	 -25.54505
 -144.71374	 -25.78664
 -144.23009	 -26.00662
 -143.73677	 -26.20435
 -143.23517	 -26.37925
 -142.72674	 -26.53084
 -142.21294	 -26.65874
 -141.69524	 -26.76266
 -141.17515	 -26.84242
 -140.65418	 -26.89791
 -140.13384	 -26.92914
 -139.61562	 -26.93620
 -139.10103	 -26.91929
 -138.59154	 -26.87870
 -138.08861	 -26.81482
 -137.59365	 -26.72812
 -137.10806	 -26.61917
 -136.63318	 -26.48861
 -136.17031	 -26.33719
 -135.72070	 -26.16570
 -135.28554	 -25.97504
 -134.86596	 -25.76617
 -134.46302	 -25.54012
 -134.07772	 -25.29796
 -133.71098	 -25.04084
 -133.36365	 -24.76996
 -133.03651	 -24.48656
 -132.73024	 -24.19193
 -132.44545	 -23.88739
 -132.18267	 -23.57430
 -131.94234	 -23.25402
 -131.72481	 -22.92798
 -131.53036	 -22.59758
 -131.35915	 -22.26426
 -131.21130	 -21.92946
 -131.08679	 -21.59460
 -130.98555	 -21.26113
 -130.90741	 -20.93048
 -130.85211	 -20.60404
 -130.81933	 -20.28322
 -130.80862	 -19.96939
 -130.81950	 -19.66388
 -130.85137	 -19.36801
 -130.90356	 -19.08304
 -130.97534	 -18.81021
 -131.06589	 -18.55071
 -131.17432	 -18.30565
 -131.29967	 -18.07612
 -131.44093	 -17.86313
 -131.59700	 -17.66765
 -131.76675	 -17.49056
 -131.94898	 -17.33267
 -132.14243	 -17.19473
 -132.34582	 -17.07740
 -132.55781	 -16.98127
 -132.77701	 -16.90684
 -133.00204	 -16.85453
 -133.23145	 -16.82465
 -133.46381	 -16.81745
 -133.69763	 -16.83308
 -133.93145	 -16.87158
 -134.16380	 -16.93292
 -134.39318	 -17.01696
 -134.61815	 -17.12348
 -134.83725	 -17.25215
 -135.04906	 -17.40257
 -135.25217	 -17.57422
 -135.44521	 -17.76653
 -135.62686	 -17.97881
 -135.79585	 -18.21030
 -135.95092	 -18.46016
 -136.09092	 -18.72748
 -136.21473	 -19.01125
 -136.32129	 -19.31042
 -136.40963	 -19.62387
 -136.47885	 -19.95040
 -136.52811	 -20.28877
 -136.55667	 -20.63770
 -136.56387	 -20.99585
 -136.54913	 -21.36184
 -136.51196	 -21.73427
 -136.45198	 -22.11170
 -136.36886	 -22.49267
 -136.26241	 -22.87572
 -136.13251	 -23.25935
 -135.97913	 -23.64208
 -135.80234	 -24.02243
 -135.60232	 -24.39892
 -135.37931	 -24.77008
 -135.13366	 -25.13447
 -134.86583	 -25.49068
 -134.57633	 -25.83731
 -134.26579	 -26.17301
 -133.93490	 -26.49646
 -133.58444	 -26.80641
 -133.21527	 -27.10164
 -132.82834	 -27.38099
 -132.42464	 -27.64336
 -132.00526	 -27.88772
 -131.57132	 -28.11311
 -131.12403	 -28.31864
 -130.66464	 -28.50350
 -130.19444	 -28.66696
 -129.71480	 -28.80836
 -129.22708	 -28.92715
 -128.73272	 -29.02285
 -128.23315	 -29.09509
 -127.72984	 -29.14356
 -127.22428	 -29.16808
 -126.71796	 -29.16854
 -126.21238	 -29.14494
 -125.70902	 -29.09737
 -125.20939	 -29.02601
 -124.71494	 -28.93114
 -124.22713	 -28.81313
 -123.74738	 -28.67244
 -123.27707	 -28.50963
 -122.81755	 -28.32533
 -122.37014	 -28.12026
 -121.93607	 -27.89524
 -121.51657	 -27.65113
 -121.11275	 -27.38889
 -120.72570	 -27.10954
 -120.35644	 -26.81417
 -120.00588	 -26.50391
 -119.67491	 -26.17998
 -119.36429	 -25.84362
 -119.07473	 -25.49611
 -118.80685	 -25.13880
 -118.56119	 -24.77305
 -118.33818	 -24.40025
 -118.13819	 -24.02182
 -117.96150	 -23.63918
 -117.80827	 -23.25379
 -117.67860	 -22.86710
 -117.57250	 -22.48055
 -117.48987	 -22.09559
 -117.43054	 -21.71366
 -117.39426	 -21.33617
 -117.38066	 -20.96454
 -117.38932	 -20.60012
 -117.41973	 -20.24428
 -117.47129	 -19.89832
 -117.54332	 -19.56351
 -117.63508	 -19.24108
 -117.74573	 -18.93222
 -117.87439	 -18.63804
 -118.02010	 -18.35962
 -118.18182	 -18.09798
 -118.35848	 -17.85405
 -118.54893	 -17.62872
 -118.75196	 -17.42281
 -118.96635	 -17.23703
 -119.19079	 -17.07206
 -119.42396	 -16.92847
 -119.66450	 -16.80676
 -119.91099	 -16.70734
 -120.16204	 -16.63053
 -120.41619	 -16.57657
 -120.67199	 -16.54561
 -120.92797	 -16.53771
 -121.18266	 -16.55282
 -121.43461	 -16.59081
 -121.68234	 -16.65148
 -121.92442	 -16.73450
 -122.15942	 -16.83947
 -122.38594	 -16.96590
 -122.60262	 -17.11320
 -122.80813	 -17.28071
 -123.00117	 -17.46768
 -123.18052	 -17.67326
 -123.34499	 -17.89654
 -123.49345	 -18.13655
 -123.62485	 -18.39221
 -123.73820	 -18.66241
 -123.83258	 -18.94596
 -123.90714	 -19.24161
 -123.96114	 -19.54807
 -123.99389	 -19.86399
 -124.00481	 -20.18800
 -123.99341	 -20.51867
 -123.95927	 -20.85456
 -123.90209	 -21.19420
 -123.82165	 -21.53611
 -123.71783	 -21.87878
 -123.59060	 -22.22072
 -123.44003	 -22.56043
 -123.26629	 -22.89642
 -123.06965	 -23.22721
 -122.85045	 -23.55135
 -122.60914	 -23.86741
 -122.34626	 -24.17400
 -122.06243	 -24.46974
 -121.75837	 -24.75334
 -121.43485	 -25.02351
 -121.09275	 -25.27905
 -120.73302	 -25.51880
 -120.35666	 -25.74167
 -119.96476	 -25.94662
 -119.55846	 -26.13270
 -119.13897	 -26.29904
 -118.70753	 -26.44482
 -118.26546	 -26.56932
 -117.81409	 -26.67190
 -117.35481	 -26.75202
 -116.88903	 -26.80920
 -116.41820	 -26.84307
 -115.94377	 -26.85335
 -115.46722	 -26.83985
 -114.99005	 -26.80248
 -114.51373	 -26.74122
 -114.03975	 -26.65618
 -113.56958	 -26.54754
 -113.10470	 -26.41557
 -112.64653	 -26.26065
 -112.19650	 -26.08324
 -111.75597	 -25.88388
 -111.32630	 -25.66321
 -110.90879	 -25.42194
 -110.50469	 -25.16088
 -110.11519	 -24.88089
 -109.74143	 -24.58292
 -109.38450	 -24.26799
 -109.04539	 -23.93718
 -108.72505	 -23.59163
 -108.42435	 -23.23254
 -108.14406	 -22.86115
 -107.88491	 -22.47876
 -107.64750	 -22.08669
 -107.43237	 -21.68633
 -107.23998	 -21.27906
 -107.07070	 -20.86630
 -106.92478	 -20.44950
 -106.80242	 -20.03009
 -106.70370	 -19.60955
 -106.62864	 -19.18932
 -106.57713	 -18.77086
 -106.54900	 -18.35561
 -106.54400	 -17.94501
 -106.56176	 -17.54045
 -106.60184	 -17.14332
 -106.66372	 -16.75498
 -106.74681	 -16.37673
 -106.85042	 -16.00985
 -106.97379	 -15.65557
 -107.11608	 -15.31508
 -107.27640	 -14.98949
 -107.45378	 -14.67989
 -107.64718	 -14.38727
 -107.85551	 -14.11259
 -108.07762	 -13.85672
 -108.31232	 -13.62045
 -108.55834	 -13.40453
 -108.81440	 -13.20961
 -109.07918	 -13.03624
 -109.35129	 -12.88494
 -109.62936	 -12.75609
 -109.91195	 -12.65002
 -110.19764	 -12.56696
 -110.48497	 -12.50705
 -110.77248	 -12.47035
 -111.05872	 -12.45681
 -111.34221	 -12.46630
 -111.62150	 -12.49860
 -111.89517	 -12.55340
 -112.16179	 -12.63029
 -112.41996	 -12.72879
 -112.66834	 -12.84831
 -112.90558	 -12.98819
 -113.13042	 -13.14767
 -113.34161	 -13.32592
 -113.53797	 -13.52205
 -113.71838	 -13.73506
 -113.88179	 -13.96389
 -114.02719	 -14.20743
 -114.15367	 -14.46448
 -114.26039	 -14.73382
 -114.34658	 -15.01413
 -114.41157	 -15.30409
 -114.45476	 -15.60230
 -114.47566	 -15.90734
 -114.47384	 -16.21776
 -114.44901	 -16.53209
 -114.40093	 -16.84884
 -114.32949	 -17.16650
 -114.23465	 -17.48356
 -114.11650	 -17.79852
 -113.97518	 -18.10987
 -113.81097	 -18.41614
 -113.62423	 -18.71586
 -113.41540	 -19.00759
 -113.18502	 -19.28993
 -112.93373	 -19.56152
 -112.66224	 -19.82102
 -112.37135	 -20.06717
 -112.06192	 -20.29875
 -111.73493	 -20.51460
 -111.39138	 -20.71363
 -111.03236	 -20.89481
 -110.65904	 -21.05718
 -110.27261	 -21.19987
 -109.87435	 -21.32207
 -109.46554	 -21.42308
 -109.04756	 -21.50224
 -108.62178	 -21.55903
 -108.18962	 -21.59298
 -107.75253	 -21.60373
 -107.31196	 -21.59099
 -106.86939	 -21.55460
 -106.42630	 -21.49446
 -105.98418	 -21.41058
 -105.54451	 -21.30306
 -105.10875	 -21.17208
 -104.67837	 -21.01793
 -104.25480	 -20.84099
 -103.83944	 -20.64172
 -103.43367	 -20.42066
 -103.03883	 -20.17846
 -102.65620	 -19.91583
 -102.28703	 -19.63357
 -101.93252	 -19.33255
 -101.59379	 -19.01372
 -101.27193	 -18.67809
 -100.96792	 -18.32674
 -100.68272	 -17.96081
 -100.41718	 -17.58149
 -100.17209	 -17.19004
 -99.94815	 -16.78773
 -99.74598	 -16.37590
 -99.56612	 -15.95593
 -99.40901	 -15.52919
 -99.27504	 -15.09713
 -99.16445	 -14.66116
 -99.07745	 -14.22275
 -99.01411	 -13.78336
 -98.97444	 -13.34444
 -98.95835	 -12.90745
 -98.96566	 -12.47384
 -98.99610	 -12.04504
 -99.04931	 -11.62245
 -99.12486	 -11.20748
 -99.22221	 -10.80146
 -99.34076	 -10.40572
 -99.47982	 -10.02154
 -99.63863	 -9.65014
 -99.81634	 -9.29271
 -100.01204	 -8.95038
 -100.22476	 -8.62421
 -100.45346	 -8.31521
 -100.69704	 -8.02433
 -100.95435	 -7.75243
 -101.22417	 -7.50032
 -101.50525	 -7.26871
 -101.79630	 -7.05827
 -102.09598	 -6.86954
 -102.40291	 -6.70303
 -102.71572	 -6.55911
 -103.03297	 -6.43811
 -103.35323	 -6.34025
 -103.67505	 -6.26566
 -103.99697	 -6.21439
 -104.31753	 -6.18639
 -104.63528	 -6.18153
 -104.94876	 -6.19958
 -105.25655	 -6.24023
 -105.55723	 -6.30306
 -105.84942	 -6.38759
 -106.13175	 -6.49322
 -106.40292	 -6.61930
 -106.66163	 -6.76507
 -106.90667	 -6.92970
 -107.13686	 -7.11229
 -107.35108	 -7.31185
 -107.54827	 -7.52733
 -107.72744	 -7.75761
 -107.88768	 -8.00150
 -108.02815	 -8.25776
 -108.14808	 -8.52510
 -108.24680	 -8.80219
 -108.32372	 -9.08762
 -108.37833	 -9.37999
 -108.41023	 -9.67783
 -108.41910	 -9.97968
 -108.40472	 -10.28405
 -108.36696	 -10.58941
 -108.30581	 -10.89427
 -108.22132	 -11.19712
 -108.11367	 -11.49644
 -107.98312	 -11.79075
 -107.83003	 -12.07858
 -107.65485	 -12.35849
 -107.45814	 -12.62907
 -107.24051	 -12.88895
 -107.00270	 -13.13680
 -106.74551	 -13.37135
 -106.46982	 -13.59137
 -106.17658	 -13.79570
 -105.86683	 -13.98325
 -105.54167	 -14.15299
 -105.20225	 -14.30397
 -104.84979	 -14.43530
 -104.48557	 -14.54620
 -104.11088	 -14.63594
 -103.72710	 -14.70389
 -103.33561	 -14.74953
 -102.93784	 -14.77239
 -102.53523	 -14.77212
 -102.12925	 -14.74845
 -101.72137	 -14.70121
 -101.31307	 -14.63031
 -100.90585	 -14.53578
 -100.50118	 -14.41771
 -100.10052	 -14.27630
 -99.70534	 -14.11185
 -99.31705	 -13.92474
 -98.93707	 -13.71543
 -98.56676	 -13.48449
 -98.20745	 -13.23255
 -97.86042	 -12.96034
 -97.52692	 -12.66864
 -97.20813	 -12.35835
 -96.90518	 -12.03041
 -96.61913	 -11.68583
 -96.35098	 -11.32569
 -96.10166	 -10.95113
 -95.87203	 -10.56335
 -95.66287	 -10.16358
 -95.47487	 -9.75313
 -95.30866	 -9.33331
 -95.16476	 -8.90550
 -95.04363	 -8.47109
 -94.94562	 -8.03150
 -94.87101	 -7.58816
 -94.81997	 -7.14254
 -94.79259	 -6.69608
 -94.78888	 -6.25025
 -94.80873	 -5.80651
 -94.85197	 -5.36630
 -94.91832	 -4.93106
 -95.00743	 -4.50219
 -95.11884	 -4.08109
 -95.25203	 -3.66911
 -95.40639	 -3.26756
 -95.58122	 -2.87773
 -95.77574	 -2.50085
 -95.98913	 -2.13810
 -96.22045	 -1.79060
 -96.46873	 -1.45943
 -96.73293	 -1.14559
 -97.01193	 -0.85002
 -97.30457	 -0.57359
 -97.60964	 -0.31710
 -97.92588	 -0.08125
 -98.25198	  0.13329
 -98.58662	  0.32598
 -98.92841	  0.49634
 -99.27596	  0.64397
 -99.62784	  0.76858
 -99.98262	  0.86994
 -100.33884	  0.94792
 -100.69505	  1.00249
 -101.04979	  1.03371
 -101.40160	  1.04171
 -101.74904	  1.02673
 -102.09068	  0.98909
 -102.42512	  0.92920
 -102.75096	  0.84757
 -103.06686	  0.74477
 -103.37151	  0.62148
 -103.66363	  0.47845
 -103.94201	  0.31652
 -104.20546	  0.13659
 -104.45289	 -0.06035
 -104.68323	 -0.27326
 -104.89551	 -0.50100
 -105.08881	 -0.74240
 -105.26230	 -0.99622
 -105.41521	 -1.26117
 -105.54689	 -1.53590
 -105.65673	 -1.81903
 -105.74424	 -2.10915
 -105.80902	 -2.40480
 -105.85074	 -2.70451
 -105.86919	 -3.00678
 -105.86425	 -3.31012
 -105.83589	 -3.61299
 -105.78419	 -3.91391
 -105.70930	 -4.21135
 -105.61151	 -4.50383
 -105.49117	 -4.78988
 -105.34874	 -5.06806
 -105.18476	 -5.33694
 -104.99988	 -5.59517
 -104.79482	 -5.84140
 -104.57038	 -6.07437
 -104.32745	 -6.29284
 -104.06701	 -6.49566
 -103.79008	 -6.68172
 -103.49777	 -6.85000
 -103.19124	 -6.99955
 -102.87173	 -7.12949
 -102.54050	 -7.23902
 -102.19887	 -7.32743
 -101.84821	 -7.39410
 -101.48992	 -7.43849
 -101.12543	 -7.46016
 -100.75618	 -7.45874
 -100.38364	 -7.43399
 -100.00930	 -7.38574
 -99.63465	 -7.31391
 -99.26115	 -7.21852
 -98.89031	 -7.09969
 -98.52358	 -6.95762
 -98.16241	 -6.79262
 -97.80823	 -6.60506
 -97.46245	 -6.39544
 -97.12641	 -6.16431
 -96.80146	 -5.91232
 -96.48887	 -5.64019
 -96.18987	 -5.34874
 -95.90564	 -5.03883
 -95.63730	 -4.71143
 -95.38591	 -4.36754
 -95.15246	 -4.00826
 -94.93788	 -3.63472
 -94.74302	 -3.24812
 -94.56864	 -2.84969
 -94.41544	 -2.44074
 -94.28404	 -2.02259
 -94.17495	 -1.59660
 -94.08863	 -1.16417
 -94.02543	 -0.72672
 -93.98561	 -0.28569
 -93.96934	  0.15749
 -93.97672	  0.60134
 -94.00774	  1.04440
 -94.06231	  1.48523
 -94.14022	  1.92238
 -94.24122	  2.35441
 -94.36494	  2.77991
 -94.51092	  3.19750
 -94.67864	  3.60582
 -94.86748	  4.00355
 -95.07673	  4.38942
 -95.30562	  4.76219
 -95.55331	  5.12068
 -95.81887	  5.46377
 -96.10132	  5.79039
 -96.39960	  6.09953
 -96.71259	  6.39026
 -97.03915	  6.66172
 -97.37803	  6.91311
 -97.72798	  7.14371
 -98.08770	  7.35289
 -98.45582	  7.54009
 -98.83099	  7.70485
 -99.21180	  7.84678
 -99.59682	  7.96557
 -99.98460	  8.06102
 -100.37371	  8.13302
 -100.76267	  8.18152
 -101.15003	  8.20660
 -101.53434	  8.20839
 -101.91415	  8.18715
 -102.28804	  8.14319
 -102.65460	  8.07695
 -103.01246	  7.98892
 -103.36026	  7.87970
 -103.69670	  7.74996
 -104.02052	  7.60046
 -104.33050	  7.43203
 -104.62547	  7.24559
 -104.90433	  7.04212
 -105.16604	  6.82268
 -105.40961	  6.58838
 -105.63414	  6.34041
 -105.83880	  6.08001
 -106.02285	  5.80847
 -106.18560	  5.52712
 -106.32649	  5.23735
 -106.44500	  4.94058
 -106.54075	  4.63824
 -106.61342	  4.33182
 -106.66279	  4.02281
 -106.68875	  3.71271
 -106.69127	  3.40303
 -106.67042	  3.09528
 -106.62638	  2.79097
 -106.55942	  2.49158
 -106.46990	  2.19859
 -106.35828	  1.91344
 -106.22510	  1.63754
 -106.07102	  1.37227
 -105.89675	  1.11896
 -105.70311	  0.87888
 -105.49100	  0.65327
 -105.26137	  0.44327
 -105.01528	  0.25001
 -104.75383	  0.07449
 -104.47819	 -0.08233
 -104.18960	 -0.21956
 -103.88933	 -0.33642
 -103.57871	 -0.43220
 -103.25911	 -0.50628
 -102.93194	 -0.55811
 -102.59863	 -0.58727
 -102.26063	 -0.59340
 -101.91942	 -0.57625
 -101.57648	 -0.53565
 -101.23331	 -0.47155
 -100.89138	 -0.38396
 -100.55219	 -0.27302
 -100.21719	 -0.13893
 -99.88785	  0.01799
 -99.56558	  0.19735
 -99.25179	  0.39868
 -98.94783	  0.62138
 -98.65502	  0.86482
 -98.37464	  1.12826
 -98.10793	  1.41089
 -97.85604	  1.71181
 -97.62010	  2.03009
 -97.40116	  2.36469
 -97.20020	  2.71453
 -97.01814	  3.07846
 -96.85582	  3.45530
 -96.71400	  3.84379
 -96.59338	  4.24265
 -96.49456	  4.65054
 -96.41805	  5.06610
 -96.36430	  5.48794
 -96.33366	  5.91464
 -96.32638	  6.34477
 -96.34263	  6.77688
 -96.38250	  7.20950
 -96.44598	  7.64120
 -96.53296	  8.07050
 -96.64325	  8.49596
 -96.77659	  8.91617
 -96.93259	  9.32969
 -97.11081	  9.73516
 -97.31071	 10.13121
 -97.53167	 10.51654
 -97.77298	 10.88985
 -98.03387	 11.24993
 -98.31349	 11.59559
 -98.61090	 11.92571
 -98.92512	 12.23922
 -99.25508	 12.53512
 -99.59967	 12.81248
 -99.95773	 13.07043
 -100.32801	 13.30819
 -100.70926	 13.52503
 -101.10016	 13.72034
 -101.49937	 13.89355
 -101.90549	 14.04421
 -102.31712	 14.17193
 -102.73284	 14.27642
 -103.15120	 14.35748
 -103.57074	 14.41500
 -103.99000	 14.44895
 -104.40753	 14.45941
 -104.82187	 14.44652
 -105.23158	 14.41054
 -105.63523	 14.35181
 -106.03142	 14.27075
 -106.41878	 14.16787
 -106.79596	 14.04377
 -107.16166	 13.89914
 -107.51462	 13.73473
 -107.85364	 13.55139
 -108.17755	 13.35003
 -108.48524	 13.13163
 -108.77570	 12.89727
 -109.04794	 12.64805
 -109.30107	 12.38515
 -109.53427	 12.10983
 -109.74678	 11.82336
 -109.93795	 11.52709
 -110.10720	 11.22239
 -110.25405	 10.91067
 -110.37808	 10.59338
 -110.47900	 10.27200
 -110.55660	  9.94800
 -110.61075	  9.62290
 -110.64144	  9.29818
 -110.64874	  8.97538
 -110.63284	  8.65597
 -110.59399	  8.34146
 -110.53256	  8.03330
 -110.44902	  7.73295
 -110.34392	  7.44181
 -110.21789	  7.16126
 -110.07167	  6.89262
 -109.90607	  6.63718
 -109.72200	  6.39616
 -109.52041	  6.17072
 -109.30235	  5.96196
 -109.06894	  5.77091
 -108.82135	  5.59852
 -108.56082	  5.44567
 -108.28864	  5.31314
 -108.00613	  5.20166
 -107.71467	  5.11183
 -107.41567	  5.04419
 -107.11057	  4.99918
 -106.80083	  4.97714
 -106.48792	  4.97832
 -106.17335	  5.00288
 -105.85860	  5.05088
 -105.54516	  5.12227
 -105.23452	  5.21695
 -104.92814	  5.33467
 -104.62749	  5.47514
 -104.33397	  5.63794
 -104.04900	  5.82258
 -103.77393	  6.02849
 -103.51008	  6.25500
 -103.25872	  6.50138
 -103.02107	  6.76680
 -102.79831	  7.05037
 -102.59153	  7.35114
 -102.40179	  7.66808
 -102.23007	  8.00010
 -102.07727	  8.34605
 -101.94423	  8.70473
 -101.83171	  9.07490
 -101.74038	  9.45526
 -101.67085	  9.84449
 -101.62362	 10.24122
 -101.59913	 10.64406
 -101.59773	 11.05160
 -101.61965	 11.46239
 -101.66508	 11.87501
 -101.73408	 12.28798
 -101.82664	 12.69987
 -101.94265	 13.10921
 -102.08193	 13.51457
 -102.24419	 13.91451
 -102.42906	 14.30763
 -102.63608	 14.69255
 -102.86471	 15.06791
 -103.11434	 15.43241
 -103.38424	 15.78476
 -103.67365	 16.12374
 -103.98171	 16.44817
 -104.30748	 16.75692
 -104.64997	 17.04894
 -105.00812	 17.32321
 -105.38081	 17.57882
 -105.76687	 17.81489
 -106.16505	 18.03064
 -106.57409	 18.22536
 -106.99268	 18.39842
 -107.41945	 18.54927
 -107.85302	 18.67746
 -108.29198	 18.78261
 -108.73489	 18.86443
 -109.18031	 18.92272
 -109.62678	 18.95738
 -110.07283	 18.96840
 -110.51700	 18.95584
 -110.95785	 18.91987
 -111.39391	 18.86075
 -111.82378	 18.77883
 -112.24605	 18.67453
 -112.65935	 18.54839
 -113.06233	 18.40099
 -113.45370	 18.23304
 -113.83220	 18.04529
 -114.19663	 17.83860
 -114.54584	 17.61388
 -114.87873	 17.37214
 -115.19428	 17.11441
 -115.49151	 16.84184
 -115.76954	 16.55560
 -116.02756	 16.25694
 -116.26482	 15.94713
 -116.48068	 15.62752
 -116.67455	 15.29948
 -116.84596	 14.96442
 -116.99451	 14.62378
 -117.11991	 14.27903
 -117.22194	 13.93166
 -117.30049	 13.58314
 -117.35555	 13.23500
 -117.38719	 12.88873
 -117.39560	 12.54582
 -117.38103	 12.20775
 -117.34386	 11.87600
 -117.28455	 11.55200
 -117.20364	 11.23716
 -117.10179	 10.93285
 -116.97972	 10.64039
 -116.83825	 10.36106
 -116.67826	 10.09609
 -116.50074	  9.84664
 -116.30673	  9.61380
 -116.09734	  9.39860
 -115.87375	  9.20200
 -115.63719	  9.02487
 -115.38897	  8.86801
 -115.13040	  8.73212
 -114.86288	  8.61782
 -114.58781	  8.52564
 -114.30664	  8.45601
 -114.02083	  8.40929
 -113.73188	  8.38572
 -113.44126	  8.38545
 -113.15049	  8.40854
 -112.86105	  8.45494
 -112.57443	  8.52453
 -112.29212	  8.61708
 -112.01555	  8.73226
 -111.74617	  8.86967
 -111.48536	  9.02881
 -111.23448	  9.20909
 -110.99486	  9.40984
 -110.76777	  9.63033
 -110.55442	  9.86971
 -110.35599	 10.12710
 -110.17356	 10.40153
 -110.00819	 10.69196
 -109.86085	 10.99730
 -109.73243	 11.31641
 -109.62378	 11.64808
 -109.53563	 11.99106
 -109.46865	 12.34406
 -109.42345	 12.70575
 -109.40053	 13.07476
 -109.40030	 13.44971
 -109.42311	 13.82918
 -109.46920	 14.21175
 -109.53873	 14.59596
 -109.63178	 14.98037
 -109.74831	 15.36352
 -109.88823	 15.74398
 -110.05133	 16.12030
 -110.23733	 16.49107
 -110.44586	 16.85486
 -110.67646	 17.21032
 -110.92859	 17.55608
 -111.20161	 17.89085
 -111.49484	 18.21334
 -111.80747	 18.52232
 -112.13866	 18.81663
 -112.48747	 19.09515
 -112.85291	 19.35680
 -113.23392	 19.60059
 -113.62936	 19.82558
 -114.03807	 20.03093
 -114.45880	 20.21583
 -114.89029	 20.37959
 -115.33121	 20.52157
 -115.78019	 20.64123
 -116.23586	 20.73811
 -116.69680	 20.81183
 -117.16156	 20.86213
 -117.62870	 20.88879
 -118.09674	 20.89172
 -118.56423	 20.87091
 -119.02970	 20.82644
 -119.49169	 20.75847
 -119.94875	 20.66729
 -120.39946	 20.55323
 -120.84241	 20.41673
 -121.27624	 20.25833
 -121.69960	 20.07864
 -122.11119	 19.87836
 -122.50978	 19.65825
 -122.89414	 19.41918
 -123.26314	 19.16206
 -123.61569	 18.88790
 -123.95077	 18.59776
 -124.26741	 18.29276
 -124.56474	 17.97410
 -124.84195	 17.64301
 -125.09830	 17.30078
 -125.33315	 16.94875
 -125.54594	 16.58829
 -125.73619	 16.22080
 -125.90351	 15.84772
 -126.04761	 15.47052
 -126.16829	 15.09067
 -126.26544	 14.70965
 -126.33903	 14.32897
 -126.38917	 13.95011
 -126.41601	 13.57457
 -126.41983	 13.20382
 -126.40101	 12.83932
 -126.35999	 12.48250
 -126.29733	 12.13475
 -126.21367	 11.79745
 -126.10972	 11.47192
 -125.98632	 11.15943
 -125.84433	 10.86120
 -125.68475	 10.57838
 -125.50860	 10.31209
 -125.31700	 10.06333
 -125.11112	  9.83308
 -124.89220	  9.62219
 -124.66153	  9.43147
 -124.42044	  9.26163
 -124.17032	  9.11328
 -123.91257	  8.98695
 -123.64865	  8.88310
 -123.38003	  8.80205
 -123.10818	  8.74406
 -122.83462	  8.70927
 -122.56084	  8.69776
 -122.28834	  8.70946
 -122.01862	  8.74426
 -121.75316	  8.80191
 -121.49341	  8.88210
 -121.24081	  8.98440
 -120.99676	  9.10832
 -120.76262	  9.25326
 -120.53971	  9.41855
 -120.32930	  9.60344
 -120.13261	  9.80709
 -119.95081	 10.02859
 -119.78500	 10.26698
 -119.63622	 10.52122
 -119.50543	 10.79021
 -119.39353	 11.07279
 -119.30134	 11.36775
 -119.22962	 11.67385
 -119.17901	 11.98979
 -119.15011	 12.31423
 -119.14342	 12.64582
 -119.15935	 12.98316
 -119.19823	 13.32485
 -119.26029	 13.66944
 -119.34569	 14.01552
 -119.45450	 14.36162
 -119.58669	 14.70631
 -119.74214	 15.04815
 -119.92066	 15.38569
 -120.12196	 15.71753
 -120.34566	 16.04227
 -120.59130	 16.35853
 -120.85833	 16.66497
 -121.14615	 16.96029
 -121.45403	 17.24322
 -121.78120	 17.51254
 -122.12680	 17.76707
 -122.48990	 18.00569
 -122.86951	 18.22735
 -123.26457	 18.43105
 -123.67395	 18.61585
 -124.09647	 18.78090
 -124.53091	 18.92540
 -124.97599	 19.04865
 -125.43038	 19.15002
 -125.89272	 19.22897
 -126.36163	 19.28503
 -126.83567	 19.31782
 -127.31342	 19.32707
 -127.79340	 19.31258
 -128.27416	 19.27426
 -128.75423	 19.21208
 -129.23212	 19.12614
 -129.70637	 19.01661
 -130.17554	 18.88375
 -130.63819	 18.72793
 -131.09292	 18.54959
 -131.53835	 18.34926
 -131.97313	 18.12757
 -132.39598	 17.88522
 -132.80563	 17.62299
 -133.20088	 17.34175
 -133.58058	 17.04242
 -133.94367	 16.72602
 -134.28910	 16.39361
 -134.61593	 16.04633
 -134.92329	 15.68537
 -135.21037	 15.31197
 -135.47645	 14.92743
 -135.72088	 14.53308
 -135.94312	 14.13029
 -136.14269	 13.72048
 -136.31923	 13.30508
 -136.47242	 12.88553
 -136.60209	 12.46332
 -136.70813	 12.03992
 -136.79053	 11.61683
 -136.84938	 11.19552
 -136.88484	 10.77748
 -136.89720	 10.36417
 -136.88682	  9.95704
 -136.85416	  9.55750
 -136.79976	  9.16696
 -136.72425	  8.78677
 -136.62837	  8.41823
 -136.51290	  8.06262
 -136.37873	  7.72114
 -136.22683	  7.39496
 -136.05822	  7.08516
 -135.87401	  6.79277
 -135.67537	  6.51874
 -135.46352	  6.26395
 -135.23974	  6.02919
 -135.00536	  5.81517
 -134.76176	  5.62253
 -134.51034	  5.45178
 -134.25256	  5.30338
 -133.98986	  5.17768
 -133.72376	  5.07493
 -133.45573	  4.99529
 -133.18729	  4.93881
 -132.91995	  4.90546
 -132.65519	  4.89511
 -132.39452	  4.90753
 -132.13938	  4.94240
 -131.89122	  4.99930
 -131.65145	  5.07773
 -131.42145	  5.17709
 -131.20252	  5.29670
 -130.99596	  5.43582
 -130.80299	  5.59359
 -130.62478	  5.76911
 -130.46242	  5.96140
 -130.31698	  6.16941
 -130.18940	  6.39204
 -130.08059	  6.62813
 -129.99137	  6.87645
 -129.92248	  7.13576
 -129.87458	  7.40475
 -129.84825	  7.68208
 -129.84398	  7.96640
 -129.86218	  8.25630
 -129.90317	  8.55037
 -129.96718	  8.84720
 -130.05435	  9.14534
 -130.16475	  9.44334
 -130.29834	  9.73978
 -130.45500	 10.03321
 -130.63453	 10.32220
 -130.83663	 10.60536
 -131.06092	 10.88129
 -131.30695	 11.14864
 -131.57417	 11.40606
 -131.86195	 11.65225
 -132.16959	 11.88598
 -132.49632	 12.10601
 -132.84128	 12.31118
 -133.20355	 12.50039
 -133.58214	 12.67257
 -133.97599	 12.82673
 -134.38400	 12.96195
 -134.80499	 13.07737
 -135.23773	 13.17219
 -135.68096	 13.24572
 -136.13336	 13.29730
 -136.59357	 13.32641
 -137.06020	 13.33256
 -137.53184	 13.31539
 -138.00705	 13.27460
 -138.48436	 13.20999
 -138.96231	 13.12146
 -139.43942	 13.00898
 -139.91421	 12.87264
 -140.38522	 12.71261
 -140.85098	 12.52916
 -141.31005	 12.32263
 -141.76102	 12.09347
 -142.20251	 11.84223
 -142.63315	 11.56952
 -143.05165	 11.27605
 -143.45673	 10.96261
 -143.84720	 10.63007
 -144.22189	 10.27938
 -144.57972	  9.91154
 -144.91967	  9.52764
 -145.24077	  9.12882
 -145.54216	  8.71628
 -145.82302	  8.29129
 -146.08265	  7.85514
 -146.32040	  7.40917
 -146.53573	  6.95477
 -146.72817	  6.49335
 -146.89735	  6.02635
 -147.04300	  5.55523
 -147.16491	  5.08146
 -147.26301	  4.60652
 -147.33729	  4.13190
 -147.38784	  3.65906
 -147.41484	  3.18950
 -147.41858	  2.72465
 -147.39941	  2.26597
 -147.35780	  1.81485
 -147.29429	  1.37268
 -147.20951	  0.94080
 -147.10418	  0.52051
 -146.97908	  0.11306
 -146.83510	 -0.28034
 -146.67318	 -0.65856
 -146.49433	 -1.02050
 -146.29965	 -1.36515
 -146.09029	 -1.69157
 -145.86745	 -1.99889
 -145.63239	 -2.28630
 -145.38643	 -2.55310
 -145.13091	 -2.79866
 -144.86724	 -3.02244
 -144.59684	 -3.22398
 -144.32117	 -3.40293
 -144.04169	 -3.55902
 -143.75990	 -3.69209
 -143.47730	 -3.80205
 -143.19538	 -3.88894
 -142.91564	 -3.95286
 -142.63957	 -3.99404
 -142.36863	 -4.01279
 -142.10427	 -4.00950
 -141.84790	 -3.98467
 -141.60091	 -3.93889
 -141.36462	 -3.87283
 -141.14034	 -3.78724
 -140.92930	 -3.68295
 -140.73267	 -3.56088
 -140.55159	 -3.42201
 -140.38710	 -3.26739
 -140.24018	 -3.09813
 -140.11174	 -2.91540
 -140.00261	 -2.72042
 -139.91353	 -2.51447
 -139.84518	 -2.29885
 -139.79813	 -2.07491
 -139.77288	 -1.84402
 -139.76983	 -1.60759
 -139.78931	 -1.36705
 -139.83154	 -1.12381
 -139.89665	 -0.87934
 -139.98471	 -0.63506
 -140.09567	 -0.39244
 -140.22939	 -0.15289
 -140.38568	  0.08216
 -140.56422	  0.31130
 -140.76463	  0.53315
 -140.98645	  0.74636
 -141.22912	  0.94960
 -141.49201	  1.14160
 -141.77443	  1.32110
 -142.07560	  1.48691
 -142.39466	  1.63787
 -142.73070	  1.77289
 -143.08274	  1.89093
 -143.44973	  1.99101
 -143.83058	  2.07221
 -144.22412	  2.13368
 -144.62914	  2.17464
 -145.04438	  2.19439
 -145.46856	  2.19229
 -145.90033	  2.16781
 -146.33831	  2.12047
 -146.78111	  2.04988
 -147.22730	  1.95576
 -147.67544	  1.83789
 -148.12406	  1.69615
 -148.57170	  1.53051
 -149.01689	  1.34104
 -149.45816	  1.12789
 -149.89405	  0.89132
 -150.32312	  0.63164
 -150.74394	  0.34931
 -151.15513	  0.04485
 -151.55531	 -0.28115
 -151.94317	 -0.62798
 -152.31743	 -0.99486
 -152.67686	 -1.38092
 -153.02029	 -1.78523
 -153.34661	 -2.20676
 -153.65477	 -2.64444
 -153.94381	 -3.09711
 -154.21283	 -3.56356
 -154.46101	 -4.04252
 -154.68762	 -4.53268
 -154.89201	 -5.03266
 -155.07363	 -5.54108
 -155.23201	 -6.05650
 -155.36677	 -6.57746
 -155.47764	 -7.10249
 -155.56443	 -7.63009
 -155.62706	 -8.15876
 -155.66552	 -8.68702
 -155.67993	 -9.21337
 -155.67048	 -9.73632
 -155.63746	 -10.25441
 -155.58124	 -10.76621
 -155.50230	 -11.27029
 -155.40118	 -11.76530
 -155.27855	 -12.24988
 -155.13510	 -12.72275
 -154.97165	 -13.18266
 -154.78906	 -13.62843
 -154.58829	 -14.05892
 -154.37035	 -14.47306
 -154.13631	 -14.86986
 -153.88731	 -15.24837
 -153.62454	 -15.60774
 -153.34925	 -15.94719
 -153.06273	 -16.26600
 -152.76630	 -16.56357
 -152.46134	 -16.83934
 -152.14923	 -17.09287
 -151.83141	 -17.32379
 -151.50931	 -17.53183
 -151.18441	 -17.71680
 -150.85816	 -17.87862
 -150.53205	 -18.01729
 -150.20753	 -18.13290
 -149.88609	 -18.22564
 -149.56917	 -18.29579
 -149.25819	 -18.34372
 -148.95458	 -18.36991
 -148.65969	 -18.37489
 -148.37488	 -18.35931
 -148.10143	 -18.32390
 -147.84060	 -18.26946
 -147.59358	 -18.19688
 -147.36150	 -18.10711
 -147.14545	 -18.00119
 -146.94641	 -17.88021
 -146.76533	 -17.74534
 -146.60305	 -17.59779
 -146.46037	 -17.43883
 -146.33795	 -17.26978
 -146.23642	 -17.09198
 -146.15630	 -16.90682
 -146.09800	 -16.71572
 -146.06186	 -16.52013
 -146.04814	 -16.32149
 -146.05698	 -16.12126
 -146.08843	 -15.92092
 -146.14247	 -15.72192
 -146.21897	 -15.52573
 -146.31772	 -15.33379
 -146.43840	 -15.14751
 -146.58063	 -14.96830
 -146.74393	 -14.79752
 -146.92774	 -14.63651
 -147.13143	 -14.48654
 -147.35427	 -14.34888
 -147.59547	 -14.22471
 -147.85419	 -14.11519
 -148.12949	 -14.02140
 -148.42038	 -13.94437
 -148.72582	 -13.88507
 -149.04470	 -13.84439
 -149.37587	 -13.82317
 -149.71813	 -13.82217
 -150.07022	 -13.84208
 -150.43087	 -13.88349
 -150.79876	 -13.94695
 -151.17253	 -14.03291
 -151.55081	 -14.14174
 -151.93219	 -14.27373
 -152.31527	 -14.42907
 -152.69861	 -14.60788
 -153.08077	 -14.81021
 -153.46033	 -15.03598
 -153.83584	 -15.28507
 -154.20587	 -15.55722
 -154.56900	 -15.85214
 -154.92384	 -16.16940
 -155.26901	 -16.50852
 -155.60315	 -16.86891
 -155.92497	 -17.24992
 -156.23317	 -17.65078
 -156.52654	 -18.07067
 -156.80389	 -18.50869
 -157.06411	 -18.96384
 -157.30612	 -19.43508
 -157.52895	 -19.92127
 -157.73165	 -20.42121
 -157.91340	 -20.93367
 -158.07341	 -21.45734
 -158.21101	 -21.99085
 -158.32560	 -22.53280
 -158.41669	 -23.08176
 -158.48386	 -23.63625
 -158.52681	 -24.19478
 -158.54533	 -24.75584
 -158.53929	 -25.31789
 -158.50869	 -25.87941
 -158.45361	 -26.43888
 -158.37425	 -26.99477
 -158.27088	 -27.54558
 -158.14389	 -28.08984
 -157.99375	 -28.62610
 -157.82104	 -29.15294
 -157.62640	 -29.66902
 -157.41059	 -30.17299
 -157.17442	 -30.66360
 -156.91879	 -31.13964
 -156.64468	 -31.59996
 -156.35313	 -32.04348
 -156.04524	 -32.46920
 -155.72218	 -32.87619
 -155.38515	 -33.26359
 -155.03543	 -33.63063
 -154.67430	 -33.97660
 -154.30312	 -34.30091
 -153.92326	 -34.60303
 -153.53611	 -34.88253
 -153.14310	 -35.13905
 -152.74566	 -35.37233
 -152.34523	 -35.58221
 -151.94326	 -35.76860
 -151.54121	 -35.93151
 -151.14052	 -36.07103
 -150.74262	 -36.18736
 -150.34894	 -36.28075
 -149.96088	 -36.35156
 -149.57980	 -36.40025
 -149.20707	 -36.42733
 -148.84398	 -36.43342
 -148.49181	 -36.41919
 -148.15178	 -36.38541
 -147.82509	 -36.33294
 -147.51284	 -36.26267
 -147.21611	 -36.17558
 -146.93591	 -36.07274
 -146.67317	 -35.95524
 -146.42877	 -35.82426
 -146.20350	 -35.68101
 -145.99809	 -35.52677
 -145.81316	 -35.36287
 -145.64929	 -35.19064
 -145.50692	 -35.01149
 -145.38645	 -34.82684
 -145.28817	 -34.63812
 -145.21227	 -34.44681
 -145.15886	 -34.25436
 -145.12794	 -34.06226
 -145.11944	 -33.87198
 -145.13318	 -33.68498
 -145.16888	 -33.50273
 -145.22619	 -33.32664
 -145.30464	 -33.15812
 -145.40371	 -32.99855
 -145.52277	 -32.84926
 -145.66110	 -32.71154
 -145.81792	 -32.58662
 -145.99237	 -32.47570
 -146.18350	 -32.37990
 -146.39032	 -32.30029
 -146.61175	 -32.23786
 -146.84669	 -32.19354
 -147.09394	 -32.16818
 -147.35228	 -32.16256
 -147.62045	 -32.17736
 -147.89713	 -32.21321
 -148.18098	 -32.27064
 -148.47064	 -32.35008
 -148.76472	 -32.45191
 -149.06181	 -32.57640
 -149.36048	 -32.72373
 -149.65931	 -32.89401
 -149.95687	 -33.08724
 -150.25173	 -33.30335
 -150.54247	 -33.54218
 -150.82768	 -33.80349
 -151.10598	 -34.08694
 -151.37599	 -34.39211
 -151.63637	 -34.71851
 -151.88581	 -35.06556
 -152.12304	 -35.43260
 -152.34682	 -35.81890
 -152.55595	 -36.22363
 -152.74930	 -36.64593
 -152.92577	 -37.08483
 -153.08433	 -37.53932
 -153.22402	 -38.00830
 -153.34393	 -38.49063
 -153.44322	 -38.98510
 -153.52113	 -39.49045
 -153.57699	 -40.00538
 -153.61018	 -40.52853
 -153.62018	 -41.05851
 -153.60657	 -41.59389
 -153.56901	 -42.13321
 -153.50724	 -42.67499
 -153.42111	 -43.21773
 -153.31057	 -43.75992
 -153.17565	 -44.30004
 -153.01649	 -44.83659
 -152.83334	 -45.36805
 -152.62651	 -45.89293
 -152.39645	 -46.40978
 -152.14369	 -46.91714
 -151.86883	 -47.41361
 -151.57261	 -47.89784
 -151.25582	 -48.36851
 -150.91934	 -48.82437
 -150.56415	 -49.26423
 -150.19128	 -49.68695
 -149.80185	 -50.09149
 -149.39704	 -50.47685
 -148.97808	 -50.84215
 -148.54626	 -51.18656
 -148.10294	 -51.50936
 -147.64947	 -51.80992
 -147.18729	 -52.08768
 -146.71783	 -52.34220
 -146.24255	 -52.57311
 -145.76294	 -52.78016
 -145.28049	 -52.96317
 -144.79667	 -53.12208
 -144.31298	 -53.25691
 -143.83091	 -53.36776
 -143.35190	 -53.45485
 -142.87740	 -53.51847
 -142.40882	 -53.55900
 -141.94756	 -53.57690
 -141.49496	 -53.57274
 -141.05233	 -53.54713
 -140.62093	 -53.50078
 -140.20199	 -53.43448
 -139.79666	 -53.34907
 -139.40606	 -53.24547
 -139.03123	 -53.12466
 -138.67316	 -52.98769
 -138.33277	 -52.83565
 -138.01092	 -52.66969
 -137.70837	 -52.49102
 -137.42584	 -52.30086
 -137.16396	 -52.10052
 -136.92328	 -51.89131
 -136.70425	 -51.67458
 -136.50728	 -51.45171
 -136.33266	 -51.22411
 -136.18061	 -50.99318
 -136.05125	 -50.76037
 -135.94462	 -50.52711
 -135.86068	 -50.29484
 -135.79929	 -50.06500
 -135.76021	 -49.83902
 -135.74314	 -49.61831
 -135.74767	 -49.40427
 -135.77330	 -49.19827
 -135.81946	 -49.00165
 -135.88549	 -48.81570
 -135.97063	 -48.64169
 -136.07408	 -48.48084
 -136.19493	 -48.33430
 -136.33221	 -48.20317
 -136.48487	 -48.08850
 -136.65181	 -47.99126
 -136.83186	 -47.91234
 -137.02381	 -47.85258
 -137.22638	 -47.81272
 -137.43824	 -47.79342
 -137.65806	 -47.79527
 -137.88442	 -47.81876
 -138.11592	 -47.86428
 -138.35112	 -47.93215
 -138.58856	 -48.02260
 -138.82677	 -48.13573
 -139.06428	 -48.27160
 -139.29963	 -48.43013
 -139.53136	 -48.61118
 -139.75802	 -48.81450
 -139.97819	 -49.03976
 -140.19047	 -49.28654
 -140.39350	 -49.55432
 -140.58593	 -49.84252
 -140.76648	 -50.15046
 -140.93389	 -50.47739
 -141.08699	 -50.82248
 -141.22461	 -51.18483
 -141.34568	 -51.56347
 -141.44917	 -51.95737
 -141.53414	 -52.36543
 -141.59969	 -52.78649
 -141.64501	 -53.21936
 -141.66936	 -53.66277
 -141.67209	 -54.11543
 -141.65261	 -54.57600
 -141.61042	 -55.04310
 -141.54512	 -55.51533
 -141.45638	 -55.99126
 -141.34397	 -56.46945
 -141.20775	 -56.94842
 -141.04765	 -57.42670
 -140.86372	 -57.90283
 -140.65610	 -58.37532
 -140.42499	 -58.84270
 -140.17072	 -59.30353
 -139.89370	 -59.75637
 -139.59442	 -60.19980
 -139.27348	 -60.63246
 -138.93154	 -61.05301
 -138.56938	 -61.46013
 -138.18784	 -61.85260
 -137.78783	 -62.22921
 -137.37038	 -62.58882
 -136.93653	 -62.93038
 -136.48745	 -63.25288
 -136.02434	 -63.55539
 -135.54846	 -63.83709
 -135.06113	 -64.09719
 -134.56371	 -64.33504
 -134.05761	 -64.55004
 -133.54426	 -64.74170
 -133.02515	 -64.90964
 -132.50176	 -65.05354
 -131.97558	 -65.17321
 -131.44814	 -65.26855
 -130.92095	 -65.33954
 -130.39552	 -65.38627
 -129.87334	 -65.40894
 -129.35589	 -65.40783
 -128.84462	 -65.38331
 -128.34097	 -65.33585
 -127.84630	 -65.26600
 -127.36198	 -65.17441
 -126.88930	 -65.06179
 -126.42950	 -64.92894
 -125.98378	 -64.77674
 -125.55326	 -64.60612
 -125.13902	 -64.41810
 -124.74206	 -64.21374
 -124.36329	 -63.99417
 -124.00358	 -63.76057
 -123.66371	 -63.51416
 -123.34439	 -63.25620
 -123.04622	 -62.98801
 -122.76976	 -62.71092
 -122.51546	 -62.42629
 -122.28369	 -62.13551
 -122.07474	 -61.83999
 -121.88882	 -61.54115
 -121.72603	 -61.24041
 -121.58642	 -60.93921
 -121.46991	 -60.63897
 -121.37637	 -60.34112
 -121.30557	 -60.04707
 -121.25719	 -59.75822
 -121.23083	 -59.47594
 -121.22601	 -59.20159
 -121.24216	 -58.93648
 -121.27864	 -58.68189
 -121.33472	 -58.43907
 -121.40961	 -58.20922
 -121.50243	 -57.99349
 -121.61223	 -57.79297
 -121.73800	 -57.60870
 -121.87867	 -57.44165
 -122.03309	 -57.29274
 -122.20008	 -57.16278
 -122.37838	 -57.05256
 -122.56670	 -56.96274
 -122.76371	 -56.89394
 -122.96803	 -56.84666
 -123.17825	 -56.82135
 -123.39294	 -56.81833
 -123.61064	 -56.83787
 -123.82988	 -56.88011
 -124.04920	 -56.94513
 -124.26709	 -57.03290
 -124.48210	 -57.14328
 -124.69274	 -57.27608
 -124.89758	 -57.43096
 -125.09517	 -57.60754
 -125.28412	 -57.80531
 -125.46307	 -58.02371
 -125.63068	 -58.26206
 -125.78567	 -58.51961
 -125.92681	 -58.79554
 -126.05293	 -59.08893
 -126.16291	 -59.39881
 -126.25570	 -59.72414
 -126.33032	 -60.06380
 -126.38587	 -60.41662
 -126.42150	 -60.78138
 -126.43648	 -61.15680
 -126.43012	 -61.54157
 -126.40185	 -61.93433
 -126.35116	 -62.33368
 -126.27765	 -62.73822
 -126.18100	 -63.14648
 -126.06097	 -63.55703
 -125.91744	 -63.96838
 -125.75036	 -64.37906
 -125.55978	 -64.78759
 -125.34585	 -65.19251
 -125.10879	 -65.59234
 -124.84893	 -65.98566
 -124.56670	 -66.37103
 -124.26258	 -66.74706
 -123.93718	 -67.11240
 -123.59118	 -67.46572
 -123.22532	 -67.80575
 -122.84045	 -68.13125
 -122.43748	 -68.44106
 -122.01741	 -68.73405
 -121.58129	 -69.00918
 -121.13024	 -69.26546
 -120.66546	 -69.50198
 -120.18818	 -69.71790
 -119.69969	 -69.91246
 -119.20134	 -70.08501
 -118.69451	 -70.23494
 -118.18062	 -70.36176
 -117.66111	 -70.46507
 -117.13745	 -70.54455
 -116.61114	 -70.59998
 -116.08367	 -70.63125
 -115.55655	 -70.63832
 -115.03127	 -70.62127
 -114.50934	 -70.58026
 -113.99223	 -70.51556
 -113.48141	 -70.42751
 -112.97829	 -70.31658
 -112.48429	 -70.18329
 -112.00076	 -70.02828
 -111.52901	 -69.85224
 -111.07032	 -69.65598
 -110.62589	 -69.44036
 -110.19688	 -69.20632
 -109.78437	 -68.95487
 -109.38938	 -68.68708
 -109.01285	 -68.40410
 -108.65567	 -68.10710
 -108.31863	 -67.79734
 -108.00244	 -67.47608
 -107.70773	 -67.14465
 -107.43506	 -66.80441
 -107.18488	 -66.45674
 -106.95757	 -66.10305
 -106.75342	 -65.74476
 -106.57262	 -65.38330
 -106.41529	 -65.02014
 -106.28145	 -64.65669
 -106.17103	 -64.29442
 -106.08388	 -63.93476
 -106.01975	 -63.57911
 -105.97833	 -63.22889
 -105.95920	 -62.88547
 -105.96186	 -62.55021
 -105.98575	 -62.22441
 -106.03020	 -61.90936
 -106.09450	 -61.60630
 -106.17783	 -61.31642
 -106.27932	 -61.04085
 -106.39802	 -60.78068
 -106.53293	 -60.53695
 -106.68298	 -60.31061
 -106.84703	 -60.10256
 -107.02390	 -59.91364
 -107.21236	 -59.74459
 -107.41111	 -59.59609
 -107.61884	 -59.46874
 -107.83419	 -59.36307
 -108.05577	 -59.27950
 -108.28215	 -59.21838
 -108.51189	 -59.17996
 -108.74354	 -59.16441
 -108.97562	 -59.17180
 -109.20667	 -59.20213
 -109.43521	 -59.25527
 -109.65978	 -59.33102
 -109.87893	 -59.42909
 -110.09123	 -59.54910
 -110.29526	 -59.69056
 -110.48966	 -59.85290
 -110.67309	 -60.03547
 -110.84425	 -60.23753
 -111.00190	 -60.45827
 -111.14484	 -60.69678
 -111.27194	 -60.95208
 -111.38213	 -61.22313
 -111.47441	 -61.50882
 -111.54786	 -61.80798
 -111.60162	 -62.11937
 -111.63492	 -62.44171
 -111.64707	 -62.77367
 -111.63748	 -63.11389
 -111.60563	 -63.46094
 -111.55110	 -63.81341
 -111.47357	 -64.16982
 -111.37281	 -64.52871
 -111.24866	 -64.88859
 -111.10109	 -65.24796
 -110.93015	 -65.60534
 -110.73599	 -65.95924
 -110.51884	 -66.30818
 -110.27903	 -66.65072
 -110.01700	 -66.98542
 -109.73325	 -67.31089
 -109.42838	 -67.62576
 -109.10308	 -67.92872
 -108.75811	 -68.21848
 -108.39433	 -68.49382
 -108.01265	 -68.75358
 -107.61406	 -68.99665
 -107.19964	 -69.22198
 -106.77050	 -69.42859
 -106.32783	 -69.61560
 -105.87287	 -69.78216
 -105.40691	 -69.92754
 -104.93129	 -70.05108
 -104.44737	 -70.15219
 -103.95657	 -70.23039
 -103.46031	 -70.28528
 -102.96007	 -70.31655
 -102.45732	 -70.32399
 -101.95354	 -70.30747
 -101.45023	 -70.26696
 -100.94887	 -70.20255
 -100.45095	 -70.11438
 -99.95794	 -70.00271
 -99.47129	 -69.86790
 -98.99243	 -69.71038
 -98.52274	 -69.53068
 -98.06358	 -69.32942
 -97.61627	 -69.10729
 -97.18208	 -68.86508
 -96.76221	 -68.60365
 -96.35782	 -68.32392
 -95.97001	 -68.02692
 -95.59980	 -67.71370
 -95.24815	 -67.38539
 -94.91593	 -67.04318
 -94.60396	 -66.68832
 -94.31295	 -66.32208
 -94.04355	 -65.94580
 -93.79631	 -65.56082
 -93.57170	 -65.16855
 -93.37009	 -64.77040
 -93.19180	 -64.36780
 -93.03700	 -63.96219
 -92.90582	 -63.55505
 -92.79828	 -63.14781
 -92.71430	 -62.74193
 -92.65373	 -62.33886
 -92.61633	 -61.94003
 -92.60176	 -61.54684
 -92.60960	 -61.16068
 -92.63936	 -60.78291
 -92.69044	 -60.41485
 -92.76219	 -60.05778
 -92.85387	 -59.71294
 -92.96466	 -59.38152
 -93.09369	 -59.06466
 -93.23999	 -58.76345
 -93.40255	 -58.47890
 -93.58030	 -58.21198
 -93.77210	 -57.96358
 -93.97676	 -57.73452
 -94.19305	 -57.52555
 -94.41969	 -57.33734
 -94.65534	 -57.17048
 -94.89866	 -57.02549
 -95.14826	 -56.90278
 -95.40272	 -56.80271
 -95.66060	 -56.72551
 -95.92047	 -56.67136
 -96.18085	 -56.64033
 -96.44029	 -56.63240
 -96.69731	 -56.64746
 -96.95046	 -56.68531
 -97.19831	 -56.74566
 -97.43941	 -56.82812
 -97.67238	 -56.93222
 -97.89584	 -57.05740
 -98.10846	 -57.20302
 -98.30893	 -57.36832
 -98.49603	 -57.55252
 -98.66854	 -57.75470
 -98.82533	 -57.97389
 -98.96534	 -58.20907
 -99.08755	 -58.45912
 -99.19103	 -58.72286
 -99.27492	 -58.99907
 -99.33844	 -59.28646
 -99.38090	 -59.58370
 -99.40168	 -59.88941
 -99.40027	 -60.20219
 -99.37625	 -60.52058
 -99.32927	 -60.84313
 -99.25909	 -61.16835
 -99.16558	 -61.49473
 -99.04869	 -61.82078
 -98.90845	 -62.14500
 -98.74503	 -62.46588
 -98.55866	 -62.78194
 -98.34967	 -63.09173
 -98.11850	 -63.39379
 -97.86566	 -63.68673
 -97.59175	 -63.96917
 -97.29748	 -64.23979
 -96.98361	 -64.49730
 -96.65100	 -64.74048
 -96.30059	 -64.96815
 -95.93336	 -65.17920
 -95.55040	 -65.37261
 -95.15284	 -65.54738
 -94.74186	 -65.70264
 -94.31872	 -65.83755
 -93.88471	 -65.95138
 -93.44116	 -66.04347
 -92.98945	 -66.11326
 -92.53099	 -66.16026
 -92.06721	 -66.18408
 -91.59957	 -66.18443
 -91.12955	 -66.16109
 -90.65862	 -66.11396
 -90.18828	 -66.04300
 -89.71999	 -65.94830
 -89.25525	 -65.83002
 -88.79551	 -65.68843
 -88.34221	 -65.52386
 -87.89678	 -65.33676
 -87.46059	 -65.12767
 -87.03500	 -64.89718
 -86.62130	 -64.64602
 -86.22078	 -64.37494
 -85.83462	 -64.08481
 -85.46399	 -63.77655
 -85.10997	 -63.45118
 -84.77358	 -63.10974
 -84.45579	 -62.75338
 -84.15747	 -62.38327
 -83.87943	 -62.00065
 -83.62238	 -61.60680
 -83.38698	 -61.20305
 -83.17378	 -60.79076
 -82.98326	 -60.37132
 -82.81578	 -59.94614
 -82.67166	 -59.51667
 -82.55109	 -59.08435
 -82.45417	 -58.65064
 -82.38094	 -58.21701
 -82.33133	 -57.78490
 -82.30517	 -57.35577
 -82.30222	 -56.93106
 -82.32214	 -56.51218
 -82.36451	 -56.10051
 -82.42882	 -55.69743
 -82.51448	 -55.30426
 -82.62083	 -54.92227
 -82.74711	 -54.55273
 -82.89251	 -54.19681
 -83.05613	 -53.85565
 -83.23702	 -53.53035
 -83.43415	 -53.22192
 -83.64643	 -52.93132
 -83.87273	 -52.65943
 -84.11185	 -52.40708
 -84.36255	 -52.17501
 -84.62355	 -51.96388
 -84.89351	 -51.77428
 -85.17108	 -51.60672
 -85.45487	 -51.46160
 -85.74346	 -51.33928
 -86.03543	 -51.23998
 -86.32932	 -51.16387
 -86.62368	 -51.11102
 -86.91704	 -51.08140
 -87.20795	 -51.07491
 -87.49496	 -51.09132
 -87.77663	 -51.13036
 -88.05153	 -51.19163
 -88.31828	 -51.27467
 -88.57551	 -51.37890
 -88.82189	 -51.50368
 -89.05613	 -51.64828
 -89.27699	 -51.81189
 -89.48328	 -51.99361
 -89.67386	 -52.19248
 -89.84766	 -52.40746
 -90.00369	 -52.63745
 -90.14100	 -52.88126
 -90.25873	 -53.13769
 -90.35611	 -53.40543
 -90.43244	 -53.68316
 -90.48710	 -53.96951
 -90.51959	 -54.26307
 -90.52946	 -54.56238
 -90.51638	 -54.86598
 -90.48011	 -55.17237
 -90.42050	 -55.48007
 -90.33751	 -55.78755
 -90.23118	 -56.09331
 -90.10166	 -56.39585
 -89.94919	 -56.69367
 -89.77410	 -56.98531
 -89.57683	 -57.26932
 -89.35790	 -57.54428
 -89.11792	 -57.80882
 -88.85758	 -58.06161
 -88.57768	 -58.30135
 -88.27907	 -58.52681
 -87.96269	 -58.73683
 -87.62955	 -58.93029
 -87.28073	 -59.10615
 -86.91737	 -59.26344
 -86.54066	 -59.40126
 -86.15187	 -59.51879
 -85.75229	 -59.61531
 -85.34326	 -59.69016
 -84.92617	 -59.74277
 -84.50244	 -59.77268
 -84.07349	 -59.77949
 -83.64078	 -59.76292
 -83.20580	 -59.72277
 -82.77002	 -59.65894
 -82.33492	 -59.57140
 -81.90200	 -59.46024
 -81.47271	 -59.32564
 -81.04852	 -59.16785
 -80.63086	 -58.98724
 -80.22115	 -58.78426
 -79.82076	 -58.55943
 -79.43103	 -58.31337
 -79.05328	 -58.04679
 -78.68875	 -57.76046
 -78.33863	 -57.45525
 -78.00409	 -57.13207
 -77.68620	 -56.79194
 -77.38597	 -56.43591
 -77.10437	 -56.06512
 -76.84226	 -55.68074
 -76.60044	 -55.28402
 -76.37965	 -54.87622
 -76.18051	 -54.45867
 -76.00358	 -54.03274
 -75.84933	 -53.59982
 -75.71814	 -53.16131
 -75.61031	 -52.71865
 -75.52604	 -52.27331
 -75.46542	 -51.82673
 -75.42850	 -51.38037
 -75.41519	 -50.93570
 -75.42533	 -50.49417
 -75.45868	 -50.05721
 -75.51489	 -49.62625
 -75.59353	 -49.20267
 -75.69410	 -48.78784
 -75.81601	 -48.38308
 -75.95857	 -47.98969
 -76.12104	 -47.60890
 -76.30259	 -47.24192
 -76.50232	 -46.88987
 -76.71926	 -46.55385
 -76.95239	 -46.23487
 -77.20061	 -45.93389
 -77.46278	 -45.65179
 -77.73768	 -45.38939
 -78.02409	 -45.14743
 -78.32070	 -44.92657
 -78.62619	 -44.72738
 -78.93919	 -44.55036
 -79.25831	 -44.39593
 -79.58213	 -44.26442
 -79.90922	 -44.15606
 -80.23814	 -44.07100
 -80.56741	 -44.00931
 -80.89559	 -43.97095
 -81.22122	 -43.95580
 -81.54285	 -43.96366
 -81.85905	 -43.99421
 -82.16840	 -44.04708
 -82.46951	 -44.12179
 -82.76103	 -44.21776
 -83.04163	 -44.33435
 -83.31002	 -44.47082
 -83.56497	 -44.62637
 -83.80530	 -44.80009
 -84.02988	 -44.99103
 -84.23764	 -45.19815
 -84.42758	 -45.42033
 -84.59877	 -45.65642
 -84.75036	 -45.90518
 -84.88157	 -46.16534
 -84.99170	 -46.43556
 -85.08015	 -46.71447
 -85.14640	 -47.00066
 -85.19002	 -47.29268
 -85.21067	 -47.58907
 -85.20811	 -47.88833
 -85.18219	 -48.18897
 -85.13287	 -48.48947
 -85.06020	 -48.78832
 -84.96433	 -49.08401
 -84.84549	 -49.37506
 -84.70403	 -49.65998
 -84.54037	 -49.93733
 -84.35505	 -50.20570
 -84.14868	 -50.46369
 -83.92196	 -50.70997
 -83.67568	 -50.94326
 -83.41071	 -51.16231
 -83.12799	 -51.36595
 -82.82853	 -51.55308
 -82.51343	 -51.72263
 -82.18383	 -51.87365
 -81.84093	 -52.00525
 -81.48600	 -52.11659
 -81.12035	 -52.20696
 -80.74533	 -52.27570
 -80.36231	 -52.32226
 -79.97273	 -52.34616
 -79.57803	 -52.34704
 -79.17966	 -52.32460
 -78.77910	 -52.27865
 -78.37785	 -52.20910
 -77.97737	 -52.11593
 -77.57916	 -51.99925
 -77.18468	 -51.85922
 -76.79540	 -51.69613
 -76.41274	 -51.51034
 -76.03811	 -51.30229
 -75.67289	 -51.07254
 -75.31841	 -50.82170
 -74.97597	 -50.55048
 -74.64681	 -50.25967
 -74.33214	 -49.95012
 -74.03308	 -49.62278
 -73.75072	 -49.27863
 -73.48607	 -48.91875
 -73.24007	 -48.54426
 -73.01359	 -48.15635
 -72.80742	 -47.75626
 -72.62228	 -47.34525
 -72.45881	 -46.92466
 -72.31755	 -46.49584
 -72.19898	 -46.06018
 -72.10346	 -45.61909
 -72.03128	 -45.17402
 -71.98265	 -44.72641
 -71.95767	 -44.27771
 -71.95636	 -43.82940
 -71.97864	 -43.38292
 -72.02435	 -42.93974
 -72.09323	 -42.50128
 -72.18495	 -42.06896
 -72.29907	 -41.64418
 -72.43508	 -41.22830
 -72.59238	 -40.82266
 -72.77029	 -40.42852
 -72.96805	 -40.04715
 -73.18484	 -39.67974
 -73.41975	 -39.32741
 -73.67180	 -38.99126
 -73.93996	 -38.67231
 -74.22314	 -38.37150
 -74.52017	 -38.08972
 -74.82986	 -37.82777
 -75.15095	 -37.58641
 -75.48214	 -37.36627
 -75.82209	 -37.16794
 -76.16945	 -36.99190
 -76.52281	 -36.83857
 -76.88075	 -36.70826
 -77.24184	 -36.60121
 -77.60462	 -36.51755
 -77.96765	 -36.45735
 -78.32945	 -36.42055
 -78.68859	 -36.40705
 -79.04360	 -36.41661
 -79.39306	 -36.44893
 -79.73556	 -36.50361
 -80.06971	 -36.58017
 -80.39416	 -36.67805
 -80.70758	 -36.79658
 -81.00871	 -36.93503
 -81.29632	 -37.09258
 -81.56921	 -37.26834
 -81.82628	 -37.46133
 -82.06646	 -37.67053
 -82.28876	 -37.89483
 -82.49225	 -38.13305
 -82.67609	 -38.38398
 -82.83949	 -38.64633
 -82.98179	 -38.91877
 -83.10236	 -39.19994
 -83.20069	 -39.48842
 -83.27636	 -39.78277
 -83.32903	 -40.08152
 -83.35847	 -40.38319
 -83.36453	 -40.68628
 -83.34717	 -40.98926
 -83.30644	 -41.29064
 -83.24248	 -41.58891
 -83.15554	 -41.88257
 -83.04597	 -42.17015
 -82.91419	 -42.45020
 -82.76074	 -42.72130
 -82.58624	 -42.98206
 -82.39138	 -43.23115
 -82.17697	 -43.46728
 -81.94387	 -43.68920
 -81.69303	 -43.89575
 -81.42548	 -44.08581
 -81.14230	 -44.25833
 -80.84465	 -44.41235
 -80.53375	 -44.54696
 -80.21086	 -44.66137
 -79.87729	 -44.75482
 -79.53440	 -44.82669
 -79.18359	 -44.87642
 -78.82628	 -44.90354
 -78.46391	 -44.90767
 -78.09796	 -44.88855
 -77.72991	 -44.84598
 -77.36123	 -44.77988
 -76.99343	 -44.69024
 -76.62798	 -44.57717
 -76.26635	 -44.44084
 -75.91001	 -44.28156
 -75.56037	 -44.09967
 -75.21885	 -43.89565
 -74.88682	 -43.67005
 -74.56561	 -43.42349
 -74.25651	 -43.15668
 -73.96076	 -42.87042
 -73.67955	 -42.56558
 -73.41402	 -42.24308
 -73.16523	 -41.90395
 -72.93419	 -41.54923
 -72.72183	 -41.18007
 -72.52902	 -40.79765
 -72.35655	 -40.40321
 -72.20512	 -39.99801
 -72.07536	 -39.58340
 -71.96782	 -39.16072
 -71.88295	 -38.73135
 -71.82112	 -38.29673
 -71.78263	 -37.85827
 -71.76766	 -37.41743
 -71.77631	 -36.97567
 -71.80861	 -36.53443
 -71.86446	 -36.09519
 -71.94371	 -35.65939
 -72.04609	 -35.22846
 -72.17126	 -34.80382
 -72.31879	 -34.38687
 -72.48815	 -33.97897
 -72.67875	 -33.58143
 -72.88990	 -33.19556
 -73.12084	 -32.82260
 -73.37074	 -32.46373
 -73.63869	 -32.12009
 -73.92370	 -31.79277
 -74.22475	 -31.48279
 -74.54072	 -31.19108
 -74.87045	 -30.91853
 -75.21274	 -30.66596
 -75.56632	 -30.43409
 -75.92990	 -30.22356
 -76.30213	 -30.03496
 -76.68164	 -29.86877
 -77.06703	 -29.72539
 -77.45688	 -29.60513
 -77.84974	 -29.50822
 -78.24417	 -29.43479
 -78.63871	 -29.38489
 -79.03189	 -29.35848
 -79.42226	 -29.35541
 -79.80838	 -29.37546
 -80.18882	 -29.41833
 -80.56216	 -29.48359
 -80.92703	 -29.57078
 -81.28208	 -29.67929
 -81.62599	 -29.80849
 -81.95749	 -29.95762
 -82.27536	 -30.12587
 -82.57843	 -30.31233
 -82.86557	 -30.51604
 -83.13574	 -30.73596
 -83.38795	 -30.97098
 -83.62128	 -31.21992
 -83.83489	 -31.48158
 -84.02801	 -31.75466
 -84.19996	 -32.03785
 -84.35015	 -32.32976
 -84.47805	 -32.62900
 -84.58325	 -32.93412
 -84.66542	 -33.24367
 -84.72433	 -33.55615
 -84.75983	 -33.87006
 -84.77188	 -34.18390
 -84.76054	 -34.49617
 -84.72595	 -34.80535
 -84.66837	 -35.10995
 -84.58814	 -35.40851
 -84.48569	 -35.69957
 -84.36155	 -35.98172
 -84.21635	 -36.25356
 -84.05079	 -36.51377
 -83.86567	 -36.76105
 -83.66187	 -36.99416
 -83.44032	 -37.21192
 -83.20208	 -37.41324
 -82.94822	 -37.59704
 -82.67990	 -37.76238
 -82.39835	 -37.90835
 -82.10484	 -38.03415
 -81.80069	 -38.13903
 -81.48725	 -38.22237
 -81.16594	 -38.28361
 -80.83817	 -38.32228
 -80.50540	 -38.33803
 -80.16912	 -38.33056
 -79.83079	 -38.29972
 -79.49191	 -38.24540
 -79.15397	 -38.16762
 -78.81846	 -38.06649
 -78.48685	 -37.94219
 -78.16060	 -37.79503
 -77.84113	 -37.62537
 -77.52986	 -37.43369
 -77.22814	 -37.22053
 -76.93732	 -36.98655
 -76.65868	 -36.73245
 -76.39345	 -36.45904
 -76.14282	 -36.16719
 -75.90791	 -35.85784
 -75.68979	 -35.53200
 -75.48946	 -35.19074
 -75.30784	 -34.83519
 -75.14579	 -34.46655
 -75.00410	 -34.08605
 -74.88346	 -33.69497
 -74.78449	 -33.29462
 -74.70773	 -32.88638
 -74.65363	 -32.47163
 -74.62256	 -32.05177
 -74.61480	 -31.62825
 -74.63053	 -31.20250
 -74.66985	 -30.77598
 -74.73277	 -30.35015
 -74.81921	 -29.92646
 -74.92899	 -29.50637
 -75.06186	 -29.09129
 -75.21746	 -28.68265
 -75.39536	 -28.28185
 -75.59504	 -27.89023
 -75.81588	 -27.50912
 -76.05721	 -27.13982
 -76.31827	 -26.78355
 -76.59820	 -26.44152
 -76.89610	 -26.11485
 -77.21099	 -25.80464
 -77.54181	 -25.51188
 -77.88747	 -25.23754
 -78.24680	 -24.98249
 -78.61859	 -24.74753
 -79.00156	 -24.53339
 -79.39442	 -24.34072
 -79.79581	 -24.17009
 -80.20437	 -24.02197
 -80.61868	 -23.89677
 -81.03731	 -23.79479
 -81.45884	 -23.71625
 -81.88179	 -23.66127
 -82.30471	 -23.62990
 -82.72613	 -23.62209
 -83.14461	 -23.63769
 -83.55869	 -23.67646
 -83.96695	 -23.73809
 -84.36797	 -23.82217
 -84.76039	 -23.92819
 -85.14285	 -24.05558
 -85.51405	 -24.20366
 -85.87271	 -24.37169
 -86.21762	 -24.55884
 -86.54762	 -24.76421
 -86.86159	 -24.98683
 -87.15848	 -25.22565
 -87.43732	 -25.47957
 -87.69720	 -25.74741
 -87.93728	 -26.02795
 -88.15680	 -26.31992
 -88.35509	 -26.62198
 -88.53155	 -26.93277
 -88.68568	 -27.25088
 -88.81706	 -27.57489
 -88.92538	 -27.90332
 -89.01038	 -28.23470
 -89.07196	 -28.56753
 -89.11005	 -28.90031
 -89.12472	 -29.23154
 -89.11613	 -29.55971
 -89.08451	 -29.88334
 -89.03022	 -30.20095
 -88.95370	 -30.51111
 -88.85547	 -30.81240
 -88.73615	 -31.10343
 -88.59646	 -31.38286
 -88.43719	 -31.64942
 -88.25922	 -31.90185
 -88.06351	 -32.13899
 -87.85107	 -32.35973
 -87.62302	 -32.56301
 -87.38050	 -32.74786
 -87.12475	 -32.91340
 -86.85704	 -33.05882
 -86.57869	 -33.18337
 -86.29107	 -33.28643
 -85.99559	 -33.36745
 -85.69367	 -33.42596
 -85.38679	 -33.46159
 -85.07641	 -33.47409
 -84.76403	 -33.46326
 -84.45113	 -33.42904
 -84.13923	 -33.37143
 -83.82980	 -33.29055
 -83.52431	 -33.18659
 -83.22424	 -33.05986
 -82.93101	 -32.91074
 -82.64602	 -32.73971
 -82.37065	 -32.54732
 -82.10623	 -32.33423
 -81.85403	 -32.10116
 -81.61529	 -31.84891
 -81.39119	 -31.57836
 -81.18285	 -31.29047
 -80.99133	 -30.98624
 -80.81763	 -30.66675
 -80.66266	 -30.33315
 -80.52727	 -29.98661
 -80.41223	 -29.62838
 -80.31824	 -29.25975
 -80.24592	 -28.88202
 -80.19579	 -28.49657
 -80.16830	 -28.10478
 -80.16380	 -27.70805
 -80.18257	 -27.30782
 -80.22479	 -26.90553
 -80.29055	 -26.50263
 -80.37985	 -26.10058
 -80.49262	 -25.70082
 -80.62866	 -25.30481
 -80.78772	 -24.91397
 -80.96944	 -24.52971
 -81.17339	 -24.15341
 -81.39904	 -23.78645
 -81.64578	 -23.43014
 -81.91293	 -23.08575
 -82.19972	 -22.75454
 -82.50530	 -22.43770
 -82.82876	 -22.13635
 -83.16912	 -21.85157
 -83.52532	 -21.58438
 -83.89627	 -21.33572
 -84.28078	 -21.10647
 -84.67765	 -20.89744
 -85.08560	 -20.70935
 -85.50332	 -20.54284
 -85.92946	 -20.39848
 -86.36265	 -20.27675
 -86.80146	 -20.17804
 -87.24447	 -20.10265
 -87.69024	 -20.05079
 -88.13730	 -20.02260
 -88.58418	 -20.01810
 -89.02943	 -20.03723
 -89.47158	 -20.07984
 -89.90919	 -20.14570
 -90.34083	 -20.23447
 -90.76509	 -20.34573
 -91.18059	 -20.47898
 -91.58599	 -20.63363
 -91.97998	 -20.80900
 -92.36130	 -21.00434
 -92.72873	 -21.21882
 -93.08112	 -21.45152
 -93.41736	 -21.70147
 -93.73640	 -21.96763
 -94.03729	 -22.24888
 -94.31910	 -22.54404
 -94.58102	 -22.85190
 -94.82230	 -23.17117
 -95.04226	 -23.50053
 -95.24033	 -23.83862
 -95.41599	 -24.18403
 -95.56885	 -24.53534
 -95.69858	 -24.89108
 -95.80496	 -25.24977
 -95.88786	 -25.60994
 -95.94724	 -25.97008
 -95.98316	 -26.32870
 -95.99577	 -26.68429
 -95.98533	 -27.03539
 -95.95217	 -27.38053
 -95.89675	 -27.71825
 -95.81958	 -28.04716
 -95.72129	 -28.36588
 -95.60259	 -28.67308
 -95.46427	 -28.96745
 -95.30721	 -29.24779
 -95.13236	 -29.51290
 -94.94075	 -29.76167
 -94.73347	 -29.99307
 -94.51169	 -30.20613
 -94.27663	 -30.39994
 -94.02957	 -30.57370
 -93.77184	 -30.72668
 -93.50479	 -30.85824
 -93.22985	 -30.96782
 -92.94845	 -31.05498
 -92.66205	 -31.11934
 -92.37214	 -31.16064
 -92.08020	 -31.17869
 -91.78775	 -31.17343
 -91.49627	 -31.14487
 -91.20726	 -31.09312
 -90.92221	 -31.01840
 -90.64257	 -30.92100
 -90.36978	 -30.80131
 -90.10524	 -30.65982
 -89.85033	 -30.49709
 -89.60638	 -30.31379
 -89.37467	 -30.11063
 -89.15643	 -29.88843
 -88.95284	 -29.64809
 -88.76502	 -29.39054
 -88.59402	 -29.11682
 -88.44082	 -28.82800
 -88.30636	 -28.52523
 -88.19145	 -28.20971
 -88.09688	 -27.88266
 -88.02333	 -27.54538
 -87.97141	 -27.19919
 -87.94163	 -26.84545
 -87.93444	 -26.48555
 -87.95019	 -26.12089
 -87.98913	 -25.75289
 -88.05145	 -25.38301
 -88.13724	 -25.01269
 -88.24648	 -24.64337
 -88.37909	 -24.27651
 -88.53489	 -23.91354
 -88.71361	 -23.55589
 -88.91490	 -23.20496
 -89.13831	 -22.86214
 -89.38331	 -22.52878
 -89.64931	 -22.20619
 -89.93560	 -21.89567
 -90.24143	 -21.59844
 -90.56595	 -21.31569
 -90.90824	 -21.04855
 -91.26733	 -20.79809
 -91.64216	 -20.56534
 -92.03162	 -20.35124
 -92.43455	 -20.15665
 -92.84971	 -19.98239
 -93.27585	 -19.82918
 -93.71165	 -19.69767
 -94.15575	 -19.58842
 -94.60678	 -19.50190
 -95.06331	 -19.43851
 -95.52392	 -19.39854
 -95.98714	 -19.38222
 -96.45151	 -19.38966
 -96.91558	 -19.42088
 -97.37785	 -19.47584
 -97.83689	 -19.55436
 -98.29122	 -19.65621
 -98.73943	 -19.78105
 -99.18010	 -19.92845
 -99.61185	 -20.09790
 -100.03333	 -20.28880
 -100.44324	 -20.50047
 -100.84031	 -20.73215
 -101.22334	 -20.98300
 -101.59117	 -21.25209
 -101.94269	 -21.53846
 -102.27687	 -21.84103
 -102.59275	 -22.15871
 -102.88943	 -22.49030
 -103.16608	 -22.83458
 -103.42197	 -23.19028
 -103.65644	 -23.55607
 -103.86890	 -23.93057
 -104.05886	 -24.31240
 -104.22592	 -24.70012
 -104.36978	 -25.09229
 -104.49020	 -25.48742
 -104.58708	 -25.88405
 -104.66036	 -26.28067
 -104.71012	 -26.67581
 -104.73650	 -27.06796
 -104.73978	 -27.45567
 -104.72027	 -27.83748
 -104.67843	 -28.21194
 -104.61478	 -28.57766
 -104.52994	 -28.93328
 -104.42462	 -29.27745
 -104.29960	 -29.60891
 -104.15575	 -29.92642
 -103.99402	 -30.22881
 -103.81543	 -30.51498
 -103.62109	 -30.78388
 -103.41213	 -31.03454
 -103.18979	 -31.26607
 -102.95533	 -31.47766
 -102.71008	 -31.66857
 -102.45540	 -31.83817
 -102.19271	 -31.98589
 -101.92344	 -32.11129
 -101.64906	 -32.21399
 -101.37105	 -32.29372
 -101.09090	 -32.35031
 -100.81013	 -32.38367
 -100.53023	 -32.39382
 -100.25270	 -32.38088
 -99.97903	 -32.34505
 -99.71069	 -32.28664
 -99.44912	 -32.20604
 -99.19572	 -32.10375
 -98.95189	 -31.98032
 -98.71894	 -31.83642
 -98.49816	 -31.67279
 -98.29080	 -31.49025
 -98.09802	 -31.28968
 -97.92096	 -31.07206
 -97.76065	 -30.83840
 -97.61809	 -30.58979
 -97.49418	 -30.32739
 -97.38978	 -30.05240
 -97.30563	 -29.76605
 -97.24242	 -29.46964
 -97.20074	 -29.16450
 -97.18112	 -28.85198
 -97.18399	 -28.53347
 -97.20968	 -28.21038
 -97.25845	 -27.88413
 -97.33047	 -27.55617
 -97.42582	 -27.22793
 -97.54450	 -26.90086
 -97.68640	 -26.57640
 -97.85134	 -26.25598
 -98.03904	 -25.94102
 -98.24916	 -25.63292
 -98.48124	 -25.33306
 -98.73477	 -25.04278
 -99.00912	 -24.76339
 -99.30362	 -24.49616
 -99.61750	 -24.24233
 -99.94991	 -24.00307
 -100.29996	 -23.77952
 -100.66665	 -23.57274
 -101.04894	 -23.38375
 -101.44573	 -23.21348
 -101.85585	 -23.06282
 -102.27807	 -22.93256
 -102.71114	 -22.82344
 -103.15375	 -22.73610
 -103.60453	 -22.67110
 -104.06210	 -22.62893
 -104.52506	 -22.60998
 -104.99196	 -22.61456
 -105.46134	 -22.64287
 -105.93174	 -22.69504
 -106.40169	 -22.77110
 -106.86970	 -22.87099
 -107.33432	 -22.99455
 -107.79407	 -23.14153
 -108.24754	 -23.31160
 -108.69329	 -23.50433
 -109.12994	 -23.71920
 -109.55614	 -23.95560
 -109.97058	 -24.21284
 -110.37200	 -24.49016
 -110.75916	 -24.78671
 -111.13093	 -25.10156
 -111.48619	 -25.43373
 -111.82392	 -25.78214
 -112.14315	 -26.14567
 -112.44298	 -26.52314
 -112.72260	 -26.91331
 -112.98127	 -27.31490
 -113.21834	 -27.72658
 -113.43323	 -28.14698
 -113.62547	 -28.57469
 -113.79466	 -29.00829
 -113.94049	 -29.44633
 -114.06275	 -29.88734
 -114.16133	 -30.32984
 -114.23620	 -30.77235
 -114.28741	 -31.21339
 -114.31515	 -31.65147
 -114.31965	 -32.08515
 -114.30127	 -32.51296
 -114.26043	 -32.93349
 -114.19767	 -33.34534
 -114.11360	 -33.74717
 -114.00892	 -34.13764
 -113.88440	 -34.51550
 -113.74092	 -34.87952
 -113.57940	 -35.22853
 -113.40086	 -35.56145
 -113.20637	 -35.87722
 -112.99709	 -36.17488
 -112.77423	 -36.45355
 -112.53903	 -36.71240
 -112.29281	 -36.95071
 -112.03694	 -37.16784
 -111.77281	 -37.36321
 -111.50184	 -37.53638
 -111.22549	 -37.68695
 -110.94525	 -37.81467
 -110.66261	 -37.91933
 -110.37908	 -38.00085
 -110.09614	 -38.05925
 -109.81532	 -38.09462
 -109.53808	 -38.10718
 -109.26592	 -38.09721
 -109.00028	 -38.06511
 -108.74257	 -38.01137
 -108.49418	 -37.93655
 -108.25645	 -37.84131
 -108.03068	 -37.72639
 -107.81812	 -37.59261
 -107.61994	 -37.44088
 -107.43727	 -37.27214
 -107.27117	 -37.08745
 -107.12264	 -36.88790
 -106.99258	 -36.67463
 -106.88185	 -36.44887
 -106.79119	 -36.21186
 -106.72130	 -35.96490
 -106.67276	 -35.70932
 -106.64609	 -35.44650
 -106.64172	 -35.17781
 -106.65998	 -34.90468
 -106.70112	 -34.62853
 -106.76529	 -34.35080
 -106.85259	 -34.07293
 -106.96298	 -33.79636
 -107.09636	 -33.52254
 -107.25254	 -33.25288
 -107.43125	 -32.98880
 -107.63211	 -32.73169
 -107.85469	 -32.48291
 -108.09845	 -32.24380
 -108.36279	 -32.01566
 -108.64701	 -31.79975
 -108.95036	 -31.59729
 -109.27199	 -31.40945
 -109.61101	 -31.23735
 -109.96644	 -31.08204
 -110.33724	 -30.94454
 -110.72232	 -30.82578
 -111.12052	 -30.72663
 -111.53062	 -30.64789
 -111.95138	 -30.59029
 -112.38150	 -30.55447
 -112.81962	 -30.54100
 -113.26438	 -30.55036
 -113.71436	 -30.58296
 -114.16814	 -30.63911
 -114.62426	 -30.71902
 -115.08125	 -30.82283
 -115.53766	 -30.95058
 -115.99198	 -31.10221
 -116.44277	 -31.27758
 -116.88855	 -31.47645
 -117.32787	 -31.69849
 -117.75932	 -31.94327
 -118.18149	 -32.21027
 -118.59303	 -32.49891
 -118.99260	 -32.80849
 -119.37893	 -33.13824
 -119.75079	 -33.48730
 -120.10702	 -33.85475
 -120.44649	 -34.23959
 -120.76818	 -34.64074
 -121.07110	 -35.05707
 -121.35435	 -35.48739
 -121.61712	 -35.93044
 -121.85866	 -36.38493
 -122.07831	 -36.84951
 -122.27552	 -37.32281
 -122.44979	 -37.80341
 -122.60075	 -38.28986
 -122.72808	 -38.78072
 -122.83159	 -39.27451
 -122.91117	 -39.76973
 -122.96680	 -40.26491
 -122.99855	 -40.75856
 -123.00661	 -41.24921
 -122.99121	 -41.73540
 -122.95273	 -42.21569
 -122.89160	 -42.68866
 -122.80834	 -43.15293
 -122.70358	 -43.60715
 -122.57802	 -44.05003
 -122.43242	 -44.48030
 -122.26764	 -44.89676
 -122.08462	 -45.29825
 -121.88434	 -45.68369
 -121.66789	 -46.05205
 -121.43638	 -46.40237
 -121.19100	 -46.73378
 -120.93299	 -47.04545
 -120.66365	 -47.33667
 -120.38430	 -47.60678
 -120.09633	 -47.85523
 -119.80114	 -48.08155
 -119.50016	 -48.28535
 -119.19486	 -48.46634
 -118.88671	 -48.62432
 -118.57720	 -48.75920
 -118.26781	 -48.87096
 -117.96004	 -48.95969
 -117.65537	 -49.02558
 -117.35527	 -49.06891
 -117.06119	 -49.09003
 -116.77454	 -49.08943
 -116.49671	 -49.06765
 -116.22906	 -49.02533
 -115.97290	 -48.96320
 -115.72947	 -48.88208
 -115.49998	 -48.78284
 -115.28557	 -48.66646
 -115.08732	 -48.53395
 -114.90623	 -48.38643
 -114.74323	 -48.22504
 -114.59919	 -48.05100
 -114.47488	 -47.86558
 -114.37099	 -47.67007
 -114.28814	 -47.46582
 -114.22683	 -47.25422
 -114.18751	 -47.03667
 -114.17051	 -46.81459
 -114.17608	 -46.58942
 -114.20439	 -46.36262
 -114.25551	 -46.13563
 -114.32941	 -45.90992
 -114.42599	 -45.68693
 -114.54503	 -45.46808
 -114.68627	 -45.25479
 -114.84932	 -45.04846
 -115.03373	 -44.85044
 -115.23896	 -44.66206
 -115.46439	 -44.48463
 -115.70934	 -44.31938
 -115.97303	 -44.16753
 -116.25463	 -44.03023
 -116.55324	 -43.90859
 -116.86787	 -43.80366
 -117.19751	 -43.71641
 -117.54105	 -43.64777
 -117.89736	 -43.59860
 -118.26524	 -43.56968
 -118.64346	 -43.56172
 -119.03072	 -43.57537
 -119.42570	 -43.61118
 -119.82705	 -43.66963
 -120.23339	 -43.75111
 -120.64330	 -43.85595
 -121.05535	 -43.98436
 -121.46810	 -44.13649
 -121.88009	 -44.31239
 -122.28987	 -44.51202
 -122.69598	 -44.73524
 -123.09696	 -44.98184
 -123.49138	 -45.25151
 -123.87781	 -45.54384
 -124.25486	 -45.85835
 -124.62117	 -46.19445
 -124.97539	 -46.55147
 -125.31624	 -46.92866
 -125.64248	 -47.32519
 -125.95292	 -47.74014
 -126.24643	 -48.17252
 -126.52193	 -48.62127
 -126.77845	 -49.08526
 -127.01504	 -49.56328
 -127.23087	 -50.05409
 -127.42517	 -50.55638
 -127.59726	 -51.06878
 -127.74656	 -51.58992
 -127.87256	 -52.11834
 -127.97487	 -52.65259
 -128.05318	 -53.19120
 -128.10727	 -53.73265
 -128.13704	 -54.27544
 -128.14246	 -54.81806
 -128.12361	 -55.35900
 -128.08068	 -55.89676
 -128.01394	 -56.42987
 -127.92374	 -56.95686
 -127.81055	 -57.47631
 -127.67491	 -57.98683
 -127.51746	 -58.48706
 -127.33890	 -58.97570
 -127.14003	 -59.45148
 -126.92171	 -59.91320
 -126.68489	 -60.35973
 -126.43058	 -60.78996
 -126.15984	 -61.20291
 -125.87380	 -61.59761
 -125.57366	 -61.97320
 -125.26063	 -62.32888
 -124.93602	 -62.66394
 -124.60112	 -62.97775
 -124.25730	 -63.26975
 -123.90595	 -63.53948
 -123.54847	 -63.78656
 -123.18630	 -64.01071
 -122.82087	 -64.21171
 -122.45365	 -64.38946
 -122.08610	 -64.54394
 -121.71966	 -64.67522
 -121.35581	 -64.78346
 -120.99597	 -64.86892
 -120.64156	 -64.93192
 -120.29400	 -64.97291
 -119.95464	 -64.99241
 -119.62483	 -64.99101
 -119.30587	 -64.96941
 -118.99901	 -64.92837
 -118.70545	 -64.86874
 -118.42634	 -64.79145
 -118.16277	 -64.69749
 -117.91577	 -64.58793
 -117.68629	 -64.46390
 -117.47522	 -64.32659
 -117.28336	 -64.17723
 -117.11143	 -64.01713
 -116.96008	 -63.84761
 -116.82986	 -63.67006
 -116.72124	 -63.48588
 -116.63459	 -63.29651
 -116.57019	 -63.10340
 -116.52823	 -62.90802
 -116.50880	 -62.71185
 -116.51191	 -62.51636
 -116.53746	 -62.32302
 -116.58527	 -62.13329
 -116.65504	 -61.94863
 -116.74643	 -61.77044
 -116.85897	 -61.60011
 -116.99211	 -61.43901
 -117.14524	 -61.28845
 -117.31766	 -61.14970
 -117.50858	 -61.02399
 -117.71714	 -60.91248
 -117.94244	 -60.81628
 -118.18349	 -60.73645
 -118.43923	 -60.67396
 -118.70857	 -60.62975
 -118.99036	 -60.60465
 -119.28338	 -60.59944
 -119.58640	 -60.61481
 -119.89814	 -60.65139
 -120.21726	 -60.70971
 -120.54244	 -60.79025
 -120.87229	 -60.89336
 -121.20542	 -61.01936
 -121.54043	 -61.16845
 -121.87589	 -61.34075
 -122.21039	 -61.53630
 -122.54248	 -61.75506
 -122.87076	 -61.99690
 -123.19380	 -62.26160
 -123.51020	 -62.54885
 -123.81857	 -62.85826
 -124.11755	 -63.18936
 -124.40581	 -63.54160
 -124.68204	 -63.91433
 -124.94497	 -64.30683
 -125.19339	 -64.71830
 -125.42612	 -65.14787
 -125.64203	 -65.59458
 -125.84006	 -66.05741
 -126.01920	 -66.53527
 -126.17853	 -67.02700
 -126.31717	 -67.53139
 -126.43434	 -68.04715
 -126.52933	 -68.57296
 -126.60152	 -69.10744
 -126.65038	 -69.64919
 -126.67546	 -70.19674
 -126.67641	 -70.74863
 -126.65298	 -71.30334
 -126.60502	 -71.85936
 -126.53246	 -72.41515
 -126.43537	 -72.96919
 -126.31387	 -73.51995
 -126.16822	 -74.06591
 -125.99876	 -74.60559
 -125.80593	 -75.13750
 -125.59027	 -75.66021
 -125.35242	 -76.17233
 -125.09308	 -76.67251
 -124.81307	 -77.15943
 -124.51327	 -77.63187
 -124.19465	 -78.08864
 -123.85823	 -78.52863
 -123.50513	 -78.95080
 -123.13650	 -79.35418
 -122.75356	 -79.73788
 -122.35759	 -80.10112
 -121.94990	 -80.44315
 -121.53184	 -80.76336
 -121.10479	 -81.06120
 -120.67017	 -81.33621
 -120.22941	 -81.58803
 -119.78396	 -81.81639
 -119.33527	 -82.02109
 -118.88481	 -82.20206
 -118.43403	 -82.35928
 -117.98440	 -82.49285
 -117.53735	 -82.60294
 -117.09430	 -82.68981
 -116.65667	 -82.75381
 -116.22582	 -82.79538
 -115.80311	 -82.81503
 -115.38985	 -82.81335
 -114.98731	 -82.79101
 -114.59671	 -82.74878
 -114.21923	 -82.68745
 -113.85601	 -82.60794
 -113.50810	 -82.51120
 -113.17653	 -82.39824
 -112.86222	 -82.27016
 -112.56608	 -82.12809
 -112.28889	 -81.97323
 -112.03140	 -81.80682
 -111.79425	 -81.63015
 -111.57803	 -81.44454
 -111.38323	 -81.25136
 -111.21026	 -81.05200
 -111.05943	 -80.84788
 -110.93098	 -80.64045
 -110.82505	 -80.43114
 -110.74169	 -80.22143
 -110.68084	 -80.01277
 -110.64239	 -79.80663
 -110.62610	 -79.60447
 -110.63165	 -79.40771
 -110.65862	 -79.21776
 -110.70652	 -79.03603
 -110.77476	 -78.86385
 -110.86267	 -78.70254
 -110.96948	 -78.55337
 -111.09437	 -78.41755
 -111.23643	 -78.29625
 -111.39466	 -78.19056
 -111.56803	 -78.10152
 -111.75542	 -78.03010
 -111.95566	 -77.97718
 -112.16752	 -77.94358
 -112.38975	 -77.93004
 -112.62102	 -77.93719
 -112.86000	 -77.96563
 -113.10529	 -78.01581
 -113.35551	 -78.08813
 -113.60922	 -78.18290
 -113.86499	 -78.30033
 -114.12138	 -78.44054
 -114.37694	 -78.60356
 -114.63023	 -78.78933
 -114.87980	 -78.99771
 -115.12424	 -79.22847
 -115.36215	 -79.48127
 -115.59214	 -79.75573
 -115.81287	 -80.05133
 -116.02300	 -80.36753
 -116.22127	 -80.70365
 -116.40643	 -81.05898
 -116.57729	 -81.43271
 -116.73270	 -81.82396
 -116.87157	 -82.23179
 -116.99288	 -82.65520
 -117.09565	 -83.09310
 -117.17898	 -83.54437
 -117.24204	 -84.00782
 -117.28407	 -84.48220
 -117.30437	 -84.96623
 -117.30235	 -85.45859
 -117.27747	 -85.95789
 -117.22930	 -86.46275
 -117.15748	 -86.97172
 -117.06175	 -87.48335
 -116.94193	 -87.99616
 -116.79795	 -88.50867
 -116.62982	 -89.01939
 -116.43764	 -89.52682
 -116.22162	 -90.02947
 -115.98206	 -90.52586
 -115.71936	 -91.01453
 -115.43400	 -91.49406
 -115.12656	 -91.96303
 -114.79772	 -92.42009
 -114.44824	 -92.86390
 -114.07896	 -93.29321
 -113.69083	 -93.70680
 -113.28483	 -94.10351
 -112.86206	 -94.48226
 -112.42367	 -94.84205
 -111.97086	 -95.18193
 -111.50492	 -95.50105
 -111.02717	 -95.79865
 -110.53897	 -96.07406
 -110.04174	 -96.32668
 -109.53691	 -96.55602
 -109.02597	 -96.76169
 -108.51039	 -96.94340
 -107.99168	 -97.10092
 -107.47134	 -97.23417
 -106.95088	 -97.34313
 -106.43179	 -97.42788
 -105.91557	 -97.48862
 -105.40367	 -97.52562
 -104.89754	 -97.53923
 -104.39860	 -97.52992
 -103.90820	 -97.49823
 -103.42770	 -97.44477
 -102.95837	 -97.37025
 -102.50146	 -97.27544
 -102.05815	 -97.16120
 -101.62958	 -97.02843
 -101.21680	 -96.87813
 -100.82081	 -96.71133
 -100.44256	 -96.52913
 -100.08291	 -96.33268
 -99.74265	 -96.12319
 -99.42250	 -95.90189
 -99.12309	 -95.67007
 -98.84499	 -95.42904
 -98.58867	 -95.18016
 -98.35453	 -94.92478
 -98.14289	 -94.66432
 -97.95397	 -94.40018
 -97.78792	 -94.13378
 -97.64479	 -93.86655
 -97.52454	 -93.59993
 -97.42706	 -93.33534
 -97.35214	 -93.07420
 -97.29950	 -92.81792
 -97.26873	 -92.56789
 -97.25940	 -92.32547
 -97.27093	 -92.09200
 -97.30270	 -91.86878
 -97.35400	 -91.65707
 -97.42404	 -91.45809
 -97.51193	 -91.27301
 -97.61675	 -91.10295
 -97.73748	 -90.94896
 -97.87305	 -90.81202
 -98.02230	 -90.69307
 -98.18404	 -90.59295
 -98.35703	 -90.51245
 -98.53996	 -90.45224
 -98.73149	 -90.41295
 -98.93024	 -90.39510
 -99.13479	 -90.39912
 -99.34372	 -90.42537
 -99.55556	 -90.47410
 -99.76884	 -90.54546
 -99.98209	 -90.63953
 -100.19382	 -90.75629
 -100.40257	 -90.89560
 -100.60687	 -91.05726
 -100.80527	 -91.24096
 -100.99636	 -91.44631
 -101.17874	 -91.67281
 -101.35106	 -91.91990
 -101.51199	 -92.18691
 -101.66027	 -92.47312
 -101.79467	 -92.77770
 -101.91403	 -93.09976
 -102.01724	 -93.43835
 -102.10324	 -93.79243
 -102.17107	 -94.16091
 -102.21982	 -94.54265
 -102.24865	 -94.93643
 -102.25681	 -95.34101
 -102.24362	 -95.75509
 -102.20849	 -96.17732
 -102.15091	 -96.60635
 -102.07045	 -97.04076
 -101.96677	 -97.47912
 -101.83964	 -97.92001
 -101.68888	 -98.36195
 -101.51445	 -98.80347
 -101.31635	 -99.24311
 -101.09472	 -99.67940
 -100.84975	 -100.11087
 -100.58175	 -100.53609
 -100.29111	 -100.95361
 -99.97830	 -101.36205
 -99.64391	 -101.76002
 -99.28857	 -102.14619
 -98.91304	 -102.51927
 -98.51812	 -102.87801
 -98.10473	 -103.22121
 -97.67383	 -103.54773
 -97.22647	 -103.85650
 -96.76378	 -104.14651
 -96.28692	 -104.41682
 -95.79714	 -104.66658
 -95.29573	 -104.89501
 -94.78403	 -105.10141
 -94.26343	 -105.28516
 -93.73535	 -105.44576
 -93.20124	 -105.58279
 -92.66258	 -105.69590
 -92.12086	 -105.78486
 -91.57760	 -105.84954
 -91.03430	 -105.88990
 -90.49247	 -105.90600
 -89.95362	 -105.89798
 -89.41923	 -105.86611
 -88.89078	 -105.81073
 -88.36968	 -105.73227
 -87.85736	 -105.63127
 -87.35517	 -105.50833
 -86.86444	 -105.36417
 -86.38644	 -105.19955
 -85.92237	 -105.01535
 -85.47341	 -104.81248
 -85.04063	 -104.59194
 -84.62506	 -104.35480
 -84.22767	 -104.10218
 -83.84932	 -103.83524
 -83.49083	 -103.55523
 -83.15291	 -103.26339
 -82.83621	 -102.96105
 -82.54130	 -102.64954
 -82.26864	 -102.33022
 -82.01863	 -102.00451
 -81.79157	 -101.67380
 -81.58769	 -101.33952
 -81.40710	 -101.00310
 -81.24986	 -100.66599
 -81.11591	 -100.32962
 -81.00514	 -99.99542
 -80.91731	 -99.66480
 -80.85213	 -99.33916
 -80.80922	 -99.01990
 -80.78809	 -98.70835
 -80.78820	 -98.40585
 -80.80892	 -98.11367
 -80.84954	 -97.83308
 -80.90927	 -97.56527
 -80.98726	 -97.31140
 -81.08258	 -97.07258
 -81.19422	 -96.84983
 -81.32114	 -96.64415
 -81.46221	 -96.45646
 -81.61626	 -96.28760
 -81.78206	 -96.13835
 -81.95832	 -96.00940
 -82.14374	 -95.90137
 -82.33694	 -95.81481
 -82.53654	 -95.75016
 -82.74111	 -95.70778
 -82.94921	 -95.68795
 -83.15938	 -95.69086
 -83.37015	 -95.71658
 -83.58003	 -95.76513
 -83.78755	 -95.83641
 -83.99125	 -95.93022
 -84.18966	 -96.04628
 -84.38134	 -96.18422
 -84.56489	 -96.34356
 -84.73892	 -96.52377
 -84.90210	 -96.72418
 -85.05311	 -96.94408
 -85.19072	 -97.18265
 -85.31372	 -97.43901
 -85.42098	 -97.71219
 -85.51142	 -98.00117
 -85.58404	 -98.30483
 -85.63790	 -98.62203
 -85.67215	 -98.95154
 -85.68600	 -99.29210
 -85.67877	 -99.64239
 -85.64984	 -100.00105
 -85.59870	 -100.36670
 -85.52490	 -100.73790
 -85.42811	 -101.11323
 -85.30808	 -101.49120
 -85.16465	 -101.87036
 -84.99777	 -102.24921
 -84.80746	 -102.62627
 -84.59384	 -103.00008
 -84.35714	 -103.36915
 -84.09766	 -103.73204
 -83.81581	 -104.08733
 -83.51208	 -104.43361
 -83.18703	 -104.76952
 -82.84134	 -105.09373
 -82.47575	 -105.40496
 -82.09107	 -105.70196
 -81.68822	 -105.98357
 -81.26816	 -106.24866
 -80.83195	 -106.49616
 -80.38067	 -106.72508
 -79.91552	 -106.93451
 -79.43770	 -107.12359
 -78.94851	 -107.29155
 -78.44927	 -107.43772
 -77.94133	 -107.56148
 -77.42612	 -107.66233
 -76.90506	 -107.73984
 -76.37961	 -107.79367
 -75.85124	 -107.82359
 -75.32146	 -107.82946
 -74.79175	 -107.81122
 -74.26362	 -107.76892
 -73.73855	 -107.70270
 -73.21803	 -107.61280
 -72.70351	 -107.49954
 -72.19643	 -107.36336
 -71.69820	 -107.20475
 -71.21019	 -107.02433
 -70.73371	 -106.82278
 -70.27006	 -106.60087
 -69.82046	 -106.35944
 -69.38608	 -106.09942
 -68.96801	 -105.82179
 -68.56732	 -105.52763
 -68.18495	 -105.21804
 -67.82182	 -104.89422
 -67.47873	 -104.55737
 -67.15642	 -104.20880
 -66.85556	 -103.84980
 -66.57671	 -103.48174
 -66.32035	 -103.10599
 -66.08688	 -102.72397
 -65.87662	 -102.33710
 -65.68977	 -101.94683
 -65.52648	 -101.55460
 -65.38677	 -101.16187
 -65.27061	 -100.77008
 -65.17785	 -100.38068
 -65.10826	 -99.99509
 -65.06155	 -99.61474
 -65.03730	 -99.24099
 -65.03503	 -98.87522
 -65.05420	 -98.51875
 -65.09414	 -98.17287
 -65.15416	 -97.83882
 -65.23344	 -97.51781
 -65.33114	 -97.21099
 -65.44631	 -96.91946
 -65.57795	 -96.64424
 -65.72501	 -96.38633
 -65.88636	 -96.14662
 -66.06083	 -95.92595
 -66.24719	 -95.72510
 -66.44418	 -95.54475
 -66.65048	 -95.38552
 -66.86474	 -95.24794
 -67.08557	 -95.13246
 -67.31157	 -95.03943
 -67.54129	 -94.96913
 -67.77330	 -94.92175
 -68.00613	 -94.89738
 -68.23831	 -94.89602
 -68.46837	 -94.91758
 -68.69485	 -94.96189
 -68.91631	 -95.02866
 -69.13130	 -95.11753
 -69.33841	 -95.22805
 -69.53628	 -95.35968
 -69.72355	 -95.51177
 -69.89891	 -95.68361
 -70.06112	 -95.87440
 -70.20895	 -96.08326
 -70.34128	 -96.30923
 -70.45700	 -96.55129
 -70.55511	 -96.80834
 -70.63464	 -97.07922
 -70.69474	 -97.36270
 -70.73460	 -97.65753
 -70.75353	 -97.96237
 -70.75089	 -98.27585
 -70.72615	 -98.59659
 -70.67886	 -98.92315
 -70.60869	 -99.25406
 -70.51536	 -99.58785
 -70.39872	 -99.92303
 -70.25869	 -100.25811
 -70.09532	 -100.59159
 -69.90872	 -100.92196
 -69.69912	 -101.24777
 -69.46683	 -101.56753
 -69.21224	 -101.87982
 -68.93587	 -102.18323
 -68.63829	 -102.47638
 -68.32018	 -102.75794
 -67.98228	 -103.02662
 -67.62543	 -103.28118
 -67.25054	 -103.52045
 -66.85859	 -103.74330
 -66.45063	 -103.94867
 -66.02778	 -104.13559
 -65.59120	 -104.30313
 -65.14213	 -104.45045
 -64.68184	 -104.57680
 -64.21167	 -104.68150
 -63.73298	 -104.76395
 -63.24716	 -104.82366
 -62.75565	 -104.86020
 -62.25990	 -104.87326
 -61.76138	 -104.86259
 -61.26156	 -104.82806
 -60.76194	 -104.76962
 -60.26401	 -104.68733
 -59.76924	 -104.58132
 -59.27910	 -104.45182
 -58.79505	 -104.29918
 -58.31851	 -104.12380
 -57.85088	 -103.92619
 -57.39352	 -103.70696
 -56.94776	 -103.46677
 -56.51486	 -103.20639
 -56.09606	 -102.92666
 -55.69252	 -102.62850
 -55.30535	 -102.31288
 -54.93559	 -101.98088
 -54.58421	 -101.63359
 -54.25211	 -101.27220
 -53.94012	 -100.89793
 -53.64897	 -100.51206
 -53.37934	 -100.11590
 -53.13179	 -99.71081
 -52.90681	 -99.29817
 -52.70481	 -98.87941
 -52.52611	 -98.45595
 -52.37091	 -98.02923
 -52.23936	 -97.60072
 -52.13149	 -97.17188
 -52.04726	 -96.74416
 -51.98653	 -96.31901
 -51.94906	 -95.89787
 -51.93455	 -95.48217
 -51.94258	 -95.07328
 -51.97268	 -94.67259
 -52.02427	 -94.28142
 -52.09670	 -93.90107
 -52.18925	 -93.53279
 -52.30112	 -93.17777
 -52.43142	 -92.83718
 -52.57923	 -92.51210
 -52.74352	 -92.20357
 -52.92324	 -91.91258
 -53.11726	 -91.64001
 -53.32439	 -91.38670
 -53.54342	 -91.15342
 -53.77305	 -90.94085
 -54.01199	 -90.74960
 -54.25887	 -90.58019
 -54.51232	 -90.43306
 -54.77092	 -90.30857
 -55.03325	 -90.20698
 -55.29786	 -90.12848
 -55.56330	 -90.07316
 -55.82810	 -90.04100
 -56.09080	 -90.03193
 -56.34995	 -90.04576
 -56.60410	 -90.08221
 -56.85183	 -90.14092
 -57.09173	 -90.22144
 -57.32243	 -90.32323
 -57.54259	 -90.44564
 -57.75091	 -90.58798
 -57.94613	 -90.74945
 -58.12705	 -90.92916
 -58.29253	 -91.12617
 -58.44147	 -91.33946
 -58.57285	 -91.56792
 -58.68573	 -91.81042
 -58.77923	 -92.06572
 -58.85255	 -92.33255
 -58.90498	 -92.60960
 -58.93589	 -92.89549
 -58.94473	 -93.18883
 -58.93107	 -93.48818
 -58.89453	 -93.79207
 -58.83487	 -94.09902
 -58.75191	 -94.40753
 -58.64559	 -94.71611
 -58.51593	 -95.02323
 -58.36305	 -95.32740
 -58.18718	 -95.62713
 -57.98863	 -95.92096
 -57.76781	 -96.20742
 -57.52522	 -96.48510
 -57.26145	 -96.75263
 -56.97717	 -97.00866
 -56.67315	 -97.25189
 -56.35022	 -97.48109
 -56.00930	 -97.69507
 -55.65139	 -97.89271
 -55.27753	 -98.07294
 -54.88886	 -98.23479
 -54.48655	 -98.37734
 -54.07184	 -98.49975
 -53.64602	 -98.60128
 -53.21041	 -98.68124
 -52.76640	 -98.73905
 -52.31537	 -98.77422
 -51.85877	 -98.78634
 -51.39803	 -98.77508
 -50.93464	 -98.74023
 -50.47007	 -98.68166
 -50.00581	 -98.59932
 -49.54333	 -98.49327
 -49.08412	 -98.36366
 -48.62963	 -98.21074
 -48.18132	 -98.03482
 -47.74060	 -97.83634
 -47.30886	 -97.61581
 -46.88746	 -97.37382
 -46.47771	 -97.11105
 -46.08087	 -96.82827
 -45.69818	 -96.52630
 -45.33078	 -96.20608
 -44.97979	 -95.86857
 -44.64623	 -95.51484
 -44.33108	 -95.14598
 -44.03524	 -94.76319
 -43.75952	 -94.36767
 -43.50467	 -93.96070
 -43.27134	 -93.54361
 -43.06013	 -93.11773
 -42.87150	 -92.68446
 -42.70587	 -92.24520
 -42.56355	 -91.80140
 -42.44476	 -91.35450
 -42.34964	 -90.90596
 -42.27822	 -90.45724
 -42.23046	 -90.00981
 -42.20621	 -89.56511
 -42.20525	 -89.12459
 -42.22726	 -88.68967
 -42.27182	 -88.26175
 -42.33845	 -87.84219
 -42.42658	 -87.43235
 -42.53554	 -87.03350
 -42.66461	 -86.64691
 -42.81298	 -86.27378
 -42.97977	 -85.91526
 -43.16402	 -85.57246
 -43.36473	 -85.24639
 -43.58081	 -84.93804
 -43.81114	 -84.64830
 -44.05452	 -84.37801
 -44.30973	 -84.12793
 -44.57548	 -83.89872
 -44.85045	 -83.69101
 -45.13329	 -83.50529
 -45.42261	 -83.34201
 -45.71701	 -83.20152
 -46.01504	 -83.08407
 -46.31527	 -82.98984
 -46.61625	 -82.91891
 -46.91651	 -82.87128
 -47.21459	 -82.84685
 -47.50905	 -82.84542
 -47.79844	 -82.86672
 -48.08135	 -82.91039
 -48.35638	 -82.97596
 -48.62215	 -83.06289
 -48.87734	 -83.17056
 -49.12065	 -83.29824
 -49.35084	 -83.44514
 -49.56669	 -83.61039
 -49.76707	 -83.79304
 -49.95090	 -83.99207
 -50.11716	 -84.20637
 -50.26490	 -84.43481
 -50.39326	 -84.67617
 -50.50142	 -84.92917
 -50.58868	 -85.19249
 -50.65442	 -85.46478
 -50.69808	 -85.74462
 -50.71923	 -86.03058
 -50.71750	 -86.32120
 -50.69263	 -86.61499
 -50.64445	 -86.91046
 -50.57289	 -87.20608
 -50.47798	 -87.50036
 -50.35985	 -87.79179
 -50.21871	 -88.07887
 -50.05489	 -88.36013
 -49.86878	 -88.63411
 -49.66090	 -88.89939
 -49.43183	 -89.15458
 -49.18227	 -89.39834
 -48.91296	 -89.62936
 -48.62477	 -89.84641
 -48.31861	 -90.04829
 -47.99548	 -90.23387
 -47.65644	 -90.40211
 -47.30264	 -90.55200
 -46.93524	 -90.68265
 -46.55551	 -90.79320
 -46.16473	 -90.88293
 -45.76425	 -90.95114
 -45.35543	 -90.99727
 -44.93969	 -91.02082
 -44.51845	 -91.02139
 -44.09319	 -90.99867
 -43.66536	 -90.95244
 -43.23645	 -90.88258
 -42.80794	 -90.78906
 -42.38132	 -90.67194
 -41.95806	 -90.53138
 -41.53961	 -90.36763
 -41.12743	 -90.18102
 -40.72293	 -89.97199
 -40.32748	 -89.74104
 -39.94244	 -89.48879
 -39.56913	 -89.21592
 -39.20879	 -88.92319
 -38.86264	 -88.61144
 -38.53184	 -88.28159
 -38.21747	 -87.93462
 -37.92058	 -87.57159
 -37.64213	 -87.19361
 -37.38300	 -86.80184
 -37.14401	 -86.39752
 -36.92590	 -85.98191
 -36.72932	 -85.55632
 -36.55486	 -85.12211
 -36.40298	 -84.68067
 -36.27410	 -84.23339
 -36.16853	 -83.78173
 -36.08648	 -83.32712
 -36.02808	 -82.87101
 -35.99338	 -82.41489
 -35.98232	 -81.96020
 -35.99476	 -81.50840
 -36.03047	 -81.06093
 -36.08912	 -80.61922
 -36.17030	 -80.18466
 -36.27353	 -79.75863
 -36.39822	 -79.34247
 -36.54371	 -78.93746
 -36.70927	 -78.54488
 -36.89407	 -78.16591
 -37.09724	 -77.80172
 -37.31782	 -77.45340
 -37.55479	 -77.12199
 -37.80706	 -76.80844
 -38.07350	 -76.51367
 -38.35291	 -76.23850
 -38.64405	 -75.98368
 -38.94564	 -75.74989
 -39.25635	 -75.53773
 -39.57482	 -75.34770
 -39.89966	 -75.18024
 -40.22947	 -75.03568
 -40.56280	 -74.91429
 -40.89821	 -74.81622
 -41.23424	 -74.74155
 -41.56945	 -74.69026
 -41.90236	 -74.66226
 -42.23153	 -74.65735
 -42.55553	 -74.67524
 -42.87294	 -74.71556
 -43.18237	 -74.77785
 -43.48244	 -74.86155
 -43.77185	 -74.96604
 -44.04928	 -75.09060
 -44.31351	 -75.23442
 -44.56335	 -75.39664
 -44.79764	 -75.57630
 -45.01532	 -75.77239
 -45.21537	 -75.98380
 -45.39686	 -76.20940
 -45.55891	 -76.44795
 -45.70073	 -76.69820
 -45.82162	 -76.95883
 -45.92094	 -77.22848
 -45.99817	 -77.50574
 -46.05284	 -77.78917
 -46.08461	 -78.07733
 -46.09322	 -78.36871
 -46.07850	 -78.66182
 -46.04038	 -78.95516
 -45.97888	 -79.24722
 -45.89415	 -79.53647
 -45.78638	 -79.82144
 -45.65592	 -80.10064
 -45.50316	 -80.37262
 -45.32861	 -80.63595
 -45.13287	 -80.88924
 -44.91663	 -81.13113
 -44.68065	 -81.36034
 -44.42579	 -81.57561
 -44.15296	 -81.77575
 -43.86319	 -81.95963
 -43.55753	 -82.12620
 -43.23713	 -82.27446
 -42.90318	 -82.40350
 -42.55694	 -82.51249
 -42.19970	 -82.60069
 -41.83281	 -82.66742
 -41.45764	 -82.71210
 -41.07562	 -82.73426
 -40.68819	 -82.73349
 -40.29680	 -82.70949
 -39.90294	 -82.66204
 -39.50808	 -82.59104
 -39.11371	 -82.49646
 -38.72131	 -82.37837
 -38.33237	 -82.23693
 -37.94833	 -82.07241
 -37.57064	 -81.88514
 -37.20071	 -81.67556
 -36.83993	 -81.44421
 -36.48962	 -81.19168
 -36.15111	 -80.91867
 -35.82564	 -80.62594
 -35.51442	 -80.31434
 -35.21860	 -79.98480
 -34.93927	 -79.63830
 -34.67745	 -79.27589
 -34.43409	 -78.89869
 -34.21009	 -78.50787
 -34.00624	 -78.10465
 -33.82328	 -77.69031
 -33.66187	 -77.26616
 -33.52256	 -76.83354
 -33.40585	 -76.39385
 -33.31211	 -75.94848
 -33.24167	 -75.49888
 -33.19473	 -75.04649
 -33.17143	 -74.59276
 -33.17179	 -74.13916
 -33.19577	 -73.68715
 -33.24322	 -73.23818
 -33.31389	 -72.79368
 -33.40747	 -72.35510
 -33.52354	 -71.92381
 -33.66161	 -71.50120
 -33.82109	 -71.08861
 -34.00132	 -70.68732
 -34.20156	 -70.29859
 -34.42098	 -69.92364
 -34.65870	 -69.56360
 -34.91376	 -69.21958
 -35.18512	 -68.89261
 -35.47171	 -68.58365
 -35.77238	 -68.29360
 -36.08592	 -68.02328
 -36.41109	 -67.77346
 -36.74660	 -67.54479
 -37.09113	 -67.33787
 -37.44329	 -67.15320
 -37.80171	 -66.99121
 -38.16497	 -66.85223
 -38.53163	 -66.73651
 -38.90023	 -66.64420
 -39.26933	 -66.57538
 -39.63746	 -66.53003
 -40.00318	 -66.50802
 -40.36502	 -66.50917
 -40.72157	 -66.53317
 -41.07139	 -66.57965
 -41.41311	 -66.64814
 -41.74536	 -66.73808
 -42.06683	 -66.84883
 -42.37622	 -66.97967
 -42.67231	 -67.12981
 -42.95390	 -67.29836
 -43.21986	 -67.48437
 -43.46913	 -67.68681
 -43.70070	 -67.90460
 -43.91363	 -68.13658
 -44.10706	 -68.38153
 -44.28020	 -68.63820
 -44.43236	 -68.90526
 -44.56291	 -69.18136
 -44.67131	 -69.46509
 -44.75713	 -69.75502
 -44.82002	 -70.04969
 -44.85970	 -70.34762
 -44.87603	 -70.64732
 -44.86893	 -70.94727
 -44.83844	 -71.24597
 -44.78468	 -71.54191
 -44.70788	 -71.83359
 -44.60836	 -72.11955
 -44.48653	 -72.39832
 -44.34290	 -72.66847
 -44.17806	 -72.92862
 -43.99272	 -73.17742
 -43.78763	 -73.41356
 -43.56366	 -73.63580
 -43.32173	 -73.84294
 -43.06286	 -74.03386
 -42.78812	 -74.20749
 -42.49865	 -74.36285
 -42.19567	 -74.49902
 -41.88041	 -74.61518
 -41.55420	 -74.71057
 -41.21837	 -74.78453
 -40.87433	 -74.83649
 -40.52348	 -74.86596
 -40.16728	 -74.87256
 -39.80719	 -74.85597
 -39.44469	 -74.81600
 -39.08127	 -74.75254
 -38.71842	 -74.66557
 -38.35762	 -74.55517
 -38.00035	 -74.42151
 -37.64807	 -74.26486
 -37.30221	 -74.08556
 -36.96420	 -73.88407
 -36.63540	 -73.66091
 -36.31717	 -73.41671
 -36.01079	 -73.15215
 -35.71752	 -72.86801
 -35.43856	 -72.56515
 -35.17505	 -72.24450
 -34.92808	 -71.90703
 -34.69865	 -71.55381
 -34.48773	 -71.18597
 -34.29618	 -70.80466
 -34.12481	 -70.41112
 -33.97434	 -70.00662
 -33.84541	 -69.59247
 -33.73859	 -69.17002
 -33.65436	 -68.74065
 -33.59309	 -68.30578
 -33.55509	 -67.86683
 -33.54057	 -67.42525
 -33.54965	 -66.98249
 -33.58237	 -66.54000
 -33.63866	 -66.09926
 -33.71837	 -65.66170
 -33.82127	 -65.22878
 -33.94702	 -64.80190
 -34.09521	 -64.38247
 -34.26534	 -63.97186
 -34.45682	 -63.57141
 -34.66899	 -63.18240
 -34.90110	 -62.80609
 -35.15232	 -62.44369
 -35.42176	 -62.09635
 -35.70845	 -61.76516
 -36.01138	 -61.45114
 -36.32943	 -61.15527
 -36.66146	 -60.87845
 -37.00628	 -60.62148
 -37.36262	 -60.38512
 -37.72919	 -60.17004
 -38.10465	 -59.97683
 -38.48764	 -59.80597
 -38.87676	 -59.65790
 -39.27058	 -59.53294
 -39.66767	 -59.43133
 -40.06658	 -59.35322
 -40.46585	 -59.29868
 -40.86401	 -59.26767
 -41.25961	 -59.26008
 -41.65120	 -59.27568
 -42.03735	 -59.31420
 -42.41665	 -59.37523
 -42.78771	 -59.45830
 -43.14917	 -59.56286
 -43.49972	 -59.68824
 -43.83808	 -59.83373
 -44.16301	 -59.99853
 -44.47333	 -60.18174
 -44.76793	 -60.38241
 -45.04573	 -60.59951
 -45.30575	 -60.83196
 -45.54704	 -61.07859
 -45.76876	 -61.33820
 -45.97013	 -61.60952
 -46.15044	 -61.89122
 -46.30909	 -62.18197
 -46.44555	 -62.48034
 -46.55937	 -62.78493
 -46.65022	 -63.09427
 -46.71783	 -63.40687
 -46.76206	 -63.72126
 -46.78283	 -64.03592
 -46.78018	 -64.34935
 -46.75424	 -64.66005
 -46.70523	 -64.96652
 -46.63348	 -65.26730
 -46.53940	 -65.56092
 -46.42351	 -65.84596
 -46.28640	 -66.12104
 -46.12876	 -66.38480
 -45.95137	 -66.63594
 -45.75509	 -66.87322
 -45.54084	 -67.09544
 -45.30965	 -67.30147
 -45.06258	 -67.49026
 -44.80080	 -67.66082
 -44.52550	 -67.81223
 -44.23794	 -67.94366
 -43.93944	 -68.05437
 -43.63136	 -68.14370
 -43.31508	 -68.21107
 -42.99203	 -68.25600
 -42.66367	 -68.27810
 -42.33146	 -68.27708
 -41.99689	 -68.25274
 -41.66145	 -68.20497
 -41.32664	 -68.13376
 -40.99394	 -68.03919
 -40.66483	 -67.92146
 -40.34077	 -67.78082
 -40.02320	 -67.61763
 -39.71354	 -67.43236
 -39.41317	 -67.22554
 -39.12341	 -66.99778
 -38.84557	 -66.74981
 -38.58089	 -66.48239
 -38.33057	 -66.19639
 -38.09575	 -65.89273
 -37.87750	 -65.57242
 -37.67684	 -65.23652
 -37.49470	 -64.88615
 -37.33196	 -64.52248
 -37.18940	 -64.14674
 -37.06775	 -63.76021
 -36.96765	 -63.36420
 -36.88964	 -62.96006
 -36.83419	 -62.54917
 -36.80169	 -62.13293
 -36.79243	 -61.71278
 -36.80661	 -61.29016
 -36.84435	 -60.86652
 -36.90568	 -60.44332
 -36.99053	 -60.02200
 -37.09875	 -59.60403
 -37.23009	 -59.19083
 -37.38423	 -58.78383
 -37.56073	 -58.38441
 -37.75911	 -57.99396
 -37.97877	 -57.61379
 -38.21904	 -57.24521
 -38.47916	 -56.88946
 -38.75833	 -56.54775
 -39.05563	 -56.22123
 -39.37010	 -55.91099
 -39.70070	 -55.61805
 -40.04634	 -55.34338
 -40.40587	 -55.08787
 -40.77807	 -54.85235
 -41.16169	 -54.63755
 -41.55543	 -54.44415
 -41.95795	 -54.27272
 -42.36788	 -54.12376
 -42.78381	 -53.99769
 -43.20431	 -53.89482
 -43.62795	 -53.81540
 -44.05327	 -53.75958
 -44.47881	 -53.72739
 -44.90310	 -53.71882
 -45.32468	 -53.73372
 -45.74211	 -53.77189
 -46.15396	 -53.83302
 -46.55880	 -53.91671
 -46.95527	 -54.02247
 -47.34199	 -54.14974
 -47.71767	 -54.29787
 -48.08101	 -54.46612
 -48.43080	 -54.65368
 -48.76586	 -54.85966
 -49.08508	 -55.08310
 -49.38739	 -55.32297
 -49.67181	 -55.57817
 -49.93741	 -55.84755
 -50.18335	 -56.12989
 -50.40885	 -56.42393
 -50.61323	 -56.72836
 -50.79587	 -57.04181
 -50.95626	 -57.36289
 -51.09396	 -57.69018
 -51.20863	 -58.02222
 -51.30003	 -58.35754
 -51.36799	 -58.69465
 -51.41247	 -59.03205
 -51.43348	 -59.36824
 -51.43118	 -59.70172
 -51.40578	 -60.03102
 -51.35761	 -60.35464
 -51.28708	 -60.67116
 -51.19471	 -60.97914
 -51.08110	 -61.27721
 -50.94693	 -61.56400
 -50.79298	 -61.83824
 -50.62010	 -62.09866
 -50.42925	 -62.34408
 -50.22141	 -62.57338
 -49.99768	 -62.78549
 -49.75921	 -62.97942
 -49.50720	 -63.15426
 -49.24292	 -63.30919
 -48.96768	 -63.44346
 -48.68284	 -63.55639
 -48.38980	 -63.64744
 -48.08999	 -63.71610
 -47.78486	 -63.76200
 -47.47590	 -63.78484
 -47.16458	 -63.78443
 -46.85241	 -63.76067
 -46.54088	 -63.71354
 -46.23149	 -63.64314
 -45.92572	 -63.54965
 -45.62504	 -63.43336
 -45.33088	 -63.29462
 -45.04465	 -63.13389
 -44.76775	 -62.95173
 -44.50150	 -62.74876
 -44.24720	 -62.52569
 -44.00609	 -62.28332
 -43.77938	 -62.02250
 -43.56818	 -61.74418
 -43.37358	 -61.44936
 -43.19657	 -61.13910
 -43.03810	 -60.81454
 -42.89903	 -60.47684
 -42.78014	 -60.12725
 -42.68214	 -59.76703
 -42.60567	 -59.39751
 -42.55126	 -59.02002
 -42.51938	 -58.63596
 -42.51040	 -58.24673
 -42.52462	 -57.85376
 -42.56222	 -57.45847
 -42.62332	 -57.06233
 -42.70794	 -56.66679
 -42.81601	 -56.27329
 -42.94737	 -55.88328
 -43.10177	 -55.49820
 -43.27888	 -55.11946
 -43.47829	 -54.74844
 -43.69947	 -54.38652
 -43.94184	 -54.03502
 -44.20473	 -53.69523
 -44.48738	 -53.36840
 -44.78898	 -53.05573
 -45.10862	 -52.75837
 -45.44533	 -52.47741
 -45.79808	 -52.21387
 -46.16576	 -51.96872
 -46.54723	 -51.74285
 -46.94126	 -51.53707
 -47.34660	 -51.35213
 -47.76196	 -51.18870
 -48.18597	 -51.04735
 -48.61727	 -50.92858
 -49.05445	 -50.83280
 -49.49607	 -50.76033
 -49.94070	 -50.71141
 -50.38687	 -50.68616
 -50.83312	 -50.68466
 -51.27798	 -50.70684
 -51.71998	 -50.75259
 -52.15768	 -50.82167
 -52.58963	 -50.91377
 -53.01444	 -51.02848
 -53.43070	 -51.16533
 -53.83707	 -51.32372
 -54.23224	 -51.50300
 -54.61493	 -51.70243
 -54.98391	 -51.92119
 -55.33803	 -52.15838
 -55.67615	 -52.41304
 -55.99724	 -52.68413
 -56.30031	 -52.97055
 -56.58445	 -53.27115
 -56.84880	 -53.58469
 -57.09262	 -53.90993
 -57.31521	 -54.24554
 -57.51598	 -54.59016
 -57.69441	 -54.94241
 -57.85008	 -55.30087
 -57.98265	 -55.66407
 -58.09188	 -56.03056
 -58.17762	 -56.39885
 -58.23982	 -56.76745
 -58.27851	 -57.13487
 -58.29383	 -57.49961
 -58.28600	 -57.86020
 -58.25536	 -58.21517
 -58.20231	 -58.56308
 -58.12737	 -58.90252
 -58.03114	 -59.23210
 -57.91430	 -59.55049
 -57.77762	 -59.85638
 -57.62196	 -60.14855
 -57.44826	 -60.42579
 -57.25752	 -60.68699
 -57.05082	 -60.93109
 -56.82931	 -61.15709
 -56.59419	 -61.36410
 -56.34673	 -61.55128
 -56.08824	 -61.71788
 -55.82008	 -61.86323
 -55.54366	 -61.98678
 -55.26039	 -62.08803
 -54.97174	 -62.16659
 -54.67920	 -62.22219
 -54.38425	 -62.25461
 -54.08839	 -62.26376
 -53.79313	 -62.24963
 -53.49996	 -62.21232
 -53.21038	 -62.15201
 -52.92584	 -62.06898
 -52.64781	 -61.96361
 -52.37768	 -61.83636
 -52.11685	 -61.68777
 -51.86666	 -61.51850
 -51.62840	 -61.32925
 -51.40331	 -61.12082
 -51.19260	 -60.89408
 -50.99739	 -60.64998
 -50.81875	 -60.38953
 -50.65768	 -60.11380
 -50.51511	 -59.82391
 -50.39191	 -59.52107
 -50.28885	 -59.20649
 -50.20663	 -58.88147
 -50.14588	 -58.54731
 -50.10714	 -58.20536
 -50.09085	 -57.85702
 -50.09739	 -57.50368
 -50.12704	 -57.14676
 -50.17998	 -56.78771
 -50.25632	 -56.42797
 -50.35608	 -56.06899
 -50.47917	 -55.71221
 -50.62544	 -55.35907
 -50.79464	 -55.01101
 -50.98643	 -54.66942
 -51.20038	 -54.33569
 -51.43598	 -54.01119
 -51.69265	 -53.69722
 -51.96971	 -53.39509
 -52.26641	 -53.10604
 -52.58193	 -52.83125
 -52.91537	 -52.57187
 -53.26575	 -52.32899
 -53.63205	 -52.10364
 -54.01317	 -51.89677
 -54.40795	 -51.70928
 -54.81518	 -51.54199
 -55.23360	 -51.39563
 -55.66191	 -51.27087
 -56.09876	 -51.16829
 -56.54278	 -51.08840
 -56.99255	 -51.03159
 -57.44664	 -50.99819
 -57.90359	 -50.98844
 -58.36196	 -51.00247
 -58.82026	 -51.04033
 -59.27702	 -51.10197
 -59.73077	 -51.18727
 -60.18006	 -51.29599
 -60.62345	 -51.42781
 -61.05953	 -51.58233
 -61.48689	 -51.75904
 -61.90419	 -51.95737
 -62.31011	 -52.17665
 -62.70337	 -52.41612
 -63.08276	 -52.67496
 -63.44709	 -52.95227
 -63.79527	 -53.24706
 -64.12625	 -53.55831
 -64.43903	 -53.88490
 -64.73272	 -54.22567
 -65.00648	 -54.57939
 -65.25954	 -54.94479
 -65.49125	 -55.32056
 -65.70100	 -55.70534
 -65.88828	 -56.09774
 -66.05269	 -56.49634
 -66.19389	 -56.89968
 -66.31165	 -57.30630
 -66.40581	 -57.71474
 -66.47635	 -58.12349
 -66.52329	 -58.53108
 -66.54677	 -58.93603
 -66.54703	 -59.33685
 -66.52438	 -59.73211
 -66.47926	 -60.12036
 -66.41215	 -60.50020
 -66.32367	 -60.87025
 -66.21448	 -61.22920
 -66.08536	 -61.57575
 -65.93716	 -61.90866
 -65.77080	 -62.22675
 -65.58728	 -62.52891
 -65.38768	 -62.81407
 -65.17312	 -63.08127
 -64.94483	 -63.32957
 -64.70403	 -63.55816
 -64.45206	 -63.76628
 -64.19026	 -63.95328
 -63.92002	 -64.11856
 -63.64277	 -64.26166
 -63.35997	 -64.38218
 -63.07310	 -64.47982
 -62.78366	 -64.55438
 -62.49313	 -64.60576
 -62.20304	 -64.63395
 -61.91488	 -64.63903
 -61.63015	 -64.62120
 -61.35031	 -64.58073
 -61.07682	 -64.51800
 -60.81111	 -64.43346
 -60.55456	 -64.32768
 -60.30851	 -64.20130
 -60.07428	 -64.05503
 -59.85311	 -63.88967
 -59.64619	 -63.70611
 -59.45467	 -63.50530
 -59.27961	 -63.28825
 -59.12202	 -63.05604
 -58.98282	 -62.80981
 -58.86288	 -62.55075
 -58.76297	 -62.28011
 -58.68379	 -61.99916
 -58.62596	 -61.70923
 -58.59001	 -61.41168
 -58.57639	 -61.10788
 -58.58545	 -60.79925
 -58.61747	 -60.48721
 -58.67263	 -60.17319
 -58.75103	 -59.85864
 -58.85268	 -59.54500
 -58.97749	 -59.23371
 -59.12529	 -58.92621
 -59.29584	 -58.62391
 -59.48878	 -58.32821
 -59.70370	 -58.04050
 -59.94007	 -57.76212
 -60.19732	 -57.49439
 -60.47476	 -57.23858
 -60.77165	 -56.99593
 -61.08717	 -56.76762
 -61.42041	 -56.55480
 -61.77043	 -56.35854
 -62.13619	 -56.17986
 -62.51660	 -56.01973
 -62.91050	 -55.87902
 -63.31670	 -55.75856
 -63.73393	 -55.65909
 -64.16091	 -55.58127
 -64.59628	 -55.52569
 -65.03868	 -55.49285
 -65.48670	 -55.48316
 -65.93890	 -55.49694
 -66.39383	 -55.53444
 -66.85003	 -55.59580
 -67.30603	 -55.68107
 -67.76034	 -55.79021
 -68.21150	 -55.92308
 -68.65804	 -56.07947
 -69.09851	 -56.25906
 -69.53150	 -56.46143
 -69.95560	 -56.68608
 -70.36945	 -56.93244
 -70.77172	 -57.19983
 -71.16114	 -57.48749
 -71.53647	 -57.79459
 -71.89653	 -58.12022
 -72.24022	 -58.46339
 -72.56648	 -58.82306
 -72.87433	 -59.19811
 -73.16286	 -59.58736
 -73.43124	 -59.98958
 -73.67870	 -60.40349
 -73.90458	 -60.82777
 -74.10830	 -61.26104
 -74.28934	 -61.70192
 -74.44731	 -62.14898
 -74.58188	 -62.60075
 -74.69283	 -63.05579
 -74.78001	 -63.51262
 -74.84339	 -63.96974
 -74.88302	 -64.42568
 -74.89904	 -64.87897
 -74.89169	 -65.32813
 -74.86129	 -65.77173
 -74.80826	 -66.20833
 -74.73312	 -66.63656
 -74.63645	 -67.05504
 -74.51893	 -67.46246
 -74.38132	 -67.85754
 -74.22447	 -68.23906
 -74.04928	 -68.60584
 -73.85676	 -68.95678
 -73.64795	 -69.29082
 -73.42398	 -69.60700
 -73.18604	 -69.90440
 -72.93536	 -70.18220
 -72.67324	 -70.43965
 -72.40102	 -70.67608
 -72.12008	 -70.89091
 -71.83182	 -71.08366
 -71.53770	 -71.25392
 -71.23918	 -71.40139
 -70.93775	 -71.52586
 -70.63489	 -71.62721
 -70.33213	 -71.70543
 -70.03094	 -71.76059
 -69.73282	 -71.79287
 -69.43925	 -71.80253
 -69.15169	 -71.78994
 -68.87156	 -71.75556
 -68.60026	 -71.69992
 -68.33914	 -71.62367
 -68.08952	 -71.52753
 -67.85266	 -71.41228
 -67.62977	 -71.27882
 -67.42198	 -71.12809
 -67.23039	 -70.96111
 -67.05600	 -70.77897
 -66.89976	 -70.58282
 -66.76253	 -70.37385
 -66.64509	 -70.15331
 -66.54815	 -69.92250
 -66.47232	 -69.68274
 -66.41814	 -69.43541
 -66.38606	 -69.18190
 -66.37643	 -68.92361
 -66.38951	 -68.66199
 -66.42550	 -68.39847
 -66.48447	 -68.13450
 -66.56644	 -67.87152
 -66.67130	 -67.61098
 -66.79888	 -67.35431
 -66.94892	 -67.10292
 -67.12107	 -66.85821
 -67.31490	 -66.62155
 -67.52989	 -66.39428
 -67.76544	 -66.17769
 -68.02089	 -65.97307
 -68.29548	 -65.78163
 -68.58839	 -65.60454
 -68.89874	 -65.44294
 -69.22556	 -65.29788
 -69.56783	 -65.17038
 -69.92447	 -65.06138
 -70.29434	 -64.97176
 -70.67625	 -64.90234
 -71.06895	 -64.85384
 -71.47117	 -64.82693
 -71.88158	 -64.82220
 -72.29881	 -64.84013
 -72.72147	 -64.88116
 -73.14813	 -64.94561
 -73.57737	 -65.03372
 -74.00773	 -65.14565
 -74.43773	 -65.28146
 -74.86591	 -65.44112
 -75.29080	 -65.62452
 -75.71093	 -65.83143
 -76.12486	 -66.06157
 -76.53115	 -66.31452
 -76.92840	 -66.58980
 -77.31525	 -66.88683
 -77.69034	 -67.20496
 -78.05239	 -67.54343
 -78.40015	 -67.90142
 -78.73244	 -68.27800
 -79.04812	 -68.67220
 -79.34612	 -69.08297
 -79.62544	 -69.50917
 -79.88517	 -69.94963
 -80.12445	 -70.40310
 -80.34253	 -70.86828
 -80.53872	 -71.34384
 -80.71243	 -71.82840
 -80.86315	 -72.32055
 -80.99047	 -72.81883
 -81.09408	 -73.32179
 -81.17376	 -73.82794
 -81.22936	 -74.33579
 -81.26086	 -74.84385
 -81.26832	 -75.35063
 -81.25188	 -75.85465
 -81.21181	 -76.35442
 -81.14843	 -76.84852
 -81.06217	 -77.33551
 -80.95356	 -77.81400
 -80.82319	 -78.28264
 -80.67175	 -78.74012
 -80.50000	 -79.18517
 -80.30878	 -79.61658
 -80.09901	 -80.03319
 -79.87167	 -80.43390
 -79.62782	 -80.81768
 -79.36856	 -81.18355
 -79.09507	 -81.53064
 -78.80857	 -81.85811
 -78.51033	 -82.16523
 -78.20167	 -82.45134
 -77.88394	 -82.71586
 -77.55854	 -82.95830
 -77.22687	 -83.17826
 -76.89039	 -83.37543
 -76.55055	 -83.54958
 -76.20883	 -83.70058
 -75.86669	 -83.82841
 -75.52563	 -83.93311
 -75.18711	 -84.01485
 -74.85259	 -84.07386
 -74.52352	 -84.11048
 -74.20132	 -84.12515
 -73.88738	 -84.11838
 -73.58307	 -84.09079
 -73.28968	 -84.04306
 -73.00851	 -83.97597
 -72.74075	 -83.89039
 -72.48758	 -83.78724
 -72.25009	 -83.66753
 -72.02932	 -83.53234
 -71.82622	 -83.38280
 -71.64168	 -83.22011
 -71.47651	 -83.04552
 -71.33143	 -82.86032
 -71.20708	 -82.66586
 -71.10401	 -82.46351
 -71.02269	 -82.25467
 -70.96348	 -82.04077
 -70.92667	 -81.82327
 -70.91245	 -81.60361
 -70.92091	 -81.38328
 -70.95205	 -81.16372
 -71.00579	 -80.94640
 -71.08195	 -80.73276
 -71.18025	 -80.52424
 -71.30035	 -80.32224
 -71.44179	 -80.12814
 -71.60406	 -79.94328
 -71.78656	 -79.76898
 -71.98858	 -79.60650
 -72.20939	 -79.45705
 -72.44815	 -79.32181
 -72.70396	 -79.20189
 -72.97586	 -79.09836
 -73.26282	 -79.01219
 -73.56377	 -78.94432
 -73.87756	 -78.89562
 -74.20302	 -78.86688
 -74.53890	 -78.85882
 -74.88395	 -78.87208
 -75.23685	 -78.90723
 -75.59625	 -78.96476
 -75.96078	 -79.04507
 -76.32906	 -79.14849
 -76.69966	 -79.27525
 -77.07115	 -79.42551
 -77.44210	 -79.59934
 -77.81107	 -79.79671
 -78.17659	 -80.01752
 -78.53725	 -80.26156
 -78.89161	 -80.52855
 -79.23825	 -80.81812
 -79.57579	 -81.12980
 -79.90287	 -81.46303
 -80.21815	 -81.81719
 -80.52034	 -82.19155
 -80.80819	 -82.58531
 -81.08050	 -82.99759
 -81.33613	 -83.42743
 -81.57400	 -83.87378
 -81.79308	 -84.33556
 -81.99243	 -84.81158
 -82.17118	 -85.30062
 -82.32853	 -85.80139
 -82.46376	 -86.31255
 -82.57627	 -86.83271
 -82.66551	 -87.36046
 -82.73105	 -87.89433
 -82.77254	 -88.43284
 -82.78974	 -88.97449
 -82.78250	 -89.51776
 -82.75077	 -90.06113
 -82.69460	 -90.60307
 -82.61414	 -91.14208
 -82.50964	 -91.67665
 -82.38144	 -92.20531
 -82.22997	 -92.72659
 -82.05577	 -93.23909
 -81.85945	 -93.74143
 -81.64171	 -94.23227
 -81.40335	 -94.71033
 -81.14522	 -95.17439
 -80.86826	 -95.62327
 -80.57348	 -96.05588
 -80.26195	 -96.47118
 -79.93480	 -96.86821
 -79.59321	 -97.24608
 -79.23842	 -97.60398
 -78.87172	 -97.94119
 -78.49442	 -98.25705
 -78.10787	 -98.55101
 -77.71347	 -98.82258
 -77.31261	 -99.07138
 -76.90674	 -99.29711
 -76.49728	 -99.49956
 -76.08569	 -99.67859
 -75.67342	 -99.83418
 -75.26192	 -99.96637
 -74.85263	 -100.07533
 -74.44699	 -100.16127
 -74.04641	 -100.22451
 -73.65229	 -100.26547
 -73.26598	 -100.28464
 -72.88882	 -100.28259
 -72.52211	 -100.25997
 -72.16709	 -100.21754
 -71.82498	 -100.15609
 -71.49692	 -100.07653
 -71.18402	 -99.97981
 -70.88731	 -99.86696
 -70.60776	 -99.73908
 -70.34627	 -99.59731
 -70.10368	 -99.44288
 -69.88073	 -99.27704
 -69.67808	 -99.10111
 -69.49634	 -98.91643
 -69.33599	 -98.72439
 -69.19746	 -98.52640
 -69.08105	 -98.32392
 -68.98701	 -98.11840
 -68.91546	 -97.91131
 -68.86644	 -97.70413
 -68.83990	 -97.49834
 -68.83569	 -97.29541
 -68.85358	 -97.09680
 -68.89322	 -96.90395
 -68.95419	 -96.71827
 -69.03598	 -96.54114
 -69.13800	 -96.37390
 -69.25955	 -96.21787
 -69.39989	 -96.07429
 -69.55816	 -95.94437
 -69.73347	 -95.82924
 -69.92483	 -95.73000
 -70.13120	 -95.64765
 -70.35148	 -95.58315
 -70.58452	 -95.53737
 -70.82912	 -95.51111
 -71.08401	 -95.50509
 -71.34792	 -95.51995
 -71.61952	 -95.55627
 -71.89746	 -95.61450
 -72.18035	 -95.69505
 -72.46680	 -95.79823
 -72.75540	 -95.92424
 -73.04472	 -96.07324
 -73.33335	 -96.24527
 -73.61984	 -96.44029
 -73.90278	 -96.65818
 -74.18076	 -96.89872
 -74.45237	 -97.16162
 -74.71624	 -97.44650
 -74.97101	 -97.75290
 -75.21536	 -98.08028
 -75.44799	 -98.42800
 -75.66764	 -98.79536
 -75.87310	 -99.18159
 -76.06320	 -99.58583
 -76.23683	 -100.00715
 -76.39293	 -100.44455
 -76.53048	 -100.89696
 -76.64857	 -101.36327
 -76.74631	 -101.84228
 -76.82292	 -102.33275
 -76.87768	 -102.83339
 -76.90994	 -103.34285
 -76.91916	 -103.85975
 -76.90486	 -104.38266
 -76.86668	 -104.91013
 -76.80432	 -105.44069
 -76.71760	 -105.97283
 -76.60643	 -106.50505
 -76.47080	 -107.03581
 -76.31083	 -107.56361
 -76.12671	 -108.08693
 -75.91876	 -108.60426
 -75.68736	 -109.11414
 -75.43302	 -109.61511
 -75.15632	 -110.10576
 -74.85796	 -110.58471
 -74.53870	 -111.05063
 -74.19939	 -111.50225
 -73.84099	 -111.93835
 -73.46449	 -112.35780
 -73.07100	 -112.75951
 -72.66165	 -113.14247
 -72.23768	 -113.50576
 -71.80034	 -113.84855
 -71.35095	 -114.17007
 -70.89087	 -114.46966
 -70.42149	 -114.74674
 -69.94425	 -115.00082
 -69.46059	 -115.23152
 -68.97197	 -115.43853
 -68.47988	 -115.62165
 -67.98579	 -115.78078
 -67.49118	 -115.91588
 -66.99753	 -116.02704
 -66.50631	 -116.11442
 -66.01894	 -116.17828
 -65.53686	 -116.21895
 -65.06145	 -116.23687
 -64.59409	 -116.23254
 -64.13608	 -116.20656
 -63.68872	 -116.15960
 -63.25323	 -116.09239
 -62.83081	 -116.00576
 -62.42259	 -115.90058
 -62.02964	 -115.77782
 -61.65297	 -115.63849
 -61.29355	 -115.48365
 -60.95225	 -115.31443
 -60.62988	 -115.13202
 -60.32720	 -114.93763
 -60.04485	 -114.73254
 -59.78344	 -114.51806
 -59.54345	 -114.29552
 -59.32533	 -114.06631
 -59.12940	 -113.83182
 -58.95592	 -113.59346
 -58.80505	 -113.35267
 -58.67688	 -113.11090
 -58.57137	 -112.86959
 -58.48844	 -112.63018
 -58.42788	 -112.39413
 -58.38942	 -112.16285
 -58.37267	 -111.93776
 -58.37718	 -111.72024
 -58.40238	 -111.51165
 -58.44766	 -111.31332
 -58.51228	 -111.12651
 -58.59545	 -110.95247
 -58.69629	 -110.79238
 -58.81385	 -110.64736
 -58.94711	 -110.51848
 -59.09497	 -110.40672
 -59.25629	 -110.31303
 -59.42987	 -110.23825
 -59.61443	 -110.18315
 -59.80869	 -110.14842
 -60.01129	 -110.13466
 -60.22085	 -110.14240
 -60.43597	 -110.17207
 -60.65522	 -110.22400
 -60.87715	 -110.29844
 -61.10029	 -110.39555
 -61.32319	 -110.51539
 -61.54438	 -110.65793
 -61.76240	 -110.82304
 -61.97582	 -111.01052
 -62.18320	 -111.22007
 -62.38315	 -111.45128
 -62.57428	 -111.70369
 -62.75527	 -111.97674
 -62.92480	 -112.26978
 -63.08163	 -112.58209
 -63.22453	 -112.91289
 -63.35236	 -113.26128
 -63.46401	 -113.62635
 -63.55844	 -114.00708
 -63.63467	 -114.40240
 -63.69179	 -114.81119
 -63.72895	 -115.23227
 -63.74540	 -115.66441
 -63.74042	 -116.10632
 -63.71343	 -116.55669
 -63.66388	 -117.01416
 -63.59132	 -117.47734
 -63.49540	 -117.94481
 -63.37584	 -118.41513
 -63.23245	 -118.88684
 -63.06515	 -119.35848
 -62.87393	 -119.82857
 -62.65889	 -120.29562
 -62.42020	 -120.75817
 -62.15814	 -121.21475
 -61.87308	 -121.66391
 -61.56548	 -122.10424
 -61.23590	 -122.53434
 -60.88497	 -122.95284
 -60.51343	 -123.35844
 -60.12208	 -123.74984
 -59.71183	 -124.12585
 -59.28364	 -124.48528
 -58.83856	 -124.82705
 -58.37772	 -125.15013
 -57.90230	 -125.45355
 -57.41354	 -125.73645
 -56.91274	 -125.99802
 -56.40126	 -126.23756
 -55.88049	 -126.45444
 -55.35185	 -126.64815
 -54.81681	 -126.81825
 -54.27685	 -126.96439
 -53.73347	 -127.08635
 -53.18819	 -127.18398
 -52.64251	 -127.25724
 -52.09795	 -127.30618
 -51.55601	 -127.33095
 -51.01818	 -127.33181
 -50.48591	 -127.30908
 -49.96063	 -127.26321
 -49.44376	 -127.19471
 -48.93664	 -127.10419
 -48.44059	 -126.99234
 -47.95688	 -126.85991
 -47.48672	 -126.70776
 -47.03125	 -126.53680
 -46.59158	 -126.34801
 -46.16872	 -126.14242
 -45.76363	 -125.92114
 -45.37720	 -125.68532
 -45.01023	 -125.43616
 -44.66346	 -125.17491
 -44.33754	 -124.90286
 -44.03305	 -124.62132
 -43.75049	 -124.33164
 -43.49025	 -124.03521
 -43.25267	 -123.73342
 -43.03798	 -123.42768
 -42.84634	 -123.11941
 -42.67781	 -122.81004
 -42.53237	 -122.50101
 -42.40993	 -122.19373
 -42.31028	 -121.88964
 -42.23314	 -121.59012
 -42.17816	 -121.29658
 -42.14489	 -121.01037
 -42.13279	 -120.73282
 -42.14125	 -120.46524
 -42.16957	 -120.20889
 -42.21700	 -119.96499
 -42.28268	 -119.73472
 -42.36569	 -119.51919
 -42.46505	 -119.31946
 -42.57970	 -119.13655
 -42.70852	 -118.97138
 -42.85034	 -118.82483
 -43.00394	 -118.69768
 -43.16802	 -118.59065
 -43.34127	 -118.50437
 -43.52231	 -118.43940
 -43.70977	 -118.39619
 -43.90219	 -118.37513
 -44.09814	 -118.37650
 -44.29615	 -118.40049
 -44.49474	 -118.44720
 -44.69244	 -118.51664
 -44.88775	 -118.60871
 -45.07921	 -118.72323
 -45.26536	 -118.85992
 -45.44477	 -119.01842
 -45.61602	 -119.19827
 -45.77773	 -119.39891
 -45.92858	 -119.61971
 -46.06725	 -119.85995
 -46.19251	 -120.11884
 -46.30315	 -120.39549
 -46.39806	 -120.68896
 -46.47615	 -120.99822
 -46.53642	 -121.32220
 -46.57795	 -121.65975
 -46.59986	 -122.00966
 -46.60139	 -122.37070
 -46.58183	 -122.74155
 -46.54058	 -123.12088
 -46.47709	 -123.50732
 -46.39092	 -123.89947
 -46.28173	 -124.29589
 -46.14925	 -124.69514
 -45.99330	 -125.09575
 -45.81381	 -125.49627
 -45.61078	 -125.89520
 -45.38432	 -126.29109
 -45.13463	 -126.68248
 -44.86198	 -127.06791
 -44.56676	 -127.44596
 -44.24944	 -127.81522
 -43.91056	 -128.17432
 -43.55076	 -128.52193
 -43.17077	 -128.85675
 -42.77138	 -129.17753
 -42.35349	 -129.48307
 -41.91804	 -129.77223
 -41.46606	 -130.04392
 -40.99866	 -130.29715
 -40.51698	 -130.53095
 -40.02225	 -130.74446
 -39.51573	 -130.93689
 -38.99876	 -131.10752
 -38.47269	 -131.25574
 -37.93894	 -131.38100
 -37.39893	 -131.48285
 -36.85414	 -131.56095
 -36.30604	 -131.61504
 -35.75614	 -131.64494
 -35.20594	 -131.65060
 -34.65694	 -131.63205
 -34.11064	 -131.58940
 -33.56855	 -131.52288
 -33.03211	 -131.43281
 -32.50279	 -131.31960
 -31.98200	 -131.18376
 -31.47111	 -131.02586
 -30.97146	 -130.84659
 -30.48435	 -130.64671
 -30.01099	 -130.42705
 -29.55258	 -130.18853
 -29.11022	 -129.93213
 -28.68496	 -129.65890
 -28.27779	 -129.36995
 -27.88960	 -129.06644
 -27.52122	 -128.74961
 -27.17341	 -128.42070
 -26.84682	 -128.08104
 -26.54204	 -127.73195
 -26.25957	 -127.37482
 -25.99981	 -127.01104
 -25.76310	 -126.64203
 -25.54966	 -126.26921
 -25.35965	 -125.89404
 -25.19312	 -125.51795
 -25.05004	 -125.14238
 -24.93030	 -124.76879
 -24.83368	 -124.39858
 -24.75991	 -124.03317
 -24.70860	 -123.67394
 -24.67930	 -123.32227
 -24.67147	 -122.97947
 -24.68448	 -122.64684
 -24.71765	 -122.32565
 -24.77018	 -122.01709
 -24.84125	 -121.72234
 -24.92994	 -121.44250
 -25.03526	 -121.17862
 -25.15616	 -120.93170
 -25.29154	 -120.70266
 -25.44024	 -120.49236
 -25.60104	 -120.30159
 -25.77268	 -120.13106
 -25.95384	 -119.98140
 -26.14319	 -119.85316
 -26.33934	 -119.74681
 -26.54088	 -119.66273
 -26.74638	 -119.60122
 -26.95438	 -119.56248
 -27.16342	 -119.54661
 -27.37202	 -119.55365
 -27.57871	 -119.58351
 -27.78202	 -119.63604
 -27.98050	 -119.71097
 -28.17271	 -119.80795
 -28.35722	 -119.92654
 -28.53264	 -120.06620
 -28.69764	 -120.22632
 -28.85088	 -120.40619
 -28.99112	 -120.60502
 -29.11712	 -120.82195
 -29.22775	 -121.05602
 -29.32189	 -121.30622
 -29.39853	 -121.57147
 -29.45672	 -121.85061
 -29.49556	 -122.14245
 -29.51426	 -122.44571
 -29.51210	 -122.75909
 -29.48844	 -123.08123
 -29.44275	 -123.41075
 -29.37456	 -123.74622
 -29.28351	 -124.08621
 -29.16933	 -124.42923
 -29.03184	 -124.77382
 -28.87095	 -125.11848
 -28.68669	 -125.46173
 -28.47916	 -125.80208
 -28.24855	 -126.13805
 -27.99516	 -126.46820
 -27.71938	 -126.79108
 -27.42167	 -127.10529
 -27.10261	 -127.40945
 -26.76283	 -127.70223
 -26.40307	 -127.98232
 -26.02414	 -128.24849
 -25.62692	 -128.49955
 -25.21238	 -128.73435
 -24.78155	 -128.95184
 -24.33553	 -129.15101
 -23.87546	 -129.33092
 -23.40257	 -129.49072
 -22.91813	 -129.62963
 -22.42344	 -129.74694
 -21.91986	 -129.84204
 -21.40879	 -129.91440
 -20.89165	 -129.96359
 -20.36989	 -129.98925
 -19.84498	 -129.99113
 -19.31839	 -129.96905
 -18.79163	 -129.92297
 -18.26618	 -129.85289
 -17.74354	 -129.75894
 -17.22518	 -129.64133
 -16.71255	 -129.50037
 -16.20711	 -129.33647
 -15.71026	 -129.15010
 -15.22337	 -128.94185
 -14.74778	 -128.71239
 -14.28478	 -128.46246
 -13.83561	 -128.19288
 -13.40145	 -127.90456
 -12.98342	 -127.59848
 -12.58258	 -127.27568
 -12.19991	 -126.93727
 -11.83634	 -126.58440
 -11.49270	 -126.21831
 -11.16975	 -125.84025
 -10.86816	 -125.45154
 -10.58853	 -125.05353
 -10.33137	 -124.64759
 -10.09709	 -124.23514
 -9.88602	 -123.81759
 -9.69840	 -123.39641
 -9.53438	 -122.97303
 -9.39403	 -122.54892
 -9.27730	 -122.12552
 -9.18408	 -121.70430
 -9.11416	 -121.28669
 -9.06724	 -120.87410
 -9.04293	 -120.46793
 -9.04079	 -120.06956
 -9.06024	 -119.68032
 -9.10066	 -119.30150
 -9.16136	 -118.93438
 -9.24153	 -118.58015
 -9.34033	 -118.23998
 -9.45684	 -117.91498
 -9.59006	 -117.60620
 -9.73894	 -117.31461
 -9.90238	 -117.04116
 -10.07920	 -116.78667
 -10.26819	 -116.55194
 -10.46808	 -116.33767
 -10.67758	 -116.14449
 -10.89533	 -115.97293
 -11.11996	 -115.82346
 -11.35007	 -115.69646
 -11.58423	 -115.59221
 -11.82100	 -115.51092
 -12.05891	 -115.45270
 -12.29651	 -115.41757
 -12.53234	 -115.40545
 -12.76492	 -115.41619
 -12.99281	 -115.44953
 -13.21459	 -115.50512
 -13.42883	 -115.58253
 -13.63415	 -115.68123
 -13.82920	 -115.80061
 -14.01267	 -115.93997
 -14.18330	 -116.09854
 -14.33986	 -116.27544
 -14.48120	 -116.46975
 -14.60622	 -116.68044
 -14.71388	 -116.90645
 -14.80322	 -117.14662
 -14.87334	 -117.39975
 -14.92344	 -117.66457
 -14.95279	 -117.93978
 -14.96074	 -118.22402
 -14.94673	 -118.51589
 -14.91030	 -118.81396
 -14.85108	 -119.11677
 -14.76879	 -119.42286
 -14.66324	 -119.73073
 -14.53435	 -120.03888
 -14.38212	 -120.34581
 -14.20665	 -120.65002
 -14.00816	 -120.95002
 -13.78693	 -121.24434
 -13.54335	 -121.53154
 -13.27789	 -121.81020
 -12.99114	 -122.07893
 -12.68373	 -122.33639
 -12.35642	 -122.58127
 -12.01001	 -122.81233
 -11.64541	 -123.02838
 -11.26359	 -123.22827
 -10.86558	 -123.41095
 -10.45248	 -123.57540
 -10.02547	 -123.72070
 -9.58577	 -123.84600
 -9.13463	 -123.95051
 -8.67339	 -124.03356
 -8.20340	 -124.09453
 -7.72605	 -124.13291
 -7.24277	 -124.14825
 -6.75499	 -124.14022
 -6.26420	 -124.10858
 -5.77186	 -124.05315
 -5.27945	 -123.97389
 -4.78848	 -123.87083
 -4.30040	 -123.74407
 -3.81670	 -123.59386
 -3.33882	 -123.42048
 -2.86819	 -123.22435
 -2.40622	 -123.00595
 -1.95428	 -122.76586
 -1.51368	 -122.50473
 -1.08572	 -122.22332
 -0.67162	 -121.92245
 -0.27257	 -121.60301
  0.11031	 -121.26597
  0.47598	 -120.91238
  0.82344	 -120.54333
  1.15178	 -120.15998
  1.46015	 -119.76355
  1.74781	 -119.35531
  2.01406	 -118.93655
  2.25831	 -118.50864
  2.48006	 -118.07295
  2.67887	 -117.63089
  2.85443	 -117.18388
  3.00648	 -116.73339
  3.13487	 -116.28085
  3.23955	 -115.82775
  3.32054	 -115.37553
  3.37797	 -114.92565
  3.41205	 -114.47956
  3.42307	 -114.03869
  3.41143	 -113.60443
  3.37759	 -113.17816
  3.32211	 -112.76122
  3.24563	 -112.35492
  3.14886	 -111.96052
  3.03259	 -111.57924
  2.89769	 -111.21223
  2.74508	 -110.86061
  2.57576	 -110.52542
  2.39080	 -110.20765
  2.19132	 -109.90821
  1.97847	 -109.62796
  1.75350	 -109.36767
  1.51766	 -109.12803
  1.27227	 -108.90967
  1.01867	 -108.71312
  0.75823	 -108.53885
  0.49237	 -108.38721
  0.22251	 -108.25849
 -0.04991	 -108.15289
 -0.32344	 -108.07051
 -0.59662	 -108.01137
 -0.86798	 -107.97539
 -1.13608	 -107.96240
 -1.39947	 -107.97215
 -1.65672	 -108.00429
 -1.90642	 -108.05839
 -2.14721	 -108.13391
 -2.37773	 -108.23025
 -2.59668	 -108.34671
 -2.80280	 -108.48252
 -2.99488	 -108.63681
 -3.17175	 -108.80865
 -3.33233	 -108.99703
 -3.47557	 -109.20088
 -3.60051	 -109.41906
 -3.70627	 -109.65035
 -3.79203	 -109.89351
 -3.85706	 -110.14721
 -3.90070	 -110.41011
 -3.92241	 -110.68081
 -3.92171	 -110.95788
 -3.89823	 -111.23986
 -3.85168	 -111.52526
 -3.78187	 -111.81261
 -3.68872	 -112.10038
 -3.57223	 -112.38707
 -3.43250	 -112.67118
 -3.26974	 -112.95121
 -3.08424	 -113.22569
 -2.87639	 -113.49315
 -2.64666	 -113.75218
 -2.39564	 -114.00137
 -2.12398	 -114.23938
 -1.83242	 -114.46490
 -1.52180	 -114.67667
 -1.19301	 -114.87350
 -0.84704	 -115.05425
 -0.48492	 -115.21785
 -0.10778	 -115.36329
  0.28322	 -115.48964
  0.68685	 -115.59606
  1.10182	 -115.68177
  1.52682	 -115.74609
  1.96048	 -115.78841
  2.40140	 -115.80821
  2.84816	 -115.80509
  3.29931	 -115.77869
  3.75337	 -115.72878
  4.20888	 -115.65521
  4.66435	 -115.55793
  5.11830	 -115.43697
  5.56924	 -115.29246
  6.01572	 -115.12464
  6.45629	 -114.93381
  6.88953	 -114.72038
  7.31403	 -114.48485
  7.72845	 -114.22779
  8.13145	 -113.94987
  8.52177	 -113.65183
  8.89817	 -113.33449
  9.25949	 -112.99876
  9.60461	 -112.64560
  9.93249	 -112.27606
 10.24213	 -111.89122
 10.53263	 -111.49225
 10.80316	 -111.08036
 11.05296	 -110.65682
 11.28134	 -110.22293
 11.48772	 -109.78003
 11.67159	 -109.32950
 11.83252	 -108.87276
 11.97019	 -108.41123
 12.08435	 -107.94636
 12.17485	 -107.47960
 12.24164	 -107.01243
 12.28474	 -106.54629
 12.30428	 -106.08266
 12.30047	 -105.62297
 12.27361	 -105.16865
 12.22408	 -104.72112
 12.15238	 -104.28174
 12.05905	 -103.85187
 11.94473	 -103.43280
 11.81015	 -103.02581
 11.65610	 -102.63211
 11.48346	 -102.25286
 11.29315	 -101.88918
 11.08619	 -101.54211
 10.86364	 -101.21263
 10.62663	 -100.90166
 10.37633	 -100.61005
 10.11398	 -100.33856
  9.84085	 -100.08789
  9.55825	 -99.85866
  9.26754	 -99.65139
  8.97009	 -99.46654
  8.66731	 -99.30447
  8.36064	 -99.16545
  8.05151	 -99.04967
  7.74137	 -98.95723
  7.43169	 -98.88814
  7.12392	 -98.84232
  6.81951	 -98.81958
  6.51991	 -98.81968
  6.22653	 -98.84226
  5.94078	 -98.88687
  5.66402	 -98.95300
  5.39760	 -99.04002
  5.14282	 -99.14723
  4.90092	 -99.27387
  4.67313	 -99.41906
  4.46058	 -99.58188
  4.26438	 -99.76132
  4.08554	 -99.95631
  3.92504	 -100.16570
  3.78375	 -100.38829
  3.66249	 -100.62283
  3.56199	 -100.86800
  3.48288	 -101.12246
  3.42574	 -101.38480
  3.39102	 -101.65361
  3.37911	 -101.92741
  3.39029	 -102.20474
  3.42473	 -102.48410
  3.48255	 -102.76397
  3.56372	 -103.04286
  3.66815	 -103.31925
  3.79563	 -103.59164
  3.94586	 -103.85855
  4.11847	 -104.11853
  4.31296	 -104.37014
  4.52875	 -104.61198
  4.76519	 -104.84271
  5.02153	 -105.06100
  5.29692	 -105.26560
  5.59048	 -105.45530
  5.90121	 -105.62898
  6.22805	 -105.78554
  6.56989	 -105.92400
  6.92555	 -106.04341
  7.29379	 -106.14294
  7.67333	 -106.22180
  8.06284	 -106.27932
  8.46094	 -106.31489
  8.86623	 -106.32801
  9.27727	 -106.31826
  9.69263	 -106.28530
 10.11082	 -106.22891
 10.53036	 -106.14895
 10.94977	 -106.04536
 11.36757	 -105.91819
 11.78228	 -105.76759
 12.19243	 -105.59378
 12.59659	 -105.39709
 12.99332	 -105.17793
 13.38125	 -104.93679
 13.75902	 -104.67428
 14.12531	 -104.39104
 14.47884	 -104.08785
 14.81841	 -103.76551
 15.14285	 -103.42494
 15.45105	 -103.06710
 15.74196	 -102.69303
 16.01462	 -102.30384
 16.26811	 -101.90068
 16.50162	 -101.48476
 16.71438	 -101.05735
 16.90572	 -100.61975
 17.07506	 -100.17331
 17.22190	 -99.71940
 17.34581	 -99.25943
 17.44646	 -98.79482
 17.52363	 -98.32702
 17.57715	 -97.85750
 17.60698	 -97.38770
 17.61315	 -96.91910
 17.59577	 -96.45315
 17.55508	 -95.99129
 17.49137	 -95.53496
 17.40503	 -95.08556
 17.29655	 -94.64447
 17.16648	 -94.21303
 17.01547	 -93.79255
 16.84425	 -93.38430
 16.65361	 -92.98950
 16.44443	 -92.60930
 16.21766	 -92.24482
 15.97431	 -91.89710
 15.71544	 -91.56713
 15.44219	 -91.25581
 15.15575	 -90.96400
 14.85734	 -90.69245
 14.54826	 -90.44186
 14.22982	 -90.21284
 13.90337	 -90.00592
 13.57030	 -89.82153
 13.23202	 -89.66004
 12.88997	 -89.52171
 12.54558	 -89.40672
 12.20032	 -89.31517
 11.85563	 -89.24705
 11.51298	 -89.20228
 11.17382	 -89.18067
 10.83958	 -89.18196
 10.51169	 -89.20579
 10.19154	 -89.25171
  9.88049	 -89.31919
  9.57989	 -89.40760
  9.29102	 -89.51625
  9.01514	 -89.64436
  8.75344	 -89.79106
  8.50707	 -89.95542
  8.27712	 -90.13643
  8.06461	 -90.33301
  7.87049	 -90.54403
  7.69564	 -90.76828
  7.54088	 -91.00451
  7.40691	 -91.25142
  7.29439	 -91.50765
  7.20387	 -91.77180
  7.13581	 -92.04246
  7.09058	 -92.31816
  7.06848	 -92.59743
  7.06967	 -92.87878
  7.09426	 -93.16070
  7.14223	 -93.44167
  7.21347	 -93.72020
  7.30780	 -93.99478
  7.42490	 -94.26393
  7.56438	 -94.52620
  7.72576	 -94.78014
  7.90846	 -95.02437
  8.11182	 -95.25752
  8.33508	 -95.47828
  8.57741	 -95.68538
  8.83789	 -95.87763
  9.11553	 -96.05389
  9.40928	 -96.21307
  9.71800	 -96.35418
 10.04052	 -96.47628
 10.37560	 -96.57853
 10.72193	 -96.66015
 11.07818	 -96.72047
 11.44297	 -96.75888
 11.81490	 -96.77489
 12.19252	 -96.76807
 12.57438	 -96.73811
 12.95901	 -96.68477
 13.34491	 -96.60792
 13.73060	 -96.50753
 14.11459	 -96.38364
 14.49541	 -96.23640
 14.87160	 -96.06605
 15.24170	 -95.87292
 15.60431	 -95.65744
 15.95803	 -95.42011
 16.30151	 -95.16152
 16.63345	 -94.88235
 16.95257	 -94.58335
 17.25766	 -94.26536
 17.54757	 -93.92928
 17.82119	 -93.57609
 18.07749	 -93.20683
 18.31550	 -92.82261
 18.53432	 -92.42458
 18.73313	 -92.01395
 18.91119	 -91.59199
 19.06783	 -91.16001
 19.20247	 -90.71935
 19.31461	 -90.27138
 19.40383	 -89.81750
 19.46982	 -89.35915
 19.51235	 -88.89777
 19.53126	 -88.43481
 19.52650	 -87.97173
 19.49812	 -87.51000
 19.44624	 -87.05107
 19.37108	 -86.59638
 19.27295	 -86.14736
 19.15224	 -85.70541
 19.00943	 -85.27192
 18.84510	 -84.84823
 18.65988	 -84.43564
 18.45451	 -84.03542
 18.22980	 -83.64878
 17.98662	 -83.27689
 17.72592	 -82.92086
 17.44871	 -82.58173
 17.15608	 -82.26047
 16.84916	 -81.95801
 16.52914	 -81.67519
 16.19726	 -81.41275
 15.85481	 -81.17140
 15.50311	 -80.95174
 15.14353	 -80.75429
 14.77744	 -80.57948
 14.40628	 -80.42768
 14.03146	 -80.29913
 13.65445	 -80.19402
 13.27669	 -80.11242
 12.89965	 -80.05434
 12.52478	 -80.01966
 12.15353	 -80.00822
 11.78735	 -80.01972
 11.42764	 -80.05381
 11.07580	 -80.11002
 10.73320	 -80.18783
 10.40116	 -80.28660
 10.08097	 -80.40563
  9.77388	 -80.54413
  9.48108	 -80.70123
  9.20371	 -80.87600
  8.94285	 -81.06743
  8.69951	 -81.27444
  8.47464	 -81.49589
  8.26912	 -81.73057
  8.08375	 -81.97725
  7.91923	 -82.23460
  7.77622	 -82.50128
  7.65525	 -82.77590
  7.55679	 -83.05704
  7.48120	 -83.34324
  7.42877	 -83.63303
  7.39967	 -83.92492
  7.39399	 -84.21740
  7.41172	 -84.50897
  7.45276	 -84.79812
  7.51689	 -85.08336
  7.60382	 -85.36321
  7.71316	 -85.63621
  7.84441	 -85.90092
  7.99699	 -86.15595
  8.17024	 -86.39994
  8.36341	 -86.63157
  8.57565	 -86.84960
  8.80605	 -87.05280
  9.05362	 -87.24005
  9.31728	 -87.41026
  9.59592	 -87.56243
  9.88834	 -87.69563
 10.19329	 -87.80902
 10.50948	 -87.90181
 10.83556	 -87.97334
 11.17014	 -88.02301
 11.51183	 -88.05032
 11.85916	 -88.05485
 12.21068	 -88.03629
 12.56490	 -87.99441
 12.92034	 -87.92908
 13.27551	 -87.84028
 13.62891	 -87.72805
 13.97907	 -87.59256
 14.32453	 -87.43405
 14.66383	 -87.25286
 14.99557	 -87.04942
 15.31834	 -86.82424
 15.63082	 -86.57793
 15.93167	 -86.31116
 16.21966	 -86.02470
 16.49356	 -85.71938
 16.75223	 -85.39613
 16.99457	 -85.05591
 17.21955	 -84.69978
 17.42621	 -84.32884
 17.61366	 -83.94426
 17.78108	 -83.54725
 17.92774	 -83.13907
 18.05298	 -82.72103
 18.15623	 -82.29447
 18.23698	 -81.86077
 18.29485	 -81.42133
 18.32950	 -80.97757
 18.34072	 -80.53095
 18.32836	 -80.08290
 18.29238	 -79.63489
 18.23281	 -79.18837
 18.14980	 -78.74481
 18.04356	 -78.30563
 17.91440	 -77.87227
 17.76273	 -77.44612
 17.58902	 -77.02857
 17.39386	 -76.62096
 17.17788	 -76.22458
 16.94182	 -75.84071
 16.68649	 -75.47056
 16.41277	 -75.11529
 16.12162	 -74.77600
 15.81404	 -74.45374
 15.49114	 -74.14949
 15.15404	 -73.86416
 14.80394	 -73.59858
 14.44209	 -73.35352
 14.06977	 -73.12966
 13.68832	 -72.92759
 13.29910	 -72.74785
 12.90351	 -72.59086
 12.50297	 -72.45697
 12.09891	 -72.34643
 11.69278	 -72.25941
 11.28605	 -72.19599
 10.88017	 -72.15616
 10.47662	 -72.13980
 10.07682	 -72.14673
  9.68223	 -72.17666
  9.29426	 -72.22921
  8.91431	 -72.30393
  8.54372	 -72.40027
  8.18383	 -72.51759
  7.83592	 -72.65519
  7.50123	 -72.81226
  7.18096	 -72.98795
  6.87622	 -73.18130
  6.58810	 -73.39131
  6.31761	 -73.61689
  6.06568	 -73.85690
  5.83318	 -74.11015
  5.62090	 -74.37537
  5.42955	 -74.65126
  5.25977	 -74.93648
  5.11209	 -75.22963
  4.98697	 -75.52930
  4.88478	 -75.83404
  4.80578	 -76.14238
  4.75015	 -76.45282
  4.71798	 -76.76387
  4.70925	 -77.07404
  4.72385	 -77.38180
  4.76158	 -77.68569
  4.82213	 -77.98422
  4.90511	 -78.27593
  5.01002	 -78.55939
  5.13630	 -78.83321
  5.28327	 -79.09604
  5.45017	 -79.34656
  5.63616	 -79.58351
  5.84033	 -79.80569
  6.06168	 -80.01196
  6.29915	 -80.20124
  6.55160	 -80.37253
  6.81784	 -80.52489
  7.09661	 -80.65749
  7.38663	 -80.76955
  7.68653	 -80.86040
  7.99493	 -80.92943
  8.31041	 -80.97616
  8.63153	 -81.00016
  8.95681	 -81.00114
  9.28476	 -80.97885
  9.61390	 -80.93319
  9.94273	 -80.86412
 10.26976	 -80.77170
 10.59349	 -80.65611
 10.91248	 -80.51758
 11.22526	 -80.35647
 11.53043	 -80.17321
 11.82658	 -79.96833
 12.11239	 -79.74242
 12.38653	 -79.49619
 12.64776	 -79.23040
 12.89486	 -78.94589
 13.12670	 -78.64359
 13.34217	 -78.32448
 13.54025	 -77.98961
 13.72000	 -77.64009
 13.88053	 -77.27708
 14.02102	 -76.90182
 14.14076	 -76.51555
 14.23908	 -76.11960
 14.31542	 -75.71530
 14.36930	 -75.30402
 14.40033	 -74.88717
 14.40818	 -74.46617
 14.39263	 -74.04246
 14.35356	 -73.61750
 14.29093	 -73.19272
 14.20477	 -72.76960
 14.09523	 -72.34958
 13.96253	 -71.93409
 13.80699	 -71.52456
 13.62901	 -71.12239
 13.42907	 -70.72895
 13.20775	 -70.34558
 12.96570	 -69.97358
 12.70366	 -69.61422
 12.42243	 -69.26870
 12.12290	 -68.93818
 11.80603	 -68.62377
 11.47284	 -68.32652
 11.12441	 -68.04739
 10.76188	 -67.78729
 10.38646	 -67.54707
  9.99939	 -67.32748
  9.60197	 -67.12920
  9.19553	 -66.95283
  8.78145	 -66.79889
  8.36111	 -66.66780
  7.93595	 -66.55992
  7.50740	 -66.47548
  7.07692	 -66.41465
  6.64598	 -66.37751
  6.21604	 -66.36403
  5.78857	 -66.37411
  5.36500	 -66.40753
  4.94679	 -66.46401
  4.53535	 -66.54317
  4.13207	 -66.64453
  3.73831	 -66.76755
  3.35540	 -66.91158
  2.98461	 -67.07590
  2.62718	 -67.25972
  2.28430	 -67.46215
  1.95709	 -67.68226
  1.64662	 -67.91902
  1.35389	 -68.17134
  1.07984	 -68.43809
  0.82531	 -68.71805
  0.59111	 -69.00998
  0.37792	 -69.31258
  0.18638	 -69.62448
  0.01702	 -69.94432
 -0.12971	 -70.27066
 -0.25347	 -70.60208
 -0.35397	 -70.93709
 -0.43105	 -71.27422
 -0.48462	 -71.61197
 -0.51471	 -71.94885
 -0.52144	 -72.28337
 -0.50499	 -72.61403
 -0.46568	 -72.93937
 -0.40391	 -73.25794
 -0.32016	 -73.56831
 -0.21502	 -73.86910
 -0.08914	 -74.15894
  0.05671	 -74.43654
  0.22169	 -74.70064
  0.40489	 -74.95003
  0.60532	 -75.18358
  0.82191	 -75.40020
  1.05352	 -75.59891
  1.29897	 -75.77876
  1.55700	 -75.93892
  1.82630	 -76.07861
  2.10554	 -76.19715
  2.39331	 -76.29396
  2.68820	 -76.36852
  2.98874	 -76.42044
  3.29348	 -76.44939
  3.60092	 -76.45516
  3.90956	 -76.43763
  4.21789	 -76.39677
  4.52443	 -76.33265
  4.82769	 -76.24543
  5.12620	 -76.13537
  5.41849	 -76.00282
  5.70317	 -75.84823
  5.97882	 -75.67212
  6.24412	 -75.47511
  6.49774	 -75.25789
  6.73843	 -75.02124
  6.96500	 -74.76601
  7.17628	 -74.49313
  7.37120	 -74.20358
  7.54874	 -73.89843
  7.70795	 -73.57880
  7.84795	 -73.24584
  7.96794	 -72.90079
  8.06719	 -72.54492
  8.14507	 -72.17952
  8.20101	 -71.80595
  8.23454	 -71.42558
  8.24526	 -71.03981
  8.23288	 -70.65006
  8.19717	 -70.25777
  8.13802	 -69.86438
  8.05538	 -69.47135
  7.94930	 -69.08013
  7.81994	 -68.69216
  7.66752	 -68.30887
  7.49235	 -67.93168
  7.29484	 -67.56199
  7.07549	 -67.20115
  6.83486	 -66.85052
  6.57360	 -66.51138
  6.29246	 -66.18499
  5.99225	 -65.87257
  5.67384	 -65.57526
  5.33820	 -65.29417
  4.98634	 -65.03034
  4.61936	 -64.78475
  4.23839	 -64.55830
  3.84463	 -64.35182
  3.43934	 -64.16609
  3.02382	 -64.00177
  2.59939	 -63.85946
  2.16744	 -63.73969
  1.72936	 -63.64287
  1.28658	 -63.56935
  0.84055	 -63.51938
  0.39273	 -63.49312
 -0.05542	 -63.49063
 -0.50242	 -63.51190
 -0.94681	 -63.55680
 -1.38713	 -63.62513
 -1.82194	 -63.71659
 -2.24982	 -63.83079
 -2.66938	 -63.96726
 -3.07925	 -64.12544
 -3.47812	 -64.30467
 -3.86469	 -64.50423
 -4.23774	 -64.72332
 -4.59609	 -64.96104
 -4.93861	 -65.21645
 -5.26424	 -65.48852
 -5.57198	 -65.77616
 -5.86091	 -66.07821
 -6.13017	 -66.39349
 -6.37899	 -66.72071
 -6.60667	 -67.05859
 -6.81259	 -67.40577
 -6.99623	 -67.76087
 -7.15715	 -68.12247
 -7.29499	 -68.48913
 -7.40951	 -68.85939
 -7.50052	 -69.23178
 -7.56796	 -69.60480
 -7.61185	 -69.97697
 -7.63230	 -70.34680
 -7.62952	 -70.71281
 -7.60382	 -71.07354
 -7.55559	 -71.42755
 -7.48532	 -71.77342
 -7.39359	 -72.10977
 -7.28106	 -72.43526
 -7.14848	 -72.74857
 -6.99668	 -73.04847
 -6.82659	 -73.33375
 -6.63919	 -73.60328
 -6.43553	 -73.85599
 -6.21675	 -74.09087
 -5.98403	 -74.30700
 -5.73863	 -74.50352
 -5.48185	 -74.67968
 -5.21502	 -74.83479
 -4.93955	 -74.96825
 -4.65685	 -75.07956
 -4.36838	 -75.16832
 -4.07561	 -75.23420
 -3.78003	 -75.27698
 -3.48315	 -75.29655
 -3.18647	 -75.29287
 -2.89148	 -75.26602
 -2.59969	 -75.21615
 -2.31257	 -75.14353
 -2.03158	 -75.04851
 -1.75814	 -74.93154
 -1.49364	 -74.79314
 -1.23943	 -74.63394
 -0.99684	 -74.45465
 -0.76712	 -74.25603
 -0.55147	 -74.03896
 -0.35104	 -73.80436
 -0.16691	 -73.55323
 -0.00011	 -73.28663
  0.14842	 -73.00570
  0.27780	 -72.71160
  0.38725	 -72.40556
  0.47603	 -72.08885
  0.54352	 -71.76279
  0.58915	 -71.42872
  0.61247	 -71.08802
  0.61309	 -70.74209
  0.59070	 -70.39236
  0.54512	 -70.04025
  0.47621	 -69.68720
  0.38394	 -69.33467
  0.26838	 -68.98411
  0.12967	 -68.63694
 -0.03196	 -68.29460
 -0.21618	 -67.95850
 -0.42258	 -67.63002
 -0.65068	 -67.31052
 -0.89990	 -67.00133
 -1.16958	 -66.70375
 -1.45900	 -66.41902
 -1.76734	 -66.14835
 -2.09372	 -65.89289
 -2.43719	 -65.65373
 -2.79673	 -65.43191
 -3.17125	 -65.22841
 -3.55963	 -65.04413
 -3.96065	 -64.87990
 -4.37307	 -64.73649
 -4.79560	 -64.61457
 -5.22690	 -64.51475
 -5.66560	 -64.43754
 -6.11030	 -64.38337
 -6.55957	 -64.35259
 -7.01195	 -64.34544
 -7.46599	 -64.36209
 -7.92021	 -64.40260
 -8.37314	 -64.46696
 -8.82331	 -64.55504
 -9.26925	 -64.66664
 -9.70953	 -64.80146
 -10.14270	 -64.95911
 -10.56738	 -65.13910
 -10.98219	 -65.34087
 -11.38582	 -65.56377
 -11.77696	 -65.80706
 -12.15439	 -66.06993
 -12.51692	 -66.35148
 -12.86343	 -66.65075
 -13.19285	 -66.96671
 -13.50420	 -67.29826
 -13.79654	 -67.64425
 -14.06902	 -68.00345
 -14.32088	 -68.37460
 -14.55143	 -68.75640
 -14.76005	 -69.14750
 -14.94624	 -69.54649
 -15.10954	 -69.95198
 -15.24963	 -70.36251
 -15.36624	 -70.77662
 -15.45923	 -71.19285
 -15.52852	 -71.60971
 -15.57414	 -72.02571
 -15.59620	 -72.43939
 -15.59493	 -72.84926
 -15.57063	 -73.25388
 -15.52370	 -73.65181
 -15.45461	 -74.04164
 -15.36395	 -74.42201
 -15.25238	 -74.79158
 -15.12064	 -75.14906
 -14.96956	 -75.49321
 -14.80005	 -75.82283
 -14.61307	 -76.13680
 -14.40969	 -76.43406
 -14.19102	 -76.71360
 -13.95824	 -76.97450
 -13.71258	 -77.21591
 -13.45533	 -77.43707
 -13.18784	 -77.63729
 -12.91149	 -77.81597
 -12.62768	 -77.97261
 -12.33786	 -78.10679
 -12.04351	 -78.21820
 -11.74611	 -78.30659
 -11.44716	 -78.37185
 -11.14816	 -78.41393
 -10.85062	 -78.43291
 -10.55603	 -78.42894
 -10.26588	 -78.40227
 -9.98162	 -78.35325
 -9.70468	 -78.28233
 -9.43648	 -78.19004
 -9.17836	 -78.07699
 -8.93164	 -77.94389
 -8.69761	 -77.79152
 -8.47746	 -77.62076
 -8.27235	 -77.43252
 -8.08337	 -77.22782
 -7.91155	 -77.00773
 -7.75783	 -76.77337
 -7.62309	 -76.52594
 -7.50813	 -76.26666
 -7.41368	 -75.99682
 -7.34035	 -75.71774
 -7.28871	 -75.43076
 -7.25921	 -75.13728
 -7.25224	 -74.83869
 -7.26809	 -74.53643
 -7.30695	 -74.23192
 -7.36894	 -73.92661
 -7.45408	 -73.62195
 -7.56230	 -73.31938
 -7.69345	 -73.02033
 -7.84728	 -72.72622
 -8.02348	 -72.43846
 -8.22163	 -72.15843
 -8.44123	 -71.88747
 -8.68172	 -71.62691
 -8.94242	 -71.37802
 -9.22262	 -71.14205
 -9.52150	 -70.92018
 -9.83819	 -70.71357
 -10.17173	 -70.52329
 -10.52113	 -70.35039
 -10.88529	 -70.19581
 -11.26310	 -70.06047
 -11.65335	 -69.94519
 -12.05482	 -69.85073
 -12.46621	 -69.77777
 -12.88620	 -69.72691
 -13.31343	 -69.69868
 -13.74650	 -69.69349
 -14.18399	 -69.71171
 -14.62444	 -69.75358
 -15.06642	 -69.81929
 -15.50843	 -69.90889
 -15.94901	 -70.02239
 -16.38668	 -70.15966
 -16.81999	 -70.32051
 -17.24746	 -70.50465
 -17.66768	 -70.71168
 -18.07923	 -70.94114
 -18.48074	 -71.19245
 -18.87087	 -71.46497
 -19.24833	 -71.75796
 -19.61186	 -72.07060
 -19.96027	 -72.40200
 -20.29243	 -72.75118
 -20.60726	 -73.11710
 -20.90377	 -73.49867
 -21.18103	 -73.89470
 -21.43817	 -74.30397
 -21.67443	 -74.72522
 -21.88912	 -75.15711
 -22.08162	 -75.59828
 -22.25143	 -76.04733
 -22.39811	 -76.50284
 -22.52132	 -76.96336
 -22.62082	 -77.42741
 -22.69647	 -77.89353
 -22.74819	 -78.36022
 -22.77603	 -78.82599
 -22.78011	 -79.28938
 -22.76066	 -79.74891
 -22.71799	 -80.20314
 -22.65250	 -80.65063
 -22.56468	 -81.09000
 -22.45511	 -81.51988
 -22.32445	 -81.93894
 -22.17344	 -82.34591
 -22.00291	 -82.73955
 -21.81376	 -83.11869
 -21.60695	 -83.48221
 -21.38352	 -83.82906
 -21.14457	 -84.15825
 -20.89127	 -84.46886
 -20.62484	 -84.76004
 -20.34655	 -85.03105
 -20.05772	 -85.28119
 -19.75971	 -85.50986
 -19.45390	 -85.71656
 -19.14173	 -85.90087
 -18.82466	 -86.06245
 -18.50414	 -86.20106
 -18.18167	 -86.31658
 -17.85874	 -86.40893
 -17.53683	 -86.47818
 -17.21744	 -86.52447
 -16.90204	 -86.54803
 -16.59209	 -86.54920
 -16.28902	 -86.52840
 -15.99424	 -86.48615
 -15.70911	 -86.42305
 -15.43497	 -86.33980
 -15.17308	 -86.23717
 -14.92468	 -86.11601
 -14.69093	 -85.97725
 -14.47294	 -85.82190
 -14.27174	 -85.65103
 -14.08830	 -85.46577
 -13.92351	 -85.26731
 -13.77818	 -85.05688
 -13.65304	 -84.83578
 -13.54874	 -84.60534
 -13.46583	 -84.36693
 -13.40479	 -84.12192
 -13.36599	 -83.87175
 -13.34974	 -83.61786
 -13.35622	 -83.36167
 -13.38555	 -83.10466
 -13.43774	 -82.84828
 -13.51274	 -82.59397
 -13.61036	 -82.34318
 -13.73037	 -82.09733
 -13.87243	 -81.85783
 -14.03612	 -81.62604
 -14.22094	 -81.40332
 -14.42630	 -81.19099
 -14.65154	 -80.99031
 -14.89593	 -80.80251
 -15.15866	 -80.62877
 -15.43884	 -80.47023
 -15.73554	 -80.32796
 -16.04774	 -80.20296
 -16.37437	 -80.09620
 -16.71431	 -80.00856
 -17.06639	 -79.94086
 -17.42937	 -79.89384
 -17.80199	 -79.86817
 -18.18294	 -79.86444
 -18.57086	 -79.88317
 -18.96439	 -79.92480
 -19.36212	 -79.98965
 -19.76263	 -80.07801
 -20.16446	 -80.19004
 -20.56618	 -80.32582
 -20.96631	 -80.48536
 -21.36340	 -80.66855
 -21.75598	 -80.87522
 -22.14263	 -81.10507
 -22.52190	 -81.35776
 -22.89239	 -81.63281
 -23.25272	 -81.92968
 -23.60155	 -82.24774
 -23.93757	 -82.58626
 -24.25952	 -82.94445
 -24.56619	 -83.32142
 -24.85644	 -83.71620
 -25.12916	 -84.12777
 -25.38335	 -84.55501
 -25.61804	 -84.99677
 -25.83237	 -85.45180
 -26.02554	 -85.91884
 -26.19684	 -86.39653
 -26.34564	 -86.88351
 -26.47143	 -87.37837
 -26.57374	 -87.87965
 -26.65225	 -88.38588
 -26.70669	 -88.89558
 -26.73692	 -89.40725
 -26.74287	 -89.91938
 -26.72459	 -90.43046
 -26.68221	 -90.93900
 -26.61596	 -91.44351
 -26.52617	 -91.94253
 -26.41325	 -92.43462
 -26.27770	 -92.91838
 -26.12012	 -93.39244
 -25.94118	 -93.85546
 -25.74164	 -94.30617
 -25.52233	 -94.74335
 -25.28416	 -95.16582
 -25.02811	 -95.57247
 -24.75521	 -95.96226
 -24.46658	 -96.33421
 -24.16338	 -96.68742
 -23.84681	 -97.02106
 -23.51815	 -97.33437
 -23.17868	 -97.62669
 -22.82977	 -97.89743
 -22.47277	 -98.14608
 -22.10910	 -98.37223
 -21.74019	 -98.57554
 -21.36747	 -98.75578
 -20.99240	 -98.91280
 -20.61645	 -99.04653
 -20.24108	 -99.15702
 -19.86775	 -99.24439
 -19.49791	 -99.30885
 -19.13300	 -99.35071
 -18.77443	 -99.37037
 -18.42359	 -99.36831
 -18.08183	 -99.34510
 -17.75048	 -99.30141
 -17.43081	 -99.23798
 -17.12405	 -99.15562
 -16.83137	 -99.05523
 -16.55389	 -98.93779
 -16.29265	 -98.80434
 -16.04865	 -98.65599
 -15.82280	 -98.49390
 -15.61592	 -98.31931
 -15.42879	 -98.13348
 -15.26207	 -97.93775
 -15.11634	 -97.73347
 -14.99212	 -97.52204
 -14.88980	 -97.30489
 -14.80970	 -97.08346
 -14.75205	 -96.85922
 -14.71698	 -96.63364
 -14.70452	 -96.40820
 -14.71461	 -96.18436
 -14.74711	 -95.96361
 -14.80177	 -95.74737
 -14.87826	 -95.53708
 -14.97615	 -95.33415
 -15.09495	 -95.13993
 -15.23406	 -94.95576
 -15.39281	 -94.78294
 -15.57045	 -94.62270
 -15.76616	 -94.47623
 -15.97905	 -94.34466
 -16.20816	 -94.22908
 -16.45247	 -94.13050
 -16.71090	 -94.04986
 -16.98233	 -93.98803
 -17.26555	 -93.94584
 -17.55936	 -93.92399
 -17.86247	 -93.92316
 -18.17359	 -93.94392
 -18.49138	 -93.98675
 -18.81446	 -94.05209
 -19.14146	 -94.14025
 -19.47097	 -94.25149
 -19.80157	 -94.38596
 -20.13183	 -94.54375
 -20.46032	 -94.72484
 -20.78561	 -94.92913
 -21.10627	 -95.15645
 -21.42089	 -95.40652
 -21.72808	 -95.67899
 -22.02644	 -95.97341
 -22.31464	 -96.28926
 -22.59135	 -96.62593
 -22.85528	 -96.98272
 -23.10519	 -97.35887
 -23.33988	 -97.75352
 -23.55821	 -98.16574
 -23.75907	 -98.59454
 -23.94146	 -99.03884
 -24.10440	 -99.49751
 -24.24700	 -99.96934
 -24.36844	 -100.45309
 -24.46799	 -100.94743
 -24.54500	 -101.45101
 -24.59890	 -101.96243
 -24.62922	 -102.48025
 -24.63557	 -103.00300
 -24.61767	 -103.52917
 -24.57532	 -104.05727
 -24.50845	 -104.58576
 -24.41706	 -105.11312
 -24.30126	 -105.63782
 -24.16127	 -106.15835
 -23.99738	 -106.67321
 -23.81001	 -107.18093
 -23.59965	 -107.68006
 -23.36690	 -108.16919
 -23.11244	 -108.64697
 -22.83704	 -109.11207
 -22.54156	 -109.56324
 -22.22692	 -109.99928
 -21.89411	 -110.41905
 -21.54422	 -110.82150
 -21.17837	 -111.20562
 -20.79776	 -111.57050
 -20.40363	 -111.91532
 -19.99726	 -112.23930
 -19.58000	 -112.54180
 -19.15319	 -112.82222
 -18.71824	 -113.08007
 -18.27658	 -113.31495
 -17.82962	 -113.52655
 -17.37883	 -113.71463
 -16.92566	 -113.87907
 -16.47157	 -114.01983
 -16.01802	 -114.13694
 -15.56646	 -114.23054
 -15.11831	 -114.30086
 -14.67499	 -114.34821
 -14.23790	 -114.37298
 -13.80839	 -114.37564
 -13.38781	 -114.35677
 -12.97743	 -114.31699
 -12.57851	 -114.25703
 -12.19226	 -114.17768
 -11.81983	 -114.07981
 -11.46232	 -113.96435
 -11.12077	 -113.83230
 -10.79615	 -113.68472
 -10.48937	 -113.52275
 -10.20128	 -113.34756
 -9.93264	 -113.16038
 -9.68414	 -112.96249
 -9.45639	 -112.75520
 -9.24991	 -112.53989
 -9.06515	 -112.31793
 -8.90245	 -112.09075
 -8.76209	 -111.85979
 -8.64423	 -111.62649
 -8.54896	 -111.39234
 -8.47625	 -111.15879
 -8.42601	 -110.92731
 -8.39804	 -110.69937
 -8.39205	 -110.47640
 -8.40764	 -110.25984
 -8.44435	 -110.05109
 -8.50162	 -109.85150
 -8.57879	 -109.66240
 -8.67515	 -109.48508
 -8.78987	 -109.32077
 -8.92207	 -109.17065
 -9.07080	 -109.03584
 -9.23502	 -108.91739
 -9.41365	 -108.81628
 -9.60553	 -108.73344
 -9.80947	 -108.66969
 -10.02422	 -108.62581
 -10.24847	 -108.60246
 -10.48091	 -108.60023
 -10.72016	 -108.61965
 -10.96484	 -108.66113
 -11.21353	 -108.72500
 -11.46481	 -108.81150
 -11.71724	 -108.92080
 -11.96938	 -109.05296
 -12.21979	 -109.20796
 -12.46703	 -109.38568
 -12.70969	 -109.58592
 -12.94634	 -109.80841
 -13.17560	 -110.05276
 -13.39612	 -110.31853
 -13.60655	 -110.60517
 -13.80561	 -110.91207
 -13.99203	 -111.23853
 -14.16461	 -111.58378
 -14.32216	 -111.94697
 -14.46359	 -112.32719
 -14.58784	 -112.72346
 -14.69390	 -113.13472
 -14.78084	 -113.55987
 -14.84780	 -113.99774
 -14.89398	 -114.44711
 -14.91866	 -114.90671
 -14.92120	 -115.37521
 -14.90104	 -115.85127
 -14.85770	 -116.33349
 -14.79079	 -116.82044
 -14.70000	 -117.31067
 -14.58514	 -117.80270
 -14.44607	 -118.29505
 -14.28278	 -118.78622
 -14.09534	 -119.27471
 -13.88392	 -119.75903
 -13.64878	 -120.23768
 -13.39029	 -120.70919
 -13.10889	 -121.17212
 -12.80515	 -121.62506
 -12.47970	 -122.06660
 -12.13327	 -122.49543
 -11.76668	 -122.91024
 -11.38084	 -123.30981
 -10.97672	 -123.69295
 -10.55539	 -124.05856
 -10.11797	 -124.40560
 -9.66565	 -124.73311
 -9.19968	 -125.04022
 -8.72138	 -125.32612
 -8.23209	 -125.59011
 -7.73320	 -125.83157
 -7.22615	 -126.04998
 -6.71239	 -126.24491
 -6.19339	 -126.41603
 -5.67066	 -126.56309
 -5.14568	 -126.68596
 -4.61996	 -126.78459
 -4.09499	 -126.85903
 -3.57227	 -126.90943
 -3.05325	 -126.93602
 -2.53939	 -126.93913
 -2.03209	 -126.91918
 -1.53276	 -126.87668
 -1.04273	 -126.81219
 -0.56330	 -126.72640
 -0.09574	 -126.62005
  0.35875	 -126.49394
  0.79902	 -126.34896
  1.22399	 -126.18608
  1.63262	 -126.00629
  2.02395	 -125.81067
  2.39708	 -125.60035
  2.75120	 -125.37651
  3.08555	 -125.14036
  3.39945	 -124.89318
  3.69233	 -124.63627
  3.96364	 -124.37095
  4.21298	 -124.09861
  4.43998	 -123.82061
  4.64438	 -123.53838
  4.82601	 -123.25333
  4.98476	 -122.96689
  5.12065	 -122.68051
  5.23374	 -122.39560
  5.32422	 -122.11361
  5.39234	 -121.83596
  5.43845	 -121.56403
  5.46299	 -121.29922
  5.46647	 -121.04287
  5.44951	 -120.79631
  5.41279	 -120.56082
  5.35707	 -120.33763
  5.28320	 -120.12795
  5.19210	 -119.93290
  5.08477	 -119.75357
  4.96226	 -119.59097
  4.82570	 -119.44606
  4.67626	 -119.31971
  4.51519	 -119.21272
  4.34377	 -119.12581
  4.16333	 -119.05963
  3.97525	 -119.01473
  3.78092	 -118.99157
  3.58178	 -118.99053
  3.37927	 -119.01189
  3.17486	 -119.05585
  2.97003	 -119.12250
  2.76625	 -119.21185
  2.56500	 -119.32381
  2.36773	 -119.45819
  2.17589	 -119.61471
  1.99092	 -119.79303
  1.81421	 -119.99267
  1.64712	 -120.21309
  1.49098	 -120.45368
  1.34708	 -120.71372
  1.21664	 -120.99243
  1.10086	 -121.28895
  1.00086	 -121.60233
  0.91770	 -121.93160
  0.85239	 -122.27567
  0.80585	 -122.63342
  0.77894	 -123.00368
  0.77244	 -123.38521
  0.78707	 -123.77674
  0.82345	 -124.17695
  0.88211	 -124.58449
  0.96352	 -124.99796
  1.06806	 -125.41595
  1.19600	 -125.83703
  1.34753	 -126.25975
  1.52277	 -126.68263
  1.72173	 -127.10422
  1.94432	 -127.52304
  2.19038	 -127.93763
  2.45965	 -128.34653
  2.75177	 -128.74831
  3.06630	 -129.14155
  3.40271	 -129.52487
  3.76038	 -129.89690
  4.13861	 -130.25634
  4.53660	 -130.60191
  4.95350	 -130.93240
  5.38834	 -131.24664
  5.84012	 -131.54352
  6.30774	 -131.82201
  6.79004	 -132.08114
  7.28581	 -132.32002
  7.79376	 -132.53782
  8.31259	 -132.73383
  8.84090	 -132.90740
  9.37730	 -133.05797
  9.92033	 -133.18509
 10.46853	 -133.28838
 11.02041	 -133.36757
 11.57445	 -133.42250
 12.12915	 -133.45307
 12.68300	 -133.45932
 13.23448	 -133.44137
 13.78210	 -133.39942
 14.32440	 -133.33379
 14.85991	 -133.24488
 15.38722	 -133.13319
 15.90496	 -132.99930
 16.41178	 -132.84388
 16.90640	 -132.66768
 17.38758	 -132.47152
 17.85414	 -132.25631
 18.30497	 -132.02301
 18.73902	 -131.77267
 19.15531	 -131.50638
 19.55292	 -131.22528
 19.93104	 -130.93059
 20.28889	 -130.62356
 20.62581	 -130.30547
 20.94120	 -129.97764
 21.23455	 -129.64144
 21.50545	 -129.29825
 21.75354	 -128.94946
 21.97857	 -128.59651
 22.18038	 -128.24081
 22.35890	 -127.88380
 22.51412	 -127.52692
 22.64614	 -127.17160
 22.75514	 -126.81927
 22.84140	 -126.47132
 22.90526	 -126.12915
 22.94717	 -125.79413
 22.96763	 -125.46759
 22.96724	 -125.15083
 22.94669	 -124.84513
 22.90674	 -124.55170
 22.84820	 -124.27173
 22.77198	 -124.00634
 22.67906	 -123.75659
 22.57046	 -123.52350
 22.44729	 -123.30801
 22.31071	 -123.11100
 22.16192	 -122.93327
 22.00218	 -122.77556
 21.83281	 -122.63851
 21.65516	 -122.52270
 21.47060	 -122.42860
 21.28055	 -122.35662
 21.08645	 -122.30706
 20.88975	 -122.28014
 20.69194	 -122.27598
 20.49448	 -122.29463
 20.29886	 -122.33600
 20.10656	 -122.39995
 19.91902	 -122.48623
 19.73770	 -122.59450
 19.56403	 -122.72432
 19.39938	 -122.87516
 19.24512	 -123.04642
 19.10257	 -123.23739
 18.97298	 -123.44731
 18.85758	 -123.67530
 18.75751	 -123.92043
 18.67388	 -124.18171
 18.60772	 -124.45805
 18.55998	 -124.74832
 18.53155	 -125.05132
 18.52322	 -125.36581
 18.53574	 -125.69049
 18.56972	 -126.02403
 18.62573	 -126.36504
 18.70423	 -126.71213
 18.80560	 -127.06386
 18.93012	 -127.41879
 19.07798	 -127.77543
 19.24929	 -128.13232
 19.44404	 -128.48798
 19.66214	 -128.84094
 19.90343	 -129.18972
 20.16762	 -129.53287
 20.45436	 -129.86896
 20.76319	 -130.19658
 21.09357	 -130.51436
 21.44489	 -130.82095
 21.81642	 -131.11504
 22.20738	 -131.39540
 22.61690	 -131.66080
 23.04404	 -131.91011
 23.48779	 -132.14224
 23.94707	 -132.35616
 24.42073	 -132.55092
 24.90757	 -132.72565
 25.40634	 -132.87954
 25.91572	 -133.01186
 26.43436	 -133.12199
 26.96088	 -133.20936
 27.49386	 -133.27352
 28.03183	 -133.31409
 28.57334	 -133.33079
 29.11688	 -133.32344
 29.66097	 -133.29195
 30.20410	 -133.23633
 30.74479	 -133.15667
 31.28153	 -133.05318
 31.81285	 -132.92615
 32.33732	 -132.77596
 32.85351	 -132.60308
 33.36003	 -132.40810
 33.85553	 -132.19165
 34.33872	 -131.95447
 34.80834	 -131.69739
 35.26320	 -131.42129
 35.70218	 -131.12715
 36.12419	 -130.81599
 36.52825	 -130.48892
 36.91342	 -130.14709
 37.27886	 -129.79171
 37.62379	 -129.42404
 37.94754	 -129.04538
 38.24948	 -128.65708
 38.52912	 -128.26051
 38.78600	 -127.85705
 39.01980	 -127.44815
 39.23025	 -127.03522
 39.41718	 -126.61973
 39.58054	 -126.20311
 39.72032	 -125.78682
 39.83663	 -125.37231
 39.92966	 -124.96100
 39.99969	 -124.55432
 40.04707	 -124.15367
 40.07227	 -123.76041
 40.07580	 -123.37588
 40.05828	 -123.00140
 40.02039	 -122.63821
 39.96289	 -122.28755
 39.88663	 -121.95059
 39.79251	 -121.62844
 39.68150	 -121.32216
 39.55463	 -121.03276
 39.41301	 -120.76117
 39.25779	 -120.50826
 39.09017	 -120.27483
 38.91141	 -120.06160
 38.72280	 -119.86922
 38.52568	 -119.69824
 38.32143	 -119.54916
 38.11145	 -119.42236
 37.89715	 -119.31816
 37.67999	 -119.23678
 37.46142	 -119.17834
 37.24292	 -119.14289
 37.02595	 -119.13037
 36.81198	 -119.14063
 36.60246	 -119.17345
 36.39883	 -119.22848
 36.20253	 -119.30530
 36.01493	 -119.40341
 35.83740	 -119.52221
 35.67125	 -119.66101
 35.51778	 -119.81903
 35.37819	 -119.99544
 35.25367	 -120.18930
 35.14532	 -120.39962
 35.05418	 -120.62532
 34.98124	 -120.86527
 34.92739	 -121.11827
 34.89345	 -121.38306
 34.88017	 -121.65836
 34.88820	 -121.94281
 34.91810	 -122.23502
 34.97037	 -122.53358
 35.04537	 -122.83704
 35.14342	 -123.14393
 35.26470	 -123.45277
 35.40932	 -123.76207
 35.57729	 -124.07033
 35.76851	 -124.37607
 35.98282	 -124.67779
 36.21993	 -124.97404
 36.47948	 -125.26337
 36.76100	 -125.54436
 37.06396	 -125.81562
 37.38771	 -126.07581
 37.73154	 -126.32362
 38.09465	 -126.55780
 38.47616	 -126.77714
 38.87513	 -126.98050
 39.29054	 -127.16680
 39.72129	 -127.33503
 40.16624	 -127.48423
 40.62420	 -127.61353
 41.09389	 -127.72215
 41.57401	 -127.80938
 42.06322	 -127.87457
 42.56014	 -127.91720
 43.06334	 -127.93680
 43.57138	 -127.93302
 44.08281	 -127.90557
 44.59613	 -127.85428
 45.10988	 -127.77907
 45.62255	 -127.67993
 46.13267	 -127.55698
 46.63876	 -127.41041
 47.13936	 -127.24050
 47.63302	 -127.04764
 48.11833	 -126.83229
 48.59393	 -126.59502
 49.05845	 -126.33648
 49.51062	 -126.05738
 49.94917	 -125.75854
 50.37292	 -125.44084
 50.78073	 -125.10524
 51.17153	 -124.75277
 51.54432	 -124.38452
 51.89816	 -124.00164
 52.23221	 -123.60535
 52.54567	 -123.19689
 52.83787	 -122.77757
 53.10817	 -122.34873
 53.35607	 -121.91175
 53.58112	 -121.46804
 53.78297	 -121.01901
 53.96136	 -120.56611
 54.11612	 -120.11080
 54.24718	 -119.65454
 54.35455	 -119.19879
 54.43834	 -118.74500
 54.49872	 -118.29462
 54.53600	 -117.84907
 54.55053	 -117.40977
 54.54277	 -116.97808
 54.51326	 -116.55535
 54.46260	 -116.14291
 54.39151	 -115.74200
 54.30075	 -115.35387
 54.19117	 -114.97967
 54.06368	 -114.62053
 53.91926	 -114.27751
 53.75895	 -113.95161
 53.58387	 -113.64376
 53.39517	 -113.35481
 53.19406	 -113.08557
 52.98180	 -112.83676
 52.75968	 -112.60899
 52.52904	 -112.40285
 52.29126	 -112.21879
 52.04772	 -112.05721
 51.79986	 -111.91841
 51.54912	 -111.80262
 51.29693	 -111.70994
 51.04478	 -111.64043
 50.79411	 -111.59402
 50.54639	 -111.57057
 50.30306	 -111.56983
 50.06556	 -111.59149
 49.83531	 -111.63513
 49.61368	 -111.70023
 49.40203	 -111.78620
 49.20169	 -111.89236
 49.01391	 -112.01795
 48.83994	 -112.16213
 48.68093	 -112.32396
 48.53800	 -112.50247
 48.41219	 -112.69658
 48.30449	 -112.90516
 48.21581	 -113.12702
 48.14696	 -113.36090
 48.09869	 -113.60551
 48.07167	 -113.85950
 48.06648	 -114.12148
 48.08360	 -114.39003
 48.12342	 -114.66370
 48.18624	 -114.94100
 48.27227	 -115.22045
 48.38162	 -115.50056
 48.51429	 -115.77981
 48.67021	 -116.05670
 48.84919	 -116.32974
 49.05096	 -116.59745
 49.27514	 -116.85838
 49.52128	 -117.11110
 49.78882	 -117.35422
 50.07713	 -117.58636
 50.38548	 -117.80624
 50.71305	 -118.01257
 51.05898	 -118.20417
 51.42230	 -118.37987
 51.80199	 -118.53859
 52.19694	 -118.67932
 52.60600	 -118.80112
 53.02797	 -118.90312
 53.46157	 -118.98452
 53.90550	 -119.04463
 54.35840	 -119.08282
 54.81889	 -119.09855
 55.28554	 -119.09138
 55.75692	 -119.06095
 56.23157	 -119.00700
 56.70800	 -118.92936
 57.18475	 -118.82794
 57.66031	 -118.70276
 58.13322	 -118.55394
 58.60200	 -118.38166
 59.06520	 -118.18623
 59.52140	 -117.96802
 59.96917	 -117.72751
 60.40716	 -117.46526
 60.83403	 -117.18191
 61.24849	 -116.87820
 61.64929	 -116.55492
 62.03526	 -116.21296
 62.40525	 -115.85327
 62.75821	 -115.47688
 63.09314	 -115.08488
 63.40910	 -114.67842
 63.70524	 -114.25869
 63.98079	 -113.82696
 64.23504	 -113.38452
 64.46739	 -112.93272
 64.67731	 -112.47292
 64.86436	 -112.00653
 65.02818	 -111.53498
 65.16852	 -111.05971
 65.28521	 -110.58218
 65.37817	 -110.10386
 65.44741	 -109.62621
 65.49304	 -109.15068
 65.51524	 -108.67873
 65.51431	 -108.21178
 65.49061	 -107.75125
 65.44460	 -107.29852
 65.37683	 -106.85495
 65.28791	 -106.42184
 65.17855	 -106.00047
 65.04952	 -105.59207
 64.90168	 -105.19780
 64.73596	 -104.81880
 64.55334	 -104.45611
 64.35487	 -104.11074
 64.14166	 -103.78361
 63.91488	 -103.47559
 63.67575	 -103.18747
 63.42552	 -102.91995
 63.16551	 -102.67367
 62.89706	 -102.44918
 62.62153	 -102.24695
 62.34033	 -102.06736
 62.05487	 -101.91070
 61.76661	 -101.77719
 61.47699	 -101.66695
 61.18747	 -101.57999
 60.89951	 -101.51628
 60.61456	 -101.47564
 60.33406	 -101.45785
 60.05945	 -101.46256
 59.79212	 -101.48936
 59.53347	 -101.53773
 59.28484	 -101.60709
 59.04753	 -101.69676
 58.82283	 -101.80596
 58.61194	 -101.93386
 58.41603	 -102.07954
 58.23621	 -102.24201
 58.07352	 -102.42020
 57.92895	 -102.61298
 57.80338	 -102.81917
 57.69765	 -103.03752
 57.61251	 -103.26673
 57.54862	 -103.50545
 57.50656	 -103.75230
 57.48681	 -104.00584
 57.48977	 -104.26464
 57.51573	 -104.52722
 57.56492	 -104.79207
 57.63743	 -105.05770
 57.73328	 -105.32260
 57.85239	 -105.58527
 57.99457	 -105.84420
 58.15955	 -106.09790
 58.34696	 -106.34493
 58.55634	 -106.58384
 58.78712	 -106.81323
 59.03867	 -107.03174
 59.31025	 -107.23805
 59.60107	 -107.43090
 59.91021	 -107.60907
 60.23673	 -107.77141
 60.57958	 -107.91684
 60.93765	 -108.04433
 61.30980	 -108.15295
 61.69480	 -108.24182
 62.09137	 -108.31016
 62.49820	 -108.35727
 62.91392	 -108.38253
 63.33716	 -108.38540
 63.76647	 -108.36546
 64.20042	 -108.32233
 64.63755	 -108.25578
 65.07636	 -108.16563
 65.51539	 -108.05182
 65.95315	 -107.91437
 66.38816	 -107.75339
 66.81895	 -107.56909
 67.24407	 -107.36177
 67.66210	 -107.13182
 68.07164	 -106.87972
 68.47132	 -106.60603
 68.85982	 -106.31141
 69.23584	 -105.99658
 69.59817	 -105.66236
 69.94561	 -105.30962
 70.27704	 -104.93932
 70.59141	 -104.55249
 70.88772	 -104.15021
 71.16505	 -103.73364
 71.42254	 -103.30397
 71.65943	 -102.86245
 71.87503	 -102.41039
 72.06871	 -101.94912
 72.23997	 -101.48002
 72.38836	 -101.00448
 72.51354	 -100.52393
 72.61524	 -100.03982
 72.69330	 -99.55360
 72.74764	 -99.06674
 72.77827	 -98.58070
 72.78530	 -98.09693
 72.76893	 -97.61690
 72.72944	 -97.14203
 72.66720	 -96.67373
 72.58268	 -96.21339
 72.47642	 -95.76237
 72.34904	 -95.32197
 72.20126	 -94.89348
 72.03385	 -94.47812
 71.84768	 -94.07706
 71.64368	 -93.69143
 71.42283	 -93.32228
 71.18621	 -92.97061
 70.93491	 -92.63736
 70.67013	 -92.32337
 70.39308	 -92.02943
 70.10503	 -91.75625
 69.80728	 -91.50446
 69.50120	 -91.27460
 69.18814	 -91.06714
 68.86953	 -90.88245
 68.54677	 -90.72082
 68.22133	 -90.58245
 67.89463	 -90.46746
 67.56816	 -90.37586
 67.24335	 -90.30760
 66.92167	 -90.26250
 66.60455	 -90.24033
 66.29342	 -90.24074
 65.98969	 -90.26331
 65.69472	 -90.30753
 65.40986	 -90.37279
 65.13642	 -90.45842
 64.87565	 -90.56364
 64.62877	 -90.68761
 64.39694	 -90.82943
 64.18126	 -90.98808
 63.98277	 -91.16252
 63.80243	 -91.35160
 63.64116	 -91.55416
 63.49976	 -91.76893
 63.37899	 -91.99462
 63.27950	 -92.22989
 63.20187	 -92.47336
 63.14658	 -92.72360
 63.11402	 -92.97916
 63.10450	 -93.23856
 63.11823	 -93.50033
 63.15530	 -93.76294
 63.21574	 -94.02490
 63.29946	 -94.28469
 63.40627	 -94.54081
 63.53590	 -94.79179
 63.68798	 -95.03615
 63.86204	 -95.27245
 64.05753	 -95.49930
 64.27379	 -95.71533
 64.51010	 -95.91921
 64.76563	 -96.10967
 65.03950	 -96.28551
 65.33073	 -96.44556
 65.63827	 -96.58874
 65.96103	 -96.71403
 66.29783	 -96.82049
 66.64744	 -96.90724
 67.00859	 -96.97351
 67.37994	 -97.01859
 67.76014	 -97.04186
 68.14779	 -97.04280
 68.54145	 -97.02098
 68.93967	 -96.97604
 69.34098	 -96.90774
 69.74391	 -96.81592
 70.14697	 -96.70052
 70.54867	 -96.56157
 70.94754	 -96.39918
 71.34210	 -96.21358
 71.73091	 -96.00508
 72.11255	 -95.77406
 72.48562	 -95.52103
 72.84876	 -95.24654
 73.20064	 -94.95125
 73.53998	 -94.63591
 73.86557	 -94.30132
 74.17623	 -93.94837
 74.47083	 -93.57802
 74.74833	 -93.19129
 75.00774	 -92.78929
 75.24815	 -92.37315
 75.46871	 -91.94407
 75.66865	 -91.50332
 75.84729	 -91.05218
 76.00403	 -90.59200
 76.13834	 -90.12414
 76.24980	 -89.65001
 76.33806	 -89.17102
 76.40286	 -88.68863
 76.44405	 -88.20428
 76.46154	 -87.71944
 76.45536	 -87.23557
 76.42561	 -86.75413
 76.37249	 -86.27656
 76.29629	 -85.80431
 76.19738	 -85.33878
 76.07624	 -84.88136
 75.93340	 -84.43339
 75.76950	 -83.99621
 75.58525	 -83.57107
 75.38143	 -83.15921
 75.15892	 -82.76180
 74.91864	 -82.37996
 74.66160	 -82.01475
 74.38885	 -81.66717
 74.10152	 -81.33813
 73.80080	 -81.02851
 73.48790	 -80.73907
 73.16410	 -80.47053
 72.83073	 -80.22350
 72.48912	 -79.99853
 72.14066	 -79.79607
 71.78676	 -79.61649
 71.42886	 -79.46009
 71.06838	 -79.32704
 70.70679	 -79.21746
 70.34555	 -79.13136
 69.98611	 -79.06867
 69.62993	 -79.02921
 69.27844	 -79.01274
 68.93307	 -79.01891
 68.59521	 -79.04729
 68.26625	 -79.09735
 67.94751	 -79.16849
 67.64029	 -79.26003
 67.34585	 -79.37120
 67.06541	 -79.50114
 66.80010	 -79.64894
 66.55103	 -79.81360
 66.31923	 -79.99406
 66.10566	 -80.18919
 65.91121	 -80.39781
 65.73670	 -80.61866
 65.58287	 -80.85047
 65.45038	 -81.09187
 65.33979	 -81.34149
 65.25158	 -81.59791
 65.18614	 -81.85969
 65.14378	 -82.12535
 65.12469	 -82.39340
 65.12897	 -82.66234
 65.15665	 -82.93066
 65.20764	 -83.19686
 65.28174	 -83.45944
 65.37869	 -83.71691
 65.49810	 -83.96781
 65.63951	 -84.21070
 65.80236	 -84.44418
 65.98601	 -84.66687
 66.18970	 -84.87746
 66.41263	 -85.07468
 66.65390	 -85.25730
 66.91253	 -85.42418
 67.18747	 -85.57423
 67.47762	 -85.70642
 67.78178	 -85.81981
 68.09874	 -85.91354
 68.42721	 -85.98681
 68.76585	 -86.03894
 69.11329	 -86.06930
 69.46813	 -86.07738
 69.82893	 -86.06274
 70.19424	 -86.02504
 70.56258	 -85.96403
 70.93247	 -85.87957
 71.30241	 -85.77160
 71.67092	 -85.64015
 72.03653	 -85.48535
 72.39775	 -85.30743
 72.75315	 -85.10671
 73.10129	 -84.88359
 73.44079	 -84.63855
 73.77029	 -84.37219
 74.08846	 -84.08516
 74.39404	 -83.77821
 74.68580	 -83.45215
 74.96258	 -83.10788
 75.22326	 -82.74636
 75.46679	 -82.36863
 75.69221	 -81.97577
 75.89859	 -81.56894
 76.08510	 -81.14934
 76.25099	 -80.71822
 76.39558	 -80.27688
 76.51827	 -79.82666
 76.61854	 -79.36893
 76.69597	 -78.90508
 76.75022	 -78.43655
 76.78105	 -77.96476
 76.78828	 -77.49117
 76.77186	 -77.01725
 76.73181	 -76.54444
 76.66823	 -76.07422
 76.58133	 -75.60802
 76.47140	 -75.14727
 76.33882	 -74.69339
 76.18405	 -74.24776
 76.00766	 -73.81173
 75.81026	 -73.38662
 75.59258	 -72.97369
 75.35541	 -72.57418
 75.09961	 -72.18925
 74.82613	 -71.82003
 74.53596	 -71.46758
 74.23018	 -71.13288
 73.90992	 -70.81686
 73.57634	 -70.52038
 73.23070	 -70.24421
 72.87427	 -69.98905
 72.50838	 -69.75552
 72.13436	 -69.54417
 71.75362	 -69.35544
 71.36757	 -69.18969
 70.97764	 -69.04721
 70.58527	 -68.92818
 70.19193	 -68.83270
 69.79907	 -68.76077
 69.40815	 -68.71232
 69.02063	 -68.68717
 68.63794	 -68.68506
 68.26151	 -68.70563
 67.89273	 -68.74845
 67.53298	 -68.81298
 67.18357	 -68.89863
 66.84582	 -69.00468
 66.52097	 -69.13038
 66.21022	 -69.27486
 65.91472	 -69.43720
 65.63555	 -69.61641
 65.37375	 -69.81141
 65.13027	 -70.02109
 64.90599	 -70.24425
 64.70172	 -70.47965
 64.51820	 -70.72599
 64.35608	 -70.98193
 64.21591	 -71.24610
 64.09817	 -71.51708
 64.00325	 -71.79342
 63.93145	 -72.07365
 63.88295	 -72.35629
 63.85786	 -72.63984
 63.85620	 -72.92280
 63.87787	 -73.20366
 63.92268	 -73.48094
 63.99036	 -73.75313
 64.08053	 -74.01879
 64.19272	 -74.27648
 64.32637	 -74.52480
 64.48083	 -74.76237
 64.65536	 -74.98788
 64.84914	 -75.20006
 65.06126	 -75.39768
 65.29076	 -75.57961
 65.53658	 -75.74474
 65.79759	 -75.89206
 66.07264	 -76.02062
 66.36046	 -76.12955
 66.65979	 -76.21808
 66.96927	 -76.28551
 67.28753	 -76.33122
 67.61316	 -76.35469
 67.94473	 -76.35548
 68.28076	 -76.33328
 68.61979	 -76.28783
 68.96031	 -76.21899
 69.30084	 -76.12670
 69.63988	 -76.01101
 69.97596	 -75.87205
 70.30759	 -75.71006
 70.63334	 -75.52536
 70.95178	 -75.31837
 71.26151	 -75.08957
 71.56117	 -74.83956
 71.84946	 -74.56901
 72.12510	 -74.27867
 72.38687	 -73.96936
 72.63360	 -73.64198
 72.86420	 -73.29751
 73.07763	 -72.93697
 73.27290	 -72.56147
 73.44913	 -72.17215
 73.60547	 -71.77023
 73.74119	 -71.35696
 73.85560	 -70.93364
 73.94812	 -70.50160
 74.01825	 -70.06221
 74.06555	 -69.61688
 74.08971	 -69.16702
 74.09048	 -68.71407
 74.06770	 -68.25948
 74.02131	 -67.80471
 73.95134	 -67.35121
 73.85789	 -66.90044
 73.74119	 -66.45385
 73.60152	 -66.01285
 73.43927	 -65.57886
 73.25490	 -65.15326
 73.04897	 -64.73740
 72.82212	 -64.33258
 72.57506	 -63.94009
 72.30859	 -63.56113
 72.02358	 -63.19690
 71.72097	 -62.84850
 71.40176	 -62.51699
 71.06703	 -62.20335
 70.71791	 -61.90852
 70.35559	 -61.63335
 69.98131	 -61.37861
 69.59634	 -61.14499
 69.20202	 -60.93312
 68.79970	 -60.74353
 68.39078	 -60.57667
 67.97667	 -60.43290
 67.55881	 -60.31248
 67.13866	 -60.21560
 66.71766	 -60.14236
 66.29730	 -60.09275
 65.87902	 -60.06669
 65.46428	 -60.06399
 65.05452	 -60.08438
 64.65116	 -60.12750
 64.25560	 -60.19291
 63.86920	 -60.28007
 63.49330	 -60.38836
 63.12919	 -60.51708
 62.77811	 -60.66545
 62.44126	 -60.83262
 62.11978	 -61.01765
 61.81475	 -61.21954
 61.52720	 -61.43722
 61.25806	 -61.66957
 61.00822	 -61.91539
 60.77849	 -62.17343
 60.56957	 -62.44241
 60.38213	 -62.72098
 60.21671	 -63.00778
 60.07378	 -63.30137
 59.95372	 -63.60033
 59.85683	 -63.90319
 59.78329	 -64.20846
 59.73320	 -64.51466
 59.70656	 -64.82029
 59.70330	 -65.12384
 59.72321	 -65.42383
 59.76602	 -65.71878
 59.83136	 -66.00723
 59.91874	 -66.28775
 60.02761	 -66.55895
 60.15732	 -66.81945
 60.30712	 -67.06794
 60.47621	 -67.30315
 60.66367	 -67.52386
 60.86854	 -67.72893
 61.08975	 -67.91727
 61.32619	 -68.08784
 61.57667	 -68.23972
 61.83996	 -68.37204
 62.11477	 -68.48400
 62.39975	 -68.57492
 62.69353	 -68.64418
 62.99468	 -68.69126
 63.30177	 -68.71574
 63.61333	 -68.71728
 63.92787	 -68.69563
 64.24390	 -68.65066
 64.55992	 -68.58232
 64.87443	 -68.49066
 65.18595	 -68.37582
 65.49301	 -68.23803
 65.79415	 -68.07762
 66.08794	 -67.89502
 66.37299	 -67.69073
 66.64795	 -67.46534
 66.91150	 -67.21953
 67.16236	 -66.95406
 67.39933	 -66.66976
 67.62124	 -66.36753
 67.82699	 -66.04836
 68.01556	 -65.71328
 68.18596	 -65.36339
 68.33731	 -64.99986
 68.46878	 -64.62388
 68.57964	 -64.23672
 68.66921	 -63.83969
 68.73691	 -63.43411
 68.78225	 -63.02135
 68.80482	 -62.60282
 68.80428	 -62.17992
 68.78041	 -61.75411
 68.73305	 -61.32681
 68.66214	 -60.89950
 68.56773	 -60.47361
 68.44992	 -60.05061
 68.30893	 -59.63193
 68.14505	 -59.21899
 67.95868	 -58.81320
 67.75028	 -58.41592
 67.52042	 -58.02852
 67.26972	 -57.65230
 66.99891	 -57.28852
 66.70878	 -56.93841
 66.40021	 -56.60313
 66.07413	 -56.28381
 65.73156	 -55.98149
 65.37357	 -55.69717
 65.00129	 -55.43176
 64.61592	 -55.18612
 64.21868	 -54.96103
 63.81088	 -54.75717
 63.39384	 -54.57517
 62.96892	 -54.41555
 62.53752	 -54.27876
 62.10105	 -54.16516
 61.66097	 -54.07502
 61.21873	 -54.00852
 60.77579	 -53.96573
 60.33362	 -53.94667
 59.89368	 -53.95123
 59.45744	 -53.97923
 59.02632	 -54.03038
 58.60177	 -54.10432
 58.18516	 -54.20060
 57.77788	 -54.31868
 57.38124	 -54.45792
 56.99655	 -54.61763
 56.62503	 -54.79700
 56.26790	 -54.99519
 55.92628	 -55.21124
 55.60124	 -55.44416
 55.29381	 -55.69287
 55.00492	 -55.95623
 54.73544	 -56.23306
 54.48618	 -56.52210
 54.25784	 -56.82207
 54.05107	 -57.13162
 53.86640	 -57.44938
 53.70431	 -57.77394
 53.56516	 -58.10385
 53.44924	 -58.43767
 53.35674	 -58.77391
 53.28774	 -59.11109
 53.24226	 -59.44771
 53.22020	 -59.78229
 53.22136	 -60.11334
 53.24547	 -60.43938
 53.29215	 -60.75898
 53.36092	 -61.07070
 53.45124	 -61.37315
 53.56244	 -61.66497
 53.69380	 -61.94485
 53.84449	 -62.21152
 54.01362	 -62.46378
 54.20021	 -62.70047
 54.40321	 -62.92050
 54.62151	 -63.12287
 54.85392	 -63.30661
 55.09921	 -63.47088
 55.35609	 -63.61488
 55.62321	 -63.73791
 55.89919	 -63.83937
 56.18262	 -63.91873
 56.47204	 -63.97557
 56.76600	 -64.00954
 57.06300	 -64.02041
 57.36154	 -64.00804
 57.66012	 -63.97238
 57.95724	 -63.91348
 58.25140	 -63.83149
 58.54114	 -63.72664
 58.82499	 -63.59927
 59.10152	 -63.44980
 59.36934	 -63.27874
 59.62708	 -63.08670
 59.87342	 -62.87435
 60.10711	 -62.64246
 60.32691	 -62.39187
 60.53168	 -62.12350
 60.72031	 -61.83832
 60.89177	 -61.53738
 61.04510	 -61.22179
 61.17941	 -60.89271
 61.29388	 -60.55136
 61.38778	 -60.19899
 61.46044	 -59.83692
 61.51130	 -59.46647
 61.53986	 -59.08902
 61.54572	 -58.70597
 61.52855	 -58.31873
 61.48814	 -57.92874
 61.42434	 -57.53744
 61.33709	 -57.14628
 61.22644	 -56.75671
 61.09251	 -56.37017
 60.93552	 -55.98809
 60.75576	 -55.61190
 60.55363	 -55.24300
 60.32959	 -54.88274
 60.08422	 -54.53248
 59.81813	 -54.19351
 59.53207	 -53.86711
 59.22681	 -53.55447
 58.90323	 -53.25678
 58.56227	 -52.97514
 58.20493	 -52.71061
 57.83230	 -52.46417
 57.44550	 -52.23674
 57.04572	 -52.02918
 56.63421	 -51.84225
 56.21224	 -51.67666
 55.78116	 -51.53301
 55.34232	 -51.41185
 54.89712	 -51.31362
 54.44699	 -51.23867
 53.99338	 -51.18727
 53.53773	 -51.15961
 53.08153	 -51.15577
 52.62624	 -51.17573
 52.17334	 -51.21941
 51.72428	 -51.28661
 51.28051	 -51.37705
 50.84346	 -51.49036
 50.41453	 -51.62608
 49.99509	 -51.78365
 49.58647	 -51.96245
 49.18997	 -52.16176
 48.80683	 -52.38079
 48.43824	 -52.61865
 48.08533	 -52.87442
 47.74918	 -53.14706
 47.43080	 -53.43551
 47.13113	 -53.73862
 46.85103	 -54.05519
 46.59129	 -54.38397
 46.35262	 -54.72367
 46.13565	 -55.07294
 45.94091	 -55.43041
 45.76887	 -55.79466
 45.61989	 -56.16427
 45.49424	 -56.53777
 45.39211	 -56.91370
 45.31358	 -57.29057
 45.25865	 -57.66690
 45.22722	 -58.04120
 45.21910	 -58.41199
 45.23401	 -58.77783
 45.27157	 -59.13726
 45.33131	 -59.48887
 45.41267	 -59.83128
 45.51501	 -60.16313
 45.63760	 -60.48312
 45.77962	 -60.78999
 45.94019	 -61.08255
 46.11833	 -61.35963
 46.31300	 -61.62017
 46.52309	 -61.86314
 46.74744	 -62.08760
 46.98480	 -62.29269
 47.23390	 -62.47762
 47.49339	 -62.64170
 47.76191	 -62.78430
 48.03804	 -62.90491
 48.32033	 -63.00309
 48.60732	 -63.07851
 48.89751	 -63.13091
 49.18942	 -63.16016
 49.48152	 -63.16620
 49.77233	 -63.14909
 50.06033	 -63.10896
 50.34406	 -63.04604
 50.62205	 -62.96069
 50.89285	 -62.85331
 51.15507	 -62.72443
 51.40735	 -62.57464
 51.64835	 -62.40464
 51.87680	 -62.21518
 52.09148	 -62.00713
 52.29123	 -61.78138
 52.47495	 -61.53894
 52.64161	 -61.28086
 52.79023	 -61.00826
 52.91994	 -60.72229
 53.02992	 -60.42419
 53.11943	 -60.11522
 53.18782	 -59.79669
 53.23453	 -59.46994
 53.25906	 -59.13634
 53.26103	 -58.79730
 53.24011	 -58.45423
 53.19609	 -58.10856
 53.12884	 -57.76174
 53.03830	 -57.41522
 52.92453	 -57.07043
 52.78766	 -56.72882
 52.62790	 -56.39181
 52.44557	 -56.06082
 52.24104	 -55.73723
 52.01481	 -55.42241
 51.76743	 -55.11768
 51.49953	 -54.82435
 51.21184	 -54.54366
 50.90515	 -54.27683
 50.58032	 -54.02501
 50.23829	 -53.78931
 49.88007	 -53.57077
 49.50672	 -53.37039
 49.11937	 -53.18907
 48.71920	 -53.02767
 48.30744	 -52.88695
 47.88539	 -52.76762
 47.45436	 -52.67029
 47.01571	 -52.59550
 46.57085	 -52.54370
 46.12120	 -52.51524
 45.66819	 -52.51040
 45.21329	 -52.52936
 44.75797	 -52.57222
 44.30371	 -52.63897
 43.85198	 -52.72951
 43.40425	 -52.84366
 42.96197	 -52.98113
 42.52657	 -53.14156
 42.09947	 -53.32448
 41.68203	 -53.52935
 41.27562	 -53.75552
 40.88151	 -54.00227
 40.50096	 -54.26881
 40.13518	 -54.55425
 39.78529	 -54.85764
 39.45238	 -55.17795
 39.13746	 -55.51411
 38.84146	 -55.86495
 38.56526	 -56.22927
 38.30964	 -56.60581
 38.07530	 -56.99326
 37.86287	 -57.39028
 37.67289	 -57.79547
 37.50579	 -58.20744
 37.36194	 -58.62473
 37.24161	 -59.04589
 37.14496	 -59.46944
 37.07209	 -59.89391
 37.02298	 -60.31782
 36.99752	 -60.73968
 36.99551	 -61.15804
 37.01668	 -61.57142
 37.06063	 -61.97841
 37.12690	 -62.37760
 37.21494	 -62.76761
 37.32410	 -63.14710
 37.45365	 -63.51479
 37.60279	 -63.86941
 37.77063	 -64.20979
 37.95622	 -64.53479
 38.15852	 -64.84332
 38.37645	 -65.13439
 38.60884	 -65.40705
 38.85448	 -65.66044
 39.11209	 -65.89379
 39.38035	 -66.10638
 39.65791	 -66.29761
 39.94337	 -66.46694
 40.23528	 -66.61394
 40.53220	 -66.73825
 40.83265	 -66.83964
 41.13513	 -66.91793
 41.43815	 -66.97308
 41.74020	 -67.00512
 42.03979	 -67.01417
 42.33544	 -67.00048
 42.62568	 -66.96435
 42.90906	 -66.90621
 43.18419	 -66.82657
 43.44968	 -66.72602
 43.70420	 -66.60524
 43.94647	 -66.46499
 44.17525	 -66.30613
 44.38938	 -66.12958
 44.58774	 -65.93632
 44.76928	 -65.72742
 44.93305	 -65.50399
 45.07813	 -65.26721
 45.20372	 -65.01832
 45.30906	 -64.75858
 45.39351	 -64.48932
 45.45649	 -64.21189
 45.49753	 -63.92766
 45.51622	 -63.63805
 45.51225	 -63.34449
 45.48542	 -63.04841
 45.43559	 -62.75125
 45.36273	 -62.45447
 45.26688	 -62.15952
 45.14819	 -61.86782
 45.00688	 -61.58081
 44.84328	 -61.29989
 44.65777	 -61.02645
 44.45084	 -60.76183
 44.22305	 -60.50736
 43.97504	 -60.26432
 43.70753	 -60.03396
 43.42132	 -59.81748
 43.11727	 -59.61601
 42.79630	 -59.43066
 42.45943	 -59.26245
 42.10770	 -59.11237
 41.74223	 -58.98131
 41.36420	 -58.87012
 40.97483	 -58.77956
 40.57539	 -58.71033
 40.16719	 -58.66304
 39.75158	 -58.63823
 39.32994	 -58.63635
 38.90368	 -58.65776
 38.47424	 -58.70273
 38.04306	 -58.77147
 37.61162	 -58.86407
 37.18137	 -58.98054
 36.75379	 -59.12080
 36.33035	 -59.28466
 35.91250	 -59.47186
 35.50168	 -59.68205
 35.09930	 -59.91476
 34.70675	 -60.16946
 34.32538	 -60.44552
 33.95650	 -60.74223
 33.60137	 -61.05878
 33.26122	 -61.39431
 32.93718	 -61.74785
 32.63035	 -62.11838
 32.34177	 -62.50480
 32.07237	 -62.90596
 31.82305	 -63.32064
 31.59458	 -63.74756
 31.38770	 -64.18541
 31.20303	 -64.63283
 31.04110	 -65.08840
 30.90237	 -65.55071
 30.78720	 -66.01830
 30.69584	 -66.48970
 30.62847	 -66.96342
 30.58517	 -67.43796
 30.56590	 -67.91185
 30.57056	 -68.38358
 30.59894	 -68.85170
 30.65074	 -69.31473
 30.72558	 -69.77126
 30.82296	 -70.21986
 30.94233	 -70.65919
 31.08304	 -71.08790
 31.24436	 -71.50470
 31.42548	 -71.90838
 31.62551	 -72.29773
 31.84350	 -72.67164
 32.07843	 -73.02904
 32.32921	 -73.36894
 32.59470	 -73.69042
 32.87369	 -73.99261
 33.16494	 -74.27476
 33.46713	 -74.53615
 33.77894	 -74.77619
 34.09898	 -74.99433
 34.42585	 -75.19015
 34.75812	 -75.36329
 35.09432	 -75.51348
 35.43300	 -75.64057
 35.77268	 -75.74448
 36.11187	 -75.82522
 36.44910	 -75.88290
 36.78290	 -75.91775
 37.11182	 -75.93004
 37.43442	 -75.92019
 37.74929	 -75.88866
 38.05507	 -75.83603
 38.35042	 -75.76296
 38.63404	 -75.67020
 38.90470	 -75.55857
 39.16120	 -75.42897
 39.40244	 -75.28238
 39.62733	 -75.11985
 39.83490	 -74.94249
 40.02422	 -74.75147
 40.19446	 -74.54802
 40.34485	 -74.33342
 40.47472	 -74.10899
 40.58348	 -73.87610
 40.67063	 -73.63613
 40.73576	 -73.39051
 40.77856	 -73.14069
 40.79879	 -72.88810
 40.79631	 -72.63423
 40.77110	 -72.38052
 40.72320	 -72.12846
 40.65275	 -71.87949
 40.55998	 -71.63504
 40.44521	 -71.39654
 40.30885	 -71.16537
 40.15139	 -70.94291
 39.97340	 -70.73046
 39.77554	 -70.52933
 39.55852	 -70.34074
 39.32316	 -70.16590
 39.07032	 -70.00593
 38.80094	 -69.86192
 38.51602	 -69.73490
 38.21662	 -69.62582
 37.90386	 -69.53557
 37.57890	 -69.46497
 37.24296	 -69.41479
 36.89729	 -69.38569
 36.54319	 -69.37827
 36.18199	 -69.39306
 35.81506	 -69.43050
 35.44378	 -69.49094
 35.06957	 -69.57465
 34.69385	 -69.68183
 34.31806	 -69.81257
 33.94364	 -69.96689
 33.57204	 -70.14472
 33.20470	 -70.34588
 32.84306	 -70.57014
 32.48854	 -70.81713
 32.14254	 -71.08645
 31.80643	 -71.37756
 31.48156	 -71.68987
 31.16924	 -72.02269
 30.87073	 -72.37524
 30.58725	 -72.74667
 30.31997	 -73.13606
 30.06999	 -73.54239
 29.83837	 -73.96458
 29.62606	 -74.40150
 29.43398	 -74.85194
 29.26295	 -75.31463
 29.11371	 -75.78825
 28.98691	 -76.27143
 28.88313	 -76.76278
 28.80284	 -77.26085
 28.74641	 -77.76416
 28.71414	 -78.27123
 28.70621	 -78.78055
 28.72270	 -79.29059
 28.76361	 -79.79983
 28.82883	 -80.30678
 28.91816	 -80.80991
 29.03128	 -81.30775
 29.16781	 -81.79883
 29.32724	 -82.28173
 29.50902	 -82.75506
 29.71246	 -83.21746
 29.93681	 -83.66763
 30.18126	 -84.10432
 30.44489	 -84.52635
 30.72674	 -84.93259
 31.02575	 -85.32197
 31.34083	 -85.69349
 31.67082	 -86.04625
 32.01449	 -86.37940
 32.37060	 -86.69216
 32.73783	 -86.98387
 33.11485	 -87.25393
 33.50029	 -87.50180
 33.89274	 -87.72708
 34.29079	 -87.92942
 34.69300	 -88.10856
 35.09793	 -88.26435
 35.50412	 -88.39670
 35.91011	 -88.50565
 36.31445	 -88.59128
 36.71571	 -88.65381
 37.11247	 -88.69351
 37.50331	 -88.71074
 37.88685	 -88.70599
 38.26175	 -88.67977
 38.62670	 -88.63272
 38.98041	 -88.56555
 39.32166	 -88.47904
 39.64927	 -88.37405
 39.96212	 -88.25152
 40.25915	 -88.11245
 40.53935	 -87.95792
 40.80179	 -87.78906
 41.04562	 -87.60706
 41.27005	 -87.41316
 41.47438	 -87.20867
 41.65798	 -86.99492
 41.82033	 -86.77328
 41.96097	 -86.54517
 42.07955	 -86.31202
 42.17581	 -86.07528
 42.24957	 -85.83643
 42.30076	 -85.59695
 42.32940	 -85.35830
 42.33560	 -85.12198
 42.31957	 -84.88944
 42.28160	 -84.66214
 42.22208	 -84.44149
 42.14149	 -84.22888
 42.04041	 -84.02569
 41.91947	 -83.83323
 41.77941	 -83.65276
 41.62103	 -83.48552
 41.44523	 -83.33266
 41.25294	 -83.19530
 41.04518	 -83.07447
 40.82304	 -82.97116
 40.58764	 -82.88626
 40.34017	 -82.82061
 40.08186	 -82.77495
 39.81399	 -82.74997
 39.53785	 -82.74625
 39.25481	 -82.76431
 38.96622	 -82.80457
 38.67347	 -82.86739
 38.37797	 -82.95300
 38.08115	 -83.06159
 37.78442	 -83.19325
 37.48923	 -83.34795
 37.19698	 -83.52563
 36.90911	 -83.72610
 36.62701	 -83.94910
 36.35208	 -84.19429
 36.08569	 -84.46124
 35.82917	 -84.74943
 35.58384	 -85.05827
 35.35098	 -85.38710
 35.13181	 -85.73514
 34.92752	 -86.10159
 34.73926	 -86.48554
 34.56811	 -86.88601
 34.41510	 -87.30197
 34.28118	 -87.73232
 34.16727	 -88.17588
 34.07417	 -88.63142
 34.00265	 -89.09769
 33.95337	 -89.57334
 33.92692	 -90.05701
 33.92380	 -90.54728
 33.94442	 -91.04272
 33.98910	 -91.54185
 34.05806	 -92.04318
 34.15145	 -92.54520
 34.26927	 -93.04639
 34.41148	 -93.54523
 34.57790	 -94.04021
 34.76826	 -94.52982
 34.98221	 -95.01259
 35.21929	 -95.48704
 35.47893	 -95.95175
 35.76050	 -96.40533
 36.06325	 -96.84644
 36.38636	 -97.27379
 36.72892	 -97.68614
 37.08996	 -98.08232
 37.46841	 -98.46122
 37.86315	 -98.82183
 38.27299	 -99.16317
 38.69670	 -99.48439
 39.13297	 -99.78469
 39.58046	 -100.06337
 40.03781	 -100.31982
 40.50359	 -100.55351
 40.97638	 -100.76402
 41.45471	 -100.95100
 41.93713	 -101.11422
 42.42215	 -101.25353
 42.90829	 -101.36885
 43.39409	 -101.46025
 43.87807	 -101.52782
 44.35879	 -101.57180
 44.83481	 -101.59248
 45.30474	 -101.59026
 45.76719	 -101.56560
 46.22083	 -101.51906
 46.66436	 -101.45129
 47.09652	 -101.36298
 47.51610	 -101.25493
 47.92195	 -101.12798
 48.31296	 -100.98307
 48.68809	 -100.82118
 49.04635	 -100.64337
 49.38684	 -100.45073
 49.70871	 -100.24442
 50.01118	 -100.02567
 50.29356	 -99.79571
 50.55523	 -99.55586
 50.79564	 -99.30744
 51.01433	 -99.05181
 51.21094	 -98.79037
 51.38518	 -98.52454
 51.53684	 -98.25575
 51.66582	 -97.98544
 51.77209	 -97.71506
 51.85573	 -97.44607
 51.91689	 -97.17992
 51.95583	 -96.91804
 51.97290	 -96.66185
 51.96851	 -96.41275
 51.94320	 -96.17212
 51.89757	 -95.94129
 51.83232	 -95.72156
 51.74820	 -95.51418
 51.64608	 -95.32036
 51.52689	 -95.14124
 51.39161	 -94.97792
 51.24133	 -94.83140
 51.07716	 -94.70265
 50.90029	 -94.59254
 50.71197	 -94.50187
 50.51348	 -94.43136
 50.30615	 -94.38164
 50.09135	 -94.35327
 49.87048	 -94.34670
 49.64495	 -94.36231
 49.41620	 -94.40038
 49.18570	 -94.46110
 48.95490	 -94.54455
 48.72526	 -94.65075
 48.49825	 -94.77961
 48.27529	 -94.93095
 48.05783	 -95.10451
 47.84728	 -95.29992
 47.64501	 -95.51674
 47.45238	 -95.75445
 47.27071	 -96.01243
 47.10126	 -96.29001
 46.94527	 -96.58641
 46.80390	 -96.90079
 46.67829	 -97.23224
 46.56951	 -97.57978
 46.47855	 -97.94238
 46.40635	 -98.31893
 46.35379	 -98.70827
 46.32167	 -99.10919
 46.31070	 -99.52043
 46.32153	 -99.94068
 46.35473	 -100.36861
 46.41078	 -100.80284
 46.49008	 -101.24195
 46.59293	 -101.68452
 46.71957	 -102.12908
 46.87011	 -102.57419
 47.04460	 -103.01835
 47.24299	 -103.46009
 47.46513	 -103.89792
 47.71079	 -104.33039
 47.97962	 -104.75604
 48.27120	 -105.17342
 48.58502	 -105.58113
 48.92047	 -105.97780
 49.27686	 -106.36209
 49.65340	 -106.73269
 50.04923	 -107.08838
 50.46340	 -107.42797
 50.89490	 -107.75032
 51.34263	 -108.05438
 51.80542	 -108.33918
 52.28207	 -108.60379
 52.77128	 -108.84739
 53.27172	 -109.06924
 53.78203	 -109.26869
 54.30077	 -109.44517
 54.82651	 -109.59821
 55.35776	 -109.72745
 55.89304	 -109.83260
 56.43084	 -109.91348
 56.96965	 -109.97002
 57.50794	 -110.00223
 58.04424	 -110.01022
 58.57703	 -109.99420
 59.10485	 -109.95449
 59.62627	 -109.89146
 60.13986	 -109.80561
 60.64426	 -109.69750
 61.13814	 -109.56779
 61.62020	 -109.41722
 62.08922	 -109.24659
 62.54403	 -109.05678
 62.98350	 -108.84875
 63.40660	 -108.62352
 63.81232	 -108.38214
 64.19977	 -108.12577
 64.56809	 -107.85557
 64.91653	 -107.57277
 65.24439	 -107.27865
 65.55107	 -106.97451
 65.83604	 -106.66168
 66.09886	 -106.34154
 66.33916	 -106.01547
 66.55667	 -105.68488
 66.75120	 -105.35119
 66.92265	 -105.01583
 67.07100	 -104.68023
 67.19632	 -104.34582
 67.29877	 -104.01402
 67.37859	 -103.68625
 67.43611	 -103.36391
 67.47176	 -103.04837
 67.48602	 -102.74097
 67.47948	 -102.44305
 67.45280	 -102.15587
 67.40673	 -101.88069
 67.34208	 -101.61868
 67.25975	 -101.37101
 67.16070	 -101.13875
 67.04596	 -100.92293
 66.91663	 -100.72452
 66.77386	 -100.54441
 66.61888	 -100.38343
 66.45293	 -100.24231
 66.27734	 -100.12172
 66.09345	 -100.02225
 65.90265	 -99.94439
 65.70637	 -99.88855
 65.50604	 -99.85505
 65.30313	 -99.84411
 65.09911	 -99.85587
 64.89546	 -99.89036
 64.69367	 -99.94752
 64.49520	 -100.02721
 64.30153	 -100.12919
 64.11408	 -100.25311
 63.93429	 -100.39856
 63.76354	 -100.56500
 63.60319	 -100.75185
 63.45453	 -100.95841
 63.31884	 -101.18392
 63.19733	 -101.42751
 63.09115	 -101.68829
 63.00139	 -101.96525
 62.92908	 -102.25733
 62.87518	 -102.56342
 62.84058	 -102.88234
 62.82607	 -103.21286
 62.83239	 -103.55369
 62.86018	 -103.90353
 62.91001	 -104.26102
 62.98236	 -104.62476
 63.07761	 -104.99333
 63.19606	 -105.36531
 63.33792	 -105.73923
 63.50331	 -106.11363
 63.69225	 -106.48704
 63.90469	 -106.85800
 64.14045	 -107.22503
 64.39930	 -107.58668
 64.68089	 -107.94152
 64.98480	 -108.28814
 65.31051	 -108.62515
 65.65741	 -108.95120
 66.02482	 -109.26497
 66.41198	 -109.56519
 66.81802	 -109.85065
 67.24203	 -110.12018
 67.68300	 -110.37268
 68.13987	 -110.60708
 68.61151	 -110.82244
 69.09671	 -111.01783
 69.59422	 -111.19244
 70.10275	 -111.34552
 70.62094	 -111.47641
 71.14741	 -111.58454
 71.68072	 -111.66941
 72.21942	 -111.73065
 72.76203	 -111.76795
 73.30706	 -111.78110
 73.85301	 -111.77002
 74.39836	 -111.73467
 74.94162	 -111.67516
 75.48128	 -111.59166
 76.01586	 -111.48446
 76.54392	 -111.35393
 77.06402	 -111.20054
 77.57477	 -111.02484
 78.07481	 -110.82748
 78.56283	 -110.60917
 79.03759	 -110.37074
 79.49787	 -110.11306
 79.94254	 -109.83708
 80.37052	 -109.54384
 80.78082	 -109.23442
 81.17249	 -108.90996
 81.54467	 -108.57166
 81.89659	 -108.22078
 82.22755	 -107.85859
 82.53693	 -107.48643
 82.82420	 -107.10566
 83.08891	 -106.71767
 83.33071	 -106.32386
 83.54932	 -105.92566
 83.74457	 -105.52451
 83.91635	 -105.12186
 84.06467	 -104.71914
 84.18960	 -104.31779
 84.29131	 -103.91926
 84.37006	 -103.52494
 84.42618	 -103.13625
 84.46012	 -102.75455
 84.47236	 -102.38118
 84.46351	 -102.01746
 84.43422	 -101.66467
 84.38524	 -101.32402
 84.31739	 -100.99671
 84.23155	 -100.68387
 84.12869	 -100.38657
 84.00983	 -100.10583
 83.87604	 -99.84260
 83.72848	 -99.59777
 83.56834	 -99.37216
 83.39687	 -99.16650
 83.21536	 -98.98147
 83.02514	 -98.81764
 82.82758	 -98.67552
 82.62409	 -98.55551
 82.41609	 -98.45796
 82.20503	 -98.38309
 81.99238	 -98.33106
 81.77960	 -98.30192
 81.56817	 -98.29563
 81.35957	 -98.31205
 81.15525	 -98.35097
 80.95666	 -98.41207
 80.76523	 -98.49494
 80.58237	 -98.59908
 80.40943	 -98.72390
 80.24775	 -98.86873
 80.09861	 -99.03281
 79.96323	 -99.21530
 79.84281	 -99.41528
 79.73845	 -99.63177
 79.65121	 -99.86371
 79.58206	 -100.10996
 79.53192	 -100.36936
 79.50162	 -100.64065
 79.49190	 -100.92255
 79.50344	 -101.21372
 79.53680	 -101.51279
 79.59248	 -101.81836
 79.67089	 -102.12898
 79.77231	 -102.44320
 79.89697	 -102.75955
 80.04499	 -103.07655
 80.21640	 -103.39271
 80.41111	 -103.70654
 80.62898	 -104.01658
 80.86974	 -104.32136
 81.13306	 -104.61943
 81.41848	 -104.90938
 81.72549	 -105.18982
 82.05347	 -105.45941
 82.40174	 -105.71682
 82.76950	 -105.96080
 83.15591	 -106.19014
 83.56003	 -106.40367
 83.98087	 -106.60031
 84.41736	 -106.77902
 84.86836	 -106.93883
 85.33268	 -107.07887
 85.80909	 -107.19831
 86.29628	 -107.29643
 86.79292	 -107.37256
 87.29762	 -107.42615
 87.80898	 -107.45672
 88.32556	 -107.46388
 88.84589	 -107.44733
 89.36850	 -107.40687
 89.89190	 -107.34240
 90.41459	 -107.25389
 90.93508	 -107.14144
 91.45189	 -107.00521
 91.96354	 -106.84547
 92.46859	 -106.66258
 92.96562	 -106.45701
 93.45323	 -106.22929
 93.93007	 -105.98005
 94.39483	 -105.71001
 94.84625	 -105.41996
 95.28312	 -105.11078
 95.70429	 -104.78341
 96.10868	 -104.43887
 96.49527	 -104.07824
 96.86311	 -103.70267
 97.21135	 -103.31336
 97.53917	 -102.91155
 97.84588	 -102.49854
 98.13085	 -102.07567
 98.39353	 -101.64430
 98.63348	 -101.20583
 98.85032	 -100.76169
 99.04378	 -100.31330
 99.21368	 -99.86213
 99.35992	 -99.40963
 99.48250	 -98.95726
 99.58150	 -98.50646
 99.65709	 -98.05869
 99.70955	 -97.61537
 99.73921	 -97.17790
 99.74651	 -96.74767
 99.73197	 -96.32603
 99.69619	 -95.91429
 99.63984	 -95.51373
 99.56367	 -95.12558
 99.46852	 -94.75103
 99.35528	 -94.39120
 99.22491	 -94.04716
 99.07845	 -93.71992
 98.91698	 -93.41045
 98.74164	 -93.11960
 98.55364	 -92.84820
 98.35422	 -92.59697
 98.14466	 -92.36658
 97.92631	 -92.15759
 97.70052	 -91.97051
 97.46868	 -91.80575
 97.23223	 -91.66363
 96.99258	 -91.54438
 96.75121	 -91.44815
 96.50956	 -91.37499
 96.26911	 -91.32488
 96.03132	 -91.29768
 95.79765	 -91.29318
 95.56952	 -91.31106
 95.34838	 -91.35092
 95.13560	 -91.41227
 94.93256	 -91.49453
 94.74058	 -91.59704
 94.56094	 -91.71905
 94.39489	 -91.85972
 94.24360	 -92.01815
 94.10821	 -92.19336
 93.98976	 -92.38429
 93.88925	 -92.58981
 93.80759	 -92.80876
 93.74564	 -93.03988
 93.70415	 -93.28188
 93.68379	 -93.53343
 93.68517	 -93.79315
 93.70877	 -94.05961
 93.75501	 -94.33139
 93.82420	 -94.60700
 93.91656	 -94.88497
 94.03222	 -95.16381
 94.17122	 -95.44200
 94.33347	 -95.71806
 94.51882	 -95.99049
 94.72702	 -96.25782
 94.95771	 -96.51859
 95.21046	 -96.77138
 95.48472	 -97.01479
 95.77989	 -97.24746
 96.09525	 -97.46807
 96.43003	 -97.67535
 96.78335	 -97.86809
 97.15428	 -98.04514
 97.54182	 -98.20538
 97.94488	 -98.34780
 98.36232	 -98.47144
 98.79296	 -98.57541
 99.23553	 -98.65891
 99.68874	 -98.72121
 100.15126	 -98.76167
 100.62170	 -98.77972
 101.09866	 -98.77491
 101.58069	 -98.74685
 102.06634	 -98.69526
 102.55414	 -98.61993
 103.04261	 -98.52078
 103.53025	 -98.39778
 104.01559	 -98.25102
 104.49715	 -98.08068
 104.97347	 -97.88703
 105.44312	 -97.67044
 105.90467	 -97.43135
 106.35674	 -97.17031
 106.79799	 -96.88794
 107.22711	 -96.58495
 107.64285	 -96.26214
 108.04400	 -95.92036
 108.42942	 -95.56057
 108.79803	 -95.18377
 109.14881	 -94.79104
 109.48081	 -94.38352
 109.79316	 -93.96240
 110.08506	 -93.52893
 110.35581	 -93.08441
 110.60477	 -92.63016
 110.83140	 -92.16756
 111.03523	 -91.69800
 111.21590	 -91.22292
 111.37314	 -90.74374
 111.50674	 -90.26193
 111.61662	 -89.77895
 111.70277	 -89.29626
 111.76528	 -88.81533
 111.80431	 -88.33760
 111.82015	 -87.86451
 111.81312	 -87.39747
 111.78369	 -86.93786
 111.73236	 -86.48706
 111.65974	 -86.04637
 111.56653	 -85.61707
 111.45347	 -85.20041
 111.32141	 -84.79757
 111.17124	 -84.40967
 111.00395	 -84.03779
 110.82057	 -83.68293
 110.62219	 -83.34606
 110.40997	 -83.02803
 110.18511	 -82.72966
 109.94886	 -82.45167
 109.70251	 -82.19471
 109.44741	 -81.95936
 109.18490	 -81.74610
 108.91640	 -81.55534
 108.64331	 -81.38739
 108.36707	 -81.24248
 108.08913	 -81.12075
 107.81095	 -81.02226
 107.53400	 -80.94696
 107.25971	 -80.89473
 106.98956	 -80.86533
 106.72496	 -80.85846
 106.46734	 -80.87372
 106.21807	 -80.91061
 105.97853	 -80.96857
 105.75003	 -81.04692
 105.53385	 -81.14491
 105.33123	 -81.26174
 105.14333	 -81.39648
 104.97129	 -81.54815
 104.81616	 -81.71572
 104.67893	 -81.89806
 104.56053	 -82.09399
 104.46179	 -82.30228
 104.38347	 -82.52163
 104.32627	 -82.75070
 104.29077	 -82.98813
 104.27748	 -83.23249
 104.28681	 -83.48233
 104.31909	 -83.73618
 104.37452	 -83.99256
 104.45326	 -84.24997
 104.55532	 -84.50689
 104.68064	 -84.76182
 104.82906	 -85.01328
 105.00033	 -85.25976
 105.19409	 -85.49981
 105.40990	 -85.73200
 105.64723	 -85.95490
 105.90545	 -86.16717
 106.18385	 -86.36747
 106.48164	 -86.55453
 106.79795	 -86.72713
 107.13183	 -86.88411
 107.48227	 -87.02436
 107.84817	 -87.14687
 108.22840	 -87.25066
 108.62175	 -87.33486
 109.02696	 -87.39866
 109.44273	 -87.44134
 109.86771	 -87.46227
 110.30052	 -87.46089
 110.73975	 -87.43673
 111.18395	 -87.38943
 111.63166	 -87.31872
 112.08142	 -87.22438
 112.53173	 -87.10635
 112.98113	 -86.96461
 113.42813	 -86.79925
 113.87125	 -86.61047
 114.30905	 -86.39853
 114.74008	 -86.16381
 115.16294	 -85.90676
 115.57626	 -85.62792
 115.97870	 -85.32793
 116.36895	 -85.00750
 116.74578	 -84.66741
 117.10798	 -84.30854
 117.45441	 -83.93182
 117.78400	 -83.53827
 118.09574	 -83.12895
 118.38868	 -82.70501
 118.66196	 -82.26765
 118.91479	 -81.81809
 119.14645	 -81.35763
 119.35631	 -80.88761
 119.54383	 -80.40939
 119.70855	 -79.92436
 119.85011	 -79.43396
 119.96823	 -78.93962
 120.06271	 -78.44281
 120.13346	 -77.94497
 120.18048	 -77.44758
 120.20385	 -76.95210
 120.20374	 -76.45999
 120.18043	 -75.97268
 120.13427	 -75.49158
 120.06570	 -75.01809
 119.97525	 -74.55357
 119.86353	 -74.09934
 119.73122	 -73.65668
 119.57909	 -73.22684
 119.40799	 -72.81100
 119.21882	 -72.41028
 119.01257	 -72.02577
 118.79028	 -71.65847
 118.55306	 -71.30932
 118.30205	 -70.97920
 118.03848	 -70.66891
 117.76360	 -70.37918
 117.47871	 -70.11065
 117.18514	 -69.86388
 116.88427	 -69.63935
 116.57750	 -69.43748
 116.26624	 -69.25855
 115.95193	 -69.10281
 115.63602	 -68.97037
 115.31997	 -68.86128
 115.00524	 -68.77551
 114.69328	 -68.71290
 114.38554	 -68.67323
 114.08344	 -68.65619
 113.78839	 -68.66137
 113.50178	 -68.68827
 113.22497	 -68.73631
 112.95925	 -68.80484
 112.70592	 -68.89310
 112.46619	 -69.00027
 112.24124	 -69.12543
 112.03218	 -69.26762
 111.84007	 -69.42579
 111.66589	 -69.59882
 111.51056	 -69.78553
 111.37492	 -69.98469
 111.25973	 -70.19500
 111.16567	 -70.41515
 111.09334	 -70.64374
 111.04323	 -70.87936
 111.01576	 -71.12058
 111.01125	 -71.36590
 111.02993	 -71.61386
 111.07191	 -71.86293
 111.13725	 -72.11163
 111.22587	 -72.35844
 111.33760	 -72.60185
 111.47221	 -72.84039
 111.62932	 -73.07258
 111.80850	 -73.29698
 112.00920	 -73.51218
 112.23081	 -73.71681
 112.47260	 -73.90954
 112.73378	 -74.08909
 113.01347	 -74.25424
 113.31073	 -74.40382
 113.62452	 -74.53674
 113.95376	 -74.65194
 114.29729	 -74.74849
 114.65390	 -74.82550
 115.02232	 -74.88216
 115.40124	 -74.91775
 115.78931	 -74.93164
 116.18515	 -74.92328
 116.58732	 -74.89222
 116.99438	 -74.83808
 117.40488	 -74.76060
 117.81734	 -74.65960
 118.23026	 -74.53498
 118.64218	 -74.38675
 119.05161	 -74.21502
 119.45707	 -74.01998
 119.85712	 -73.80190
 120.25033	 -73.56118
 120.63529	 -73.29826
 121.01063	 -73.01370
 121.37501	 -72.70813
 121.72716	 -72.38228
 122.06582	 -72.03693
 122.38980	 -71.67295
 122.69798	 -71.29129
 122.98928	 -70.89297
 123.26270	 -70.47904
 123.51730	 -70.05066
 123.75223	 -69.60902
 123.96669	 -69.15535
 124.15997	 -68.69094
 124.33147	 -68.21713
 124.48063	 -67.73528
 124.60700	 -67.24679
 124.71021	 -66.75307
 124.79000	 -66.25558
 124.84617	 -65.75575
 124.87863	 -65.25506
 124.88738	 -64.75497
 124.87251	 -64.25694
 124.83419	 -63.76243
 124.77270	 -63.27287
 124.68839	 -62.78967
 124.58170	 -62.31424
 124.45317	 -61.84793
 124.30341	 -61.39206
 124.13311	 -60.94793
 123.94304	 -60.51676
 123.73406	 -60.09975
 123.50707	 -59.69802
 123.26307	 -59.31264
 123.00309	 -58.94464
 122.72827	 -58.59494
 122.43975	 -58.26442
 122.13875	 -57.95388
 121.82654	 -57.66403
 121.50443	 -57.39553
 121.17375	 -57.14892
 120.83587	 -56.92469
 120.49221	 -56.72323
 120.14419	 -56.54484
 119.79324	 -56.38973
 119.44082	 -56.25804
 119.08838	 -56.14979
 118.73739	 -56.06493
 118.38929	 -56.00333
 118.04553	 -55.96474
 117.70753	 -55.94884
 117.37671	 -55.95521
 117.05444	 -55.98337
 116.74206	 -56.03272
 116.44089	 -56.10260
 116.15220	 -56.19225
 115.87720	 -56.30085
 115.61706	 -56.42748
 115.37289	 -56.57118
 115.14574	 -56.73088
 114.93659	 -56.90548
 114.74635	 -57.09381
 114.57585	 -57.29462
 114.42585	 -57.50663
 114.29703	 -57.72851
 114.18997	 -57.95887
 114.10517	 -58.19632
 114.04305	 -58.43941
 114.00392	 -58.68666
 113.98800	 -58.93659
 113.99542	 -59.18770
 114.02622	 -59.43849
 114.08033	 -59.68743
 114.15758	 -59.93305
 114.25772	 -60.17384
 114.38039	 -60.40833
 114.52514	 -60.63509
 114.69144	 -60.85270
 114.87865	 -61.05979
 115.08605	 -61.25503
 115.31286	 -61.43713
 115.55818	 -61.60487
 115.82106	 -61.75708
 116.10046	 -61.89267
 116.39530	 -62.01059
 116.70441	 -62.10988
 117.02657	 -62.18967
 117.36051	 -62.24915
 117.70491	 -62.28761
 118.05842	 -62.30441
 118.41963	 -62.29900
 118.78712	 -62.27094
 119.15945	 -62.21986
 119.53513	 -62.14550
 119.91270	 -62.04767
 120.29067	 -61.92631
 120.66754	 -61.78142
 121.04185	 -61.61312
 121.41211	 -61.42160
 121.77687	 -61.20715
 122.13472	 -60.97016
 122.48423	 -60.71110
 122.82406	 -60.43052
 123.15286	 -60.12908
 123.46935	 -59.80748
 123.77230	 -59.46653
 124.06052	 -59.10710
 124.33289	 -58.73015
 124.58834	 -58.33669
 124.82587	 -57.92779
 125.04457	 -57.50459
 125.24356	 -57.06830
 125.42208	 -56.62014
 125.57942	 -56.16141
 125.71497	 -55.69344
 125.82819	 -55.21759
 125.91864	 -54.73526
 125.98595	 -54.24787
 126.02985	 -53.75685
 126.05017	 -53.26366
 126.04681	 -52.76976
 126.01977	 -52.27661
 125.96915	 -51.78567
 125.89512	 -51.29840
 125.79796	 -50.81622
 125.67804	 -50.34056
 125.53579	 -49.87280
 125.37175	 -49.41431
 125.18653	 -48.96641
 124.98084	 -48.53038
 124.75545	 -48.10745
 124.51122	 -47.69883
 124.24905	 -47.30563
 123.96995	 -46.92892
 123.67496	 -46.56972
 123.36520	 -46.22896
 123.04185	 -45.90752
 122.70612	 -45.60618
 122.35929	 -45.32567
 122.00266	 -45.06662
 121.63758	 -44.82959
 121.26543	 -44.61505
 120.88761	 -44.42339
 120.50557	 -44.25489
 120.12072	 -44.10978
 119.73454	 -43.98816
 119.34849	 -43.89007
 118.96401	 -43.81545
 118.58256	 -43.76414
 118.20559	 -43.73591
 117.83452	 -43.73041
 117.47076	 -43.74724
 117.11567	 -43.78588
 116.77061	 -43.84575
 116.43687	 -43.92617
 116.11573	 -44.02638
 115.80839	 -44.14555
 115.51601	 -44.28277
 115.23970	 -44.43706
 114.98049	 -44.60737
 114.73937	 -44.79259
 114.51724	 -44.99153
 114.31492	 -45.20296
 114.13316	 -45.42560
 113.97263	 -45.65812
 113.83392	 -45.89914
 113.71752	 -46.14726
 113.62384	 -46.40103
 113.55319	 -46.65898
 113.50579	 -46.91964
 113.48176	 -47.18151
 113.48114	 -47.44307
 113.50385	 -47.70283
 113.54973	 -47.95929
 113.61852	 -48.21096
 113.70986	 -48.45638
 113.82331	 -48.69409
 113.95832	 -48.92270
 114.11426	 -49.14082
 114.29041	 -49.34712
 114.48596	 -49.54033
 114.70004	 -49.71922
 114.93168	 -49.88262
 115.17985	 -50.02942
 115.44345	 -50.15860
 115.72131	 -50.26918
 116.01220	 -50.36030
 116.31486	 -50.43115
 116.62795	 -50.48101
 116.95012	 -50.50926
 117.27995	 -50.51534
 117.61602	 -50.49881
 117.95688	 -50.45932
 118.30104	 -50.39660
 118.64703	 -50.31048
 118.99336	 -50.20089
 119.33853	 -50.06784
 119.68105	 -49.91146
 120.01947	 -49.73195
 120.35232	 -49.52961
 120.67817	 -49.30482
 120.99563	 -49.05808
 121.30333	 -48.78994
 121.59995	 -48.50105
 121.88419	 -48.19214
 122.15483	 -47.86402
 122.41069	 -47.51756
 122.65066	 -47.15373
 122.87367	 -46.77355
 123.07873	 -46.37808
 123.26492	 -45.96848
 123.43140	 -45.54594
 123.57739	 -45.11170
 123.70220	 -44.66706
 123.80522	 -44.21334
 123.88592	 -43.75191
 123.94387	 -43.28416
 123.97870	 -42.81151
 123.99016	 -42.33539
 123.97806	 -41.85727
 123.94233	 -41.37858
 123.88297	 -40.90080
 123.80006	 -40.42538
 123.69381	 -39.95377
 123.56449	 -39.48741
 123.41245	 -39.02770
 123.23815	 -38.57604
 123.04213	 -38.13379
 122.82500	 -37.70226
 122.58748	 -37.28274
 122.33032	 -36.87646
 122.05440	 -36.48461
 121.76063	 -36.10831
 121.45001	 -35.74864
 121.12360	 -35.40661
 120.78251	 -35.08314
 120.42792	 -34.77911
 120.06107	 -34.49531
 119.68321	 -34.23245
 119.29567	 -33.99117
 118.89980	 -33.77202
 118.49699	 -33.57546
 118.08864	 -33.40188
 117.67618	 -33.25157
 117.26107	 -33.12473
 116.84475	 -33.02147
 116.42870	 -32.94181
 116.01437	 -32.88569
 115.60322	 -32.85295
 115.19669	 -32.84333
 114.79620	 -32.85649
 114.40315	 -32.89202
 114.01893	 -32.94940
 113.64486	 -33.02802
 113.28226	 -33.12721
 112.93237	 -33.24620
 112.59641	 -33.38416
 112.27552	 -33.54018
 111.97082	 -33.71326
 111.68333	 -33.90235
 111.41401	 -34.10634
 111.16377	 -34.32405
 110.93342	 -34.55424
 110.72372	 -34.79563
 110.53531	 -35.04690
 110.36878	 -35.30666
 110.22462	 -35.57351
 110.10322	 -35.84602
 110.00491	 -36.12272
 109.92988	 -36.40213
 109.87826	 -36.68276
 109.85008	 -36.96310
 109.84527	 -37.24167
 109.86365	 -37.51695
 109.90497	 -37.78748
 109.96887	 -38.05178
 110.05490	 -38.30842
 110.16251	 -38.55598
 110.29108	 -38.79311
 110.43987	 -39.01845
 110.60809	 -39.23075
 110.79486	 -39.42877
 110.99920	 -39.61134
 111.22008	 -39.77736
 111.45640	 -39.92580
 111.70699	 -40.05570
 111.97062	 -40.16617
 112.24602	 -40.25642
 112.53185	 -40.32573
 112.82674	 -40.37348
 113.12928	 -40.39911
 113.43805	 -40.40219
 113.75158	 -40.38236
 114.06839	 -40.33935
 114.38699	 -40.27301
 114.70589	 -40.18327
 115.02359	 -40.07015
 115.33860	 -39.93377
 115.64946	 -39.77435
 115.95470	 -39.59219
 116.25290	 -39.38768
 116.54265	 -39.16132
 116.82259	 -38.91368
 117.09139	 -38.64542
 117.34777	 -38.35726
 117.59051	 -38.05002
 117.81844	 -37.72460
 118.03042	 -37.38194
 118.22543	 -37.02308
 118.40246	 -36.64911
 118.56061	 -36.26115
 118.69904	 -35.86043
 118.81698	 -35.44817
 118.91374	 -35.02567
 118.98873	 -34.59427
 119.04142	 -34.15532
 119.07138	 -33.71023
 119.07826	 -33.26039
 119.06181	 -32.80726
 119.02185	 -32.35228
 118.95831	 -31.89690
 118.87119	 -31.44258
 118.76060	 -30.99077
 118.62673	 -30.54292
 118.46985	 -30.10046
 118.29034	 -29.66480
 118.08864	 -29.23732
 117.86530	 -28.81939
 117.62094	 -28.41231
 117.35626	 -28.01737
 117.07203	 -27.63581
 116.76913	 -27.26879
 116.44847	 -26.91745
 116.11106	 -26.58287
 115.75795	 -26.26603
 115.39026	 -25.96788
 115.00918	 -25.68929
 114.61593	 -25.43104
 114.21180	 -25.19385
 113.79809	 -24.97834
 113.37617	 -24.78508
 112.94743	 -24.61451
 112.51328	 -24.46702
 112.07516	 -24.34289
 111.63452	 -24.24232
 111.19281	 -24.16542
 110.75151	 -24.11221
 110.31207	 -24.08260
 109.87597	 -24.07644
 109.44462	 -24.09346
 109.01948	 -24.13332
 108.60192	 -24.19558
 108.19334	 -24.27973
 107.79506	 -24.38515
 107.40839	 -24.51116
 107.03458	 -24.65700
 106.67483	 -24.82180
 106.33028	 -25.00467
 106.00205	 -25.20459
 105.69114	 -25.42053
 105.39852	 -25.65135
 105.12508	 -25.89587
 104.87164	 -26.15287
 104.63892	 -26.42105
 104.42759	 -26.69909
 104.23821	 -26.98562
 104.07127	 -27.27924
 103.92716	 -27.57850
 103.80618	 -27.88195
 103.70854	 -28.18812
 103.63436	 -28.49551
 103.58366	 -28.80264
 103.55637	 -29.10801
 103.55232	 -29.41012
 103.57124	 -29.70751
 103.61277	 -29.99870
 103.67647	 -30.28228
 103.76178	 -30.55683
 103.86809	 -30.82099
 103.99466	 -31.07343
 104.14070	 -31.31288
 104.30532	 -31.53811
 104.48755	 -31.74795
 104.68637	 -31.94131
 104.90067	 -32.11716
 105.12927	 -32.27453
 105.37096	 -32.41254
 105.62444	 -32.53039
 105.88839	 -32.62737
 106.16144	 -32.70285
 106.44217	 -32.75628
 106.72915	 -32.78723
 107.02091	 -32.79533
 107.31597	 -32.78034
 107.61283	 -32.74208
 107.91000	 -32.68049
 108.20597	 -32.59561
 108.49926	 -32.48754
 108.78838	 -32.35652
 109.07188	 -32.20286
 109.34832	 -32.02695
 109.61630	 -31.82930
 109.87446	 -31.61047
 110.12146	 -31.37114
 110.35603	 -31.11204
 110.57695	 -30.83399
 110.78303	 -30.53790
 110.97317	 -30.22472
 111.14633	 -29.89549
 111.30152	 -29.55130
 111.43783	 -29.19330
 111.55443	 -28.82268
 111.65056	 -28.44071
 111.72554	 -28.04867
 111.77879	 -27.64790
 111.80977	 -27.23975
 111.81809	 -26.82563
 111.80338	 -26.40694
 111.76540	 -25.98512
 111.70398	 -25.56161
 111.61906	 -25.13787
 111.51065	 -24.71535
 111.37885	 -24.29550
 111.22386	 -23.87975
 111.04596	 -23.46954
 110.84553	 -23.06626
 110.62301	 -22.67131
 110.37895	 -22.28602
 110.11398	 -21.91173
 109.82879	 -21.54969
 109.52416	 -21.20113
 109.20097	 -20.86725
 108.86012	 -20.54916
 108.50262	 -20.24793
 108.12954	 -19.96456
 107.74199	 -19.69999
 107.34116	 -19.45508
 106.92827	 -19.23061
 106.50460	 -19.02731
 106.07149	 -18.84580
 105.63028	 -18.68663
 105.18237	 -18.55027
 104.72918	 -18.43708
 104.27215	 -18.34735
 103.81272	 -18.28128
 103.35238	 -18.23897
 102.89258	 -18.22043
 102.43480	 -18.22558
 101.98050	 -18.25425
 101.53112	 -18.30618
 101.08809	 -18.38102
 100.65281	 -18.47832
 100.22667	 -18.59755
 99.81099	 -18.73811
 99.40708	 -18.89929
 99.01618	 -19.08032
 98.63951	 -19.28035
 98.27820	 -19.49844
 97.93335	 -19.73361
 97.60597	 -19.98479
 97.29702	 -20.25085
 97.00738	 -20.53061
 96.73786	 -20.82284
 96.48919	 -21.12624
 96.26201	 -21.43948
 96.05689	 -21.76120
 95.87430	 -22.08999
 95.71463	 -22.42443
 95.57817	 -22.76305
 95.46513	 -23.10439
 95.37562	 -23.44697
 95.30965	 -23.78929
 95.26716	 -24.12987
 95.24796	 -24.46722
 95.25180	 -24.79989
 95.27831	 -25.12641
 95.32704	 -25.44537
 95.39745	 -25.75536
 95.48892	 -26.05502
 95.60072	 -26.34304
 95.73205	 -26.61814
 95.88204	 -26.87910
 96.04973	 -27.12477
 96.23408	 -27.35404
 96.43399	 -27.56589
 96.64831	 -27.75936
 96.87580	 -27.93356
 97.11519	 -28.08770
 97.36514	 -28.22105
 97.62429	 -28.33300
 97.89123	 -28.42299
 98.16451	 -28.49058
 98.44267	 -28.53541
 98.72423	 -28.55723
 99.00768	 -28.55587
 99.29153	 -28.53127
 99.57427	 -28.48345
 99.85440	 -28.41254
 100.13045	 -28.31875
 100.40094	 -28.20242
 100.66444	 -28.06393
 100.91954	 -27.90379
 101.16487	 -27.72257
 101.39911	 -27.52096
 101.62096	 -27.29970
 101.82920	 -27.05961
 102.02267	 -26.80159
 102.20024	 -26.52663
 102.36087	 -26.23575
 102.50358	 -25.93006
 102.62747	 -25.61070
 102.73172	 -25.27890
 102.81556	 -24.93590
 102.87832	 -24.58299
 102.91942	 -24.22152
 102.93835	 -23.85285
 102.93470	 -23.47837
 102.90813	 -23.09950
 102.85839	 -22.71767
 102.78533	 -22.33432
 102.68889	 -21.95089
 102.56909	 -21.56884
 102.42603	 -21.18961
 102.25992	 -20.81464
 102.07105	 -20.44534
 101.85978	 -20.08311
 101.62658	 -19.72933
 101.37199	 -19.38534
 101.09663	 -19.05244
 100.80121	 -18.73191
 100.48650	 -18.42497
 100.15336	 -18.13280
 99.80271	 -17.85651
 99.43556	 -17.59717
 99.05296	 -17.35577
 98.65602	 -17.13325
 98.24594	 -16.93047
 97.82393	 -16.74823
 97.39128	 -16.58722
 96.94930	 -16.44810
 96.49936	 -16.33140
 96.04284	 -16.23758
 95.58118	 -16.16703
 95.11580	 -16.12003
 94.64817	 -16.09677
 94.17975	 -16.09737
 93.71203	 -16.12183
 93.24647	 -16.17007
 92.78453	 -16.24193
 92.32769	 -16.33713
 91.87735	 -16.45531
 91.43495	 -16.59604
 91.00184	 -16.75878
 90.57939	 -16.94291
 90.16888	 -17.14773
 89.77159	 -17.37245
 89.38869	 -17.61621
 89.02136	 -17.87808
 88.67067	 -18.15705
 88.33764	 -18.45206
 88.02322	 -18.76196
 87.72830	 -19.08556
 87.45367	 -19.42163
 87.20006	 -19.76887
 86.96811	 -20.12594
 86.75837	 -20.49148
 86.57131	 -20.86408
 86.40730	 -21.24231
 86.26665	 -21.62471
 86.14954	 -22.00982
 86.05608	 -22.39615
 85.98628	 -22.78224
 85.94006	 -23.16659
 85.91724	 -23.54773
 85.91755	 -23.92421
 85.94064	 -24.29458
 85.98605	 -24.65743
 86.05325	 -25.01136
 86.14161	 -25.35503
 86.25041	 -25.68714
 86.37887	 -26.00640
 86.52611	 -26.31163
 86.69118	 -26.60165
 86.87306	 -26.87539
 87.07066	 -27.13181
 87.28283	 -27.36996
 87.50834	 -27.58895
 87.74594	 -27.78800
 87.99429	 -27.96638
 88.25205	 -28.12346
 88.51780	 -28.25869
 88.79012	 -28.37163
 89.06753	 -28.46190
 89.34857	 -28.52926
 89.63173	 -28.57352
 89.91552	 -28.59461
 90.19842	 -28.59256
 90.47894	 -28.56749
 90.75559	 -28.51961
 91.02690	 -28.44923
 91.29143	 -28.35677
 91.54777	 -28.24270
 91.79453	 -28.10763
 92.03037	 -27.95221
 92.25402	 -27.77720
 92.46424	 -27.58342
 92.65983	 -27.37180
 92.83970	 -27.14330
 93.00278	 -26.89896
 93.14811	 -26.63990
 93.27476	 -26.36727
 93.38191	 -26.08230
 93.46881	 -25.78624
 93.53478	 -25.48040
 93.57925	 -25.16611
 93.60172	 -24.84476
 93.60176	 -24.51773
 93.57905	 -24.18645
 93.53336	 -23.85234
 93.46454	 -23.51686
 93.37253	 -23.18144
 93.25736	 -22.84754
 93.11915	 -22.51658
 92.95810	 -22.19001
 92.77451	 -21.86923
 92.56875	 -21.55563
 92.34128	 -21.25058
 92.09266	 -20.95541
 91.82350	 -20.67143
 91.53451	 -20.39988
 91.22647	 -20.14198
 90.90023	 -19.89890
 90.55670	 -19.67175
 90.19688	 -19.46158
 89.82182	 -19.26939
 89.43264	 -19.09610
 89.03049	 -18.94257
 88.61661	 -18.80959
 88.19226	 -18.69787
 87.75876	 -18.60804
 87.31745	 -18.54065
 86.86973	 -18.49618
 86.41700	 -18.47499
 85.96070	 -18.47738
 85.50230	 -18.50356
 85.04325	 -18.55364
 84.58504	 -18.62763
 84.12913	 -18.72546
 83.67701	 -18.84697
 83.23011	 -18.99189
 82.78990	 -19.15988
 82.35777	 -19.35049
 81.93513	 -19.56319
 81.52333	 -19.79737
 81.12367	 -20.05231
 80.73742	 -20.32723
 80.36579	 -20.62127
 80.00995	 -20.93348
 79.67098	 -21.26285
 79.34991	 -21.60831
 79.04771	 -21.96870
 78.76524	 -22.34282
 78.50333	 -22.72943
 78.26268	 -23.12722
 78.04395	 -23.53483
 77.84767	 -23.95089
 77.67432	 -24.37399
 77.52427	 -24.80269
 77.39780	 -25.23552
 77.29509	 -25.67101
 77.21625	 -26.10768
 77.16128	 -26.54406
 77.13008	 -26.97865
 77.12247	 -27.40999
 77.13819	 -27.83662
 77.17685	 -28.25711
 77.23801	 -28.67005
 77.32113	 -29.07407
 77.42558	 -29.46782
 77.55065	 -29.85001
 77.69555	 -30.21938
 77.85942	 -30.57474
 78.04131	 -30.91495
 78.24022	 -31.23892
 78.45506	 -31.54563
 78.68470	 -31.83415
 78.92794	 -32.10360
 79.18353	 -32.35318
 79.45017	 -32.58217
 79.72652	 -32.78995
 80.01119	 -32.97596
 80.30277	 -33.13975
 80.59981	 -33.28094
 80.90085	 -33.39928
 81.20440	 -33.49456
 81.50899	 -33.56671
 81.81311	 -33.61574
 82.11527	 -33.64175
 82.41399	 -33.64494
 82.70781	 -33.62561
 82.99527	 -33.58415
 83.27497	 -33.52103
 83.54551	 -33.43683
 83.80555	 -33.33220
 84.05380	 -33.20789
 84.28900	 -33.06472
 84.50996	 -32.90360
 84.71556	 -32.72549
 84.90472	 -32.53145
 85.07646	 -32.32257
 85.22985	 -32.10004
 85.36406	 -31.86506
 85.47831	 -31.61892
 85.57193	 -31.36292
 85.64433	 -31.09842
 85.69500	 -30.82679
 85.72352	 -30.54946
 85.72957	 -30.26784
 85.71291	 -29.98339
 85.67339	 -29.69754
 85.61096	 -29.41177
 85.52566	 -29.12752
 85.41761	 -28.84623
 85.28703	 -28.56934
 85.13421	 -28.29826
 84.95954	 -28.03438
 84.76350	 -27.77906
 84.54663	 -27.53362
 84.30956	 -27.29937
 84.05301	 -27.07753
 83.77775	 -26.86932
 83.48463	 -26.67589
 83.17458	 -26.49834
 82.84858	 -26.33770
 82.50767	 -26.19495
 82.15296	 -26.07101
 81.78562	 -25.96672
 81.40683	 -25.88286
 81.01787	 -25.82013
 80.62003	 -25.77916
 80.21464	 -25.76048
 79.80307	 -25.76457
 79.38672	 -25.79180
 78.96700	 -25.84247
 78.54535	 -25.91680
 78.12323	 -26.01488
 77.70210	 -26.13677
 77.28342	 -26.28239
 76.86865	 -26.45160
 76.45924	 -26.64415
 76.05663	 -26.85971
 75.66223	 -27.09785
 75.27745	 -27.35806
 74.90362	 -27.63974
 74.54209	 -27.94219
 74.19412	 -28.26465
 73.86094	 -28.60626
 73.54373	 -28.96608
 73.24360	 -29.34312
 72.96159	 -29.73628
 72.69868	 -30.14443
 72.45578	 -30.56636
 72.23371	 -31.00081
 72.03320	 -31.44646
 71.85492	 -31.90195
 71.69943	 -32.36589
 71.56720	 -32.83684
 71.45862	 -33.31334
 71.37397	 -33.79391
 71.31344	 -34.27707
 71.27713	 -34.76130
 71.26503	 -35.24511
 71.27706	 -35.72700
 71.31301	 -36.20547
 71.37260	 -36.67908
 71.45545	 -37.14635
 71.56110	 -37.60589
 71.68898	 -38.05631
 71.83847	 -38.49627
 72.00884	 -38.92447
 72.19928	 -39.33967
 72.40892	 -39.74066
 72.63683	 -40.12633
 72.88197	 -40.49560
 73.14329	 -40.84746
 73.41963	 -41.18098
 73.70981	 -41.49531
 74.01260	 -41.78965
 74.32670	 -42.06330
 74.65078	 -42.31564
 74.98350	 -42.54612
 75.32345	 -42.75430
 75.66922	 -42.93980
 76.01936	 -43.10235
 76.37244	 -43.24176
 76.72698	 -43.35794
 77.08152	 -43.45087
 77.43460	 -43.52065
 77.78476	 -43.56745
 78.13055	 -43.59154
 78.47054	 -43.59328
 78.80335	 -43.57313
 79.12758	 -43.53162
 79.44191	 -43.46937
 79.74504	 -43.38710
 80.03572	 -43.28560
 80.31275	 -43.16573
 80.57499	 -43.02845
 80.82137	 -42.87477
 81.05086	 -42.70577
 81.26252	 -42.52261
 81.45549	 -42.32648
 81.62898	 -42.11866
 81.78228	 -41.90044
 81.91477	 -41.67319
 82.02592	 -41.43827
 82.11528	 -41.19713
 82.18251	 -40.95118
 82.22734	 -40.70190
 82.24960	 -40.45075
 82.24924	 -40.19921
 82.22626	 -39.94875
 82.18079	 -39.70085
 82.11303	 -39.45696
 82.02329	 -39.21851
 81.91194	 -38.98692
 81.77947	 -38.76356
 81.62644	 -38.54979
 81.45348	 -38.34690
 81.26131	 -38.15616
 81.05073	 -37.97878
 80.82260	 -37.81591
 80.57785	 -37.66865
 80.31748	 -37.53803
 80.04255	 -37.42503
 79.75416	 -37.33056
 79.45348	 -37.25544
 79.14173	 -37.20043
 78.82014	 -37.16623
 78.49002	 -37.15343
 78.15269	 -37.16257
 77.80949	 -37.19409
 77.46182	 -37.24835
 77.11107	 -37.32564
 76.75866	 -37.42616
 76.40600	 -37.55001
 76.05453	 -37.69722
 75.70569	 -37.86772
 75.36090	 -38.06137
 75.02159	 -38.27794
 74.68915	 -38.51709
 74.36498	 -38.77843
 74.05045	 -39.06146
 73.74688	 -39.36560
 73.45559	 -39.69019
 73.17783	 -40.03449
 72.91482	 -40.39767
 72.66774	 -40.77884
 72.43769	 -41.17703
 72.22573	 -41.59119
 72.03285	 -42.02020
 71.85998	 -42.46289
 71.70795	 -42.91802
 71.57753	 -43.38430
 71.46942	 -43.86038
 71.38420	 -44.34489
 71.32239	 -44.83638
 71.28441	 -45.33341
 71.27058	 -45.83448
 71.28111	 -46.33809
 71.31615	 -46.84271
 71.37571	 -47.34683
 71.45973	 -47.84891
 71.56802	 -48.34744
 71.70032	 -48.84091
 71.85626	 -49.32785
 72.03538	 -49.80679
 72.23712	 -50.27632
 72.46082	 -50.73506
 72.70576	 -51.18168
 72.97112	 -51.61490
 73.25599	 -52.03350
 73.55942	 -52.43632
 73.88035	 -52.82228
 74.21769	 -53.19035
 74.57026	 -53.53960
 74.93685	 -53.86915
 75.31620	 -54.17822
 75.70698	 -54.46611
 76.10786	 -54.73220
 76.51746	 -54.97597
 76.93436	 -55.19698
 77.35714	 -55.39487
 77.78436	 -55.56938
 78.21457	 -55.72034
 78.64632	 -55.84766
 79.07814	 -55.95136
 79.50859	 -56.03153
 79.93623	 -56.08835
 80.35964	 -56.12209
 80.77742	 -56.13311
 81.18818	 -56.12186
 81.59060	 -56.08886
 81.98335	 -56.03470
 82.36518	 -55.96009
 82.73484	 -55.86577
 83.09117	 -55.75258
 83.43304	 -55.62143
 83.75939	 -55.47329
 84.06920	 -55.30921
 84.36155	 -55.13028
 84.63554	 -54.93765
 84.89040	 -54.73256
 85.12539	 -54.51624
 85.33987	 -54.29002
 85.53328	 -54.05523
 85.70513	 -53.81327
 85.85506	 -53.56553
 85.98274	 -53.31346
 86.08797	 -53.05851
 86.17065	 -52.80214
 86.23073	 -52.54584
 86.26829	 -52.29106
 86.28350	 -52.03928
 86.27662	 -51.79195
 86.24798	 -51.55050
 86.19804	 -51.31636
 86.12732	 -51.09090
 86.03644	 -50.87546
 85.92610	 -50.67135
 85.79708	 -50.47981
 85.65024	 -50.30206
 85.48652	 -50.13922
 85.30691	 -49.99239
 85.11249	 -49.86256
 84.90438	 -49.75069
 84.68376	 -49.65763
 84.45187	 -49.58418
 84.20999	 -49.53104
 83.95943	 -49.49884
 83.70155	 -49.48811
 83.43772	 -49.49932
 83.16935	 -49.53282
 82.89784	 -49.58889
 82.62465	 -49.66772
 82.35120	 -49.76942
 82.07894	 -49.89399
 81.80930	 -50.04135
 81.54370	 -50.21133
 81.28356	 -50.40370
 81.03028	 -50.61810
 80.78522	 -50.85412
 80.54973	 -51.11125
 80.32511	 -51.38890
 80.11264	 -51.68642
 79.91355	 -52.00305
 79.72902	 -52.33799
 79.56019	 -52.69035
 79.40813	 -53.05918
 79.27387	 -53.44344
 79.15837	 -53.84206
 79.06252	 -54.25390
 78.98715	 -54.67775
 78.93300	 -55.11236
 78.90076	 -55.55644
 78.89101	 -56.00864
 78.90427	 -56.46759
 78.94097	 -56.93186
 79.00144	 -57.40001
 79.08593	 -57.87059
 79.19461	 -58.34210
 79.32752	 -58.81305
 79.48464	 -59.28195
 79.66583	 -59.74728
 79.87088	 -60.20756
 80.09945	 -60.66130
 80.35113	 -61.10706
 80.62541	 -61.54339
 80.92169	 -61.96890
 81.23925	 -62.38224
 81.57733	 -62.78208
 81.93504	 -63.16718
 82.31145	 -63.53633
 82.70551	 -63.88840
 83.11614	 -64.22232
 83.54216	 -64.53711
 83.98235	 -64.83184
 84.43542	 -65.10569
 84.90003	 -65.35793
 85.37482	 -65.58788
 85.85836	 -65.79501
 86.34922	 -65.97883
 86.84592	 -66.13898
 87.34699	 -66.27518
 87.85092	 -66.38725
 88.35621	 -66.47511
 88.86137	 -66.53877
 89.36492	 -66.57833
 89.86537	 -66.59400
 90.36127	 -66.58606
 90.85121	 -66.55489
 91.33377	 -66.50097
 91.80759	 -66.42483
 92.27137	 -66.32712
 92.72382	 -66.20854
 93.16371	 -66.06987
 93.58988	 -65.91196
 94.00121	 -65.73576
 94.39664	 -65.54222
 94.77519	 -65.33242
 95.13593	 -65.10744
 95.47800	 -64.86844
 95.80063	 -64.61662
 96.10311	 -64.35324
 96.38481	 -64.07958
 96.64517	 -63.79696
 96.88374	 -63.50673
 97.10012	 -63.21028
 97.29401	 -62.90899
 97.46520	 -62.60430
 97.61356	 -62.29763
 97.73904	 -61.99041
 97.84170	 -61.68408
 97.92167	 -61.38008
 97.97917	 -61.07983
 98.01451	 -60.78474
 98.02810	 -60.49621
 98.02042	 -60.21560
 97.99204	 -59.94425
 97.94361	 -59.68345
 97.87588	 -59.43448
 97.78966	 -59.19854
 97.68583	 -58.97679
 97.56537	 -58.77034
 97.42932	 -58.58024
 97.27876	 -58.40746
 97.11486	 -58.25290
 96.93884	 -58.11741
 96.75198	 -58.00174
 96.55557	 -57.90655
 96.35099	 -57.83244
 96.13962	 -57.77991
 95.92289	 -57.74937
 95.70224	 -57.74113
 95.47912	 -57.75543
 95.25502	 -57.79239
 95.03140	 -57.85206
 94.80974	 -57.93439
 94.59152	 -58.03922
 94.37817	 -58.16632
 94.17114	 -58.31535
 93.97184	 -58.48589
 93.78163	 -58.67744
 93.60187	 -58.88940
 93.43385	 -59.12110
 93.27882	 -59.37177
 93.13798	 -59.64060
 93.01249	 -59.92667
 92.90343	 -60.22901
 92.81182	 -60.54659
 92.73863	 -60.87830
 92.68472	 -61.22298
 92.65093	 -61.57944
 92.63798	 -61.94641
 92.64653	 -62.32259
 92.67715	 -62.70664
 92.73035	 -63.09719
 92.80652	 -63.49285
 92.90598	 -63.89217
 93.02897	 -64.29372
 93.17563	 -64.69605
 93.34600	 -65.09768
 93.54005	 -65.49714
 93.75765	 -65.89298
 93.99856	 -66.28373
 94.26249	 -66.66795
 94.54902	 -67.04421
 94.85765	 -67.41113
 95.18782	 -67.76732
 95.53884	 -68.11145
 95.90996	 -68.44225
 96.30036	 -68.75846
 96.70911	 -69.05890
 97.13523	 -69.34244
 97.57766	 -69.60801
 98.03526	 -69.85461
 98.50684	 -70.08131
 98.99115	 -70.28728
 99.48689	 -70.47175
 99.99270	 -70.63403
 100.50719	 -70.77353
 101.02892	 -70.88975
 101.55643	 -70.98228
 102.08825	 -71.05082
 102.62286	 -71.09515
 103.15877	 -71.11514
 103.69445	 -71.11079
 104.22839	 -71.08216
 104.75910	 -71.02944
 105.28509	 -70.95289
 105.80490	 -70.85289
 106.31710	 -70.72988
 106.82030	 -70.58441
 107.31313	 -70.41712
 107.79429	 -70.22873
 108.26253	 -70.02002
 108.71663	 -69.79187
 109.15546	 -69.54522
 109.57793	 -69.28108
 109.98305	 -69.00052
 110.36987	 -68.70467
 110.73752	 -68.39472
 111.08522	 -68.07188
 111.41225	 -67.73745
 111.71800	 -67.39271
 112.00191	 -67.03903
 112.26353	 -66.67777
 112.50247	 -66.31033
 112.71845	 -65.93812
 112.91127	 -65.56256
 113.08081	 -65.18509
 113.22704	 -64.80715
 113.35002	 -64.43016
 113.44989	 -64.05557
 113.52689	 -63.68477
 113.58133	 -63.31918
 113.61362	 -62.96016
 113.62424	 -62.60907
 113.61375	 -62.26723
 113.58280	 -61.93592
 113.53211	 -61.61638
 113.46249	 -61.30982
 113.37481	 -61.01737
 113.27000	 -60.74014
 113.14909	 -60.47915
 113.01314	 -60.23539
 112.86329	 -60.00976
 112.70073	 -59.80309
 112.52670	 -59.61614
 112.34250	 -59.44960
 112.14945	 -59.30408
 111.94894	 -59.18008
 111.74235	 -59.07805
 111.53113	 -58.99833
 111.31672	 -58.94117
 111.10060	 -58.90673
 110.88423	 -58.89508
 110.66911	 -58.90620
 110.45670	 -58.93997
 110.24848	 -58.99618
 110.04590	 -59.07451
 109.85038	 -59.17458
 109.66334	 -59.29589
 109.48615	 -59.43786
 109.32013	 -59.59984
 109.16658	 -59.78107
 109.02672	 -59.98072
 108.90174	 -60.19790
 108.79275	 -60.43162
 108.70082	 -60.68084
 108.62693	 -60.94445
 108.57198	 -61.22127
 108.53682	 -61.51008
 108.52220	 -61.80961
 108.52880	 -62.11853
 108.55719	 -62.43549
 108.60789	 -62.75910
 108.68130	 -63.08792
 108.77774	 -63.42053
 108.89744	 -63.75546
 109.04054	 -64.09124
 109.20708	 -64.42639
 109.39701	 -64.75945
 109.61018	 -65.08893
 109.84638	 -65.41339
 110.10527	 -65.73138
 110.38643	 -66.04148
 110.68936	 -66.34230
 111.01349	 -66.63250
 111.35812	 -66.91074
 111.72251	 -67.17576
 112.10582	 -67.42634
 112.50715	 -67.66130
 112.92551	 -67.87953
 113.35985	 -68.07998
 113.80905	 -68.26167
 114.27193	 -68.42369
 114.74727	 -68.56520
 115.23377	 -68.68545
 115.73011	 -68.78376
 116.23490	 -68.85954
 116.74675	 -68.91229
 117.26421	 -68.94160
 117.78583	 -68.94716
 118.31010	 -68.92873
 118.83555	 -68.88618
 119.36068	 -68.81949
 119.88398	 -68.72870
 120.40396	 -68.61399
 120.91914	 -68.47559
 121.42806	 -68.31386
 121.92930	 -68.12924
 122.42144	 -67.92224
 122.90312	 -67.69349
 123.37303	 -67.44370
 123.82988	 -67.17363
 124.27246	 -66.88417
 124.69961	 -66.57623
 125.11023	 -66.25083
 125.50330	 -65.90905
 125.87786	 -65.55200
 126.23302	 -65.18090
 126.56798	 -64.79696
 126.88201	 -64.40148
 127.17448	 -63.99578
 127.44483	 -63.58123
 127.69259	 -63.15922
 127.91739	 -62.73114
 128.11892	 -62.29845
 128.29698	 -61.86258
 128.45147	 -61.42498
 128.58235	 -60.98710
 128.68970	 -60.55040
 128.77367	 -60.11631
 128.83449	 -59.68626
 128.87250	 -59.26165
 128.88811	 -58.84388
 128.88182	 -58.43429
 128.85419	 -58.03420
 128.80589	 -57.64490
 128.73765	 -57.26762
 128.65028	 -56.90357
 128.54465	 -56.55388
 128.42171	 -56.21963
 128.28248	 -55.90186
 128.12801	 -55.60152
 127.95946	 -55.31952
 127.77799	 -55.05668
 127.58485	 -54.81376
 127.38132	 -54.59143
 127.16872	 -54.39029
 126.94840	 -54.21086
 126.72177	 -54.05357
 126.49023	 -53.91876
 126.25523	 -53.80668
 126.01822	 -53.71752
 125.78066	 -53.65134
 125.54402	 -53.60812
 125.30978	 -53.58776
 125.07939	 -53.59005
 124.85430	 -53.61471
 124.63595	 -53.66135
 124.42573	 -53.72949
 124.22502	 -53.81857
 124.03516	 -53.92793
 123.85744	 -54.05685
 123.69310	 -54.20450
 123.54335	 -54.37000
 123.40932	 -54.55236
 123.29207	 -54.75054
 123.19261	 -54.96344
 123.11188	 -55.18989
 123.05071	 -55.42865
 123.00990	 -55.67845
 122.99012	 -55.93795
 122.99199	 -56.20579
 123.01601	 -56.48056
 123.06261	 -56.76082
 123.13212	 -57.04513
 123.22479	 -57.33199
 123.34074	 -57.61994
 123.48003	 -57.90746
 123.64262	 -58.19307
 123.82835	 -58.47529
 124.03699	 -58.75265
 124.26822	 -59.02368
 124.52160	 -59.28697
 124.79664	 -59.54111
 125.09274	 -59.78474
 125.40921	 -60.01654
 125.74528	 -60.23524
 126.10012	 -60.43961
 126.47281	 -60.62847
 126.86236	 -60.80073
 127.26771	 -60.95535
 127.68774	 -61.09133
 128.12127	 -61.20780
 128.56707	 -61.30391
 129.02385	 -61.37892
 129.49028	 -61.43217
 129.96499	 -61.46308
 130.44659	 -61.47115
 130.93364	 -61.45598
 131.42468	 -61.41727
 131.91825	 -61.35478
 132.41286	 -61.26840
 132.90703	 -61.15809
 133.39927	 -61.02391
 133.88809	 -60.86602
 134.37203	 -60.68466
 134.84965	 -60.48018
 135.31951	 -60.25301
 135.78021	 -60.00366
 136.23041	 -59.73275
 136.66879	 -59.44097
 137.09407	 -59.12910
 137.50503	 -58.79798
 137.90052	 -58.44854
 138.27944	 -58.08179
 138.64074	 -57.69879
 138.98348	 -57.30067
 139.30676	 -56.88860
 139.60976	 -56.46384
 139.89176	 -56.02766
 140.15211	 -55.58139
 140.39025	 -55.12640
 140.60569	 -54.66407
 140.79806	 -54.19584
 140.96705	 -53.72312
 141.11246	 -53.24739
 141.23417	 -52.77009
 141.33215	 -52.29270
 141.40648	 -51.81666
 141.45731	 -51.34344
 141.48488	 -50.87446
 141.48952	 -50.41114
 141.47166	 -49.95488
 141.43180	 -49.50704
 141.37052	 -49.06893
 141.28848	 -48.64186
 141.18643	 -48.22706
 141.06519	 -47.82573
 140.92564	 -47.43901
 140.76874	 -47.06799
 140.59550	 -46.71369
 140.40701	 -46.37707
 140.20440	 -46.05902
 139.98886	 -45.76036
 139.76164	 -45.48185
 139.52402	 -45.22415
 139.27731	 -44.98786
 139.02288	 -44.77348
 138.76212	 -44.58143
 138.49643	 -44.41206
 138.22726	 -44.26561
 137.95604	 -44.14226
 137.68425	 -44.04207
 137.41333	 -43.96502
 137.14476	 -43.91100
 136.87997	 -43.87982
 136.62043	 -43.87118
 136.36754	 -43.88469
 136.12270	 -43.91990
 135.88729	 -43.97623
 135.66263	 -44.05305
 135.45002	 -44.14962
 135.25070	 -44.26513
 135.06586	 -44.39869
 134.89665	 -44.54934
 134.74412	 -44.71604
 134.60930	 -44.89769
 134.49310	 -45.09311
 134.39641	 -45.30108
 134.31998	 -45.52032
 134.26453	 -45.74950
 134.23066	 -45.98726
 134.21889	 -46.23217
 134.22966	 -46.48280
 134.26330	 -46.73770
 134.32007	 -46.99536
 134.40009	 -47.25430
 134.50344	 -47.51302
 134.63006	 -47.77001
 134.77981	 -48.02377
 134.95246	 -48.27283
 135.14767	 -48.51572
 135.36502	 -48.75099
 135.60401	 -48.97725
 135.86402	 -49.19311
 136.14436	 -49.39726
 136.44428	 -49.58840
 136.76291	 -49.76531
 137.09933	 -49.92681
 137.45254	 -50.07180
 137.82147	 -50.19923
 138.20500	 -50.30813
 138.60194	 -50.39759
 139.01105	 -50.46680
 139.43103	 -50.51501
 139.86056	 -50.54156
 140.29825	 -50.54589
 140.74271	 -50.52751
 141.19251	 -50.48601
 141.64619	 -50.42111
 142.10227	 -50.33258
 142.55929	 -50.22032
 143.01576	 -50.08428
 143.47019	 -49.92454
 143.92112	 -49.74127
 144.36708	 -49.53470
 144.80663	 -49.30520
 145.23835	 -49.05318
 145.66086	 -48.77918
 146.07280	 -48.48380
 146.47287	 -48.16774
 146.85980	 -47.83176
 147.23239	 -47.47672
 147.58946	 -47.10354
 147.92994	 -46.71322
 148.25279	 -46.30681
 148.55705	 -45.88545
 148.84183	 -45.45031
 149.10632	 -45.00263
 149.34980	 -44.54369
 149.57160	 -44.07481
 149.77118	 -43.59736
 149.94804	 -43.11273
 150.10180	 -42.62233
 150.23216	 -42.12761
 150.33891	 -41.63002
 150.42194	 -41.13102
 150.48122	 -40.63209
 150.51681	 -40.13467
 150.52888	 -39.64024
 150.51766	 -39.15022
 150.48350	 -38.66604
 150.42681	 -38.18910
 150.34810	 -37.72076
 150.24796	 -37.26235
 150.12706	 -36.81518
 149.98616	 -36.38047
 149.82607	 -35.95944
 149.64768	 -35.55321
 149.45197	 -35.16289
 149.23996	 -34.78949
 149.01273	 -34.43398
 148.77143	 -34.09724
 148.51727	 -33.78008
 148.25147	 -33.48327
 147.97534	 -33.20745
 147.69020	 -32.95321
 147.39741	 -32.72106
 147.09836	 -32.51141
 146.79447	 -32.32461
 146.48717	 -32.16088
 146.17790	 -32.02038
 145.86813	 -31.90319
 145.55932	 -31.80928
 145.25291	 -31.73853
 144.95036	 -31.69074
 144.65310	 -31.66561
 144.36255	 -31.66275
 144.08011	 -31.68170
 143.80712	 -31.72189
 143.54493	 -31.78267
 143.29481	 -31.86333
 143.05800	 -31.96304
 142.83569	 -32.08092
 142.62902	 -32.21601
 142.43905	 -32.36728
 142.26678	 -32.53361
 142.11314	 -32.71385
 141.97901	 -32.90677
 141.86515	 -33.11110
 141.77226	 -33.32550
 141.70096	 -33.54862
 141.65176	 -33.77903
 141.62511	 -34.01530
 141.62134	 -34.25597
 141.64070	 -34.49955
 141.68334	 -34.74454
 141.74931	 -34.98943
 141.83856	 -35.23272
 141.95096	 -35.47290
 142.08627	 -35.70849
 142.24417	 -35.93802
 142.42421	 -36.16004
 142.62590	 -36.37313
 142.84862	 -36.57592
 143.09167	 -36.76707
 143.35429	 -36.94529
 143.63562	 -37.10936
 143.93471	 -37.25808
 144.25058	 -37.39035
 144.58214	 -37.50513
 144.92825	 -37.60143
 145.28773	 -37.67836
 145.65931	 -37.73509
 146.04171	 -37.77090
 146.43358	 -37.78511
 146.83355	 -37.77717
 147.24020	 -37.74660
 147.65210	 -37.69300
 148.06779	 -37.61608
 148.48579	 -37.51564
 148.90464	 -37.39156
 149.32284	 -37.24383
 149.73892	 -37.07251
 150.15140	 -36.87779
 150.55882	 -36.65992
 150.95975	 -36.41925
 151.35278	 -36.15622
 151.73652	 -35.87136
 152.10963	 -35.56528
 152.47081	 -35.23868
 152.81880	 -34.89233
 153.15240	 -34.52708
 153.47045	 -34.14387
 153.77187	 -33.74369
 154.05564	 -33.32759
 154.32080	 -32.89670
 154.56648	 -32.45220
 154.79185	 -31.99532
 154.99620	 -31.52735
 155.17888	 -31.04960
 155.33933	 -30.56343
 155.47708	 -30.07024
 155.59173	 -29.57144
 155.68300	 -29.06847
 155.75066	 -28.56279
 155.79462	 -28.05585
 155.81483	 -27.54913
 155.81138	 -27.04408
 155.78442	 -26.54216
 155.73419	 -26.04482
 155.66103	 -25.55347
 155.56538	 -25.06952
 155.44773	 -24.59433
 155.30868	 -24.12924
 155.14892	 -23.67554
 154.96918	 -23.23447
 154.77030	 -22.80725
 154.55318	 -22.39500
 154.31879	 -21.99883
 154.06817	 -21.61974
 153.80240	 -21.25870
 153.52264	 -20.91660
 153.23009	 -20.59425
 152.92601	 -20.29239
 152.61168	 -20.01168
 152.28845	 -19.75270
 151.95767	 -19.51595
 151.62075	 -19.30185
 151.27910	 -19.11070
 150.93415	 -18.94276
 150.58736	 -18.79817
 150.24018	 -18.67699
 149.89407	 -18.57919
 149.55049	 -18.50464
 149.21088	 -18.45314
 148.87667	 -18.42438
 148.54928	 -18.41797
 148.23009	 -18.43343
 147.92046	 -18.47020
 147.62171	 -18.52763
 147.33512	 -18.60498
 147.06191	 -18.70146
 146.80329	 -18.81616
 146.56036	 -18.94812
 146.33419	 -19.09631
 146.12578	 -19.25963
 145.93606	 -19.43691
 145.76588	 -19.62694
 145.61602	 -19.82844
 145.48716	 -20.04008
 145.37993	 -20.26049
 145.29484	 -20.48828
 145.23232	 -20.72199
 145.19271	 -20.96017
 145.17626	 -21.20134
 145.18311	 -21.44399
 145.21332	 -21.68662
 145.26684	 -21.92771
 145.34353	 -22.16578
 145.44316	 -22.39932
 145.56538	 -22.62686
 145.70979	 -22.84696
 145.87584	 -23.05820
 146.06295	 -23.25920
 146.27040	 -23.44861
 146.49743	 -23.62514
 146.74316	 -23.78756
 147.00666	 -23.93470
 147.28692	 -24.06542
 147.58286	 -24.17869
 147.89333	 -24.27353
 148.21713	 -24.34903
 148.55301	 -24.40439
 148.89966	 -24.43886
 149.25573	 -24.45178
 149.61984	 -24.44260
 149.99056	 -24.41084
 150.36647	 -24.35612
 150.74609	 -24.27814
 151.12796	 -24.17671
 151.51058	 -24.05172
 151.89248	 -23.90317
 152.27216	 -23.73113
 152.64817	 -23.53578
 153.01904	 -23.31739
 153.38333	 -23.07632
 153.73964	 -22.81301
 154.08659	 -22.52801
 154.42284	 -22.22192
 154.74710	 -21.89546
 155.05810	 -21.54940
 155.35466	 -21.18460
 155.63563	 -20.80199
 155.89994	 -20.40256
 156.14655	 -19.98738
 156.37454	 -19.55758
 156.58301	 -19.11433
 156.77118	 -18.65887
 156.93832	 -18.19247
 157.08379	 -17.71647
 157.20704	 -17.23220
 157.30759	 -16.74108
 157.38507	 -16.24450
 157.43918	 -15.74391
 157.46971	 -15.24076
 157.47656	 -14.73651
 157.45971	 -14.23262
 157.41922	 -13.73056
 157.35525	 -13.23178
 157.26806	 -12.73773
 157.15798	 -12.24982
 157.02545	 -11.76945
 156.87098	 -11.29799
 156.69516	 -10.83678
 156.49867	 -10.38710
 156.28228	 -9.95021
 156.04681	 -9.52731
 155.79317	 -9.11953
 155.52233	 -8.72796
 155.23533	 -8.35363
 154.93328	 -7.99750
 154.61733	 -7.66043
 154.28869	 -7.34326
 153.94861	 -7.04672
 153.59841	 -6.77145
 153.23940	 -6.51804
 152.87298	 -6.28699
 152.50053	 -6.07868
 152.12348	 -5.89345
 151.74326	 -5.73153
 151.36133	 -5.59305
 150.97915	 -5.47806
 150.59817	 -5.38654
 150.21986	 -5.31834
 149.84565	 -5.27325
 149.47697	 -5.25096
 149.11524	 -5.25107
 148.76184	 -5.27309
 148.41812	 -5.31647
 148.08539	 -5.38053
 147.76494	 -5.46455
 147.45798	 -5.56771
 147.16569	 -5.68912
 146.88919	 -5.82781
 146.62954	 -5.98275
 146.38773	 -6.15283
 146.16468	 -6.33689
 145.96124	 -6.53372
 145.77817	 -6.74203
 145.61617	 -6.96051
 145.47584	 -7.18778
 145.35770	 -7.42245
 145.26217	 -7.66308
 145.18959	 -7.90821
 145.14020	 -8.15635
 145.11415	 -8.40601
 145.11149	 -8.65568
 145.13216	 -8.90386
 145.17604	 -9.14905
 145.24287	 -9.38975
 145.33233	 -9.62451
 145.44398	 -9.85185
 145.57731	 -10.07038
 145.73169	 -10.27870
 145.90644	 -10.47547
 146.10077	 -10.65941
 146.31382	 -10.82928
 146.54464	 -10.98389
 146.79221	 -11.12212
 147.05545	 -11.24294
 147.33321	 -11.34535
 147.62429	 -11.42848
 147.92741	 -11.49148
 148.24127	 -11.53364
 148.56452	 -11.55429
 148.89577	 -11.55287
 149.23358	 -11.52893
 149.57652	 -11.48206
 149.92311	 -11.41200
 150.27189	 -11.31854
 150.62135	 -11.20159
 150.97001	 -11.06115
 151.31639	 -10.89730
 151.65901	 -10.71023
 151.99642	 -10.50022
 152.32718	 -10.26763
 152.64988	 -10.01291
 152.96315	 -9.73662
 153.26565	 -9.43936
 153.55609	 -9.12187
 153.83322	 -8.78491
 154.09585	 -8.42936
 154.34285	 -8.05614
 154.57313	 -7.66627
 154.78570	 -7.26080
 154.97960	 -6.84087
 155.15397	 -6.40765
 155.30803	 -5.96238
 155.44105	 -5.50635
 155.55240	 -5.04086
 155.64153	 -4.56729
 155.70799	 -4.08701
 155.75139	 -3.60144
 155.77144	 -3.11202
 155.76796	 -2.62020
 155.74082	 -2.12743
 155.69002	 -1.63518
 155.61563	 -1.14490
 155.51781	 -0.65805
 155.39682	 -0.17608
 155.25299	  0.29961
 155.08677	  0.76761
 154.89867	  1.22656
 154.68929	  1.67513
 154.45931	  2.11202
 154.20949	  2.53598
 153.94067	  2.94583
 153.65376	  3.34041
 153.34974	  3.71865
 153.02965	  4.07952
 152.69459	  4.42207
 152.34574	  4.74541
 151.98429	  5.04874
 151.61153	  5.33132
 151.22874	  5.59250
 150.83728	  5.83172
 150.43851	  6.04847
 150.03385	  6.24236
 149.62472	  6.41309
 149.21256	  6.56041
 148.79882	  6.68421
 148.38497	  6.78444
 147.97247	  6.86113
 147.56278	  6.91444
 147.15733	  6.94458
 146.75756	  6.95188
 146.36487	  6.93674
 145.98065	  6.89965
 145.60624	  6.84118
 145.24296	  6.76201
 144.89207	  6.66287
 144.55480	  6.54458
 144.23232	  6.40804
 143.92573	  6.25421
 143.63609	  6.08414
 143.36438	  5.89893
 143.11152	  5.69974
 142.87834	  5.48780
 142.66562	  5.26438
 142.47403	  5.03079
 142.30416	  4.78841
 142.15654	  4.53864
 142.03159	  4.28290
 141.92963	  4.02266
 141.85089	  3.75940
 141.79554	  3.49460
 141.76360	  3.22977
 141.75503	  2.96642
 141.76969	  2.70603
 141.80733	  2.45011
 141.86762	  2.20011
 141.95012	  1.95748
 142.05432	  1.72364
 142.17960	  1.49998
 142.32526	  1.28782
 142.49052	  1.08847
 142.67449	  0.90315
 142.87625	  0.73306
 143.09477	  0.57930
 143.32897	  0.44293
 143.57768	  0.32492
 143.83970	  0.22616
 144.11375	  0.14749
 144.39854	  0.08962
 144.69268	  0.05322
 144.99479	  0.03884
 145.30345	  0.04695
 145.61719	  0.07792
 145.93454	  0.13205
 146.25403	  0.20951
 146.57415	  0.31039
 146.89342	  0.43470
 147.21035	  0.58234
 147.52346	  0.75312
 147.83130	  0.94676
 148.13242	  1.16287
 148.42543	  1.40101
 148.70894	  1.66061
 148.98162	  1.94105
 149.24218	  2.24161
 149.48939	  2.56149
 149.72204	  2.89983
 149.93901	  3.25569
 150.13924	  3.62806
 150.32172	  4.01586
 150.48551	  4.41797
 150.62975	  4.83320
 150.75367	  5.26032
 150.85655	  5.69804
 150.93777	  6.14505
 150.99678	  6.59998
 151.03313	  7.06144
 151.04646	  7.52803
 151.03647	  7.99831
 151.00298	  8.47084
 150.94589	  8.94415
 150.86518	  9.41679
 150.76093	  9.88731
 150.63331	 10.35424
 150.48259	 10.81616
 150.30910	 11.27165
 150.11328	 11.71931
 149.89565	 12.15778
 149.65682	 12.58573
 149.39747	 13.00188
 149.11836	 13.40497
 148.82034	 13.79380
 148.50431	 14.16725
 148.17126	 14.52423
 147.82224	 14.86372
 147.45835	 15.18476
 147.08076	 15.48648
 146.69069	 15.76807
 146.28941	 16.02880
 145.87822	 16.26802
 145.45847	 16.48515
 145.03155	 16.67973
 144.59886	 16.85134
 144.16183	 16.99970
 143.72190	 17.12456
 143.28055	 17.22582
 142.83922	 17.30342
 142.39938	 17.35743
 141.96250	 17.38798
 141.53001	 17.39532
 141.10334	 17.37976
 140.68391	 17.34173
 140.27309	 17.28171
 139.87222	 17.20030
 139.48263	 17.09816
 139.10556	 16.97604
 138.74224	 16.83477
 138.39383	 16.67525
 138.06144	 16.49845
 137.74611	 16.30542
 137.44882	 16.09725
 137.17047	 15.87513
 136.91191	 15.64027
 136.67387	 15.39394
 136.45705	 15.13746
 136.26203	 14.87220
 136.08932	 14.59956
 135.93932	 14.32097
 135.81237	 14.03788
 135.70870	 13.75176
 135.62845	 13.46411
 135.57165	 13.17642
 135.53826	 12.89019
 135.52813	 12.60691
 135.54101	 12.32807
 135.57657	 12.05512
 135.63438	 11.78952
 135.71390	 11.53268
 135.81453	 11.28596
 135.93557	 11.05072
 136.07623	 10.82823
 136.23563	 10.61974
 136.41284	 10.42643
 136.60684	 10.24940
 136.81652	 10.08970
 137.04075	  9.94832
 137.27830	  9.82615
 137.52790	  9.72400
 137.78823	  9.64262
 138.05794	  9.58264
 138.33562	  9.54463
 138.61983	  9.52906
 138.90913	  9.53629
 139.20203	  9.56661
 139.49704	  9.62021
 139.79267	  9.69716
 140.08743	  9.79747
 140.37981	  9.92102
 140.66835	 10.06764
 140.95158	 10.23702
 141.22805	 10.42879
 141.49637	 10.64247
 141.75516	 10.87751
 142.00309	 11.13327
 142.23886	 11.40903
 142.46123	 11.70398
 142.66903	 12.01725
 142.86111	 12.34789
 143.03643	 12.69489
 143.19399	 13.05718
 143.33284	 13.43361
 143.45215	 13.82300
 143.55114	 14.22410
 143.62909	 14.63565
 143.68541	 15.05631
 143.71955	 15.48472
 143.73106	 15.91950
 143.71958	 16.35924
 143.68484	 16.80250
 143.62665	 17.24784
 143.54492	 17.69381
 143.43964	 18.13894
 143.31089	 18.58180
 143.15885	 19.02093
 142.98378	 19.45490
 142.78603	 19.88229
 142.56604	 20.30172
 142.32433	 20.71183
 142.06150	 21.11128
 141.77825	 21.49880
 141.47534	 21.87314
 141.15360	 22.23311
 140.81396	 22.57757
 140.45740	 22.90545
 140.08497	 23.21571
 139.69778	 23.50742
 139.29699	 23.77970
 138.88383	 24.03173
 138.45957	 24.26279
 138.02552	 24.47223
 137.58303	 24.65949
 137.13349	 24.82409
 136.67830	 24.96563
 136.21891	 25.08381
 135.75677	 25.17841
 135.29332	 25.24931
 134.83006	 25.29648
 134.36843	 25.31998
 133.90990	 25.31995
 133.45591	 25.29665
 133.00791	 25.25040
 132.56729	 25.18161
 132.13544	 25.09081
 131.71371	 24.97858
 131.30339	 24.84559
 130.90575	 24.69261
 130.52200	 24.52046
 130.15331	 24.33006
 129.80078	 24.12238
 129.46543	 23.89848
 129.14825	 23.65945
 128.85013	 23.40648
 128.57191	 23.14078
 128.31432	 22.86364
 128.07803	 22.57636
 127.86364	 22.28033
 127.67163	 21.97692
 127.50242	 21.66757
 127.35632	 21.35373
 127.23356	 21.03687
 127.13427	 20.71848
 127.05850	 20.40004
 127.00618	 20.08304
 126.97716	 19.76898
 126.97121	 19.45932
 126.98797	 19.15553
 127.02702	 18.85905
 127.08784	 18.57127
 127.16980	 18.29358
 127.27222	 18.02730
 127.39430	 17.77372
 127.53519	 17.53407
 127.69392	 17.30953
 127.86950	 17.10121
 128.06082	 16.91015
 128.26674	 16.73734
 128.48603	 16.58366
 128.71743	 16.44993
 128.95963	 16.33689
 129.21124	 16.24519
 129.47089	 16.17538
 129.73712	 16.12794
 130.00848	 16.10323
 130.28348	 16.10154
 130.56065	 16.12304
 130.83846	 16.16783
 131.11544	 16.23589
 131.39006	 16.32712
 131.66087	 16.44133
 131.92638	 16.57821
 132.18516	 16.73738
 132.43579	 16.91837
 132.67690	 17.12061
 132.90715	 17.34346
 133.12526	 17.58618
 133.32998	 17.84798
 133.52012	 18.12796
 133.69457	 18.42518
 133.85227	 18.73860
 133.99221	 19.06716
 134.11348	 19.40971
 134.21523	 19.76506
 134.29669	 20.13196
 134.35716	 20.50913
 134.39603	 20.89524
 134.41279	 21.28893
 134.40698	 21.68882
 134.37825	 22.09349
 134.32634	 22.50152
 134.25106	 22.91146
 134.15233	 23.32186
 134.03014	 23.73128
 133.88460	 24.13825
 133.71586	 24.54135
 133.52421	 24.93915
 133.31000	 25.33023
 133.07366	 25.71322
 132.81572	 26.08675
 132.53678	 26.44951
 132.23754	 26.80021
 131.91876	 27.13763
 131.58128	 27.46056
 131.22602	 27.76788
 130.85396	 28.05851
 130.46614	 28.33143
 130.06368	 28.58569
 129.64775	 28.82042
 129.21956	 29.03482
 128.78039	 29.22814
 128.33156	 29.39976
 127.87440	 29.54909
 127.41033	 29.67566
 126.94073	 29.77908
 126.46706	 29.85905
 125.99077	 29.91535
 125.51333	 29.94786
 125.03620	 29.95654
 124.56085	 29.94147
 124.08876	 29.90280
 123.62137	 29.84077
 123.16013	 29.75571
 122.70643	 29.64807
 122.26167	 29.51834
 121.82718	 29.36713
 121.40429	 29.19512
 120.99425	 29.00308
 120.59827	 28.79185
 120.21751	 28.56234
 119.85307	 28.31553
 119.50599	 28.05250
 119.17722	 27.77434
 118.86767	 27.48224
 118.57816	 27.17742
 118.30942	 26.86117
 118.06212	 26.53481
 117.83683	 26.19969
 117.63405	 25.85722
 117.45416	 25.50883
 117.29749	 25.15595
 117.16426	 24.80007
 117.05458	 24.44265
 116.96850	 24.08517
 116.90596	 23.72914
 116.86679	 23.37601
 116.85075	 23.02727
 116.85751	 22.68436
 116.88663	 22.34871
 116.93758	 22.02171
 117.00976	 21.70474
 117.10248	 21.39912
 117.21494	 21.10611
 117.34629	 20.82696
 117.49559	 20.56282
 117.66183	 20.31482
 117.84393	 20.08398
 118.04073	 19.87129
 118.25103	 19.67763
 118.47356	 19.50383
 118.70701	 19.35062
 118.95002	 19.21865
 119.20119	 19.10848
 119.45909	 19.02058
 119.72225	 18.95533
 119.98921	 18.91300
 120.25845	 18.89379
 120.52849	 18.89778
 120.79781	 18.92496
 121.06492	 18.97523
 121.32832	 19.04840
 121.58655	 19.14416
 121.83817	 19.26213
 122.08174	 19.40184
 122.31590	 19.56272
 122.53930	 19.74411
 122.75064	 19.94528
 122.94868	 20.16542
 123.13224	 20.40365
 123.30019	 20.65899
 123.45147	 20.93042
 123.58507	 21.21686
 123.70010	 21.51715
 123.79569	 21.83010
 123.87107	 22.15446
 123.92557	 22.48893
 123.95858	 22.83219
 123.96957	 23.18287
 123.95811	 23.53958
 123.92386	 23.90092
 123.86655	 24.26545
 123.78601	 24.63173
 123.68217	 24.99832
 123.55503	 25.36377
 123.40468	 25.72663
 123.23131	 26.08546
 123.03519	 26.43886
 122.81668	 26.78541
 122.57622	 27.12375
 122.31433	 27.45252
 122.03163	 27.77041
 121.72881	 28.07614
 121.40662	 28.36850
 121.06590	 28.64629
 120.70757	 28.90839
 120.33261	 29.15373
 119.94206	 29.38129
 119.53702	 29.59014
 119.11867	 29.77939
 118.68821	 29.94823
 118.24692	 30.09595
 117.79610	 30.22190
 117.33710	 30.32550
 116.87132	 30.40628
 116.40015	 30.46384
 115.92505	 30.49787
 115.44746	 30.50816
 114.96886	 30.49459
 114.49071	 30.45711
 114.01450	 30.39579
 113.54169	 30.31079
 113.07374	 30.20234
 112.61210	 30.07079
 112.15818	 29.91657
 111.71336	 29.74018
 111.27901	 29.54224
 110.85644	 29.32343
 110.44692	 29.08452
 110.05166	 28.82636
 109.67182	 28.54987
 109.30851	 28.25606
 108.96277	 27.94597
 108.63555	 27.62075
 108.32775	 27.28156
 108.04020	 26.92966
 107.77362	 26.56632
 107.52867	 26.19288
 107.30592	 25.81070
 107.10586	 25.42119
 106.92888	 25.02577
 106.77528	 24.62591
 106.64528	 24.22305
 106.53898	 23.81868
 106.45643	 23.41428
 106.39755	 23.01132
 106.36218	 22.61129
 106.35007	 22.21564
 106.36087	 21.82581
 106.39417	 21.44322
 106.44942	 21.06926
 106.52603	 20.70528
 106.62330	 20.35259
 106.74046	 20.01247
 106.87665	 19.68612
 107.03095	 19.37471
 107.20234	 19.07934
 107.38977	 18.80105
 107.59209	 18.54080
 107.80811	 18.29948
 108.03658	 18.07790
 108.27619	 17.87682
 108.52560	 17.69686
 108.78343	 17.53861
 109.04824	 17.40252
 109.31859	 17.28900
 109.59302	 17.19831
 109.87002	 17.13066
 110.14811	 17.08614
 110.42578	 17.06476
 110.70153	 17.06642
 110.97387	 17.09093
 111.24133	 17.13800
 111.50246	 17.20725
 111.75584	 17.29822
 112.00007	 17.41034
 112.23380	 17.54295
 112.45575	 17.69534
 112.66464	 17.86668
 112.85928	 18.05608
 113.03855	 18.26258
 113.20137	 18.48515
 113.34673	 18.72269
 113.47373	 18.97404
 113.58149	 19.23801
 113.66925	 19.51333
 113.73632	 19.79870
 113.78210	 20.09278
 113.80607	 20.39421
 113.80779	 20.70158
 113.78693	 21.01348
 113.74322	 21.32848
 113.67651	 21.64512
 113.58672	 21.96197
 113.47386	 22.27756
 113.33803	 22.59047
 113.17944	 22.89925
 112.99835	 23.20250
 112.79514	 23.49882
 112.57025	 23.78683
 112.32420	 24.06521
 112.05762	 24.33265
 111.77119	 24.58788
 111.46567	 24.82970
 111.14190	 25.05692
 110.80079	 25.26844
 110.44331	 25.46318
 110.07050	 25.64016
 109.68345	 25.79843
 109.28333	 25.93712
 108.87133	 26.05545
 108.44872	 26.15267
 108.01678	 26.22816
 107.57686	 26.28133
 107.13034	 26.31172
 106.67861	 26.31891
 106.22311	 26.30260
 105.76528	 26.26256
 105.30658	 26.19866
 104.84849	 26.11086
 104.39247	 25.99921
 103.94000	 25.86385
 103.49253	 25.70502
 103.05152	 25.52305
 102.61838	 25.31834
 102.19451	 25.09142
 101.78129	 24.84288
 101.38002	 24.57341
 100.99199	 24.28376
 100.61844	 23.97479
 100.26053	 23.64743
 99.91939	 23.30268
 99.59605	 22.94159
 99.29149	 22.56531
 99.00663	 22.17504
 98.74228	 21.77202
 98.49919	 21.35754
 98.27802	 20.93296
 98.07933	 20.49966
 97.90363	 20.05905
 97.75128	 19.61257
 97.62261	 19.16169
 97.51780	 18.70788
 97.43698	 18.25264
 97.38016	 17.79744
 97.34726	 17.34377
 97.33812	 16.89311
 97.35247	 16.44692
 97.38997	 16.00665
 97.45016	 15.57369
 97.53253	 15.14945
 97.63646	 14.73525
 97.76125	 14.33241
 97.90612	 13.94219
 98.07024	 13.56577
 98.25266	 13.20432
 98.45240	 12.85893
 98.66839	 12.53061
 98.89951	 12.22032
 99.14459	 11.92895
 99.40239	 11.65730
 99.67162	 11.40611
 99.95097	 11.17601
 100.23906	 10.96757
 100.53450	 10.78127
 100.83586	 10.61750
 101.14169	 10.47655
 101.45053	 10.35863
 101.76090	 10.26385
 102.07131	 10.19222
 102.38029	 10.14368
 102.68635	 10.11804
 102.98804	 10.11505
 103.28390	 10.13434
 103.57252	 10.17546
 103.85251	 10.23788
 104.12251	 10.32096
 104.38122	 10.42400
 104.62738	 10.54618
 104.85977	 10.68665
 105.07725	 10.84444
 105.27872	 11.01853
 105.46318	 11.20783
 105.62968	 11.41119
 105.77734	 11.62740
 105.90538	 11.85520
 106.01310	 12.09329
 106.09987	 12.34030
 106.16516	 12.59487
 106.20852	 12.85558
 106.22961	 13.12100
 106.22817	 13.38969
 106.20402	 13.66017
 106.15708	 13.93099
 106.08739	 14.20068
 105.99503	 14.46779
 105.88021	 14.73088
 105.74322	 14.98852
 105.58442	 15.23932
 105.40427	 15.48189
 105.20332	 15.71490
 104.98218	 15.93706
 104.74155	 16.14710
 104.48221	 16.34381
 104.20499	 16.52603
 103.91080	 16.69266
 103.60062	 16.84265
 103.27550	 16.97501
 102.93651	 17.08883
 102.58481	 17.18325
 102.22160	 17.25748
 101.84811	 17.31083
 101.46563	 17.34265
 101.07549	 17.35240
 100.67903	 17.33960
 100.27764	 17.30385
 99.87273	 17.24486
 99.46571	 17.16239
 99.05802	 17.05630
 98.65112	 16.92657
 98.24646	 16.77321
 97.84548	 16.59636
 97.44962	 16.39625
 97.06032	 16.17317
 96.67900	 15.92754
 96.30703	 15.65983
 95.94579	 15.37062
 95.59659	 15.06056
 95.26072	 14.73041
 94.93943	 14.38099
 94.63389	 14.01321
 94.34524	 13.62804
 94.07454	 13.22655
 93.82280	 12.80985
 93.59094	 12.37913
 93.37981	 11.93564
 93.19019	 11.48068
 93.02276	 11.01559
 92.87811	 10.54178
 92.75675	 10.06067
 92.65909	  9.57372
 92.58546	  9.08242
 92.53606	  8.58826
 92.51103	  8.09275
 92.51038	  7.59742
 92.53405	  7.10377
 92.58186	  6.61331
 92.65354	  6.12752
 92.74874	  5.64786
 92.86700	  5.17578
 93.00777	  4.71267
 93.17043	  4.25990
 93.35427	  3.81877
 93.55848	  3.39056
 93.78221	  2.97647
 94.02450	  2.57765
 94.28434	  2.19519
 94.56067	  1.83011
 94.85235	  1.48334
 95.15819	  1.15578
 95.47695	  0.84820
 95.80737	  0.56133
 96.14810	  0.29579
 96.49781	  0.05215
 96.85509	 -0.16913
 97.21856	 -0.36768
 97.58677	 -0.54321
 97.95829	 -0.69550
 98.33167	 -0.82446
 98.70545	 -0.93005
 99.07817	 -1.01235
 99.44840	 -1.07151
 99.81469	 -1.10778
 100.17564	 -1.12149
 100.52985	 -1.11306
 100.87594	 -1.08300
 101.21260	 -1.03190
 101.53852	 -0.96045
 101.85245	 -0.86939
 102.15319	 -0.75957
 102.43959	 -0.63189
 102.71056	 -0.48733
 102.96507	 -0.32694
 103.20216	 -0.15185
 103.42093	  0.03678
 103.62058	  0.23771
 103.80037	  0.44965
 103.95964	  0.67130
 104.09783	  0.90126
 104.21447	  1.13815
 104.30915	  1.38053
 104.38159	  1.62695
 104.43158	  1.87594
 104.45901	  2.12602
 104.46388	  2.37570
 104.44625	  2.62351
 104.40631	  2.86798
 104.34433	  3.10766
 104.26066	  3.34110
 104.15575	  3.56692
 104.03014	  3.78372
 103.88445	  3.99020
 103.71939	  4.18505
 103.53573	  4.36705
 103.33433	  4.53500
 103.11611	  4.68779
 102.88207	  4.82434
 102.63326	  4.94368
 102.37078	  5.04486
 102.09582	  5.12704
 101.80956	  5.18943
 101.51328	  5.23133
 101.20826	  5.25213
 100.89583	  5.25128
 100.57735	  5.22832
 100.25418	  5.18288
 99.92775	  5.11467
 99.59944	  5.02348
 99.27069	  4.90920
 98.94293	  4.77179
 98.61757	  4.61131
 98.29604	  4.42789
 97.97976	  4.22176
 97.67011	  3.99324
 97.36847	  3.74271
 97.07621	  3.47065
 96.79463	  3.17763
 96.52505	  2.86428
 96.26870	  2.53133
 96.02680	  2.17958
 95.80052	  1.80988
 95.59096	  1.42320
 95.39918	  1.02054
 95.22616	  0.60298
 95.07285	  0.17168
 94.94010	 -0.27216
 94.82868	 -0.72729
 94.73930	 -1.19238
 94.67258	 -1.66609
 94.62907	 -2.14701
 94.60920	 -2.63370
 94.61334	 -3.12471
 94.64173	 -3.61853
 94.69456	 -4.11366
 94.77188	 -4.60859
 94.87366	 -5.10178
 94.99977	 -5.59172
 95.14998	 -6.07690
 95.32397	 -6.55583
 95.52130	 -7.02702
 95.74145	 -7.48905
 95.98380	 -7.94050
 96.24765	 -8.38002
 96.53221	 -8.80630
 96.83660	 -9.21809
 97.15986	 -9.61419
 97.50096	 -9.99347
 97.85880	 -10.35489
 98.23222	 -10.69747
 98.62001	 -11.02029
 99.02088	 -11.32256
 99.43352	 -11.60354
 99.85658	 -11.86257
 100.28865	 -12.09912
 100.72832	 -12.31271
 101.17414	 -12.50298
 101.62467	 -12.66964
 102.07842	 -12.81251
 102.53394	 -12.93149
 102.98975	 -13.02658
 103.44438	 -13.09787
 103.89640	 -13.14553
 104.34436	 -13.16982
 104.78685	 -13.17111
 105.22250	 -13.14981
 105.64996	 -13.10646
 106.06790	 -13.04165
 106.47506	 -12.95604
 106.87020	 -12.85040
 107.25216	 -12.72555
 107.61980	 -12.58237
 107.97206	 -12.42182
 108.30792	 -12.24493
 108.62645	 -12.05277
 108.92676	 -11.84649
 109.20805	 -11.62726
 109.46959	 -11.39632
 109.71072	 -11.15496
 109.93086	 -10.90449
 110.12951	 -10.64626
 110.30628	 -10.38167
 110.46082	 -10.11212
 110.59290	 -9.83904
 110.70237	 -9.56387
 110.78918	 -9.28808
 110.85336	 -9.01311
 110.89503	 -8.74042
 110.91441	 -8.47147
 110.91180	 -8.20767
 110.88761	 -7.95046
 110.84232	 -7.70121
 110.77651	 -7.46128
 110.69085	 -7.23199
 110.58607	 -7.01461
 110.46300	 -6.81037
 110.32255	 -6.62044
 110.16569	 -6.44593
 109.99346	 -6.28789
 109.80698	 -6.14729
 109.60741	 -6.02505
 109.39598	 -5.92199
 109.17396	 -5.83885
 108.94267	 -5.77630
 108.70345	 -5.73493
 108.45770	 -5.71521
 108.20683	 -5.71756
 107.95228	 -5.74229
 107.69548	 -5.78960
 107.43790	 -5.85964
 107.18099	 -5.95244
 106.92622	 -6.06793
 106.67502	 -6.20599
 106.42882	 -6.36636
 106.18905	 -6.54873
 105.95709	 -6.75268
 105.73429	 -6.97772
 105.52199	 -7.22328
 105.32147	 -7.48869
 105.13396	 -7.77323
 104.96066	 -8.07607
 104.80272	 -8.39635
 104.66122	 -8.73310
 104.53718	 -9.08533
 104.43156	 -9.45194
 104.34528	 -9.83182
 104.27914	 -10.22377
 104.23390	 -10.62655
 104.21024	 -11.03888
 104.20876	 -11.45944
 104.22997	 -11.88686
 104.27431	 -12.31975
 104.34213	 -12.75669
 104.43368	 -13.19623
 104.54913	 -13.63691
 104.68856	 -14.07727
 104.85197	 -14.51581
 105.03923	 -14.95106
 105.25016	 -15.38155
 105.48447	 -15.80581
 105.74175	 -16.22239
 106.02154	 -16.62988
 106.32327	 -17.02687
 106.64627	 -17.41202
 106.98981	 -17.78401
 107.35304	 -18.14157
 107.73506	 -18.48349
 108.13486	 -18.80862
 108.55140	 -19.11586
 108.98353	 -19.40422
 109.43005	 -19.67273
 109.88969	 -19.92055
 110.36116	 -20.14689
 110.84308	 -20.35107
 111.33406	 -20.53248
 111.83265	 -20.69062
 112.33739	 -20.82507
 112.84680	 -20.93553
 113.35936	 -21.02178
 113.87357	 -21.08369
 114.38792	 -21.12124
 114.90090	 -21.13452
 115.41102	 -21.12369
 115.91679	 -21.08901
 116.41677	 -21.03086
 116.90954	 -20.94966
 117.39370	 -20.84597
 117.86791	 -20.72040
 118.33087	 -20.57364
 118.78133	 -20.40649
 119.21809	 -20.21979
 119.64002	 -20.01445
 120.04603	 -19.79148
 120.43512	 -19.55191
 120.80635	 -19.29685
 121.15885	 -19.02746
 121.49181	 -18.74494
 121.80452	 -18.45054
 122.09634	 -18.14556
[truncated: 301,680 more chars]
