# Supplementary material for: Discovery of the most compact 3+1-type quadruple star system TIC 120362137
Source: Nat Commun. 2026 Mar 3;17:1859. doi: 10.1038/s41467-026-69223-4 (PMC12957322; doi:10.1038/s41467-026-69223-4)
Supplement: Supplementary file 13 — Source Data [file 41467_2026_69223_MOESM13_ESM.zip › SDF_Fig5b_part2.txt]

# Figure 5b
#
#SDF_Fig5b_part2.txt
#
# The orbit of component Ab during one full revolution of component C (blue curve) 
#
#x   X coordinate [in solar radius]
#y   Y coordinate [in solar radius]
 -37.39487	 152.62472
 -37.13348	 153.11765
 -36.89834	 153.62647
 -36.69043	 154.14949
 -36.51060	 154.68499
 -36.35961	 155.23118
 -36.23808	 155.78622
 -36.14654	 156.34826
 -36.08539	 156.91538
 -36.05488	 157.48567
 -36.05517	 158.05717
 -36.08628	 158.62795
 -36.14811	 159.19606
 -36.24042	 159.75957
 -36.36286	 160.31657
 -36.51494	 160.86516
 -36.69609	 161.40350
 -36.90556	 161.92977
 -37.14255	 162.44222
 -37.40609	 162.93916
 -37.69515	 163.41894
 -38.00858	 163.88001
 -38.34512	 164.32088
 -38.70345	 164.74016
 -39.08213	 165.13654
 -39.47967	 165.50881
 -39.89450	 165.85585
 -40.32497	 166.17666
 -40.76938	 166.47034
 -41.22600	 166.73609
 -41.69303	 166.97325
 -42.16863	 167.18125
 -42.65096	 167.35965
 -43.13813	 167.50812
 -43.62825	 167.62646
 -44.11943	 167.71459
 -44.60976	 167.77253
 -45.09736	 167.80045
 -45.58035	 167.79862
 -46.05689	 167.76741
 -46.52514	 167.70734
 -46.98335	 167.61903
 -47.42975	 167.50318
 -47.86267	 167.36063
 -48.28047	 167.19232
 -48.68159	 166.99928
 -49.06452	 166.78263
 -49.42784	 166.54359
 -49.77019	 166.28346
 -50.09033	 166.00362
 -50.38707	 165.70553
 -50.65934	 165.39072
 -50.90616	 165.06078
 -51.12663	 164.71735
 -51.31999	 164.36212
 -51.48557	 163.99685
 -51.62280	 163.62330
 -51.73124	 163.24330
 -51.81055	 162.85866
 -51.86051	 162.47124
 -51.88101	 162.08290
 -51.87206	 161.69550
 -51.83379	 161.31089
 -51.76642	 160.93091
 -51.67032	 160.55741
 -51.54594	 160.19216
 -51.39386	 159.83694
 -51.21476	 159.49348
 -51.00942	 159.16346
 -50.77874	 158.84851
 -50.52369	 158.55020
 -50.24537	 158.27003
 -49.94494	 158.00945
 -49.62366	 157.76982
 -49.28287	 157.55242
 -48.92399	 157.35845
 -48.54851	 157.18901
 -48.15798	 157.04513
 -47.75402	 156.92771
 -47.33829	 156.83759
 -46.91251	 156.77546
 -46.47845	 156.74193
 -46.03789	 156.73751
 -45.59267	 156.76257
 -45.14462	 156.81739
 -44.69560	 156.90212
 -44.24749	 157.01681
 -43.80217	 157.16137
 -43.36148	 157.33563
 -42.92729	 157.53927
 -42.50144	 157.77188
 -42.08571	 158.03290
 -41.68190	 158.32170
 -41.29173	 158.63752
 -40.91688	 158.97948
 -40.55899	 159.34661
 -40.21961	 159.73783
 -39.90025	 160.15196
 -39.60234	 160.58774
 -39.32721	 161.04380
 -39.07613	 161.51870
 -38.85026	 162.01091
 -38.65066	 162.51882
 -38.47830	 163.04078
 -38.33403	 163.57505
 -38.21861	 164.11984
 -38.13266	 164.67334
 -38.07669	 165.23366
 -38.05110	 165.79892
 -38.05616	 166.36718
 -38.09200	 166.93651
 -38.15865	 167.50497
 -38.25600	 168.07060
 -38.38382	 168.63147
 -38.54175	 169.18568
 -38.72931	 169.73132
 -38.94589	 170.26656
 -39.19079	 170.78957
 -39.46315	 171.29860
 -39.76205	 171.79195
 -40.08641	 172.26799
 -40.43509	 172.72514
 -40.80683	 173.16194
 -41.20029	 173.57697
 -41.61403	 173.96893
 -42.04655	 174.33662
 -42.49627	 174.67892
 -42.96153	 174.99483
 -43.44063	 175.28344
 -43.93182	 175.54399
 -44.43329	 175.77578
 -44.94322	 175.97829
 -45.45973	 176.15105
 -45.98093	 176.29377
 -46.50495	 176.40625
 -47.02986	 176.48841
 -47.55378	 176.54029
 -48.07481	 176.56206
 -48.59107	 176.55400
 -49.10072	 176.51651
 -49.60195	 176.45011
 -50.09297	 176.35540
 -50.57204	 176.23314
 -51.03749	 176.08415
 -51.48769	 175.90937
 -51.92107	 175.70985
 -52.33615	 175.48671
 -52.73150	 175.24118
 -53.10579	 174.97456
 -53.45776	 174.68824
 -53.78626	 174.38367
 -54.09020	 174.06239
 -54.36861	 173.72598
 -54.62062	 173.37609
 -54.84547	 173.01441
 -55.04248	 172.64269
 -55.21111	 172.26270
 -55.35091	 171.87625
 -55.46155	 171.48516
 -55.54281	 171.09130
 -55.59461	 170.69650
 -55.61694	 170.30264
 -55.60993	 169.91157
 -55.57384	 169.52512
 -55.50901	 169.14513
 -55.41591	 168.77338
 -55.29512	 168.41166
 -55.14733	 168.06168
 -54.97333	 167.72513
 -54.77401	 167.40363
 -54.55036	 167.09876
 -54.30348	 166.81202
 -54.03454	 166.54485
 -53.74481	 166.29861
 -53.43563	 166.07458
 -53.10843	 165.87396
 -52.76471	 165.69785
 -52.40602	 165.54726
 -52.03399	 165.42311
 -51.65029	 165.32620
 -51.25665	 165.25724
 -50.85483	 165.21684
 -50.44663	 165.20547
 -50.03387	 165.22352
 -49.61842	 165.27124
 -49.20212	 165.34879
 -48.78685	 165.45620
 -48.37448	 165.59338
 -47.96688	 165.76014
 -47.56589	 165.95615
 -47.17334	 166.18098
 -46.79103	 166.43410
 -46.42074	 166.71483
 -46.06418	 167.02242
 -45.72304	 167.35599
 -45.39892	 167.71456
 -45.09340	 168.09704
 -44.80795	 168.50225
 -44.54400	 168.92893
 -44.30288	 169.37571
 -44.08583	 169.84113
 -43.89402	 170.32369
 -43.72849	 170.82177
 -43.59021	 171.33371
 -43.48003	 171.85778
 -43.39868	 172.39221
 -43.34680	 172.93517
 -43.32487	 173.48479
 -43.33331	 174.03917
 -43.37236	 174.59641
 -43.44217	 175.15455
 -43.54275	 175.71166
 -43.67401	 176.26579
 -43.83569	 176.81503
 -44.02744	 177.35744
 -44.24879	 177.89114
 -44.49912	 178.41429
 -44.77772	 178.92507
 -45.08374	 179.42172
 -45.41624	 179.90254
 -45.77415	 180.36590
 -46.15633	 180.81022
 -46.56150	 181.23404
 -46.98832	 181.63594
 -47.43536	 182.01462
 -47.90109	 182.36888
 -48.38393	 182.69759
 -48.88222	 182.99976
 -49.39425	 183.27450
 -49.91825	 183.52102
 -50.45243	 183.73866
 -50.99492	 183.92686
 -51.54388	 184.08520
 -52.09739	 184.21338
 -52.65356	 184.31120
 -53.21049	 184.37859
 -53.76626	 184.41561
 -54.31899	 184.42244
 -54.86680	 184.39936
 -55.40784	 184.34678
 -55.94029	 184.26523
 -56.46238	 184.15533
 -56.97236	 184.01783
 -57.46858	 183.85358
 -57.94939	 183.66352
 -58.41325	 183.44870
 -58.85867	 183.21026
 -59.28424	 182.94943
 -59.68863	 182.66751
 -60.07059	 182.36589
 -60.42897	 182.04604
 -60.76270	 181.70949
 -61.07082	 181.35782
 -61.35246	 180.99269
 -61.60686	 180.61577
 -61.83338	 180.22883
 -62.03145	 179.83362
 -62.20064	 179.43196
 -62.34064	 179.02566
 -62.45123	 178.61658
 -62.53231	 178.20657
 -62.58391	 177.79749
 -62.60615	 177.39117
 -62.59929	 176.98947
 -62.56368	 176.59421
 -62.49979	 176.20718
 -62.40821	 175.83014
 -62.28963	 175.46482
 -62.14485	 175.11290
 -61.97475	 174.77601
 -61.78034	 174.45572
 -61.56272	 174.15353
 -61.32306	 173.87087
 -61.06263	 173.60911
 -60.78280	 173.36953
 -60.48499	 173.15332
 -60.17070	 172.96157
 -59.84151	 172.79531
 -59.49903	 172.65544
 -59.14496	 172.54275
 -58.78101	 172.45797
 -58.40898	 172.40167
 -58.03064	 172.37434
 -57.64785	 172.37635
 -57.26245	 172.40795
 -56.87631	 172.46928
 -56.49130	 172.56037
 -56.10929	 172.68112
 -55.73215	 172.83132
 -55.36173	 173.01064
 -54.99985	 173.21865
 -54.64831	 173.45479
 -54.30887	 173.71839
 -53.98325	 174.00867
 -53.67312	 174.32476
 -53.38010	 174.66566
 -53.10572	 175.03029
 -52.85148	 175.41746
 -52.61877	 175.82590
 -52.40892	 176.25424
 -52.22317	 176.70102
 -52.06266	 177.16474
 -51.92844	 177.64378
 -51.82146	 178.13649
 -51.74256	 178.64113
 -51.69247	 179.15594
 -51.67180	 179.67910
 -51.68106	 180.20874
 -51.72063	 180.74296
 -51.79076	 181.27987
 -51.89160	 181.81752
 -52.02316	 182.35399
 -52.18532	 182.88733
 -52.37785	 183.41562
 -52.60039	 183.93694
 -52.85246	 184.44942
 -53.13345	 184.95120
 -53.44265	 185.44048
 -53.77920	 185.91550
 -54.14216	 186.37456
 -54.53048	 186.81601
 -54.94299	 187.23831
 -55.37843	 187.63996
 -55.83545	 188.01956
 -56.31261	 188.37581
 -56.80838	 188.70749
 -57.32118	 189.01350
 -57.84935	 189.29283
 -58.39116	 189.54458
 -58.94484	 189.76798
 -59.50859	 189.96236
 -60.08055	 190.12718
 -60.65884	 190.26201
 -61.24156	 190.36655
 -61.82681	 190.44060
 -62.41267	 190.48413
 -62.99724	 190.49717
 -63.57860	 190.47992
 -64.15489	 190.43267
 -64.72425	 190.35585
 -65.28487	 190.24998
 -65.83495	 190.11570
 -66.37278	 189.95377
 -66.89667	 189.76504
 -67.40501	 189.55047
 -67.89625	 189.31111
 -68.36889	 189.04812
 -68.82155	 188.76271
 -69.25289	 188.45622
 -69.66167	 188.13003
 -70.04675	 187.78561
 -70.40707	 187.42449
 -70.74168	 187.04826
 -71.04971	 186.65856
 -71.33042	 186.25710
 -71.58316	 185.84561
 -71.80738	 185.42586
 -72.00267	 184.99965
 -72.16870	 184.56880
 -72.30527	 184.13515
 -72.41228	 183.70056
 -72.48977	 183.26687
 -72.53786	 182.83592
 -72.55681	 182.40955
 -72.54697	 181.98958
 -72.50883	 181.57780
 -72.44297	 181.17597
 -72.35008	 180.78581
 -72.23095	 180.40899
 -72.08649	 180.04714
 -71.91770	 179.70183
 -71.72567	 179.37456
 -71.51158	 179.06676
 -71.27671	 178.77979
 -71.02243	 178.51493
 -70.75015	 178.27338
 -70.46140	 178.05623
 -70.15773	 177.86448
 -69.84080	 177.69905
 -69.51228	 177.56074
 -69.17391	 177.45025
 -68.82747	 177.36817
 -68.47477	 177.31497
 -68.11765	 177.29102
 -67.75796	 177.29656
 -67.39759	 177.33174
 -67.03840	 177.39655
 -66.68227	 177.49091
 -66.33107	 177.61459
 -65.98665	 177.76726
 -65.65083	 177.94847
 -65.32542	 178.15764
 -65.01217	 178.39412
 -64.71279	 178.65710
 -64.42896	 178.94570
 -64.16227	 179.25892
 -63.91427	 179.59567
 -63.68644	 179.95475
 -63.48015	 180.33489
 -63.29673	 180.73471
 -63.13741	 181.15276
 -63.00332	 181.58752
 -62.89549	 182.03739
 -62.81486	 182.50070
 -62.76227	 182.97574
 -62.73842	 183.46074
 -62.74393	 183.95388
 -62.77929	 184.45330
 -62.84488	 184.95712
 -62.94094	 185.46344
 -63.06762	 185.97034
 -63.22491	 186.47588
 -63.41270	 186.97814
 -63.63076	 187.47520
 -63.87873	 187.96516
 -64.15612	 188.44615
 -64.46234	 188.91631
 -64.79665	 189.37385
 -65.15824	 189.81702
 -65.54614	 190.24410
 -65.95930	 190.65349
 -66.39657	 191.04360
 -66.85669	 191.41295
 -67.33830	 191.76015
 -67.83997	 192.08389
 -68.36018	 192.38295
 -68.89734	 192.65621
 -69.44977	 192.90268
 -70.01577	 193.12145
 -70.59356	 193.31174
 -71.18131	 193.47289
 -71.77718	 193.60435
 -72.37927	 193.70569
 -72.98568	 193.77660
 -73.59451	 193.81691
 -74.20381	 193.82656
 -74.81169	 193.80561
 -75.41622	 193.75425
 -76.01554	 193.67278
 -76.60777	 193.56163
 -77.19109	 193.42133
 -77.76372	 193.25253
 -78.32392	 193.05601
 -78.87002	 192.83261
 -79.40040	 192.58331
 -79.91351	 192.30917
 -80.40785	 192.01134
 -80.88204	 191.69107
 -81.33476	 191.34968
 -81.76476	 190.98858
 -82.17092	 190.60922
 -82.55217	 190.21316
 -82.90757	 189.80197
 -83.23628	 189.37732
 -83.53754	 188.94089
 -83.81072	 188.49442
 -84.05529	 188.03968
 -84.27082	 187.57847
 -84.45700	 187.11260
 -84.61364	 186.64391
 -84.74065	 186.17423
 -84.83805	 185.70542
 -84.90598	 185.23931
 -84.94470	 184.77773
 -84.95457	 184.32248
 -84.93606	 183.87535
 -84.88976	 183.43809
 -84.81635	 183.01242
 -84.71664	 182.60000
 -84.59151	 182.20245
 -84.44196	 181.82133
 -84.26909	 181.45816
 -84.07407	 181.11435
 -83.85819	 180.79126
 -83.62279	 180.49017
 -83.36931	 180.21227
 -83.09926	 179.95867
 -82.81420	 179.73036
 -82.51578	 179.52827
 -82.20569	 179.35318
 -81.88566	 179.20581
 -81.55748	 179.08673
 -81.22296	 178.99644
 -80.88395	 178.93528
 -80.54231	 178.90351
 -80.19993	 178.90126
 -79.85868	 178.92854
 -79.52046	 178.98524
 -79.18713	 179.07113
 -78.86055	 179.18588
 -78.54255	 179.32902
 -78.23494	 179.49999
 -77.93947	 179.69809
 -77.65786	 179.92253
 -77.39178	 180.17241
 -77.14282	 180.44672
 -76.91254	 180.74436
 -76.70238	 181.06413
 -76.51375	 181.40474
 -76.34794	 181.76480
 -76.20618	 182.14287
 -76.08958	 182.53742
 -75.99918	 182.94684
 -75.93589	 183.36947
 -75.90053	 183.80359
 -75.89382	 184.24744
 -75.91634	 184.69921
 -75.96857	 185.15704
 -76.05089	 185.61906
 -76.16353	 186.08338
 -76.30662	 186.54809
 -76.48015	 187.01127
 -76.68402	 187.47100
 -76.91799	 187.92538
 -77.18168	 188.37253
 -77.47462	 188.81057
 -77.79621	 189.23768
 -78.14574	 189.65207
 -78.52237	 190.05199
 -78.92516	 190.43575
 -79.35307	 190.80173
 -79.80495	 191.14837
 -80.27955	 191.47420
 -80.77552	 191.77780
 -81.29144	 192.05787
 -81.82580	 192.31320
 -82.37700	 192.54267
 -82.94339	 192.74527
 -83.52326	 192.92009
 -84.11484	 193.06634
 -84.71629	 193.18336
 -85.32578	 193.27058
 -85.94141	 193.32758
 -86.56127	 193.35404
 -87.18344	 193.34977
 -87.80599	 193.31471
 -88.42700	 193.24892
 -89.04456	 193.15259
 -89.65675	 193.02601
 -90.26173	 192.86962
 -90.85764	 192.68395
 -91.44271	 192.46965
 -92.01517	 192.22750
 -92.57336	 191.95836
 -93.11563	 191.66322
 -93.64044	 191.34313
 -94.14630	 190.99927
 -94.63179	 190.63289
 -95.09561	 190.24532
 -95.53652	 189.83798
 -95.95338	 189.41233
 -96.34514	 188.96994
 -96.71086	 188.51240
 -97.04969	 188.04136
 -97.36090	 187.55852
 -97.64385	 187.06563
 -97.89803	 186.56444
 -98.12301	 186.05677
 -98.31849	 185.54442
 -98.48429	 185.02923
 -98.62031	 184.51303
 -98.72659	 183.99765
 -98.80328	 183.48493
 -98.85063	 182.97668
 -98.86900	 182.47470
 -98.85886	 181.98077
 -98.82079	 181.49661
 -98.75549	 181.02394
 -98.66373	 180.56442
 -98.54640	 180.11966
 -98.40450	 179.69120
 -98.23910	 179.28054
 -98.05138	 178.88911
 -97.84259	 178.51826
 -97.61409	 178.16926
 -97.36728	 177.84330
 -97.10368	 177.54149
 -96.82483	 177.26482
 -96.53237	 177.01423
 -96.22799	 176.79050
 -95.91341	 176.59436
 -95.59041	 176.42639
 -95.26081	 176.28708
 -94.92646	 176.17679
 -94.58921	 176.09579
 -94.25097	 176.04420
 -93.91361	 176.02205
 -93.57902	 176.02923
 -93.24910	 176.06552
 -92.92570	 176.13057
 -92.61067	 176.22393
 -92.30582	 176.34502
 -92.01292	 176.49315
 -91.73371	 176.66751
 -91.46984	 176.86721
 -91.22294	 177.09122
 -90.99455	 177.33843
 -90.78614	 177.60763
 -90.59911	 177.89751
 -90.43474	 178.20668
 -90.29427	 178.53369
 -90.17881	 178.87698
 -90.08938	 179.23496
 -90.02689	 179.60594
 -89.99216	 179.98820
 -89.98587	 180.37998
 -90.00861	 180.77946
 -90.06085	 181.18479
 -90.14294	 181.59410
 -90.25511	 182.00551
 -90.39747	 182.41711
 -90.57001	 182.82699
 -90.77260	 183.23327
 -91.00500	 183.63404
 -91.26684	 184.02744
 -91.55763	 184.41162
 -91.87677	 184.78477
 -92.22356	 185.14512
 -92.59716	 185.49095
 -92.99664	 185.82057
 -93.42097	 186.13240
 -93.86901	 186.42487
 -94.33952	 186.69653
 -94.83118	 186.94599
 -95.34258	 187.17195
 -95.87222	 187.37319
 -96.41854	 187.54860
 -96.97989	 187.69717
 -97.55459	 187.81799
 -98.14086	 187.91027
 -98.73692	 187.97332
 -99.34091	 188.00657
 -99.95096	 188.00958
 -100.56517	 187.98202
 -101.18162	 187.92369
 -101.79838	 187.83450
 -102.41351	 187.71451
 -103.02512	 187.56387
 -103.63128	 187.38288
 -104.23012	 187.17195
 -104.81978	 186.93160
 -105.39847	 186.66249
 -105.96443	 186.36537
 -106.51594	 186.04111
 -107.05136	 185.69069
 -107.56912	 185.31518
 -108.06771	 184.91575
 -108.54572	 184.49366
 -109.00180	 184.05026
 -109.43472	 183.58696
 -109.84332	 183.10526
 -110.22654	 182.60672
 -110.58345	 182.09296
 -110.91318	 181.56565
 -111.21500	 181.02650
 -111.48829	 180.47726
 -111.73251	 179.91972
 -111.94726	 179.35569
 -112.13225	 178.78698
 -112.28729	 178.21545
 -112.41230	 177.64292
 -112.50734	 177.07123
 -112.57254	 176.50222
 -112.60817	 175.93769
 -112.61460	 175.37945
 -112.59231	 174.82924
 -112.54187	 174.28882
 -112.46398	 173.75985
 -112.35942	 173.24400
 -112.22906	 172.74286
 -112.07390	 172.25797
 -111.89500	 171.79081
 -111.69352	 171.34279
 -111.47070	 170.91525
 -111.22786	 170.50945
 -110.96641	 170.12658
 -110.68781	 169.76774
 -110.39361	 169.43394
 -110.08541	 169.12607
 -109.76486	 168.84497
 -109.43368	 168.59133
 -109.09362	 168.36578
 -108.74647	 168.16879
 -108.39406	 168.00077
 -108.03824	 167.86198
 -107.68089	 167.75257
 -107.32387	 167.67258
 -106.96909	 167.62194
 -106.61841	 167.60043
 -106.27370	 167.60775
 -105.93683	 167.64344
 -105.60960	 167.70694
 -105.29381	 167.79759
 -104.99120	 167.91460
 -104.70345	 168.05705
 -104.43220	 168.22395
 -104.17902	 168.41418
 -103.94540	 168.62651
 -103.73276	 168.85966
 -103.54241	 169.11221
 -103.37559	 169.38270
 -103.23343	 169.66955
 -103.11698	 169.97115
 -103.02715	 170.28581
 -102.96476	 170.61178
 -102.93051	 170.94728
 -102.92498	 171.29046
 -102.94865	 171.63948
 -103.00184	 171.99243
 -103.08478	 172.34743
 -103.19758	 172.70256
 -103.34021	 173.05590
 -103.51253	 173.40557
 -103.71427	 173.74966
 -103.94506	 174.08631
 -104.20439	 174.41370
 -104.49165	 174.73001
 -104.80612	 175.03350
 -105.14696	 175.32247
 -105.51325	 175.59526
 -105.90393	 175.85029
 -106.31789	 176.08605
 -106.75389	 176.30109
 -107.21061	 176.49405
 -107.68667	 176.66367
 -108.18059	 176.80874
 -108.69083	 176.92817
 -109.21577	 177.02098
 -109.75375	 177.08626
 -110.30305	 177.12324
 -110.86188	 177.13122
 -111.42845	 177.10965
 -112.00091	 177.05806
 -112.57738	 176.97612
 -113.15598	 176.86362
 -113.73482	 176.72045
 -114.31197	 176.54664
 -114.88555	 176.34231
 -115.45366	 176.10774
 -116.01442	 175.84330
 -116.56601	 175.54949
 -117.10660	 175.22692
 -117.63442	 174.87632
 -118.14777	 174.49854
 -118.64497	 174.09451
 -119.12443	 173.66529
 -119.58463	 173.21203
 -120.02411	 172.73598
 -120.44150	 172.23846
 -120.83553	 171.72089
 -121.20502	 171.18478
 -121.54887	 170.63167
 -121.86612	 170.06321
 -122.15587	 169.48107
 -122.41737	 168.88700
 -122.64996	 168.28275
 -122.85310	 167.67016
 -123.02637	 167.05104
 -123.16947	 166.42725
 -123.28219	 165.80066
 -123.36448	 165.17314
 -123.41637	 164.54656
 -123.43801	 163.92277
 -123.42969	 163.30360
 -123.39178	 162.69087
 -123.32477	 162.08636
 -123.22927	 161.49181
 -123.10597	 160.90894
 -122.95568	 160.33937
 -122.77930	 159.78473
 -122.57781	 159.24653
 -122.35230	 158.72626
 -122.10393	 158.22532
 -121.83396	 157.74503
 -121.54370	 157.28665
 -121.23455	 156.85134
 -120.90797	 156.44020
 -120.56549	 156.05420
 -120.20869	 155.69426
 -119.83920	 155.36117
 -119.45871	 155.05564
 -119.06893	 154.77827
 -118.67163	 154.52956
 -118.26859	 154.30990
 -117.86164	 154.11957
 -117.45259	 153.95874
 -117.04329	 153.82748
 -116.63560	 153.72573
 -116.23135	 153.65331
 -115.83239	 153.60995
 -115.44054	 153.59524
 -115.05760	 153.60867
 -114.68535	 153.64961
 -114.32551	 153.71732
 -113.97978	 153.81094
 -113.64979	 153.92951
 -113.33713	 154.07196
 -113.04330	 154.23712
 -112.76974	 154.42372
 -112.51781	 154.63038
 -112.28878	 154.85566
 -112.08382	 155.09802
 -111.90400	 155.35584
 -111.75030	 155.62743
 -111.62357	 155.91106
 -111.52456	 156.20492
 -111.45389	 156.50715
 -111.41206	 156.81588
 -111.39945	 157.12919
 -111.41630	 157.44513
 -111.46275	 157.76177
 -111.53879	 158.07715
 -111.64428	 158.38934
 -111.77897	 158.69639
 -111.94248	 158.99642
 -112.13429	 159.28755
 -112.35380	 159.56794
 -112.60025	 159.83582
 -112.87281	 160.08946
 -113.17050	 160.32720
 -113.49228	 160.54744
 -113.83698	 160.74866
 -114.20336	 160.92943
 -114.59009	 161.08838
 -114.99576	 161.22427
 -115.41888	 161.33591
 -115.85790	 161.42224
 -116.31120	 161.48229
 -116.77713	 161.51519
 -117.25398	 161.52019
 -117.73997	 161.49663
 -118.23334	 161.44397
 -118.73226	 161.36179
 -119.23490	 161.24977
 -119.73941	 161.10771
 -120.24392	 160.93552
 -120.74658	 160.73323
 -121.24554	 160.50097
 -121.73894	 160.23901
 -122.22497	 159.94770
 -122.70183	 159.62752
 -123.16775	 159.27906
 -123.62100	 158.90302
 -124.05988	 158.50019
 -124.48278	 158.07148
 -124.88810	 157.61789
 -125.27434	 157.14051
 -125.64005	 156.64056
 -125.98386	 156.11930
 -126.30447	 155.57811
 -126.60069	 155.01843
 -126.87140	 154.44178
 -127.11559	 153.84976
 -127.33234	 153.24402
 -127.52084	 152.62626
 -127.68039	 151.99824
 -127.81041	 151.36177
 -127.91041	 150.71867
 -127.98004	 150.07081
 -128.01907	 149.42007
 -128.02736	 148.76834
 -128.00493	 148.11751
 -127.95190	 147.46949
 -127.86850	 146.82613
 -127.75509	 146.18931
 -127.61216	 145.56085
 -127.44029	 144.94254
 -127.24018	 144.33614
 -127.01263	 143.74335
 -126.75857	 143.16581
 -126.47899	 142.60509
 -126.17502	 142.06273
 -125.84784	 141.54015
 -125.49872	 141.03870
 -125.12905	 140.55968
 -124.74023	 140.10425
 -124.33379	 139.67352
 -123.91126	 139.26848
 -123.47428	 138.89002
 -123.02451	 138.53896
 -122.56366	 138.21597
 -122.09346	 137.92165
 -121.61570	 137.65647
 -121.13218	 137.42082
 -120.64471	 137.21494
 -120.15512	 137.03900
 -119.66524	 136.89302
 -119.17692	 136.77696
 -118.69196	 136.69061
 -118.21219	 136.63370
 -117.73939	 136.60582
 -117.27534	 136.60646
 -116.82177	 136.63502
 -116.38038	 136.69076
 -115.95282	 136.77287
 -115.54070	 136.88042
 -115.14557	 137.01238
 -114.76890	 137.16762
 -114.41211	 137.34494
 -114.07655	 137.54303
 -113.76349	 137.76049
 -113.47409	 137.99585
 -113.20944	 138.24757
 -112.97052	 138.51402
 -112.75824	 138.79352
 -112.57335	 139.08431
 -112.41653	 139.38461
 -112.28834	 139.69257
 -112.18919	 140.00631
 -112.11942	 140.32391
 -112.07919	 140.64344
 -112.06857	 140.96297
 -112.08750	 141.28054
 -112.13578	 141.59420
 -112.21308	 141.90202
 -112.31895	 142.20210
 -112.45282	 142.49257
 -112.61398	 142.77158
 -112.80163	 143.03735
 -113.01483	 143.28816
 -113.25253	 143.52234
 -113.51358	 143.73832
 -113.79673	 143.93459
 -114.10065	 144.10973
 -114.42389	 144.26242
 -114.76496	 144.39144
 -115.12226	 144.49566
 -115.49415	 144.57409
 -115.87893	 144.62581
 -116.27484	 144.65004
 -116.68010	 144.64612
 -117.09286	 144.61350
 -117.51130	 144.55174
 -117.93353	 144.46054
 -118.35767	 144.33971
 -118.78186	 144.18916
 -119.20421	 144.00895
 -119.62286	 143.79923
 -120.03597	 143.56029
 -120.44173	 143.29251
 -120.83834	 142.99639
 -121.22406	 142.67253
 -121.59718	 142.32165
 -121.95606	 141.94456
 -122.29909	 141.54217
 -122.62472	 141.11548
 -122.93150	 140.66558
 -123.21801	 140.19366
 -123.48293	 139.70097
 -123.72499	 139.18886
 -123.94304	 138.65874
 -124.13600	 138.11209
 -124.30286	 137.55046
 -124.44275	 136.97545
 -124.55485	 136.38871
 -124.63847	 135.79196
 -124.69302	 135.18694
 -124.71802	 134.57542
 -124.71308	 133.95922
 -124.67794	 133.34017
 -124.61245	 132.72012
 -124.51656	 132.10093
 -124.39036	 131.48445
 -124.23403	 130.87256
 -124.04788	 130.26708
 -123.83233	 129.66984
 -123.58792	 129.08265
 -123.31529	 128.50726
 -123.01520	 127.94539
 -122.68852	 127.39873
 -122.33621	 126.86888
 -121.95936	 126.35739
 -121.55912	 125.86577
 -121.13676	 125.39540
 -120.69364	 124.94763
 -120.23116	 124.52369
 -119.75086	 124.12472
 -119.25429	 123.75178
 -118.74311	 123.40582
 -118.21899	 123.08767
 -117.68370	 122.79807
 -117.13901	 122.53764
 -116.58675	 122.30689
 -116.02876	 122.10621
 -115.46690	 121.93587
 -114.90307	 121.79604
 -114.33913	 121.68674
 -113.77698	 121.60791
 -113.21847	 121.55934
 -112.66547	 121.54074
 -112.11979	 121.55166
 -111.58324	 121.59159
 -111.05758	 121.65987
 -110.54451	 121.75576
 -110.04570	 121.87839
 -109.56276	 122.02680
 -109.09723	 122.19996
 -108.65060	 122.39671
 -108.22425	 122.61581
 -107.81952	 122.85595
 -107.43765	 123.11574
 -107.07980	 123.39369
 -106.74701	 123.68826
 -106.44027	 123.99785
 -106.16043	 124.32079
 -105.90825	 124.65536
 -105.68440	 124.99980
 -105.48940	 125.35230
 -105.32369	 125.71102
 -105.18758	 126.07411
 -105.08128	 126.43966
 -105.00485	 126.80578
 -104.95825	 127.17057
 -104.94132	 127.53212
 -104.95376	 127.88855
 -104.99518	 128.23798
 -105.06505	 128.57856
 -105.16271	 128.90847
 -105.28740	 129.22596
 -105.43824	 129.52928
 -105.61425	 129.81679
 -105.81432	 130.08687
 -106.03726	 130.33801
 -106.28176	 130.56876
 -106.54643	 130.77775
 -106.82979	 130.96371
 -107.13029	 131.12549
 -107.44629	 131.26202
 -107.77611	 131.37234
 -108.11797	 131.45560
 -108.47009	 131.51109
 -108.83062	 131.53820
 -109.19769	 131.53645
 -109.56938	 131.50546
 -109.94380	 131.44502
 -110.31901	 131.35500
 -110.69310	 131.23543
 -111.06415	 131.08642
 -111.43028	 130.90825
 -111.78962	 130.70129
 -112.14034	 130.46603
 -112.48065	 130.20307
 -112.80879	 129.91313
 -113.12309	 129.59704
 -113.42191	 129.25572
 -113.70368	 128.89018
 -113.96691	 128.50154
 -114.21019	 128.09101
 -114.43218	 127.65985
 -114.63161	 127.20943
 -114.80734	 126.74118
 -114.95828	 126.25660
 -115.08346	 125.75724
 -115.18199	 125.24470
 -115.25310	 124.72066
 -115.29611	 124.18680
 -115.31045	 123.64486
 -115.29564	 123.09662
 -115.25134	 122.54386
 -115.17729	 121.98840
 -115.07335	 121.43205
 -114.93948	 120.87664
 -114.77578	 120.32402
 -114.58243	 119.77598
 -114.35973	 119.23435
 -114.10809	 118.70092
 -113.82804	 118.17745
 -113.52019	 117.66567
 -113.18528	 117.16727
 -112.82415	 116.68391
 -112.43774	 116.21719
 -112.02707	 115.76864
 -111.59328	 115.33973
 -111.13760	 114.93189
 -110.66133	 114.54643
 -110.16587	 114.18462
 -109.65269	 113.84760
 -109.12333	 113.53645
 -108.57941	 113.25215
 -108.02259	 112.99557
 -107.45461	 112.76747
 -106.87723	 112.56851
 -106.29228	 112.39923
 -105.70160	 112.26007
 -105.10706	 112.15134
 -104.51056	 112.07323
 -103.91400	 112.02580
 -103.31928	 112.00902
 -102.72830	 112.02272
 -102.14295	 112.06659
 -101.56508	 112.14024
 -100.99654	 112.24314
 -100.43911	 112.37465
 -99.89456	 112.53401
 -99.36457	 112.72036
 -98.85080	 112.93272
 -98.35482	 113.17004
 -97.87813	 113.43114
 -97.42217	 113.71476
 -96.98829	 114.01955
 -96.57773	 114.34410
 -96.19167	 114.68688
 -95.83116	 115.04633
 -95.49719	 115.42082
 -95.19061	 115.80864
 -94.91218	 116.20806
 -94.66253	 116.61728
 -94.44220	 117.03449
 -94.25161	 117.45783
 -94.09104	 117.88542
 -93.96068	 118.31537
 -93.86058	 118.74579
 -93.79070	 119.17478
 -93.75084	 119.60044
 -93.74072	 120.02089
 -93.75992	 120.43428
 -93.80790	 120.83878
 -93.88402	 121.23259
 -93.98751	 121.61397
 -94.11751	 121.98121
 -94.27305	 122.33267
 -94.45304	 122.66678
 -94.65629	 122.98203
 -94.88155	 123.27698
 -95.12743	 123.55028
 -95.39250	 123.80069
 -95.67522	 124.02702
 -95.97399	 124.22822
 -96.28716	 124.40333
 -96.61297	 124.55148
 -96.94967	 124.67195
 -97.29543	 124.76411
 -97.64839	 124.82744
 -98.00667	 124.86157
 -98.36835	 124.86624
 -98.73151	 124.84129
 -99.09424	 124.78672
 -99.45461	 124.70263
 -99.81072	 124.58925
 -100.16069	 124.44693
 -100.50265	 124.27615
 -100.83480	 124.07747
 -101.15536	 123.85161
 -101.46261	 123.59938
 -101.75488	 123.32168
 -102.03057	 123.01954
 -102.28816	 122.69407
 -102.52620	 122.34646
 -102.74332	 121.97801
 -102.93823	 121.59010
 -103.10974	 121.18415
 -103.25676	 120.76169
 -103.37829	 120.32428
 -103.47344	 119.87355
 -103.54140	 119.41118
 -103.58151	 118.93890
 -103.59317	 118.45844
 -103.57593	 117.97160
 -103.52942	 117.48019
 -103.45339	 116.98601
 -103.34772	 116.49091
 -103.21239	 115.99673
 -103.04747	 115.50528
 -102.85318	 115.01840
 -102.62981	 114.53788
 -102.37780	 114.06552
 -102.09767	 113.60306
 -101.79005	 113.15223
 -101.45567	 112.71470
 -101.09538	 112.29212
 -100.71011	 111.88606
 -100.30088	 111.49804
 -99.86883	 111.12953
 -99.41517	 110.78192
 -98.94119	 110.45652
 -98.44827	 110.15456
 -97.93787	 109.87721
 -97.41151	 109.62552
 -96.87078	 109.40046
 -96.31733	 109.20291
 -95.75287	 109.03362
 -95.17915	 108.89327
 -94.59796	 108.78240
 -94.01114	 108.70145
 -93.42055	 108.65075
 -92.82806	 108.63052
 -92.23556	 108.64083
 -91.64496	 108.68166
 -91.05814	 108.75286
 -90.47700	 108.85416
 -89.90339	 108.98518
 -89.33916	 109.14539
 -88.78612	 109.33419
 -88.24603	 109.55083
 -87.72062	 109.79446
 -87.21153	 110.06412
 -86.72038	 110.35875
 -86.24868	 110.67717
 -85.79789	 111.01814
 -85.36938	 111.38029
 -84.96442	 111.76219
 -84.58420	 112.16232
 -84.22980	 112.57910
 -83.90221	 113.01088
 -83.60230	 113.45593
 -83.33083	 113.91250
 -83.08846	 114.37878
 -82.87571	 114.85291
 -82.69300	 115.33302
 -82.54062	 115.81723
 -82.41876	 116.30360
 -82.32744	 116.79024
 -82.26662	 117.27522
 -82.23609	 117.75663
 -82.23554	 118.23259
 -82.26455	 118.70123
 -82.32257	 119.16071
 -82.40893	 119.60925
 -82.52286	 120.04509
 -82.66347	 120.46653
 -82.82979	 120.87195
 -83.02072	 121.25977
 -83.23507	 121.62848
 -83.47157	 121.97669
 -83.72884	 122.30303
 -84.00545	 122.60628
 -84.29987	 122.88528
 -84.61049	 123.13897
 -84.93568	 123.36640
 -85.27370	 123.56673
 -85.62281	 123.73924
 -85.98117	 123.88329
 -86.34697	 123.99839
 -86.71831	 124.08414
 -87.09332	 124.14030
 -87.47007	 124.16671
 -87.84668	 124.16335
 -88.22121	 124.13032
 -88.59179	 124.06784
 -88.95654	 123.97624
 -89.31359	 123.85600
 -89.66114	 123.70767
 -89.99742	 123.53196
 -90.32068	 123.32965
 -90.62928	 123.10165
 -90.92158	 122.84898
 -91.19607	 122.57273
 -91.45127	 122.27410
 -91.68580	 121.95438
 -91.89837	 121.61494
 -92.08776	 121.25723
 -92.25286	 120.88275
 -92.39267	 120.49309
 -92.50626	 120.08988
 -92.59284	 119.67482
 -92.65171	 119.24963
 -92.68228	 118.81607
 -92.68407	 118.37596
 -92.65671	 117.93110
 -92.59997	 117.48333
 -92.51370	 117.03450
 -92.39788	 116.58645
 -92.25261	 116.14104
 -92.07808	 115.70009
 -91.87461	 115.26541
 -91.64263	 114.83880
 -91.38267	 114.42202
 -91.09537	 114.01680
 -90.78147	 113.62480
 -90.44182	 113.24767
 -90.07737	 112.88699
 -89.68914	 112.54427
 -89.27827	 112.22097
 -88.84598	 111.91846
 -88.39356	 111.63806
 -87.92239	 111.38100
 -87.43393	 111.14841
 -86.92969	 110.94135
 -86.41127	 110.76078
 -85.88030	 110.60756
 -85.33849	 110.48244
 -84.78757	 110.38608
 -84.22934	 110.31903
 -83.66561	 110.28173
 -83.09822	 110.27449
 -82.52905	 110.29753
 -81.95997	 110.35094
 -81.39287	 110.43470
 -80.82963	 110.54865
 -80.27213	 110.69253
 -79.72224	 110.86597
 -79.18177	 111.06847
 -78.65255	 111.29940
 -78.13633	 111.55805
 -77.63483	 111.84357
 -77.14971	 112.15500
 -76.68257	 112.49130
 -76.23496	 112.85130
 -75.80832	 113.23375
 -75.40403	 113.63730
 -75.02339	 114.06052
 -74.66758	 114.50190
 -74.33770	 114.95983
 -74.03474	 115.43267
 -73.75959	 115.91869
 -73.51302	 116.41613
 -73.29569	 116.92315
 -73.10814	 117.43792
 -72.95078	 117.95853
 -72.82391	 118.48307
 -72.72770	 119.00963
 -72.66221	 119.53627
 -72.62736	 120.06105
 -72.62295	 120.58206
 -72.64867	 121.09740
 -72.70407	 121.60519
 -72.78860	 122.10358
 -72.90157	 122.59077
 -73.04222	 123.06501
 -73.20963	 123.52459
 -73.40282	 123.96787
 -73.62066	 124.39330
 -73.86197	 124.79935
 -74.12546	 125.18464
 -74.40974	 125.54781
 -74.71337	 125.88763
 -75.03480	 126.20297
 -75.37244	 126.49276
 -75.72463	 126.75609
 -76.08964	 126.99210
 -76.46572	 127.20008
 -76.85106	 127.37942
 -77.24381	 127.52962
 -77.64211	 127.65032
 -78.04408	 127.74126
 -78.44782	 127.80229
 -78.85142	 127.83340
 -79.25298	 127.83470
 -79.65063	 127.80641
 -80.04250	 127.74886
 -80.42673	 127.66252
 -80.80153	 127.54796
 -81.16512	 127.40587
 -81.51579	 127.23704
 -81.85187	 127.04237
 -82.17176	 126.82287
 -82.47392	 126.57963
 -82.75690	 126.31386
 -83.01930	 126.02683
 -83.25982	 125.71991
 -83.47727	 125.39455
 -83.67052	 125.05226
 -83.83855	 124.69462
 -83.98046	 124.32326
 -84.09542	 123.93988
 -84.18275	 123.54622
 -84.24184	 123.14403
 -84.27221	 122.73514
 -84.27351	 122.32136
 -84.24547	 121.90454
 -84.18796	 121.48654
 -84.10095	 121.06921
 -83.98454	 120.65440
 -83.83893	 120.24396
 -83.66445	 119.83971
 -83.46152	 119.44345
 -83.23067	 119.05694
 -82.97257	 118.68192
 -82.68795	 118.32007
 -82.37767	 117.97303
 -82.04269	 117.64238
 -81.68403	 117.32964
 -81.30286	 117.03625
 -80.90037	 116.76361
 -80.47789	 116.51302
 -80.03679	 116.28569
 -79.57854	 116.08276
 -79.10466	 115.90528
 -78.61673	 115.75420
 -78.11641	 115.63036
 -77.60538	 115.53453
 -77.08540	 115.46735
 -76.55824	 115.42936
 -76.02571	 115.42097
 -75.48967	 115.44252
 -74.95197	 115.49420
 -74.41447	 115.57610
 -73.87907	 115.68819
 -73.34763	 115.83031
 -72.82202	 116.00221
 -72.30410	 116.20351
 -71.79569	 116.43370
 -71.29858	 116.69217
 -70.81454	 116.97819
 -70.34528	 117.29093
 -69.89245	 117.62944
 -69.45766	 117.99266
 -69.04243	 118.37945
 -68.64822	 118.78855
 -68.27640	 119.21862
 -67.92827	 119.66822
 -67.60502	 120.13585
 -67.30774	 120.61992
 -67.03745	 121.11877
 -66.79501	 121.63067
 -66.58122	 122.15387
 -66.39672	 122.68653
 -66.24207	 123.22679
 -66.11768	 123.77276
 -66.02385	 124.32252
 -65.96075	 124.87414
 -65.92845	 125.42568
 -65.92685	 125.97520
 -65.95577	 126.52077
 -66.01487	 127.06048
 -66.10372	 127.59245
 -66.22174	 128.11482
 -66.36826	 128.62577
 -66.54248	 129.12356
 -66.74350	 129.60646
 -66.97029	 130.07285
 -67.22175	 130.52114
 -67.49667	 130.94984
 -67.79374	 131.35753
 -68.11157	 131.74288
 -68.44869	 132.10466
 -68.80357	 132.44172
 -69.17459	 132.75304
 -69.56008	 133.03767
 -69.95831	 133.29479
 -70.36752	 133.52370
 -70.78590	 133.72378
 -71.21159	 133.89456
 -71.64274	 134.03567
 -72.07745	 134.14687
 -72.51384	 134.22803
 -72.95000	 134.27915
 -73.38404	 134.30032
 -73.81407	 134.29179
 -74.23825	 134.25391
 -74.65472	 134.18713
 -75.06170	 134.09204
 -75.45742	 133.96932
 -75.84017	 133.81978
 -76.20830	 133.64432
 -76.56021	 133.44393
 -76.89436	 133.21973
 -77.20931	 132.97291
 -77.50368	 132.70475
 -77.77618	 132.41661
 -78.02559	 132.10994
 -78.25081	 131.78626
 -78.45082	 131.44713
 -78.62471	 131.09420
 -78.77168	 130.72915
 -78.89102	 130.35373
 -78.98214	 129.96970
 -79.04456	 129.57888
 -79.07791	 129.18309
 -79.08195	 128.78418
 -79.05654	 128.38401
 -79.00165	 127.98444
 -78.91739	 127.58733
 -78.80395	 127.19452
 -78.66167	 126.80784
 -78.49097	 126.42911
 -78.29241	 126.06008
 -78.06662	 125.70249
 -77.81438	 125.35803
 -77.53653	 125.02835
 -77.23404	 124.71502
 -76.90796	 124.41957
 -76.55943	 124.14345
 -76.18969	 123.88803
 -75.80005	 123.65463
 -75.39190	 123.44445
 -74.96670	 123.25863
 -74.52598	 123.09821
 -74.07135	 122.96413
 -73.60445	 122.85725
 -73.12698	 122.77829
 -72.64068	 122.72790
 -72.14733	 122.70662
 -71.64876	 122.71485
 -71.14680	 122.75291
 -70.64331	 122.82099
 -70.14015	 122.91916
 -69.63920	 123.04740
 -69.14233	 123.20554
 -68.65141	 123.39331
 -68.16827	 123.61033
 -67.69474	 123.85609
 -67.23261	 124.12998
 -66.78361	 124.43126
 -66.34947	 124.75910
 -65.93182	 125.11255
 -65.53227	 125.49056
 -65.15233	 125.89197
 -64.79345	 126.31554
 -64.45701	 126.75992
 -64.14429	 127.22369
 -63.85649	 127.70533
 -63.59469	 128.20326
 -63.35990	 128.71583
 -63.15300	 129.24131
 -62.97476	 129.77793
 -62.82585	 130.32388
 -62.70681	 130.87728
 -62.61806	 131.43625
 -62.55989	 131.99886
 -62.53249	 132.56318
 -62.53590	 133.12727
 -62.57004	 133.68917
 -62.63472	 134.24697
 -62.72960	 134.79875
 -62.85425	 135.34260
 -63.00808	 135.87668
 -63.19041	 136.39916
 -63.40044	 136.90829
 -63.63725	 137.40235
 -63.89983	 137.87969
 -64.18704	 138.33874
 -64.49767	 138.77800
 -64.83041	 139.19605
 -65.18385	 139.59156
 -65.55651	 139.96331
 -65.94685	 140.31014
 -66.35324	 140.63104
 -66.77401	 140.92507
 -67.20741	 141.19142
 -67.65167	 141.42937
 -68.10498	 141.63835
 -68.56547	 141.81787
 -69.03129	 141.96758
 -69.50054	 142.08725
 -69.97132	 142.17676
 -70.44174	 142.23611
 -70.90990	 142.26542
 -71.37392	 142.26494
 -71.83196	 142.23502
 -72.28217	 142.17614
 -72.72276	 142.08888
 -73.15198	 141.97394
 -73.56812	 141.83212
 -73.96954	 141.66433
 -74.35465	 141.47159
 -74.72193	 141.25498
 -75.06993	 141.01572
 -75.39727	 140.75509
 -75.70268	 140.47445
 -75.98496	 140.17524
 -76.24300	 139.85898
 -76.47580	 139.52725
 -76.68245	 139.18168
 -76.86214	 138.82397
 -77.01418	 138.45584
 -77.13798	 138.07907
 -77.23307	 137.69547
 -77.29909	 137.30687
 -77.33579	 136.91511
 -77.34304	 136.52206
 -77.32081	 136.12957
 -77.26922	 135.73951
 -77.18846	 135.35372
 -77.07887	 134.97404
 -76.94089	 134.60226
 -76.77507	 134.24017
 -76.58206	 133.88951
 -76.36262	 133.55195
 -76.11763	 133.22915
 -75.84805	 132.92269
 -75.55493	 132.63409
 -75.23944	 132.36479
 -74.90280	 132.11619
 -74.54634	 131.88957
 -74.17146	 131.68616
 -73.77964	 131.50708
 -73.37240	 131.35337
 -72.95135	 131.22596
 -72.51814	 131.12570
 -72.07449	 131.05333
 -71.62213	 131.00946
 -71.16286	 130.99462
 -70.69848	 131.00923
 -70.23085	 131.05358
 -69.76182	 131.12786
 -69.29325	 131.23213
 -68.82701	 131.36635
 -68.36498	 131.53035
 -67.90901	 131.72386
 -67.46094	 131.94647
 -67.02258	 132.19769
 -66.59571	 132.47688
 -66.18208	 132.78331
 -65.78338	 133.11614
 -65.40125	 133.47442
 -65.03728	 133.85709
 -64.69298	 134.26300
 -64.36980	 134.69090
 -64.06911	 135.13945
 -63.79216	 135.60722
 -63.54017	 136.09270
 -63.31421	 136.59430
 -63.11527	 137.11037
 -62.94424	 137.63921
 -62.80188	 138.17903
 -62.68886	 138.72801
 -62.60572	 139.28430
 -62.55286	 139.84599
 -62.53060	 140.41119
 -62.53910	 140.97793
 -62.57841	 141.54430
 -62.64845	 142.10833
 -62.74901	 142.66809
 -62.87978	 143.22167
 -63.04029	 143.76717
 -63.22997	 144.30274
 -63.44814	 144.82655
 -63.69398	 145.33683
 -63.96657	 145.83187
 -64.26488	 146.31003
 -64.58780	 146.76971
 -64.93408	 147.20943
 -65.30240	 147.62777
 -65.69136	 148.02340
 -66.09946	 148.39508
 -66.52515	 148.74168
 -66.96680	 149.06217
 -67.42271	 149.35563
 -67.89115	 149.62125
 -68.37033	 149.85832
 -68.85842	 150.06627
 -69.35356	 150.24463
 -69.85388	 150.39305
 -70.35749	 150.51130
 -70.86248	 150.59929
 -71.36695	 150.65702
 -71.86901	 150.68462
 -72.36679	 150.68236
 -72.85841	 150.65058
 -73.34207	 150.58979
 -73.81596	 150.50057
 -74.27834	 150.38362
 -74.72751	 150.23977
 -75.16183	 150.06992
 -75.57971	 149.87510
 -75.97965	 149.65640
 -76.36020	 149.41504
 -76.72000	 149.15230
 -77.05778	 148.86955
 -77.37234	 148.56823
 -77.66260	 148.24985
 -77.92755	 147.91601
 -78.16628	 147.56832
 -78.37802	 147.20849
 -78.56206	 146.83824
 -78.71783	 146.45935
 -78.84485	 146.07362
 -78.94278	 145.68288
 -79.01137	 145.28897
 -79.05049	 144.89376
 -79.06014	 144.49911
 -79.04040	 144.10687
 -78.99151	 143.71889
 -78.91379	 143.33701
 -78.80769	 142.96302
 -78.67377	 142.59871
 -78.51267	 142.24581
 -78.32519	 141.90601
 -78.11217	 141.58095
 -77.87461	 141.27222
 -77.61356	 140.98133
 -77.33018	 140.70974
 -77.02573	 140.45882
 -76.70152	 140.22988
 -76.35896	 140.02413
 -75.99954	 139.84268
 -75.62480	 139.68657
 -75.23635	 139.55674
 -74.83584	 139.45402
 -74.42499	 139.37913
 -74.00556	 139.33271
 -73.57932	 139.31525
 -73.14811	 139.32718
 -72.71377	 139.36877
 -72.27814	 139.44019
 -71.84311	 139.54152
 -71.41054	 139.67269
 -70.98229	 139.83352
 -70.56022	 140.02374
 -70.14617	 140.24293
 -69.74193	 140.49059
 -69.34930	 140.76607
 -68.96999	 141.06863
 -68.60570	 141.39744
 -68.25807	 141.75152
 -67.92867	 142.12983
 -67.61901	 142.53121
 -67.33051	 142.95439
 -67.06454	 143.39805
 -66.82236	 143.86075
 -66.60516	 144.34098
 -66.41401	 144.83716
 -66.24991	 145.34765
 -66.11371	 145.87071
 -66.00619	 146.40460
 -65.92800	 146.94748
 -65.87968	 147.49750
 -65.86163	 148.05278
 -65.87416	 148.61138
 -65.91743	 149.17139
 -65.99150	 149.73086
 -66.09626	 150.28785
 -66.23153	 150.84041
 -66.39696	 151.38664
 -66.59212	 151.92465
 -66.81641	 152.45256
 -67.06914	 152.96856
 -67.34951	 153.47088
 -67.65659	 153.95781
 -67.98934	 154.42770
 -68.34664	 154.87896
 -68.72724	 155.31009
 -69.12982	 155.71969
 -69.55296	 156.10641
 -69.99517	 156.46903
 -70.45487	 156.80642
 -70.93044	 157.11754
 -71.42017	 157.40148
 -71.92231	 157.65742
 -72.43507	 157.88468
 -72.95661	 158.08268
 -73.48507	 158.25096
 -74.01857	 158.38918
 -74.55520	 158.49712
 -75.09307	 158.57468
 -75.63027	 158.62189
 -76.16490	 158.63890
 -76.69507	 158.62595
 -77.21895	 158.58344
 -77.73469	 158.51184
 -78.24051	 158.41178
 -78.73467	 158.28395
 -79.21547	 158.12919
 -79.68127	 157.94841
 -80.13051	 157.74265
 -80.56166	 157.51301
 -80.97331	 157.26070
 -81.36409	 156.98702
 -81.73274	 156.69333
 -82.07808	 156.38109
 -82.39902	 156.05181
 -82.69457	 155.70707
 -82.96384	 155.34850
 -83.20604	 154.97779
 -83.42049	 154.59669
 -83.60661	 154.20694
 -83.76395	 153.81037
 -83.89216	 153.40879
 -83.99100	 153.00405
 -84.06034	 152.59800
 -84.10019	 152.19251
 -84.11064	 151.78942
 -84.09193	 151.39059
 -84.04439	 150.99785
 -83.96846	 150.61298
 -83.86471	 150.23778
 -83.73380	 149.87398
 -83.57651	 149.52325
 -83.39372	 149.18726
 -83.18640	 148.86757
 -82.95562	 148.56571
 -82.70255	 148.28312
 -82.42845	 148.02119
 -82.13464	 147.78120
 -81.82254	 147.56437
 -81.49364	 147.37183
 -81.14949	 147.20459
 -80.79170	 147.06359
 -80.42194	 146.94965
 -80.04193	 146.86350
 -79.65343	 146.80576
 -79.25823	 146.77693
 -78.85816	 146.77741
 -78.45506	 146.80747
 -78.05080	 146.86729
 -77.64724	 146.95691
 -77.24625	 147.07626
 -76.84971	 147.22517
 -76.45945	 147.40333
 -76.07731	 147.61033
 -75.70511	 147.84565
 -75.34459	 148.10865
 -74.99750	 148.39857
 -74.66552	 148.71456
 -74.35027	 149.05566
 -74.05332	 149.42080
 -73.77616	 149.80882
 -73.52022	 150.21847
 -73.28685	 150.64839
 -73.07730	 151.09717
 -72.89275	 151.56330
 -72.73426	 152.04518
 -72.60282	 152.54118
 -72.49928	 153.04957
 -72.42440	 153.56860
 -72.37884	 154.09645
 -72.36311	 154.63126
 -72.37763	 155.17116
 -72.42269	 155.71422
 -72.49845	 156.25853
 -72.60495	 156.80214
 -72.74212	 157.34311
 -72.90974	 157.87951
 -73.10747	 158.40943
 -73.33487	 158.93098
 -73.59136	 159.44230
 -73.87624	 159.94156
 -74.18870	 160.42700
 -74.52780	 160.89691
 -74.89253	 161.34964
 -75.28173	 161.78359
 -75.69418	 162.19728
 -76.12853	 162.58929
 -76.58337	 162.95828
 -77.05720	 163.30303
 -77.54844	 163.62239
 -78.05545	 163.91535
 -78.57653	 164.18099
 -79.10990	 164.41849
 -79.65379	 164.62717
 -80.20634	 164.80646
 -80.76568	 164.95590
 -81.32992	 165.07515
 -81.89716	 165.16401
 -82.46549	 165.22239
 -83.03299	 165.25032
 -83.59777	 165.24794
 -84.15795	 165.21554
 -84.71166	 165.15349
 -85.25707	 165.06229
 -85.79241	 164.94258
 -86.31592	 164.79506
 -86.82591	 164.62057
 -87.32076	 164.42004
 -87.79888	 164.19450
 -88.25879	 163.94507
 -88.69905	 163.67298
 -89.11832	 163.37951
 -89.51534	 163.06604
 -89.88893	 162.73403
 -90.23801	 162.38499
 -90.56161	 162.02050
 -90.85884	 161.64220
 -91.12892	 161.25178
 -91.37118	 160.85096
 -91.58505	 160.44152
 -91.77008	 160.02526
 -91.92593	 159.60399
 -92.05236	 159.17956
 -92.14926	 158.75381
 -92.21663	 158.32861
 -92.25457	 157.90581
 -92.26333	 157.48724
 -92.24323	 157.07473
 -92.19473	 156.67009
 -92.11839	 156.27507
 -92.01488	 155.89142
 -91.88498	 155.52081
 -91.72957	 155.16489
 -91.54963	 154.82524
 -91.34623	 154.50338
 -91.12056	 154.20075
 -90.87385	 153.91873
 -90.60745	 153.65861
 -90.32279	 153.42160
 -90.02135	 153.20882
 -89.70469	 153.02130
 -89.37443	 152.85996
 -89.03225	 152.72563
 -88.67986	 152.61902
 -88.31904	 152.54075
 -87.95159	 152.49132
 -87.57934	 152.47112
 -87.20413	 152.48041
 -86.82784	 152.51937
 -86.45233	 152.58802
 -86.07948	 152.68630
 -85.71116	 152.81401
 -85.34922	 152.97085
 -84.99548	 153.15638
 -84.65175	 153.37009
 -84.31980	 153.61130
 -84.00135	 153.87928
 -83.69807	 154.17315
 -83.41159	 154.49194
 -83.14346	 154.83458
 -82.89517	 155.19991
 -82.66814	 155.58666
 -82.46370	 155.99348
 -82.28310	 156.41895
 -82.12749	 156.86156
 -81.99795	 157.31972
 -81.89543	 157.79178
 -81.82079	 158.27604
 -81.77477	 158.77074
 -81.75802	 159.27406
 -81.77106	 159.78416
 -81.81428	 160.29916
 -81.88797	 160.81715
 -81.99230	 161.33622
 -82.12729	 161.85442
 -82.29287	 162.36983
 -82.48882	 162.88053
 -82.71481	 163.38460
 -82.97039	 163.88017
 -83.25497	 164.36536
 -83.56786	 164.83838
 -83.90826	 165.29745
 -84.27522	 165.74086
 -84.66773	 166.16696
 -85.08465	 166.57417
 -85.52472	 166.96100
 -85.98663	 167.32601
 -86.46896	 167.66789
 -86.97019	 167.98539
 -87.48875	 168.27739
 -88.02299	 168.54285
 -88.57121	 168.78086
 -89.13164	 168.99061
 -89.70247	 169.17140
 -90.28185	 169.32267
 -90.86792	 169.44396
 -91.45877	 169.53495
 -92.05249	 169.59542
 -92.64716	 169.62528
 -93.24087	 169.62458
 -93.83170	 169.59348
 -94.41778	 169.53224
 -94.99723	 169.44127
 -95.56823	 169.32107
 -96.12899	 169.17228
 -96.67775	 168.99562
 -97.21284	 168.79193
 -97.73261	 168.56216
 -98.23550	 168.30735
 -98.72002	 168.02862
 -99.18473	 167.72719
 -99.62831	 167.40438
 -100.04949	 167.06157
 -100.44712	 166.70021
 -100.82011	 166.32181
 -101.16750	 165.92798
 -101.48840	 165.52033
 -101.78206	 165.10057
 -102.04780	 164.67042
 -102.28507	 164.23164
 -102.49341	 163.78603
 -102.67250	 163.33541
 -102.82211	 162.88162
 -102.94213	 162.42650
 -103.03255	 161.97189
 -103.09350	 161.51965
 -103.12521	 161.07161
 -103.12802	 160.62958
 -103.10237	 160.19537
 -103.04885	 159.77072
 -102.96810	 159.35738
 -102.86092	 158.95702
 -102.72818	 158.57128
 -102.57087	 158.20174
 -102.39005	 157.84990
 -102.18691	 157.51721
 -101.96268	 157.20506
 -101.71873	 156.91472
 -101.45647	 156.64741
 -101.17738	 156.40425
 -100.88305	 156.18626
 -100.57508	 155.99437
 -100.25515	 155.82939
 -99.92501	 155.69206
 -99.58641	 155.58297
 -99.24117	 155.50264
 -98.89113	 155.45143
 -98.53813	 155.42962
 -98.18405	 155.43736
 -97.83078	 155.47470
 -97.48018	 155.54154
 -97.13414	 155.63768
 -96.79450	 155.76282
 -96.46310	 155.91652
 -96.14174	 156.09822
 -95.83219	 156.30729
 -95.53616	 156.54293
 -95.25535	 156.80429
 -94.99135	 157.09038
 -94.74572	 157.40012
 -94.51994	 157.73234
 -94.31542	 158.08577
 -94.13348	 158.45906
 -93.97536	 158.85077
 -93.84221	 159.25939
 -93.73508	 159.68334
 -93.65493	 160.12096
 -93.60258	 160.57056
 -93.57879	 161.03037
 -93.58418	 161.49860
 -93.61925	 161.97339
 -93.68441	 162.45289
 -93.77992	 162.93518
 -93.90595	 163.41837
 -94.06252	 163.90052
 -94.24954	 164.37972
 -94.46681	 164.85406
 -94.71398	 165.32163
 -94.99061	 165.78056
 -95.29611	 166.22900
 -95.62980	 166.66515
 -95.99087	 167.08724
 -96.37839	 167.49358
 -96.79135	 167.88251
 -97.22859	 168.25246
 -97.68890	 168.60192
 -98.17095	 168.92949
 -98.67332	 169.23383
 -99.19450	 169.51370
 -99.73293	 169.76797
 -100.28696	 169.99560
 -100.85487	 170.19567
 -101.43491	 170.36737
 -102.02527	 170.51001
 -102.62409	 170.62300
 -103.22949	 170.70590
 -103.83958	 170.75836
 -104.45242	 170.78018
 -105.06610	 170.77127
 -105.67869	 170.73167
 -106.28828	 170.66154
 -106.89296	 170.56115
 -107.49088	 170.43091
 -108.08019	 170.27134
 -108.65908	 170.08306
 -109.22582	 169.86682
 -109.77871	 169.62346
 -110.31611	 169.35394
 -110.83644	 169.05930
 -111.33822	 168.74068
 -111.82001	 168.39932
 -112.28049	 168.03653
 -112.71840	 167.65370
 -113.13259	 167.25229
 -113.52197	 166.83383
 -113.88559	 166.39990
 -114.22258	 165.95216
 -114.53218	 165.49229
 -114.81372	 165.02202
 -115.06666	 164.54311
 -115.29056	 164.05737
 -115.48508	 163.56659
 -115.65002	 163.07262
 -115.78526	 162.57729
 -115.89082	 162.08244
 -115.96680	 161.58991
 -116.01345	 161.10153
 -116.03111	 160.61910
 -116.02022	 160.14441
 -115.98135	 159.67922
 -115.91517	 159.22524
 -115.82244	 158.78414
 -115.70406	 158.35756
 -115.56098	 157.94706
 -115.39429	 157.55415
 -115.20513	 157.18027
 -114.99477	 156.82680
 -114.76454	 156.49502
 -114.51586	 156.18615
 -114.25021	 155.90129
 -113.96916	 155.64148
 -113.67432	 155.40764
 -113.36737	 155.20061
 -113.05004	 155.02109
 -112.72411	 154.86970
 -112.39139	 154.74695
 -112.05371	 154.65322
 -111.71294	 154.58878
 -111.37096	 154.55379
 -111.02966	 154.54827
 -110.69091	 154.57215
 -110.35660	 154.62522
 -110.02860	 154.70717
 -109.70874	 154.81755
 -109.39884	 154.95582
 -109.10066	 155.12130
 -108.81593	 155.31322
 -108.54634	 155.53069
 -108.29350	 155.77273
 -108.05895	 156.03825
 -107.84419	 156.32606
 -107.65061	 156.63489
 -107.47953	 156.96336
 -107.33219	 157.31004
 -107.20972	 157.67341
 -107.11317	 158.05189
 -107.04348	 158.44381
 -107.00147	 158.84747
 -106.98788	 159.26112
 -107.00331	 159.68295
 -107.04826	 160.11113
 -107.12312	 160.54379
 -107.22815	 160.97904
 -107.36349	 161.41499
 -107.52917	 161.84972
 -107.72509	 162.28132
 -107.95103	 162.70791
 -108.20666	 163.12758
 -108.49152	 163.53849
 -108.80503	 163.93881
 -109.14651	 164.32673
 -109.51515	 164.70052
 -109.91005	 165.05849
 -110.33018	 165.39899
 -110.77442	 165.72047
 -111.24155	 166.02142
 -111.73025	 166.30045
 -112.23912	 166.55621
 -112.76668	 166.78748
 -113.31135	 166.99311
 -113.87151	 167.17207
 -114.44545	 167.32344
 -115.03142	 167.44638
 -115.62762	 167.54020
 -116.23220	 167.60432
 -116.84329	 167.63826
 -117.45897	 167.64168
 -118.07732	 167.61437
 -118.69643	 167.55621
 -119.31434	 167.46725
 -119.92916	 167.34764
 -120.53896	 167.19763
 -121.14186	 167.01765
 -121.73602	 166.80818
 -122.31962	 166.56987
 -122.89090	 166.30346
 -123.44815	 166.00980
 -123.98973	 165.68984
 -124.51405	 165.34464
 -125.01960	 164.97535
 -125.50496	 164.58321
 -125.96878	 164.16955
 -126.40980	 163.73577
 -126.82686	 163.28334
 -127.21889	 162.81379
 -127.58493	 162.32874
 -127.92411	 161.82984
 -128.23568	 161.31878
 -128.51897	 160.79729
 -128.77344	 160.26716
 -128.99867	 159.73017
 -129.19433	 159.18815
 -129.36022	 158.64293
 -129.49622	 158.09633
 -129.60236	 157.55021
 -129.67876	 157.00638
 -129.72566	 156.46668
 -129.74341	 155.93289
 -129.73244	 155.40679
 -129.69333	 154.89012
 -129.62675	 154.38460
 -129.53345	 153.89188
 -129.41430	 153.41358
 -129.27028	 152.95125
 -129.10243	 152.50639
 -128.91191	 152.08045
 -128.69995	 151.67477
 -128.46787	 151.29064
 -128.21708	 150.92928
 -127.94904	 150.59178
 -127.66530	 150.27919
 -127.36745	 149.99243
 -127.05717	 149.73233
 -126.73617	 149.49962
 -126.40621	 149.29493
 -126.06910	 149.11875
 -125.72665	 148.97149
 -125.38074	 148.85343
 -125.03325	 148.76474
 -124.68604	 148.70546
 -124.34103	 148.67552
 -124.00009	 148.67473
 -123.66509	 148.70277
 -123.33788	 148.75921
 -123.02030	 148.84351
 -122.71412	 148.95501
 -122.42108	 149.09291
 -122.14288	 149.25634
 -121.88115	 149.44431
 -121.63745	 149.65570
 -121.41328	 149.88934
 -121.21005	 150.14394
 -121.02908	 150.41811
 -120.87162	 150.71040
 -120.73881	 151.01927
 -120.63169	 151.34314
 -120.55120	 151.68032
 -120.49817	 152.02911
 -120.47331	 152.38773
 -120.47722	 152.75437
 -120.51041	 153.12719
 -120.57323	 153.50433
 -120.66593	 153.88388
 -120.78866	 154.26397
 -120.94140	 154.64268
 -121.12407	 155.01811
 -121.33642	 155.38838
 -121.57811	 155.75162
 -121.84867	 156.10598
 -122.14753	 156.44966
 -122.47400	 156.78088
 -122.82726	 157.09792
 -123.20642	 157.39911
 -123.61046	 157.68284
 -124.03826	 157.94757
 -124.48863	 158.19181
 -124.96026	 158.41419
 -125.45176	 158.61338
 -125.96167	 158.78816
 -126.48845	 158.93740
 -127.03049	 159.06008
 -127.58612	 159.15527
 -128.15359	 159.22215
 -128.73114	 159.26000
 -129.31695	 159.26824
 -129.90914	 159.24639
 -130.50583	 159.19408
 -131.10513	 159.11107
 -131.70510	 158.99726
 -132.30383	 158.85264
 -132.89939	 158.67735
 -133.48989	 158.47163
 -134.07342	 158.23586
 -134.64814	 157.97053
 -135.21222	 157.67625
 -135.76388	 157.35375
 -136.30140	 157.00387
 -136.82310	 156.62754
 -137.32738	 156.22582
 -137.81272	 155.79986
 -138.27765	 155.35089
 -138.72082	 154.88025
 -139.14094	 154.38933
 -139.53682	 153.87964
 -139.90739	 153.35272
 -140.25166	 152.81019
 -140.56875	 152.25371
 -140.85789	 151.68501
 -141.11842	 151.10584
 -141.34980	 150.51800
 -141.55159	 149.92330
 -141.72346	 149.32358
 -141.86523	 148.72068
 -141.97679	 148.11646
 -142.05816	 147.51277
 -142.10949	 146.91144
 -142.13101	 146.31431
 -142.12309	 145.72317
 -142.08618	 145.13980
 -142.02087	 144.56594
 -141.92781	 144.00329
 -141.80778	 143.45351
 -141.66166	 142.91820
 -141.49040	 142.39890
 -141.29506	 141.89710
 -141.07679	 141.41422
 -140.83680	 140.95161
 -140.57640	 140.51054
 -140.29698	 140.09220
 -139.99998	 139.69770
 -139.68692	 139.32806
 -139.35937	 138.98419
 -139.01898	 138.66694
 -138.66742	 138.37703
 -138.30642	 138.11509
 -137.93776	 137.88164
 -137.56323	 137.67708
 -137.18467	 137.50173
 -136.80393	 137.35576
 -136.42286	 137.23925
 -136.04334	 137.15216
 -135.66723	 137.09431
 -135.29640	 137.06543
 -134.93269	 137.06512
 -134.57793	 137.09286
 -134.23390	 137.14801
 -133.90235	 137.22984
 -133.58499	 137.33747
 -133.28347	 137.46993
 -132.99938	 137.62616
 -132.73422	 137.80495
 -132.48945	 138.00504
 -132.26643	 138.22506
 -132.06641	 138.46354
 -131.89057	 138.71895
 -131.73999	 138.98968
 -131.61561	 139.27404
 -131.51831	 139.57029
 -131.44881	 139.87665
 -131.40774	 140.19128
 -131.39560	 140.51231
 -131.41275	 140.83785
 -131.45947	 141.16599
 -131.53587	 141.49479
 -131.64196	 141.82234
 -131.77763	 142.14671
 -131.94263	 142.46601
 -132.13660	 142.77834
 -132.35906	 143.08187
 -132.60941	 143.37478
 -132.88695	 143.65529
 -133.19085	 143.92170
 -133.52020	 144.17234
 -133.87397	 144.40562
 -134.25104	 144.62001
 -134.65019	 144.81407
 -135.07013	 144.98643
 -135.50948	 145.13581
 -135.96678	 145.26100
 -136.44049	 145.36091
 -136.92904	 145.43454
 -137.43078	 145.48099
 -137.94399	 145.49946
 -138.46694	 145.48925
 -138.99783	 145.44979
 -139.53485	 145.38061
 -140.07615	 145.28135
 -140.61985	 145.15177
 -141.16410	 144.99175
 -141.70699	 144.80127
 -142.24665	 144.58045
 -142.78121	 144.32951
 -143.30879	 144.04880
 -143.82758	 143.73877
 -144.33576	 143.40000
 -144.83157	 143.03317
 -145.31329	 142.63908
 -145.77924	 142.21863
 -146.22782	 141.77284
 -146.65747	 141.30280
 -147.06673	 140.80973
 -147.45420	 140.29492
 -147.81857	 139.75976
 -148.15862	 139.20570
 -148.47323	 138.63430
 -148.76138	 138.04715
 -149.02213	 137.44593
 -149.25469	 136.83235
 -149.45836	 136.20819
 -149.63254	 135.57526
 -149.77678	 134.93539
 -149.89072	 134.29045
 -149.97413	 133.64232
 -150.02690	 132.99289
 -150.04904	 132.34404
 -150.04067	 131.69765
 -150.00204	 131.05558
 -149.93351	 130.41969
 -149.83555	 129.79177
 -149.70873	 129.17361
 -149.55376	 128.56692
 -149.37142	 127.97340
 -149.16261	 127.39467
 -148.92831	 126.83229
 -148.66961	 126.28776
 -148.38766	 125.76251
 -148.08373	 125.25788
 -147.75913	 124.77514
 -147.41526	 124.31548
 -147.05359	 123.87999
 -146.67564	 123.46969
 -146.28300	 123.08547
 -145.87729	 122.72816
 -145.46019	 122.39846
 -145.03341	 122.09699
 -144.59872	 121.82426
 -144.15788	 121.58067
 -143.71271	 121.36652
 -143.26500	 121.18198
 -142.81659	 121.02714
 -142.36932	 120.90195
 -141.92501	 120.80629
 -141.48547	 120.73988
 -141.05253	 120.70235
 -140.62795	 120.69324
 -140.21351	 120.71193
 -139.81091	 120.75774
 -139.42185	 120.82986
 -139.04795	 120.92736
 -138.69078	 121.04923
 -138.35188	 121.19434
 -138.03268	 121.36148
 -137.73455	 121.54933
 -137.45878	 121.75648
 -137.20658	 121.98145
 -136.97904	 122.22267
 -136.77718	 122.47850
 -136.60190	 122.74721
 -136.45398	 123.02706
 -136.33410	 123.31621
 -136.24281	 123.61279
 -136.18054	 123.91491
 -136.14761	 124.22064
 -136.14418	 124.52802
 -136.17032	 124.83510
 -136.22594	 125.13992
 -136.31083	 125.44054
 -136.42467	 125.73501
 -136.56698	 126.02145
 -136.73720	 126.29798
 -136.93460	 126.56279
 -137.15838	 126.81410
 -137.40760	 127.05021
 -137.68121	 127.26948
 -137.97809	 127.47034
 -138.29699	 127.65132
 -138.63658	 127.81101
 -138.99546	 127.94812
 -139.37215	 128.06144
 -139.76507	 128.14986
 -140.17263	 128.21239
 -140.59315	 128.24813
 -141.02490	 128.25629
 -141.46613	 128.23621
 -141.91505	 128.18733
 -142.36983	 128.10920
 -142.82863	 128.00150
 -143.28961	 127.86401
 -143.75089	 127.69663
 -144.21063	 127.49937
 -144.66698	 127.27238
 -145.11810	 127.01588
 -145.56217	 126.73023
 -145.99740	 126.41590
 -146.42205	 126.07345
 -146.83438	 125.70356
 -147.23272	 125.30702
 -147.61545	 124.88469
 -147.98101	 124.43755
 -148.32788	 123.96668
 -148.65463	 123.47324
 -148.95988	 122.95847
 -149.24235	 122.42372
 -149.50083	 121.87037
 -149.73419	 121.29993
 -149.94141	 120.71394
 -150.12156	 120.11401
 -150.27379	 119.50182
 -150.39739	 118.87908
 -150.49172	 118.24757
 -150.55628	 117.60909
 -150.59067	 116.96547
 -150.59461	 116.31858
 -150.56792	 115.67030
 -150.51057	 115.02250
 -150.42262	 114.37708
 -150.30426	 113.73592
 -150.15581	 113.10087
 -149.97768	 112.47379
 -149.77043	 111.85650
 -149.53470	 111.25075
 -149.27127	 110.65829
 -148.98101	 110.08080
 -148.66490	 109.51989
 -148.32402	 108.97712
 -147.95955	 108.45396
 -147.57275	 107.95182
 -147.16497	 107.47201
 -146.73764	 107.01577
 -146.29225	 106.58423
 -145.83039	 106.17843
 -145.35366	 105.79931
 -144.86374	 105.44770
 -144.36237	 105.12432
 -143.85130	 104.82979
 -143.33233	 104.56462
 -142.80728	 104.32920
 -142.27799	 104.12382
 -141.74630	 103.94863
 -141.21407	 103.80370
 -140.68315	 103.68896
 -140.15538	 103.60425
 -139.63259	 103.54927
 -139.11658	 103.52365
 -138.60914	 103.52687
 -138.11201	 103.55832
 -137.62689	 103.61729
 -137.15543	 103.70297
 -136.69925	 103.81443
 -136.25990	 103.95067
 -135.83885	 104.11057
 -135.43753	 104.29293
 -135.05727	 104.49648
 -134.69935	 104.71985
 -134.36493	 104.96158
 -134.05511	 105.22016
 -133.77089	 105.49400
 -133.51316	 105.78144
 -133.28271	 106.08079
 -133.08024	 106.39027
 -132.90631	 106.70809
 -132.76139	 107.03239
 -132.64583	 107.36130
 -132.55984	 107.69292
 -132.50353	 108.02534
 -132.47688	 108.35663
 -132.47974	 108.68486
 -132.51184	 109.00812
 -132.57279	 109.32452
 -132.66206	 109.63216
 -132.77902	 109.92923
 -132.92290	 110.21392
 -133.09282	 110.48449
 -133.28778	 110.73926
 -133.50670	 110.97659
 -133.74835	 111.19497
 -134.01144	 111.39292
 -134.29456	 111.56907
 -134.59624	 111.72216
 -134.91491	 111.85101
 -135.24894	 111.95455
 -135.59663	 112.03183
 -135.95624	 112.08202
 -136.32597	 112.10437
 -136.70398	 112.09831
 -137.08840	 112.06333
 -137.47735	 111.99908
 -137.86893	 111.90534
 -138.26123	 111.78197
 -138.65236	 111.62900
 -139.04042	 111.44655
 -139.42353	 111.23487
 -139.79986	 110.99432
 -140.16759	 110.72539
 -140.52494	 110.42866
 -140.87018	 110.10482
 -141.20164	 109.75469
 -141.51769	 109.37915
 -141.81677	 108.97920
 -142.09740	 108.55594
 -142.35815	 108.11052
 -142.59767	 107.64422
 -142.81472	 107.15836
 -143.00811	 106.65434
 -143.17674	 106.13365
 -143.31963	 105.59781
 -143.43587	 105.04841
 -143.52465	 104.48711
 -143.58527	 103.91558
 -143.61713	 103.33556
 -143.61972	 102.74881
 -143.59267	 102.15712
 -143.53569	 101.56230
 -143.44861	 100.96619
 -143.33137	 100.37061
 -143.18402	 99.77743
 -143.00672	 99.18846
 -142.79976	 98.60554
 -142.56352	 98.03049
 -142.29851	 97.46509
 -142.00532	 96.91109
 -141.68470	 96.37021
 -141.33745	 95.84413
 -140.96451	 95.33446
 -140.56692	 94.84279
 -140.14580	 94.37059
 -139.70238	 93.91931
 -139.23796	 93.49028
 -138.75395	 93.08478
 -138.25183	 92.70399
 -137.73313	 92.34899
 -137.19948	 92.02077
 -136.65256	 91.72020
 -136.09408	 91.44806
 -135.52585	 91.20502
 -134.94965	 90.99162
 -134.36736	 90.80829
 -133.78083	 90.65537
 -133.19196	 90.53303
 -132.60264	 90.44136
 -132.01476	 90.38032
 -131.43023	 90.34973
 -130.85091	 90.34933
 -130.27866	 90.37872
 -129.71529	 90.43737
 -129.16260	 90.52467
 -128.62233	 90.63988
 -128.09616	 90.78216
 -127.58573	 90.95055
 -127.09262	 91.14402
 -126.61832	 91.36142
 -126.16426	 91.60152
 -125.73178	 91.86301
 -125.32216	 92.14448
 -124.93657	 92.44446
 -124.57607	 92.76142
 -124.24166	 93.09374
 -123.93422	 93.43977
 -123.65452	 93.79777
 -123.40322	 94.16600
 -123.18088	 94.54265
 -122.98795	 94.92588
 -122.82476	 95.31384
 -122.69152	 95.70465
 -122.58831	 96.09642
 -122.51513	 96.48725
 -122.47182	 96.87525
 -122.45812	 97.25854
 -122.47364	 97.63526
 -122.51790	 98.00356
 -122.59027	 98.36164
 -122.69001	 98.70773
 -122.81629	 99.04012
 -122.96815	 99.35712
 -123.14453	 99.65716
 -123.34426	 99.93868
 -123.56608	 100.20023
 -123.80865	 100.44043
 -124.07051	 100.65801
 -124.35014	 100.85176
 -124.64595	 101.02059
 -124.95627	 101.16352
 -125.27936	 101.27967
 -125.61346	 101.36828
 -125.95672	 101.42871
 -126.30729	 101.46041
 -126.66328	 101.46300
 -127.02277	 101.43620
 -127.38384	 101.37983
 -127.74456	 101.29388
 -128.10300	 101.17844
 -128.45727	 101.03372
 -128.80547	 100.86006
 -129.14574	 100.65791
 -129.47627	 100.42786
 -129.79529	 100.17058
 -130.10106	 99.88687
 -130.39193	 99.57763
 -130.66630	 99.24385
 -130.92263	 98.88665
 -131.15948	 98.50720
 -131.37548	 98.10677
 -131.56933	 97.68673
 -131.73985	 97.24848
 -131.88592	 96.79353
 -132.00654	 96.32343
 -132.10081	 95.83978
 -132.16791	 95.34426
 -132.20716	 94.83855
 -132.21795	 94.32441
 -132.19980	 93.80359
 -132.15234	 93.27790
 -132.07528	 92.74915
 -131.96849	 92.21916
 -131.83190	 91.68975
 -131.66559	 91.16277
 -131.46972	 90.64002
 -131.24460	 90.12332
 -130.99060	 89.61446
 -130.70823	 89.11520
 -130.39809	 88.62727
 -130.06091	 88.15237
 -129.69750	 87.69214
 -129.30876	 87.24818
 -128.89573	 86.82203
 -128.45949	 86.41518
 -128.00126	 86.02903
 -127.52231	 85.66493
 -127.02401	 85.32413
 -126.50781	 85.00781
 -125.97524	 84.71706
 -125.42786	 84.45286
 -124.86734	 84.21610
 -124.29538	 84.00759
 -123.71372	 83.82800
 -123.12418	 83.67790
 -122.52858	 83.55776
 -121.92878	 83.46791
 -121.32667	 83.40858
 -120.72413	 83.37989
 -120.12308	 83.38181
 -119.52542	 83.41421
 -118.93302	 83.47684
 -118.34776	 83.56932
 -117.77149	 83.69116
 -117.20602	 83.84175
 -116.65312	 84.02037
 -116.11450	 84.22617
 -115.59184	 84.45822
 -115.08673	 84.71547
 -114.60071	 84.99676
 -114.13524	 85.30086
 -113.69168	 85.62643
 -113.27132	 85.97206
 -112.87535	 86.33625
 -112.50488	 86.71743
 -112.16090	 87.11397
 -111.84429	 87.52418
 -111.55583	 87.94631
 -111.29620	 88.37857
 -111.06594	 88.81914
 -110.86550	 89.26616
 -110.69519	 89.71775
 -110.55521	 90.17202
 -110.44564	 90.62704
 -110.36644	 91.08093
 -110.31745	 91.53179
 -110.29840	 91.97772
 -110.30888	 92.41686
 -110.34838	 92.84738
 -110.41627	 93.26749
 -110.51181	 93.67541
 -110.63415	 94.06945
 -110.78233	 94.44795
 -110.95530	 94.80933
 -111.15189	 95.15208
 -111.37084	 95.47474
 -111.61082	 95.77596
 -111.87040	 96.05448
 -112.14807	 96.30909
 -112.44225	 96.53874
 -112.75129	 96.74242
 -113.07349	 96.91929
 -113.40709	 97.06856
 -113.75029	 97.18959
 -114.10124	 97.28185
 -114.45806	 97.34492
 -114.81887	 97.37851
 -115.18175	 97.38246
 -115.54478	 97.35670
 -115.90604	 97.30132
 -116.26364	 97.21651
 -116.61568	 97.10259
 -116.96029	 96.95999
 -117.29566	 96.78928
 -117.61999	 96.59111
 -117.93154	 96.36627
 -118.22863	 96.11564
 -118.50964	 95.84023
 -118.77301	 95.54111
 -119.01727	 95.21947
 -119.24102	 94.87658
 -119.44295	 94.51380
 -119.62183	 94.13256
 -119.77655	 93.73436
 -119.90607	 93.32077
 -120.00947	 92.89341
 -120.08592	 92.45396
 -120.13471	 92.00413
 -120.15524	 91.54568
 -120.14701	 91.08040
 -120.10964	 90.61010
 -120.04285	 90.13661
 -119.94650	 89.66177
 -119.82053	 89.18741
 -119.66502	 88.71539
 -119.48015	 88.24752
 -119.26620	 87.78563
 -119.02359	 87.33151
 -118.75282	 86.88692
 -118.45451	 86.45358
 -118.12937	 86.03319
 -117.77824	 85.62739
 -117.40202	 85.23777
 -117.00175	 84.86586
 -116.57851	 84.51313
 -116.13352	 84.18098
 -115.66806	 83.87073
 -115.18348	 83.58363
 -114.68122	 83.32085
 -114.16280	 83.08345
 -113.62978	 82.87243
 -113.08381	 82.68865
 -112.52656	 82.53292
 -111.95979	 82.40590
 -111.38526	 82.30817
 -110.80480	 82.24020
 -110.22026	 82.20231
 -109.63349	 82.19476
 -109.04638	 82.21765
 -108.46083	 82.27098
 -107.87872	 82.35463
 -107.30193	 82.46836
 -106.73233	 82.61181
 -106.17176	 82.78450
 -105.62204	 82.98583
 -105.08493	 83.21510
 -104.56218	 83.47148
 -104.05544	 83.75404
 -103.56633	 84.06174
 -103.09641	 84.39344
 -102.64713	 84.74791
 -102.21989	 85.12380
 -101.81599	 85.51971
 -101.43664	 85.93414
 -101.08295	 86.36551
 -100.75592	 86.81218
 -100.45648	 87.27244
 -100.18539	 87.74454
 -99.94334	 88.22667
 -99.73090	 88.71700
 -99.54849	 89.21363
 -99.39645	 89.71468
 -99.27497	 90.21823
 -99.18412	 90.72236
 -99.12387	 91.22513
 -99.09404	 91.72465
 -99.09434	 92.21900
 -99.12436	 92.70632
 -99.18358	 93.18475
 -99.27135	 93.65249
 -99.38692	 94.10778
 -99.52942	 94.54890
 -99.69789	 94.97422
 -99.89123	 95.38214
 -100.10829	 95.77115
 -100.34781	 96.13982
 -100.60842	 96.48679
 -100.88870	 96.81081
 -101.18713	 97.11069
 -101.50214	 97.38538
 -101.83208	 97.63391
 -102.17524	 97.85540
 -102.52987	 98.04912
 -102.89418	 98.21442
 -103.26633	 98.35077
 -103.64446	 98.45776
 -104.02667	 98.53512
 -104.41108	 98.58267
 -104.79578	 98.60037
 -105.17886	 98.58828
 -105.55843	 98.54661
 -105.93261	 98.47566
 -106.29954	 98.37587
 -106.65741	 98.24779
 -107.00442	 98.09208
 -107.33885	 97.90950
 -107.65902	 97.70095
 -107.96329	 97.46740
 -108.25012	 97.20993
 -108.51802	 96.92974
 -108.76560	 96.62808
 -108.99152	 96.30630
 -109.19457	 95.96585
 -109.37360	 95.60821
 -109.52757	 95.23495
 -109.65556	 94.84771
 -109.75673	 94.44817
 -109.83035	 94.03805
 -109.87581	 93.61911
 -109.89261	 93.19317
 -109.88036	 92.76202
 -109.83879	 92.32753
 -109.76773	 91.89153
 -109.66713	 91.45589
 -109.53708	 91.02245
 -109.37775	 90.59306
 -109.18943	 90.16954
 -108.97254	 89.75369
 -108.72759	 89.34728
 -108.45519	 88.95205
 -108.15609	 88.56970
 -107.83111	 88.20186
 -107.48117	 87.85013
 -107.10731	 87.51604
 -106.71063	 87.20106
 -106.29235	 86.90658
 -105.85374	 86.63391
 -105.39617	 86.38431
 -104.92109	 86.15892
 -104.43000	 85.95882
 -103.92448	 85.78496
 -103.40617	 85.63824
 -102.87674	 85.51942
 -102.33794	 85.42918
 -101.79153	 85.36807
 -101.23932	 85.33656
 -100.68316	 85.33498
 -100.12489	 85.36356
 -99.56641	 85.42241
 -99.00957	 85.51154
 -98.45626	 85.63081
 -97.90836	 85.77999
 -97.36773	 85.95872
 -96.83619	 86.16652
 -96.31555	 86.40281
 -95.80758	 86.66688
 -95.31401	 86.95792
 -94.83651	 87.27499
 -94.37668	 87.61708
 -93.93607	 87.98304
 -93.51616	 88.37164
 -93.11834	 88.78156
 -92.74391	 89.21138
 -92.39409	 89.65961
 -92.07000	 90.12467
 -91.77265	 90.60492
 -91.50296	 91.09867
 -91.26172	 91.60413
 -91.04961	 92.11951
 -90.86719	 92.64296
 -90.71493	 93.17258
 -90.59313	 93.70648
 -90.50201	 94.24272
 -90.44163	 94.77937
 -90.41195	 95.31450
 -90.41280	 95.84618
 -90.44389	 96.37249
 -90.50479	 96.89156
 -90.59497	 97.40153
 -90.71378	 97.90057
 -90.86045	 98.38693
 -91.03411	 98.85888
 -91.23377	 99.31477
 -91.45834	 99.75302
 -91.70665	 100.17210
 -91.97741	 100.57059
 -92.26926	 100.94714
 -92.58075	 101.30049
 -92.91037	 101.62947
 -93.25652	 101.93302
 -93.61755	 102.21019
 -93.99176	 102.46011
 -94.37737	 102.68205
 -94.77260	 102.87538
 -95.17561	 103.03958
 -95.58454	 103.17426
 -95.99750	 103.27913
 -96.41260	 103.35405
 -96.82794	 103.39896
 -97.24162	 103.41396
 -97.65176	 103.39924
 -98.05648	 103.35512
 -98.45394	 103.28203
 -98.84232	 103.18053
 -99.21985	 103.05128
 -99.58481	 102.89505
 -99.93551	 102.71272
 -100.27035	 102.50528
 -100.58777	 102.27381
 -100.88631	 102.01947
 -101.16454	 101.74355
 -101.42118	 101.44738
 -101.65497	 101.13240
 -101.86479	 100.80010
 -102.04961	 100.45206
 -102.20848	 100.08990
 -102.34057	 99.71530
 -102.44515	 99.32999
 -102.52161	 98.93574
 -102.56945	 98.53436
 -102.58828	 98.12766
 -102.57781	 97.71749
 -102.53790	 97.30571
 -102.46848	 96.89419
 -102.36964	 96.48477
 -102.24156	 96.07932
 -102.08454	 95.67965
 -101.89898	 95.28758
 -101.68541	 94.90490
 -101.44445	 94.53332
 -101.17685	 94.17457
 -100.88343	 93.83028
 -100.56514	 93.50205
 -100.22300	 93.19142
 -99.85814	 92.89984
 -99.47176	 92.62871
 -99.06517	 92.37936
 -98.63974	 92.15301
 -98.19691	 91.95083
 -97.73820	 91.77386
 -97.26519	 91.62307
 -96.77951	 91.49934
 -96.28285	 91.40343
 -95.77696	 91.33599
 -95.26359	 91.29760
 -94.74457	 91.28868
 -94.22172	 91.30958
 -93.69689	 91.36051
 -93.17196	 91.44158
 -92.64880	 91.55278
 -92.12929	 91.69397
 -91.61528	 91.86493
 -91.10862	 92.06528
 -90.61115	 92.29454
 -90.12466	 92.55213
 -89.65092	 92.83735
 -89.19163	 93.14936
 -88.74847	 93.48726
 -88.32303	 93.85002
 -87.91686	 94.23649
 -87.53143	 94.64545
 -87.16812	 95.07559
 -86.82825	 95.52548
 -86.51302	 95.99364
 -86.22355	 96.47849
 -85.96087	 96.97840
 -85.72587	 97.49166
 -85.51935	 98.01651
 -85.34201	 98.55114
 -85.19441	 99.09369
 -85.07700	 99.64229
 -84.99010	 100.19501
 -84.93392	 100.74992
 -84.90853	 101.30510
 -84.91388	 101.85859
 -84.94980	 102.40846
 -85.01599	 102.95281
 -85.11204	 103.48972
 -85.23739	 104.01734
 -85.39140	 104.53385
 -85.57329	 105.03747
 -85.78217	 105.52648
 -86.01705	 105.99922
 -86.27683	 106.45410
 -86.56032	 106.88961
 -86.86622	 107.30431
 -87.19318	 107.69685
 -87.53972	 108.06597
 -87.90431	 108.41052
 -88.28536	 108.72944
 -88.68121	 109.02178
 -89.09012	 109.28668
 -89.51035	 109.52341
 -89.94008	 109.73136
 -90.37748	 109.91002
 -90.82067	 110.05900
 -91.26777	 110.17803
 -91.71689	 110.26697
 -92.16613	 110.32579
 -92.61359	 110.35458
 -93.05738	 110.35354
 -93.49566	 110.32301
 -93.92656	 110.26343
 -94.34829	 110.17535
 -94.75908	 110.05945
 -95.15721	 109.91650
 -95.54101	 109.74739
 -95.90888	 109.55310
 -96.25927	 109.33472
 -96.59072	 109.09342
 -96.90183	 108.83047
 -97.19130	 108.54722
 -97.45790	 108.24509
 -97.70050	 107.92559
 -97.91807	 107.59028
 -98.10968	 107.24080
 -98.27451	 106.87881
 -98.41181	 106.50606
 -98.52100	 106.12430
 -98.60156	 105.73534
 -98.65310	 105.34101
 -98.67536	 104.94314
 -98.66817	 104.54362
 -98.63150	 104.14429
 -98.56541	 103.74701
 -98.47009	 103.35365
 -98.34585	 102.96603
 -98.19310	 102.58597
 -98.01237	 102.21524
 -97.80429	 101.85561
 -97.56960	 101.50875
 -97.30914	 101.17633
 -97.02385	 100.85994
 -96.71478	 100.56112
 -96.38306	 100.28134
 -96.02990	 100.02198
 -95.65661	 99.78436
 -95.26457	 99.56972
 -94.85523	 99.37920
 -94.43011	 99.21387
 -93.99081	 99.07467
 -93.53896	 98.96248
 -93.07625	 98.87804
 -92.60443	 98.82202
 -92.12526	 98.79497
 -91.64057	 98.79731
 -91.15218	 98.82938
 -90.66194	 98.89138
 -90.17172	 98.98340
 -89.68340	 99.10544
 -89.19884	 99.25735
 -88.71990	 99.43889
 -88.24843	 99.64968
 -87.78624	 99.88924
 -87.33513	 100.15697
 -86.89684	 100.45217
 -86.47309	 100.77402
 -86.06554	 101.12159
 -85.67577	 101.49385
 -85.30533	 101.88966
 -84.95568	 102.30781
 -84.62819	 102.74696
 -84.32417	 103.20571
 -84.04483	 103.68256
 -83.79128	 104.17596
 -83.56453	 104.68425
 -83.36548	 105.20575
 -83.19494	 105.73868
 -83.05359	 106.28124
 -82.94199	 106.83157
 -82.86060	 107.38780
 -82.80972	 107.94800
 -82.78957	 108.51025
 -82.80022	 109.07260
 -82.84163	 109.63312
 -82.91360	 110.18987
 -83.01586	 110.74091
 -83.14796	 111.28437
 -83.30937	 111.81837
 -83.49943	 112.34108
 -83.71735	 112.85073
 -83.96224	 113.34560
 -84.23311	 113.82401
 -84.52884	 114.28438
 -84.84823	 114.72518
 -85.18999	 115.14500
 -85.55273	 115.54246
 -85.93499	 115.91633
 -86.33522	 116.26544
 -86.75181	 116.58874
 -87.18309	 116.88527
 -87.62733	 117.15421
 -88.08277	 117.39481
 -88.54758	 117.60648
 -89.01992	 117.78871
 -89.49792	 117.94112
 -89.97968	 118.06346
 -90.46332	 118.15559
 -90.94693	 118.21749
 -91.42861	 118.24926
 -91.90648	 118.25113
 -92.37868	 118.22342
 -92.84336	 118.16660
 -93.29874	 118.08123
 -93.74304	 117.96798
 -94.17456	 117.82764
 -94.59163	 117.66111
 -94.99265	 117.46937
 -95.37609	 117.25351
 -95.74049	 117.01471
 -96.08447	 116.75424
 -96.40672	 116.47346
 -96.70604	 116.17379
 -96.98129	 115.85673
 -97.23146	 115.52384
 -97.45562	 115.17677
 -97.65294	 114.81717
 -97.82272	 114.44679
 -97.96434	 114.06739
 -98.07731	 113.68077
 -98.16125	 113.28876
 -98.21589	 112.89319
 -98.24107	 112.49594
 -98.23675	 112.09887
 -98.20303	 111.70383
 -98.14008	 111.31269
 -98.04821	 110.92726
 -97.92785	 110.54938
 -97.77952	 110.18082
 -97.60386	 109.82332
 -97.40162	 109.47859
 -97.17366	 109.14829
 -96.92091	 108.83400
 -96.64442	 108.53726
 -96.34534	 108.25955
 -96.02488	 108.00224
 -95.68437	 107.76666
 -95.32518	 107.55404
 -94.94878	 107.36552
 -94.55669	 107.20215
 -94.15052	 107.06489
 -93.73191	 106.95459
 -93.30255	 106.87201
 -92.86419	 106.81779
 -92.41862	 106.79248
 -91.96763	 106.79649
 -91.51308	 106.83015
 -91.05681	 106.89366
 -90.60068	 106.98710
 -90.14658	 107.11045
 -89.69636	 107.26356
 -89.25187	 107.44616
 -88.81497	 107.65789
 -88.38746	 107.89825
 -87.97113	 108.16664
 -87.56772	 108.46234
 -87.17894	 108.78453
 -86.80643	 109.13228
 -86.45178	 109.50455
 -86.11652	 109.90021
 -85.80210	 110.31802
 -85.50990	 110.75668
 -85.24120	 111.21476
 -84.99720	 111.69077
 -84.77902	 112.18316
 -84.58766	 112.69027
 -84.42402	 113.21042
 -84.28889	 113.74184
 -84.18294	 114.28273
 -84.10675	 114.83123
 -84.06076	 115.38547
 -84.04528	 115.94353
 -84.06051	 116.50348
 -84.10654	 117.06338
 -84.18329	 117.62130
 -84.29061	 118.17528
 -84.42818	 118.72342
 -84.59558	 119.26381
 -84.79226	 119.79458
 -85.01756	 120.31392
 -85.27068	 120.82003
 -85.55074	 121.31119
 -85.85673	 121.78573
 -86.18754	 122.24207
 -86.54195	 122.67869
 -86.91867	 123.09413
 -87.31629	 123.48707
 -87.73336	 123.85625
 -88.16830	 124.20050
 -88.61952	 124.51878
 -89.08532	 124.81014
 -89.56397	 125.07374
 -90.05368	 125.30887
 -90.55265	 125.51491
 -91.05900	 125.69138
 -91.57088	 125.83792
 -92.08637	 125.95426
 -92.60358	 126.04028
 -93.12060	 126.09598
 -93.63554	 126.12146
 -94.14651	 126.11695
 -94.65165	 126.08281
 -95.14912	 126.01949
 -95.63713	 125.92757
 -96.11391	 125.80775
 -96.57775	 125.66080
 -97.02701	 125.48763
 -97.46009	 125.28925
 -97.87547	 125.06673
 -98.27168	 124.82128
 -98.64736	 124.55415
 -99.00121	 124.26672
 -99.33203	 123.96040
 -99.63870	 123.63671
 -99.92021	 123.29720
 -100.17564	 122.94350
 -100.40418	 122.57730
 -100.60512	 122.20032
 -100.77785	 121.81433
 -100.92190	 121.42111
 -101.03688	 121.02251
 -101.12253	 120.62037
 -101.17870	 120.21653
 -101.20536	 119.81286
 -101.20260	 119.41123
 -101.17061	 119.01348
 -101.10970	 118.62144
 -101.02029	 118.23694
 -100.90293	 117.86175
 -100.75826	 117.49761
 -100.58702	 117.14623
 -100.39008	 116.80926
 -100.16839	 116.48829
 -99.92299	 116.18487
 -99.65505	 115.90044
 -99.36578	 115.63642
 -99.05651	 115.39410
 -98.72862	 115.17472
 -98.38360	 114.97941
 -98.02298	 114.80923
 -97.64835	 114.66513
 -97.26137	 114.54796
 -96.86374	 114.45846
 -96.45722	 114.39727
 -96.04359	 114.36493
 -95.62467	 114.36185
 -95.20228	 114.38835
 -94.77831	 114.44461
 -94.35459	 114.53071
 -93.93302	 114.64662
 -93.51545	 114.79217
 -93.10373	 114.96711
 -92.69971	 115.17103
 -92.30519	 115.40345
 -91.92195	 115.66375
 -91.55173	 115.95121
 -91.19622	 116.26499
 -90.85707	 116.60417
 -90.53585	 116.96770
 -90.23409	 117.35443
 -89.95322	 117.76315
 -89.69461	 118.19252
 -89.45954	 118.64113
 -89.24921	 119.10750
 -89.06470	 119.59005
 -88.90703	 120.08716
 -88.77708	 120.59711
 -88.67564	 121.11817
 -88.60337	 121.64851
 -88.56084	 122.18631
 -88.54848	 122.72967
 -88.56662	 123.27669
 -88.61544	 123.82544
 -88.69501	 124.37399
 -88.80528	 124.92040
 -88.94608	 125.46272
 -89.11709	 125.99905
 -89.31789	 126.52749
 -89.54792	 127.04616
 -89.80653	 127.55324
 -90.09291	 128.04695
 -90.40618	 128.52556
 -90.74533	 128.98742
 -91.10923	 129.43091
 -91.49668	 129.85453
 -91.90636	 130.25684
 -92.33687	 130.63648
 -92.78674	 130.99221
 -93.25441	 131.32287
 -93.73825	 131.62740
 -94.23658	 131.90487
 -94.74765	 132.15445
 -95.26966	 132.37540
 -95.80080	 132.56714
 -96.33920	 132.72918
 -96.88298	 132.86115
 -97.43023	 132.96282
 -97.97905	 133.03407
 -98.52753	 133.07489
 -99.07377	 133.08541
 -99.61588	 133.06586
 -100.15199	 133.01660
 -100.68028	 132.93812
 -101.19894	 132.83098
 -101.70621	 132.69589
 -102.20040	 132.53366
 -102.67984	 132.34518
 -103.14296	 132.13147
 -103.58824	 131.89363
 -104.01422	 131.63284
 -104.41954	 131.35040
 -104.80292	 131.04765
 -105.16315	 130.72603
 -105.49914	 130.38705
 -105.80988	 130.03227
 -106.09445	 129.66333
 -106.35205	 129.28189
 -106.58199	 128.88969
 -106.78366	 128.48850
 -106.95660	 128.08009
 -107.10042	 127.66631
 -107.21487	 127.24898
 -107.29981	 126.82997
 -107.35522	 126.41113
 -107.38117	 125.99431
 -107.37788	 125.58137
 -107.34566	 125.17414
 -107.28493	 124.77442
 -107.19624	 124.38400
 -107.08024	 124.00461
 -106.93768	 123.63796
 -106.76942	 123.28570
 -106.57642	 122.94941
 -106.35974	 122.63064
 -106.12052	 122.33085
 -105.86001	 122.05142
 -105.57953	 121.79367
 -105.28048	 121.55883
 -104.96434	 121.34802
 -104.63264	 121.16231
 -104.28700	 121.00262
 -103.92908	 120.86982
 -103.56058	 120.76464
 -103.18326	 120.68772
 -102.79892	 120.63958
 -102.40937	 120.62064
 -102.01645	 120.63119
 -101.62204	 120.67141
 -101.22800	 120.74139
 -100.83619	 120.84106
 -100.44849	 120.97027
 -100.06675	 121.12873
 -99.69280	 121.31605
 -99.32845	 121.53173
 -98.97547	 121.77513
 -98.63560	 122.04553
 -98.31053	 122.34208
 -98.00188	 122.66386
 -97.71124	 123.00980
 -97.44010	 123.37876
 -97.18991	 123.76951
 -96.96201	 124.18072
 -96.75769	 124.61098
 -96.57811	 125.05879
 -96.42437	 125.52259
 -96.29746	 126.00074
 -96.19825	 126.49156
 -96.12754	 126.99328
 -96.08597	 127.50411
 -96.07410	 128.02220
 -96.09236	 128.54569
 -96.14107	 129.07266
 -96.22041	 129.60120
 -96.33044	 130.12938
 -96.47112	 130.65525
 -96.64225	 131.17690
 -96.84354	 131.69240
 -97.07455	 132.19987
 -97.33474	 132.69743
 -97.62343	 133.18327
 -97.93983	 133.65560
 -98.28305	 134.11270
 -98.65208	 134.55291
 -99.04579	 134.97463
 -99.46298	 135.37633
 -99.90233	 135.75659
 -100.36244	 136.11406
 -100.84182	 136.44747
 -101.33892	 136.75568
 -101.85210	 137.03763
 -102.37967	 137.29238
 -102.91988	 137.51910
 -103.47094	 137.71707
 -104.03100	 137.88569
 -104.59820	 138.02448
 -105.17064	 138.13309
 -105.74643	 138.21127
 -106.32365	 138.25891
 -106.90038	 138.27603
 -107.47471	 138.26274
 -108.04476	 138.21930
 -108.60865	 138.14608
 -109.16455	 138.04355
 -109.71066	 137.91231
 -110.24523	 137.75306
 -110.76654	 137.56663
 -111.27295	 137.35392
 -111.76289	 137.11595
 -112.23482	 136.85383
 -112.68732	 136.56877
 -113.11901	 136.26203
 -113.52863	 135.93500
 -113.91498	 135.58911
 -114.27697	 135.22586
 -114.61359	 134.84683
 -114.92396	 134.45364
 -115.20726	 134.04798
 -115.46281	 133.63157
 -115.69002	 133.20616
 -115.88842	 132.77356
 -116.05765	 132.33558
 -116.19746	 131.89406
 -116.30770	 131.45084
 -116.38837	 131.00779
 -116.43954	 130.56674
 -116.46143	 130.12955
 -116.45436	 129.69804
 -116.41875	 129.27401
 -116.35515	 128.85924
 -116.26421	 128.45547
 -116.14669	 128.06439
 -116.00345	 127.68765
 -115.83544	 127.32684
 -115.64374	 126.98349
 -115.42949	 126.65906
 -115.19393	 126.35494
 -114.93839	 126.07244
 -114.66428	 125.81278
 -114.37306	 125.57710
 -114.06631	 125.36645
 -113.74561	 125.18177
 -113.41265	 125.02390
 -113.06913	 124.89358
 -112.71682	 124.79145
 -112.35752	 124.71802
 -111.99305	 124.67370
 -111.62527	 124.65879
 -111.25604	 124.67346
 -110.88723	 124.71777
 -110.52071	 124.79167
 -110.15837	 124.89499
 -109.80204	 125.02743
 -109.45358	 125.18859
 -109.11478	 125.37796
 -108.78741	 125.59489
 -108.47322	 125.83866
 -108.17387	 126.10841
 -107.89101	 126.40319
 -107.62618	 126.72194
 -107.38090	 127.06352
 -107.15659	 127.42668
 -106.95459	 127.81009
 -106.77616	 128.21233
 -106.62248	 128.63191
 -106.49463	 129.06727
 -106.39356	 129.51677
 -106.32017	 129.97871
 -106.27522	 130.45135
 -106.25936	 130.93290
 -106.27313	 131.42151
 -106.31695	 131.91533
 -106.39113	 132.41245
 -106.49585	 132.91095
 -106.63118	 133.40893
 -106.79706	 133.90444
 -106.99329	 134.39558
 -107.21957	 134.88043
 -107.47548	 135.35710
 -107.76046	 135.82374
 -108.07384	 136.27854
 -108.41484	 136.71971
 -108.78257	 137.14553
 -109.17601	 137.55434
 -109.59405	 137.94456
 -110.03547	 138.31465
 -110.49897	 138.66319
 -110.98315	 138.98882
 -111.48652	 139.29029
 -112.00752	 139.56644
 -112.54451	 139.81621
 -113.09581	 140.03867
 -113.65965	 140.23297
 -114.23424	 140.39840
 -114.81774	 140.53435
 -115.40828	 140.64035
 -116.00394	 140.71605
 -116.60283	 140.76119
 -117.20302	 140.77568
 -117.80259	 140.75952
 -118.39962	 140.71284
 -118.99221	 140.63591
 -119.57850	 140.52908
 -120.15664	 140.39285
 -120.72482	 140.22783
 -121.28129	 140.03473
 -121.82434	 139.81437
 -122.35232	 139.56768
 -122.86365	 139.29567
 -123.35681	 138.99948
 -123.83037	 138.68030
 -124.28296	 138.33943
 -124.71332	 137.97825
 -125.12027	 137.59819
 -125.50271	 137.20077
 -125.85964	 136.78757
 -126.19019	 136.36021
 -126.49355	 135.92038
 -126.76905	 135.46980
 -127.01611	 135.01022
 -127.23426	 134.54345
 -127.42315	 134.07129
 -127.58253	 133.59557
 -127.71227	 133.11814
 -127.81236	 132.64085
 -127.88288	 132.16554
 -127.92406	 131.69404
 -127.93620	 131.22817
 -127.91975	 130.76973
 -127.87523	 130.32048
 -127.80332	 129.88217
 -127.70475	 129.45647
 -127.58039	 129.04503
 -127.43119	 128.64943
 -127.25823	 128.27120
 -127.06263	 127.91180
 -126.84566	 127.57261
 -126.60862	 127.25494
 -126.35292	 126.96002
 -126.08005	 126.68898
 -125.79154	 126.44286
 -125.48902	 126.22261
 -125.17416	 126.02908
 -124.84867	 125.86300
 -124.51431	 125.72500
 -124.17290	 125.61561
 -123.82626	 125.53523
 -123.47626	 125.48415
 -123.12476	 125.46255
 -122.77364	 125.47048
 -122.42478	 125.50788
 -122.08007	 125.57458
 -121.74136	 125.67028
 -121.41049	 125.79457
 -121.08927	 125.94691
 -120.77949	 126.12668
 -120.48286	 126.33311
 -120.20107	 126.56535
 -119.93576	 126.82244
 -119.68847	 127.10332
 -119.46072	 127.40682
 -119.25390	 127.73170
 -119.06937	 128.07661
 -118.90837	 128.44013
 -118.77207	 128.82076
 -118.66153	 129.21695
 -118.57771	 129.62704
 -118.52148	 130.04935
 -118.49359	 130.48213
 -118.49468	 130.92359
 -118.52528	 131.37190
 -118.58580	 131.82520
 -118.67655	 132.28160
 -118.79768	 132.73920
 -118.94927	 133.19608
 -119.13124	 133.65034
 -119.34340	 134.10007
 -119.58545	 134.54336
 -119.85695	 134.97834
 -120.15736	 135.40318
 -120.48601	 135.81606
 -120.84213	 136.21521
 -121.22481	 136.59893
 -121.63306	 136.96556
 -122.06578	 137.31351
 -122.52175	 137.64128
 -122.99967	 137.94741
 -123.49815	 138.23057
 -124.01572	 138.48950
 -124.55082	 138.72304
 -125.10182	 138.93012
 -125.66703	 139.10981
 -126.24470	 139.26126
 -126.83303	 139.38374
 -127.43017	 139.47665
 -128.03427	 139.53951
 -128.64340	 139.57195
 -129.25566	 139.57372
 -129.86911	 139.54471
 -130.48183	 139.48493
 -131.09189	 139.39451
 -131.69739	 139.27370
 -132.29644	 139.12287
 -132.88719	 138.94252
 -133.46783	 138.73325
 -134.03659	 138.49579
 -134.59176	 138.23096
 -135.13167	 137.93969
 -135.65474	 137.62302
 -136.15945	 137.28208
 -136.64437	 136.91808
 -137.10812	 136.53233
 -137.54944	 136.12620
 -137.96715	 135.70117
 -138.36016	 135.25873
 -138.72748	 134.80049
 -139.06823	 134.32806
 -139.38162	 133.84315
 -139.66698	 133.34748
 -139.92373	 132.84280
 -140.15142	 132.33092
 -140.34971	 131.81363
 -140.51834	 131.29278
 -140.65720	 130.77020
 -140.76628	 130.24773
 -140.84568	 129.72720
 -140.89561	 129.21044
 -140.91638	 128.69927
 -140.90844	 128.19546
 -140.87232	 127.70077
 -140.80867	 127.21693
 -140.71824	 126.74561
 -140.60188	 126.28845
 -140.46054	 125.84702
 -140.29528	 125.42284
 -140.10723	 125.01736
 -139.89763	 124.63197
 -139.66778	 124.26796
 -139.41908	 123.92656
 -139.15301	 123.60890
 -138.87109	 123.31603
 -138.57494	 123.04889
 -138.26621	 122.80834
 -137.94663	 122.59512
 -137.61796	 122.40985
 -137.28199	 122.25308
 -136.94055	 122.12520
 -136.59552	 122.02653
 -136.24876	 121.95723
 -135.90215	 121.91736
 -135.55760	 121.90688
 -135.21698	 121.92560
 -134.88215	 121.97323
 -134.55498	 122.04935
 -134.23728	 122.15344
 -133.93084	 122.28485
 -133.63739	 122.44282
 -133.35864	 122.62649
 -133.09620	 122.83488
 -132.85166	 123.06693
 -132.62651	 123.32146
 -132.42217	 123.59721
 -132.23998	 123.89282
 -132.08118	 124.20688
 -131.94694	 124.53786
 -131.83831	 124.88419
 -131.75626	 125.24423
 -131.70162	 125.61628
 -131.67515	 125.99859
 -131.67748	 126.38936
 -131.70912	 126.78677
 -131.77047	 127.18895
 -131.86181	 127.59403
 -131.98330	 128.00012
 -132.13500	 128.40530
 -132.31682	 128.80768
 -132.52857	 129.20537
 -132.76992	 129.59648
 -133.04046	 129.97916
 -133.33962	 130.35158
 -133.66675	 130.71195
 -134.02106	 131.05853
 -134.40167	 131.38962
 -134.80760	 131.70358
 -135.23773	 131.99884
 -135.69089	 132.27391
 -136.16577	 132.52734
 -136.66102	 132.75782
 -137.17515	 132.96408
 -137.70665	 133.14496
 -138.25389	 133.29941
 -138.81520	 133.42648
 -139.38885	 133.52532
 -139.97305	 133.59519
 -140.56598	 133.63549
 -141.16575	 133.64571
 -141.77049	 133.62548
 -142.37827	 133.57453
 -142.98717	 133.49274
 -143.59526	 133.38010
 -144.20061	 133.23673
 -144.80130	 133.06286
 -145.39545	 132.85885
 -145.98119	 132.62520
 -146.55669	 132.36249
 -147.12017	 132.07144
 -147.66989	 131.75288
 -148.20420	 131.40774
 -148.72147	 131.03706
 -149.22018	 130.64196
 -149.69887	 130.22368
 -150.15616	 129.78352
 -150.59078	 129.32288
 -151.00154	 128.84323
 -151.38733	 128.34609
 -151.74716	 127.83308
 -152.08015	 127.30583
 -152.38551	 126.76606
 -152.66257	 126.21549
 -152.91075	 125.65591
 -153.12961	 125.08911
 -153.31881	 124.51691
 -153.47811	 123.94116
 -153.60740	 123.36369
 -153.70667	 122.78635
 -153.77604	 122.21097
 -153.81572	 121.63937
 -153.82605	 121.07337
 -153.80744	 120.51472
 -153.76046	 119.96520
 -153.68575	 119.42649
 -153.58405	 118.90028
 -153.45621	 118.38818
 -153.30319	 117.89175
 -153.12601	 117.41250
 -152.92581	 116.95187
 -152.70379	 116.51122
 -152.46126	 116.09186
 -152.19958	 115.69500
 -151.92022	 115.32176
 -151.62468	 114.97319
 -151.31454	 114.65024
 -150.99146	 114.35375
 -150.65711	 114.08448
 -150.31323	 113.84307
 -149.96162	 113.63005
 -149.60409	 113.44586
 -149.24247	 113.29080
 -148.87864	 113.16507
 -148.51446	 113.06875
 -148.15183	 113.00181
 -147.79263	 112.96407
 -147.43872	 112.95527
 -147.09196	 112.97500
 -146.75418	 113.02276
 -146.42718	 113.09791
 -146.11272	 113.19970
 -145.81250	 113.32728
 -145.52818	 113.47968
 -145.26133	 113.65582
 -145.01349	 113.85453
 -144.78608	 114.07455
 -144.58047	 114.31451
 -144.39791	 114.57297
 -144.23960	 114.84841
 -144.10658	 115.13923
 -143.99983	 115.44377
 -143.92021	 115.76032
 -143.86846	 116.08711
 -143.84521	 116.42233
 -143.85098	 116.76414
 -143.88615	 117.11065
 -143.95100	 117.45999
 -144.04568	 117.81025
 -144.17023	 118.15951
 -144.32454	 118.50589
 -144.50842	 118.84748
 -144.72153	 119.18241
 -144.96342	 119.50884
 -145.23353	 119.82495
 -145.53119	 120.12898
 -145.85561	 120.41919
 -146.20591	 120.69391
 -146.58108	 120.95154
 -146.98005	 121.19051
 -147.40162	 121.40936
 -147.84452	 121.60669
 -148.30738	 121.78118
 -148.78877	 121.93160
 -149.28717	 122.05681
 -149.80099	 122.15578
 -150.32859	 122.22755
 -150.86826	 122.27131
 -151.41825	 122.28631
 -151.97676	 122.27194
 -152.54196	 122.22770
 -153.11197	 122.15319
 -153.68492	 122.04816
 -154.25889	 121.91244
 -154.83198	 121.74601
 -155.40229	 121.54896
 -155.96790	 121.32150
 -156.52694	 121.06397
 -157.07754	 120.77680
 -157.61787	 120.46059
 -158.14615	 120.11600
 -158.66062	 119.74384
 -159.15961	 119.34502
 -159.64148	 118.92054
 -160.10468	 118.47153
 -160.54772	 117.99920
 -160.96921	 117.50484
 -161.36782	 116.98985
 -161.74233	 116.45570
 -162.09163	 115.90392
 -162.41469	 115.33612
 -162.71059	 114.75398
 -162.97852	 114.15920
 -163.21779	 113.55355
 -163.42782	 112.93883
 -163.60813	 112.31686
 -163.75839	 111.68949
 -163.87834	 111.05859
 -163.96789	 110.42602
 -164.02702	 109.79365
 -164.05585	 109.16335
 -164.05460	 108.53695
 -164.02363	 107.91628
 -163.96338	 107.30313
 -163.87441	 106.69926
 -163.75737	 106.10639
 -163.61304	 105.52619
 -163.44228	 104.96027
 -163.24603	 104.41021
 -163.02536	 103.87749
 -162.78139	 103.36354
 -162.51534	 102.86973
 -162.22850	 102.39733
 -161.92225	 101.94755
 -161.59802	 101.52150
 -161.25731	 101.12020
 -160.90168	 100.74460
 -160.53275	 100.39554
 -160.15219	 100.07375
 -159.76170	 99.77989
 -159.36303	 99.51447
 -158.95797	 99.27795
 -158.54830	 99.07064
 -158.13588	 98.89275
 -157.72252	 98.74438
 -157.31009	 98.62552
 -156.90044	 98.53604
 -156.49540	 98.47570
 -156.09680	 98.44414
 -155.70647	 98.44089
 -155.32618	 98.46535
 -154.95767	 98.51682
 -154.60267	 98.59449
 -154.26282	 98.69744
 -153.93972	 98.82462
 -153.63491	 98.97492
 -153.34986	 99.14708
 -153.08595	 99.33977
 -152.84447	 99.55159
 -152.62663	 99.78100
 -152.43355	 100.02645
 -152.26623	 100.28625
 -152.12557	 100.55870
 -152.01235	 100.84201
 -151.92723	 101.13436
 -151.87077	 101.43387
 -151.84338	 101.73866
 -151.84537	 102.04678
 -151.87690	 102.35631
 -151.93802	 102.66531
 -152.02865	 102.97183
 -152.14857	 103.27394
 -152.29747	 103.56974
 -152.47487	 103.85734
 -152.68022	 104.13492
 -152.91281	 104.40067
 -153.17186	 104.65285
 -153.45644	 104.88978
 -153.76555	 105.10982
 -154.09807	 105.31145
 -154.45279	 105.49318
 -154.82844	 105.65362
 -155.22362	 105.79149
 -155.63689	 105.90557
 -156.06674	 105.99474
 -156.51157	 106.05799
 -156.96974	 106.09441
 -157.43957	 106.10320
 -157.91932	 106.08365
 -158.40721	 106.03517
 -158.90144	 105.95729
 -159.40018	 105.84963
 -159.90158	 105.71195
 -160.40379	 105.54410
 -160.90492	 105.34605
 -161.40314	 105.11791
 -161.89657	 104.85986
 -162.38338	 104.57223
 -162.86175	 104.25545
 -163.32990	 103.91006
 -163.78606	 103.53670
 -164.22853	 103.13615
 -164.65565	 102.70925
 -165.06579	 102.25699
 -165.45741	 101.78041
 -165.82904	 101.28070
 -166.17926	 100.75909
 -166.50675	 100.21694
 -166.81026	 99.65566
 -167.08864	 99.07676
 -167.34084	 98.48180
 -167.56589	 97.87243
 -167.76294	 97.25033
 -167.93126	 96.61726
 -168.07020	 95.97500
 -168.17926	 95.32539
 -168.25803	 94.67028
 -168.30624	 94.01156
 -168.32371	 93.35111
 -168.31042	 92.69083
 -168.26644	 92.03262
 -168.19197	 91.37837
 -168.08733	 90.72994
 -167.95297	 90.08918
 -167.78942	 89.45788
 -167.59736	 88.83782
 -167.37755	 88.23072
 -167.13087	 87.63823
 -166.85830	 87.06197
 -166.56091	 86.50345
 -166.23986	 85.96416
 -165.89640	 85.44546
 -165.53186	 84.94867
 -165.14765	 84.47499
 -164.74524	 84.02556
 -164.32616	 83.60139
 -163.89200	 83.20343
 -163.44442	 82.83251
 -162.98509	 82.48936
 -162.51575	 82.17459
 -162.03815	 81.88874
 -161.55408	 81.63221
 -161.06535	 81.40532
 -160.57377	 81.20824
 -160.08117	 81.04107
 -159.58939	 80.90378
 -159.10024	 80.79624
 -158.61554	 80.71820
 -158.13710	 80.66930
 -157.66667	 80.64908
 -157.20602	 80.65697
 -156.75685	 80.69230
 -156.32084	 80.75427
 -155.89960	 80.84201
 -155.49470	 80.95452
 -155.10767	 81.09074
 -154.73993	 81.24946
 -154.39286	 81.42944
 -154.06776	 81.62930
 -153.76584	 81.84761
 -153.48822	 82.08284
 -153.23592	 82.33341
 -153.00988	 82.59764
 -152.81091	 82.87382
 -152.63972	 83.16017
 -152.49692	 83.45486
 -152.38298	 83.75601
 -152.29825	 84.06174
 -152.24298	 84.37010
 -152.21728	 84.67917
 -152.22111	 84.98699
 -152.25434	 85.29161
 -152.31669	 85.59109
 -152.40776	 85.88353
 -152.52701	 86.16703
 -152.67380	 86.43974
 -152.84736	 86.69986
 -153.04679	 86.94564
 -153.27109	 87.17540
 -153.51916	 87.38752
 -153.78979	 87.58048
 -154.08166	 87.75283
 -154.39338	 87.90320
 -154.72349	 88.03034
 -155.07041	 88.13310
 -155.43255	 88.21041
 -155.80821	 88.26135
 -156.19566	 88.28507
 -156.59314	 88.28088
 -156.99884	 88.24817
 -157.41091	 88.18646
 -157.82750	 88.09540
 -158.24673	 87.97474
 -158.66674	 87.82437
 -159.08564	 87.64428
 -159.50158	 87.43458
 -159.91269	 87.19550
 -160.31717	 86.92739
 -160.71319	 86.63068
 -161.09901	 86.30596
 -161.47290	 85.95387
 -161.83318	 85.57518
 -162.17823	 85.17078
 -162.50649	 84.74161
 -162.81644	 84.28874
 -163.10664	 83.81330
 -163.37575	 83.31654
 -163.62246	 82.79976
 -163.84557	 82.26434
 -164.04395	 81.71174
 -164.21659	 81.14349
 -164.36252	 80.56116
 -164.48093	 79.96640
 -164.57106	 79.36091
 -164.63227	 78.74640
 -164.66404	 78.12467
 -164.66594	 77.49751
 -164.63765	 76.86675
 -164.57899	 76.23425
 -164.48987	 75.60186
 -164.37031	 74.97146
 -164.22046	 74.34491
 -164.04060	 73.72407
 -163.83109	 73.11077
 -163.59244	 72.50683
 -163.32525	 71.91403
 -163.03024	 71.33411
 -162.70824	 70.76877
 -162.36019	 70.21965
 -161.98713	 69.68833
 -161.59020	 69.17632
 -161.17062	 68.68506
 -160.72972	 68.21591
 -160.26890	 67.77014
 -159.78965	 67.34893
 -159.29351	 66.95335
 -158.78210	 66.58441
 -158.25711	 66.24297
 -157.72026	 65.92980
 -157.17331	 65.64556
 -156.61808	 65.39080
 -156.05640	 65.16595
 -155.49013	 64.97133
 -154.92113	 64.80713
 -154.35130	 64.67343
 -153.78249	 64.57021
 -153.21659	 64.49730
 -152.65544	 64.45444
 -152.10088	 64.44125
 -151.55470	 64.45723
 -151.01869	 64.50180
 -150.49455	 64.57423
 -149.98397	 64.67371
 -149.48858	 64.79933
 -149.00993	 64.95009
 -148.54953	 65.12486
 -148.10881	 65.32247
 -147.68911	 65.54163
 -147.29171	 65.78097
 -146.91779	 66.03907
 -146.56846	 66.31440
 -146.24472	 66.60540
 -145.94747	 66.91042
 -145.67751	 67.22779
 -145.43554	 67.55574
 -145.22216	 67.89250
 -145.03783	 68.23625
 -144.88293	 68.58513
 -144.75770	 68.93727
 -144.66226	 69.29077
 -144.59663	 69.64374
 -144.56069	 69.99427
 -144.55422	 70.34047
 -144.57684	 70.68045
 -144.62809	 71.01236
 -144.70737	 71.33436
 -144.81397	 71.64466
 -144.94705	 71.94152
 -145.10567	 72.22325
 -145.28878	 72.48821
 -145.49521	 72.73485
 -145.72371	 72.96169
 -145.97293	 73.16732
 -146.24142	 73.35044
 -146.52764	 73.50985
 -146.83001	 73.64442
 -147.14684	 73.75315
 -147.47641	 73.83517
 -147.81692	 73.88969
 -148.16656	 73.91606
 -148.52346	 73.91374
 -148.88572	 73.88232
 -149.25144	 73.82152
 -149.61868	 73.73118
 -149.98554	 73.61125
 -150.35010	 73.46183
 -150.71045	 73.28312
 -151.06471	 73.07545
 -151.41105	 72.83926
 -151.74765	 72.57512
 -152.07275	 72.28370
 -152.38464	 71.96579
 -152.68166	 71.62225
 -152.96221	 71.25408
 -153.22478	 70.86234
 -153.46792	 70.44822
 -153.69025	 70.01295
 -153.89050	 69.55786
 -154.06744	 69.08436
 -154.21999	 68.59391
 -154.34711	 68.08806
 -154.44790	 67.56838
 -154.52152	 67.03651
 -154.56726	 66.49415
 -154.58450	 65.94302
 -154.57274	 65.38487
 -154.53157	 64.82148
 -154.46069	 64.25467
 -154.35993	 63.68625
 -154.22920	 63.11805
 -154.06854	 62.55191
 -153.87810	 61.98965
 -153.65814	 61.43309
 -153.40902	 60.88402
 -153.13122	 60.34424
 -152.82533	 59.81548
 -152.49204	 59.29947
 -152.13215	 58.79786
 -151.74655	 58.31228
 -151.33624	 57.84430
 -150.90233	 57.39541
 -150.44600	 56.96707
 -149.96853	 56.56062
 -149.47129	 56.17735
 -148.95571	 55.81846
 -148.42332	 55.48506
 -147.87571	 55.17815
 -147.31453	 54.89865
 -146.74148	 54.64737
 -146.15833	 54.42500
 -145.56687	 54.23213
 -144.96894	 54.06924
 -144.36642	 53.93667
 -143.76117	 53.83467
 -143.15511	 53.76335
 -142.55013	 53.72270
 -141.94814	 53.71261
 -141.35101	 53.73283
 -140.76063	 53.78300
 -140.17884	 53.86262
 -139.60743	 53.97111
 -139.04819	 54.10775
 -138.50282	 54.27173
 -137.97300	 54.46211
 -137.46031	 54.67787
 -136.96629	 54.91787
 -136.49240	 55.18090
 -136.04000	 55.46565
 -135.61040	 55.77072
 -135.20479	 56.09465
 -134.82427	 56.43588
 -134.46985	 56.79282
 -134.14244	 57.16380
 -133.84282	 57.54709
 -133.57169	 57.94094
 -133.32961	 58.34354
 -133.11707	 58.75306
 -132.93439	 59.16762
 -132.78181	 59.58536
 -132.65943	 60.00438
 -132.56726	 60.42278
 -132.50516	 60.83867
 -132.47290	 61.25018
 -132.47010	 61.65543
 -132.49629	 62.05259
 -132.55087	 62.43985
 -132.63313	 62.81545
 -132.74225	 63.17766
 -132.87731	 63.52482
 -133.03727	 63.85532
 -133.22099	 64.16762
 -133.42724	 64.46025
 -133.65471	 64.73183
 -133.90197	 64.98106
 -134.16753	 65.20673
 -134.44982	 65.40774
 -134.74720	 65.58306
 -135.05797	 65.73180
 -135.38038	 65.85317
 -135.71261	 65.94650
 -136.05282	 66.01121
 -136.39914	 66.04688
 -136.74965	 66.05318
 -137.10245	 66.02993
 -137.45561	 65.97704
 -137.80720	 65.89459
 -138.15531	 65.78273
 -138.49804	 65.64178
 -138.83352	 65.47214
 -139.15991	 65.27437
 -139.47542	 65.04910
 -139.77830	 64.79712
 -140.06686	 64.51928
 -140.33947	 64.21656
 -140.59457	 63.89005
 -140.83067	 63.54090
 -141.04637	 63.17038
 -141.24035	 62.77982
 -141.41138	 62.37064
 -141.55832	 61.94432
 -141.68013	 61.50243
 -141.77588	 61.04655
 -141.84473	 60.57836
 -141.88596	 60.09956
 -141.89893	 59.61189
 -141.88314	 59.11713
 -141.83819	 58.61707
 -141.76379	 58.11354
 -141.65976	 57.60836
 -141.52603	 57.10337
 -141.36265	 56.60041
 -141.16977	 56.10129
 -140.94767	 55.60784
 -140.69672	 55.12185
 -140.41740	 54.64509
 -140.11031	 54.17929
 -139.77615	 53.72614
 -139.41571	 53.28732
 -139.02989	 52.86440
 -138.61968	 52.45895
 -138.18618	 52.07245
 -137.73056	 51.70631
 -137.25409	 51.36189
 -136.75812	 51.04045
 -136.24406	 50.74318
 -135.71343	 50.47117
 -135.16778	 50.22543
 -134.60874	 50.00687
 -134.03800	 49.81630
 -133.45729	 49.65441
 -132.86839	 49.52181
 -132.27313	 49.41898
 -131.67334	 49.34629
 -131.07089	 49.30399
 -130.46768	 49.29222
 -129.86560	 49.31100
 -129.26654	 49.36022
 -128.67239	 49.43966
 -128.08502	 49.54898
 -127.50629	 49.68772
 -126.93802	 49.85531
 -126.38198	 50.05104
 -125.83991	 50.27411
 -125.31349	 50.52361
 -124.80435	 50.79851
 -124.31403	 51.09768
 -123.84403	 51.41992
 -123.39572	 51.76390
 -122.97044	 52.12822
 -122.56940	 52.51140
 -122.19372	 52.91189
 -121.84443	 53.32806
 -121.52244	 53.75822
 -121.22856	 54.20064
 -120.96349	 54.65352
 -120.72781	 55.11504
 -120.52198	 55.58333
 -120.34635	 56.05652
 -120.20113	 56.53270
 -120.08643	 57.00996
 -120.00224	 57.48638
 -119.94841	 57.96006
 -119.92469	 58.42910
 -119.93069	 58.89164
 -119.96592	 59.34582
 -120.02977	 59.78983
 -120.12152	 60.22191
 -120.24034	 60.64034
 -120.38527	 61.04346
 -120.55528	 61.42968
 -120.74923	 61.79745
 -120.96588	 62.14533
 -121.20390	 62.47195
 -121.46189	 62.77601
 -121.73835	 63.05633
 -122.03172	 63.31180
 -122.34037	 63.54143
 -122.66261	 63.74433
 -122.99670	 63.91971
 -123.34084	 64.06690
 -123.69322	 64.18535
 -124.05196	 64.27462
 -124.41518	 64.33439
 -124.78098	 64.36446
 -125.14744	 64.36476
 -125.51266	 64.33532
 -125.87474	 64.27633
 -126.23177	 64.18805
 -126.58190	 64.07091
 -126.92330	 63.92543
 -127.25415	 63.75224
 -127.57272	 63.55210
 -127.87730	 63.32586
 -128.16625	 63.07450
 -128.43801	 62.79908
 -128.69107	 62.50076
 -128.92401	 62.18080
 -129.13550	 61.84053
 -129.32429	 61.48136
 -129.48922	 61.10479
 -129.62923	 60.71238
 -129.74338	 60.30574
 -129.83081	 59.88654
 -129.89077	 59.45649
 -129.92264	 59.01736
 -129.92589	 58.57093
 -129.90011	 58.11902
 -129.84501	 57.66346
 -129.76040	 57.20610
 -129.64622	 56.74878
 -129.50251	 56.29336
 -129.32944	 55.84168
 -129.12726	 55.39555
 -128.89638	 54.95679
 -128.63728	 54.52716
 -128.35055	 54.10842
 -128.03691	 53.70224
 -127.69716	 53.31030
 -127.33220	 52.93419
 -126.94304	 52.57545
 -126.53078	 52.23557
 -126.09659	 51.91595
 -125.64174	 51.61794
 -125.16758	 51.34278
 -124.67553	 51.09166
 -124.16710	 50.86566
 -123.64384	 50.66579
 -123.10737	 50.49292
 -122.55936	 50.34788
 -122.00156	 50.23134
 -121.43572	 50.14390
 -120.86364	 50.08605
 -120.28717	 50.05814
 -119.70815	 50.06043
 -119.12847	 50.09306
 -118.55001	 50.15604
 -117.97464	 50.24929
 -117.40425	 50.37258
 -116.84071	 50.52559
 -116.28585	 50.70785
 -115.74149	 50.91881
 -115.20941	 51.15778
 -114.69134	 51.42396
 -114.18898	 51.71645
 -113.70393	 52.03424
 -113.23776	 52.37620
 -112.79196	 52.74114
 -112.36794	 53.12773
 -111.96702	 53.53458
 -111.59043	 53.96022
 -111.23930	 54.40308
 -110.91468	 54.86154
 -110.61749	 55.33390
 -110.34854	 55.81843
 -110.10854	 56.31331
 -109.89809	 56.81671
 -109.71765	 57.32676
 -109.56756	 57.84156
 -109.44805	 58.35919
 -109.35924	 58.87773
 -109.30108	 59.39525
 -109.27345	 59.90982
 -109.27608	 60.41953
 -109.30857	 60.92251
 -109.37043	 61.41688
 -109.46103	 61.90085
 -109.57964	 62.37261
 -109.72540	 62.83047
 -109.89736	 63.27274
 -110.09448	 63.69783
 -110.31558	 64.10421
 -110.55942	 64.49043
 -110.82466	 64.85512
 -111.10989	 65.19699
 -111.41359	 65.51488
 -111.73421	 65.80767
 -112.07011	 66.07439
 -112.41960	 66.31416
 -112.78092	 66.52620
 -113.15230	 66.70985
 -113.53191	 66.86457
 -113.91788	 66.98993
 -114.30835	 67.08562
 -114.70141	 67.15144
 -115.09517	 67.18733
 -115.48771	 67.19334
 -115.87716	 67.16963
 -116.26162	 67.11650
 -116.63925	 67.03435
 -117.00821	 66.92370
 -117.36672	 66.78520
 -117.71303	 66.61959
 -118.04545	 66.42772
 -118.36235	 66.21057
 -118.66215	 65.96918
 -118.94337	 65.70473
 -119.20457	 65.41844
 -119.44443	 65.11167
 -119.66168	 64.78582
 -119.85518	 64.44239
 -120.02386	 64.08292
 -120.16676	 63.70903
 -120.28302	 63.32241
 -120.37190	 62.92476
 -120.43276	 62.51785
 -120.46506	 62.10347
 -120.46840	 61.68346
 -120.44247	 61.25964
 -120.38710	 60.83387
 -120.30220	 60.40802
 -120.18783	 59.98394
 -120.04415	 59.56348
 -119.87143	 59.14848
 -119.67005	 58.74074
 -119.44052	 58.34205
 -119.18345	 57.95417
 -118.89953	 57.57878
 -118.58958	 57.21756
 -118.25453	 56.87211
 -117.89537	 56.54396
 -117.51321	 56.23461
 -117.10924	 55.94545
 -116.68474	 55.67783
 -116.24105	 55.43300
 -115.77962	 55.21213
 -115.30193	 55.01630
 -114.80956	 54.84649
 -114.30412	 54.70360
 -113.78730	 54.58842
 -113.26082	 54.50163
 -112.72643	 54.44382
 -112.18596	 54.41545
 -111.64121	 54.41689
 -111.09405	 54.44838
 -110.54635	 54.51006
 -109.99997	 54.60193
 -109.45679	 54.72390
 -108.91868	 54.87575
 -108.38750	 55.05715
 -107.86508	 55.26764
 -107.35323	 55.50666
 -106.85371	 55.77352
 -106.36827	 56.06744
 -105.89857	 56.38751
 -105.44624	 56.73273
 -105.01282	 57.10198
 -104.59982	 57.49406
 -104.20863	 57.90766
 -103.84058	 58.34139
 -103.49689	 58.79377
 -103.17872	 59.26325
 -102.88710	 59.74820
 -102.62295	 60.24693
 -102.38711	 60.75770
 -102.18027	 61.27870
 -102.00304	 61.80810
 -101.85588	 62.34400
 -101.73915	 62.88452
 -101.65308	 63.42772
 -101.59776	 63.97167
 -101.57318	 64.51443
 -101.57919	 65.05408
 -101.61552	 65.58869
 -101.68179	 66.11636
 -101.77748	 66.63524
 -101.90196	 67.14350
 -102.05448	 67.63935
 -102.23419	 68.12106
 -102.44013	 68.58695
 -102.67121	 69.03544
 -102.92629	 69.46498
 -103.20409	 69.87413
 -103.50327	 70.26151
 -103.82238	 70.62585
 -104.15993	 70.96597
 -104.51433	 71.28078
 -104.88394	 71.56930
 -105.26706	 71.83065
 -105.66193	 72.06408
 -106.06676	 72.26894
 -106.47973	 72.44468
 -106.89896	 72.59089
 -107.32259	 72.70727
 -107.74872	 72.79364
 -108.17545	 72.84994
 -108.60088	 72.87623
 -109.02312	 72.87268
 -109.44030	 72.83960
 -109.85057	 72.77738
 -110.25212	 72.68658
 -110.64315	 72.56782
 -111.02194	 72.42185
 -111.38680	 72.24954
 -111.73611	 72.05185
 -112.06830	 71.82983
 -112.38188	 71.58466
 -112.67545	 71.31756
 -112.94765	 71.02989
 -113.19726	 70.72304
 -113.42312	 70.39850
 -113.62416	 70.05784
 -113.79944	 69.70266
 -113.94809	 69.33464
 -114.06937	 68.95550
 -114.16264	 68.56699
 -114.22738	 68.17093
 -114.26316	 67.76913
 -114.26970	 67.36343
 -114.24680	 66.95570
 -114.19440	 66.54780
 -114.11254	 66.14160
 -114.00140	 65.73894
 -113.86124	 65.34167
 -113.69246	 64.95160
 -113.49555	 64.57053
 -113.27114	 64.20020
 -113.01993	 63.84232
 -112.74274	 63.49857
 -112.44050	 63.17053
 -112.11422	 62.85977
 -111.76502	 62.56776
 -111.39408	 62.29592
 -111.00270	 62.04557
 -110.59223	 61.81796
 -110.16412	 61.61427
 -109.71987	 61.43557
 -109.26104	 61.28284
 -108.78927	 61.15697
 -108.30624	 61.05873
 -107.81368	 60.98881
 -107.31335	 60.94778
 -106.80705	 60.93610
 -106.29661	 60.95413
 -105.78389	 61.00209
 -105.27074	 61.08012
 -104.75904	 61.18822
 -104.25066	 61.32629
 -103.74746	 61.49409
 -103.25128	 61.69129
 -102.76396	 61.91743
 -102.28730	 62.17194
 -101.82305	 62.45414
 -101.37295	 62.76323
 -100.93865	 63.09831
 -100.52178	 63.45838
 -100.12388	 63.84232
 -99.74643	 64.24893
 -99.39083	 64.67690
 -99.05840	 65.12485
 -98.75038	 65.59130
 -98.46789	 66.07469
 -98.21198	 66.57341
 -97.98357	 67.08577
 -97.78348	 67.61001
 -97.61242	 68.14435
 -97.47100	 68.68693
 -97.35966	 69.23588
 -97.27878	 69.78929
 -97.22858	 70.34524
 -97.20915	 70.90179
 -97.22049	 71.45700
 -97.26244	 72.00893
 -97.33473	 72.55566
 -97.43697	 73.09529
 -97.56864	 73.62595
 -97.72910	 74.14581
 -97.91761	 74.65307
 -98.13330	 75.14600
 -98.37520	 75.62293
 -98.64224	 76.08225
 -98.93322	 76.52243
 -99.24688	 76.94201
 -99.58187	 77.33963
 -99.93673	 77.71400
 -100.30995	 78.06396
 -100.69994	 78.38841
 -101.10504	 78.68639
 -101.52354	 78.95702
 -101.95368	 79.19955
 -102.39367	 79.41333
 -102.84166	 79.59785
 -103.29578	 79.75269
 -103.75417	 79.87756
 -104.21491	 79.97229
 -104.67612	 80.03684
 -105.13588	 80.07126
 -105.59233	 80.07575
 -106.04358	 80.05062
 -106.48778	 79.99628
 -106.92314	 79.91328
 -107.34786	 79.80226
 -107.76023	 79.66398
 -108.15856	 79.49931
 -108.54125	 79.30921
 -108.90672	 79.09475
 -109.25351	 78.85708
 -109.58021	 78.59746
 -109.88548	 78.31722
 -110.16811	 78.01778
 -110.42692	 77.70061
 -110.66088	 77.36728
 -110.86904	 77.01940
 -111.05054	 76.65864
 -111.20465	 76.28672
 -111.33072	 75.90540
 -111.42824	 75.51648
 -111.49680	 75.12178
 -111.53610	 74.72315
 -111.54596	 74.32244
 -111.52632	 73.92152
 -111.47722	 73.52226
 -111.39884	 73.12652
 -111.29146	 72.73612
 -111.15547	 72.35290
 -110.99137	 71.97865
 -110.79979	 71.61511
 -110.58145	 71.26400
 -110.33716	 70.92698
 -110.06787	 70.60567
 -109.77458	 70.30161
 -109.45843	 70.01628
 -109.12061	 69.75109
 -108.76242	 69.50737
 -108.38522	 69.28638
 -107.99047	 69.08927
 -107.57967	 68.91713
 -107.15440	 68.77091
 -106.71629	 68.65151
 -106.26704	 68.55970
 -105.80837	 68.49616
 -105.34205	 68.46143
 -104.86990	 68.45599
 -104.39373	 68.48017
 -103.91540	 68.53420
 -103.43677	 68.61819
 -102.95971	 68.73214
 -102.48609	 68.87595
 -102.01777	 69.04936
 -101.55658	 69.25204
 -101.10436	 69.48352
 -100.66290	 69.74322
 -100.23394	 70.03046
 -99.81921	 70.34444
 -99.42036	 70.68424
 -99.03901	 71.04886
 -98.67669	 71.43720
 -98.33487	 71.84803
 -98.01495	 72.28006
 -97.71824	 72.73189
 -97.44596	 73.20206
 -97.19924	 73.68901
 -96.97912	 74.19113
 -96.78651	 74.70672
 -96.62224	 75.23404
 -96.48701	 75.77129
 -96.38141	 76.31664
 -96.30590	 76.86820
 -96.26085	 77.42407
 -96.24647	 77.98232
 -96.26287	 78.54103
 -96.31002	 79.09823
 -96.38777	 79.65201
 -96.49586	 80.20043
 -96.63388	 80.74159
 -96.80132	 81.27361
 -96.99753	 81.79467
 -97.22176	 82.30297
 -97.47314	 82.79678
 -97.75070	 83.27441
 -98.05334	 83.73426
 -98.37989	 84.17479
 -98.72906	 84.59455
 -99.09948	 84.99218
 -99.48970	 85.36638
 -99.89820	 85.71599
 -100.32337	 86.03993
 -100.76354	 86.33722
 -101.21701	 86.60701
 -101.68200	 86.84854
 -102.15670	 87.06118
 -102.63927	 87.24441
 -103.12783	 87.39782
 -103.62050	 87.52115
 -104.11539	 87.61422
 -104.61058	 87.67700
 -105.10417	 87.70956
 -105.59428	 87.71211
 -106.07905	 87.68497
 -106.55661	 87.62856
 -107.02518	 87.54342
 -107.48297	 87.43023
 -107.92825	 87.28975
 -108.35937	 87.12284
 -108.77471	 86.93048
 -109.17273	 86.71375
 -109.55194	 86.47380
 -109.91095	 86.21189
 -110.24845	 85.92936
 -110.56321	 85.62762
 -110.85408	 85.30816
 -111.12003	 84.97254
 -111.36011	 84.62237
 -111.57347	 84.25931
 -111.75939	 83.88509
 -111.91724	 83.50148
 -112.04650	 83.11025
 -112.14677	 82.71325
 -112.21775	 82.31230
 -112.25928	 81.90927
 -112.27129	 81.50602
 -112.25383	 81.10442
 -112.20710	 80.70632
 -112.13135	 80.31356
 -112.02701	 79.92796
 -111.89457	 79.55131
 -111.73466	 79.18537
 -111.54801	 78.83184
 -111.33545	 78.49240
 -111.09791	 78.16865
 -110.83642	 77.86214
 -110.55211	 77.57434
 -110.24619	 77.30667
 -109.91996	 77.06046
 -109.57479	 76.83696
 -109.21214	 76.63732
 -108.83352	 76.46261
 -108.44053	 76.31381
 -108.03479	 76.19179
 -107.61801	 76.09732
 -107.19192	 76.03106
 -106.75830	 75.99357
 -106.31896	 75.98530
 -105.87572	 76.00658
 -105.43044	 76.05763
 -104.98499	 76.13855
 -104.54123	 76.24934
 -104.10103	 76.38987
 -103.66624	 76.55988
 -103.23871	 76.75904
 -102.82025	 76.98686
 -102.41265	 77.24276
 -102.01765	 77.52605
 -101.63698	 77.83592
 -101.27227	 78.17145
 -100.92512	 78.53163
 -100.59708	 78.91535
 -100.28959	 79.32139
 -100.00405	 79.74846
 -99.74176	 80.19516
 -99.50393	 80.66001
 -99.29169	 81.14147
 -99.10606	 81.63792
 -98.94795	 82.14767
 -98.81818	 82.66898
 -98.71744	 83.20005
 -98.64633	 83.73905
 -98.60530	 84.28411
 -98.59470	 84.83331
 -98.61476	 85.38474
 -98.66557	 85.93646
 -98.74711	 86.48653
 -98.85923	 87.03302
 -99.00164	 87.57400
 -99.17396	 88.10757
 -99.37566	 88.63186
 -99.60609	 89.14502
 -99.86450	 89.64528
 -100.15002	 90.13088
 -100.46166	 90.60016
 -100.79833	 91.05150
 -101.15885	 91.48336
 -101.54192	 91.89430
 -101.94617	 92.28293
 -102.37014	 92.64800
 -102.81230	 92.98831
 -103.27104	 93.30280
 -103.74468	 93.59049
 -104.23149	 93.85053
 -104.72971	 94.08217
 -105.23752	 94.28477
 -105.75305	 94.45784
 -106.27445	 94.60096
 -106.79980	 94.71388
 -107.32721	 94.79644
 -107.85477	 94.84861
 -108.38058	 94.87048
 -108.90274	 94.86225
 -109.41939	 94.82426
 -109.92868	 94.75695
 -110.42881	 94.66086
 -110.91800	 94.53668
 -111.39454	 94.38518
 -111.85677	 94.20723
 -112.30306	 94.00382
 -112.73190	 93.77603
 -113.14180	 93.52502
 -113.53138	 93.25207
 -113.89934	 92.95849
 -114.24444	 92.64573
 -114.56556	 92.31525
 -114.86167	 91.96863
 -115.13183	 91.60748
 -115.37521	 91.23346
 -115.59108	 90.84830
 -115.77882	 90.45375
 -115.93793	 90.05161
 -116.06799	 89.64370
 -116.16874	 89.23185
 -116.24001	 88.81793
 -116.28173	 88.40379
 -116.29397	 87.99129
 -116.27692	 87.58229
 -116.23085	 87.17863
 -116.15617	 86.78212
 -116.05340	 86.39455
 -115.92317	 86.01768
 -115.76620	 85.65322
 -115.58334	 85.30282
 -115.37552	 84.96810
 -115.14378	 84.65060
 -114.88925	 84.35180
 -114.61315	 84.07311
 -114.31677	 83.81586
 -114.00152	 83.58128
 -113.66883	 83.37055
 -113.32025	 83.18472
 -112.95736	 83.02476
 -112.58181	 82.89155
 -112.19530	 82.78584
 -111.79957	 82.70830
 -111.39641	 82.65947
 -110.98762	 82.63980
 -110.57505	 82.64960
 -110.16054	 82.68909
 -109.74597	 82.75837
 -109.33320	 82.85742
 -108.92410	 82.98609
 -108.52052	 83.14414
 -108.12432	 83.33120
 -107.73728	 83.54679
 -107.36121	 83.79031
 -106.99784	 84.06106
 -106.64887	 84.35823
 -106.31596	 84.68090
 -106.00068	 85.02805
 -105.70456	 85.39855
 -105.42905	 85.79120
 -105.17554	 86.20467
 -104.94532	 86.63760
 -104.73958	 87.08848
 -104.55944	 87.55579
 -104.40592	 88.03790
 -104.27992	 88.53312
 -104.18225	 89.03972
 -104.11360	 89.55590
 -104.07454	 90.07984
 -104.06554	 90.60965
 -104.08694	 91.14345
 -104.13896	 91.67931
 -104.22168	 92.21530
 -104.33509	 92.74949
 -104.47902	 93.27994
 -104.65320	 93.80474
 -104.85723	 94.32197
 -105.09059	 94.82978
 -105.35263	 95.32633
 -105.64259	 95.80982
 -105.95959	 96.27853
 -106.30265	 96.73076
 -106.67069	 97.16492
 -107.06249	 97.57946
 -107.47679	 97.97292
 -107.91218	 98.34395
 -108.36722	 98.69127
 -108.84036	 99.01369
 -109.32998	 99.31014
 -109.83440	 99.57966
 -110.35190	 99.82138
 -110.88069	 100.03457
 -111.41893	 100.21860
 -111.96479	 100.37296
 -112.51637	 100.49725
 -113.07177	 100.59123
 -113.62908	 100.65473
 -114.18638	 100.68775
 -114.74178	 100.69037
 -115.29337	 100.66282
 -115.83928	 100.60542
 -116.37768	 100.51864
 -116.90674	 100.40303
 -117.42471	 100.25929
 -117.92987	 100.08818
 -118.42054	 99.89061
 -118.89515	 99.66756
 -119.35213	 99.42012
 -119.79005	 99.14946
 -120.20751	 98.85685
 -120.60321	 98.54364
 -120.97595	 98.21125
 -121.32459	 97.86117
 -121.64811	 97.49496
 -121.94560	 97.11423
 -122.21621	 96.72067
 -122.45924	 96.31597
 -122.67407	 95.90191
 -122.86019	 95.48027
 -123.01724	 95.05287
 -123.14491	 94.62154
 -123.24305	 94.18814
 -123.31162	 93.75453
 -123.35068	 93.32255
 -123.36041	 92.89407
 -123.34110	 92.47091
 -123.29317	 92.05488
 -123.21713	 91.64778
 -123.11362	 91.25135
 -122.98336	 90.86729
 -122.82720	 90.49728
 -122.64608	 90.14291
 -122.44104	 89.80573
 -122.21321	 89.48722
 -121.96382	 89.18877
 -121.69418	 88.91173
 -121.40568	 88.65732
 -121.09977	 88.42671
 -120.77800	 88.22096
 -120.44196	 88.04103
 -120.09330	 87.88779
 -119.73372	 87.76200
 -119.36499	 87.66432
 -118.98888	 87.59528
 -118.60722	 87.55533
 -118.22184	 87.54477
 -117.83461	 87.56382
 -117.44739	 87.61256
 -117.06206	 87.69096
 -116.68049	 87.79888
 -116.30453	 87.93605
 -115.93602	 88.10210
 -115.57678	 88.29654
 -115.22858	 88.51876
 -114.89315	 88.76805
 -114.57221	 89.04359
 -114.26738	 89.34446
 -113.98025	 89.66961
 -113.71233	 90.01794
 -113.46506	 90.38821
 -113.23982	 90.77911
 -113.03789	 91.18925
 -112.86046	 91.61716
 -112.70863	 92.06128
 -112.58340	 92.52000
 -112.48568	 92.99163
 -112.41625	 93.47444
 -112.37581	 93.96664
 -112.36491	 94.46640
 -112.38402	 94.97186
 -112.43346	 95.48112
 -112.51346	 95.99227
 -112.62409	 96.50338
 -112.76533	 97.01254
 -112.93701	 97.51780
 -113.13887	 98.01726
 -113.37050	 98.50903
 -113.63137	 98.99122
 -113.92085	 99.46203
 -114.23816	 99.91965
 -114.58244	 100.36235
 -114.95270	 100.78846
 -115.34786	 101.19637
 -115.76670	 101.58454
 -116.20796	 101.95152
 -116.67023	 102.29593
 -117.15207	 102.61650
 -117.65192	 102.91205
 -118.16816	 103.18151
 -118.69912	 103.42391
 -119.24305	 103.63839
 -119.79817	 103.82420
 -120.36264	 103.98072
 -120.93460	 104.10745
 -121.51217	 104.20400
 -122.09342	 104.27010
 -122.67645	 104.30562
 -123.25934	 104.31054
 -123.84016	 104.28497
 -124.41703	 104.22912
 -124.98807	 104.14334
 -125.55142	 104.02809
 -126.10528	 103.88395
 -126.64788	 103.71161
 -127.17749	 103.51185
 -127.69247	 103.28559
 -128.19120	 103.03381
 -128.67216	 102.75762
 -129.13389	 102.45819
 -129.57501	 102.13680
 -129.99424	 101.79481
 -130.39035	 101.43363
 -130.76224	 101.05478
 -131.10889	 100.65980
 -131.42939	 100.25033
 -131.72291	 99.82802
 -131.98875	 99.39460
 -132.22630	 98.95182
 -132.43506	 98.50147
 -132.61467	 98.04536
 -132.76483	 97.58532
 -132.88541	 97.12321
 -132.97635	 96.66087
 -133.03773	 96.20015
 -133.06973	 95.74290
 -133.07265	 95.29094
 -133.04690	 94.84608
 -132.99300	 94.41010
 -132.91158	 93.98475
 -132.80338	 93.57172
 -132.66923	 93.17268
 -132.51009	 92.78922
 -132.32698	 92.42288
 -132.12105	 92.07514
 -131.89352	 91.74740
 -131.64570	 91.44099
 -131.37898	 91.15714
 -131.09482	 90.89702
 -130.79477	 90.66168
 -130.48042	 90.45209
 -130.15344	 90.26910
 -129.81552	 90.11349
 -129.46844	 89.98590
 -129.11397	 89.88688
 -128.75395	 89.81685
 -128.39022	 89.77612
 -128.02465	 89.76491
 -127.65912	 89.78328
 -127.29549	 89.83120
 -126.93566	 89.90852
 -126.58146	 90.01497
 -126.23476	 90.15016
 -125.89735	 90.31360
 -125.57102	 90.50467
 -125.25751	 90.72265
 -124.95851	 90.96670
 -124.67566	 91.23590
 -124.41053	 91.52919
 -124.16463	 91.84546
 -123.93939	 92.18347
 -123.73618	 92.54190
 -123.55627	 92.91935
 -123.40084	 93.31435
 -123.27098	 93.72535
 -123.16769	 94.15071
 -123.09185	 94.58877
 -123.04424	 95.03779
 -123.02553	 95.49599
 -123.03629	 95.96154
 -123.07696	 96.43259
 -123.14786	 96.90724
 -123.24919	 97.38360
 -123.38105	 97.85976
 -123.54340	 98.33378
 -123.73607	 98.80376
 -123.95879	 99.26779
 -124.21114	 99.72398
 -124.49262	 100.17048
 -124.80257	 100.60547
 -125.14025	 101.02716
 -125.50477	 101.43383
 -125.89516	 101.82380
 -126.31032	 102.19547
 -126.74909	 102.54731
 -127.21015	 102.87786
 -127.69214	 103.18576
 -128.19360	 103.46971
 -128.71298	 103.72855
 -129.24866	 103.96120
 -129.79897	 104.16668
 -130.36216	 104.34414
 -130.93645	 104.49282
 -131.52000	 104.61210
 -132.11093	 104.70147
 -132.70737	 104.76054
 -133.30738	 104.78904
 -133.90905	 104.78684
 -134.51045	 104.75392
 -135.10966	 104.69038
 -135.70477	 104.59646
 -136.29390	 104.47249
 -136.87520	 104.31895
 -137.44683	 104.13642
 -138.00704	 103.92559
 -138.55410	 103.68726
 -139.08633	 103.42235
 -139.60215	 103.13186
 -140.10002	 102.81690
 -140.57847	 102.47865
 -141.03615	 102.11841
 -141.47174	 101.73753
 -141.88406	 101.33745
 -142.27200	 100.91967
 -142.63454	 100.48576
 -142.97076	 100.03734
 -143.27987	 99.57610
 -143.56116	 99.10373
 -143.81404	 98.62201
 -144.03801	 98.13271
 -144.23270	 97.63765
 -144.39786	 97.13865
 -144.53332	 96.63756
 -144.63905	 96.13622
 -144.71514	 95.63648
 -144.76175	 95.14016
 -144.77920	 94.64909
 -144.76789	 94.16507
 -144.72834	 93.68987
 -144.66119	 93.22521
 -144.56716	 92.77281
 -144.44710	 92.33429
 -144.30194	 91.91127
 -144.13271	 91.50527
 -143.94055	 91.11776
 -143.72668	 90.75015
 -143.49240	 90.40375
 -143.23909	 90.07980
 -142.96823	 89.77946
 -142.68133	 89.50379
 -142.38001	 89.25375
 -142.06591	 89.03022
 -141.74076	 88.83394
 -141.40629	 88.66558
 -141.06432	 88.52568
 -140.71666	 88.41466
 -140.36518	 88.33285
 -140.01174	 88.28044
 -139.65823	 88.25751
 -139.30652	 88.26403
 -138.95851	 88.29984
 -138.61605	 88.36466
 -138.28100	 88.45811
 -137.95518	 88.57967
 -137.64037	 88.72874
 -137.33831	 88.90457
 -137.05070	 89.10632
 -136.77919	 89.33306
 -136.52533	 89.58373
 -136.29066	 89.85718
 -136.07658	 90.15219
 -135.88447	 90.46742
 -135.71558	 90.80147
 -135.57110	 91.15285
 -135.45210	 91.51999
 -135.35956	 91.90129
 -135.29436	 92.29506
 -135.25727	 92.69955
 -135.24896	 93.11300
 -135.26996	 93.53358
 -135.32071	 93.95944
 -135.40151	 94.38870
 -135.51258	 94.81946
 -135.65398	 95.24983
 -135.82566	 95.67789
 -136.02747	 96.10175
 -136.25912	 96.51951
 -136.52019	 96.92929
 -136.81018	 97.32927
 -137.12844	 97.71763
 -137.47421	 98.09260
 -137.84663	 98.45247
 -138.24473	 98.79558
 -138.66743	 99.12033
 -139.11355	 99.42519
 -139.58181	 99.70873
 -140.07086	 99.96956
 -140.57923	 100.20643
 -141.10539	 100.41814
 -141.64774	 100.60361
 -142.20461	 100.76188
 -142.77426	 100.89206
 -143.35491	 100.99342
 -143.94473	 101.06531
 -144.54185	 101.10721
 -145.14439	 101.11873
 -145.75041	 101.09959
 -146.35800	 101.04964
 -146.96522	 100.96887
 -147.57015	 100.85736
 -148.17086	 100.71533
 -148.76547	 100.54314
 -149.35211	 100.34125
 -149.92894	 100.11024
 -150.49418	 99.85079
 -151.04611	 99.56373
 -151.58303	 99.24996
 -152.10335	 98.91049
 -152.60551	 98.54644
 -153.08806	 98.15902
 -153.54960	 97.74951
 -153.98886	 97.31929
 -154.40462	 96.86981
 -154.79576	 96.40257
 -155.16129	 95.91916
 -155.50030	 95.42121
 -155.81196	 94.91040
 -156.09560	 94.38847
 -156.35062	 93.85716
 -156.57655	 93.31827
 -156.77301	 92.77362
 -156.93974	 92.22503
 -157.07661	 91.67434
 -157.18359	 91.12340
 -157.26075	 90.57403
 -157.30830	 90.02808
 -157.32652	 89.48734
 -157.31583	 88.95361
 -157.27676	 88.42864
 -157.20993	 87.91417
 -157.11607	 87.41187
 -156.99601	 86.92339
 -156.85068	 86.45029
 -156.68110	 85.99411
 -156.48840	 85.55631
 -156.27378	 85.13828
 -156.03852	 84.74134
 -155.78401	 84.36672
 -155.51169	 84.01556
 -155.22308	 83.68894
 -154.91975	 83.38782
 -154.60337	 83.11307
 -154.27561	 82.86545
 -153.93823	 82.64563
 -153.59302	 82.45415
 -153.24180	 82.29146
 -152.88641	 82.15787
 -152.52873	 82.05360
 -152.17064	 81.97874
 -151.81402	 81.93326
 -151.46076	 81.91701
 -151.11274	 81.92973
 -150.77182	 81.97103
 -150.43982	 82.04040
 -150.11854	 82.13723
 -149.80974	 82.26078
 -149.51512	 82.41021
 -149.23634	 82.58457
 -148.97499	 82.78281
 -148.73258	 83.00377
 -148.51056	 83.24620
 -148.31028	 83.50877
 -148.13302	 83.79006
 -147.97996	 84.08856
 -147.85217	 84.40270
 -147.75065	 84.73086
 -147.67624	 85.07133
 -147.62974	 85.42238
 -147.61177	 85.78220
 -147.62289	 86.14899
 -147.66350	 86.52087
 -147.73391	 86.89598
 -147.83430	 87.27242
 -147.96473	 87.64830
 -148.12515	 88.02170
 -148.31538	 88.39075
 -148.53512	 88.75357
 -148.78396	 89.10830
 -149.06137	 89.45311
 -149.36671	 89.78623
 -149.69922	 90.10589
 -150.05804	 90.41042
 -150.44221	 90.69816
 -150.85065	 90.96755
 -151.28220	 91.21707
 -151.73559	 91.44530
 -152.20948	 91.65089
 -152.70243	 91.83257
 -153.21294	 91.98917
 -153.73941	 92.11963
 -154.28020	 92.22295
 -154.83360	 92.29829
 -155.39784	 92.34487
 -155.97112	 92.36206
 -156.55159	 92.34932
 -157.13737	 92.30625
 -157.72656	 92.23256
 -158.31724	 92.12807
 -158.90748	 91.99275
 -159.49536	 91.82667
 -160.07896	 91.63003
 -160.65638	 91.40315
 -161.22576	 91.14649
 -161.78524	 90.86061
 -162.33304	 90.54618
 -162.86739	 90.20400
 -163.38661	 89.83497
 -163.88906	 89.44011
 -164.37317	 89.02051
 -164.83747	 88.57739
 -165.28056	 88.11204
 -165.70110	 87.62584
 -166.09789	 87.12025
 -166.46979	 86.59679
 -166.81578	 86.05706
 -167.13494	 85.50270
 -167.42645	 84.93543
 -167.68962	 84.35697
 -167.92384	 83.76912
 -168.12864	 83.17368
 -168.30366	 82.57248
 -168.44864	 81.96737
 -168.56344	 81.36019
 -168.64805	 80.75281
 -168.70255	 80.14706
 -168.72715	 79.54478
 -168.72215	 78.94779
 -168.68799	 78.35787
 -168.62518	 77.77678
 -168.53437	 77.20623
 -168.41629	 76.64791
 -168.27177	 76.10343
 -168.10173	 75.57437
 -167.90721	 75.06225
 -167.68931	 74.56850
 -167.44923	 74.09451
 -167.18824	 73.64158
 -166.90770	 73.21093
 -166.60903	 72.80370
 -166.29374	 72.42096
 -165.96337	 72.06364
 -165.61954	 71.73264
 -165.26393	 71.42871
 -164.89825	 71.15251
 -164.52425	 70.90461
 -164.14373	 70.68546
 -163.75852	 70.49540
 -163.37045	 70.33466
 -162.98139	 70.20334
 -162.59321	 70.10146
 -162.20778	 70.02887
 -161.82696	 69.98535
 -161.45260	 69.97053
 -161.08653	 69.98395
 -160.73056	 70.02500
 -160.38645	 70.09298
 -160.05592	 70.18707
 -159.74064	 70.30634
 -159.44221	 70.44974
 -159.16218	 70.61614
 -158.90201	 70.80430
 -158.66309	 71.01287
 -158.44672	 71.24044
 -158.25410	 71.48550
 -158.08634	 71.74646
 -157.94443	 72.02169
 -157.82928	 72.30946
 -157.74167	 72.60801
 -157.68225	 72.91553
 -157.65157	 73.23017
 -157.65007	 73.55006
 -157.67803	 73.87328
 -157.73564	 74.19793
 -157.82296	 74.52209
 -157.93992	 74.84384
 -158.08633	 75.16128
 -158.26188	 75.47251
 -158.46615	 75.77569
 -158.69858	 76.06899
 -158.95852	 76.35062
 -159.24519	 76.61885
 -159.55774	 76.87199
 -159.89517	 77.10842
 -160.25640	 77.32659
 -160.64028	 77.52502
 -161.04553	 77.70230
 -161.47082	 77.85711
 -161.91472	 77.98821
 -162.37573	 78.09446
 -162.85229	 78.17481
 -163.34278	 78.22831
 -163.84551	 78.25412
 -164.35875	 78.25150
 -164.88073	 78.21981
 -165.40964	 78.15853
 -165.94363	 78.06725
 -166.48085	 77.94569
 -167.01940	 77.79366
 -167.55741	 77.61111
 -168.09299	 77.39810
 -168.62423	 77.15480
 -169.14929	 76.88150
 -169.66629	 76.57863
 -170.17342	 76.24670
 -170.66889	 75.88636
 -171.15094	 75.49837
 -171.61789	 75.08359
 -172.06809	 74.64299
 -172.49996	 74.17765
 -172.91200	 73.68873
 -173.30277	 73.17751
 -173.67094	 72.64534
 -174.01524	 72.09365
 -174.33450	 71.52398
 -174.62768	 70.93789
 -174.89380	 70.33704
 -175.13201	 69.72314
 -175.34158	 69.09795
 -175.52187	 68.46326
 -175.67238	 67.82090
 -175.79271	 67.17273
 -175.88259	 66.52063
 -175.94187	 65.86648
 -175.97051	 65.21217
 -175.96859	 64.55959
 -175.93631	 63.91059
 -175.87400	 63.26704
 -175.78208	 62.63076
 -175.66109	 62.00352
 -175.51169	 61.38708
 -175.33462	 60.78313
 -175.13075	 60.19332
 -174.90102	 59.61923
 -174.64647	 59.06239
 -174.36825	 58.52424
 -174.06756	 58.00616
 -173.74570	 57.50945
 -173.40404	 57.03533
 -173.04402	 56.58493
 -172.66713	 56.15928
 -172.27493	 55.75934
 -171.86904	 55.38595
 -171.45112	 55.03987
 -171.02285	 54.72174
 -170.58599	 54.43213
 -170.14229	 54.17146
 -169.69355	 53.94009
 -169.24158	 53.73822
 -168.78821	 53.56600
 -168.33525	 53.42342
 -167.88456	 53.31037
 -167.43794	 53.22666
 -166.99722	 53.17194
 -166.56418	 53.14578
 -166.14060	 53.14762
 -165.72822	 53.17682
 -165.32873	 53.23260
 -164.94379	 53.31407
 -164.57499	 53.42026
 -164.22388	 53.55009
 -163.89193	 53.70235
 -163.58053	 53.87579
 -163.29102	 54.06901
 -163.02463	 54.28056
 -162.78249	 54.50889
 -162.56565	 54.75240
 -162.37504	 55.00939
 -162.21150	 55.27812
 -162.07574	 55.55678
 -161.96836	 55.84352
 -161.88983	 56.13645
 -161.84051	 56.43366
 -161.82061	 56.73320
 -161.83025	 57.03312
 -161.86937	 57.33148
 -161.93784	 57.62631
 -162.03536	 57.91569
 -162.16151	 58.19770
 -162.31576	 58.47048
 -162.49746	 58.73220
 -162.70583	 58.98106
 -162.93998	 59.21534
 -163.19892	 59.43338
 -163.48155	 59.63360
 -163.78668	 59.81448
 -164.11302	 59.97460
 -164.45919	 60.11262
 -164.82375	 60.22731
 -165.20518	 60.31751
 -165.60190	 60.38218
 -166.01224	 60.42040
 -166.43453	 60.43132
 -166.86702	 60.41424
 -167.30794	 60.36854
 -167.75547	 60.29374
 -168.20779	 60.18945
 -168.66306	 60.05541
 -169.11942	 59.89146
 -169.57501	 59.69758
 -170.02797	 59.47384
 -170.47647	 59.22042
 -170.91867	 58.93764
 -171.35277	 58.62590
 -171.77700	 58.28573
 -172.18961	 57.91776
 -172.58890	 57.52273
 -172.97323	 57.10146
 -173.34099	 56.65490
 -173.69065	 56.18408
 -174.02072	 55.69013
 -174.32981	 55.17426
 -174.61657	 54.63777
 -174.87977	 54.08205
 -175.11824	 53.50856
 -175.33091	 52.91882
 -175.51680	 52.31444
 -175.67502	 51.69707
 -175.80482	 51.06842
 -175.90551	 50.43024
 -175.97654	 49.78435
 -176.01747	 49.13257
 -176.02797	 48.47676
 -176.00784	 47.81881
 -175.95697	 47.16059
 -175.87540	 46.50402
 -175.76328	 45.85097
 -175.62087	 45.20332
 -175.44856	 44.56293
 -175.24686	 43.93164
 -175.01639	 43.31123
 -174.75788	 42.70345
 -174.47216	 42.11000
 -174.16019	 41.53253
 -173.82301	 40.97260
 -173.46177	 40.43174
 -173.07770	 39.91135
 -172.67212	 39.41280
 -172.24643	 38.93733
 -171.80211	 38.48612
 -171.34070	 38.06024
 -170.86379	 37.66065
 -170.37306	 37.28822
 -169.87020	 36.94372
 -169.35695	 36.62780
 -168.83510	 36.34101
 -168.30645	 36.08377
 -167.77283	 35.85641
 -167.23607	 35.65914
 -166.69803	 35.49206
 -166.16055	 35.35514
 -165.62546	 35.24826
 -165.09460	 35.17119
 -164.56978	 35.12357
 -164.05277	 35.10495
 -163.54534	 35.11475
 -163.04919	 35.15232
 -162.56599	 35.21688
 -162.09738	 35.30755
 -161.64492	 35.42336
 -161.21012	 35.56325
 -160.79441	 35.72606
 -160.39918	 35.91054
 -160.02572	 36.11536
 -159.67523	 36.33910
 -159.34885	 36.58030
 -159.04760	 36.83737
 -158.77244	 37.10870
 -158.52419	 37.39261
 -158.30358	 37.68735
 -158.11124	 37.99114
 -157.94768	 38.30214
 -157.81328	 38.61849
 -157.70834	 38.93831
 -157.63298	 39.25968
 -157.58726	 39.58067
 -157.57106	 39.89935
 -157.58417	 40.21382
 -157.62625	 40.52215
 -157.69682	 40.82247
 -157.79528	 41.11292
 -157.92093	 41.39168
 -158.07294	 41.65698
 -158.25034	 41.90712
 -158.45208	 42.14045
 -158.67699	 42.35540
 -158.92381	 42.55048
 -159.19118	 42.72427
 -159.47764	 42.87548
 -159.78167	 43.00288
 -160.10165	 43.10538
 -160.43593	 43.18196
 -160.78276	 43.23176
 -161.14038	 43.25399
 -161.50696	 43.24801
 -161.88065	 43.21329
 -162.25958	 43.14943
 -162.64185	 43.05614
 -163.02556	 42.93325
 -163.40880	 42.78074
 -163.78970	 42.59867
 -164.16636	 42.38725
 -164.53694	 42.14680
 -164.89961	 41.87775
 -165.25258	 41.58065
 -165.59410	 41.25613
 -165.92247	 40.90497
 -166.23605	 40.52802
 -166.53326	 40.12623
 -166.81257	 39.70065
 -167.07254	 39.25242
 -167.31179	 38.78276
 -167.52902	 38.29298
 -167.72302	 37.78444
 -167.89266	 37.25859
 -168.03691	 36.71695
 -168.15481	 36.16107
 -168.24553	 35.59260
 -168.30830	 35.01319
 -168.34250	 34.42456
 -168.34756	 33.82847
 -168.32306	 33.22670
 -168.26867	 32.62106
 -168.18417	 32.01337
 -168.06945	 31.40548
 -167.92453	 30.79923
 -167.74952	 30.19647
 -167.54465	 29.59903
 -167.31027	 29.00875
 -167.04684	 28.42742
 -166.75492	 27.85681
 -166.43520	 27.29867
 -166.08846	 26.75469
 -165.71560	 26.22652
 -165.31761	 25.71576
 -164.89560	 25.22392
 -164.45074	 24.75246
 -163.98432	 24.30278
 -163.49772	 23.87617
 -162.99238	 23.47384
 -162.46983	 23.09692
 -161.93167	 22.74643
 -161.37954	 22.42328
 -160.81517	 22.12829
 -160.24032	 21.86217
 -159.65679	 21.62550
 -159.06641	 21.41876
 -158.47106	 21.24232
 -157.87261	 21.09640
 -157.27296	 20.98112
 -156.67399	 20.89650
 -156.07761	 20.84241
 -155.48569	 20.81860
 -154.90009	 20.82474
 -154.32263	 20.86034
 -153.75512	 20.92482
 -153.19931	 21.01749
 -152.65689	 21.13756
 -152.12954	 21.28411
 -151.61883	 21.45613
 -151.12630	 21.65254
 -150.65338	 21.87213
 -150.20147	 22.11364
 -149.77184	 22.37568
 -149.36571	 22.65684
 -148.98419	 22.95559
 -148.62830	 23.27037
 -148.29896	 23.59953
 -147.99699	 23.94139
 -147.72309	 24.29421
 -147.47786	 24.65622
 -147.26181	 25.02558
 -147.07530	 25.40047
 -146.91861	 25.77900
 -146.79186	 26.15932
 -146.69510	 26.53951
 -146.62823	 26.91770
 -146.59103	 27.29200
 -146.58319	 27.66053
 -146.60425	 28.02146
 -146.65365	 28.37295
 -146.73071	 28.71323
 -146.83463	 29.04055
 -146.96450	 29.35323
 -147.11932	 29.64963
 -147.29796	 29.92819
 -147.49921	 30.18741
 -147.72175	 30.42588
 -147.96417	 30.64228
 -148.22499	 30.83537
 -148.50263	 31.00402
 -148.79546	 31.14718
 -149.10178	 31.26393
 -149.41981	 31.35347
 -149.74776	 31.41509
 -150.08377	 31.44821
 -150.42596	 31.45238
 -150.77242	 31.42727
 -151.12123	 31.37266
 -151.47046	 31.28847
 -151.81818	 31.17475
 -152.16248	 31.03165
 -152.50146	 30.85946
 -152.83324	 30.65860
 -153.15598	 30.42958
 -153.46791	 30.17305
 -153.76725	 29.88976
 -154.05234	 29.58057
 -154.32154	 29.24643
 -154.57329	 28.88840
 -154.80610	 28.50765
 -155.01858	 28.10539
 -155.20939	 27.68297
 -155.37731	 27.24176
 -155.52119	 26.78324
 -155.63999	 26.30894
 -155.73276	 25.82045
 -155.79865	 25.31940
 -155.83692	 24.80749
 -155.84693	 24.28644
 -155.82816	 23.75801
 -155.78017	 23.22399
 -155.70266	 22.68617
 -155.59542	 22.14639
 -155.45837	 21.60648
 -155.29153	 21.06825
 -155.09501	 20.53355
 -154.86907	 20.00418
 -154.61406	 19.48194
 -154.33043	 18.96861
 -154.01876	 18.46594
 -153.67970	 17.97563
 -153.31404	 17.49936
 -152.92266	 17.03875
 -152.50652	 16.59535
 -152.06671	 16.17069
 -151.60438	 15.76619
 -151.12079	 15.38324
 -150.61727	 15.02311
 -150.09524	 14.68703
 -149.55619	 14.37611
 -149.00169	 14.09139
 -148.43336	 13.83379
 -147.85288	 13.60415
 -147.26200	 13.40319
 -146.66249	 13.23153
 -146.05617	 13.08967
 -145.44490	 12.97800
 -144.83055	 12.89679
 -144.21501	 12.84620
 -143.60019	 12.82625
 -142.98797	 12.83686
 -142.38027	 12.87783
 -141.77894	 12.94882
 -141.18586	 13.04938
 -140.60284	 13.17895
 -140.03166	 13.33686
 -139.47407	 13.52231
 -138.93175	 13.73439
 -138.40632	 13.97210
 -137.89935	 14.23434
 -137.41232	 14.51990
 -136.94662	 14.82748
 -136.50359	 15.15570
 -136.08444	 15.50310
 -135.69031	 15.86815
 -135.32224	 16.24924
 -134.98116	 16.64471
 -134.66788	 17.05283
 -134.38312	 17.47184
 -134.12749	 17.89993
 -133.90146	 18.33526
 -133.70540	 18.77597
 -133.53956	 19.22017
 -133.40408	 19.66595
 -133.29896	 20.11142
 -133.22410	 20.55469
 -133.17926	 20.99385
 -133.16411	 21.42705
 -133.17819	 21.85244
 -133.22091	 22.26821
 -133.29158	 22.67257
 -133.38940	 23.06381
 -133.51348	 23.44026
 -133.66278	 23.80029
 -133.83620	 24.14237
 -134.03252	 24.46501
 -134.25046	 24.76682
 -134.48860	 25.04649
 -134.74549	 25.30280
 -135.01958	 25.53462
 -135.30926	 25.74092
 -135.61283	 25.92078
 -135.92857	 26.07340
 -136.25468	 26.19806
 -136.58935	 26.29418
 -136.93071	 26.36130
 -137.27687	 26.39907
 -137.62592	 26.40725
 -137.97595	 26.38576
 -138.32504	 26.33460
 -138.67127	 26.25391
 -139.01274	 26.14397
 -139.34757	 26.00516
 -139.67392	 25.83799
 -139.98998	 25.64306
 -140.29398	 25.42112
 -140.58421	 25.17300
 -140.85903	 24.89967
 -141.11684	 24.60216
 -141.35613	 24.28162
 -141.57546	 23.93930
 -141.77350	 23.57650
 -141.94897	 23.19465
 -142.10071	 22.79520
 -142.22764	 22.37971
 -142.32880	 21.94977
 -142.40332	 21.50705
 -142.45044	 21.05324
 -142.46951	 20.59010
 -142.45998	 20.11940
 -142.42144	 19.64294
 -142.35355	 19.16255
 -142.25613	 18.68007
 -142.12908	 18.19734
 -141.97242	 17.71620
 -141.78630	 17.23849
 -141.57095	 16.76603
 -141.32675	 16.30063
 -141.05414	 15.84406
 -140.75372	 15.39807
 -140.42616	 14.96436
 -140.07225	 14.54460
 -139.69285	 14.14040
 -139.28896	 13.75330
 -138.86165	 13.38482
 -138.41208	 13.03637
 -137.94150	 12.70931
 -137.45123	 12.40493
 -136.94269	 12.12441
 -136.41737	 11.86886
 -135.87680	 11.63931
 -135.32260	 11.43668
 -134.75644	 11.26179
 -134.18003	 11.11536
 -133.59515	 10.99801
 -133.00359	 10.91024
 -132.40719	 10.85244
 -131.80780	 10.82490
 -131.20731	 10.82777
 -130.60759	 10.86110
 -130.01055	 10.92482
 -129.41806	 11.01872
 -128.83199	 11.14251
 -128.25420	 11.29574
 -127.68651	 11.47787
 -127.13071	 11.68824
 -126.58854	 11.92607
 -126.06170	 12.19047
 -125.55183	 12.48044
 -125.06049	 12.79490
 -124.58919	 13.13264
 -124.13934	 13.49237
 -123.71229	 13.87271
 -123.30928	 14.27219
 -122.93146	 14.68928
 -122.57987	 15.12236
 -122.25548	 15.56976
 -121.95910	 16.02974
 -121.69148	 16.50052
 -121.45321	 16.98027
 -121.24478	 17.46714
 -121.06657	 17.95924
 -120.91882	 18.45466
 -120.80168	 18.95148
 -120.71513	 19.44779
 -120.65907	 19.94166
 -120.63326	 20.43121
 -120.63735	 20.91453
 -120.67085	 21.38978
 -120.73317	 21.85512
 -120.82362	 22.30880
 -120.94137	 22.74906
 -121.08550	 23.17424
 -121.25499	 23.58273
 -121.44870	 23.97298
 -121.66542	 24.34352
 -121.90384	 24.69296
 -122.16255	 25.02001
 -122.44008	 25.32345
 -122.73489	 25.60217
 -123.04536	 25.85514
 -123.36980	 26.08147
 -123.70650	 26.28035
 -124.05367	 26.45108
 -124.40950	 26.59310
 -124.77212	 26.70593
 -125.13967	 26.78925
 -125.51025	 26.84281
 -125.88196	 26.86653
 -126.25289	 26.86042
 -126.62113	 26.82463
 -126.98480	 26.75940
 -127.34204	 26.66513
 -127.69099	 26.54230
 -128.02986	 26.39153
 -128.35689	 26.21355
 -128.67037	 26.00918
 -128.96865	 25.77938
 -129.25013	 25.52517
 -129.51330	 25.24771
 -129.75673	 24.94822
 -129.97904	 24.62801
 -130.17898	 24.28850
 -130.35535	 23.93115
 -130.50709	 23.55751
 -130.63320	 23.16919
 -130.73280	 22.76784
 -130.80514	 22.35518
 -130.84954	 21.93296
 -130.86545	 21.50297
 -130.85245	 21.06703
 -130.81019	 20.62697
 -130.73849	 20.18464
 -130.63724	 19.74190
 -130.50647	 19.30061
 -130.34631	 18.86262
 -130.15702	 18.42975
 -129.93896	 18.00383
 -129.69259	 17.58664
 -129.41851	 17.17993
 -129.11740	 16.78542
 -128.79004	 16.40477
 -128.43733	 16.03959
 -128.06026	 15.69145
 -127.65991	 15.36183
 -127.23744	 15.05217
 -126.79411	 14.76380
 -126.33125	 14.49801
 -125.85029	 14.25598
 -125.35269	 14.03881
 -124.84002	 13.84752
 -124.31388	 13.68301
 -123.77593	 13.54611
 -123.22790	 13.43752
 -122.67153	 13.35785
 -122.10863	 13.30760
 -121.54102	 13.28715
 -120.97055	 13.29678
 -120.39908	 13.33664
 -119.82850	 13.40678
 -119.26067	 13.50713
 -118.69748	 13.63748
 -118.14078	 13.79753
 -117.59243	 13.98686
 -117.05422	 14.20492
 -116.52796	 14.45106
 -116.01537	 14.72449
 -115.51815	 15.02436
 -115.03793	 15.34966
 -114.57629	 15.69931
 -114.13472	 16.07212
 -113.71465	 16.46680
 -113.31742	 16.88197
 -112.94428	 17.31619
 -112.59640	 17.76790
 -112.27482	 18.23549
 -111.98050	 18.71730
 -111.71429	 19.21158
 -111.47691	 19.71655
 -111.26899	 20.23037
 -111.09101	 20.75118
 -110.94336	 21.27708
 -110.82629	 21.80616
 -110.73993	 22.33648
 -110.68428	 22.86611
 -110.65923	 23.39313
 -110.66453	 23.91563
 -110.69983	 24.43169
 -110.76464	 24.93946
 -110.85837	 25.43710
 -110.98029	 25.92284
 -111.12958	 26.39491
 -111.30530	 26.85166
 -111.50641	 27.29145
 -111.73178	 27.71275
 -111.98017	 28.11408
 -112.25025	 28.49407
 -112.54061	 28.85140
 -112.84978	 29.18487
 -113.17618	 29.49338
 -113.51821	 29.77592
 -113.87416	 30.03159
 -114.24231	 30.25959
 -114.62087	 30.45924
 -115.00803	 30.62998
 -115.40194	 30.77136
 -115.80071	 30.88304
 -116.20246	 30.96481
 -116.60529	 31.01657
 -117.00729	 31.03837
 -117.40659	 31.03033
 -117.80128	 30.99272
 -118.18952	 30.92594
 -118.56947	 30.83048
 -118.93934	 30.70694
 -119.29739	 30.55607
 -119.64189	 30.37868
 -119.97122	 30.17572
 -120.28379	 29.94824
 -120.57809	 29.69736
 -120.85268	 29.42431
 -121.10621	 29.13041
 -121.33740	 28.81706
 -121.54508	 28.48573
 -121.72817	 28.13796
 -121.88568	 27.77535
 -122.01674	 27.39958
 -122.12057	 27.01234
 -122.19650	 26.61540
 -122.24399	 26.21056
 -122.26259	 25.79961
 -122.25198	 25.38442
 -122.21195	 24.96684
 -122.14241	 24.54873
 -122.04338	 24.13195
 -121.91500	 23.71837
 -121.75752	 23.30981
 -121.57131	 22.90812
 -121.35683	 22.51507
 -121.11469	 22.13243
 -120.84556	 21.76192
 -120.55026	 21.40521
 -120.22966	 21.06391
 -119.88478	 20.73959
 -119.51670	 20.43374
 -119.12659	 20.14779
 -118.71572	 19.88309
 -118.28543	 19.64090
 -117.83714	 19.42241
 -117.37234	 19.22872
 -116.89258	 19.06083
 -116.39949	 18.91965
 -115.89472	 18.80598
 -115.37999	 18.72054
 -114.85707	 18.66391
 -114.32774	 18.63658
 -113.79383	 18.63894
 -113.25719	 18.67124
 -112.71967	 18.73365
 -112.18315	 18.82619
 -111.64950	 18.94878
 -111.12058	 19.10122
 -110.59826	 19.28321
 -110.08435	 19.49431
 -109.58069	 19.73398
 -109.08902	 20.00156
 -108.61110	 20.29628
 -108.14860	 20.61726
 -107.70315	 20.96352
 -107.27632	 21.33397
 -106.86960	 21.72742
 -106.48441	 22.14260
 -106.12210	 22.57812
 -105.78391	 23.03253
 -105.47100	 23.50430
 -105.18443	 23.99182
 -104.92514	 24.49341
 -104.69400	 25.00734
 -104.49172	 25.53182
 -104.31894	 26.06502
 -104.17613	 26.60507
 -104.06370	 27.15007
 -103.98188	 27.69809
 -103.93081	 28.24722
 -103.91050	 28.79550
 -103.92083	 29.34100
 -103.96156	 29.88181
 -104.03232	 30.41601
 -104.13262	 30.94174
 -104.26186	 31.45715
 -104.41931	 31.96044
 -104.60414	 32.44988
 -104.81541	 32.92378
 -105.05207	 33.38052
 -105.31296	 33.81855
 -105.59684	 34.23639
 -105.90238	 34.63267
 -106.22815	 35.00607
 -106.57265	 35.35541
 -106.93432	 35.67957
 -107.31153	 35.97756
 -107.70257	 36.24847
 -108.10571	 36.49153
 -108.51915	 36.70606
 -108.94107	 36.89150
 -109.36961	 37.04742
 -109.80291	 37.17348
 -110.23905	 37.26950
 -110.67616	 37.33538
 -111.11231	 37.37117
 -111.54564	 37.37701
 -111.97425	 37.35318
 -112.39629	 37.30008
 -112.80995	 37.21821
 -113.21343	 37.10819
 -113.60499	 36.97075
 -113.98293	 36.80674
 -114.34562	 36.61708
 -114.69149	 36.40283
 -115.01903	 36.16512
 -115.32681	 35.90518
 -115.61348	 35.62432
 -115.87779	 35.32395
 -116.11856	 35.00553
 -116.33471	 34.67061
 -116.52527	 34.32078
 -116.68936	 33.95772
 -116.82620	 33.58312
 -116.93515	 33.19876
 -117.01564	 32.80641
 -117.06725	 32.40791
 -117.08965	 32.00508
 -117.08263	 31.59980
 -117.04610	 31.19392
 -116.98009	 30.78932
 -116.88474	 30.38785
 -116.76030	 29.99135
 -116.60714	 29.60167
 -116.42575	 29.22058
 -116.21671	 28.84986
 -115.98072	 28.49123
 -115.71859	 28.14636
 -115.43122	 27.81687
 -115.11961	 27.50433
 -114.78486	 27.21023
 -114.42815	 26.93599
 -114.05075	 26.68297
 -113.65401	 26.45243
 -113.23937	 26.24555
 -112.80831	 26.06343
 -112.36240	 25.90707
 -111.90325	 25.77737
 -111.43255	 25.67513
 -110.95201	 25.60104
 -110.46340	 25.55570
 -109.96851	 25.53958
 -109.46916	 25.55306
 -108.96720	 25.59639
 -108.46449	 25.66970
 -107.96290	 25.77304
 -107.46429	 25.90631
 -106.97054	 26.06930
 -106.48348	 26.26169
 -106.00495	 26.48305
 -105.53674	 26.73283
 -105.08063	 27.01036
 -104.63833	 27.31487
 -104.21153	 27.64549
 -103.80185	 28.00121
 -103.41083	 28.38097
 -103.03998	 28.78356
 -102.69070	 29.20770
 -102.36433	 29.65204
 -102.06211	 30.11510
 -101.78520	 30.59536
 -101.53464	 31.09121
 -101.31140	 31.60098
 -101.11630	 32.12294
 -100.95008	 32.65530
 -100.81337	 33.19622
 -100.70664	 33.74384
 -100.63029	 34.29627
 -100.58457	 34.85157
 -100.56960	 35.40782
 -100.58540	 35.96307
 -100.63183	 36.51539
 -100.70867	 37.06286
 -100.81553	 37.60356
 -100.95193	 38.13562
 -101.11726	 38.65719
 -101.31080	 39.16648
 -101.53169	 39.66173
 -101.77899	 40.14127
 -102.05165	 40.60346
 -102.34850	 41.04675
 -102.66828	 41.46968
 -103.00967	 41.87085
 -103.37121	 42.24896
 -103.75141	 42.60282
 -104.14869	 42.93133
 -104.56140	 43.23348
 -104.98785	 43.50838
 -105.42627	 43.75526
 -105.87486	 43.97345
 -106.33181	 44.16241
 -106.79524	 44.32169
 -107.26327	 44.45100
 -107.73401	 44.55013
 -108.20555	 44.61901
 -108.67600	 44.65769
 -109.14346	 44.66634
 -109.60606	 44.64524
 -110.06195	 44.59479
 -110.50930	 44.51551
 -110.94633	 44.40803
 -111.37131	 44.27308
 -111.78255	 44.11152
 -112.17842	 43.92429
 -112.55736	 43.71243
 -112.91786	 43.47708
 -113.25851	 43.21949
 -113.57796	 42.94097
 -113.87497	 42.64291
 -114.14837	 42.32680
 -114.39709	 41.99416
 -114.62016	 41.64660
 -114.81672	 41.28579
 -114.98599	 40.91344
 -115.12732	 40.53129
 -115.24017	 40.14114
 -115.32411	 39.74481
 -115.37882	 39.34414
 -115.40410	 38.94099
 -115.39985	 38.53722
 -115.36612	 38.13471
 -115.30305	 37.73530
 -115.21089	 37.34085
 -115.09002	 36.95318
 -114.94092	 36.57410
 -114.76420	 36.20536
 -114.56055	 35.84869
 -114.33078	 35.50576
 -114.07581	 35.17820
 -113.79664	 34.86757
 -113.49437	 34.57536
 -113.17020	 34.30299
 -112.82541	 34.05183
 -112.46135	 33.82313
 -112.07946	 33.61807
 -111.68124	 33.43774
 -111.26826	 33.28314
 -110.84214	 33.15516
 -110.40457	 33.05460
 -109.95728	 32.98215
 -109.50202	 32.93839
 -109.04060	 32.92378
 -108.57485	 32.93870
 -108.10661	 32.98338
 -107.63774	 33.05797
 -107.17012	 33.16248
 -106.70560	 33.29680
 -106.24604	 33.46073
 -105.79330	 33.65394
 -105.34919	 33.87598
 -104.91551	 34.12629
 -104.49402	 34.40421
 -104.08644	 34.70895
 -103.69443	 35.03964
 -103.31961	 35.39527
 -102.96353	 35.77476
 -102.62766	 36.17692
 -102.31342	 36.60046
 -102.02212	 37.04402
 -101.75501	 37.50613
 -101.51323	 37.98527
 -101.29782	 38.47984
 -101.10974	 38.98815
 -100.94981	 39.50848
 -100.81876	 40.03905
 -100.71721	 40.57803
 -100.64564	 41.12355
 -100.60444	 41.67371
 -100.59385	 42.22659
 -100.61401	 42.78026
 -100.66490	 43.33279
 -100.74642	 43.88223
 -100.85831	 44.42666
 -101.00021	 44.96418
 -101.17162	 45.49289
 -101.37193	 46.01097
 -101.60040	 46.51660
 -101.85620	 47.00804
 -102.13836	 47.48359
 -102.44582	 47.94164
 -102.77743	 48.38063
 -103.13190	 48.79908
 -103.50790	 49.19562
 -103.90399	 49.56893
 -104.31865	 49.91783
 -104.75029	 50.24121
 -105.19725	 50.53807
 -105.65784	 50.80754
 -106.13028	 51.04883
 -106.61277	 51.26129
 -107.10348	 51.44437
 -107.60053	 51.59766
 -108.10203	 51.72084
 -108.60608	 51.81374
 -109.11078	 51.87629
 -109.61422	 51.90854
 -110.11452	 51.91068
 -110.60979	 51.88300
 -111.09818	 51.82592
 -111.57789	 51.73995
 -112.04711	 51.62573
 -112.50414	 51.48403
 -112.94727	 51.31567
 -113.37489	 51.12163
 -113.78544	 50.90296
 -114.17744	 50.66081
 -114.54946	 50.39640
 -114.90018	 50.11107
 -115.22836	 49.80621
 -115.53283	 49.48331
 -115.81253	 49.14389
 -116.06651	 48.78957
 -116.29390	 48.42201
 -116.49395	 48.04291
 -116.66601	 47.65403
 -116.80954	 47.25716
 -116.92412	 46.85411
 -117.00944	 46.44673
 -117.06530	 46.03687
 -117.09162	 45.62639
 -117.08844	 45.21716
 -117.05590	 44.81104
 -116.99426	 44.40987
 -116.90392	 44.01547
 -116.78536	 43.62965
 -116.63917	 43.25417
 -116.46607	 42.89074
 -116.26688	 42.54105
 -116.04250	 42.20671
 -115.79396	 41.88929
 -115.52236	 41.59028
 -115.22890	 41.31111
 -114.91487	 41.05311
 -114.58163	 40.81756
 -114.23062	 40.60564
 -113.86335	 40.41842
 -113.48140	 40.25690
 -113.08640	 40.12197
 -112.68004	 40.01441
 -112.26405	 39.93492
 -111.84021	 39.88407
 -111.41030	 39.86232
 -110.97618	 39.87002
 -110.53968	 39.90742
 -110.10267	 39.97463
 -109.66702	 40.07167
 -109.23459	 40.19842
 -108.80724	 40.35466
 -108.38681	 40.54006
 -107.97513	 40.75415
 -107.57398	 40.99638
 -107.18512	 41.26607
 -106.81026	 41.56243
 -106.45106	 41.88456
 -106.10912	 42.23147
 -105.78599	 42.60207
 -105.48313	 42.99516
 -105.20194	 43.40945
 -104.94374	 43.84358
 -104.70976	 44.29608
 -104.50112	 44.76543
 -104.31888	 45.25001
 -104.16396	 45.74817
 -104.03720	 46.25817
 -103.93931	 46.77823
 -103.87090	 47.30653
 -103.83246	 47.84119
 -103.82436	 48.38034
 -103.84683	 48.92205
 -103.90002	 49.46439
 -103.98392	 50.00543
 -104.09839	 50.54323
 -104.24321	 51.07587
 -104.41798	 51.60144
 -104.62222	 52.11806
 -104.85530	 52.62390
 -105.11651	 53.11714
 -105.40498	 53.59605
 -105.71976	 54.05893
 -106.05978	 54.50415
 -106.42388	 54.93016
 -106.81077	 55.33549
 -107.21912	 55.71875
 -107.64748	 56.07864
 -108.09431	 56.41397
 -108.55803	 56.72363
 -109.03698	 57.00663
 -109.52944	 57.26209
 -110.03364	 57.48924
 -110.54776	 57.68742
 -111.06997	 57.85610
 -111.59837	 57.99485
 -112.13109	 58.10339
 -112.66621	 58.18154
 -113.20182	 58.22923
 -113.73601	 58.24655
 -114.26689	 58.23366
 -114.79259	 58.19089
 -115.31124	 58.11865
 -115.82103	 58.01748
 -116.32019	 57.88802
 -116.80698	 57.73103
 -117.27973	 57.54739
 -117.73681	 57.33804
 -118.17667	 57.10405
 -118.59784	 56.84658
 -118.99890	 56.56687
 -119.37854	 56.26624
 -119.73551	 55.94610
 -120.06867	 55.60794
 -120.37697	 55.25329
 -120.65945	 54.88376
 -120.91526	 54.50100
 -121.14366	 54.10674
 -121.34400	 53.70271
 -121.51575	 53.29071
 -121.65851	 52.87255
 -121.77195	 52.45008
 -121.85590	 52.02513
 -121.91028	 51.59957
 -121.93513	 51.17526
 -121.93060	 50.75406
 -121.89696	 50.33781
 -121.83460	 49.92833
 -121.74401	 49.52741
 -121.62579	 49.13682
 -121.48067	 48.75827
 -121.30945	 48.39345
 -121.11306	 48.04395
 -120.89252	 47.71136
 -120.64894	 47.39715
 -120.38352	 47.10275
 -120.09756	 46.82951
 -119.79243	 46.57869
 -119.46957	 46.35145
 -119.13051	 46.14890
 -118.77682	 45.97200
 -118.41014	 45.82165
 -118.03216	 45.69864
 -117.64463	 45.60364
 -117.24933	 45.53722
 -116.84805	 45.49984
 -116.44264	 45.49184
 -116.03495	 45.51346
 -115.62685	 45.56480
 -115.22020	 45.64588
 -114.81688	 45.75656
 -114.41874	 45.89662
 -114.02763	 46.06571
 -113.64535	 46.26336
 -113.27371	 46.48900
 -112.91444	 46.74195
 -112.56925	 47.02141
 -112.23980	 47.32648
 -111.92769	 47.65615
 -111.63444	 48.00932
 -111.36151	 48.38479
 -111.11031	 48.78129
 -110.88212	 49.19742
 -110.67817	 49.63173
 -110.49959	 50.08269
 -110.34740	 50.54870
 -110.22252	 51.02808
 -110.12579	 51.51912
 -110.05790	 52.02003
 -110.01947	 52.52899
 -110.01096	 53.04415
 -110.03275	 53.56361
 -110.08507	 54.08546
 -110.16804	 54.60778
 -110.28166	 55.12864
 -110.42580	 55.64611
 -110.60022	 56.15827
 -110.80453	 56.66321
 -111.03824	 57.15907
 -111.30073	 57.64400
 -111.59126	 58.11620
 -111.90900	 58.57393
 -112.25297	 59.01549
 -112.62211	 59.43927
 -113.01525	 59.84370
 -113.43112	 60.22732
 -113.86836	 60.58874
 -114.32552	 60.92665
 -114.80108	 61.23987
 -115.29343	 61.52729
 -115.80091	 61.78791
 -116.32180	 62.02086
 -116.85432	 62.22537
 -117.39665	 62.40078
 -117.94693	 62.54657
 -118.50329	 62.66231
 -119.06383	 62.74772
 -119.62662	 62.80262
 -120.18976	 62.82698
 -120.75132	 62.82085
 -121.30942	 62.78444
 -121.86217	 62.71806
 -122.40771	 62.62214
 -122.94423	 62.49723
 -123.46994	 62.34399
 -123.98313	 62.16317
 -124.48210	 61.95566
 -124.96525	 61.72243
 -125.43103	 61.46454
 -125.87796	 61.18316
 -126.30464	 60.87954
 -126.70975	 60.55502
 -127.09207	 60.21100
 -127.45046	 59.84897
 -127.78386	 59.47046
 -128.09134	 59.07710
 -128.37206	 58.67054
 -128.62527	 58.25248
 -128.85035	 57.82469
 -129.04677	 57.38894
 -129.21412	 56.94704
 -129.35210	 56.50084
 -129.46054	 56.05217
 -129.53936	 55.60289
 -129.58860	 55.15486
 -129.60843	 54.70993
 -129.59912	 54.26993
 -129.56106	 53.83669
 -129.49474	 53.41198
 -129.40077	 52.99758
 -129.27987	 52.59518
 -129.13285	 52.20647
 -128.96065	 51.83306
 -128.76428	 51.47650
 -128.54486	 51.13828
 -128.30359	 50.81983
 -128.04178	 50.52248
 -127.76079	 50.24750
 -127.46207	 49.99606
 -127.14715	 49.76924
 -126.81762	 49.56803
 -126.47512	 49.39331
 -126.12134	 49.24585
 -125.75804	 49.12635
 -125.38700	 49.03535
 -125.01002	 48.97332
 -124.62896	 48.94059
 -124.24567	 48.93738
 -123.86203	 48.96381
 -123.47990	 49.01987
 -123.10116	 49.10543
 -122.72767	 49.22024
 -122.36126	 49.36395
 -122.00377	 49.53609
 -121.65697	 49.73608
 -121.32262	 49.96321
 -121.00240	 50.21668
 -120.69798	 50.49559
 -120.41094	 50.79891
 -120.14281	 51.12555
 -119.89503	 51.47430
 -119.66900	 51.84386
 -119.46600	 52.23285
 -119.28725	 52.63981
 -119.13384	 53.06322
 -119.00682	 53.50145
 -118.90708	 53.95286
 -118.83544	 54.41571
 -118.79260	 54.88823
 -118.77915	 55.36860
 -118.79556	 55.85498
 -118.84219	 56.34547
 -118.91927	 56.83817
 -119.02692	 57.33118
 -119.16512	 57.82256
 -119.33375	 58.31038
 -119.53255	 58.79275
 -119.76114	 59.26777
 -120.01904	 59.73356
 -120.30562	 60.18830
 -120.62015	 60.63018
 -120.96178	 61.05747
 -121.32956	 61.46849
 -121.72241	 61.86160
 -122.13917	 62.23525
 -122.57857	 62.58799
 -123.03925	 62.91840
 -123.51976	 63.22520
 -124.01858	 63.50719
 -124.53411	 63.76327
 -125.06467	 63.99244
 -125.60854	 64.19382
 -126.16395	 64.36663
 -126.72906	 64.51023
 -127.30202	 64.62409
 -127.88094	 64.70778
 -128.46391	 64.76101
 -129.04901	 64.78363
 -129.63432	 64.77558
 -130.21792	 64.73695
 -130.79790	 64.66793
 -131.37238	 64.56884
 -131.93950	 64.44013
 -132.49742	 64.28233
 -133.04438	 64.09613
 -133.57863	 63.88230
 -134.09850	 63.64172
 -134.60238	 63.37537
 -135.08872	 63.08432
 -135.55604	 62.76976
 -136.00295	 62.43295
 -136.42814	 62.07521
 -136.83038	 61.69797
 -137.20853	 61.30271
 -137.56157	 60.89100
 -137.88856	 60.46443
 -138.18865	 60.02467
 -138.46113	 59.57343
 -138.70536	 59.11246
 -138.92084	 58.64355
 -139.10716	 58.16849
 -139.26403	 57.68913
 -139.39127	 57.20729
 -139.48882	 56.72484
 -139.55673	 56.24362
 -139.59516	 55.76548
 -139.60439	 55.29224
 -139.58480	 54.82571
 -139.53690	 54.36768
 -139.46129	 53.91989
 -139.35869	 53.48406
 -139.22991	 53.06185
 -139.07589	 52.65486
 -138.89763	 52.26465
 -138.69626	 51.89271
 -138.47298	 51.54045
 -138.22908	 51.20921
 -137.96594	 50.90026
 -137.68500	 50.61475
 -137.38780	 50.35378
 -137.07591	 50.11833
 -136.75099	 49.90927
 -136.41474	 49.72740
 -136.06890	 49.57339
 -135.71527	 49.44779
 -135.35566	 49.35107
 -134.99192	 49.28355
 -134.62592	 49.24546
 -134.25953	 49.23690
 -133.89464	 49.25786
 -133.53311	 49.30821
 -133.17683	 49.38770
 -132.82763	 49.49596
 -132.48733	 49.63252
 -132.15773	 49.79677
 -131.84057	 49.98802
 -131.53756	 50.20545
 -131.25033	 50.44814
 -130.98049	 50.71507
 -130.72955	 51.00512
 -130.49895	 51.31708
 -130.29008	 51.64964
 -130.10421	 52.00143
 -129.94254	 52.37097
 -129.80619	 52.75673
 -129.69615	 53.15710
 -129.61333	 53.57041
 -129.55852	 53.99494
 -129.53242	 54.42892
 -129.53561	 54.87054
 -129.56854	 55.31795
 -129.63156	 55.76927
 -129.72490	 56.22262
 -129.84866	 56.67608
 -130.00282	 57.12774
 -130.18726	 57.57569
 -130.40172	 58.01803
 -130.64582	 58.45287
 -130.91906	 58.87837
 -131.22082	 59.29269
 -131.55038	 59.69406
 -131.90690	 60.08073
 -132.28941	 60.45103
 -132.69686	 60.80335
 -133.12809	 61.13614
 -133.58184	 61.44792
 -134.05675	 61.73732
 -134.55138	 62.00303
 -135.06421	 62.24385
 -135.59364	 62.45868
 -136.13802	 62.64652
 -136.69561	 62.80648
 -137.26465	 62.93780
 -137.84329	 63.03980
 -138.42969	 63.11196
 -139.02195	 63.15384
 -139.61816	 63.16517
 -140.21639	 63.14576
 -140.81472	 63.09557
 -141.41122	 63.01468
 -142.00396	 62.90327
 -142.59107	 62.76169
 -143.17066	 62.59036
 -143.74091	 62.38984
 -144.30002	 62.16081
 -144.84626	 61.90405
 -145.37795	 61.62044
 -145.89345	 61.31098
 -146.39123	 60.97675
 -146.86980	 60.61894
 -147.32776	 60.23881
 -147.76381	 59.83772
 -148.17672	 59.41709
 -148.56536	 58.97841
 -148.92870	 58.52326
 -149.26581	 58.05323
 -149.57586	 57.57002
 -149.85812	 57.07531
 -150.11198	 56.57088
 -150.33694	 56.05850
 -150.53260	 55.53997
 -150.69867	 55.01714
 -150.83499	 54.49183
 -150.94150	 53.96588
 -151.01824	 53.44115
 -151.06540	 52.91947
 -151.08325	 52.40266
 -151.07217	 51.89251
 -151.03267	 51.39080
 -150.96535	 50.89927
 -150.87092	 50.41962
 -150.75020	 49.95350
 -150.60411	 49.50252
 -150.43365	 49.06822
 -150.23994	 48.65207
 -150.02417	 48.25549
 -149.78762	 47.87981
 -149.53167	 47.52630
 -149.25775	 47.19611
 -148.96738	 46.89033
 -148.66214	 46.60994
 -148.34367	 46.35584
 -148.01367	 46.12880
 -147.67388	 45.92950
 -147.32609	 45.75851
 -146.97212	 45.61629
 -146.61382	 45.50317
 -146.25306	 45.41939
 -145.89172	 45.36503
 -145.53169	 45.34011
 -145.17484	 45.34448
 -144.82306	 45.37790
 -144.47819	 45.43999
 -144.14208	 45.53029
 -143.81651	 45.64818
 -143.50325	 45.79295
 -143.20399	 45.96379
 -142.92041	 46.15977
 -142.65408	 46.37986
 -142.40654	 46.62292
 -142.17923	 46.88774
 -141.97353	 47.17300
 -141.79071	 47.47730
 -141.63198	 47.79918
 -141.49843	 48.13707
 -141.39106	 48.48938
 -141.31076	 48.85442
 -141.25833	 49.23047
 -141.23444	 49.61576
 -141.23965	 50.00847
 -141.27441	 50.40676
 -141.33907	 50.80876
 -141.43382	 51.21258
 -141.55877	 51.61633
 -141.71389	 52.01809
 -141.89904	 52.41598
 -142.11395	 52.80810
 -142.35824	 53.19260
 -142.63142	 53.56763
 -142.93286	 53.93138
 -143.26184	 54.28210
 -143.61752	 54.61805
 -143.99896	 54.93758
 -144.40509	 55.23908
 -144.83478	 55.52103
 -145.28677	 55.78196
 -145.75972	 56.02049
 -146.25221	 56.23534
 -146.76273	 56.42530
 -147.28970	 56.58928
 -147.83147	 56.72627
 -148.38633	 56.83538
 -148.95252	 56.91583
 -149.52821	 56.96696
 -150.11156	 56.98821
 -150.70068	 56.97915
 -151.29367	 56.93949
 -151.88860	 56.86902
 -152.48354	 56.76770
 -153.07656	 56.63558
 -153.66573	 56.47286
 -154.24916	 56.27984
 -154.82496	 56.05696
 -155.39129	 55.80477
 -155.94635	 55.52392
 -156.48838	 55.21521
 -157.01569	 54.87952
 -157.52664	 54.51785
 -158.01965	 54.13128
 -158.49325	 53.72101
 -158.94603	 53.28832
 -159.37666	 52.83455
 -159.78390	 52.36116
 -160.16663	 51.86965
 -160.52381	 51.36159
 -160.85449	 50.83862
 -161.15786	 50.30241
 -161.43320	 49.75469
 -161.67988	 49.19723
 -161.89741	 48.63181
 -162.08540	 48.06026
 -162.24357	 47.48441
 -162.37176	 46.90609
 -162.46993	 46.32716
 -162.53813	 45.74946
 -162.57654	 45.17481
 -162.58544	 44.60505
 -162.56523	 44.04194
 -162.51640	 43.48727
 -162.43958	 42.94276
 -162.33546	 42.41010
 -162.20486	 41.89093
 -162.04868	 41.38684
 -161.86794	 40.89936
 -161.66373	 40.42996
 -161.43723	 39.98003
 -161.18970	 39.55091
 -160.92251	 39.14384
 -160.63707	 38.75999
 -160.33488	 38.40043
 -160.01749	 38.06615
 -159.68653	 37.75803
 -159.34368	 37.47687
 -158.99066	 37.22334
 -158.62924	 36.99802
 -158.26123	 36.80139
 -157.88845	 36.63378
 -157.51278	 36.49545
 -157.13607	 36.38651
 -156.76022	 36.30697
 -156.38710	 36.25672
 -156.01860	 36.23551
 -155.65656	 36.24299
 -155.30284	 36.27870
 -154.95924	 36.34205
 -154.62752	 36.43233
 -154.30941	 36.54873
 -154.00658	 36.69032
 -153.72064	 36.85607
 -153.45313	 37.04485
 -153.20552	 37.25542
 -152.97919	 37.48648
 -152.77545	 37.73661
 -152.59549	 38.00432
 -152.44043	 38.28805
 -152.31127	 38.58617
 -152.20891	 38.89700
 -152.13414	 39.21878
 -152.08764	 39.54973
 -152.06996	 39.88803
 -152.08155	 40.23182
 -152.12273	 40.57922
 -152.19371	 40.92833
 -152.29456	 41.27726
 -152.42525	 41.62409
 -152.58562	 41.96695
 -152.77540	 42.30394
 -152.99418	 42.63321
 -153.24146	 42.95294
 -153.51662	 43.26133
 -153.81891	 43.55664
 -154.14750	 43.83717
 -154.50143	 44.10128
 -154.87967	 44.34739
 -155.28106	 44.57400
 -155.70437	 44.77966
 -156.14828	 44.96303
 -156.61137	 45.12282
 -157.09215	 45.25787
 -157.58908	 45.36708
 -158.10053	 45.44947
 -158.62482	 45.50416
 -159.16020	 45.53036
 -159.70489	 45.52741
 -160.25707	 45.49475
 -160.81488	 45.43195
 -161.37644	 45.33869
 -161.93984	 45.21476
 -162.50318	 45.06008
 -163.06454	 44.87470
 -163.62200	 44.65877
 -164.17367	 44.41259
 -164.71768	 44.13655
 -165.25217	 43.83119
 -165.77534	 43.49713
 -166.28543	 43.13514
 -166.78070	 42.74608
 -167.25952	 42.33092
 -167.72030	 41.89075
 -168.16151	 41.42674
 -168.58173	 40.94015
 -168.97960	 40.43236
 -169.35386	 39.90479
 -169.70335	 39.35896
 -170.02701	 38.79646
 -170.32388	 38.21892
 -170.59311	 37.62805
 -170.83395	 37.02560
 -171.04579	 36.41334
 -171.22811	 35.79310
 -171.38051	 35.16671
 -171.50272	 34.53604
 -171.59456	 33.90295
 -171.65601	 33.26930
 -171.68711	 32.63697
 -171.68806	 32.00780
 -171.65916	 31.38363
 -171.60080	 30.76625
 -171.51352	 30.15745
 -171.39791	 29.55896
 -171.25472	 28.97246
 -171.08477	 28.39959
 -170.88896	 27.84195
 -170.66832	 27.30106
 -170.42394	 26.77836
 -170.15701	 26.27526
 -169.86880	 25.79306
 -169.56064	 25.33299
 -169.23395	 24.89621
 -168.89020	 24.48379
 -168.53094	 24.09669
 -168.15777	 23.73579
 -167.77232	 23.40188
 -167.37631	 23.09564
 -166.97146	 22.81764
 -166.55954	 22.56835
 -166.14236	 22.34815
 -165.72174	 22.15728
 -165.29952	 21.99589
 -164.87754	 21.86400
 -164.45767	 21.76153
 -164.04174	 21.68827
 -163.63160	 21.64391
 -163.22908	 21.62801
 -162.83596	 21.64003
 -162.45401	 21.67930
 -162.08495	 21.74504
 -161.73046	 21.83637
 -161.39217	 21.95228
 -161.07162	 22.09169
 -160.77032	 22.25339
 -160.48966	 22.43607
 -160.23098	 22.63836
 -159.99553	 22.85877
 -159.78443	 23.09575
 -159.59874	 23.34766
 -159.43939	 23.61282
 -159.30719	 23.88946
 -159.20286	 24.17579
 -159.12700	 24.46994
 -159.08005	 24.77004
 -159.06237	 25.07418
 -159.07418	 25.38044
 -159.11556	 25.68687
 -159.18650	 25.99154
 -159.28681	 26.29253
 -159.41624	 26.58794
 -159.57437	 26.87586
 -159.76067	 27.15447
 -159.97451	 27.42194
 -160.21514	 27.67652
 -160.48170	 27.91651
 -160.77321	 28.14025
 -161.08862	 28.34619
 -161.42675	 28.53281
 -161.78636	 28.69870
 -162.16612	 28.84253
 -162.56461	 28.96303
 -162.98034	 29.05906
 -163.41175	 29.12956
 -163.85725	 29.17357
 -164.31515	 29.19024
 -164.78373	 29.17881
 -165.26125	 29.13865
 -165.74591	 29.06922
 -166.23589	 28.97010
 -166.72934	 28.84100
 -167.22440	 28.68170
 -167.71921	 28.49214
 -168.21190	 28.27235
 -168.70059	 28.02249
 -169.18345	 27.74282
 -169.65862	 27.43373
 -170.12431	 27.09570
 -170.57873	 26.72935
 -171.02015	 26.33538
 -171.44687	 25.91463
 -171.85724	 25.46802
 -172.24970	 24.99657
 -172.62272	 24.50143
 -172.97485	 23.98382
 -173.30474	 23.44503
 -173.61109	 22.88649
 -173.89272	 22.30965
 -174.14853	 21.71608
 -174.37751	 21.10739
 -174.57878	 20.48526
 -174.75155	 19.85143
 -174.89514	 19.20768
 -175.00899	 18.55583
 -175.09266	 17.89774
 -175.14584	 17.23528
 -175.16830	 16.57035
 -175.15998	 15.90483
 -175.12091	 15.24065
 -175.05125	 14.57968
 -174.95129	 13.92380
 -174.82141	 13.27487
 -174.66213	 12.63470
 -174.47407	 12.00507
 -174.25796	 11.38771
 -174.01466	 10.78432
 -173.74508	 10.19650
 -173.45028	  9.62582
 -173.13138	  9.07376
 -172.78959	  8.54173
 -172.42622	  8.03106
 -172.04264	  7.54300
 -171.64029	  7.07870
 -171.22067	  6.63922
 -170.78537	  6.22554
 -170.33599	  5.83851
 -169.87420	  5.47892
 -169.40172	  5.14742
 -168.92028	  4.84457
 -168.43165	  4.57084
 -167.93764	  4.32656
 -167.44004	  4.11197
 -166.94069	  3.92720
 -166.44140	  3.77228
 -165.94400	  3.64711
 -165.45032	  3.55149
 -164.96214	  3.48510
 -164.48126	  3.44754
 -164.00943	  3.43828
 -163.54838	  3.45667
 -163.09980	  3.50199
 -162.66533	  3.57338
 -162.24655	  3.66990
 -161.84502	  3.79051
 -161.46219	  3.93406
 -161.09948	  4.09932
 -160.75820	  4.28496
 -160.43961	  4.48957
 -160.14486	  4.71166
 -159.87502	  4.94967
 -159.63105	  5.20194
 -159.41382	  5.46678
 -159.22408	  5.74242
 -159.06247	  6.02706
 -158.92951	  6.31883
 -158.82562	  6.61584
 -158.75106	  6.91619
 -158.70599	  7.21791
 -158.69045	  7.51908
 -158.70433	  7.81773
 -158.74740	  8.11193
 -158.81930	  8.39975
 -158.91956	  8.67930
 -159.04756	  8.94871
 -159.20258	  9.20616
 -159.38377	  9.44988
 -159.59018	  9.67819
 -159.82073	  9.88943
 -160.07426	 10.08204
 -160.34949	 10.25456
 -160.64508	 10.40559
 -160.95957	 10.53385
 -161.29145	 10.63813
 -161.63913	 10.71736
 -162.00097	 10.77054
 -162.37524	 10.79681
 -162.76022	 10.79541
 -163.15409	 10.76571
 -163.55505	 10.70717
 -163.96125	 10.61939
 -164.37083	 10.50209
 -164.78192	 10.35508
 -165.19265	 10.17833
 -165.60115	  9.97188
 -166.00557	  9.73593
 -166.40407	  9.47075
 -166.79486	  9.17675
 -167.17614	  8.85445
 -167.54618	  8.50446
 -167.90328	  8.12751
 -168.24579	  7.72441
 -168.57212	  7.29609
 -168.88073	  6.84357
 -169.17016	  6.36794
 -169.43900	  5.87042
 -169.68593	  5.35226
 -169.90969	  4.81483
 -170.10914	  4.25956
 -170.28318	  3.68794
 -170.43084	  3.10153
 -170.55123	  2.50197
 -170.64357	  1.89093
 -170.70715	  1.27012
 -170.74142	  0.64132
 -170.74589	  0.00632
 -170.72020	 -0.63304
 -170.66412	 -1.27492
 -170.57750	 -1.91744
 -170.46034	 -2.55873
 -170.31274	 -3.19693
 -170.13491	 -3.83015
 -169.92720	 -4.45654
 -169.69005	 -5.07428
 -169.42405	 -5.68156
 -169.12986	 -6.27662
 -168.80828	 -6.85775
 -168.46023	 -7.42326
 -168.08669	 -7.97157
 -167.68878	 -8.50112
 -167.26769	 -9.01045
 -166.82473	 -9.49817
 -166.36127	 -9.96297
 -165.87876	 -10.40366
 -165.37874	 -10.81910
 -164.86281	 -11.20828
 -164.33262	 -11.57028
 -163.78987	 -11.90431
 -163.23634	 -12.20966
 -162.67380	 -12.48574
 -162.10407	 -12.73210
 -161.52902	 -12.94836
 -160.95050	 -13.13430
 -160.37038	 -13.28978
 -159.79053	 -13.41481
 -159.21282	 -13.50949
 -158.63910	 -13.57405
 -158.07121	 -13.60882
 -157.51096	 -13.61426
 -156.96012	 -13.59091
 -156.42042	 -13.53945
 -155.89355	 -13.46064
 -155.38117	 -13.35536
 -154.88484	 -13.22457
 -154.40609	 -13.06933
 -153.94637	 -12.89081
 -153.50706	 -12.69024
 -153.08946	 -12.46894
 -152.69480	 -12.22831
 -152.32419	 -11.96984
 -151.97870	 -11.69507
 -151.65925	 -11.40559
 -151.36669	 -11.10308
 -151.10177	 -10.78926
 -150.86513	 -10.46588
 -150.65728	 -10.13475
 -150.47864	 -9.79772
 -150.32951	 -9.45664
 -150.21006	 -9.11339
 -150.12036	 -8.76988
 -150.06035	 -8.42800
 -150.02984	 -8.08966
 -150.02854	 -7.75675
 -150.05601	 -7.43113
 -150.11171	 -7.11465
 -150.19498	 -6.80912
 -150.30503	 -6.51631
 -150.44097	 -6.23793
 -150.60179	 -5.97565
 -150.78637	 -5.73104
 -150.99348	 -5.50563
 -151.22183	 -5.30085
 -151.46998	 -5.11806
 -151.73646	 -4.95849
 -152.01968	 -4.82332
 -152.31801	 -4.71357
 -152.62973	 -4.63020
 -152.95307	 -4.57401
 -153.28623	 -4.54571
 -153.62735	 -4.54590
 -153.97455	 -4.57502
 -154.32593	 -4.63342
 -154.67957	 -4.72130
 -155.03355	 -4.83875
 -155.38595	 -4.98575
 -155.73487	 -5.16212
 -156.07841	 -5.36758
 -156.41472	 -5.60175
 -156.74199	 -5.86410
 -157.05842	 -6.15401
 -157.36228	 -6.47074
 -157.65190	 -6.81344
 -157.92566	 -7.18119
 -158.18201	 -7.57294
 -158.41948	 -7.98756
 -158.63665	 -8.42384
 -158.83221	 -8.88048
 -159.00492	 -9.35612
 -159.15364	 -9.84931
 -159.27730	 -10.35854
 -159.37495	 -10.88225
 -159.44572	 -11.41882
 -159.48886	 -11.96658
 -159.50370	 -12.52383
 -159.48968	 -13.08882
 -159.44636	 -13.65977
 -159.37340	 -14.23490
 -159.27057	 -14.81237
 -159.13774	 -15.39037
 -158.97491	 -15.96705
 -158.78217	 -16.54059
 -158.55973	 -17.10917
 -158.30793	 -17.67096
 -158.02718	 -18.22418
 -157.71804	 -18.76706
 -157.38115	 -19.29788
 -157.01727	 -19.81493
 -156.62726	 -20.31658
 -156.21208	 -20.80124
 -155.77278	 -21.26736
 -155.31054	 -21.71349
 -154.82658	 -22.13822
 -154.32225	 -22.54025
 -153.79897	 -22.91833
 -153.25822	 -23.27132
 -152.70157	 -23.59817
 -152.13065	 -23.89794
 -151.54716	 -24.16976
 -150.95283	 -24.41290
 -150.34945	 -24.62674
 -149.73884	 -24.81074
 -149.12288	 -24.96452
 -148.50342	 -25.08780
 -147.88238	 -25.18040
 -147.26165	 -25.24230
 -146.64312	 -25.27356
 -146.02871	 -25.27439
 -145.42028	 -25.24511
 -144.81968	 -25.18616
 -144.22873	 -25.09809
 -143.64922	 -24.98157
 -143.08288	 -24.83737
 -142.53139	 -24.66639
 -141.99637	 -24.46961
 -141.47937	 -24.24811
 -140.98188	 -24.00309
 -140.50530	 -23.73582
 -140.05096	 -23.44765
 -139.62007	 -23.14001
 -139.21379	 -22.81443
 -138.83316	 -22.47246
 -138.47912	 -22.11577
 -138.15250	 -21.74602
 -137.85404	 -21.36498
 -137.58435	 -20.97441
 -137.34395	 -20.57614
 -137.13324	 -20.17202
 -136.95248	 -19.76390
 -136.80183	 -19.35368
 -136.68136	 -18.94324
 -136.59097	 -18.53448
 -136.53048	 -18.12926
 -136.49958	 -17.72947
 -136.49784	 -17.33695
 -136.52471	 -16.95351
 -136.57955	 -16.58094
 -136.66157	 -16.22098
 -136.76991	 -15.87532
 -136.90357	 -15.54560
 -137.06147	 -15.23337
 -137.24242	 -14.94014
 -137.44513	 -14.66733
 -137.66824	 -14.41629
 -137.91028	 -14.18825
 -138.16972	 -13.98438
 -138.44495	 -13.80573
 -138.73430	 -13.65325
 -139.03603	 -13.52779
 -139.34835	 -13.43007
 -139.66943	 -13.36070
 -139.99741	 -13.32018
 -140.33039	 -13.30887
 -140.66647	 -13.32704
 -141.00371	 -13.37480
 -141.34018	 -13.45216
 -141.67397	 -13.55898
 -142.00316	 -13.69503
 -142.32588	 -13.85994
 -142.64026	 -14.05321
 -142.94449	 -14.27425
 -143.23680	 -14.52233
 -143.51547	 -14.79663
 -143.77884	 -15.09622
 -144.02533	 -15.42005
 -144.25340	 -15.76701
 -144.46163	 -16.13586
 -144.64865	 -16.52530
 -144.81320	 -16.93395
 -144.95409	 -17.36035
 -145.07026	 -17.80296
 -145.16071	 -18.26021
 -145.22457	 -18.73046
 -145.26106	 -19.21201
 -145.26953	 -19.70314
 -145.24940	 -20.20209
 -145.20025	 -20.70705
 -145.12172	 -21.21623
 -145.01360	 -21.72780
 -144.87577	 -22.23991
 -144.70823	 -22.75074
 -144.51110	 -23.25845
 -144.28460	 -23.76122
 -144.02906	 -24.25725
 -143.74491	 -24.74475
 -143.43273	 -25.22199
 -143.09314	 -25.68723
 -142.72692	 -26.13881
 -142.33492	 -26.57511
 -141.91810	 -26.99455
 -141.47750	 -27.39563
 -141.01428	 -27.77688
 -140.52966	 -28.13695
 -140.02495	 -28.47452
 -139.50157	 -28.78837
 -138.96096	 -29.07738
 -138.40468	 -29.34049
 -137.83432	 -29.57677
 -137.25156	 -29.78535
 -136.65810	 -29.96550
 -136.05571	 -30.11657
 -135.44620	 -30.23804
 -134.83140	 -30.32948
 -134.21316	 -30.39061
 -133.59339	 -30.42123
 -132.97395	 -30.42128
 -132.35676	 -30.39082
 -131.74370	 -30.33001
 -131.13666	 -30.23916
 -130.53748	 -30.11867
 -129.94801	 -29.96908
 -129.37005	 -29.79104
 -128.80533	 -29.58530
 -128.25558	 -29.35274
 -127.72242	 -29.09434
 -127.20745	 -28.81118
 -126.71216	 -28.50444
 -126.23800	 -28.17540
 -125.78630	 -27.82541
 -125.35833	 -27.45594
 -124.95525	 -27.06850
 -124.57811	 -26.66469
 -124.22789	 -26.24617
 -123.90542	 -25.81464
 -123.61146	 -25.37189
 -123.34663	 -24.91971
 -123.11143	 -24.45996
 -122.90627	 -23.99449
 -122.73142	 -23.52521
 -122.58704	 -23.05402
 -122.47314	 -22.58283
 -122.38966	 -22.11354
 -122.33638	 -21.64805
 -122.31298	 -21.18824
 -122.31900	 -20.73597
 -122.35391	 -20.29306
 -122.41701	 -19.86128
 -122.50753	 -19.44239
 -122.62458	 -19.03806
 -122.76716	 -18.64991
 -122.93417	 -18.27951
 -123.12442	 -17.92834
 -123.33663	 -17.59782
 -123.56942	 -17.28926
 -123.82135	 -17.00390
 -124.09087	 -16.74288
 -124.37641	 -16.50725
 -124.67628	 -16.29794
 -124.98878	 -16.11579
 -125.31213	 -15.96153
 -125.64453	 -15.83575
 -125.98412	 -15.73896
 -126.32902	 -15.67152
 -126.67735	 -15.63369
 -127.02720	 -15.62561
 -127.37664	 -15.64727
 -127.72377	 -15.69858
 -128.06669	 -15.77929
 -128.40353	 -15.88906
 -128.73242	 -16.02741
 -129.05156	 -16.19375
 -129.35916	 -16.38739
 -129.65350	 -16.60749
 -129.93291	 -16.85316
 -130.19579	 -17.12336
 -130.44061	 -17.41696
 -130.66590	 -17.73276
 -130.87029	 -18.06946
 -131.05248	 -18.42566
 -131.21129	 -18.79990
 -131.34561	 -19.19066
 -131.45444	 -19.59634
 -131.53688	 -20.01529
 -131.59214	 -20.44581
 -131.61955	 -20.88615
 -131.61853	 -21.33455
 -131.58861	 -21.78918
 -131.52947	 -22.24823
 -131.44087	 -22.70984
 -131.32269	 -23.17217
 -131.17493	 -23.63336
 -130.99771	 -24.09158
 -130.79125	 -24.54497
 -130.55589	 -24.99174
 -130.29209	 -25.43009
 -130.00038	 -25.85826
 -129.68145	 -26.27454
 -129.33605	 -26.67726
 -128.96505	 -27.06478
 -128.56941	 -27.43555
 -128.15020	 -27.78805
 -127.70855	 -28.12084
 -127.24571	 -28.43257
 -126.76299	 -28.72192
 -126.26178	 -28.98771
 -125.74356	 -29.22880
 -125.20985	 -29.44416
 -124.66226	 -29.63285
 -124.10243	 -29.79403
 -123.53208	 -29.92697
 -122.95296	 -30.03104
 -122.36686	 -30.10570
 -121.77559	 -30.15055
 -121.18101	 -30.16528
 -120.58499	 -30.14972
 -119.98940	 -30.10379
 -119.39612	 -30.02754
 -118.80704	 -29.92114
 -118.22403	 -29.78488
 -117.64894	 -29.61915
 -117.08359	 -29.42448
 -116.52977	 -29.20151
 -115.98924	 -28.95097
 -115.46371	 -28.67374
 -114.95481	 -28.37078
 -114.46414	 -28.04316
 -113.99321	 -27.69205
 -113.54346	 -27.31872
 -113.11625	 -26.92453
 -112.71285	 -26.51093
 -112.33443	 -26.07943
 -111.98207	 -25.63164
 -111.65675	 -25.16921
 -111.35932	 -24.69388
 -111.09053	 -24.20741
 -110.85103	 -23.71162
 -110.64134	 -23.20837
 -110.46184	 -22.69955
 -110.31283	 -22.18707
 -110.19446	 -21.67283
 -110.10676	 -21.15878
 -110.04964	 -20.64683
 -110.02288	 -20.13889
 -110.02616	 -19.63687
 -110.05903	 -19.14262
 -110.12090	 -18.65799
 -110.21110	 -18.18475
 -110.32883	 -17.72467
 -110.47318	 -17.27943
 -110.64315	 -16.85066
 -110.83762	 -16.43991
 -111.05538	 -16.04867
 -111.29514	 -15.67835
 -111.55552	 -15.33027
 -111.83505	 -15.00565
 -112.13220	 -14.70564
 -112.44535	 -14.43125
 -112.77286	 -14.18342
 -113.11299	 -13.96298
 -113.46398	 -13.77064
 -113.82401	 -13.60698
 -114.19125	 -13.47251
 -114.56383	 -13.36757
 -114.93985	 -13.29242
 -115.31742	 -13.24718
 -115.69463	 -13.23186
 -116.06959	 -13.24635
 -116.44040	 -13.29040
 -116.80520	 -13.36367
 -117.16215	 -13.46568
 -117.50942	 -13.59585
 -117.84527	 -13.75348
 -118.16797	 -13.93776
 -118.47586	 -14.14778
 -118.76733	 -14.38251
 -119.04086	 -14.64085
 -119.29498	 -14.92157
 -119.52832	 -15.22339
 -119.73959	 -15.54492
 -119.92758	 -15.88470
 -120.09119	 -16.24121
 -120.22940	 -16.61284
 -120.34133	 -16.99796
 -120.42617	 -17.39485
 -120.48322	 -17.80176
 -120.51193	 -18.21692
 -120.51181	 -18.63850
 -120.48252	 -19.06467
 -120.42383	 -19.49358
 -120.33562	 -19.92336
 -120.21788	 -20.35216
 -120.07073	 -20.77811
 -119.89440	 -21.19937
 -119.68923	 -21.61411
 -119.45567	 -22.02055
 -119.19427	 -22.41690
 -118.90571	 -22.80145
 -118.59077	 -23.17252
 -118.25031	 -23.52848
 -117.88530	 -23.86775
 -117.49682	 -24.18883
 -117.08601	 -24.49028
 -116.65413	 -24.77073
 -116.20249	 -25.02890
 -115.73249	 -25.26358
 -115.24561	 -25.47365
 -114.74338	 -25.65809
 -114.22741	 -25.81596
 -113.69935	 -25.94644
 -113.16091	 -26.04879
 -112.61383	 -26.12240
 -112.05990	 -26.16675
 -111.50095	 -26.18143
 -110.93881	 -26.16615
 -110.37534	 -26.12073
 -109.81241	 -26.04511
 -109.25190	 -25.93934
 -108.69568	 -25.80360
 -108.14561	 -25.63816
 -107.60353	 -25.44344
 -107.07126	 -25.21994
 -106.55058	 -24.96831
 -106.04323	 -24.68929
 -105.55093	 -24.38374
 -105.07530	 -24.05261
 -104.61793	 -23.69697
 -104.18033	 -23.31799
 -103.76395	 -22.91694
 -103.37013	 -22.49516
 -103.00016	 -22.05410
 -102.65521	 -21.59527
 -102.33635	 -21.12027
 -102.04456	 -20.63076
 -101.78072	 -20.12847
 -101.54558	 -19.61516
 -101.33978	 -19.09266
 -101.16384	 -18.56284
 -101.01818	 -18.02757
 -100.90306	 -17.48878
 -100.81866	 -16.94839
 -100.76499	 -16.40835
 -100.74198	 -15.87057
 -100.74941	 -15.33698
 -100.78694	 -14.80949
 -100.85411	 -14.28998
 -100.95035	 -13.78028
 -101.07496	 -13.28220
 -101.22714	 -12.79749
 -101.40597	 -12.32785
 -101.61044	 -11.87491
 -101.83940	 -11.44024
 -102.09166	 -11.02531
 -102.36590	 -10.63154
 -102.66072	 -10.26025
 -102.97465	 -9.91266
 -103.30614	 -9.58990
 -103.65358	 -9.29299
 -104.01529	 -9.02287
 -104.38955	 -8.78034
 -104.77457	 -8.56610
 -105.16855	 -8.38075
 -105.56963	 -8.22475
 -105.97595	 -8.09846
 -106.38563	 -8.00212
 -106.79675	 -7.93584
 -107.20742	 -7.89963
 -107.61576	 -7.89334
 -108.01986	 -7.91675
 -108.41788	 -7.96949
 -108.80797	 -8.05108
 -109.18835	 -8.16094
 -109.55724	 -8.29837
 -109.91294	 -8.46254
 -110.25379	 -8.65255
 -110.57820	 -8.86737
 -110.88465	 -9.10590
 -111.17168	 -9.36692
 -111.43793	 -9.64913
 -111.68210	 -9.95117
 -111.90300	 -10.27156
 -112.09953	 -10.60878
 -112.27067	 -10.96124
 -112.41554	 -11.32730
 -112.53332	 -11.70523
 -112.62335	 -12.09331
 -112.68503	 -12.48974
 -112.71790	 -12.89271
 -112.72162	 -13.30037
 -112.69595	 -13.71087
 -112.64078	 -14.12235
 -112.55609	 -14.53293
 -112.44201	 -14.94075
 -112.29877	 -15.34397
 -112.12670	 -15.74075
 -111.92627	 -16.12929
 -111.69804	 -16.50782
 -111.44268	 -16.87461
 -111.16098	 -17.22796
 -110.85380	 -17.56626
 -110.52214	 -17.88792
 -110.16706	 -18.19144
 -109.78973	 -18.47537
 -109.39140	 -18.73835
 -108.97340	 -18.97910
 -108.53713	 -19.19640
 -108.08409	 -19.38914
 -107.61580	 -19.55631
 -107.13388	 -19.69698
 -106.63999	 -19.81033
 -106.13584	 -19.89563
 -105.62318	 -19.95227
 -105.10380	 -19.97974
 -104.57951	 -19.97764
 -104.05215	 -19.94570
 -103.52360	 -19.88374
 -102.99570	 -19.79170
 -102.47033	 -19.66965
 -101.94936	 -19.51777
 -101.43464	 -19.33635
 -100.92800	 -19.12579
 -100.43125	 -18.88662
 -99.94618	 -18.61948
 -99.47452	 -18.32510
 -99.01795	 -18.00436
 -98.57812	 -17.65821
 -98.15660	 -17.28771
 -97.75488	 -16.89404
 -97.37442	 -16.47845
 -97.01656	 -16.04230
 -96.68256	 -15.58702
 -96.37361	 -15.11412
 -96.09077	 -14.62521
 -95.83503	 -14.12193
 -95.60724	 -13.60601
 -95.40818	 -13.07922
 -95.23847	 -12.54339
 -95.09864	 -12.00037
 -94.98910	 -11.45206
 -94.91014	 -10.90037
 -94.86190	 -10.34723
 -94.84442	 -9.79458
 -94.85761	 -9.24435
 -94.90125	 -8.69848
 -94.97502	 -8.15887
 -95.07843	 -7.62741
 -95.21093	 -7.10593
 -95.37179	 -6.59626
 -95.56022	 -6.10015
 -95.77529	 -5.61929
 -96.01597	 -5.15533
 -96.28112	 -4.70984
 -96.56953	 -4.28429
 -96.87986	 -3.88011
 -97.21072	 -3.49859
 -97.56062	 -3.14098
 -97.92800	 -2.80840
 -98.31123	 -2.50187
 -98.70864	 -2.22230
 -99.11847	 -1.97051
 -99.53896	 -1.74719
 -99.96828	 -1.55291
 -100.40457	 -1.38815
 -100.84596	 -1.25325
 -101.29056	 -1.14843
 -101.73647	 -1.07379
 -102.18179	 -1.02933
 -102.62462	 -1.01491
 -103.06309	 -1.03028
 -103.49534	 -1.07506
 -103.91953	 -1.14878
 -104.33387	 -1.25083
 -104.73661	 -1.38050
 -105.12605	 -1.53698
 -105.50054	 -1.71935
 -105.85849	 -1.92658
 -106.19839	 -2.15755
 -106.51880	 -2.41105
 -106.81834	 -2.68579
 -107.09575	 -2.98039
 -107.34983	 -3.29338
 -107.57949	 -3.62325
 -107.78372	 -3.96839
 -107.96164	 -4.32717
 -108.11245	 -4.69787
 -108.23546	 -5.07876
 -108.33012	 -5.46804
 -108.39595	 -5.86391
 -108.43261	 -6.26451
 -108.43987	 -6.66800
 -108.41762	 -7.07251
 -108.36585	 -7.47617
 -108.28469	 -7.87711
 -108.17437	 -8.27349
 -108.03524	 -8.66347
 -107.86775	 -9.04525
 -107.67248	 -9.41704
 -107.45010	 -9.77713
 -107.20140	 -10.12382
 -106.92727	 -10.45547
 -106.62869	 -10.77052
 -106.30674	 -11.06745
 -105.96260	 -11.34481
 -105.59751	 -11.60125
 -105.21283	 -11.83548
 -104.80996	 -12.04629
 -104.39039	 -12.23258
 -103.95568	 -12.39333
 -103.50743	 -12.52763
 -103.04732	 -12.63464
 -102.57706	 -12.71366
 -102.09840	 -12.76409
 -101.61313	 -12.78541
 -101.12308	 -12.77724
 -100.63009	 -12.73932
 -100.13602	 -12.67147
 -99.64272	 -12.57365
 -99.15207	 -12.44594
 -98.66594	 -12.28851
 -98.18616	 -12.10166
 -97.71458	 -11.88583
 -97.25298	 -11.64152
 -96.80316	 -11.36940
 -96.36682	 -11.07020
 -95.94566	 -10.74479
 -95.54130	 -10.39414
 -95.15531	 -10.01931
 -94.78918	 -9.62147
 -94.44435	 -9.20188
 -94.12216	 -8.76189
 -93.82386	 -8.30295
 -93.55063	 -7.82656
 -93.30354	 -7.33431
 -93.08355	 -6.82786
 -92.89153	 -6.30894
 -92.72823	 -5.77930
 -92.59429	 -5.24077
 -92.49023	 -4.69522
 -92.41645	 -4.14452
 -92.37324	 -3.59059
 -92.36075	 -3.03537
 -92.37901	 -2.48080
 -92.42793	 -1.92880
 -92.50729	 -1.38131
 -92.61675	 -0.84023
 -92.75585	 -0.30746
 -92.92399	  0.21516
 -93.12049	  0.72581
 -93.34452	  1.22274
 -93.59516	  1.70425
 -93.87136	  2.16868
 -94.17199	  2.61449
 -94.49581	  3.04016
 -94.84149	  3.44431
 -95.20763	  3.82560
 -95.59272	  4.18282
 -95.99520	  4.51485
 -96.41344	  4.82065
 -96.84573	  5.09932
 -97.29034	  5.35006
 -97.74547	  5.57218
 -98.20930	  5.76510
 -98.67996	  5.92837
 -99.15557	  6.06166
 -99.63424	  6.16474
 -100.11406	  6.23753
 -100.59313	  6.28005
 -101.06956	  6.29244
 -101.54146	  6.27496
 -102.00697	  6.22800
 -102.46428	  6.15205
 -102.91158	  6.04772
 -103.34714	  5.91572
 -103.76925	  5.75688
 -104.17627	  5.57214
 -104.56663	  5.36252
 -104.93882	  5.12914
 -105.29139	  4.87322
 -105.62301	  4.59606
 -105.93239	  4.29904
 -106.21835	  3.98363
 -106.47981	  3.65135
 -106.71578	  3.30378
 -106.92536	  2.94259
 -107.10779	  2.56947
 -107.26237	  2.18616
 -107.38854	  1.79446
 -107.48586	  1.39617
 -107.55398	  0.99313
 -107.59267	  0.58720
 -107.60183	  0.18025
 -107.58147	 -0.22587
 -107.53169	 -0.62929
 -107.45276	 -1.02815
 -107.34500	 -1.42062
 -107.20890	 -1.80490
 -107.04502	 -2.17922
 -106.85406	 -2.54184
 -106.63679	 -2.89108
 -106.39412	 -3.22529
 -106.12702	 -3.54291
 -105.83660	 -3.84242
 -105.52403	 -4.12239
 -105.19057	 -4.38144
 -104.83758	 -4.61830
 -104.46646	 -4.83177
 -104.07872	 -5.02074
 -103.67592	 -5.18419
 -103.25967	 -5.32122
 -102.83165	 -5.43100
 -102.39357	 -5.51284
 -101.94721	 -5.56613
 -101.49435	 -5.59037
 -101.03682	 -5.58520
 -100.57647	 -5.55034
 -100.11515	 -5.48564
 -99.65472	 -5.39106
 -99.19707	 -5.26669
 -98.74404	 -5.11271
 -98.29748	 -4.92945
 -97.85923	 -4.71732
 -97.43107	 -4.47686
 -97.01477	 -4.20873
 -96.61206	 -3.91367
 -96.22461	 -3.59257
 -95.85403	 -3.24638
 -95.50189	 -2.87619
 -95.16968	 -2.48316
 -94.85881	 -2.06856
 -94.57062	 -1.63373
 -94.30636	 -1.18012
 -94.06719	 -0.70925
 -93.85418	 -0.22269
 -93.66827	  0.27789
 -93.51034	  0.79078
 -93.38113	  1.31421
 -93.28127	  1.84636
 -93.21127	  2.38538
 -93.17154	  2.92938
 -93.16235	  3.47644
 -93.18386	  4.02465
 -93.23609	  4.57205
 -93.31895	  5.11672
 -93.43221	  5.65674
 -93.57554	  6.19019
 -93.74847	  6.71518
 -93.95041	  7.22986
 -94.18065	  7.73244
 -94.43838	  8.22113
 -94.72265	  8.69425
 -95.03244	  9.15014
 -95.36660	  9.58725
 -95.72388	 10.00407
 -96.10295	 10.39921
 -96.50239	 10.77134
 -96.92070	 11.11924
 -97.35631	 11.44179
 -97.80756	 11.73797
 -98.27276	 12.00688
 -98.75016	 12.24770
 -99.23796	 12.45976
 -99.73431	 12.64250
 -100.23736	 12.79546
 -100.74521	 12.91832
 -101.25597	 13.01086
 -101.76772	 13.07301
 -102.27855	 13.10479
 -102.78658	 13.10637
 -103.28992	 13.07801
 -103.78671	 13.02010
 -104.27512	 12.93315
 -104.75336	 12.81778
 -105.21970	 12.67471
 -105.67243	 12.50479
 -106.10993	 12.30894
 -106.53062	 12.08820
 -106.93300	 11.84371
 -107.31563	 11.57669
 -107.67718	 11.28844
 -108.01639	 10.98034
 -108.33207	 10.65387
 -108.62315	 10.31055
 -108.88865	  9.95197
 -109.12770	  9.57978
 -109.33950	  9.19569
 -109.52340	  8.80143
 -109.67885	  8.39879
 -109.80538	  7.98958
 -109.90267	  7.57564
 -109.97051	  7.15881
 -110.00878	  6.74097
 -110.01750	  6.32397
 -109.99679	  5.90968
 -109.94691	  5.49994
 -109.86820	  5.09659
 -109.76114	  4.70142
 -109.62631	  4.31621
 -109.46440	  3.94270
 -109.27619	  3.58255
 -109.06259	  3.23742
 -108.82460	  2.90887
 -108.56330	  2.59842
 -108.27988	  2.30749
 -107.97562	  2.03746
 -107.65186	  1.78960
 -107.31004	  1.56511
 -106.95165	  1.36510
 -106.57826	  1.19058
 -106.19150	  1.04244
 -105.79304	  0.92151
 -105.38462	  0.82849
 -104.96800	  0.76397
 -104.54498	  0.72843
 -104.11738	  0.72224
 -103.68707	  0.74568
 -103.25589	  0.79887
 -102.82572	  0.88184
 -102.39843	  0.99451
 -101.97588	  1.13667
 -101.55990	  1.30800
 -101.15233	  1.50807
 -100.75495	  1.73633
 -100.36954	  1.99213
 -99.99780	  2.27468
 -99.64140	  2.58313
 -99.30195	  2.91649
 -98.98101	  3.27367
 -98.68005	  3.65352
 -98.40049	  4.05476
 -98.14364	  4.47603
 -97.91076	  4.91590
 -97.70299	  5.37285
 -97.52138	  5.84530
 -97.36688	  6.33158
 -97.24036	  6.82999
 -97.14253	  7.33875
 -97.07404	  7.85606
 -97.03539	  8.38006
 -97.02696	  8.90887
 -97.04904	  9.44059
 -97.10177	  9.97327
 -97.18518	 10.50500
 -97.29917	 11.03385
 -97.44351	 11.55788
 -97.61786	 12.07520
 -97.82175	 12.58392
 -98.05459	 13.08219
 -98.31568	 13.56820
 -98.60419	 14.04020
 -98.91918	 14.49647
 -99.25962	 14.93539
 -99.62436	 15.35537
 -100.01214	 15.75493
 -100.42164	 16.13267
 -100.85142	 16.48726
 -101.29998	 16.81748
 -101.76575	 17.12221
 -102.24706	 17.40043
 -102.74221	 17.65124
 -103.24945	 17.87383
 -103.76696	 18.06754
 -104.29290	 18.23179
 -104.82540	 18.36615
 -105.36257	 18.47028
 -105.90248	 18.54400
 -106.44325	 18.58722
 -106.98294	 18.59998
 -107.51966	 18.58245
 -108.05152	 18.53491
 -108.57667	 18.45776
 -109.09327	 18.35152
 -109.59955	 18.21681
 -110.09374	 18.05437
 -110.57418	 17.86504
 -111.03921	 17.64977
 -111.48729	 17.40961
 -111.91690	 17.14570
 -112.32663	 16.85926
 -112.71514	 16.55160
 -113.08117	 16.22412
 -113.42357	 15.87829
 -113.74125	 15.51562
 -114.03326	 15.13773
 -114.29871	 14.74626
 -114.53684	 14.34290
 -114.74699	 13.92941
 -114.92861	 13.50756
 -115.08126	 13.07916
 -115.20462	 12.64605
 -115.29847	 12.21007
 -115.36272	 11.77309
 -115.39738	 11.33695
 -115.40259	 10.90353
 -115.37860	 10.47466
 -115.32576	 10.05216
 -115.24455	  9.63784
 -115.13555	  9.23347
 -114.99946	  8.84078
 -114.83708	  8.46143
 -114.64930	  8.09708
 -114.43712	  7.74928
 -114.20165	  7.41955
 -113.94407	  7.10932
 -113.66565	  6.81996
 -113.36776	  6.55273
 -113.05182	  6.30884
 -112.71935	  6.08939
 -112.37192	  5.89538
 -112.01116	  5.72772
 -111.63874	  5.58721
 -111.25642	  5.47455
 -110.86595	  5.39034
 -110.46915	  5.33505
 -110.06785	  5.30905
 -109.66390	  5.31258
 -109.25918	  5.34578
 -108.85554	  5.40867
 -108.45486	  5.50116
 -108.05901	  5.62302
 -107.66982	  5.77394
 -107.28913	  5.95346
 -106.91871	  6.16103
 -106.56034	  6.39599
 -106.21572	  6.65755
 -105.88650	  6.94483
 -105.57431	  7.25684
 -105.28068	  7.59251
 -105.00708	  7.95064
 -104.75491	  8.32998
 -104.52549	  8.72915
 -104.32004	  9.14672
 -104.13972	  9.58117
 -103.98556	 10.03091
 -103.85850	 10.49430
 -103.75939	 10.96960
 -103.68894	 11.45508
 -103.64779	 11.94890
 -103.63642	 12.44923
 -103.65524	 12.95419
 -103.70449	 13.46187
 -103.78433	 13.97036
 -103.89477	 14.47773
 -104.03571	 14.98206
 -104.20693	 15.48143
 -104.40808	 15.97394
 -104.63869	 16.45770
 -104.89817	 16.93088
 -105.18582	 17.39167
 -105.50080	 17.83832
 -105.84218	 18.26912
 -106.20892	 18.68243
 -106.59988	 19.07669
 -107.01380	 19.45041
 -107.44935	 19.80217
 -107.90510	 20.13067
 -108.37954	 20.43467
 -108.87109	 20.71306
 -109.37809	 20.96482
 -109.89883	 21.18904
 -110.43155	 21.38492
 -110.97444	 21.55180
 -111.52563	 21.68909
 -112.08326	 21.79637
 -112.64542	 21.87332
 -113.21021	 21.91974
 -113.77569	 21.93555
 -114.33995	 21.92081
 -114.90109	 21.87568
 -115.45721	 21.80046
 -116.00645	 21.69555
 -116.54699	 21.56147
 -117.07702	 21.39887
 -117.59481	 21.20849
 -118.09867	 20.99119
 -118.58696	 20.74791
 -119.05813	 20.47972
 -119.51068	 20.18776
 -119.94319	 19.87327
 -120.35433	 19.53757
 -120.74285	 19.18205
 -121.10759	 18.80819
 -121.44750	 18.41751
 -121.76161	 18.01163
 -122.04905	 17.59219
 -122.30907	 17.16089
 -122.54101	 16.71947
 -122.74434	 16.26972
 -122.91863	 15.81343
 -123.06355	 15.35244
 -123.17889	 14.88860
 -123.26458	 14.42375
 -123.32062	 13.95975
 -123.34717	 13.49845
 -123.34446	 13.04169
 -123.31287	 12.59129
 -123.25287	 12.14905
 -123.16504	 11.71671
 -123.05008	 11.29602
 -122.90879	 10.88863
 -122.74207	 10.49619
 -122.55092	 10.12026
 -122.33645	  9.76234
 -122.09983	  9.42387
 -121.84235	  9.10620
 -121.56536	  8.81061
 -121.27031	  8.53829
 -120.95870	  8.29035
 -120.63211	  8.06778
 -120.29217	  7.87149
 -119.94057	  7.70229
 -119.57905	  7.56087
 -119.20940	  7.44782
 -118.83342	  7.36361
 -118.45294	  7.30860
 -118.06984	  7.28305
 -117.68598	  7.28707
 -117.30324	  7.32068
 -116.92350	  7.38377
 -116.54861	  7.47613
 -116.18043	  7.59742
 -115.82078	  7.74718
 -115.47146	  7.92485
 -115.13421	  8.12975
 -114.81076	  8.36109
 -114.50275	  8.61799
 -114.21180	  8.89944
 -113.93943	  9.20435
 -113.68712	  9.53154
 -113.45624	  9.87972
 -113.24812	 10.24754
 -113.06397	 10.63354
 -112.90491	 11.03621
 -112.77199	 11.45396
 -112.66613	 11.88513
 -112.58817	 12.32801
 -112.53881	 12.78084
 -112.51867	 13.24182
 -112.52823	 13.70910
 -112.56788	 14.18082
 -112.63787	 14.65508
 -112.73833	 15.12996
 -112.86929	 15.60356
 -113.03064	 16.07395
 -113.22214	 16.53922
 -113.44345	 16.99749
 -113.69409	 17.44689
 -113.97348	 17.88558
 -114.28092	 18.31176
 -114.61557	 18.72368
 -114.97652	 19.11964
 -115.36271	 19.49802
 -115.77301	 19.85724
 -116.20617	 20.19582
 -116.66085	 20.51236
 -117.13563	 20.80553
 -117.62901	 21.07411
 -118.13940	 21.31697
 -118.66515	 21.53311
 -119.20454	 21.72160
 -119.75581	 21.88165
 -120.31714	 22.01258
 -120.88669	 22.11383
 -121.46256	 22.18495
 -122.04284	 22.22562
 -122.62563	 22.23564
 -123.20899	 22.21496
 -123.79100	 22.16360
 -124.36974	 22.08175
 -124.94331	 21.96970
 -125.50986	 21.82787
 -126.06753	 21.65678
 -126.61454	 21.45708
 -127.14913	 21.22952
 -127.66962	 20.97497
 -128.17436	 20.69439
 -128.66180	 20.38884
 -129.13045	 20.05949
 -129.57888	 19.70757
 -130.00577	 19.33442
 -130.40987	 18.94143
 -130.79003	 18.53009
 -131.14519	 18.10195
 -131.47440	 17.65859
 -131.77681	 17.20168
 -132.05165	 16.73293
 -132.29830	 16.25407
 -132.51621	 15.76688
 -132.70496	 15.27317
 -132.86424	 14.77476
 -132.99386	 14.27349
 -133.09372	 13.77122
 -133.16385	 13.26978
 -133.20440	 12.77103
 -133.21562	 12.27679
 -133.19787	 11.78887
 -133.15164	 11.30906
 -133.07751	 10.83911
 -132.97616	 10.38074
 -132.84841	  9.93562
 -132.69514	  9.50537
 -132.51735	  9.09154
 -132.31615	  8.69564
 -132.09271	  8.31910
 -131.84831	  7.96326
 -131.58430	  7.62942
 -131.30211	  7.31874
 -131.00326	  7.03234
 -130.68932	  6.77122
 -130.36191	  6.53628
 -130.02274	  6.32833
 -129.67354	  6.14807
 -129.31610	  5.99607
 -128.95222	  5.87282
 -128.58375	  5.77867
 -128.21255	  5.71388
 -127.84051	  5.67857
 -127.46951	  5.67275
 -127.10142	  5.69631
 -126.73812	  5.74903
 -126.38146	  5.83057
 -126.03328	  5.94045
 -125.69537	  6.07812
 -125.36949	  6.24289
 -125.05736	  6.43395
 -124.76063	  6.65041
 -124.48091	  6.89127
 -124.21974	  7.15542
 -123.97857	  7.44166
 -123.75880	  7.74871
 -123.56171	  8.07518
 -123.38854	  8.41964
 -123.24039	  8.78055
 -123.11830	  9.15632
 -123.02317	  9.54529
 -122.95583	  9.94576
 -122.91699	 10.35595
 -122.90723	 10.77407
 -122.92704	 11.19828
 -122.97678	 11.62672
 -123.05670	 12.05749
 -123.16693	 12.48871
 -123.30746	 12.91845
 -123.47820	 13.34482
 -123.67891	 13.76592
 -123.90923	 14.17988
 -124.16869	 14.58483
 -124.45671	 14.97895
 -124.77257	 15.36047
 -125.11546	 15.72763
 -125.48447	 16.07876
 -125.87854	 16.41224
 -126.29655	 16.72650
 -126.73726	 17.02006
 -127.19935	 17.29153
 -127.68140	 17.53958
 -128.18192	 17.76300
 -128.69932	 17.96065
 -129.23197	 18.13153
 -129.77815	 18.27471
 -130.33611	 18.38939
 -130.90404	 18.47488
 -131.48008	 18.53061
 -132.06236	 18.55614
 -132.64896	 18.55113
 -133.23795	 18.51538
 -133.82742	 18.44881
 -134.41543	 18.35147
 -135.00005	 18.22352
 -135.57938	 18.06526
 -136.15155	 17.87709
 -136.71470	 17.65955
 -137.26702	 17.41328
 -137.80677	 17.13905
 -138.33224	 16.83771
 -138.84178	 16.51024
 -139.33383	 16.15770
 -139.80688	 15.78128
 -140.25951	 15.38221
 -140.69039	 14.96184
 -141.09827	 14.52159
 -141.48200	 14.06294
 -141.84052	 13.58745
 -142.17288	 13.09672
 -142.47823	 12.59243
 -142.75583	 12.07627
 -143.00503	 11.55001
 -143.22531	 11.01543
 -143.41625	 10.47433
 -143.57755	  9.92853
 -143.70903	  9.37989
 -143.81059	  8.83023
 -143.88228	  8.28141
 -143.92424	  7.73527
 -143.93674	  7.19361
 -143.92013	  6.65826
 -143.87490	  6.13098
 -143.80163	  5.61352
 -143.70101	  5.10758
 -143.57384	  4.61481
 -143.42100	  4.13684
 -143.24350	  3.67521
 -143.04240	  3.23140
 -142.81889	  2.80685
 -142.57423	  2.40289
 -142.30977	  2.02080
 -142.02691	  1.66177
 -141.72716	  1.32688
 -141.41208	  1.01715
 -141.08329	  0.73349
 -140.74247	  0.47669
 -140.39135	  0.24746
 -140.03171	  0.04640
 -139.66534	 -0.12602
 -139.29410	 -0.26943
 -138.91985	 -0.38357
 -138.54446	 -0.46830
 -138.16981	 -0.52362
 -137.79780	 -0.54962
 -137.43030	 -0.54652
 -137.06918	 -0.51467
 -136.71627	 -0.45452
 -136.37338	 -0.36664
 -136.04229	 -0.25172
 -135.72471	 -0.11056
 -135.42232	  0.05594
 -135.13674	  0.24676
 -134.86950	  0.46079
 -134.62207	  0.69682
 -134.39585	  0.95356
 -134.19215	  1.22961
 -134.01217	  1.52353
 -133.85704	  1.83376
 -133.72777	  2.15870
 -133.62530	  2.49669
 -133.55041	  2.84600
 -133.50382	  3.20486
 -133.48610	  3.57148
 -133.49772	  3.94400
 -133.53904	  4.32057
 -133.61029	  4.69929
 -133.71159	  5.07827
 -133.84292	  5.45562
 -134.00417	  5.82944
 -134.19508	  6.19784
 -134.41531	  6.55896
 -134.66437	  6.91097
 -134.94167	  7.25205
 -135.24650	  7.58044
 -135.57805	  7.89443
 -135.93539	  8.19235
 -136.31750	  8.47259
 -136.72326	  8.73361
 -137.15144	  8.97395
 -137.60073	  9.19222
 -138.06973	  9.38711
 -138.55696	  9.55743
 -139.06087	  9.70204
 -139.57983	  9.81992
 -140.11215	  9.91018
 -140.65610	  9.97199
 -141.20987	 10.00466
 -141.77164	 10.00762
 -142.33954	  9.98041
 -142.91167	  9.92267
 -143.48611	  9.83420
 -144.06094	  9.71490
 -144.63424	  9.56480
 -145.20407	  9.38403
 -145.76854	  9.17289
 -146.32575	  8.93176
 -146.87385	  8.66116
 -147.41103	  8.36172
 -147.93550	  8.03420
 -148.44554	  7.67944
 -148.93951	  7.29842
 -149.41581	  6.89220
 -149.87291	  6.46195
 -150.30938	  6.00893
 -150.72387	  5.53448
 -151.11512	  5.04003
 -151.48196	  4.52708
 -151.82331	  3.99720
 -152.13822	  3.45201
 -152.42583	  2.89320
 -152.68539	  2.32248
 -152.91625	  1.74164
 -153.11789	  1.15245
 -153.28990	  0.55676
 -153.43199	 -0.04361
 -153.54395	 -0.64680
 -153.62573	 -1.25096
 -153.67736	 -1.85423
 -153.69901	 -2.45478
 -153.69095	 -3.05078
 -153.65353	 -3.64043
 -153.58727	 -4.22196
 -153.49274	 -4.79362
 -153.37063	 -5.35373
 -153.22176	 -5.90063
 -153.04699	 -6.43273
 -152.84734	 -6.94849
 -152.62386	 -7.44643
 -152.37773	 -7.92514
 -152.11019	 -8.38329
 -151.82258	 -8.81961
 -151.51629	 -9.23295
 -151.19279	 -9.62219
 -150.85363	 -9.98635
 -150.50041	 -10.32452
 -150.13477	 -10.63589
 -149.75842	 -10.91975
 -149.37311	 -11.17552
 -148.98062	 -11.40269
 -148.58277	 -11.60088
 -148.18139	 -11.76983
 -147.77836	 -11.90938
 -147.37553	 -12.01949
 -146.97477	 -12.10024
 -146.57797	 -12.15183
 -146.18697	 -12.17458
 -145.80362	 -12.16892
 -145.42973	 -12.13540
 -145.06707	 -12.07469
 -144.71738	 -11.98757
 -144.38235	 -11.87493
 -144.06361	 -11.73777
 -143.76272	 -11.57719
 -143.48117	 -11.39439
 -143.22037	 -11.19069
 -142.98166	 -10.96745
 -142.76627	 -10.72616
 -142.57534	 -10.46837
 -142.40992	 -10.19568
 -142.27092	 -9.90980
 -142.15918	 -9.61245
 -142.07541	 -9.30542
 -142.02018	 -8.99055
 -141.99399	 -8.66969
 -141.99717	 -8.34473
 -142.02996	 -8.01758
 -142.09247	 -7.69014
 -142.18468	 -7.36433
 -142.30645	 -7.04204
 -142.45752	 -6.72518
 -142.63753	 -6.41560
 -142.84597	 -6.11515
 -143.08225	 -5.82562
 -143.34563	 -5.54876
 -143.63530	 -5.28629
 -143.95032	 -5.03985
 -144.28967	 -4.81102
 -144.65220	 -4.60132
 -145.03671	 -4.41219
 -145.44189	 -4.24500
 -145.86634	 -4.10101
 -146.30861	 -3.98141
 -146.76715	 -3.88730
 -147.24037	 -3.81968
 -147.72661	 -3.77944
 -148.22415	 -3.76737
 -148.73123	 -3.78416
 -149.24605	 -3.83037
 -149.76679	 -3.90647
 -150.29157	 -4.01279
 -150.81852	 -4.14958
 -151.34574	 -4.31694
 -151.87134	 -4.51486
 -152.39343	 -4.74321
 -152.91011	 -5.00174
 -153.41952	 -5.29010
 -153.91981	 -5.60780
 -154.40918	 -5.95424
 -154.88585	 -6.32871
 -155.34809	 -6.73037
 -155.79425	 -7.15831
 -156.22270	 -7.61149
 -156.63192	 -8.08875
 -157.02044	 -8.58888
 -157.38687	 -9.11054
 -157.72993	 -9.65232
 -158.04841	 -10.21274
 -158.34121	 -10.79022
 -158.60733	 -11.38315
 -158.84588	 -11.98983
 -159.05607	 -12.60852
 -159.23723	 -13.23743
 -159.38881	 -13.87476
 -159.51038	 -14.51864
 -159.60162	 -15.16722
 -159.66232	 -15.81860
 -159.69241	 -16.47090
 -159.69193	 -17.12225
 -159.66104	 -17.77075
 -159.59999	 -18.41457
 -159.50920	 -19.05186
 -159.38914	 -19.68084
 -159.24043	 -20.29974
 -159.06378	 -20.90684
 -158.86001	 -21.50049
 -158.63002	 -22.07908
 -158.37482	 -22.64105
 -158.09551	 -23.18494
 -157.79327	 -23.70934
 -157.46936	 -24.21292
 -157.12512	 -24.69443
 -156.76195	 -25.15270
 -156.38134	 -25.58667
 -155.98481	 -25.99534
 -155.57395	 -26.37782
 -155.15040	 -26.73332
 -154.71585	 -27.06116
 -154.27202	 -27.36072
 -153.82067	 -27.63154
 -153.36358	 -27.87323
 -152.90256	 -28.08552
 -152.43942	 -28.26824
 -151.97601	 -28.42134
 -151.51415	 -28.54489
 -151.05568	 -28.63905
 -150.60241	 -28.70411
 -150.15617	 -28.74047
 -149.71872	 -28.74864
 -149.29182	 -28.72924
 -148.87720	 -28.68300
 -148.47652	 -28.61076
 -148.09140	 -28.51348
 -147.72342	 -28.39219
 -147.37407	 -28.24807
 -147.04479	 -28.08235
 -146.73692	 -27.89638
 -146.45172	 -27.69159
 -146.19039	 -27.46951
 -145.95398	 -27.23172
 -145.74348	 -26.97989
 -145.55976	 -26.71575
 -145.40356	 -26.44108
 -145.27553	 -26.15771
 -145.17618	 -25.86752
 -145.10591	 -25.57242
 -145.06498	 -25.27434
 -145.05353	 -24.97522
 -145.07159	 -24.67700
 -145.11903	 -24.38164
 -145.19563	 -24.09107
 -145.30100	 -23.80719
 -145.43466	 -23.53190
 -145.59601	 -23.26702
 -145.78431	 -23.01436
 -145.99872	 -22.77566
 -146.23830	 -22.55259
 -146.50199	 -22.34676
 -146.78865	 -22.15971
 -147.09702	 -21.99289
 -147.42577	 -21.84768
 -147.77350	 -21.72533
 -148.13872	 -21.62704
 -148.51988	 -21.55389
 -148.91535	 -21.50686
 -149.32348	 -21.48681
 -149.74255	 -21.49451
 -150.17080	 -21.53063
 -150.60644	 -21.59570
 -151.04765	 -21.69015
 -151.49261	 -21.81431
 -151.93945	 -21.96837
 -152.38633	 -22.15243
 -152.83138	 -22.36645
 -153.27275	 -22.61032
 -153.70861	 -22.88376
 -154.13713	 -23.18643
 -154.55651	 -23.51784
 -154.96501	 -23.87742
 -155.36089	 -24.26448
 -155.74247	 -24.67823
 -156.10811	 -25.11776
 -156.45626	 -25.58209
 -156.78539	 -26.07012
 -157.09406	 -26.58067
 -157.38090	 -27.11248
 -157.64462	 -27.66418
 -157.88401	 -28.23433
 -158.09795	 -28.82144
 -158.28543	 -29.42391
 -158.44551	 -30.04012
 -158.57738	 -30.66835
 -158.68032	 -31.30686
 -158.75374	 -31.95386
 -158.79714	 -32.60751
 -158.81016	 -33.26595
 -158.79253	 -33.92730
 -158.74413	 -34.58968
 -158.66494	 -35.25117
 -158.55506	 -35.90987
 -158.41473	 -36.56391
 -158.24430	 -37.21141
 -158.04423	 -37.85053
 -157.81510	 -38.47945
 -157.55760	 -39.09641
 -157.27255	 -39.69970
 -156.96086	 -40.28765
 -156.62354	 -40.85866
 -156.26170	 -41.41121
 -155.87654	 -41.94383
 -155.46936	 -42.45516
 -155.04152	 -42.94392
 -154.59448	 -43.40889
 -154.12975	 -43.84899
 -153.64890	 -44.26321
 -153.15357	 -44.65065
 -152.64544	 -45.01051
 -152.12624	 -45.34209
 -151.59772	 -45.64483
 -151.06168	 -45.91823
 -150.51993	 -46.16194
 -149.97429	 -46.37571
 -149.42661	 -46.55940
 -148.87871	 -46.71297
 -148.33244	 -46.83652
 -147.78963	 -46.93022
 -147.25208	 -46.99440
 -146.72158	 -47.02945
 -146.19990	 -47.03590
 -145.68875	 -47.01436
 -145.18983	 -46.96558
 -144.70478	 -46.89037
 -144.23518	 -46.78966
 -143.78257	 -46.66449
 -143.34842	 -46.51596
 -142.93412	 -46.34529
 -142.54100	 -46.15376
 -142.17032	 -45.94276
 -141.82323	 -45.71374
 -141.50080	 -45.46824
 -141.20403	 -45.20784
 -140.93378	 -44.93422
 -140.69083	 -44.64909
 -140.47586	 -44.35422
 -140.28941	 -44.05142
 -140.13193	 -43.74256
 -140.00374	 -43.42952
 -139.90504	 -43.11420
 -139.83591	 -42.79852
 -139.79631	 -42.48443
 -139.78605	 -42.17384
 -139.80485	 -41.86867
 -139.85227	 -41.57083
 -139.92777	 -41.28217
 -140.03069	 -41.00454
 -140.16022	 -40.73973
 -140.31546	 -40.48945
 -140.49540	 -40.25539
 -140.69890	 -40.03915
 -140.92473	 -39.84225
 -141.17157	 -39.66612
 -141.43800	 -39.51211
 -141.72252	 -39.38148
 -142.02356	 -39.27535
 -142.33947	 -39.19478
 -142.66854	 -39.14068
 -143.00903	 -39.11387
 -143.35912	 -39.11504
 -143.71700	 -39.14477
 -144.08078	 -39.20350
 -144.44860	 -39.29156
 -144.81855	 -39.40917
 -145.18875	 -39.55640
 -145.55730	 -39.73324
 -145.92232	 -39.93952
 -146.28195	 -40.17498
 -146.63437	 -40.43923
 -146.97777	 -40.73177
 -147.31039	 -41.05201
 -147.63052	 -41.39922
 -147.93649	 -41.77260
 -148.22669	 -42.17124
 -148.49958	 -42.59412
 -148.75368	 -43.04015
 -148.98759	 -43.50815
 -149.19996	 -43.99685
 -149.38956	 -44.50491
 -149.55521	 -45.03091
 -149.69583	 -45.57337
 -149.81044	 -46.13075
 -149.89815	 -46.70145
 -149.95815	 -47.28380
 -149.98976	 -47.87612
 -149.99239	 -48.47666
 -149.96554	 -49.08364
 -149.90886	 -49.69527
 -149.82206	 -50.30971
 -149.70499	 -50.92513
 -149.55761	 -51.53967
 -149.38000	 -52.15148
 -149.17233	 -52.75871
 -148.93491	 -53.35953
 -148.66815	 -53.95211
 -148.37258	 -54.53466
 -148.04883	 -55.10543
 -147.69766	 -55.66268
 -147.31991	 -56.20475
 -146.91656	 -56.73001
 -146.48866	 -57.23692
 -146.03737	 -57.72397
 -145.56394	 -58.18975
 -145.06972	 -58.63293
 -144.55614	 -59.05225
 -144.02469	 -59.44657
 -143.47695	 -59.81481
 -142.91456	 -60.15603
 -142.33921	 -60.46936
 -141.75265	 -60.75407
 -141.15668	 -61.00953
 -140.55312	 -61.23520
 -139.94382	 -61.43071
 -139.33067	 -61.59577
 -138.71554	 -61.73021
 -138.10034	 -61.83399
 -137.48694	 -61.90719
 -136.87724	 -61.95000
 -136.27310	 -61.96274
 -135.67634	 -61.94583
 -135.08878	 -61.89982
 -134.51217	 -61.82535
 -133.94825	 -61.72318
 -133.39868	 -61.59418
 -132.86506	 -61.43930
 -132.34894	 -61.25961
 -131.85179	 -61.05627
 -131.37503	 -60.83050
 -130.91996	 -60.58364
 -130.48783	 -60.31708
 -130.07979	 -60.03231
 -129.69688	 -59.73085
 -129.34006	 -59.41433
 -129.01020	 -59.08439
 -128.70805	 -58.74276
 -128.43426	 -58.39118
 -128.18935	 -58.03146
 -127.97377	 -57.66542
 -127.78781	 -57.29491
 -127.63169	 -56.92180
 -127.50547	 -56.54798
 -127.40913	 -56.17533
 -127.34249	 -55.80574
 -127.30529	 -55.44108
 -127.29713	 -55.08321
 -127.31751	 -54.73396
 -127.36578	 -54.39514
 -127.44121	 -54.06849
 -127.54294	 -53.75575
 -127.67001	 -53.45856
 -127.82133	 -53.17851
 -127.99573	 -52.91715
 -128.19195	 -52.67590
 -128.40861	 -52.45615
 -128.64425	 -52.25917
 -128.89735	 -52.08614
 -129.16628	 -51.93814
 -129.44937	 -51.81615
 -129.74489	 -51.72102
 -130.05103	 -51.65350
 -130.36597	 -51.61423
 -130.68782	 -51.60371
 -131.01470	 -51.62232
 -131.34468	 -51.67034
 -131.67583	 -51.74789
 -132.00623	 -51.85499
 -132.33395	 -51.99152
 -132.65708	 -52.15724
 -132.97374	 -52.35180
 -133.28208	 -52.57472
 -133.58029	 -52.82541
 -133.86659	 -53.10315
 -134.13928	 -53.40715
 -134.39670	 -53.73647
 -134.63727	 -54.09009
 -134.85948	 -54.46692
 -135.06188	 -54.86573
 -135.24311	 -55.28525
 -135.40192	 -55.72411
 -135.53711	 -56.18088
 -135.64761	 -56.65404
 -135.73243	 -57.14205
 -135.79067	 -57.64326
 -135.82156	 -58.15603
 -135.82441	 -58.67864
 -135.79864	 -59.20934
 -135.74379	 -59.74637
 -135.65950	 -60.28791
 -135.54553	 -60.83217
 -135.40172	 -61.37730
 -135.22807	 -61.92148
 -135.02464	 -62.46288
 -134.79164	 -62.99968
 -134.52937	 -63.53007
 -134.23824	 -64.05226
 -133.91878	 -64.56450
 -133.57161	 -65.06504
 -133.19746	 -65.55222
 -132.79717	 -66.02437
 -132.37168	 -66.47992
 -131.92202	 -66.91732
 -131.44931	 -67.33510
 -130.95478	 -67.73187
 -130.43973	 -68.10629
 -129.90554	 -68.45712
 -129.35368	 -68.78319
 -128.78568	 -69.08345
 -128.20315	 -69.35691
 -127.60776	 -69.60270
 -127.00122	 -69.82006
 -126.38530	 -70.00831
 -125.76180	 -70.16692
 -125.13258	 -70.29545
 -124.49949	 -70.39357
 -123.86443	 -70.46110
 -123.22929	 -70.49794
 -122.59599	 -70.50415
 -121.96640	 -70.47988
 -121.34243	 -70.42541
 -120.72593	 -70.34115
 -120.11874	 -70.22761
 -119.52266	 -70.08543
 -118.93945	 -69.91536
 -118.37081	 -69.71826
 -117.81840	 -69.49509
 -117.28378	 -69.24692
 -116.76848	 -68.97491
 -116.27392	 -68.68033
 -115.80146	 -68.36452
 -115.35237	 -68.02890
 -114.92781	 -67.67499
 -114.52884	 -67.30435
 -114.15646	 -66.91862
 -113.81151	 -66.51949
 -113.49475	 -66.10872
 -113.20683	 -65.68808
 -112.94828	 -65.25940
 -112.71952	 -64.82453
 -112.52085	 -64.38535
 -112.35244	 -63.94373
 -112.21435	 -63.50159
 -112.10655	 -63.06081
 -112.02884	 -62.62328
 -111.98093	 -62.19087
 -111.96243	 -61.76544
 -111.97279	 -61.34881
 -112.01138	 -60.94277
 -112.07746	 -60.54906
 -112.17016	 -60.16937
 -112.28852	 -59.80535
 -112.43148	 -59.45858
 -112.59786	 -59.13055
 -112.78640	 -58.82269
 -112.99577	 -58.53637
 -113.22452	 -58.27284
 -113.47115	 -58.03326
 -113.73406	 -57.81872
 -114.01162	 -57.63018
 -114.30211	 -57.46850
 -114.60375	 -57.33445
 -114.91476	 -57.22865
 -115.23327	 -57.15163
 -115.55740	 -57.10379
 -115.88527	 -57.08542
 -116.21494	 -57.09667
 -116.54451	 -57.13758
 -116.87205	 -57.20807
 -117.19564	 -57.30791
 -117.51341	 -57.43679
 -117.82349	 -57.59425
 -118.12404	 -57.77972
 -118.41328	 -57.99251
 -118.68947	 -58.23184
 -118.95094	 -58.49678
 -119.19606	 -58.78635
 -119.42329	 -59.09943
 -119.63115	 -59.43482
 -119.81826	 -59.79124
 -119.98332	 -60.16731
 -120.12512	 -60.56158
 -120.24253	 -60.97255
 -120.33456	 -61.39863
 -120.40028	 -61.83819
 -120.43889	 -62.28953
 -120.44970	 -62.75094
 -120.43211	 -63.22063
 -120.38564	 -63.69683
 -120.30995	 -64.17771
 -120.20477	 -64.66143
 -120.06996	 -65.14616
 -119.90551	 -65.63005
 -119.71151	 -66.11125
 -119.48816	 -66.58794
 -119.23576	 -67.05831
 -118.95475	 -67.52056
 -118.64565	 -67.97294
 -118.30910	 -68.41372
 -117.94584	 -68.84123
 -117.55671	 -69.25382
 -117.14266	 -69.64992
 -116.70471	 -70.02801
 -116.24399	 -70.38663
 -115.76172	 -70.72439
 -115.25920	 -71.03998
 -114.73779	 -71.33218
 -114.19896	 -71.59982
 -113.64423	 -71.84187
 -113.07517	 -72.05735
 -112.49345	 -72.24540
 -111.90075	 -72.40525
 -111.29883	 -72.53624
 -110.68946	 -72.63784
 -110.07449	 -72.70958
 -109.45574	 -72.75116
 -108.83510	 -72.76235
 -108.21444	 -72.74308
 -107.59566	 -72.69335
 -106.98065	 -72.61333
 -106.37127	 -72.50326
 -105.76940	 -72.36353
 -105.17686	 -72.19465
 -104.59546	 -71.99722
 -104.02697	 -71.77198
 -103.47310	 -71.51978
 -102.93550	 -71.24155
 -102.41578	 -70.93836
 -101.91547	 -70.61136
 -101.43602	 -70.26180
 -100.97880	 -69.89103
 -100.54509	 -69.50048
 -100.13608	 -69.09165
 -99.75287	 -68.66613
 -99.39644	 -68.22557
 -99.06768	 -67.77166
 -98.76734	 -67.30618
 -98.49610	 -66.83093
 -98.25449	 -66.34774
 -98.04294	 -65.85851
 -97.86173	 -65.36511
 -97.71107	 -64.86946
 -97.59099	 -64.37348
 -97.50144	 -63.87908
 -97.44225	 -63.38817
 -97.41309	 -62.90264
 -97.41355	 -62.42435
 -97.44310	 -61.95514
 -97.50107	 -61.49681
 -97.58670	 -61.05110
 -97.69911	 -60.61972
 -97.83734	 -60.20429
 -98.00028	 -59.80640
 -98.18678	 -59.42754
 -98.39556	 -59.06914
 -98.62526	 -58.73254
 -98.87444	 -58.41899
 -99.14160	 -58.12964
 -99.42514	 -57.86557
 -99.72342	 -57.62772
 -100.03473	 -57.41694
 -100.35733	 -57.23399
 -100.68939	 -57.07949
 -101.02911	 -56.95395
 -101.37459	 -56.85777
 -101.72397	 -56.79124
 -102.07533	 -56.75450
 -102.42678	 -56.74760
 -102.77640	 -56.77045
 -103.12229	 -56.82284
 -103.46259	 -56.90446
 -103.79543	 -57.01486
 -104.11900	 -57.15348
 -104.43150	 -57.31964
 -104.73121	 -57.51256
 -105.01644	 -57.73134
 -105.28557	 -57.97500
 -105.53706	 -58.24242
 -105.76942	 -58.53242
 -105.98125	 -58.84373
 -106.17124	 -59.17496
 -106.33818	 -59.52468
 -106.48093	 -59.89137
 -106.59845	 -60.27345
 -106.68984	 -60.66927
 -106.75427	 -61.07716
 -106.79102	 -61.49535
 -106.79950	 -61.92209
 -106.77922	 -62.35556
 -106.72980	 -62.79393
 -106.65100	 -63.23536
 -106.54267	 -63.67798
 -106.40478	 -64.11993
 -106.23742	 -64.55937
 -106.04079	 -64.99444
 -105.81521	 -65.42332
 -105.56111	 -65.84422
 -105.27902	 -66.25535
 -104.96959	 -66.65500
 -104.63356	 -67.04146
 -104.27178	 -67.41312
 -103.88521	 -67.76837
 -103.47488	 -68.10571
 -103.04192	 -68.42367
 -102.58757	 -68.72088
 -102.11311	 -68.99603
 -101.61994	 -69.24790
 -101.10951	 -69.47534
 -100.58333	 -69.67731
 -100.04301	 -69.85285
 -99.49017	 -70.00111
 -98.92652	 -70.12134
 -98.35379	 -70.21288
 -97.77376	 -70.27519
 -97.18826	 -70.30784
 -96.59911	 -70.31050
 -96.00817	 -70.28298
 -95.41733	 -70.22519
 -94.82845	 -70.13714
 -94.24341	 -70.01898
 -93.66407	 -69.87097
 -93.09230	 -69.69349
 -92.52991	 -69.48703
 -91.97871	 -69.25221
 -91.44044	 -68.98974
 -90.91682	 -68.70045
 -90.40951	 -68.38529
 -89.92010	 -68.04531
 -89.45013	 -67.68165
 -89.00105	 -67.29555
 -88.57424	 -66.88835
 -88.17098	 -66.46148
 -87.79247	 -66.01644
 -87.43982	 -65.55481
 -87.11402	 -65.07823
 -86.81596	 -64.58842
 -86.54643	 -64.08713
 -86.30607	 -63.57619
 -86.09545	 -63.05744
 -85.91499	 -62.53276
 -85.76500	 -62.00406
 -85.64566	 -61.47326
 -85.55704	 -60.94229
 -85.49906	 -60.41308
 -85.47155	 -59.88754
 -85.47420	 -59.36759
 -85.50657	 -58.85510
 -85.56812	 -58.35191
 -85.65818	 -57.85984
 -85.77599	 -57.38064
 -85.92064	 -56.91602
 -86.09116	 -56.46762
 -86.28644	 -56.03701
 -86.50529	 -55.62571
 -86.74644	 -55.23513
 -87.00851	 -54.86662
 -87.29006	 -54.52141
 -87.58955	 -54.20067
 -87.90539	 -53.90544
 -88.23594	 -53.63668
 -88.57946	 -53.39522
 -88.93422	 -53.18181
 -89.29840	 -52.99705
 -89.67017	 -52.84146
 -90.04766	 -52.71542
 -90.42899	 -52.61920
 -90.81226	 -52.55294
 -91.19558	 -52.51668
 -91.57704	 -52.51033
 -91.95476	 -52.53368
 -92.32686	 -52.58639
 -92.69150	 -52.66803
 -93.04688	 -52.77802
 -93.39120	 -52.91570
 -93.72276	 -53.08028
 -94.03987	 -53.27087
 -94.34092	 -53.48647
 -94.62437	 -53.72600
 -94.88874	 -53.98826
 -95.13264	 -54.27197
 -95.35475	 -54.57578
 -95.55387	 -54.89823
 -95.72885	 -55.23783
 -95.87866	 -55.59298
 -96.00239	 -55.96205
 -96.09920	 -56.34335
 -96.16839	 -56.73513
 -96.20935	 -57.13561
 -96.22159	 -57.54299
 -96.20473	 -57.95543
 -96.15852	 -58.37107
 -96.08281	 -58.78805
 -95.97756	 -59.20450
 -95.84288	 -59.61856
 -95.67897	 -60.02838
 -95.48613	 -60.43212
 -95.26480	 -60.82797
 -95.01553	 -61.21415
 -94.73896	 -61.58893
 -94.43583	 -61.95062
 -94.10702	 -62.29756
 -93.75348	 -62.62817
 -93.37625	 -62.94094
 -92.97648	 -63.23439
 -92.55539	 -63.50716
 -92.11430	 -63.75793
 -91.65460	 -63.98548
 -91.17774	 -64.18868
 -90.68526	 -64.36649
 -90.17875	 -64.51796
 -89.65985	 -64.64224
 -89.13026	 -64.73857
 -88.59172	 -64.80634
 -88.04602	 -64.84498
 -87.49496	 -64.85409
 -86.94038	 -64.83335
 -86.38413	 -64.78257
 -85.82809	 -64.70165
 -85.27412	 -64.59064
 -84.72408	 -64.44967
 -84.17985	 -64.27903
 -83.64326	 -64.07908
 -83.11613	 -63.85032
 -82.60025	 -63.59336
 -82.09737	 -63.30893
 -81.60918	 -62.99785
 -81.13735	 -62.66106
 -80.68345	 -62.29962
 -80.24903	 -61.91465
 -79.83552	 -61.50741
 -79.44431	 -61.07922
 -79.07667	 -60.63150
 -78.73381	 -60.16576
 -78.41682	 -59.68356
 -78.12671	 -59.18655
 -77.86436	 -58.67645
 -77.63056	 -58.15501
 -77.42597	 -57.62404
 -77.25115	 -57.08540
 -77.10652	 -56.54097
 -76.99240	 -55.99267
 -76.90897	 -55.44240
 -76.85629	 -54.89212
 -76.83430	 -54.34375
 -76.84282	 -53.79922
 -76.88153	 -53.26045
 -76.95000	 -52.72931
 -77.04768	 -52.20767
 -77.17390	 -51.69733
 -77.32788	 -51.20007
 -77.50871	 -50.71759
 -77.71541	 -50.25154
 -77.94686	 -49.80351
 -78.20187	 -49.37500
 -78.47913	 -48.96743
 -78.77727	 -48.58215
 -79.09483	 -48.22040
 -79.43027	 -47.88332
 -79.78199	 -47.57198
 -80.14831	 -47.28731
 -80.52752	 -47.03014
 -80.91786	 -46.80121
 -81.31750	 -46.60112
 -81.72462	 -46.43037
 -82.13733	 -46.28933
 -82.55376	 -46.17827
 -82.97201	 -46.09731
 -83.39018	 -46.04649
 -83.80636	 -46.02570
 -84.21869	 -46.03471
 -84.62529	 -46.07320
 -85.02432	 -46.14070
 -85.41397	 -46.23666
 -85.79249	 -46.36039
 -86.15815	 -46.51109
 -86.50928	 -46.68788
 -86.84429	 -46.88976
 -87.16163	 -47.11564
 -87.45984	 -47.36431
 -87.73753	 -47.63452
 -87.99341	 -47.92489
 -88.22624	 -48.23398
 -88.43491	 -48.56029
 -88.61841	 -48.90223
 -88.77579	 -49.25817
 -88.90625	 -49.62641
 -89.00907	 -50.00522
 -89.08366	 -50.39281
 -89.12951	 -50.78738
 -89.14627	 -51.18708
 -89.13367	 -51.59007
 -89.09157	 -51.99448
 -89.01995	 -52.39843
 -88.91888	 -52.80006
 -88.78859	 -53.19752
 -88.62939	 -53.58896
 -88.44171	 -53.97257
 -88.22610	 -54.34658
 -87.98321	 -54.70923
 -87.71381	 -55.05883
 -87.41874	 -55.39374
 -87.09898	 -55.71236
 -86.75559	 -56.01317
 -86.38970	 -56.29471
 -86.00257	 -56.55560
 -85.59550	 -56.79453
 -85.16990	 -57.01029
 -84.72723	 -57.20173
 -84.26903	 -57.36783
 -83.79689	 -57.50764
 -83.31248	 -57.62032
 -82.81748	 -57.70512
 -82.31365	 -57.76141
 -81.80278	 -57.78868
 -81.28666	 -57.78649
 -80.76714	 -57.75455
 -80.24608	 -57.69266
 -79.72534	 -57.60077
 -79.20678	 -57.47889
 -78.69227	 -57.32720
 -78.18367	 -57.14596
 -77.68281	 -56.93557
 -77.19150	 -56.69651
 -76.71153	 -56.42942
 -76.24462	 -56.13500
 -75.79249	 -55.81411
 -75.35677	 -55.46768
 -74.93905	 -55.09675
 -74.54084	 -54.70247
 -74.16358	 -54.28608
 -73.80865	 -53.84891
 -73.47733	 -53.39237
 -73.17080	 -52.91797
 -72.89016	 -52.42727
 -72.63640	 -51.92193
 -72.41042	 -51.40364
 -72.21300	 -50.87416
 -72.04479	 -50.33531
 -71.90635	 -49.78893
 -71.79811	 -49.23692
 -71.72038	 -48.68117
 -71.67333	 -48.12361
 -71.65705	 -47.56619
 -71.67145	 -47.01083
 -71.71635	 -46.45947
 -71.79145	 -45.91402
 -71.89629	 -45.37637
 -72.03034	 -44.84838
 -72.19291	 -44.33186
 -72.38323	 -43.82859
 -72.60037	 -43.34028
 -72.84335	 -42.86858
 -73.11104	 -42.41508
 -73.40223	 -41.98128
 -73.71563	 -41.56862
 -74.04985	 -41.17842
 -74.40340	 -40.81194
 -74.77475	 -40.47033
 -75.16228	 -40.15462
 -75.56431	 -39.86577
 -75.97912	 -39.60459
 -76.40492	 -39.37181
 -76.83990	 -39.16803
 -77.28222	 -38.99374
 -77.72999	 -38.84930
 -78.18133	 -38.73497
 -78.63433	 -38.65087
 -79.08710	 -38.59701
 -79.53773	 -38.57328
 -79.98435	 -38.57944
 -80.42509	 -38.61516
 -80.85810	 -38.67997
 -81.28160	 -38.77328
 -81.69382	 -38.89442
 -82.09305	 -39.04258
 -82.47762	 -39.21686
 -82.84595	 -39.41627
 -83.19650	 -39.63969
 -83.52782	 -39.88595
 -83.83852	 -40.15374
 -84.12732	 -40.44173
 -84.39300	 -40.74846
 -84.63445	 -41.07241
 -84.85066	 -41.41202
 -85.04070	 -41.76565
 -85.20376	 -42.13159
 -85.33915	 -42.50813
 -85.44627	 -42.89347
 -85.52462	 -43.28581
 -85.57385	 -43.68332
 -85.59371	 -44.08413
 -85.58404	 -44.48639
 -85.54483	 -44.88822
 -85.47618	 -45.28776
 -85.37829	 -45.68315
 -85.25150	 -46.07255
 -85.09623	 -46.45415
 -84.91303	 -46.82617
 -84.70258	 -47.18686
 -84.46562	 -47.53452
 -84.20303	 -47.86751
 -83.91577	 -48.18423
 -83.60492	 -48.48316
 -83.27163	 -48.76284
 -82.91713	 -49.02189
 -82.54276	 -49.25901
 -82.14992	 -49.47298
 -81.74009	 -49.66266
 -81.31481	 -49.82702
 -80.87568	 -49.96513
 -80.42437	 -50.07615
 -79.96258	 -50.15934
 -79.49206	 -50.21407
 -79.01460	 -50.23983
 -78.53201	 -50.23621
 -78.04614	 -50.20292
 -77.55885	 -50.13977
 -77.07198	 -50.04670
 -76.58742	 -49.92376
 -76.10703	 -49.77111
 -75.63265	 -49.58904
 -75.16612	 -49.37795
 -74.70925	 -49.13833
 -74.26380	 -48.87082
 -73.83151	 -48.57615
 -73.41408	 -48.25515
 -73.01313	 -47.90878
 -72.63024	 -47.53808
 -72.26693	 -47.14419
 -71.92461	 -46.72837
 -71.60466	 -46.29194
 -71.30835	 -45.83631
 -71.03686	 -45.36300
 -70.79127	 -44.87356
 -70.57258	 -44.36964
 -70.38167	 -43.85294
 -70.21931	 -43.32523
 -70.08617	 -42.78830
 -69.98278	 -42.24400
 -69.90958	 -41.69423
 -69.86687	 -41.14087
 -69.85483	 -40.58587
 -69.87352	 -40.03115
 -69.92288	 -39.47865
 -70.00272	 -38.93029
 -70.11272	 -38.38800
 -70.25244	 -37.85366
 -70.42132	 -37.32913
 -70.61870	 -36.81624
 -70.84377	 -36.31674
 -71.09563	 -35.83237
 -71.37327	 -35.36477
 -71.67557	 -34.91552
 -72.00131	 -34.48615
 -72.34919	 -34.07807
 -72.71780	 -33.69262
 -73.10567	 -33.33105
 -73.51124	 -32.99451
 -73.93289	 -32.68403
 -74.36893	 -32.40056
 -74.81763	 -32.14492
 -75.27720	 -31.91782
 -75.74582	 -31.71987
 -76.22162	 -31.55153
 -76.70273	 -31.41318
 -77.18725	 -31.30504
 -77.67328	 -31.22724
 -78.15892	 -31.17978
 -78.64225	 -31.16253
 -79.12140	 -31.17526
 -79.59450	 -31.21761
 -80.05972	 -31.28909
 -80.51526	 -31.38914
 -80.95936	 -31.51704
 -81.39032	 -31.67199
 -81.80647	 -31.85308
 -82.20623	 -32.05931
 -82.58809	 -32.28956
 -82.95058	 -32.54264
 -83.29233	 -32.81726
 -83.61207	 -33.11205
 -83.90859	 -33.42558
 -84.18079	 -33.75632
 -84.42766	 -34.10270
 -84.64829	 -34.46309
 -84.84187	 -34.83578
 -85.00772	 -35.21904
 -85.14523	 -35.61110
 -85.25395	 -36.01016
 -85.33349	 -36.41436
 -85.38363	 -36.82188
 -85.40422	 -37.23083
 -85.39524	 -37.63936
 -85.35681	 -38.04559
 -85.28912	 -38.44768
 -85.19252	 -38.84379
 -85.06744	 -39.23210
 -84.91444	 -39.61084
 -84.73418	 -39.97826
 -84.52744	 -40.33266
 -84.29508	 -40.67240
 -84.03808	 -40.99588
 -83.75751	 -41.30158
 -83.45453	 -41.58805
 -83.13040	 -41.85390
 -82.78644	 -42.09784
 -82.42406	 -42.31864
 -82.04476	 -42.51518
 -81.65007	 -42.68642
 -81.24162	 -42.83145
 -80.82106	 -42.94941
 -80.39011	 -43.03958
 -79.95053	 -43.10135
 -79.50411	 -43.13420
 -79.05267	 -43.13773
 -78.59805	 -43.11165
 -78.14211	 -43.05580
 -77.68672	 -42.97011
 -77.23375	 -42.85466
 -76.78505	 -42.70960
 -76.34248	 -42.53523
 -75.90786	 -42.33197
 -75.48300	 -42.10031
 -75.06967	 -41.84091
 -74.66959	 -41.55449
 -74.28445	 -41.24191
 -73.91587	 -40.90411
 -73.56542	 -40.54216
 -73.23460	 -40.15719
 -72.92484	 -39.75047
 -72.63749	 -39.32331
 -72.37380	 -38.87715
 -72.13496	 -38.41347
 -71.92204	 -37.93386
 -71.73603	 -37.43994
 -71.57779	 -36.93342
 -71.44810	 -36.41606
 -71.34761	 -35.88966
 -71.27685	 -35.35607
 -71.23625	 -34.81716
 -71.22612	 -34.27484
 -71.24662	 -33.73102
 -71.29781	 -33.18765
 -71.37963	 -32.64665
 -71.49188	 -32.10995
 -71.63424	 -31.57946
 -71.80628	 -31.05708
 -72.00743	 -30.54465
 -72.23702	 -30.04400
 -72.49424	 -29.55689
 -72.77820	 -29.08505
 -73.08787	 -28.63014
 -73.42213	 -28.19372
 -73.77977	 -27.77732
 -74.15946	 -27.38236
 -74.55980	 -27.01018
 -74.97932	 -26.66202
 -75.41643	 -26.33904
 -75.86953	 -26.04226
 -76.33691	 -25.77263
 -76.81683	 -25.53097
 -77.30749	 -25.31799
 -77.80707	 -25.13427
 -78.31370	 -24.98030
 -78.82549	 -24.85643
 -79.34054	 -24.76288
 -79.85695	 -24.69977
 -80.37279	 -24.66709
 -80.88617	 -24.66471
 -81.39520	 -24.69238
 -81.89802	 -24.74972
 -82.39278	 -24.83626
 -82.87770	 -24.95140
 -83.35100	 -25.09443
 -83.81100	 -25.26453
 -84.25604	 -25.46079
 -84.68454	 -25.68219
 -85.09498	 -25.92761
 -85.48591	 -26.19585
 -85.85598	 -26.48562
 -86.20390	 -26.79554
 -86.52849	 -27.12417
 -86.82865	 -27.46999
 -87.10338	 -27.83142
 -87.35178	 -28.20682
 -87.57305	 -28.59451
 -87.76651	 -28.99274
 -87.93158	 -29.39974
 -88.06778	 -29.81370
 -88.17477	 -30.23281
 -88.25230	 -30.65519
 -88.30025	 -31.07901
 -88.31861	 -31.50238
 -88.30747	 -31.92346
 -88.26707	 -32.34038
 -88.19773	 -32.75132
 -88.09990	 -33.15447
 -87.97415	 -33.54805
 -87.82113	 -33.93032
 -87.64163	 -34.29958
 -87.43651	 -34.65418
 -87.20677	 -34.99255
 -86.95347	 -35.31316
 -86.67779	 -35.61454
 -86.38097	 -35.89533
 -86.06435	 -36.15423
 -85.72936	 -36.39002
 -85.37749	 -36.60157
 -85.01028	 -36.78787
 -84.62935	 -36.94797
 -84.23639	 -37.08105
 -83.83310	 -37.18639
 -83.42126	 -37.26337
 -83.00265	 -37.31149
 -82.57911	 -37.33035
 -82.15248	 -37.31968
 -81.72462	 -37.27931
 -81.29741	 -37.20919
 -80.87271	 -37.10939
 -80.45239	 -36.98011
 -80.03829	 -36.82163
 -79.63224	 -36.63437
 -79.23604	 -36.41886
 -78.85146	 -36.17575
 -78.48022	 -35.90577
 -78.12399	 -35.60979
 -77.78441	 -35.28876
 -77.46301	 -34.94375
 -77.16130	 -34.57591
 -76.88070	 -34.18649
 -76.62254	 -33.77684
 -76.38808	 -33.34836
 -76.17848	 -32.90256
 -75.99481	 -32.44102
 -75.83805	 -31.96537
 -75.70905	 -31.47731
 -75.60857	 -30.97859
 -75.53727	 -30.47102
 -75.49567	 -29.95644
 -75.48418	 -29.43672
 -75.50311	 -28.91375
 -75.55262	 -28.38946
 -75.63276	 -27.86578
 -75.74347	 -27.34462
 -75.88454	 -26.82792
 -76.05566	 -26.31757
 -76.25639	 -25.81547
 -76.48616	 -25.32347
 -76.74429	 -24.84339
 -77.02998	 -24.37698
 -77.34233	 -23.92598
 -77.68032	 -23.49203
 -78.04282	 -23.07671
 -78.42862	 -22.68154
 -78.83638	 -22.30794
 -79.26472	 -21.95725
 -79.71213	 -21.63072
 -80.17705	 -21.32948
 -80.65785	 -21.05459
 -81.15283	 -20.80697
 -81.66023	 -20.58745
 -82.17827	 -20.39672
 -82.70509	 -20.23539
 -83.23884	 -20.10392
 -83.77761	 -20.00266
 -84.31950	 -19.93184
 -84.86259	 -19.89156
 -85.40497	 -19.88180
 -85.94472	 -19.90242
 -86.47997	 -19.95317
 -87.00883	 -20.03367
 -87.52947	 -20.14342
 -88.04009	 -20.28182
 -88.53893	 -20.44816
 -89.02430	 -20.64159
 -89.49455	 -20.86121
 -89.94809	 -21.10597
 -90.38341	 -21.37477
 -90.79908	 -21.66637
 -91.19374	 -21.97950
 -91.56612	 -22.31276
 -91.91503	 -22.66471
 -92.23939	 -23.03382
 -92.53820	 -23.41852
 -92.81058	 -23.81716
 -93.05574	 -24.22805
 -93.27299	 -24.64945
 -93.46177	 -25.07960
 -93.62162	 -25.51669
 -93.75219	 -25.95889
 -93.85325	 -26.40436
 -93.92467	 -26.85124
 -93.96645	 -27.29767
 -93.97871	 -27.74179
 -93.96165	 -28.18177
 -93.91564	 -28.61577
 -93.84110	 -29.04198
 -93.73862	 -29.45864
 -93.60885	 -29.86400
 -93.45257	 -30.25638
 -93.27067	 -30.63414
 -93.06412	 -30.99568
 -92.83401	 -31.33950
 -92.58150	 -31.66413
 -92.30786	 -31.96821
 -92.01442	 -32.25043
 -91.70260	 -32.50958
 -91.37390	 -32.74455
 -91.02989	 -32.95430
 -90.67218	 -33.13791
 -90.30244	 -33.29456
 -89.92242	 -33.42352
 -89.53386	 -33.52418
 -89.13859	 -33.59605
 -88.73843	 -33.63873
 -88.33523	 -33.65195
 -87.93085	 -33.63556
 -87.52718	 -33.58952
 -87.12609	 -33.51389
 -86.72944	 -33.40889
 -86.33908	 -33.27480
 -85.95683	 -33.11207
 -85.58451	 -32.92122
 -85.22387	 -32.70291
 -84.87664	 -32.45790
 -84.54448	 -32.18704
 -84.22900	 -31.89131
 -83.93177	 -31.57178
 -83.65427	 -31.22961
 -83.39790	 -30.86605
 -83.16399	 -30.48245
 -82.95380	 -30.08023
 -82.76847	 -29.66090
 -82.60906	 -29.22602
 -82.47653	 -28.77725
 -82.37173	 -28.31627
 -82.29542	 -27.84484
 -82.24823	 -27.36475
 -82.23068	 -26.87784
 -82.24318	 -26.38598
 -82.28602	 -25.89106
 -82.35936	 -25.39499
 -82.46324	 -24.89969
 -82.59759	 -24.40708
 -82.76222	 -23.91908
 -82.95679	 -23.43758
 -83.18087	 -22.96447
 -83.43389	 -22.50159
 -83.71518	 -22.05075
 -84.02393	 -21.61373
 -84.35924	 -21.19221
 -84.72009	 -20.78787
 -85.10535	 -20.40227
 -85.51382	 -20.03693
 -85.94416	 -19.69328
 -86.39497	 -19.37264
 -86.86477	 -19.07627
 -87.35198	 -18.80531
 -87.85497	 -18.56081
 -88.37204	 -18.34369
 -88.90144	 -18.15478
 -89.44135	 -17.99479
 -89.98994	 -17.86430
 -90.54534	 -17.76379
 -91.10564	 -17.69360
 -91.66892	 -17.65395
 -92.23327	 -17.64495
 -92.79677	 -17.66658
 -93.35749	 -17.71869
 -93.91354	 -17.80101
 -94.46305	 -17.91317
 -95.00418	 -18.05466
 -95.53512	 -18.22486
 -96.05412	 -18.42306
 -96.55946	 -18.64841
 -97.04952	 -18.89998
 -97.52269	 -19.17673
 -97.97748	 -19.47753
 -98.41245	 -19.80115
 -98.82625	 -20.14630
 -99.21760	 -20.51159
 -99.58535	 -20.89555
 -99.92839	 -21.29667
 -100.24576	 -21.71336
 -100.53657	 -22.14396
 -100.80003	 -22.58679
 -101.03548	 -23.04012
 -101.24236	 -23.50216
 -101.42021	 -23.97113
 -101.56869	 -24.44519
 -101.68758	 -24.92251
 -101.77676	 -25.40123
 -101.83624	 -25.87950
 -101.86612	 -26.35547
 -101.86664	 -26.82730
 -101.83813	 -27.29317
 -101.78106	 -27.75129
 -101.69597	 -28.19987
 -101.58356	 -28.63721
 -101.44458	 -29.06160
 -101.27993	 -29.47142
 -101.09058	 -29.86508
 -100.87761	 -30.24107
 -100.64218	 -30.59795
 -100.38557	 -30.93433
 -100.10910	 -31.24893
 -99.81421	 -31.54053
 -99.50237	 -31.80803
 -99.17517	 -32.05038
 -98.83421	 -32.26666
 -98.48119	 -32.45606
 -98.11782	 -32.61785
 -97.74589	 -32.75142
 -97.36721	 -32.85627
 -96.98360	 -32.93203
 -96.59692	 -32.97841
 -96.20906	 -32.99527
 -95.82188	 -32.98257
 -95.43727	 -32.94040
 -95.05710	 -32.86895
 -94.68322	 -32.76854
 -94.31746	 -32.63960
 -93.96163	 -32.48269
 -93.61749	 -32.29844
 -93.28677	 -32.08765
 -92.97113	 -31.85117
 -92.67218	 -31.58998
 -92.39148	 -31.30517
 -92.13050	 -30.99791
 -91.89065	 -30.66946
 -91.67325	 -30.32117
 -91.47953	 -29.95446
 -91.31064	 -29.57086
 -91.16763	 -29.17193
 -91.05145	 -28.75931
 -90.96293	 -28.33471
 -90.90282	 -27.89987
 -90.87174	 -27.45658
 -90.87020	 -27.00669
 -90.89859	 -26.55204
 -90.95720	 -26.09453
 -91.04619	 -25.63605
 -91.16558	 -25.17853
 -91.31531	 -24.72386
 -91.49516	 -24.27395
 -91.70481	 -23.83070
 -91.94381	 -23.39596
 -92.21161	 -22.97159
 -92.50752	 -22.55937
 -92.83075	 -22.16106
 -93.18040	 -21.77837
 -93.55545	 -21.41294
 -93.95478	 -21.06634
 -94.37718	 -20.74008
 -94.82134	 -20.43559
 -95.28585	 -20.15419
 -95.76923	 -19.89714
 -96.26992	 -19.66557
 -96.78628	 -19.46054
 -97.31663	 -19.28297
 -97.85919	 -19.13371
 -98.41217	 -19.01344
 -98.97373	 -18.92278
 -99.54199	 -18.86219
 -100.11504	 -18.83202
 -100.69097	 -18.83250
 -101.26785	 -18.86373
 -101.84374	 -18.92570
 -102.41674	 -19.01825
 -102.98492	 -19.14113
 -103.54641	 -19.29395
 -104.09937	 -19.47619
 -104.64198	 -19.68725
 -105.17247	 -19.92638
 -105.68914	 -20.19276
 -106.19034	 -20.48542
 -106.67447	 -20.80333
 -107.14003	 -21.14535
 -107.58559	 -21.51024
 -108.00978	 -21.89669
 -108.41135	 -22.30330
 -108.78912	 -22.72861
 -109.14202	 -23.17109
 -109.46906	 -23.62913
 -109.76938	 -24.10109
 -110.04219	 -24.58527
 -110.28683	 -25.07994
 -110.50276	 -25.58331
 -110.68952	 -26.09360
 -110.84678	 -26.60896
 -110.97433	 -27.12757
 -111.07205	 -27.64758
 -111.13995	 -28.16715
 -111.17816	 -28.68442
 -111.18690	 -29.19756
 -111.16653	 -29.70477
 -111.11748	 -30.20426
 -111.04033	 -30.69426
 -110.93575	 -31.17306
 -110.80450	 -31.63899
 -110.64747	 -32.09040
 -110.46564	 -32.52574
 -110.26006	 -32.94349
 -110.03192	 -33.34222
 -109.78245	 -33.72055
 -109.51299	 -34.07719
 -109.22496	 -34.41095
 -108.91984	 -34.72069
 -108.59919	 -35.00540
 -108.26463	 -35.26415
 -107.91784	 -35.49611
 -107.56055	 -35.70057
 -107.19451	 -35.87690
 -106.82155	 -36.02461
 -106.44350	 -36.14332
 -106.06222	 -36.23275
 -105.67958	 -36.29274
 -105.29748	 -36.32327
 -104.91779	 -36.32440
 -104.54240	 -36.29635
 -104.17316	 -36.23943
 -103.81192	 -36.15407
 -103.46047	 -36.04083
 -103.12061	 -35.90038
 -102.79405	 -35.73348
 -102.48247	 -35.54102
 -102.18749	 -35.32398
 -101.91066	 -35.08345
 -101.65346	 -34.82062
 -101.41729	 -34.53676
 -101.20348	 -34.23323
 -101.01324	 -33.91146
 -100.84774	 -33.57298
 -100.70800	 -33.21937
 -100.59496	 -32.85227
 -100.50946	 -32.47340
 -100.45222	 -32.08449
 -100.42385	 -31.68735
 -100.42487	 -31.28380
 -100.45564	 -30.87571
 -100.51644	 -30.46495
 -100.60741	 -30.05343
 -100.72858	 -29.64303
 -100.87986	 -29.23565
 -101.06104	 -28.83320
 -101.27178	 -28.43755
 -101.51165	 -28.05054
 -101.78006	 -27.67401
 -102.07636	 -27.30973
 -102.39973	 -26.95945
 -102.74930	 -26.62485
 -103.12404	 -26.30757
 -103.52285	 -26.00916
 -103.94452	 -25.73113
 -104.38775	 -25.47488
 -104.85116	 -25.24174
 -105.33327	 -25.03296
 -105.83252	 -24.84968
 -106.34731	 -24.69295
 -106.87594	 -24.56369
 -107.41668	 -24.46275
 -107.96772	 -24.39083
 -108.52723	 -24.34855
 -109.09334	 -24.33638
 -109.66416	 -24.35467
 -110.23775	 -24.40368
 -110.81220	 -24.48351
 -111.38557	 -24.59415
 -111.95593	 -24.73547
 -112.52138	 -24.90722
 -113.08003	 -25.10900
 -113.63000	 -25.34033
 -114.16949	 -25.60058
 -114.69671	 -25.88903
 -115.20995	 -26.20483
 -115.70754	 -26.54704
 -116.18788	 -26.91461
 -116.64944	 -27.30638
 -117.09079	 -27.72112
 -117.51057	 -28.15751
 -117.90749	 -28.61414
 -118.28038	 -29.08953
 -118.62816	 -29.58214
 -118.94985	 -30.09035
 -119.24457	 -30.61252
 -119.51155	 -31.14691
 -119.75014	 -31.69180
 -119.95978	 -32.24539
 -120.14003	 -32.80589
 -120.29057	 -33.37144
 -120.41119	 -33.94023
 -120.50179	 -34.51039
 -120.56238	 -35.08008
 -120.59309	 -35.64746
 -120.59416	 -36.21071
 -120.56593	 -36.76801
 -120.50887	 -37.31758
 -120.42355	 -37.85769
 -120.31062	 -38.38660
 -120.17086	 -38.90267
 -120.00515	 -39.40428
 -119.81446	 -39.88987
 -119.59984	 -40.35793
 -119.36245	 -40.80704
 -119.10352	 -41.23584
 -118.82439	 -41.64305
 -118.52644	 -42.02746
 -118.21114	 -42.38797
 -117.88005	 -42.72355
 -117.53475	 -43.03328
 -117.17691	 -43.31632
 -116.80823	 -43.57195
 -116.43048	 -43.79956
 -116.04545	 -43.99863
 -115.65497	 -44.16876
 -115.26088	 -44.30969
 -114.86505	 -44.42123
 -114.46937	 -44.50334
 -114.07572	 -44.55610
 -113.68598	 -44.57968
 -113.30201	 -44.57440
 -112.92565	 -44.54068
 -112.55874	 -44.47907
 -112.20305	 -44.39023
 -111.86031	 -44.27492
 -111.53223	 -44.13403
 -111.22042	 -43.96854
 -110.92646	 -43.77954
 -110.65185	 -43.56823
 -110.39798	 -43.33589
 -110.16620	 -43.08388
 -109.95775	 -42.81367
 -109.77378	 -42.52677
 -109.61532	 -42.22478
 -109.48333	 -41.90937
 -109.37863	 -41.58226
 -109.30195	 -41.24520
 -109.25390	 -40.90001
 -109.23497	 -40.54852
 -109.24553	 -40.19261
 -109.28584	 -39.83415
 -109.35603	 -39.47505
 -109.45612	 -39.11720
 -109.58601	 -38.76251
 -109.74547	 -38.41285
 -109.93415	 -38.07010
 -110.15160	 -37.73608
 -110.39725	 -37.41262
 -110.67041	 -37.10148
 -110.97029	 -36.80437
 -111.29598	 -36.52297
 -111.64648	 -36.25888
 -112.02068	 -36.01365
 -112.41740	 -35.78875
 -112.83533	 -35.58557
 -113.27311	 -35.40543
 -113.72929	 -35.24953
 -114.20233	 -35.11903
 -114.69063	 -35.01494
 -115.19253	 -34.93821
 -115.70632	 -34.88965
 -116.23022	 -34.86998
 -116.76243	 -34.87981
 -117.30109	 -34.91963
 -117.84432	 -34.98980
 -118.39024	 -35.09058
 -118.93692	 -35.22211
 -119.48244	 -35.38438
 -120.02490	 -35.57729
 -120.56238	 -35.80060
 -121.09299	 -36.05395
 -121.61488	 -36.33687
 -122.12621	 -36.64877
 -122.62520	 -36.98892
 -123.11011	 -37.35652
 -123.57927	 -37.75063
 -124.03105	 -38.17021
 -124.46390	 -38.61412
 -124.87637	 -39.08113
 -125.26706	 -39.56991
 -125.63469	 -40.07907
 -125.97804	 -40.60711
 -126.29602	 -41.15248
 -126.58762	 -41.71355
 -126.85195	 -42.28866
 -127.08823	 -42.87608
 -127.29578	 -43.47403
 -127.47405	 -44.08071
 -127.62259	 -44.69430
 -127.74107	 -45.31294
 -127.82929	 -45.93477
 -127.88714	 -46.55792
 -127.91465	 -47.18054
 -127.91196	 -47.80075
 -127.87931	 -48.41673
 -127.81706	 -49.02665
 -127.72569	 -49.62873
 -127.60577	 -50.22122
 -127.45798	 -50.80241
 -127.28310	 -51.37063
 -127.08201	 -51.92428
 -126.85570	 -52.46180
 -126.60521	 -52.98171
 -126.33171	 -53.48258
 -126.03642	 -53.96308
 -125.72067	 -54.42193
 -125.38583	 -54.85794
 -125.03337	 -55.27002
 -124.66480	 -55.65715
 -124.28170	 -56.01841
 -123.88570	 -56.35297
 -123.47850	 -56.66013
 -123.06181	 -56.93925
 -122.63739	 -57.18983
 -122.20706	 -57.41145
 -121.77261	 -57.60382
 -121.33590	 -57.76676
 -120.89877	 -57.90020
 -120.46309	 -58.00419
 -120.03071	 -58.07888
 -119.60347	 -58.12455
 -119.18321	 -58.14160
 -118.77174	 -58.13054
 -118.37084	 -58.09200
 -117.98225	 -58.02670
 -117.60766	 -57.93551
 -117.24872	 -57.81938
 -116.90701	 -57.67938
 -116.58403	 -57.51667
 -116.28123	 -57.33252
 -115.99998	 -57.12829
 -115.74152	 -56.90542
 -115.50705	 -56.66544
 -115.29764	 -56.40995
 -115.11426	 -56.14062
 -114.95776	 -55.85918
 -114.82891	 -55.56741
 -114.72832	 -55.26714
 -114.65651	 -54.96023
 -114.61387	 -54.64858
 -114.60067	 -54.33410
 -114.61704	 -54.01872
 -114.66300	 -53.70436
 -114.73845	 -53.39294
 -114.84315	 -53.08638
 -114.97674	 -52.78656
 -115.13877	 -52.49533
 -115.32864	 -52.21451
 -115.54565	 -51.94588
 -115.78899	 -51.69116
 -116.05773	 -51.45203
 -116.35086	 -51.23006
 -116.66727	 -51.02681
 -117.00574	 -50.84371
 -117.36498	 -50.68216
 -117.74360	 -50.54342
 -118.14017	 -50.42870
 -118.55316	 -50.33911
 -118.98097	 -50.27565
 -119.42197	 -50.23922
 -119.87446	 -50.23063
 -120.33670	 -50.25056
 -120.80690	 -50.29961
 -121.28325	 -50.37824
 -121.76391	 -50.48682
 -122.24702	 -50.62559
 -122.73072	 -50.79468
 -123.21312	 -50.99412
 -123.69234	 -51.22379
 -124.16653	 -51.48348
 -124.63382	 -51.77286
 -125.09239	 -52.09148
 -125.54043	 -52.43878
 -125.97618	 -52.81409
 -126.39791	 -53.21662
 -126.80397	 -53.64548
 -127.19272	 -54.09968
 -127.56263	 -54.57812
 -127.91221	 -55.07960
 -128.24005	 -55.60286
 -128.54485	 -56.14650
 -128.82535	 -56.70909
 -129.08044	 -57.28907
 -129.30907	 -57.88487
 -129.51030	 -58.49481
 -129.68332	 -59.11716
 -129.82739	 -59.75017
 -129.94193	 -60.39201
 -130.02645	 -61.04085
 -130.08057	 -61.69481
 -130.10407	 -62.35201
 -130.09682	 -63.01054
 -130.05880	 -63.66850
 -129.99014	 -64.32400
 -129.89108	 -64.97516
 -129.76198	 -65.62012
 -129.60329	 -66.25706
 -129.41561	 -66.88418
 -129.19962	 -67.49973
 -128.95613	 -68.10202
 -128.68604	 -68.68941
 -128.39034	 -69.26032
 -128.07012	 -69.81325
 -127.72657	 -70.34675
 -127.36095	 -70.85947
 -126.97459	 -71.35014
 -126.56891	 -71.81756
 -126.14538	 -72.26065
 -125.70555	 -72.67839
 -125.25101	 -73.06988
 -124.78340	 -73.43431
 -124.30442	 -73.77098
 -123.81578	 -74.07927
 -123.31924	 -74.35870
 -122.81659	 -74.60886
 -122.30962	 -74.82948
 -121.80016	 -75.02039
 -121.29002	 -75.18151
 -120.78104	 -75.31288
 -120.27502	 -75.41468
 -119.77380	 -75.48715
 -119.27915	 -75.53067
 -118.79285	 -75.54573
 -118.31665	 -75.53291
 -117.85224	 -75.49293
 -117.40130	 -75.42657
 -116.96544	 -75.33476
 -116.54623	 -75.21849
 -116.14516	 -75.07888
 -115.76367	 -74.91714
 -115.40312	 -74.73456
 -115.06479	 -74.53252
 -114.74988	 -74.31249
 -114.45948	 -74.07603
 -114.19460	 -73.82474
 -113.95615	 -73.56032
 -113.74491	 -73.28451
 -113.56156	 -72.99912
 -113.40669	 -72.70599
 -113.28071	 -72.40700
 -113.18397	 -72.10407
 -113.11665	 -71.79914
 -113.07883	 -71.49414
 -113.07045	 -71.19103
 -113.09132	 -70.89176
 -113.14112	 -70.59825
 -113.21942	 -70.31241
 -113.32566	 -70.03611
 -113.45914	 -69.77118
 -113.61907	 -69.51940
 -113.80452	 -69.28248
 -114.01448	 -69.06209
 -114.24780	 -68.85980
 -114.50327	 -68.67711
 -114.77956	 -68.51544
 -115.07526	 -68.37611
 -115.38890	 -68.26034
 -115.71892	 -68.16926
 -116.06370	 -68.10388
 -116.42157	 -68.06511
 -116.79079	 -68.05375
 -117.16961	 -68.07048
 -117.55623	 -68.11588
 -117.94881	 -68.19040
 -118.34551	 -68.29437
 -118.74447	 -68.42802
 -119.14383	 -68.59145
 -119.54173	 -68.78465
 -119.93631	 -69.00749
 -120.32572	 -69.25974
 -120.70816	 -69.54105
 -121.08182	 -69.85095
 -121.44496	 -70.18887
 -121.79586	 -70.55415
 -122.13283	 -70.94600
 -122.45426	 -71.36354
 -122.75858	 -71.80582
 -123.04428	 -72.27175
 -123.30994	 -72.76018
 -123.55417	 -73.26988
 -123.77570	 -73.79950
 -123.97332	 -74.34766
 -124.14590	 -74.91288
 -124.29241	 -75.49362
 -124.41193	 -76.08826
 -124.50360	 -76.69515
 -124.56670	 -77.31258
 -124.60061	 -77.93878
 -124.60479	 -78.57196
 -124.57884	 -79.21029
 -124.52248	 -79.85191
 -124.43552	 -80.49496
 -124.31790	 -81.13754
 -124.16969	 -81.77777
 -123.99105	 -82.41378
 -123.78230	 -83.04368
 -123.54383	 -83.66564
 -123.27619	 -84.27783
 -122.98002	 -84.87847
 -122.65607	 -85.46582
 -122.30523	 -86.03819
 -121.92845	 -86.59394
 -121.52682	 -87.13151
 -121.10151	 -87.64940
 -120.65379	 -88.14621
 -120.18500	 -88.62059
 -119.69658	 -89.07130
 -119.19004	 -89.49720
 -118.66695	 -89.89724
 -118.12895	 -90.27047
 -117.57772	 -90.61604
 -117.01501	 -90.93323
 -116.44258	 -91.22142
 -115.86225	 -91.48009
 -115.27585	 -91.70885
 -114.68522	 -91.90743
 -114.09224	 -92.07565
 -113.49876	 -92.21348
 -112.90665	 -92.32097
 -112.31776	 -92.39830
 -111.73391	 -92.44578
 -111.15693	 -92.46380
 -110.58858	 -92.45287
 -110.03062	 -92.41361
 -109.48474	 -92.34675
 -108.95261	 -92.25312
 -108.43581	 -92.13363
 -107.93589	 -91.98930
 -107.45433	 -91.82125
 -106.99252	 -91.63068
 -106.55181	 -91.41886
 -106.13345	 -91.18717
 -105.73860	 -90.93704
 -105.36834	 -90.66998
 -105.02366	 -90.38758
 -104.70544	 -90.09146
 -104.41448	 -89.78332
 -104.15145	 -89.46491
 -103.91692	 -89.13801
 -103.71137	 -88.80444
 -103.53514	 -88.46607
 -103.38845	 -88.12475
 -103.27142	 -87.78240
 -103.18403	 -87.44092
 -103.12617	 -87.10220
 -103.09757	 -86.76815
 -103.09787	 -86.44064
 -103.12655	 -86.12155
 -103.18300	 -85.81270
 -103.26650	 -85.51587
 -103.37617	 -85.23280
 -103.51106	 -84.96519
 -103.67009	 -84.71465
 -103.85207	 -84.48274
 -104.05572	 -84.27091
 -104.27967	 -84.08056
 -104.52246	 -83.91297
 -104.78252	 -83.76934
 -105.05826	 -83.65076
 -105.34797	 -83.55819
 -105.64992	 -83.49252
 -105.96231	 -83.45448
 -106.28331	 -83.44470
 -106.61103	 -83.46369
 -106.94360	 -83.51183
 -107.27910	 -83.58938
 -107.61561	 -83.69647
 -107.95122	 -83.83311
 -108.28403	 -83.99920
 -108.61213	 -84.19449
 -108.93367	 -84.41863
 -109.24682	 -84.67116
 -109.54978	 -84.95149
 -109.84081	 -85.25893
 -110.11821	 -85.59268
 -110.38034	 -85.95185
 -110.62563	 -86.33543
 -110.85258	 -86.74235
 -111.05976	 -87.17142
 -111.24581	 -87.62138
 -111.40946	 -88.09090
 -111.54954	 -88.57856
 -111.66494	 -89.08290
 -111.75467	 -89.60236
 -111.81781	 -90.13536
 -111.85358	 -90.68026
 -111.86125	 -91.23536
 -111.84023	 -91.79892
 -111.79003	 -92.36920
 -111.71025	 -92.94440
 -111.60062	 -93.52270
 -111.46096	 -94.10229
 -111.29121	 -94.68132
 -111.09143	 -95.25797
 -110.86178	 -95.83039
 -110.60254	 -96.39676
 -110.31409	 -96.95528
 -109.99692	 -97.50417
 -109.65165	 -98.04167
 -109.27898	 -98.56607
 -108.87974	 -99.07569
 -108.45485	 -99.56893
 -108.00534	 -100.04421
 -107.53232	 -100.50003
 -107.03701	 -100.93497
 -106.52071	 -101.34768
 -105.98482	 -101.73687
 -105.43081	 -102.10137
 -104.86020	 -102.44009
 -104.27463	 -102.75203
 -103.67575	 -103.03631
 -103.06531	 -103.29214
 -102.44506	 -103.51885
 -101.81683	 -103.71588
 -101.18248	 -103.88279
 -100.54386	 -104.01925
 -99.90288	 -104.12506
 -99.26143	 -104.20014
 -98.62143	 -104.24451
 -97.98475	 -104.25834
 -97.35330	 -104.24191
 -96.72892	 -104.19560
 -96.11344	 -104.11994
 -95.50867	 -104.01554
 -94.91634	 -103.88314
 -94.33816	 -103.72359
 -93.77577	 -103.53784
 -93.23073	 -103.32693
 -92.70456	 -103.09201
 -92.19869	 -102.83431
 -91.71447	 -102.55515
 -91.25315	 -102.25594
 -90.81592	 -101.93815
 -90.40384	 -101.60332
 -90.01791	 -101.25307
 -89.65898	 -100.88905
 -89.32785	 -100.51299
 -89.02518	 -100.12663
 -88.75151	 -99.73178
 -88.50729	 -99.33027
 -88.29284	 -98.92395
 -88.10839	 -98.51468
 -87.95402	 -98.10435
 -87.82971	 -97.69485
 -87.73532	 -97.28805
 -87.67060	 -96.88583
 -87.63517	 -96.49003
 -87.62855	 -96.10250
 -87.65012	 -95.72501
 -87.69917	 -95.35933
 -87.77487	 -95.00718
 -87.87628	 -94.67020
 -88.00236	 -94.35000
 -88.15198	 -94.04811
 -88.32388	 -93.76598
 -88.51673	 -93.50499
 -88.72912	 -93.26643
 -88.95954	 -93.05151
 -89.20641	 -92.86131
 -89.46808	 -92.69685
 -89.74285	 -92.55901
 -90.02894	 -92.44857
 -90.32454	 -92.36619
 -90.62781	 -92.31243
 -90.93685	 -92.28771
 -91.24975	 -92.29232
 -91.56459	 -92.32645
 -91.87945	 -92.39015
 -92.19239	 -92.48336
 -92.50150	 -92.60586
 -92.80487	 -92.75736
 -93.10065	 -92.93741
 -93.38699	 -93.14545
 -93.66211	 -93.38081
 -93.92426	 -93.64271
 -94.17175	 -93.93026
 -94.40298	 -94.24246
 -94.61639	 -94.57823
 -94.81050	 -94.93637
 -94.98392	 -95.31562
 -95.13536	 -95.71462
 -95.26359	 -96.13195
 -95.36750	 -96.56610
 -95.44606	 -97.01552
 -95.49835	 -97.47859
 -95.52356	 -97.95363
 -95.52098	 -98.43894
 -95.49001	 -98.93277
 -95.43015	 -99.43334
 -95.34102	 -99.93884
 -95.22235	 -100.44746
 -95.07398	 -100.95737
 -94.89587	 -101.46673
 -94.68808	 -101.97370
 -94.45079	 -102.47646
 -94.18428	 -102.97320
 -93.88895	 -103.46213
 -93.56530	 -103.94148
 -93.21394	 -104.40952
 -92.83560	 -104.86457
 -92.43107	 -105.30497
 -92.00128	 -105.72914
 -91.54725	 -106.13552
 -91.07007	 -106.52265
 -90.57094	 -106.88912
 -90.05115	 -107.23358
 -89.51205	 -107.55479
 -88.95509	 -107.85158
 -88.38179	 -108.12285
 -87.79371	 -108.36763
 -87.19250	 -108.58501
 -86.57987	 -108.77421
 -85.95755	 -108.93454
 -85.32734	 -109.06543
 -84.69106	 -109.16641
 -84.05057	 -109.23715
 -83.40774	 -109.27739
 -82.76446	 -109.28704
 -82.12264	 -109.26610
 -81.48416	 -109.21469
 -80.85091	 -109.13306
 -80.22477	 -109.02158
 -79.60757	 -108.88074
 -79.00113	 -108.71112
 -78.40723	 -108.51346
 -77.82757	 -108.28858
 -77.26384	 -108.03741
 -76.71764	 -107.76100
 -76.19050	 -107.46049
 -75.68389	 -107.13711
 -75.19918	 -106.79221
 -74.73766	 -106.42718
 -74.30054	 -106.04352
 -73.88892	 -105.64280
 -73.50380	 -105.22664
 -73.14607	 -104.79675
 -72.81652	 -104.35485
 -72.51581	 -103.90274
 -72.24451	 -103.44225
 -72.00307	 -102.97522
 -71.79179	 -102.50355
 -71.61090	 -102.02912
 -71.46046	 -101.55384
 -71.34045	 -101.07961
 -71.25072	 -100.60834
 -71.19098	 -100.14190
 -71.16085	 -99.68215
 -71.15981	 -99.23093
 -71.18726	 -98.79003
 -71.24245	 -98.36121
 -71.32455	 -97.94618
 -71.43260	 -97.54657
 -71.56556	 -97.16399
 -71.72227	 -96.79994
 -71.90151	 -96.45586
 -72.10193	 -96.13313
 -72.32213	 -95.83301
 -72.56061	 -95.55669
 -72.81580	 -95.30525
 -73.08608	 -95.07969
 -73.36974	 -94.88088
 -73.66506	 -94.70960
 -73.97022	 -94.56651
 -74.28340	 -94.45215
 -74.60274	 -94.36696
 -74.92635	 -94.31124
 -75.25232	 -94.28518
 -75.57874	 -94.28885
 -75.90370	 -94.32220
 -76.22529	 -94.38503
 -76.54161	 -94.47707
 -76.85081	 -94.59787
 -77.15104	 -94.74692
 -77.44051	 -94.92355
 -77.71747	 -95.12701
 -77.98021	 -95.35640
 -78.22712	 -95.61077
 -78.45661	 -95.88902
 -78.66719	 -96.18998
 -78.85745	 -96.51239
 -79.02605	 -96.85489
 -79.17177	 -97.21605
 -79.29344	 -97.59436
 -79.39004	 -97.98827
 -79.46061	 -98.39614
 -79.50432	 -98.81628
 -79.52044	 -99.24698
 -79.50835	 -99.68647
 -79.46754	 -100.13295
 -79.39763	 -100.58459
 -79.29832	 -101.03956
 -79.16947	 -101.49601
 -79.01102	 -101.95208
 -78.82303	 -102.40593
 -78.60569	 -102.85571
 -78.35929	 -103.29960
 -78.08422	 -103.73580
 -77.78101	 -104.16253
 -77.45026	 -104.57807
 -77.09271	 -104.98072
 -76.70917	 -105.36884
 -76.30057	 -105.74082
 -75.86793	 -106.09515
 -75.41237	 -106.43034
 -74.93507	 -106.74501
 -74.43732	 -107.03782
 -73.92048	 -107.30753
 -73.38600	 -107.55299
 -72.83538	 -107.77312
 -72.27019	 -107.96694
 -71.69205	 -108.13358
 -71.10267	 -108.27224
 -70.50377	 -108.38226
 -69.89712	 -108.46306
 -69.28454	 -108.51418
 -68.66787	 -108.53529
 -68.04895	 -108.52613
 -67.42968	 -108.48661
 -66.81193	 -108.41671
 -66.19757	 -108.31655
 -65.58850	 -108.18637
 -64.98657	 -108.02653
 -64.39361	 -107.83749
 -63.81143	 -107.61984
 -63.24180	 -107.37428
 -62.68645	 -107.10164
 -62.14705	 -106.80282
 -61.62521	 -106.47885
 -61.12247	 -106.13088
 -60.64031	 -105.76012
 -60.18012	 -105.36789
 -59.74320	 -104.95561
 -59.33077	 -104.52477
 -58.94395	 -104.07692
 -58.58375	 -103.61371
 -58.25108	 -103.13682
 -57.94674	 -102.64802
 -57.67142	 -102.14910
 -57.42568	 -101.64190
 -57.20997	 -101.12830
 -57.02463	 -100.61018
 -56.86987	 -100.08946
 -56.74576	 -99.56807
 -56.65227	 -99.04792
 -56.58925	 -98.53094
 -56.55641	 -98.01901
 -56.55335	 -97.51403
 -56.57955	 -97.01783
 -56.63439	 -96.53222
 -56.71710	 -96.05897
 -56.82685	 -95.59979
 -56.96266	 -95.15634
 -57.12346	 -94.73020
 -57.30811	 -94.32289
 -57.51533	 -93.93585
 -57.74380	 -93.57043
 -57.99208	 -93.22791
 -58.25868	 -92.90946
 -58.54201	 -92.61616
 -58.84045	 -92.34899
 -59.15231	 -92.10881
 -59.47582	 -91.89639
 -59.80921	 -91.71239
 -60.15065	 -91.55732
 -60.49828	 -91.43163
 -60.85022	 -91.33560
 -61.20458	 -91.26941
 -61.55945	 -91.23314
 -61.91294	 -91.22672
 -62.26314	 -91.24996
 -62.60817	 -91.30259
 -62.94619	 -91.38416
 -63.27537	 -91.49416
 -63.59391	 -91.63194
 -63.90008	 -91.79673
 -64.19218	 -91.98767
 -64.46859	 -92.20379
 -64.72773	 -92.44401
 -64.96811	 -92.70717
 -65.18831	 -92.99200
 -65.38701	 -93.29716
 -65.56295	 -93.62122
 -65.71499	 -93.96268
 -65.84208	 -94.31998
 -65.94325	 -94.69149
 -66.01766	 -95.07551
 -66.06458	 -95.47033
 -66.08339	 -95.87416
 -66.07355	 -96.28521
 -66.03468	 -96.70164
 -65.96648	 -97.12160
 -65.86880	 -97.54324
 -65.74157	 -97.96468
 -65.58486	 -98.38407
 -65.39885	 -98.79954
 -65.18384	 -99.20927
 -64.94021	 -99.61145
 -64.66850	 -100.00428
 -64.36932	 -100.38603
 -64.04341	 -100.75500
 -63.69159	 -101.10953
 -63.31480	 -101.44802
 -62.91407	 -101.76894
 -62.49050	 -102.07082
 -62.04532	 -102.35227
 -61.57981	 -102.61195
 -61.09533	 -102.84862
 -60.59334	 -103.06115
 -60.07535	 -103.24845
 -59.54292	 -103.40955
 -58.99770	 -103.54360
 -58.44136	 -103.64980
 -57.87564	 -103.72750
 -57.30232	 -103.77613
 -56.72319	 -103.79525
 -56.14009	 -103.78450
 -55.55486	 -103.74368
 -54.96939	 -103.67265
 -54.38553	 -103.57144
 -53.80517	 -103.44015
 -53.23017	 -103.27903
 -52.66237	 -103.08843
 -52.10360	 -102.86882
 -51.55567	 -102.62078
 -51.02033	 -102.34501
 -50.49930	 -102.04232
 -49.99425	 -101.71363
 -49.50678	 -101.35995
 -49.03844	 -100.98242
 -48.59069	 -100.58224
 -48.16494	 -100.16074
 -47.76248	 -99.71932
 -47.38453	 -99.25945
 -47.03222	 -98.78271
 -46.70657	 -98.29073
 -46.40848	 -97.78519
 -46.13878	 -97.26785
 -45.89814	 -96.74051
 -45.68714	 -96.20502
 -45.50624	 -95.66325
 -45.35577	 -95.11710
 -45.23595	 -94.56849
 -45.14686	 -94.01936
 -45.08848	 -93.47163
 -45.06063	 -92.92724
 -45.06304	 -92.38809
 -45.09530	 -91.85606
 -45.15690	 -91.33303
 -45.24718	 -90.82080
 -45.36540	 -90.32115
 -45.51068	 -89.83580
 -45.68206	 -89.36642
 -45.87846	 -88.91458
 -46.09870	 -88.48183
 -46.34152	 -88.06959
 -46.60556	 -87.67922
 -46.88938	 -87.31200
 -47.19147	 -86.96909
 -47.51025	 -86.65156
 -47.84406	 -86.36040
 -48.19122	 -86.09646
 -48.54995	 -85.86049
 -48.91848	 -85.65314
 -49.29496	 -85.47493
 -49.67753	 -85.32627
 -50.06433	 -85.20745
 -50.45345	 -85.11865
 -50.84299	 -85.05991
 -51.23105	 -85.03117
 -51.61576	 -85.03224
 -51.99522	 -85.06281
 -52.36761	 -85.12246
 -52.73109	 -85.21066
 -53.08389	 -85.32675
 -53.42428	 -85.46997
 -53.75057	 -85.63946
 -54.06114	 -85.83424
 -54.35443	 -86.05323
 -54.62895	 -86.29528
 -54.88330	 -86.55912
 -55.11614	 -86.84341
 -55.32624	 -87.14673
 -55.51245	 -87.46757
 -55.67371	 -87.80439
 -55.80908	 -88.15554
 -55.91771	 -88.51934
 -55.99886	 -88.89407
 -56.05191	 -89.27795
 -56.07633	 -89.66918
 -56.07174	 -90.06593
 -56.03783	 -90.46633
 -55.97445	 -90.86853
 -55.88154	 -91.27065
 -55.75916	 -91.67083
 -55.60749	 -92.06720
 -55.42683	 -92.45793
 -55.21758	 -92.84120
 -54.98026	 -93.21521
 -54.71550	 -93.57823
 -54.42404	 -93.92853
 -54.10670	 -94.26446
 -53.76444	 -94.58442
 -53.39829	 -94.88687
 -53.00936	 -95.17034
 -52.59888	 -95.43342
 -52.16815	 -95.67480
 -51.71854	 -95.89324
 -51.25150	 -96.08758
 -50.76855	 -96.25677
 -50.27127	 -96.39983
 -49.76130	 -96.51590
 -49.24034	 -96.60421
 -48.71011	 -96.66411
 -48.17239	 -96.69503
 -47.62899	 -96.69655
 -47.08173	 -96.66832
 -46.53247	 -96.61013
 -45.98307	 -96.52188
 -45.43539	 -96.40357
 -44.89132	 -96.25534
 -44.35269	 -96.07742
 -43.82137	 -95.87019
 -43.29916	 -95.63410
 -42.78786	 -95.36976
 -42.28921	 -95.07785
 -41.80494	 -94.75920
 -41.33670	 -94.41470
 -40.88608	 -94.04540
 -40.45462	 -93.65240
 -40.04379	 -93.23692
 -39.65497	 -92.80029
 -39.28947	 -92.34389
 -38.94849	 -91.86920
 -38.63317	 -91.37779
 -38.34451	 -90.87128
 -38.08343	 -90.35137
 -37.85074	 -89.81980
 -37.64712	 -89.27837
 -37.47316	 -88.72893
 -37.32931	 -88.17334
 -37.21591	 -87.61353
 -37.13317	 -87.05140
 -37.08118	 -86.48889
 -37.05990	 -85.92793
 -37.06918	 -85.37046
 -37.10873	 -84.81840
 -37.17814	 -84.27362
 -37.27690	 -83.73801
 -37.40435	 -83.21338
 -37.55973	 -82.70151
 -37.74218	 -82.20414
 -37.95070	 -81.72291
 -38.18422	 -81.25944
 -38.44156	 -80.81524
 -38.72142	 -80.39177
 -39.02246	 -79.99037
 -39.34321	 -79.61231
 -39.68216	 -79.25878
 -40.03771	 -78.93083
 -40.40821	 -78.62943
 -40.79194	 -78.35545
 -41.18713	 -78.10962
 -41.59199	 -77.89258
 -42.00468	 -77.70486
 -42.42333	 -77.54684
 -42.84606	 -77.41881
 -43.27096	 -77.32092
 -43.69615	 -77.25324
 -44.11972	 -77.21566
 -44.53978	 -77.20800
 -44.95447	 -77.22994
 -45.36194	 -77.28105
 -45.76038	 -77.36078
 -46.14801	 -77.46848
 -46.52311	 -77.60337
 -46.88400	 -77.76458
 -47.22907	 -77.95114
 -47.55677	 -78.16197
 -47.86561	 -78.39590
 -48.15421	 -78.65167
 -48.42122	 -78.92794
 -48.66544	 -79.22328
 -48.88570	 -79.53620
 -49.08098	 -79.86513
 -49.25032	 -80.20845
 -49.39289	 -80.56448
 -49.50795	 -80.93148
 -49.59488	 -81.30769
 -49.65316	 -81.69131
 -49.68241	 -82.08049
 -49.68233	 -82.47339
 -49.65275	 -82.86814
 -49.59364	 -83.26288
 -49.50506	 -83.65572
 -49.38718	 -84.04482
 -49.24031	 -84.42832
 -49.06485	 -84.80441
 -48.86133	 -85.17129
 -48.63039	 -85.52721
 -48.37275	 -85.87047
 -48.08927	 -86.19939
 -47.78089	 -86.51238
 -47.44865	 -86.80789
 -47.09368	 -87.08445
 -46.71721	 -87.34066
 -46.32054	 -87.57520
 -45.90506	 -87.78683
 -45.47222	 -87.97440
 -45.02356	 -88.13685
 -44.56065	 -88.27322
 -44.08515	 -88.38265
 -43.59875	 -88.46438
 -43.10318	 -88.51775
 -42.60024	 -88.54222
 -42.09172	 -88.53736
 -41.57947	 -88.50284
 -41.06532	 -88.43844
 -40.55115	 -88.34409
 -40.03882	 -88.21980
 -39.53020	 -88.06570
 -39.02714	 -87.88205
 -38.53148	 -87.66921
 -38.04503	 -87.42767
 -37.56957	 -87.15801
 -37.10686	 -86.86096
 -36.65860	 -86.53731
 -36.22642	 -86.18799
 -35.81194	 -85.81402
 -35.41666	 -85.41654
 -35.04205	 -84.99674
 -34.68950	 -84.55596
 -34.36028	 -84.09558
 -34.05561	 -83.61708
 -33.77661	 -83.12203
 -33.52428	 -82.61204
 -33.29953	 -82.08881
 -33.10317	 -81.55407
 -32.93589	 -81.00964
 -32.79825	 -80.45735
 -32.69071	 -79.89907
 -32.61361	 -79.33671
 -32.56716	 -78.77218
 -32.55144	 -78.20742
 -32.56642	 -77.64437
 -32.61194	 -77.08496
 -32.68772	 -76.53110
 -32.79334	 -75.98469
 -32.92827	 -75.44759
 -33.09188	 -74.92163
 -33.28338	 -74.40860
 -33.50192	 -73.91023
 -33.74649	 -73.42817
 -34.01601	 -72.96403
 -34.30929	 -72.51935
 -34.62504	 -72.09555
 -34.96189	 -71.69401
 -35.31838	 -71.31598
 -35.69298	 -70.96264
 -36.08409	 -70.63506
 -36.49003	 -70.33420
 -36.90908	 -70.06092
 -37.33949	 -69.81594
 -37.77942	 -69.59992
 -38.22705	 -69.41334
 -38.68048	 -69.25660
 -39.13785	 -69.12998
 -39.59723	 -69.03363
 -40.05674	 -68.96758
 -40.51447	 -68.93173
 -40.96852	 -68.92589
 -41.41704	 -68.94972
 -41.85818	 -69.00278
 -42.29013	 -69.08453
 -42.71111	 -69.19428
 -43.11942	 -69.33126
 -43.51337	 -69.49460
 -43.89137	 -69.68331
 -44.25186	 -69.89630
 -44.59338	 -70.13240
 -44.91454	 -70.39035
 -45.21402	 -70.66881
 -45.49059	 -70.96634
 -45.74313	 -71.28145
 -45.97060	 -71.61257
 -46.17207	 -71.95809
 -46.34670	 -72.31631
 -46.49376	 -72.68551
 -46.61264	 -73.06393
 -46.70284	 -73.44975
 -46.76396	 -73.84116
 -46.79572	 -74.23629
 -46.79797	 -74.63328
 -46.77065	 -75.03027
 -46.71384	 -75.42539
 -46.62773	 -75.81677
 -46.51261	 -76.20258
 -46.36891	 -76.58099
 -46.19715	 -76.95022
 -45.99796	 -77.30850
 -45.77210	 -77.65413
 -45.52040	 -77.98544
 -45.24383	 -78.30084
 -44.94343	 -78.59878
 -44.62033	 -78.87779
 -44.27577	 -79.13647
 -43.91106	 -79.37350
 -43.52760	 -79.58764
 -43.12684	 -79.77774
 -42.71032	 -79.94275
 -42.27964	 -80.08171
 -41.83644	 -80.19377
 -41.38244	 -80.27816
 -40.91937	 -80.33425
 -40.44902	 -80.36149
 -39.97320	 -80.35946
 -39.49374	 -80.32784
 -39.01252	 -80.26643
 -38.53137	 -80.17515
 -38.05219	 -80.05402
 -37.57681	 -79.90320
 -37.10711	 -79.72294
 -36.64492	 -79.51362
 -36.19204	 -79.27572
 -35.75025	 -79.00986
 -35.32129	 -78.71675
 -34.90687	 -78.39720
 -34.50861	 -78.05214
 -34.12810	 -77.68260
 -33.76687	 -77.28970
 -33.42636	 -76.87468
 -33.10793	 -76.43884
 -32.81288	 -75.98358
 -32.54241	 -75.51038
 -32.29761	 -75.02080
 -32.07950	 -74.51647
 -31.88897	 -73.99906
 -31.72682	 -73.47032
 -31.59374	 -72.93205
 -31.49028	 -72.38609
 -31.41690	 -71.83430
 -31.37394	 -71.27859
 -31.36159	 -70.72087
 -31.37995	 -70.16307
 -31.42897	 -69.60714
 -31.50850	 -69.05499
 -31.61824	 -68.50854
 -31.75778	 -67.96969
 -31.92659	 -67.44031
 -32.12402	 -66.92221
 -32.34931	 -66.41719
 -32.60157	 -65.92698
 -32.87981	 -65.45323
 -33.18293	 -64.99755
 -33.50975	 -64.56148
 -33.85897	 -64.14645
 -34.22921	 -63.75382
 -34.61900	 -63.38487
 -35.02681	 -63.04075
 -35.45102	 -62.72255
 -35.88996	 -62.43121
 -36.34190	 -62.16758
 -36.80506	 -61.93242
 -37.27761	 -61.72633
 -37.75772	 -61.54982
 -38.24350	 -61.40327
 -38.73305	 -61.28695
 -39.22446	 -61.20101
 -39.71583	 -61.14546
 -40.20526	 -61.12020
 -40.69085	 -61.12502
 -41.17073	 -61.15959
 -41.64306	 -61.22344
 -42.10603	 -61.31601
 -42.55787	 -61.43663
 -42.99687	 -61.58452
 -43.42137	 -61.75876
 -43.82975	 -61.95839
 -44.22048	 -62.18230
 -44.59210	 -62.42932
 -44.94322	 -62.69818
 -45.27254	 -62.98753
 -45.57885	 -63.29593
 -45.86102	 -63.62189
 -46.11801	 -63.96385
 -46.34892	 -64.32016
 -46.55291	 -64.68916
 -46.72926	 -65.06913
 -46.87737	 -65.45828
 -46.99673	 -65.85482
 -47.08697	 -66.25692
 -47.14781	 -66.66274
 -47.17909	 -67.07041
 -47.18079	 -67.47806
 -47.15297	 -67.88384
 -47.09582	 -68.28588
 -47.00965	 -68.68235
 -46.89489	 -69.07142
 -46.75206	 -69.45130
 -46.58180	 -69.82026
 -46.38487	 -70.17656
 -46.16212	 -70.51857
 -45.91451	 -70.84467
 -45.64308	 -71.15333
 -45.34898	 -71.44306
 -45.03345	 -71.71249
 -44.69781	 -71.96027
 -44.34345	 -72.18520
 -43.97184	 -72.38610
 -43.58454	 -72.56195
 -43.18313	 -72.71177
 -42.76927	 -72.83472
 -42.34469	 -72.93006
 -41.91112	 -72.99712
 -41.47035	 -73.03540
 -41.02420	 -73.04446
 -40.57452	 -73.02399
 -40.12316	 -72.97382
 -39.67199	 -72.89385
 -39.22288	 -72.78413
 -38.77769	 -72.64482
 -38.33827	 -72.47618
 -37.90646	 -72.27860
 -37.48406	 -72.05258
 -37.07285	 -71.79873
 -36.67456	 -71.51778
 -36.29088	 -71.21054
 -35.92345	 -70.87796
 -35.57384	 -70.52106
 -35.24356	 -70.14099
 -34.93405	 -69.73897
 -34.64667	 -69.31631
 -34.38271	 -68.87442
 -34.14333	 -68.41478
 -33.92965	 -67.93894
 -33.74266	 -67.44853
 -33.58325	 -66.94523
 -33.45221	 -66.43078
 -33.35020	 -65.90699
 -33.27780	 -65.37567
 -33.23545	 -64.83870
 -33.22346	 -64.29797
 -33.24206	 -63.75541
 -33.29130	 -63.21292
 -33.37116	 -62.67245
 -33.48146	 -62.13592
 -33.62192	 -61.60524
 -33.79212	 -61.08231
 -33.99153	 -60.56898
 -34.21949	 -60.06708
 -34.47525	 -59.57840
 -34.75790	 -59.10465
 -35.06647	 -58.64752
 -35.39985	 -58.20859
 -35.75684	 -57.78940
 -36.13615	 -57.39140
 -36.53640	 -57.01593
 -36.95611	 -56.66427
 -37.39374	 -56.33759
 -37.84767	 -56.03695
 -38.31623	 -55.76331
 -38.79767	 -55.51752
 -39.29021	 -55.30032
 -39.79203	 -55.11231
 -40.30126	 -54.95400
 -40.81601	 -54.82578
 -41.33439	 -54.72789
 -41.85449	 -54.66047
 -42.37438	 -54.62354
 -42.89216	 -54.61699
 -43.40594	 -54.64060
 -43.91385	 -54.69401
 -44.41403	 -54.77677
 -44.90469	 -54.88829
 -45.38404	 -55.02790
 -45.85039	 -55.19480
 -46.30206	 -55.38808
 -46.73746	 -55.60675
 -47.15505	 -55.84970
 -47.55339	 -56.11576
 -47.93108	 -56.40363
 -48.28684	 -56.71198
 -48.61945	 -57.03936
 -48.92780	 -57.38427
 -49.21088	 -57.74514
 -49.46776	 -58.12034
 -49.69763	 -58.50819
 -49.89977	 -58.90697
 -50.07360	 -59.31490
 -50.21862	 -59.73020
 -50.33445	 -60.15104
 -50.42083	 -60.57556
 -50.47761	 -61.00192
 -50.50475	 -61.42824
 -50.50234	 -61.85268
 -50.47058	 -62.27337
 -50.40977	 -62.68849
 -50.32035	 -63.09621
 -50.20284	 -63.49475
 -50.05789	 -63.88237
 -49.88626	 -64.25735
 -49.68880	 -64.61805
 -49.46647	 -64.96286
 -49.22032	 -65.29024
 -48.95152	 -65.59874
 -48.66129	 -65.88694
 -48.35096	 -66.15354
 -48.02194	 -66.39729
 -47.67569	 -66.61707
 -47.31377	 -66.81182
 -46.93778	 -66.98059
 -46.54939	 -67.12253
 -46.15031	 -67.23690
 -45.74230	 -67.32305
 -45.32716	 -67.38047
 -44.90670	 -67.40873
 -44.48277	 -67.40754
 -44.05724	 -67.37672
 -43.63198	 -67.31619
 -43.20885	 -67.22600
 -42.78972	 -67.10631
 -42.37646	 -66.95742
 -41.97088	 -66.77970
 -41.57480	 -66.57368
 -41.18998	 -66.33996
 -40.81817	 -66.07929
 -40.46103	 -65.79249
 -40.12021	 -65.48052
 -39.79727	 -65.14440
 -39.49371	 -64.78529
 -39.21096	 -64.40442
 -38.95038	 -64.00310
 -38.71323	 -63.58274
 -38.50069	 -63.14482
 -38.31384	 -62.69091
 -38.15368	 -62.22262
 -38.02108	 -61.74164
 -37.91681	 -61.24971
 -37.84155	 -60.74862
 -37.79585	 -60.24019
 -37.78015	 -59.72630
 -37.79475	 -59.20883
 -37.83986	 -58.68968
 -37.91556	 -58.17079
 -38.02179	 -57.65407
 -38.15838	 -57.14144
 -38.32505	 -56.63481
 -38.52138	 -56.13607
 -38.74683	 -55.64707
 -39.00075	 -55.16964
 -39.28237	 -54.70555
 -39.59081	 -54.25653
 -39.92507	 -53.82424
 -40.28405	 -53.41028
 -40.66656	 -53.01618
 -41.07130	 -52.64338
 -41.49688	 -52.29325
 -41.94183	 -51.96704
 -42.40461	 -51.66592
 -42.88359	 -51.39097
 -43.37708	 -51.14314
 -43.88336	 -50.92327
 -44.40062	 -50.73211
 -44.92703	 -50.57026
 -45.46074	 -50.43823
 -45.99984	 -50.33639
 -46.54242	 -50.26499
 -47.08658	 -50.22417
 -47.63039	 -50.21393
 -48.17193	 -50.23416
 -48.70931	 -50.28463
 -49.24065	 -50.36498
 -49.76411	 -50.47474
 -50.27786	 -50.61333
 -50.78015	 -50.78005
 -51.26925	 -50.97410
 -51.74351	 -51.19456
 -52.20132	 -51.44043
 -52.64117	 -51.71059
 -53.06160	 -52.00386
 -53.46123	 -52.31894
 -53.83877	 -52.65449
 -54.19302	 -53.00904
 -54.52289	 -53.38110
 -54.82734	 -53.76910
 -55.10549	 -54.17140
 -55.35651	 -54.58632
 -55.57971	 -55.01213
 -55.77450	 -55.44707
 -55.94039	 -55.88934
 -56.07701	 -56.33713
 -56.18412	 -56.78858
 -56.26156	 -57.24184
 -56.30931	 -57.69507
 -56.32745	 -58.14639
 -56.31620	 -58.59397
 -56.27585	 -59.03598
 -56.20685	 -59.47060
 -56.10972	 -59.89606
 -55.98512	 -60.31062
 -55.83380	 -60.71256
 -55.65662	 -61.10026
 -55.45455	 -61.47210
 -55.22862	 -61.82656
 -54.98001	 -62.16216
 -54.70995	 -62.47753
 -54.41976	 -62.77133
 -54.11085	 -63.04235
 -53.78470	 -63.28945
 -53.44286	 -63.51156
 -53.08693	 -63.70776
 -52.71860	 -63.87719
 -52.33957	 -64.01910
 -51.95161	 -64.13287
 -51.55652	 -64.21797
 -51.15613	 -64.27399
 -50.75229	 -64.30063
 -50.34687	 -64.29772
 -49.94173	 -64.26519
 -49.53877	 -64.20311
 -49.13985	 -64.11163
 -48.74682	 -63.99105
 -48.36152	 -63.84177
 -47.98576	 -63.66431
 -47.62131	 -63.45930
 -47.26990	 -63.22747
 -46.93321	 -62.96969
 -46.61287	 -62.68689
 -46.31044	 -62.38013
 -46.02742	 -62.05055
 -45.76523	 -61.69940
 -45.52521	 -61.32800
 -45.30862	 -60.93776
 -45.11664	 -60.53018
 -44.95032	 -60.10680
 -44.81066	 -59.66925
 -44.69851	 -59.21923
 -44.61466	 -58.75846
 -44.55974	 -58.28874
 -44.53430	 -57.81188
 -44.53878	 -57.32975
 -44.57348	 -56.84423
 -44.63858	 -56.35722
 -44.73416	 -55.87063
 -44.86016	 -55.38638
 -45.01641	 -54.90639
 -45.20262	 -54.43254
 -45.41836	 -53.96671
 -45.66311	 -53.51076
 -45.93620	 -53.06650
 -46.23687	 -52.63570
 -46.56424	 -52.22008
 -46.91732	 -51.82129
 -47.29500	 -51.44094
 -47.69610	 -51.08055
 -48.11932	 -50.74155
 -48.56328	 -50.42531
 -49.02650	 -50.13310
 -49.50744	 -49.86607
 -50.00449	 -49.62530
 -50.51594	 -49.41175
 -51.04008	 -49.22627
 -51.57509	 -49.06959
 -52.11915	 -48.94233
 -52.67038	 -48.84498
 -53.22690	 -48.77794
 -53.78677	 -48.74144
 -54.34809	 -48.73562
 -54.90893	 -48.76048
 -55.46736	 -48.81592
 -56.02147	 -48.90168
 -56.56940	 -49.01742
 -57.10927	 -49.16266
 -57.63928	 -49.33680
 -58.15765	 -49.53914
 -58.66267	 -49.76887
 -59.15266	 -50.02506
 -59.62604	 -50.30671
 -60.08127	 -50.61269
 -60.51690	 -50.94179
 -60.93156	 -51.29274
 -61.32396	 -51.66414
 -61.69291	 -52.05456
 -62.03731	 -52.46248
 -62.35614	 -52.88632
 -62.64852	 -53.32444
 -62.91364	 -53.77516
 -63.15080	 -54.23676
 -63.35942	 -54.70746
 -63.53904	 -55.18547
 -63.68928	 -55.66897
 -63.80991	 -56.15612
 -63.90077	 -56.64507
 -63.96186	 -57.13397
 -63.99327	 -57.62097
 -63.99519	 -58.10423
 -63.96795	 -58.58193
 -63.91198	 -59.05227
 -63.82782	 -59.51347
 -63.71612	 -59.96381
 -63.57762	 -60.40158
 -63.41319	 -60.82515
 -63.22379	 -61.23292
 -63.01046	 -61.62338
 -62.77437	 -61.99505
 -62.51673	 -62.34655
 -62.23889	 -62.67657
 -61.94224	 -62.98388
 -61.62825	 -63.26735
 -61.29848	 -63.52592
 -60.95453	 -63.75866
 -60.59808	 -63.96471
 -60.23084	 -64.14333
 -59.85458	 -64.29388
 -59.47110	 -64.41586
 -59.08223	 -64.50883
 -58.68982	 -64.57252
 -58.29576	 -64.60674
 -57.90192	 -64.61144
 -57.51018	 -64.58666
 -57.12242	 -64.53259
 -56.74051	 -64.44952
 -56.36628	 -64.33785
 -56.00154	 -64.19813
 -55.64807	 -64.03097
 -55.30761	 -63.83713
 -54.98184	 -63.61747
 -54.67238	 -63.37294
 -54.38080	 -63.10461
 -54.10860	 -62.81364
 -53.85718	 -62.50126
 -53.62790	 -62.16883
 -53.42200	 -61.81775
 -53.24064	 -61.44952
 -53.08488	 -61.06570
 -52.95570	 -60.66793
 -52.85396	 -60.25789
 -52.78040	 -59.83732
 -52.73567	 -59.40801
 -52.72030	 -58.97177
 -52.73472	 -58.53046
 -52.77920	 -58.08596
 -52.85394	 -57.64017
 -52.95899	 -57.19498
 -53.09430	 -56.75230
 -53.25968	 -56.31403
 -53.45484	 -55.88205
 -53.67935	 -55.45824
 -53.93267	 -55.04443
 -54.21416	 -54.64241
 -54.52304	 -54.25396
 -54.85845	 -53.88078
 -55.21938	 -53.52451
 -55.60476	 -53.18674
 -56.01339	 -52.86900
 -56.44399	 -52.57271
 -56.89518	 -52.29924
 -57.36549	 -52.04983
 -57.85340	 -51.82567
 -58.35729	 -51.62781
 -58.87547	 -51.45723
 -59.40622	 -51.31477
 -59.94774	 -51.20118
 -60.49820	 -51.11707
 -61.05574	 -51.06295
 -61.61845	 -51.03920
 -62.18442	 -51.04608
 -62.75172	 -51.08374
 -63.31842	 -51.15217
 -63.88260	 -51.25127
 -64.44234	 -51.38080
 -64.99575	 -51.54041
 -65.54097	 -51.72961
 -66.07617	 -51.94782
 -66.59958	 -52.19433
 -67.10945	 -52.46832
 -67.60413	 -52.76887
 -68.08200	 -53.09494
 -68.54153	 -53.44542
 -68.98127	 -53.81910
 -69.39984	 -54.21466
 -69.79595	 -54.63072
 -70.16840	 -55.06584
 -70.51609	 -55.51847
 -70.83803	 -55.98705
 -71.13331	 -56.46991
 -71.40114	 -56.96537
 -71.64082	 -57.47169
 -71.85180	 -57.98710
 -72.03359	 -58.50981
 -72.18585	 -59.03798
 -72.30833	 -59.56979
 -72.40091	 -60.10337
 -72.46357	 -60.63690
 -72.49641	 -61.16851
 -72.49964	 -61.69638
 -72.47358	 -62.21870
 -72.41867	 -62.73366
 -72.33545	 -63.23951
 -72.22456	 -63.73453
 -72.08675	 -64.21702
 -71.92289	 -64.68536
 -71.73392	 -65.13797
 -71.52088	 -65.57333
 -71.28493	 -65.98999
 -71.02728	 -66.38656
 -70.74926	 -66.76175
 -70.45224	 -67.11432
 -70.13771	 -67.44315
 -69.80720	 -67.74719
 -69.46230	 -68.02548
 -69.10467	 -68.27720
 -68.73603	 -68.50158
 -68.35814	 -68.69799
 -67.97279	 -68.86591
 -67.58181	 -69.00492
 -67.18705	 -69.11471
 -66.79039	 -69.19512
 -66.39370	 -69.24606
 -65.99888	 -69.26760
 -65.60781	 -69.25990
 -65.22235	 -69.22326
 -64.84435	 -69.15809
 -64.47563	 -69.06490
 -64.11798	 -68.94435
 -63.77314	 -68.79717
 -63.44281	 -68.62424
 -63.12861	 -68.42652
 -62.83212	 -68.20507
 -62.55484	 -67.96106
 -62.29820	 -67.69576
 -62.06353	 -67.41050
 -61.85208	 -67.10672
 -61.66503	 -66.78593
 -61.50343	 -66.44969
 -61.36824	 -66.09965
 -61.26032	 -65.73750
 -61.18041	 -65.36499
 -61.12915	 -64.98391
 -61.10706	 -64.59609
 -61.11453	 -64.20338
 -61.15187	 -63.80765
 -61.21923	 -63.41080
 -61.31666	 -63.01473
 -61.44409	 -62.62132
 -61.60134	 -62.23248
 -61.78808	 -61.85007
 -62.00390	 -61.47595
 -62.24825	 -61.11193
 -62.52048	 -60.75981
 -62.81982	 -60.42132
 -63.14539	 -60.09816
 -63.49621	 -59.79195
 -63.87120	 -59.50427
 -64.26918	 -59.23662
 -64.68888	 -58.99042
 -65.12892	 -58.76701
 -65.58787	 -58.56765
 -66.06420	 -58.39349
 -66.55632	 -58.24561
 -67.06256	 -58.12495
 -67.58120	 -58.03237
 -68.11047	 -57.96863
 -68.64856	 -57.93433
 -69.19360	 -57.93001
 -69.74370	 -57.95604
 -70.29698	 -58.01271
 -70.85149	 -58.10015
 -71.40532	 -58.21840
 -71.95653	 -58.36736
 -72.50321	 -58.54681
 -73.04347	 -58.75640
 -73.57544	 -58.99567
 -74.09727	 -59.26404
 -74.60719	 -59.56081
 -75.10344	 -59.88516
 -75.58433	 -60.23618
 -76.04826	 -60.61284
 -76.49366	 -61.01402
 -76.91907	 -61.43850
 -77.32310	 -61.88498
 -77.70444	 -62.35205
 -78.06188	 -62.83826
 -78.39432	 -63.34206
 -78.70074	 -63.86185
 -78.98023	 -64.39598
 -79.23201	 -64.94274
 -79.45538	 -65.50038
 -79.64976	 -66.06712
 -79.81469	 -66.64113
 -79.94982	 -67.22059
 -80.05492	 -67.80364
 -80.12986	 -68.38844
 -80.17465	 -68.97312
 -80.18938	 -69.55584
 -80.17428	 -70.13476
 -80.12967	 -70.70807
 -80.05600	 -71.27398
 -79.95382	 -71.83073
 -79.82377	 -72.37661
 -79.66662	 -72.90994
 -79.48321	 -73.42909
 -79.27449	 -73.93250
 -79.04151	 -74.41867
 -78.78540	 -74.88614
 -78.50738	 -75.33356
 -78.20875	 -75.75963
 -77.89089	 -76.16313
 -77.55524	 -76.54294
 -77.20332	 -76.89802
 -76.83672	 -77.22743
 -76.45706	 -77.53031
 -76.06605	 -77.80593
 -75.66541	 -78.05363
 -75.25692	 -78.27290
 -74.84238	 -78.46329
 -74.42364	 -78.62450
 -74.00255	 -78.75633
 -73.58098	 -78.85871
 -73.16079	 -78.93165
 -72.74388	 -78.97533
 -72.33209	 -78.99001
 -71.92728	 -78.97608
 -71.53127	 -78.93406
 -71.14585	 -78.86455
 -70.77278	 -78.76831
 -70.41375	 -78.64617
 -70.07042	 -78.49911
 -69.74437	 -78.32817
 -69.43712	 -78.13453
 -69.15012	 -77.91944
 -68.88472	 -77.68425
 -68.64219	 -77.43040
 -68.42372	 -77.15941
 -68.23037	 -76.87285
 -68.06312	 -76.57240
 -67.92285	 -76.25975
 -67.81029	 -75.93667
 -67.72609	 -75.60497
 -67.67078	 -75.26649
 -67.64474	 -74.92311
 -67.64828	 -74.57672
 -67.68153	 -74.22921
 -67.74455	 -73.88250
 -67.83725	 -73.53849
 -67.95943	 -73.19908
 -68.11077	 -72.86614
 -68.29082	 -72.54152
 -68.49902	 -72.22703
 -68.73472	 -71.92445
 -68.99713	 -71.63551
 -69.28538	 -71.36188
 -69.59846	 -71.10518
 -69.93530	 -70.86696
 -70.29473	 -70.64868
 -70.67546	 -70.45176
 -71.07614	 -70.27751
 -71.49535	 -70.12716
 -71.93157	 -70.00185
 -72.38323	 -69.90262
 -72.84869	 -69.83042
 -73.32626	 -69.78609
 -73.81418	 -69.77036
 -74.31068	 -69.78385
 -74.81392	 -69.82708
 -75.32205	 -69.90044
 -75.83319	 -70.00420
 -76.34544	 -70.13853
 -76.85691	 -70.30347
 -77.36570	 -70.49895
 -77.86989	 -70.72476
 -78.36762	 -70.98058
 -78.85703	 -71.26598
 -79.33627	 -71.58041
 -79.80357	 -71.92319
 -80.25718	 -72.29354
 -80.69540	 -72.69057
 -81.11659	 -73.11329
 -81.51919	 -73.56058
 -81.90171	 -74.03125
 -82.26272	 -74.52401
 -82.60091	 -75.03748
 -82.91503	 -75.57019
 -83.20394	 -76.12061
 -83.46660	 -76.68715
 -83.70208	 -77.26812
 -83.90956	 -77.86181
 -84.08832	 -78.46646
 -84.23776	 -79.08025
 -84.35739	 -79.70136
 -84.44687	 -80.32793
 -84.50593	 -80.95808
 -84.53446	 -81.58992
 -84.53245	 -82.22158
 -84.49999	 -82.85117
 -84.43733	 -83.47685
 -84.34479	 -84.09676
 -84.22283	 -84.70911
 -84.07202	 -85.31212
 -83.89301	 -85.90405
 -83.68657	 -86.48323
 -83.45359	 -87.04801
 -83.19501	 -87.59684
 -82.91191	 -88.12820
 -82.60543	 -88.64066
 -82.27678	 -89.13286
 -81.92729	 -89.60351
 -81.55832	 -90.05141
 -81.17134	 -90.47545
 -80.76783	 -90.87460
 -80.34939	 -91.24792
 -79.91762	 -91.59459
 -79.47420	 -91.91386
 -79.02085	 -92.20511
 -78.55930	 -92.46780
 -78.09135	 -92.70150
 -77.61878	 -92.90591
 -77.14343	 -93.08081
 -76.66713	 -93.22611
 -76.19172	 -93.34183
 -75.71904	 -93.42810
 -75.25092	 -93.48516
 -74.78919	 -93.51338
 -74.33564	 -93.51321
 -73.89204	 -93.48526
 -73.46013	 -93.43021
 -73.04161	 -93.34887
 -72.63812	 -93.24215
 -72.25125	 -93.11108
 -71.88253	 -92.95678
 -71.53341	 -92.78046
 -71.20528	 -92.58345
 -70.89943	 -92.36715
 -70.61706	 -92.13306
 -70.35930	 -91.88273
 -70.12714	 -91.61781
 -69.92149	 -91.34002
 -69.74314	 -91.05111
 -69.59277	 -90.75290
 -69.47094	 -90.44724
 -69.37808	 -90.13603
 -69.31449	 -89.82119
 -69.28038	 -89.50465
 -69.27579	 -89.18835
 -69.30066	 -88.87422
 -69.35480	 -88.56421
 -69.43789	 -88.26022
 -69.54949	 -87.96413
 -69.68903	 -87.67780
 -69.85585	 -87.40302
 -70.04914	 -87.14156
 -70.26801	 -86.89510
 -70.51145	 -86.66529
 -70.77835	 -86.45367
 -71.06753	 -86.26173
 -71.37767	 -86.09088
 -71.70742	 -85.94241
 -72.05533	 -85.81756
 -72.41988	 -85.71744
 -72.79948	 -85.64308
 -73.19249	 -85.59539
 -73.59722	 -85.57520
 -74.01194	 -85.58321
 -74.43487	 -85.62001
 -74.86421	 -85.68609
 -75.29812	 -85.78183
 -75.73476	 -85.90748
 -76.17227	 -86.06318
 -76.60878	 -86.24897
 -77.04245	 -86.46475
 -77.47140	 -86.71034
 -77.89382	 -86.98542
 -78.30788	 -87.28957
 -78.71179	 -87.62225
 -79.10380	 -87.98282
 -79.48221	 -88.37052
 -79.84535	 -88.78451
 -80.19161	 -89.22382
 -80.51944	 -89.68740
 -80.82736	 -90.17409
 -81.11397	 -90.68265
 -81.37792	 -91.21175
 -81.61797	 -91.75998
 -81.83297	 -92.32585
 -82.02184	 -92.90779
 -82.18362	 -93.50418
 -82.31745	 -94.11332
 -82.42258	 -94.73348
 -82.49836	 -95.36287
 -82.54425	 -95.99967
 -82.55986	 -96.64201
 -82.54488	 -97.28801
 -82.49914	 -97.93579
 -82.42258	 -98.58343
 -82.31528	 -99.22903
 -82.17742	 -99.87070
 -82.00932	 -100.50656
 -81.81139	 -101.13476
 -81.58419	 -101.75348
 -81.32838	 -102.36094
 -81.04472	 -102.95540
 -80.73408	 -103.53519
 -80.39745	 -104.09870
 -80.03590	 -104.64437
 -79.65060	 -105.17072
 -79.24281	 -105.67637
 -78.81386	 -106.15999
 -78.36517	 -106.62037
 -77.89823	 -107.05637
 -77.41457	 -107.46695
 -76.91581	 -107.85118
 -76.40360	 -108.20822
 -75.87965	 -108.53735
 -75.34569	 -108.83794
 -74.80350	 -109.10947
 -74.25486	 -109.35154
 -73.70160	 -109.56384
 -73.14554	 -109.74620
 -72.58851	 -109.89854
 -72.03235	 -110.02089
 -71.47889	 -110.11339
 -70.92993	 -110.17631
 -70.38728	 -110.21000
 -69.85270	 -110.21494
 -69.32793	 -110.19170
 -68.81469	 -110.14097
 -68.31462	 -110.06353
 -67.82934	 -109.96028
 -67.36041	 -109.83218
 -66.90933	 -109.68034
 -66.47753	 -109.50591
 -66.06638	 -109.31016
 -65.67714	 -109.09445
 -65.31103	 -108.86019
 -64.96916	 -108.60889
 -64.65255	 -108.34213
 -64.36212	 -108.06157
 -64.09869	 -107.76889
 -63.86296	 -107.46586
 -63.65555	 -107.15429
 -63.47693	 -106.83603
 -63.32746	 -106.51295
 -63.20740	 -106.18697
 -63.11686	 -105.86001
 -63.05584	 -105.53401
 -63.02420	 -105.21089
 -63.02170	 -104.89259
 -63.04795	 -104.58101
 -63.10243	 -104.27805
 -63.18452	 -103.98553
 -63.29346	 -103.70528
 -63.42839	 -103.43904
 -63.58832	 -103.18850
 -63.77216	 -102.95528
 -63.97871	 -102.74093
 -64.20668	 -102.54691
 -64.45470	 -102.37460
 -64.72128	 -102.22527
 -65.00489	 -102.10009
 -65.30390	 -102.00015
 -65.61665	 -101.92639
 -65.94141	 -101.87966
 -66.27638	 -101.86070
 -66.61977	 -101.87012
 -66.96973	 -101.90841
 -67.32438	 -101.97595
 -67.68186	 -102.07300
 -68.04027	 -102.19967
 -68.39774	 -102.35600
 -68.75238	 -102.54187
 -69.10234	 -102.75706
 -69.44578	 -103.00124
 -69.78090	 -103.27396
 -70.10591	 -103.57467
 -70.41909	 -103.90270
 -70.71876	 -104.25728
 -71.00328	 -104.63755
 -71.27109	 -105.04255
 -71.52067	 -105.47121
 -71.75059	 -105.92240
 -71.95948	 -106.39489
 -72.14605	 -106.88736
 -72.30908	 -107.39843
 -72.44747	 -107.92666
 -72.56017	 -108.47051
 -72.64625	 -109.02840
 -72.70486	 -109.59871
 -72.73526	 -110.17974
 -72.73681	 -110.76977
 -72.70898	 -111.36701
 -72.65134	 -111.96969
 -72.56357	 -112.57595
 -72.44548	 -113.18397
 -72.29697	 -113.79188
 -72.11807	 -114.39782
 -71.90892	 -114.99993
 -71.66976	 -115.59634
 -71.40099	 -116.18524
 -71.10308	 -116.76479
 -70.77663	 -117.33322
 -70.42236	 -117.88879
 -70.04108	 -118.42978
 -69.63373	 -118.95456
 -69.20133	 -119.46154
 -68.74503	 -119.94920
 -68.26604	 -120.41610
 -67.76568	 -120.86085
 -67.24536	 -121.28220
 -66.70656	 -121.67893
 -66.15083	 -122.04997
 -65.57979	 -122.39432
 -64.99511	 -122.71109
 -64.39855	 -122.99950
 -63.79186	 -123.25889
 -63.17687	 -123.48870
 -62.55541	 -123.68850
 -61.92936	 -123.85796
 -61.30059	 -123.99689
 -60.67100	 -124.10521
 -60.04246	 -124.18294
 -59.41685	 -124.23025
 -58.79604	 -124.24740
 -58.18186	 -124.23478
 -57.57613	 -124.19288
 -56.98061	 -124.12232
 -56.39703	 -124.02381
 -55.82707	 -123.89816
 -55.27237	 -123.74630
 -54.73447	 -123.56925
 -54.21488	 -123.36811
 -53.71501	 -123.14409
 -53.23623	 -122.89846
 -52.77980	 -122.63259
 -52.34689	 -122.34793
 -51.93860	 -122.04596
 -51.55592	 -121.72829
 -51.19975	 -121.39652
 -50.87089	 -121.05235
 -50.57003	 -120.69751
 -50.29775	 -120.33377
 -50.05454	 -119.96295
 -49.84075	 -119.58689
 -49.65662	 -119.20744
 -49.50230	 -118.82648
 -49.37779	 -118.44590
 -49.28298	 -118.06759
 -49.21766	 -117.69342
 -49.18148	 -117.32527
 -49.17398	 -116.96497
 -49.19457	 -116.61435
 -49.24256	 -116.27519
 -49.31713	 -115.94922
 -49.41737	 -115.63813
 -49.54223	 -115.34354
 -49.69059	 -115.06702
 -49.86120	 -114.81005
 -50.05274	 -114.57403
 -50.26376	 -114.36027
 -50.49278	 -114.17001
 -50.73819	 -114.00435
 -50.99835	 -113.86433
 -51.27153	 -113.75083
 -51.55596	 -113.66467
 -51.84981	 -113.60650
 -52.15123	 -113.57689
 -52.45833	 -113.57627
 -52.76918	 -113.60494
 -53.08187	 -113.66309
 -53.39447	 -113.75078
 -53.70505	 -113.86793
 -54.01170	 -114.01436
 -54.31253	 -114.18975
 -54.60568	 -114.39367
 -54.88932	 -114.62556
 -55.16167	 -114.88478
 -55.42101	 -115.17054
 -55.66566	 -115.48196
 -55.89401	 -115.81807
 -56.10453	 -116.17779
 -56.29575	 -116.55996
 -56.46628	 -116.96333
 -56.61483	 -117.38656
 -56.74019	 -117.82825
 -56.84122	 -118.28692
 -56.91692	 -118.76104
 -56.96634	 -119.24902
 -56.98867	 -119.74920
 -56.98318	 -120.25990
 -56.94924	 -120.77939
 -56.88636	 -121.30591
 -56.79412	 -121.83767
 -56.67224	 -122.37287
 -56.52051	 -122.90968
 -56.33888	 -123.44627
 -56.12738	 -123.98080
 -55.88614	 -124.51147
 -55.61544	 -125.03643
 -55.31564	 -125.55391
 -54.98721	 -126.06211
 -54.63074	 -126.55931
 -54.24691	 -127.04377
 -53.83653	 -127.51385
 -53.40048	 -127.96792
 -52.93977	 -128.40441
 -52.45549	 -128.82183
 -51.94881	 -129.21874
 -51.42102	 -129.59377
 -50.87347	 -129.94565
 -50.30760	 -130.27317
 -49.72492	 -130.57523
 -49.12702	 -130.85081
 -48.51554	 -131.09899
 -47.89219	 -131.31897
 -47.25871	 -131.51004
 -46.61691	 -131.67161
 -45.96863	 -131.80320
 -45.31572	 -131.90445
 -44.66007	 -131.97510
 -44.00358	 -132.01505
 -43.34815	 -132.02429
 -42.69569	 -132.00292
 -42.04809	 -131.95121
 -41.40721	 -131.86949
 -40.77491	 -131.75826
 -40.15300	 -131.61810
 -39.54325	 -131.44972
 -38.94739	 -131.25394
 -38.36708	 -131.03168
 -37.80392	 -130.78398
 -37.25945	 -130.51197
 -36.73513	 -130.21685
 -36.23234	 -129.89995
 -35.75237	 -129.56266
 -35.29643	 -129.20645
 -34.86562	 -128.83286
 -34.46094	 -128.44350
 -34.08330	 -128.04003
 -33.73350	 -127.62418
 -33.41223	 -127.19771
 -33.12005	 -126.76242
 -32.85743	 -126.32015
 -32.62473	 -125.87275
 -32.42216	 -125.42210
 -32.24984	 -124.97009
 -32.10777	 -124.51860
 -31.99582	 -124.06953
 -31.91374	 -123.62474
 -31.86119	 -123.18609
 -31.83769	 -122.75542
 -31.84266	 -122.33453
 -31.87538	 -121.92517
 -31.93506	 -121.52906
 -32.02078	 -121.14786
 -32.13151	 -120.78317
 -32.26614	 -120.43653
 -32.42345	 -120.10941
 -32.60213	 -119.80318
 -32.80078	 -119.51916
 -33.01794	 -119.25855
 -33.25204	 -119.02246
 -33.50146	 -118.81192
 -33.76452	 -118.62784
 -34.03947	 -118.47102
 -34.32453	 -118.34214
 -34.61785	 -118.24179
 -34.91757	 -118.17041
 -35.22179	 -118.12835
 -35.52861	 -118.11581
 -35.83609	 -118.13289
 -36.14232	 -118.17954
 -36.44538	 -118.25562
 -36.74336	 -118.36083
 -37.03439	 -118.49478
 -37.31662	 -118.65695
 -37.58825	 -118.84670
 -37.84751	 -119.06328
 -38.09269	 -119.30582
 -38.32216	 -119.57336
 -38.53433	 -119.86484
 -38.72770	 -120.17908
 -38.90085	 -120.51484
 -39.05244	 -120.87078
 -39.18123	 -121.24549
 -39.28606	 -121.63747
 -39.36587	 -122.04517
 -39.41972	 -122.46697
 -39.44675	 -122.90122
 -39.44623	 -123.34619
 -39.41752	 -123.80014
 -39.36010	 -124.26129
 -39.27357	 -124.72782
 -39.15762	 -125.19791
 -39.01207	 -125.66972
 -38.83686	 -126.14140
 -38.63203	 -126.61113
 -38.39774	 -127.07705
 -38.13425	 -127.53735
 -37.84193	 -127.99024
 -37.52129	 -128.43393
 -37.17290	 -128.86670
 -36.79747	 -129.28684
 -36.39579	 -129.69270
 -35.96878	 -130.08268
 -35.51741	 -130.45522
 -35.04278	 -130.80886
 -34.54607	 -131.14215
 -34.02855	 -131.45378
 -33.49155	 -131.74246
 -32.93650	 -132.00702
 -32.36489	 -132.24635
 -31.77830	 -132.45946
 -31.17833	 -132.64544
 -30.56667	 -132.80348
 -29.94506	 -132.93288
 -29.31525	 -133.03304
 -28.67907	 -133.10348
 -28.03836	 -133.14382
 -27.39497	 -133.15381
 -26.75079	 -133.13330
 -26.10772	 -133.08228
 -25.46763	 -133.00084
 -24.83242	 -132.88919
 -24.20396	 -132.74768
 -23.58408	 -132.57675
 -22.97462	 -132.37697
 -22.37735	 -132.14904
 -21.79400	 -131.89374
 -21.22627	 -131.61200
 -20.67577	 -131.30482
 -20.14405	 -130.97331
 -19.63261	 -130.61871
 -19.14285	 -130.24230
 -18.67608	 -129.84549
 -18.23353	 -129.42975
 -17.81632	 -128.99664
 -17.42550	 -128.54778
 -17.06197	 -128.08484
 -16.72656	 -127.60957
 -16.41997	 -127.12375
 -16.14278	 -126.62921
 -15.89545	 -126.12780
 -15.67835	 -125.62141
 -15.49170	 -125.11195
 -15.33561	 -124.60131
 -15.21006	 -124.09141
 -15.11493	 -123.58417
 -15.04996	 -123.08147
 -15.01478	 -122.58518
 -15.00890	 -122.09715
 -15.03171	 -121.61919
 -15.08251	 -121.15307
 -15.16046	 -120.70049
 -15.26463	 -120.26313
 -15.39399	 -119.84258
 -15.54740	 -119.44038
 -15.72365	 -119.05797
 -15.92141	 -118.69674
 -16.13928	 -118.35796
 -16.37579	 -118.04285
 -16.62938	 -117.75251
 -16.89844	 -117.48793
 -17.18128	 -117.25003
 -17.47618	 -117.03958
 -17.78136	 -116.85727
 -18.09499	 -116.70367
 -18.41522	 -116.57922
 -18.74018	 -116.48427
 -19.06797	 -116.41902
 -19.39668	 -116.38357
 -19.72440	 -116.37788
 -20.04924	 -116.40180
 -20.36930	 -116.45507
 -20.68272	 -116.53729
 -20.98765	 -116.64795
 -21.28230	 -116.78644
 -21.56490	 -116.95201
 -21.83374	 -117.14381
 -22.08719	 -117.36089
 -22.32364	 -117.60220
 -22.54160	 -117.86659
 -22.73961	 -118.15280
 -22.91634	 -118.45951
 -23.07052	 -118.78530
 -23.20098	 -119.12870
 -23.30664	 -119.48813
 -23.38654	 -119.86198
 -23.43980	 -120.24858
 -23.46568	 -120.64621
 -23.46352	 -121.05310
 -23.43278	 -121.46746
 -23.37306	 -121.88747
 -23.28404	 -122.31127
 -23.16553	 -122.73702
 -23.01745	 -123.16285
 -22.83986	 -123.58691
 -22.63290	 -124.00735
 -22.39684	 -124.42233
 -22.13206	 -124.83004
 -21.83907	 -125.22869
 -21.51844	 -125.61655
 -21.17090	 -125.99189
 -20.79725	 -126.35307
 -20.39839	 -126.69848
 -19.97533	 -127.02656
 -19.52917	 -127.33585
 -19.06109	 -127.62492
 -18.57236	 -127.89244
 -18.06434	 -128.13714
 -17.53844	 -128.35786
 -16.99616	 -128.55351
 -16.43906	 -128.72309
 -15.86876	 -128.86572
 -15.28694	 -128.98058
 -14.69531	 -129.06699
 -14.09565	 -129.12435
 -13.48975	 -129.15220
 -12.87944	 -129.15016
 -12.26657	 -129.11798
 -11.65302	 -129.05553
 -11.04065	 -128.96277
 -10.43135	 -128.83980
 -9.82698	 -128.68684
 -9.22940	 -128.50421
 -8.64046	 -128.29237
 -8.06196	 -128.05186
 -7.49567	 -127.78337
 -6.94333	 -127.48768
 -6.40662	 -127.16569
 -5.88716	 -126.81841
 -5.38650	 -126.44693
 -4.90614	 -126.05246
 -4.44748	 -125.63631
 -4.01186	 -125.19986
 -3.60050	 -124.74457
 -3.21454	 -124.27201
 -2.85503	 -123.78378
 -2.52290	 -123.28157
 -2.21898	 -122.76712
 -1.94397	 -122.24222
 -1.69847	 -121.70870
 -1.48297	 -121.16844
 -1.29782	 -120.62333
 -1.14325	 -120.07527
 -1.01938	 -119.52621
 -0.92620	 -118.97805
 -0.86356	 -118.43273
 -0.83123	 -117.89216
 -0.82882	 -117.35821
 -0.85582	 -116.83276
 -0.91164	 -116.31761
 -0.99555	 -115.81455
 -1.10670	 -115.32531
 -1.24415	 -114.85155
 -1.40685	 -114.39488
 -1.59366	 -113.95683
 -1.80333	 -113.53886
 -2.03453	 -113.14235
 -2.28586	 -112.76857
 -2.55582	 -112.41873
 -2.84285	 -112.09392
 -3.14532	 -111.79514
 -3.46155	 -111.52327
 -3.78980	 -111.27910
 -4.12829	 -111.06329
 -4.47519	 -110.87642
 -4.82867	 -110.71890
 -5.18683	 -110.59108
 -5.54780	 -110.49314
 -5.90967	 -110.42518
 -6.27055	 -110.38715
 -6.62853	 -110.37891
 -6.98175	 -110.40018
 -7.32833	 -110.45055
 -7.66646	 -110.52954
 -7.99434	 -110.63650
 -8.31023	 -110.77072
 -8.61241	 -110.93133
 -8.89926	 -111.11740
 -9.16918	 -111.32787
 -9.42068	 -111.56159
 -9.65232	 -111.81733
 -9.86275	 -112.09376
 -10.05071	 -112.38947
 -10.21503	 -112.70298
 -10.35462	 -113.03273
 -10.46852	 -113.37711
 -10.55586	 -113.73444
 -10.61587	 -114.10301
 -10.64790	 -114.48104
 -10.65141	 -114.86674
 -10.62598	 -115.25828
 -10.57129	 -115.65381
 -10.48715	 -116.05146
 -10.37348	 -116.44937
 -10.23032	 -116.84566
 -10.05782	 -117.23849
 -9.85626	 -117.62600
 -9.62601	 -118.00637
 -9.36758	 -118.37781
 -9.08156	 -118.73855
 -8.76866	 -119.08690
 -8.42970	 -119.42118
 -8.06560	 -119.73977
 -7.67736	 -120.04113
 -7.26609	 -120.32377
 -6.83299	 -120.58628
 -6.37933	 -120.82731
 -5.90646	 -121.04562
 -5.41583	 -121.24002
 -4.90892	 -121.40945
 -4.38732	 -121.55290
 -3.85264	 -121.66949
 -3.30655	 -121.75843
 -2.75079	 -121.81904
 -2.18712	 -121.85073
 -1.61733	 -121.85304
 -1.04326	 -121.82560
 -0.46674	 -121.76818
  0.11035	 -121.68064
  0.68615	 -121.56295
  1.25880	 -121.41524
  1.82642	 -121.23770
  2.38716	 -121.03067
  2.93921	 -120.79460
  3.48075	 -120.53006
  4.01003	 -120.23771
  4.52532	 -119.91834
  5.02494	 -119.57284
  5.50729	 -119.20222
  5.97081	 -118.80757
  6.41401	 -118.39010
  6.83549	 -117.95109
  7.23393	 -117.49193
  7.60809	 -117.01409
  7.95684	 -116.51910
  8.27912	 -116.00858
  8.57401	 -115.48422
  8.84067	 -114.94774
  9.07839	 -114.40095
  9.28657	 -113.84567
  9.46472	 -113.28377
  9.61249	 -112.71715
  9.72963	 -112.14773
  9.81604	 -111.57744
  9.87171	 -111.00822
  9.89678	 -110.44198
  9.89151	 -109.88066
  9.85628	 -109.32614
  9.79159	 -108.78029
  9.69805	 -108.24494
  9.57639	 -107.72188
  9.42747	 -107.21284
  9.25223	 -106.71950
  9.05174	 -106.24347
  8.82715	 -105.78628
  8.57972	 -105.34940
  8.31079	 -104.93421
  8.02177	 -104.54198
  7.71418	 -104.17391
  7.38958	 -103.83110
  7.04963	 -103.51454
  6.69600	 -103.22510
  6.33044	 -102.96358
  5.95476	 -102.73061
  5.57077	 -102.52677
  5.18032	 -102.35246
  4.78531	 -102.20801
  4.38761	 -102.09362
  3.98913	 -102.00934
  3.59177	 -101.95514
  3.19741	 -101.93085
  2.80794	 -101.93619
  2.42520	 -101.97076
  2.05102	 -102.03404
  1.68717	 -102.12539
  1.33541	 -102.24409
  0.99743	 -102.38928
  0.67485	 -102.56002
  0.36925	 -102.75524
  0.08212	 -102.97381
 -0.18510	 -103.21448
 -0.43108	 -103.47593
 -0.65456	 -103.75675
 -0.85438	 -104.05546
 -1.02945	 -104.37052
 -1.17882	 -104.70029
 -1.30161	 -105.04313
 -1.39707	 -105.39729
 -1.46455	 -105.76103
 -1.50350	 -106.13254
 -1.51350	 -106.50999
 -1.49424	 -106.89153
 -1.44553	 -107.27530
 -1.36729	 -107.65942
 -1.25956	 -108.04203
 -1.12249	 -108.42126
 -0.95636	 -108.79525
 -0.76155	 -109.16220
 -0.53857	 -109.52028
 -0.28801	 -109.86776
 -0.01059	 -110.20289
  0.29287	 -110.52402
  0.62144	 -110.82952
  0.97411	 -111.11785
  1.34977	 -111.38751
  1.74721	 -111.63709
  2.16516	 -111.86524
  2.60224	 -112.07072
  3.05701	 -112.25235
  3.52797	 -112.40905
  4.01355	 -112.53984
  4.51210	 -112.64383
  5.02196	 -112.72024
  5.54139	 -112.76839
  6.06862	 -112.78771
  6.60186	 -112.77774
  7.13927	 -112.73812
  7.67901	 -112.66863
  8.21921	 -112.56913
  8.75802	 -112.43962
  9.29355	 -112.28020
  9.82397	 -112.09111
 10.34741	 -111.87268
 10.86207	 -111.62536
 11.36614	 -111.34972
 11.85788	 -111.04644
 12.33556	 -110.71631
 12.79752	 -110.36023
 13.24215	 -109.97919
 13.66791	 -109.57429
 14.07333	 -109.14674
 14.45700	 -108.69782
 14.81760	 -108.22891
 15.15392	 -107.74149
 15.46480	 -107.23708
 15.74922	 -106.71730
 16.00624	 -106.18382
 16.23504	 -105.63839
 16.43489	 -105.08279
 16.60521	 -104.51884
 16.74550	 -103.94843
 16.85541	 -103.37344
 16.93470	 -102.79579
 16.98325	 -102.21742
 17.00107	 -101.64025
 16.98829	 -101.06623
 16.94518	 -100.49727
 16.87210	 -99.93527
 16.76957	 -99.38210
 16.63821	 -98.83959
 16.47874	 -98.30954
 16.29203	 -97.79369
 16.07903	 -97.29371
 15.84081	 -96.81122
 15.57852	 -96.34777
 15.29345	 -95.90480
 14.98692	 -95.48371
 14.66039	 -95.08578
 14.31535	 -94.71219
 13.95341	 -94.36405
 13.57619	 -94.04234
 13.18541	 -93.74794
 12.78283	 -93.48161
 12.37023	 -93.24402
 11.94947	 -93.03570
 11.52239	 -92.85708
 11.09089	 -92.70845
 10.65686	 -92.59001
 10.22220	 -92.50181
  9.78881	 -92.44380
  9.35858	 -92.41580
  8.93339	 -92.41752
  8.51508	 -92.44854
  8.10548	 -92.50835
  7.70637	 -92.59630
  7.31947	 -92.71164
  6.94648	 -92.85353
  6.58902	 -93.02100
  6.24866	 -93.21300
  5.92688	 -93.42837
  5.62509	 -93.66587
  5.34465	 -93.92419
  5.08679	 -94.20190
  4.85267	 -94.49753
  4.64335	 -94.80952
  4.45980	 -95.13627
  4.30288	 -95.47611
  4.17333	 -95.82731
  4.07182	 -96.18811
  3.99886	 -96.55672
  3.95488	 -96.93131
  3.94019	 -97.31003
  3.95498	 -97.69101
  3.99931	 -98.07239
  4.07315	 -98.45229
  4.17633	 -98.82885
  4.30859	 -99.20023
  4.46952	 -99.56458
  4.65864	 -99.92012
  4.87533	 -100.26508
  5.11886	 -100.59774
  5.38842	 -100.91643
  5.68308	 -101.21952
  6.00181	 -101.50547
  6.34349	 -101.77278
  6.70692	 -102.02004
  7.09081	 -102.24590
  7.49377	 -102.44912
  7.91437	 -102.62852
  8.35109	 -102.78303
  8.80235	 -102.91166
  9.26650	 -103.01354
  9.74187	 -103.08789
 10.22671	 -103.13403
 10.71925	 -103.15140
 11.21770	 -103.13955
 11.72021	 -103.09813
 12.22494	 -103.02691
 12.73003	 -102.92579
 13.23360	 -102.79475
 13.73380	 -102.63393
 14.22877	 -102.44355
 14.71667	 -102.22396
 15.19569	 -101.97562
 15.66402	 -101.69910
 16.11993	 -101.39510
 16.56171	 -101.06440
 16.98770	 -100.70791
 17.39630	 -100.32663
 17.78597	 -99.92167
 18.15525	 -99.49422
 18.50274	 -99.04558
 18.82715	 -98.57713
 19.12724	 -98.09033
 19.40189	 -97.58672
 19.65006	 -97.06791
 19.87084	 -96.53557
 20.06340	 -95.99144
 20.22702	 -95.43730
 20.36112	 -94.87498
 20.46521	 -94.30634
 20.53895	 -93.73328
 20.58208	 -93.15772
 20.59450	 -92.58159
 20.57621	 -92.00681
 20.52736	 -91.43532
 20.44821	 -90.86904
 20.33912	 -90.30987
 20.20062	 -89.75968
 20.03331	 -89.22031
 19.83795	 -88.69355
 19.61538	 -88.18114
 19.36657	 -87.68475
 19.09259	 -87.20602
 18.79461	 -86.74648
 18.47390	 -86.30759
 18.13182	 -85.89073
 17.76981	 -85.49720
 17.38938	 -85.12817
 16.99214	 -84.78475
 16.57974	 -84.46792
 16.15388	 -84.17855
 15.71634	 -83.91740
 15.26893	 -83.68514
 14.81347	 -83.48229
 14.35186	 -83.30926
 13.88597	 -83.16636
 13.41770	 -83.05374
 12.94897	 -82.97148
 12.48167	 -82.91950
 12.01771	 -82.89762
 11.55894	 -82.90553
 11.10723	 -82.94280
 10.66440	 -83.00892
 10.23221	 -83.10322
  9.81240	 -83.22495
  9.40665	 -83.37324
  9.01657	 -83.54714
  8.64374	 -83.74558
  8.28962	 -83.96739
  7.95562	 -84.21134
  7.64309	 -84.47609
  7.35324	 -84.76024
  7.08723	 -85.06229
  6.84613	 -85.38070
  6.63087	 -85.71385
  6.44231	 -86.06007
  6.28120	 -86.41765
  6.14818	 -86.78483
  6.04377	 -87.15981
  5.96839	 -87.54076
  5.92233	 -87.92584
  5.90578	 -88.31319
  5.91881	 -88.70094
  5.96137	 -89.08721
  6.03329	 -89.47016
  6.13430	 -89.84793
  6.26400	 -90.21869
  6.42189	 -90.58065
  6.60735	 -90.93205
  6.81966	 -91.27116
  7.05798	 -91.59631
  7.32138	 -91.90589
  7.60884	 -92.19833
  7.91922	 -92.47216
  8.25133	 -92.72595
  8.60385	 -92.95838
  8.97540	 -93.16817
  9.36454	 -93.35418
  9.76974	 -93.51532
 10.18942	 -93.65061
 10.62192	 -93.75919
 11.06555	 -93.84027
 11.51858	 -93.89319
 11.97922	 -93.91740
 12.44566	 -93.91243
 12.91608	 -93.87797
 13.38861	 -93.81379
 13.86139	 -93.71978
 14.33256	 -93.59596
 14.80024	 -93.44244
 15.26259	 -93.25948
 15.71777	 -93.04743
 16.16396	 -92.80676
 16.59938	 -92.53806
 17.02228	 -92.24201
 17.43097	 -91.91942
 17.82379	 -91.57120
 18.19915	 -91.19836
 18.55552	 -90.80201
 18.89145	 -90.38334
 19.20556	 -89.94366
 19.49654	 -89.48436
 19.76318	 -89.00688
 20.00437	 -88.51277
 20.21907	 -88.00364
 20.40638	 -87.48117
 20.56548	 -86.94707
 20.69566	 -86.40315
 20.79634	 -85.85121
 20.86704	 -85.29312
 20.90741	 -84.73078
 20.91722	 -84.16610
 20.89636	 -83.60099
 20.84485	 -83.03740
 20.76281	 -82.47724
 20.65051	 -81.92245
 20.50834	 -81.37491
 20.33681	 -80.83649
 20.13653	 -80.30903
 19.90825	 -79.79433
 19.65282	 -79.29411
 19.37122	 -78.81008
 19.06452	 -78.34383
 18.73389	 -77.89691
 18.38060	 -77.47079
 18.00603	 -77.06685
 17.61160	 -76.68638
 17.19886	 -76.33055
 16.76940	 -76.00047
 16.32488	 -75.69712
 15.86703	 -75.42137
 15.39761	 -75.17398
 14.91844	 -74.95560
 14.43138	 -74.76676
 13.93829	 -74.60786
 13.44107	 -74.47920
 12.94164	 -74.38093
 12.44189	 -74.31311
 11.94375	 -74.27566
 11.44911	 -74.26839
 10.95983	 -74.29097
 10.47779	 -74.34298
 10.00478	 -74.42388
  9.54259	 -74.53300
  9.09295	 -74.66958
  8.65754	 -74.83275
  8.23796	 -75.02152
  7.83577	 -75.23484
  7.45244	 -75.47153
  7.08939	 -75.73034
  6.74792	 -76.00994
  6.42926	 -76.30891
  6.13457	 -76.62576
  5.86487	 -76.95894
  5.62113	 -77.30683
  5.40418	 -77.66777
  5.21476	 -78.04004
  5.05349	 -78.42187
  4.92091	 -78.81148
  4.81740	 -79.20704
  4.74328	 -79.60671
  4.69870	 -80.00863
  4.68375	 -80.41094
  4.69835	 -80.81176
  4.74235	 -81.20925
  4.81546	 -81.60156
  4.91727	 -81.98687
  5.04729	 -82.36338
  5.20489	 -82.72932
  5.38934	 -83.08300
  5.59981	 -83.42273
  5.83535	 -83.74689
  6.09495	 -84.05395
  6.37746	 -84.34240
  6.68167	 -84.61084
  7.00628	 -84.85794
  7.34989	 -85.08243
  7.71106	 -85.28316
  8.08825	 -85.45905
  8.47986	 -85.60913
  8.88425	 -85.73253
  9.29972	 -85.82847
  9.72451	 -85.89631
 10.15685	 -85.93547
 10.59492	 -85.94553
 11.03687	 -85.92616
 11.48086	 -85.87713
 11.92501	 -85.79836
 12.36746	 -85.68987
 12.80633	 -85.55179
 13.23978	 -85.38436
 13.66595	 -85.18797
 14.08306	 -84.96308
 14.48930	 -84.71030
 14.88294	 -84.43032
 15.26229	 -84.12395
 15.62570	 -83.79211
 15.97159	 -83.43582
 16.29843	 -83.05618
 16.60479	 -82.65442
 16.88927	 -82.23184
 17.15060	 -81.78980
 17.38757	 -81.32979
 17.59908	 -80.85335
 17.78411	 -80.36207
 17.94175	 -79.85763
 18.07119	 -79.34177
 18.17175	 -78.81625
 18.24284	 -78.28291
 18.28400	 -77.74360
 18.29487	 -77.20020
 18.27524	 -76.65463
 18.22500	 -76.10880
 18.14416	 -75.56464
 18.03288	 -75.02407
 17.89140	 -74.48901
 17.72012	 -73.96134
 17.51955	 -73.44294
 17.29031	 -72.93564
 17.03315	 -72.44122
 16.74893	 -71.96143
 16.43860	 -71.49794
 16.10326	 -71.05237
 15.74407	 -70.62626
 15.36231	 -70.22108
 14.95934	 -69.83819
 14.53662	 -69.47890
 14.09567	 -69.14440
 13.63811	 -68.83576
 13.16559	 -68.55397
 12.67985	 -68.29991
 12.18266	 -68.07433
 11.67584	 -67.87789
 11.16125	 -67.71109
 10.64078	 -67.57436
 10.11631	 -67.46797
  9.58978	 -67.39208
  9.06309	 -67.34673
  8.53816	 -67.33184
  8.01689	 -67.34720
  7.50116	 -67.39249
  6.99282	 -67.46728
  6.49369	 -67.57100
  6.00556	 -67.70299
  5.53014	 -67.86247
  5.06912	 -68.04857
  4.62410	 -68.26028
  4.19663	 -68.49655
  3.78818	 -68.75619
  3.40015	 -69.03793
  3.03386	 -69.34045
  2.69052	 -69.66232
  2.37127	 -70.00204
  2.07714	 -70.35806
  1.80907	 -70.72876
  1.56790	 -71.11248
  1.35436	 -71.50748
  1.16906	 -71.91203
  1.01251	 -72.32431
  0.88512	 -72.74252
  0.78718	 -73.16481
  0.71884	 -73.58933
  0.68017	 -74.01422
  0.67110	 -74.43762
  0.69147	 -74.85767
  0.74099	 -75.27254
  0.81924	 -75.68041
  0.92573	 -76.07949
  1.05982	 -76.46803
  1.22079	 -76.84431
  1.40779	 -77.20666
  1.61989	 -77.55348
  1.85605	 -77.88321
  2.11515	 -78.19437
  2.39595	 -78.48556
  2.69716	 -78.75543
  3.01738	 -79.00274
  3.35514	 -79.22632
  3.70892	 -79.42512
  4.07712	 -79.59815
  4.45808	 -79.74454
  4.85010	 -79.86354
  5.25142	 -79.95448
  5.66025	 -80.01681
  6.07477	 -80.05010
  6.49314	 -80.05403
  6.91349	 -80.02838
  7.33395	 -79.97308
  7.75265	 -79.88814
  8.16772	 -79.77371
  8.57730	 -79.63005
  8.97955	 -79.45753
  9.37265	 -79.25665
  9.75484	 -79.02801
 10.12437	 -78.77231
 10.47954	 -78.49039
 10.81872	 -78.18315
 11.14033	 -77.85164
 11.44286	 -77.49696
 11.72486	 -77.12035
 11.98497	 -76.72309
 12.22191	 -76.30659
 12.43449	 -75.87231
 12.62160	 -75.42179
 12.78226	 -74.95665
 12.91555	 -74.47855
 13.02069	 -73.98922
 13.09698	 -73.49044
 13.14387	 -72.98402
 13.16088	 -72.47183
 13.14769	 -71.95573
 13.10408	 -71.43764
 13.02994	 -70.91945
 12.92530	 -70.40310
 12.79030	 -69.89050
 12.62521	 -69.38356
 12.43043	 -68.88415
 12.20645	 -68.39414
 11.95390	 -67.91536
 11.67354	 -67.44959
 11.36622	 -66.99856
 11.03290	 -66.56395
 10.67466	 -66.14737
 10.29267	 -65.75036
  9.88821	 -65.37438
  9.46265	 -65.02082
  9.01743	 -64.69095
  8.55408	 -64.38597
  8.07422	 -64.10697
  7.57950	 -63.85493
  7.07167	 -63.63072
  6.55250	 -63.43511
  6.02381	 -63.26874
  5.48747	 -63.13213
  4.94536	 -63.02568
  4.39940	 -62.94969
  3.85150	 -62.90429
  3.30359	 -62.88954
  2.75759	 -62.90534
  2.21540	 -62.95148
  1.67891	 -63.02764
  1.14998	 -63.13337
  0.63042	 -63.26809
  0.12203	 -63.43115
 -0.37347	 -63.62175
 -0.85441	 -63.83899
 -1.31917	 -64.08190
 -1.76620	 -64.34937
 -2.19404	 -64.64023
 -2.60130	 -64.95320
 -2.98666	 -65.28694
 -3.34891	 -65.64002
 -3.68693	 -66.01094
 -3.99968	 -66.39813
 -4.28623	 -66.79998
 -4.54576	 -67.21482
 -4.77755	 -67.64091
 -4.98098	 -68.07652
 -5.15556	 -68.51983
 -5.30089	 -68.96905
 -5.41669	 -69.42232
 -5.50280	 -69.87780
 -5.55918	 -70.33364
 -5.58588	 -70.78798
 -5.58309	 -71.23897
 -5.55109	 -71.68479
 -5.49029	 -72.12361
 -5.40122	 -72.55367
 -5.28448	 -72.97320
 -5.14082	 -73.38051
 -4.97107	 -73.77393
 -4.77617	 -74.15186
 -4.55715	 -74.51275
 -4.31515	 -74.85512
 -4.05139	 -75.17757
 -3.76718	 -75.47877
 -3.46390	 -75.75747
 -3.14301	 -76.01251
 -2.80606	 -76.24283
 -2.45464	 -76.44744
 -2.09041	 -76.62550
 -1.71508	 -76.77622
 -1.33040	 -76.89896
 -0.93818	 -76.99316
 -0.54023	 -77.05840
 -0.13840	 -77.09435
  0.26543	 -77.10082
  0.66940	 -77.07771
  1.07161	 -77.02506
  1.47020	 -76.94302
  1.86329	 -76.83185
  2.24906	 -76.69194
  2.62568	 -76.52378
  2.99138	 -76.32799
  3.34440	 -76.10528
  3.68306	 -75.85649
  4.00572	 -75.58255
  4.31081	 -75.28450
  4.59681	 -74.96345
  4.86229	 -74.62065
  5.10589	 -74.25740
  5.32635	 -73.87511
  5.52246	 -73.47523
  5.69315	 -73.05932
  5.83743	 -72.62900
  5.95441	 -72.18593
  6.04330	 -71.73185
  6.10343	 -71.26852
  6.13424	 -70.79776
  6.13529	 -70.32143
  6.10624	 -69.84138
  6.04689	 -69.35953
  5.95714	 -68.87776
  5.83703	 -68.39800
  5.68670	 -67.92215
  5.50643	 -67.45210
  5.29661	 -66.98974
  5.05775	 -66.53690
  4.79048	 -66.09540
  4.49553	 -65.66703
  4.17376	 -65.25350
  3.82615	 -64.85649
  3.45375	 -64.47759
  3.05774	 -64.11835
  2.63938	 -63.78022
  2.20005	 -63.46458
  1.74118	 -63.17271
  1.26430	 -62.90580
  0.77101	 -62.66495
  0.26298	 -62.45113
 -0.25807	 -62.26523
 -0.79034	 -62.10800
 -1.33203	 -61.98010
 -1.88125	 -61.88205
 -2.43614	 -61.81426
 -2.99476	 -61.77701
 -3.55520	 -61.77046
 -4.11553	 -61.79464
 -4.67382	 -61.84948
 -5.22816	 -61.93476
 -5.77666	 -62.05015
 -6.31745	 -62.19520
 -6.84869	 -62.36935
 -7.36862	 -62.57190
 -7.87547	 -62.80207
 -8.36759	 -63.05895
 -8.84334	 -63.34156
 -9.30118	 -63.64878
 -9.73965	 -63.97944
 -10.15734	 -64.33224
 -10.55296	 -64.70583
 -10.92528	 -65.09877
 -11.27318	 -65.50955
 -11.59564	 -65.93661
 -11.89173	 -66.37832
 -12.16064	 -66.83300
 -12.40164	 -67.29892
 -12.61415	 -67.77432
 -12.79765	 -68.25741
 -12.95178	 -68.74638
 -13.07625	 -69.23938
 -13.17092	 -69.73458
 -13.23574	 -70.23012
 -13.27078	 -70.72415
 -13.27622	 -71.21483
 -13.25236	 -71.70033
 -13.19961	 -72.17886
 -13.11849	 -72.64865
 -13.00961	 -73.10794
 -12.87372	 -73.55504
 -12.71164	 -73.98831
 -12.52431	 -74.40614
 -12.31276	 -74.80700
 -12.07812	 -75.18942
 -11.82160	 -75.55199
 -11.54450	 -75.89338
 -11.24821	 -76.21237
 -10.93419	 -76.50778
 -10.60395	 -76.77855
 -10.25911	 -77.02372
 -9.90130	 -77.24242
 -9.53225	 -77.43387
 -9.15369	 -77.59743
 -8.76743	 -77.73254
 -8.37529	 -77.83876
 -7.97912	 -77.91578
 -7.58080	 -77.96340
 -7.18220	 -77.98152
 -6.78521	 -77.97018
 -6.39172	 -77.92952
 -6.00358	 -77.85982
 -5.62265	 -77.76147
 -5.25075	 -77.63495
 -4.88968	 -77.48090
 -4.54117	 -77.30003
 -4.20692	 -77.09319
 -3.88859	 -76.86131
 -3.58774	 -76.60544
 -3.30589	 -76.32672
 -3.04448	 -76.02638
 -2.80486	 -75.70575
 -2.58830	 -75.36624
 -2.39598	 -75.00932
 -2.22898	 -74.63656
 -2.08829	 -74.24956
 -1.97479	 -73.85002
 -1.88925	 -73.43965
 -1.83232	 -73.02024
 -1.80457	 -72.59360
 -1.80642	 -72.16158
 -1.83820	 -71.72605
 -1.90009	 -71.28890
 -1.99219	 -70.85202
 -2.11444	 -70.41731
 -2.26670	 -69.98667
 -2.44868	 -69.56199
 -2.65999	 -69.14512
 -2.90012	 -68.73790
 -3.16843	 -68.34213
 -3.46418	 -67.95958
 -3.78653	 -67.59194
 -4.13451	 -67.24089
 -4.50705	 -66.90801
 -4.90300	 -66.59482
 -5.32110	 -66.30278
 -5.75999	 -66.03324
 -6.21824	 -65.78750
 -6.69434	 -65.56674
 -7.18669	 -65.37204
 -7.69364	 -65.20439
 -8.21348	 -65.06467
 -8.74442	 -64.95365
 -9.28466	 -64.87197
 -9.83233	 -64.82018
 -10.38556	 -64.79868
 -10.94242	 -64.80777
 -11.50100	 -64.84763
 -12.05937	 -64.91828
 -12.61560	 -65.01967
 -13.16776	 -65.15157
 -13.71396	 -65.31368
 -14.25233	 -65.50554
 -14.78102	 -65.72659
 -15.29824	 -65.97615
 -15.80224	 -66.25343
 -16.29132	 -66.55752
 -16.76387	 -66.88743
 -17.21832	 -67.24205
 -17.65319	 -67.62018
 -18.06708	 -68.02053
 -18.45867	 -68.44174
 -18.82675	 -68.88235
 -19.17019	 -69.34085
 -19.48796	 -69.81566
 -19.77913	 -70.30514
 -20.04289	 -70.80759
 -20.27852	 -71.32128
 -20.48544	 -71.84445
 -20.66314	 -72.37529
 -20.81126	 -72.91197
 -20.92952	 -73.45267
 -21.01779	 -73.99552
 -21.07603	 -74.53868
 -21.10431	 -75.08030
 -21.10282	 -75.61854
 -21.07187	 -76.15158
 -21.01188	 -76.67763
 -20.92335	 -77.19492
 -20.80693	 -77.70172
 -20.66333	 -78.19635
 -20.49339	 -78.67715
 -20.29804	 -79.14255
 -20.07831	 -79.59101
 -19.83532	 -80.02108
 -19.57026	 -80.43137
 -19.28444	 -80.82055
 -18.97921	 -81.18740
 -18.65603	 -81.53076
 -18.31640	 -81.84956
 -17.96191	 -82.14285
 -17.59420	 -82.40974
 -17.21495	 -82.64949
 -16.82590	 -82.86141
 -16.42885	 -83.04496
 -16.02560	 -83.19970
 -15.61799	 -83.32529
 -15.20789	 -83.42153
 -14.79718	 -83.48831
 -14.38773	 -83.52566
 -13.98143	 -83.53372
 -13.58015	 -83.51274
 -13.18575	 -83.46311
 -12.80005	 -83.38532
 -12.42485	 -83.27998
 -12.06191	 -83.14781
 -11.71293	 -82.98965
 -11.37958	 -82.80644
 -11.06343	 -82.59923
 -10.76603	 -82.36917
 -10.48880	 -82.11749
 -10.23313	 -81.84553
 -10.00029	 -81.55471
 -9.79145	 -81.24651
 -9.60773	 -80.92252
 -9.45009	 -80.58435
 -9.31942	 -80.23370
 -9.21649	 -79.87232
 -9.14196	 -79.50199
 -9.09636	 -79.12453
 -9.08014	 -78.74181
 -9.09359	 -78.35570
 -9.13690	 -77.96808
 -9.21014	 -77.58087
 -9.31326	 -77.19595
 -9.44608	 -76.81522
 -9.60833	 -76.44055
 -9.79958	 -76.07380
 -10.01932	 -75.71679
 -10.26691	 -75.37130
 -10.54161	 -75.03908
 -10.84256	 -74.72182
 -11.16880	 -74.42116
 -11.51926	 -74.13866
 -11.89280	 -73.87585
 -12.28816	 -73.63413
 -12.70401	 -73.41487
 -13.13892	 -73.21932
 -13.59140	 -73.04867
 -14.05987	 -72.90398
 -14.54269	 -72.78623
 -15.03818	 -72.69629
 -15.54459	 -72.63494
 -16.06011	 -72.60282
 -16.58291	 -72.60047
 -17.11112	 -72.62831
 -17.64286	 -72.68666
 -18.17622	 -72.77568
 -18.70927	 -72.89544
 -19.24009	 -73.04589
 -19.76679	 -73.22683
 -20.28745	 -73.43796
 -20.80020	 -73.67886
 -21.30321	 -73.94898
 -21.79465	 -74.24766
 -22.27279	 -74.57412
 -22.73590	 -74.92748
 -23.18236	 -75.30675
 -23.61057	 -75.71082
 -24.01904	 -76.13851
 -24.40635	 -76.58854
 -24.77117	 -77.05952
 -25.11225	 -77.55001
 -25.42844	 -78.05848
 -25.71871	 -78.58335
 -25.98211	 -79.12295
 -26.21781	 -79.67558
 -26.42509	 -80.23950
 -26.60334	 -80.81290
 -26.75207	 -81.39399
 -26.87089	 -81.98090
 -26.95955	 -82.57178
 -27.01790	 -83.16477
 -27.04591	 -83.75800
 -27.04367	 -84.34960
 -27.01138	 -84.93773
 -26.94934	 -85.52056
 -26.85799	 -86.09628
 -26.73786	 -86.66314
 -26.58957	 -87.21938
 -26.41388	 -87.76334
 -26.21161	 -88.29337
 -25.98372	 -88.80789
 -25.73122	 -89.30539
 -25.45523	 -89.78441
 -25.15697	 -90.24358
 -24.83770	 -90.68159
 -24.49879	 -91.09721
 -24.14168	 -91.48930
 -23.76786	 -91.85682
 -23.37889	 -92.19881
 -22.97639	 -92.51439
 -22.56203	 -92.80281
 -22.13752	 -93.06341
 -21.70461	 -93.29562
 -21.26510	 -93.49900
 -20.82079	 -93.67321
 -20.37354	 -93.81803
 -19.92518	 -93.93334
 -19.47758	 -94.01914
 -19.03260	 -94.07554
 -18.59209	 -94.10280
 -18.15790	 -94.10125
 -17.73184	 -94.07136
 -17.31571	 -94.01373
 -16.91127	 -93.92903
 -16.52022	 -93.81809
 -16.14423	 -93.68183
 -15.78491	 -93.52126
 -15.44379	 -93.33752
 -15.12234	 -93.13183
 -14.82195	 -92.90552
 -14.54392	 -92.65999
 -14.28947	 -92.39674
 -14.05969	 -92.11733
 -13.85561	 -91.82342
 -13.67813	 -91.51669
 -13.52803	 -91.19891
 -13.40601	 -90.87189
 -13.31260	 -90.53747
 -13.24827	 -90.19752
 -13.21331	 -89.85395
 -13.20792	 -89.50868
 -13.23217	 -89.16362
 -13.28601	 -88.82069
 -13.36926	 -88.48181
 -13.48162	 -88.14887
 -13.62267	 -87.82373
 -13.79187	 -87.50822
 -13.98858	 -87.20415
 -14.21203	 -86.91325
 -14.46136	 -86.63721
 -14.73559	 -86.37767
 -15.03364	 -86.13618
 -15.35435	 -85.91423
 -15.69647	 -85.71324
 -16.05865	 -85.53454
 -16.43947	 -85.37935
 -16.83745	 -85.24884
 -17.25101	 -85.14405
 -17.67854	 -85.06594
 -18.11837	 -85.01536
 -18.56875	 -84.99305
 -19.02794	 -84.99964
 -19.49411	 -85.03567
 -19.96545	 -85.10154
 -20.44008	 -85.19755
 -20.91614	 -85.32388
 -21.39174	 -85.48061
 -21.86500	 -85.66767
 -22.33405	 -85.88490
 -22.79701	 -86.13201
 -23.25205	 -86.40860
 -23.69733	 -86.71417
 -24.13107	 -87.04807
 -24.55153	 -87.40956
 -24.95701	 -87.79780
 -25.34587	 -88.21182
 -25.71652	 -88.65057
 -26.06746	 -89.11290
 -26.39726	 -89.59754
 -26.70454	 -90.10316
 -26.98806	 -90.62832
 -27.24662	 -91.17153
 -27.47917	 -91.73122
 -27.68471	 -92.30572
 -27.86238	 -92.89335
 -28.01143	 -93.49236
 -28.13120	 -94.10094
 -28.22118	 -94.71726
 -28.28095	 -95.33946
 -28.31023	 -95.96567
 -28.30883	 -96.59398
 -28.27672	 -97.22250
 -28.21396	 -97.84933
 -28.12074	 -98.47259
 -27.99738	 -99.09042
 -27.84429	 -99.70097
 -27.66201	 -100.30245
 -27.45120	 -100.89310
 -27.21260	 -101.47119
 -26.94708	 -102.03507
 -26.65558	 -102.58313
 -26.33917	 -103.11385
 -25.99898	 -103.62575
 -25.63623	 -104.11745
 -25.25224	 -104.58764
 -24.84839	 -105.03510
 -24.42611	 -105.45869
 -23.98694	 -105.85736
 -23.53244	 -106.23017
 -23.06423	 -106.57627
 -22.58398	 -106.89491
 -22.09340	 -107.18544
 -21.59424	 -107.44731
 -21.08828	 -107.68009
 -20.57731	 -107.88345
 -20.06314	 -108.05717
 -19.54760	 -108.20114
 -19.03252	 -108.31535
 -18.51973	 -108.39992
 -18.01105	 -108.45507
 -17.50829	 -108.48113
 -17.01323	 -108.47854
 -16.52764	 -108.44786
 -16.05323	 -108.38975
 -15.59171	 -108.30498
 -15.14470	 -108.19441
 -14.71380	 -108.05904
 -14.30053	 -107.89992
 -13.90637	 -107.71825
 -13.53270	 -107.51528
 -13.18082	 -107.29238
 -12.85198	 -107.05099
 -12.54731	 -106.79264
 -12.26784	 -106.51892
 -12.01451	 -106.23150
 -11.78816	 -105.93212
 -11.58951	 -105.62256
 -11.41916	 -105.30464
 -11.27760	 -104.98025
 -11.16519	 -104.65129
 -11.08217	 -104.31968
 -11.02864	 -103.98736
 -11.00461	 -103.65629
 -11.00992	 -103.32841
 -11.04430	 -103.00564
 -11.10737	 -102.68989
 -11.19861	 -102.38305
 -11.31736	 -102.08694
 -11.46289	 -101.80338
 -11.63430	 -101.53408
 -11.83063	 -101.28072
 -12.05079	 -101.04490
 -12.29359	 -100.82816
 -12.55775	 -100.63193
 -12.84191	 -100.45756
 -13.14462	 -100.30631
 -13.46436	 -100.17935
 -13.79954	 -100.07773
 -14.14852	 -100.00240
 -14.50961	 -99.95421
 -14.88105	 -99.93388
 -15.26106	 -99.94205
 -15.64784	 -99.97920
 -16.03955	 -100.04574
 -16.43434	 -100.14193
 -16.83034	 -100.26794
 -17.22569	 -100.42380
 -17.61854	 -100.60944
 -18.00703	 -100.82468
 -18.38933	 -101.06922
 -18.76363	 -101.34264
 -19.12815	 -101.64444
 -19.48116	 -101.97397
 -19.82095	 -102.33050
 -20.14587	 -102.71321
 -20.45431	 -103.12116
 -20.74475	 -103.55332
 -21.01570	 -104.00857
 -21.26575	 -104.48569
 -21.49359	 -104.98339
 -21.69795	 -105.50029
 -21.87767	 -106.03494
 -22.03169	 -106.58582
 -22.15902	 -107.15133
 -22.25877	 -107.72983
 -22.33017	 -108.31960
 -22.37255	 -108.91891
 -22.38535	 -109.52596
 -22.36811	 -110.13891
 -22.32049	 -110.75592
 -22.24228	 -111.37510
 -22.13338	 -111.99457
 -21.99381	 -112.61244
 -21.82369	 -113.22682
 -21.62330	 -113.83583
 -21.39300	 -114.43760
 -21.13330	 -115.03031
 -20.84479	 -115.61214
 -20.52821	 -116.18136
 -20.18439	 -116.73624
 -19.81427	 -117.27514
 -19.41889	 -117.79646
 -18.99938	 -118.29869
 -18.55700	 -118.78040
 -18.09305	 -119.24022
 -17.60895	 -119.67688
 -17.10616	 -120.08920
 -16.58624	 -120.47611
 -16.05080	 -120.83661
 -15.50150	 -121.16985
 -14.94006	 -121.47504
 -14.36823	 -121.75153
 -13.78780	 -121.99877
 -13.20058	 -122.21633
 -12.60843	 -122.40388
 -12.01318	 -122.56121
 -11.41669	 -122.68824
 -10.82083	 -122.78498
 -10.22743	 -122.85157
 -9.63832	 -122.88824
 -9.05534	 -122.89537
 -8.48026	 -122.87341
 -7.91483	 -122.82294
 -7.36078	 -122.74463
 -6.81977	 -122.63927
 -6.29342	 -122.50773
 -5.78330	 -122.35100
 -5.29091	 -122.17014
 -4.81768	 -121.96632
 -4.36499	 -121.74079
 -3.93410	 -121.49487
 -3.52624	 -121.22997
 -3.14251	 -120.94759
 -2.78395	 -120.64926
 -2.45148	 -120.33660
 -2.14593	 -120.01130
 -1.86803	 -119.67508
 -1.61839	 -119.32970
 -1.39753	 -118.97700
 -1.20584	 -118.61881
 -1.04359	 -118.25701
 -0.91093	 -117.89350
 -0.80792	 -117.53018
 -0.73445	 -117.16897
 -0.69032	 -116.81177
 -0.67520	 -116.46047
 -0.68863	 -116.11696
 -0.73003	 -115.78307
 -0.79870	 -115.46061
 -0.89383	 -115.15135
 -1.01449	 -114.85699
 -1.15964	 -114.57918
 -1.32812	 -114.31950
 -1.51870	 -114.07944
 -1.73001	 -113.86041
 -1.96064	 -113.66374
 -2.20905	 -113.49066
 -2.47366	 -113.34228
 -2.75280	 -113.21962
 -3.04476	 -113.12359
 -3.34774	 -113.05496
 -3.65995	 -113.01441
 -3.97952	 -113.00248
 -4.30458	 -113.01960
 -4.63322	 -113.06606
 -4.96355	 -113.14206
 -5.29363	 -113.24763
 -5.62159	 -113.38272
 -5.94552	 -113.54714
 -6.26355	 -113.74058
 -6.57386	 -113.96261
 -6.87463	 -114.21270
 -7.16410	 -114.49021
 -7.44057	 -114.79437
 -7.70239	 -115.12434
 -7.94794	 -115.47916
 -8.17571	 -115.85779
 -8.38423	 -116.25907
 -8.57213	 -116.68180
 -8.73809	 -117.12467
 -8.88089	 -117.58629
 -8.99941	 -118.06523
 -9.09261	 -118.55997
 -9.15952	 -119.06894
 -9.19931	 -119.59050
 -9.21122	 -120.12300
 -9.19461	 -120.66471
 -9.14892	 -121.21388
 -9.07374	 -121.76872
 -8.96871	 -122.32744
 -8.83364	 -122.88819
 -8.66841	 -123.44914
 -8.47303	 -124.00846
 -8.24761	 -124.56428
 -7.99238	 -125.11479
 -7.70769	 -125.65815
 -7.39400	 -126.19257
 -7.05186	 -126.71627
 -6.68195	 -127.22751
 -6.28506	 -127.72461
 -5.86207	 -128.20590
 -5.41397	 -128.66981
 -4.94187	 -129.11480
 -4.44693	 -129.53941
 -3.93045	 -129.94225
 -3.39379	 -130.32202
 -2.83838	 -130.67750
 -2.26576	 -131.00757
 -1.67752	 -131.31119
 -1.07531	 -131.58745
 -0.46085	 -131.83551
  0.16410	 -132.05468
  0.79774	 -132.24435
  1.43822	 -132.40404
  2.08368	 -132.53339
  2.73223	 -132.63216
  3.38198	 -132.70022
  4.03103	 -132.73756
  4.67747	 -132.74430
  5.31943	 -132.72069
  5.95504	 -132.66707
  6.58246	 -132.58391
  7.19990	 -132.47180
  7.80559	 -132.33144
  8.39783	 -132.16362
  8.97495	 -131.96926
  9.53537	 -131.74936
 10.07756	 -131.50504
 10.60007	 -131.23747
 11.10151	 -130.94796
 11.58061	 -130.63786
 12.03615	 -130.30861
 12.46702	 -129.96173
 12.87221	 -129.59879
 13.25081	 -129.22142
 13.60199	 -128.83133
 13.92506	 -128.43024
 14.21941	 -128.01992
 14.48456	 -127.60220
 14.72013	 -127.17890
 14.92586	 -126.75189
 15.10160	 -126.32304
 15.24734	 -125.89424
 15.36315	 -125.46735
 15.44925	 -125.04426
 15.50596	 -124.62683
 15.53371	 -124.21689
 15.53307	 -123.81625
 15.50471	 -123.42670
 15.44941	 -123.04996
 15.36807	 -122.68771
 15.26167	 -122.34158
 15.13134	 -122.01314
 14.97826	 -121.70387
 14.80374	 -121.41518
 14.60917	 -121.14840
 14.39602	 -120.90477
 14.16585	 -120.68544
 13.92027	 -120.49145
 13.66098	 -120.32372
 13.38973	 -120.18309
 13.10832	 -120.07026
 12.81858	 -119.98584
 12.52240	 -119.93028
 12.22168	 -119.90394
 11.91834	 -119.90705
 11.61431	 -119.93971
 11.31151	 -120.00188
 11.01188	 -120.09343
 10.71732	 -120.21407
 10.42970	 -120.36343
 10.15088	 -120.54098
  9.88267	 -120.74609
  9.62681	 -120.97802
  9.38503	 -121.23593
  9.15895	 -121.51886
  8.95015	 -121.82575
  8.76014	 -122.15545
  8.59033	 -122.50674
  8.44206	 -122.87828
  8.31657	 -123.26867
  8.21503	 -123.67646
  8.13848	 -124.10009
  8.08789	 -124.53799
  8.06411	 -124.98850
  8.06789	 -125.44993
  8.09987	 -125.92055
  8.16060	 -126.39858
  8.25050	 -126.88225
  8.36987	 -127.36974
  8.51893	 -127.85921
  8.69777	 -128.34885
  8.90637	 -128.83680
  9.14459	 -129.32125
  9.41219	 -129.80038
  9.70883	 -130.27238
 10.03405	 -130.73547
 10.38727	 -131.18792
 10.76783	 -131.62800
 11.17494	 -132.05406
 11.60774	 -132.46448
 12.06524	 -132.85768
 12.54638	 -133.23216
 13.05000	 -133.58649
 13.57484	 -133.91930
 14.11957	 -134.22929
 14.68277	 -134.51525
 15.26296	 -134.77607
 15.85859	 -135.01072
 16.46802	 -135.21826
 17.08957	 -135.39786
 17.72152	 -135.54880
 18.36209	 -135.67045
 19.00945	 -135.76232
 19.66176	 -135.82400
 20.31716	 -135.85522
 20.97374	 -135.85583
 21.62961	 -135.82580
 22.28287	 -135.76519
 22.93163	 -135.67422
 23.57401	 -135.55321
 24.20815	 -135.40260
 24.83223	 -135.22295
 25.44447	 -135.01495
 26.04312	 -134.77937
 26.62650	 -134.51711
 27.19297	 -134.22919
 27.74098	 -133.91670
 28.26904	 -133.58085
 28.77574	 -133.22293
 29.25976	 -132.84431
 29.71987	 -132.44648
 30.15493	 -132.03095
 30.56391	 -131.59933
 30.94588	 -131.15328
 31.30001	 -130.69453
 31.62558	 -130.22484
 31.92200	 -129.74602
 32.18878	 -129.25991
 32.42555	 -128.76837
 32.63206	 -128.27328
 32.80818	 -127.77655
 32.95389	 -127.28008
 33.06930	 -126.78574
 33.15464	 -126.29544
 33.21024	 -125.81104
 33.23657	 -125.33437
 33.23419	 -124.86725
 33.20379	 -124.41144
 33.14617	 -123.96867
 33.06222	 -123.54060
 32.95295	 -123.12886
 32.81947	 -122.73498
 32.66297	 -122.36043
 32.48475	 -122.00661
 32.28618	 -121.67484
 32.06873	 -121.36633
 31.83392	 -121.08222
 31.58336	 -120.82354
 31.31871	 -120.59121
 31.04171	 -120.38606
 30.75413	 -120.20879
 30.45778	 -120.06000
 30.15452	 -119.94017
 29.84622	 -119.84966
 29.53480	 -119.78871
 29.22215	 -119.75743
 28.91021	 -119.75583
 28.60087	 -119.78377
 28.29605	 -119.84100
 27.99762	 -119.92716
 27.70743	 -120.04175
 27.42731	 -120.18417
 27.15902	 -120.35369
 26.90428	 -120.54949
 26.66476	 -120.77063
 26.44205	 -121.01605
 26.23768	 -121.28464
 26.05311	 -121.57514
 25.88968	 -121.88625
 25.74869	 -122.21656
 25.63130	 -122.56459
 25.53862	 -122.92881
 25.47161	 -123.30760
 25.43116	 -123.69931
 25.41805	 -124.10222
 25.43292	 -124.51458
 25.47634	 -124.93461
 25.54874	 -125.36050
 25.65045	 -125.79041
 25.78166	 -126.22249
 25.94248	 -126.65490
 26.13288	 -127.08579
 26.35273	 -127.51330
 26.60178	 -127.93561
 26.87968	 -128.35090
 27.18595	 -128.75741
 27.52002	 -129.15337
 27.88121	 -129.53708
 28.26874	 -129.90686
 28.68171	 -130.26112
 29.11915	 -130.59828
 29.57998	 -130.91686
 30.06304	 -131.21543
 30.56708	 -131.49262
 31.09077	 -131.74718
 31.63269	 -131.97789
 32.19138	 -132.18365
 32.76527	 -132.36345
 33.35277	 -132.51636
 33.95220	 -132.64157
 34.56185	 -132.73835
 35.17995	 -132.80609
 35.80472	 -132.84428
 36.43432	 -132.85254
 37.06690	 -132.83058
 37.70058	 -132.77824
 38.33348	 -132.69548
 38.96372	 -132.58236
 39.58942	 -132.43908
 40.20872	 -132.26595
 40.81975	 -132.06338
 41.42071	 -131.83193
 42.00980	 -131.57226
 42.58529	 -131.28512
 43.14547	 -130.97141
 43.68872	 -130.63212
 44.21346	 -130.26833
 44.71820	 -129.88123
 45.20150	 -129.47211
 45.66203	 -129.04236
 46.09854	 -128.59341
 46.50988	 -128.12682
 46.89499	 -127.64418
 47.25292	 -127.14718
 47.58284	 -126.63753
 47.88400	 -126.11703
 48.15581	 -125.58748
 48.39776	 -125.05076
 48.60948	 -124.50873
 48.79071	 -123.96332
 48.94131	 -123.41642
 49.06128	 -122.86997
 49.15073	 -122.32588
 49.20988	 -121.78604
 49.23909	 -121.25235
 49.23883	 -120.72666
 49.20968	 -120.21079
 49.15234	 -119.70652
 49.06762	 -119.21558
 48.95644	 -118.73965
 48.81982	 -118.28034
 48.65888	 -117.83919
 48.47482	 -117.41768
 48.26896	 -117.01719
 48.04269	 -116.63904
 47.79746	 -116.28443
 47.53482	 -115.95449
 47.25638	 -115.65023
 46.96381	 -115.37257
 46.65882	 -115.12232
 46.34320	 -114.90018
 46.01874	 -114.70673
 45.68729	 -114.54245
 45.35073	 -114.40768
 45.01094	 -114.30267
 44.66983	 -114.22752
 44.32929	 -114.18223
 43.99122	 -114.16667
 43.65752	 -114.18059
 43.33006	 -114.22363
 43.01066	 -114.29530
 42.70115	 -114.39501
 42.40328	 -114.52204
 42.11877	 -114.67557
 41.84928	 -114.85466
 41.59641	 -115.05830
 41.36168	 -115.28534
 41.14654	 -115.53456
 40.95238	 -115.80466
 40.78046	 -116.09423
 40.63198	 -116.40180
 40.50804	 -116.72584
 40.40964	 -117.06473
 40.33765	 -117.41681
 40.29288	 -117.78037
 40.27598	 -118.15364
 40.28752	 -118.53484
 40.32795	 -118.92214
 40.39760	 -119.31370
 40.49669	 -119.70766
 40.62531	 -120.10216
 40.78345	 -120.49531
 40.97097	 -120.88528
 41.18763	 -121.27022
 41.43307	 -121.64830
 41.70682	 -122.01772
 42.00829	 -122.37673
 42.33680	 -122.72361
 42.69155	 -123.05668
 43.07166	 -123.37433
 43.47613	 -123.67499
 43.90388	 -123.95716
 44.35375	 -124.21943
 44.82446	 -124.46043
 45.31469	 -124.67890
 45.82301	 -124.87363
 46.34795	 -125.04354
 46.88795	 -125.18762
 47.44141	 -125.30494
 48.00665	 -125.39470
 48.58197	 -125.45619
 49.16560	 -125.48880
 49.75576	 -125.49204
 50.35062	 -125.46553
 50.94834	 -125.40898
 51.54705	 -125.32225
 52.14489	 -125.20530
 52.73998	 -125.05818
 53.33045	 -124.88110
 53.91445	 -124.67437
 54.49013	 -124.43840
 55.05569	 -124.17374
 55.60935	 -123.88104
 56.14938	 -123.56105
 56.67408	 -123.21467
 57.18183	 -122.84286
 57.67105	 -122.44670
 58.14025	 -122.02739
 58.58801	 -121.58620
 59.01297	 -121.12450
 59.41390	 -120.64373
 59.78962	 -120.14543
 60.13909	 -119.63120
 60.46133	 -119.10271
 60.75551	 -118.56170
 61.02088	 -118.00993
 61.25683	 -117.44924
 61.46285	 -116.88149
 61.63855	 -116.30856
 61.78368	 -115.73238
 61.89810	 -115.15487
 61.98179	 -114.57795
 62.03486	 -114.00356
 62.05754	 -113.43361
 62.05020	 -112.86999
 62.01329	 -112.31458
 61.94741	 -111.76920
 61.85328	 -111.23565
 61.73171	 -110.71566
 61.58362	 -110.21093
 61.41005	 -109.72307
 61.21214	 -109.25363
 60.99110	 -108.80408
 60.74826	 -108.37582
 60.48501	 -107.97015
 60.20284	 -107.58829
 59.90330	 -107.23134
 59.58801	 -106.90032
 59.25864	 -106.59614
 58.91693	 -106.31961
 58.56465	 -106.07140
 58.20361	 -105.85210
 57.83567	 -105.66217
 57.46269	 -105.50194
 57.08657	 -105.37165
 56.70919	 -105.27139
 56.33246	 -105.20115
 55.95827	 -105.16080
 55.58851	 -105.15007
 55.22502	 -105.16861
 54.86965	 -105.21592
 54.52419	 -105.29139
 54.19040	 -105.39433
 53.86998	 -105.52389
 53.56459	 -105.67916
 53.27581	 -105.85910
 53.00516	 -106.06259
 52.75408	 -106.28840
 52.52396	 -106.53523
 52.31605	 -106.80169
 52.13156	 -107.08630
 51.97157	 -107.38753
 51.83708	 -107.70378
 51.72899	 -108.03338
 51.64807	 -108.37462
 51.59501	 -108.72575
 51.57035	 -109.08496
 51.57457	 -109.45043
 51.60798	 -109.82032
 51.67081	 -110.19276
 51.76316	 -110.56588
 51.88501	 -110.93781
 52.03623	 -111.30668
 52.21657	 -111.67064
 52.42567	 -112.02787
 52.66307	 -112.37655
 52.92816	 -112.71492
 53.22027	 -113.04126
 53.53859	 -113.35388
 53.88222	 -113.65115
 54.25017	 -113.93152
 54.64135	 -114.19347
 55.05458	 -114.43559
 55.48859	 -114.65651
 55.94203	 -114.85496
 56.41349	 -115.02976
 56.90146	 -115.17981
 57.40441	 -115.30410
 57.92069	 -115.40172
 58.44866	 -115.47187
 58.98659	 -115.51384
 59.53271	 -115.52705
 60.08525	 -115.51100
 60.64237	 -115.46531
 61.20223	 -115.38972
 61.76298	 -115.28409
 62.32274	 -115.14838
 62.87965	 -114.98266
 63.43185	 -114.78715
 63.97749	 -114.56214
 64.51474	 -114.30807
 65.04179	 -114.02547
 65.55688	 -113.71502
 66.05828	 -113.37745
 66.54431	 -113.01366
 67.01335	 -112.62462
 67.46383	 -112.21142
 67.89427	 -111.77522
 68.30325	 -111.31730
 68.68942	 -110.83904
 69.05154	 -110.34186
 69.38846	 -109.82731
 69.69910	 -109.29698
 69.98252	 -108.75253
 70.23787	 -108.19569
 70.46441	 -107.62824
 70.66151	 -107.05201
 70.82866	 -106.46885
 70.96550	 -105.88065
 71.07174	 -105.28934
 71.14724	 -104.69684
 71.19201	 -104.10508
 71.20613	 -103.51599
 71.18984	 -102.93150
 71.14351	 -102.35351
 71.06759	 -101.78388
 70.96270	 -101.22447
 70.82953	 -100.67707
 70.66892	 -100.14343
 70.48180	 -99.62523
 70.26921	 -99.12410
 70.03229	 -98.64160
 69.77228	 -98.17920
 69.49051	 -97.73830
 69.18838	 -97.32020
 68.86740	 -96.92611
 68.52912	 -96.55715
 68.17517	 -96.21433
 67.80724	 -95.89855
 67.42708	 -95.61061
 67.03646	 -95.35118
 66.63720	 -95.12085
 66.23118	 -94.92004
 65.82024	 -94.74911
 65.40630	 -94.60826
 64.99125	 -94.49758
 64.57698	 -94.41706
 64.16539	 -94.36654
 63.75837	 -94.34576
 63.35775	 -94.35434
 62.96538	 -94.39178
 62.58304	 -94.45748
 62.21248	 -94.55071
 61.85541	 -94.67065
 61.51345	 -94.81636
 61.18820	 -94.98681
 60.88117	 -95.18087
 60.59379	 -95.39731
 60.32741	 -95.63483
 60.08332	 -95.89204
 59.86269	 -96.16748
 59.66661	 -96.45959
 59.49606	 -96.76679
 59.35195	 -97.08741
 59.23503	 -97.41974
 59.14600	 -97.76203
 59.08539	 -98.11247
 59.05368	 -98.46926
 59.05117	 -98.83054
 59.07810	 -99.19445
 59.13455	 -99.55911
 59.22052	 -99.92266
 59.33586	 -100.28322
 59.48034	 -100.63894
 59.65357	 -100.98800
 59.85509	 -101.32857
 60.08431	 -101.65890
 60.34053	 -101.97724
 60.62295	 -102.28193
 60.93067	 -102.57132
 61.26267	 -102.84385
 61.61787	 -103.09801
 61.99508	 -103.33238
 62.39302	 -103.54560
 62.81034	 -103.73640
 63.24561	 -103.90358
 63.69733	 -104.04606
 64.16393	 -104.16283
 64.64380	 -104.25299
 65.13525	 -104.31574
 65.63656	 -104.35037
 66.14597	 -104.35631
 66.66169	 -104.33307
 67.18188	 -104.28029
 67.70471	 -104.19770
 68.22831	 -104.08517
 68.75082	 -103.94267
 69.27037	 -103.77030
 69.78510	 -103.56825
 70.29317	 -103.33685
 70.79276	 -103.07653
 71.28207	 -102.78785
 71.75933	 -102.47146
 72.22283	 -102.12813
 72.67090	 -101.75874
 73.10193	 -101.36426
 73.51435	 -100.94579
 73.90668	 -100.50451
 74.27752	 -100.04168
 74.62554	 -99.55867
 74.94948	 -99.05692
 75.24821	 -98.53796
 75.52066	 -98.00338
 75.76590	 -97.45486
 75.98305	 -96.89410
 76.17141	 -96.32288
 76.33034	 -95.74304
 76.45934	 -95.15642
 76.55803	 -94.56491
 76.62614	 -93.97043
 76.66353	 -93.37491
 76.67019	 -92.78028
 76.64623	 -92.18847
 76.59188	 -91.60141
 76.50749	 -91.02099
 76.39355	 -90.44910
 76.25065	 -89.88757
 76.07951	 -89.33822
 75.88095	 -88.80278
 75.65591	 -88.28295
 75.40545	 -87.78037
 75.13071	 -87.29658
 74.83293	 -86.83307
 74.51345	 -86.39123
 74.17369	 -85.97237
 73.81515	 -85.57770
 73.43940	 -85.20833
 73.04808	 -84.86527
 72.64289	 -84.54943
 72.22558	 -84.26158
 71.79795	 -84.00241
 71.36182	 -83.77248
 70.91905	 -83.57223
 70.47153	 -83.40198
 70.02115	 -83.26195
 69.56982	 -83.15220
 69.11943	 -83.07272
 68.67189	 -83.02333
 68.22907	 -83.00377
 67.79283	 -83.01365
 67.36499	 -83.05246
 66.94733	 -83.11957
 66.54161	 -83.21427
 66.14952	 -83.33571
 65.77269	 -83.48296
 65.41269	 -83.65497
 65.07104	 -83.85061
 64.74915	 -84.06865
 64.44838	 -84.30779
 64.16999	 -84.56662
 63.91515	 -84.84369
 63.68494	 -85.13745
 63.48035	 -85.44630
 63.30224	 -85.76858
 63.15140	 -86.10259
 63.02849	 -86.44657
 62.93406	 -86.79873
 62.86856	 -87.15724
 62.83230	 -87.52027
 62.82550	 -87.88594
 62.84826	 -88.25240
 62.90055	 -88.61777
 62.98224	 -88.98018
 63.09307	 -89.33778
 63.23267	 -89.68874
 63.40056	 -90.03125
 63.59616	 -90.36354
 63.81874	 -90.68388
 64.06752	 -90.99058
 64.34158	 -91.28201
 64.63992	 -91.55662
 64.96142	 -91.81288
 65.30490	 -92.04938
 65.66907	 -92.26475
 66.05258	 -92.45772
 66.45398	 -92.62712
 66.87177	 -92.77184
 67.30438	 -92.89088
 67.75018	 -92.98336
 68.20749	 -93.04846
 68.67457	 -93.08550
 69.14965	 -93.09391
 69.63095	 -93.07319
 70.11661	 -93.02300
 70.60481	 -92.94309
 71.09368	 -92.83332
 71.58134	 -92.69368
 72.06595	 -92.52427
 72.54563	 -92.32530
 73.01854	 -92.09710
 73.48288	 -91.84012
 73.93683	 -91.55491
 74.37866	 -91.24214
 74.80664	 -90.90259
 75.21912	 -90.53714
 75.61448	 -90.14677
 75.99118	 -89.73257
 76.34775	 -89.29574
 76.68278	 -88.83753
 76.99495	 -88.35932
 77.28303	 -87.86255
 77.54588	 -87.34875
 77.78245	 -86.81951
 77.99179	 -86.27648
 78.17307	 -85.72140
 78.32556	 -85.15603
 78.44864	 -84.58220
 78.54181	 -84.00175
 78.60470	 -83.41658
 78.63705	 -82.82859
 78.63870	 -82.23971
 78.60967	 -81.65187
 78.55005	 -81.06701
 78.46008	 -80.48703
 78.34011	 -79.91385
 78.19064	 -79.34934
 78.01225	 -78.79534
 77.80567	 -78.25366
 77.57172	 -77.72605
 77.31136	 -77.21419
 77.02562	 -76.71973
 76.71567	 -76.24421
 76.38275	 -75.78913
 76.02821	 -75.35586
 75.65346	 -74.94573
 75.26002	 -74.55995
 74.84948	 -74.19961
 74.42346	 -73.86574
 73.98369	 -73.55922
 73.53192	 -73.28085
 73.06995	 -73.03129
 72.59961	 -72.81111
 72.12279	 -72.62073
 71.64136	 -72.46048
 71.15722	 -72.33055
 70.67230	 -72.23102
 70.18849	 -72.16184
 69.70768	 -72.12284
 69.23177	 -72.11374
 68.76261	 -72.13414
 68.30201	 -72.18353
 67.85178	 -72.26126
 67.41364	 -72.36661
 66.98929	 -72.49873
 66.58035	 -72.65667
 66.18841	 -72.83938
 65.81494	 -73.04572
 65.46138	 -73.27446
 65.12907	 -73.52429
 64.81925	 -73.79380
 64.53310	 -74.08152
 64.27168	 -74.38592
 64.03597	 -74.70539
 63.82684	 -75.03827
 63.64504	 -75.38286
 63.49124	 -75.73740
 63.36599	 -76.10010
 63.26971	 -76.46914
 63.20272	 -76.84269
 63.16524	 -77.21888
 63.15735	 -77.59585
 63.17902	 -77.97173
 63.23012	 -78.34465
 63.31037	 -78.71276
 63.41941	 -79.07424
 63.55676	 -79.42728
 63.72181	 -79.77011
 63.91386	 -80.10101
 64.13210	 -80.41828
 64.37561	 -80.72030
 64.64338	 -81.00551
 64.93431	 -81.27239
 65.24719	 -81.51953
 65.58074	 -81.74557
 65.93359	 -81.94923
 66.30430	 -82.12934
 66.69134	 -82.28480
 67.09316	 -82.41462
 67.50810	 -82.51790
 67.93448	 -82.59385
 68.37056	 -82.64179
 68.81457	 -82.66113
 69.26470	 -82.65142
 69.71912	 -82.61229
 70.17598	 -82.54351
 70.63341	 -82.44496
 71.08954	 -82.31663
 71.54251	 -82.15862
 71.99046	 -81.97116
 72.43154	 -81.75459
 72.86395	 -81.50936
 73.28588	 -81.23604
 73.69560	 -80.93531
 74.09140	 -80.60794
 74.47161	 -80.25483
 74.83463	 -79.87698
 75.17894	 -79.47547
 75.50306	 -79.05149
 75.80560	 -78.60632
 76.08525	 -78.14134
 76.34078	 -77.65798
 76.57107	 -77.15777
 76.77507	 -76.64231
 76.95185	 -76.11325
 77.10057	 -75.57231
 77.22053	 -75.02127
 77.31111	 -74.46194
 77.37181	 -73.89617
 77.40227	 -73.32584
 77.40223	 -72.75286
 77.37155	 -72.17915
 77.31023	 -71.60663
 77.21838	 -71.03724
 77.09625	 -70.47289
 76.94418	 -69.91548
 76.76266	 -69.36688
 76.55230	 -68.82893
 76.31380	 -68.30344
 76.04801	 -67.79215
 75.75588	 -67.29676
 75.43844	 -66.81889
 75.09687	 -66.36011
 74.73241	 -65.92189
 74.34640	 -65.50564
 73.94028	 -65.11265
 73.51556	 -64.74413
 73.07383	 -64.40121
 72.61674	 -64.08487
 72.14600	 -63.79603
 71.66338	 -63.53546
 71.17067	 -63.30384
 70.66974	 -63.10171
 70.16245	 -62.92950
 69.65071	 -62.78753
 69.13641	 -62.67599
 68.62147	 -62.59494
 68.10781	 -62.54433
 67.59732	 -62.52399
 67.09190	 -62.53362
 66.59338	 -62.57281
 66.10362	 -62.64103
 65.62438	 -62.73765
 65.15740	 -62.86191
 64.70439	 -63.01297
 64.26695	 -63.18986
 63.84666	 -63.39153
 63.44501	 -63.61682
 63.06341	 -63.86451
 62.70320	 -64.13326
 62.36561	 -64.42167
 62.05182	 -64.72827
 61.76288	 -65.05151
 61.49975	 -65.38980
 61.26329	 -65.74147
 61.05426	 -66.10481
 60.87331	 -66.47807
 60.72098	 -66.85947
 60.59769	 -67.24718
 60.50376	 -67.63936
 60.43938	 -68.03418
 60.40463	 -68.42975
 60.39949	 -68.82422
 60.42380	 -69.21572
 60.47730	 -69.60242
 60.55961	 -69.98248
 60.67025	 -70.35411
 60.80861	 -70.71554
 60.97399	 -71.06504
 61.16557	 -71.40094
 61.38243	 -71.72160
 61.62355	 -72.02547
 61.88783	 -72.31105
 62.17406	 -72.57690
 62.48094	 -72.82168
 62.80711	 -73.04412
 63.15113	 -73.24303
 63.51146	 -73.41734
 63.88653	 -73.56604
 64.27469	 -73.68824
 64.67425	 -73.78316
 65.08347	 -73.85012
 65.50056	 -73.88853
 65.92372	 -73.89795
 66.35110	 -73.87802
 66.78085	 -73.82852
 67.21111	 -73.74932
 67.63999	 -73.64042
 68.06562	 -73.50195
 68.48616	 -73.33414
 68.89976	 -73.13733
 69.30459	 -72.91199
 69.69888	 -72.65869
 70.08088	 -72.37811
 70.44888	 -72.07106
 70.80123	 -71.73843
 71.13634	 -71.38122
 71.45268	 -71.00053
 71.74878	 -70.59755
 72.02327	 -70.17358
 72.27484	 -69.72997
 72.50229	 -69.26819
 72.70447	 -68.78975
 72.88038	 -68.29625
 73.02908	 -67.78936
 73.14976	 -67.27078
 73.24169	 -66.74228
 73.30430	 -66.20568
 73.33707	 -65.66283
 73.33966	 -65.11560
 73.31182	 -64.56589
 73.25341	 -64.01562
 73.16443	 -63.46670
 73.04501	 -62.92106
 72.89538	 -62.38061
 72.71590	 -61.84724
 72.50705	 -61.32283
 72.26945	 -60.80920
 72.00381	 -60.30816
 71.71096	 -59.82144
 71.39185	 -59.35075
 71.04753	 -58.89770
 70.67916	 -58.46386
 70.28800	 -58.05070
 69.87538	 -57.65962
 69.44274	 -57.29192
 68.99160	 -56.94882
 68.52354	 -56.63142
 68.04023	 -56.34074
 67.54337	 -56.07767
 67.03474	 -55.84298
 66.51615	 -55.63735
 65.98945	 -55.46134
 65.45652	 -55.31536
 64.91927	 -55.19972
 64.37961	 -55.11461
 63.83946	 -55.06010
 63.30073	 -55.03612
 62.76534	 -55.04249
 62.23517	 -55.07890
 61.71208	 -55.14496
 61.19790	 -55.24010
 60.69443	 -55.36369
 60.20339	 -55.51498
 59.72648	 -55.69308
 59.26532	 -55.89704
 58.82148	 -56.12580
 58.39644	 -56.37818
 57.99161	 -56.65295
 57.60831	 -56.94878
 57.24780	 -57.26426
 56.91121	 -57.59790
 56.59961	 -57.94816
 56.31394	 -58.31343
 56.05507	 -58.69205
 55.82373	 -59.08231
 55.62056	 -59.48246
 55.44610	 -59.89071
 55.30077	 -60.30525
 55.18486	 -60.72424
 55.09858	 -61.14583
 55.04199	 -61.56816
 55.01506	 -61.98938
 55.01763	 -62.40764
 55.04944	 -62.82108
 55.11011	 -63.22789
 55.19914	 -63.62629
 55.31593	 -64.01449
 55.45977	 -64.39080
 55.62985	 -64.75353
 55.82524	 -65.10106
 56.04493	 -65.43183
 56.28780	 -65.74435
 56.55265	 -66.03719
 56.83818	 -66.30900
 57.14303	 -66.55852
 57.46574	 -66.78457
 57.80479	 -66.98606
 58.15859	 -67.16200
 58.52550	 -67.31151
 58.90382	 -67.43379
 59.29180	 -67.52816
 59.68765	 -67.59407
 60.08956	 -67.63104
 60.49568	 -67.63875
 60.90416	 -67.61695
 61.31311	 -67.56555
 61.72066	 -67.48454
 62.12494	 -67.37405
 62.52409	 -67.23433
 62.91625	 -67.06572
 63.29962	 -66.86871
 63.67239	 -66.64387
 64.03283	 -66.39189
 64.37924	 -66.11359
 64.70996	 -65.80987
 65.02341	 -65.48174
 65.31806	 -65.13031
 65.59246	 -64.75677
 65.84523	 -64.36243
 66.07508	 -63.94865
 66.28081	 -63.51690
 66.46130	 -63.06869
 66.61553	 -62.60564
 66.74260	 -62.12939
 66.84169	 -61.64167
 66.91210	 -61.14423
 66.95324	 -60.63889
 66.96464	 -60.12749
 66.94594	 -59.61191
 66.89690	 -59.09402
 66.81740	 -58.57575
 66.70744	 -58.05901
 66.56715	 -57.54570
 66.39677	 -57.03773
 66.19667	 -56.53699
 65.96732	 -56.04533
 65.70933	 -55.56459
 65.42343	 -55.09655
 65.11044	 -54.64295
 64.77131	 -54.20548
 64.40708	 -53.78576
 64.01892	 -53.38534
 63.60807	 -53.00570
 63.17587	 -52.64824
 62.72377	 -52.31425
 62.25326	 -52.00495
 61.76594	 -51.72145
 61.26347	 -51.46476
 60.74756	 -51.23578
 60.21998	 -51.03528
 59.68256	 -50.86395
 59.13713	 -50.72232
 58.58560	 -50.61083
 58.02986	 -50.52979
 57.47183	 -50.47938
 56.91345	 -50.45966
 56.35664	 -50.47058
 55.80330	 -50.51194
 55.25534	 -50.58344
 54.71462	 -50.68465
 54.18297	 -50.81504
 53.66219	 -50.97395
 53.15403	 -51.16061
 52.66016	 -51.37415
 52.18223	 -51.61360
 51.72179	 -51.87787
 51.28033	 -52.16579
 50.85925	 -52.47613
 50.45989	 -52.80753
 50.08347	 -53.15857
 49.73114	 -53.52778
 49.40396	 -53.91359
 49.10286	 -54.31440
 48.82869	 -54.72853
 48.58220	 -55.15428
 48.36401	 -55.58989
 48.17464	 -56.03357
 48.01451	 -56.48352
 47.88391	 -56.93790
 47.78302	 -57.39486
 47.71192	 -57.85255
 47.67057	 -58.30912
 47.65879	 -58.76271
 47.67633	 -59.21151
 47.72279	 -59.65369
 47.79769	 -60.08746
 47.90042	 -60.51109
 48.03027	 -60.92284
 48.18643	 -61.32107
 48.36797	 -61.70414
 48.57389	 -62.07052
 48.80306	 -62.41870
 49.05429	 -62.74727
 49.32630	 -63.05489
 49.61770	 -63.34028
 49.92705	 -63.60229
 50.25284	 -63.83981
 50.59347	 -64.05186
 50.94730	 -64.23756
 51.31263	 -64.39611
 51.68771	 -64.52684
 52.07075	 -64.62918
 52.45994	 -64.70267
 52.85342	 -64.74698
 53.24933	 -64.76186
 53.64579	 -64.74722
 54.04091	 -64.70307
 54.43283	 -64.62953
 54.81966	 -64.52685
 55.19956	 -64.39539
 55.57071	 -64.23563
 55.93131	 -64.04816
 56.27961	 -63.83368
 56.61390	 -63.59300
 56.93255	 -63.32705
 57.23395	 -63.03684
 57.51658	 -62.72348
 57.77900	 -62.38820
 58.01984	 -62.03228
 58.23779	 -61.65712
 58.43168	 -61.26418
 58.60039	 -60.85498
 58.74291	 -60.43114
 58.85835	 -59.99431
 58.94590	 -59.54622
 59.00488	 -59.08863
 59.03470	 -58.62334
 59.03491	 -58.15219
 59.00515	 -57.67706
 58.94520	 -57.19982
 58.85494	 -56.72238
 58.73440	 -56.24663
 58.58369	 -55.77449
 58.40306	 -55.30784
 58.19289	 -54.84856
 57.95366	 -54.39849
 57.68598	 -53.95945
 57.39056	 -53.53322
 57.06823	 -53.12152
 56.71994	 -52.72604
 56.34672	 -52.34838
 55.94973	 -51.99009
 55.53020	 -51.65264
 55.08949	 -51.33741
 54.62900	 -51.04572
 54.15024	 -50.77877
 53.65480	 -50.53767
 53.14433	 -50.32342
 52.62053	 -50.13694
 52.08518	 -49.97900
 51.54008	 -49.85029
 50.98709	 -49.75135
 50.42810	 -49.68262
 49.86500	 -49.64442
 49.29974	 -49.63694
 48.73422	 -49.66023
 48.17039	 -49.71426
 47.61017	 -49.79882
 47.05545	 -49.91362
 46.50811	 -50.05824
 45.97000	 -50.23212
 45.44292	 -50.43463
 44.92861	 -50.66497
 44.42878	 -50.92228
 43.94506	 -51.20557
 43.47903	 -51.51376
 43.03216	 -51.84567
 42.60588	 -52.20004
 42.20151	 -52.57552
 41.82029	 -52.97068
 41.46337	 -53.38402
 41.13178	 -53.81399
 40.82648	 -54.25895
 40.54830	 -54.71723
 40.29798	 -55.18712
 40.07615	 -55.66686
 39.88331	 -56.15465
 39.71987	 -56.64868
 39.58612	 -57.14711
 39.48223	 -57.64811
 39.40827	 -58.14981
 39.36419	 -58.65038
 39.34981	 -59.14796
 39.36488	 -59.64073
 39.40900	 -60.12690
 39.48166	 -60.60467
 39.58228	 -61.07231
 39.71014	 -61.52812
 39.86442	 -61.97043
 40.04422	 -62.39765
 40.24852	 -62.80823
 40.47622	 -63.20069
 40.72613	 -63.57361
 40.99696	 -63.92566
 41.28736	 -64.25558
 41.59589	 -64.56219
 41.92103	 -64.84443
 42.26122	 -65.10128
 42.61481	 -65.33188
 42.98011	 -65.53543
 43.35539	 -65.71124
 43.73886	 -65.85875
 44.12870	 -65.97750
 44.52307	 -66.06713
 44.92010	 -66.12742
 45.31792	 -66.15825
 45.71463	 -66.15964
 46.10836	 -66.13169
 46.49724	 -66.07466
 46.87939	 -65.98891
 47.25300	 -65.87491
 47.61626	 -65.73325
 47.96741	 -65.56465
 48.30474	 -65.36991
 48.62659	 -65.14996
 48.93137	 -64.90583
 49.21754	 -64.63865
 49.48364	 -64.34962
 49.72831	 -64.04007
 49.95026	 -63.71139
 50.14828	 -63.36505
 50.32127	 -63.00260
 50.46822	 -62.62564
 50.58825	 -62.23586
 50.68056	 -61.83497
 50.74447	 -61.42476
 50.77941	 -61.00702
 50.78492	 -60.58360
 50.76068	 -60.15636
 50.70646	 -59.72720
 50.62217	 -59.29800
 50.50783	 -58.87067
 50.36358	 -58.44709
 50.18967	 -58.02915
 49.98649	 -57.61870
 49.75452	 -57.21757
 49.49438	 -56.82758
 49.20678	 -56.45048
 48.89256	 -56.08798
 48.55264	 -55.74174
 48.18807	 -55.41335
 47.79999	 -55.10435
 47.38964	 -54.81620
 46.95833	 -54.55026
 46.50747	 -54.30783
 46.03857	 -54.09011
 45.55317	 -53.89821
 45.05293	 -53.73313
 44.53952	 -53.59577
 44.01471	 -53.48692
 43.48030	 -53.40727
 42.93811	 -53.35736
 42.39003	 -53.33765
 41.83796	 -53.34846
 41.28380	 -53.39000
 40.72950	 -53.46233
 40.17697	 -53.56543
 39.62813	 -53.69911
 39.08490	 -53.86309
 38.54915	 -54.05695
 38.02273	 -54.28017
 37.50746	 -54.53209
 37.00511	 -54.81196
 36.51737	 -55.11889
 36.04591	 -55.45191
 35.59231	 -55.80993
 35.15806	 -56.19179
 34.74461	 -56.59619
 34.35329	 -57.02180
 33.98535	 -57.46717
 33.64194	 -57.93080
 33.32413	 -58.41110
 33.03285	 -58.90645
 32.76896	 -59.41515
 32.53320	 -59.93547
 32.32618	 -60.46565
 32.14842	 -61.00386
 32.00032	 -61.54830
 31.88216	 -62.09710
 31.79411	 -62.64843
 31.73623	 -63.20041
 31.70846	 -63.75119
 31.71062	 -64.29894
 31.74243	 -64.84182
 31.80350	 -65.37803
 31.89331	 -65.90581
 32.01127	 -66.42340
 32.15665	 -66.92912
 32.32865	 -67.42132
 32.52636	 -67.89841
 32.74875	 -68.35885
 32.99475	 -68.80118
 33.26315	 -69.22398
 33.55270	 -69.62594
 33.86205	 -70.00580
 34.18976	 -70.36241
 34.53436	 -70.69469
 34.89428	 -71.00165
 35.26791	 -71.28240
 35.65357	 -71.53617
 36.04955	 -71.76226
 36.45409	 -71.96009
 36.86538	 -72.12920
 37.28161	 -72.26923
 37.70092	 -72.37994
 38.12144	 -72.46120
 38.54131	 -72.51299
 38.95865	 -72.53543
 39.37158	 -72.52875
 39.77827	 -72.49327
 40.17686	 -72.42948
 40.56556	 -72.33793
 40.94260	 -72.21933
 41.30625	 -72.07448
 41.65485	 -71.90430
 41.98679	 -71.70980
 42.30051	 -71.49210
 42.59455	 -71.25243
 42.86751	 -70.99210
 43.11809	 -70.71250
 43.34508	 -70.41513
 43.54735	 -70.10154
 43.72389	 -69.77335
 43.87378	 -69.43226
 43.99625	 -69.07999
 44.09058	 -68.71834
 44.15623	 -68.34915
 44.19272	 -67.97425
 44.19974	 -67.59555
 44.17707	 -67.21493
 44.12463	 -66.83430
 44.04243	 -66.45556
 43.93064	 -66.08062
 43.78953	 -65.71135
 43.61948	 -65.34962
 43.42100	 -64.99725
 43.19472	 -64.65603
 42.94136	 -64.32771
 42.66175	 -64.01400
 42.35685	 -63.71653
 42.02770	 -63.43687
 41.67543	 -63.17654
 41.30128	 -62.93698
 40.90655	 -62.71952
 40.49266	 -62.52546
 40.06108	 -62.35595
 39.61336	 -62.21210
 39.15111	 -62.09488
 38.67599	 -62.00519
 38.18975	 -61.94380
 37.69414	 -61.91138
 37.19099	 -61.90849
 36.68213	 -61.93559
 36.16943	 -61.99299
 35.65479	 -62.08091
 35.14011	 -62.19944
 34.62729	 -62.34855
 34.11824	 -62.52810
 33.61484	 -62.73782
 33.11896	 -62.97732
 32.63245	 -63.24609
 32.15713	 -63.54352
 31.69474	 -63.86886
 31.24703	 -64.22127
 30.81564	 -64.59980
 30.40217	 -65.00339
 30.00815	 -65.43086
 29.63503	 -65.88098
 29.28418	 -66.35239
 28.95687	 -66.84366
 28.65428	 -67.35330
 28.37750	 -67.87972
 28.12750	 -68.42128
 27.90516	 -68.97628
 27.71123	 -69.54298
 27.54636	 -70.11959
 27.41108	 -70.70427
 27.30581	 -71.29518
 27.23085	 -71.89045
 27.18635	 -72.48820
 27.17239	 -73.08655
 27.18891	 -73.68361
 27.23572	 -74.27752
 27.31254	 -74.86643
 27.41896	 -75.44851
 27.55447	 -76.02198
 27.71844	 -76.58509
 27.91014	 -77.13612
 28.12874	 -77.67343
 28.37332	 -78.19542
 28.64286	 -78.70055
 28.93624	 -79.18736
 29.25227	 -79.65445
 29.58968	 -80.10051
 29.94711	 -80.52429
 30.32315	 -80.92465
 30.71630	 -81.30051
 31.12501	 -81.65092
 31.54769	 -81.97499
 31.98268	 -82.27195
 32.42827	 -82.54112
 32.88274	 -82.78192
 33.34431	 -82.99389
 33.81119	 -83.17668
 34.28156	 -83.33002
 34.75358	 -83.45379
 35.22541	 -83.54795
 35.69522	 -83.61259
 36.16115	 -83.64792
 36.62138	 -83.65425
 37.07411	 -83.63200
 37.51755	 -83.58172
 37.94994	 -83.50407
 38.36957	 -83.39980
 38.77478	 -83.26980
 39.16395	 -83.11504
 39.53554	 -82.93662
 39.88805	 -82.73570
 40.22009	 -82.51358
 40.53031	 -82.27163
 40.81747	 -82.01130
 41.08044	 -81.73413
 41.31817	 -81.44174
 41.52970	 -81.13580
 41.71421	 -80.81807
 41.87097	 -80.49032
 41.99938	 -80.15441
 42.09897	 -79.81221
 42.16936	 -79.46562
 42.21033	 -79.11656
 42.22175	 -78.76698
 42.20366	 -78.41880
 42.15620	 -78.07397
 42.07961	 -77.73439
 41.97431	 -77.40196
 41.84079	 -77.07854
 41.67969	 -76.76595
 41.49175	 -76.46596
 41.27782	 -76.18028
 41.03887	 -75.91058
 40.77594	 -75.65845
 40.49021	 -75.42539
 40.18292	 -75.21284
 39.85541	 -75.02215
 39.50909	 -74.85458
 39.14545	 -74.71129
 38.76604	 -74.59335
 38.37247	 -74.50173
 37.96643	 -74.43729
 37.54962	 -74.40077
 37.12381	 -74.39283
 36.69078	 -74.41401
 36.25237	 -74.46472
 35.81040	 -74.54528
 35.36674	 -74.65587
 34.92326	 -74.79659
 34.48181	 -74.96739
 34.04426	 -75.16813
 33.61245	 -75.39854
 33.18822	 -75.65825
 32.77337	 -75.94677
 32.36967	 -76.26350
 31.97885	 -76.60774
 31.60260	 -76.97866
 31.24256	 -77.37536
 30.90030	 -77.79681
 30.57735	 -78.24189
 30.27514	 -78.70941
 29.99503	 -79.19805
 29.73833	 -79.70644
 29.50621	 -80.23311
 29.29980	 -80.77653
 29.12009	 -81.33508
 28.96799	 -81.90710
 28.84430	 -82.49087
 28.74970	 -83.08461
 28.68478	 -83.68651
 28.64999	 -84.29472
 28.64568	 -84.90737
 28.67205	 -85.52256
 28.72921	 -86.13839
 28.81715	 -86.75296
 28.93571	 -87.36436
 29.08464	 -87.97071
 29.26355	 -88.57016
 29.47193	 -89.16086
 29.70919	 -89.74102
 29.97458	 -90.30889
 30.26729	 -90.86278
 30.58636	 -91.40103
 30.93076	 -91.92208
 31.29936	 -92.42443
 31.69094	 -92.90664
 32.10420	 -93.36737
 32.53774	 -93.80537
 32.99012	 -94.21945
 33.45982	 -94.60856
 33.94525	 -94.97171
 34.44477	 -95.30803
 34.95671	 -95.61674
 35.47934	 -95.89719
 36.01091	 -96.14880
 36.54962	 -96.37112
 37.09368	 -96.56383
 37.64125	 -96.72667
 38.19052	 -96.85954
 38.73964	 -96.96241
 39.28678	 -97.03540
 39.83013	 -97.07871
 40.36788	 -97.09266
 40.89824	 -97.07768
 41.41947	 -97.03431
 41.92984	 -96.96318
 42.42767	 -96.86504
 42.91132	 -96.74074
 43.37922	 -96.59123
 43.82984	 -96.41756
 44.26172	 -96.22085
 44.67346	 -96.00234
 45.06376	 -95.76336
 45.43137	 -95.50529
 45.77515	 -95.22963
 46.09404	 -94.93792
 46.38707	 -94.63178
 46.65340	 -94.31290
 46.89227	 -93.98303
 47.10304	 -93.64395
 47.28517	 -93.29751
 47.43826	 -92.94557
 47.56203	 -92.59003
 47.65630	 -92.23281
 47.72103	 -91.87586
 47.75630	 -91.52109
 47.76234	 -91.17045
 47.73946	 -90.82585
 47.68815	 -90.48917
 47.60897	 -90.16228
 47.50265	 -89.84701
 47.37000	 -89.54511
 47.21196	 -89.25830
 47.02958	 -88.98823
 46.82403	 -88.73646
 46.59654	 -88.50449
 46.34846	 -88.29373
 46.08124	 -88.10549
 45.79637	 -87.94098
 45.49545	 -87.80130
 45.18013	 -87.68746
 44.85210	 -87.60036
 44.51312	 -87.54076
 44.16499	 -87.50933
 43.80954	 -87.50662
 43.44862	 -87.53303
 43.08410	 -87.58889
 42.71785	 -87.67436
 42.35177	 -87.78952
 41.98773	 -87.93432
 41.62760	 -88.10857
 41.27321	 -88.31201
 40.92640	 -88.54422
 40.58895	 -88.80470
 40.26260	 -89.09284
 39.94907	 -89.40791
 39.65001	 -89.74908
 39.36701	 -90.11544
 39.10163	 -90.50598
 38.85532	 -90.91957
 38.62950	 -91.35503
 38.42549	 -91.81108
 38.24453	 -92.28637
 38.08780	 -92.77947
 37.95636	 -93.28888
 37.85120	 -93.81303
 37.77320	 -94.35033
 37.72316	 -94.89908
 37.70175	 -95.45757
 37.70957	 -96.02404
 37.74707	 -96.59670
 37.81462	 -97.17373
 37.91248	 -97.75327
 38.04077	 -98.33348
 38.19951	 -98.91247
 38.38862	 -99.48838
 38.60787	 -100.05935
 38.85694	 -100.62353
 39.13539	 -101.17908
 39.44264	 -101.72421
 39.77804	 -102.25715
 40.14080	 -102.77619
 40.53003	 -103.27964
 40.94472	 -103.76591
 41.38378	 -104.23345
 41.84602	 -104.68077
 42.33016	 -105.10648
 42.83480	 -105.50927
 43.35852	 -105.88792
 43.89976	 -106.24129
 44.45695	 -106.56837
 45.02841	 -106.86821
 45.61244	 -107.14002
 46.20728	 -107.38307
 46.81112	 -107.59677
 47.42214	 -107.78065
 48.03848	 -107.93435
 48.65827	 -108.05761
 49.27962	 -108.15032
 49.90066	 -108.21246
 50.51951	 -108.24415
 51.13429	 -108.24560
 51.74318	 -108.21717
 52.34434	 -108.15930
 52.93600	 -108.07255
 53.51642	 -107.95760
 54.08390	 -107.81522
 54.63679	 -107.64629
 55.17351	 -107.45179
 55.69254	 -107.23279
 56.19243	 -106.99045
 56.67180	 -106.72602
 57.12935	 -106.44082
 57.56387	 -106.13627
 57.97422	 -105.81385
 58.35938	 -105.47509
 58.71841	 -105.12160
 59.05047	 -104.75505
 59.35481	 -104.37716
 59.63083	 -103.98967
 59.87799	 -103.59440
 60.09588	 -103.19315
 60.28422	 -102.78780
 60.44282	 -102.38021
 60.57162	 -101.97226
 60.67068	 -101.56585
 60.74019	 -101.16286
 60.78043	 -100.76517
 60.79182	 -100.37462
 60.77490	 -99.99307
 60.73032	 -99.62230
 60.65884	 -99.26406
 60.56136	 -98.92008
 60.43886	 -98.59199
 60.29245	 -98.28139
 60.12331	 -97.98980
 59.93276	 -97.71864
 59.72218	 -97.46926
 59.49306	 -97.24294
 59.24694	 -97.04082
 58.98547	 -96.86397
 58.71033	 -96.71333
 58.42329	 -96.58974
 58.12614	 -96.49392
 57.82074	 -96.42646
 57.50896	 -96.38786
 57.19271	 -96.37846
 56.87390	 -96.39849
 56.55447	 -96.44806
 56.23633	 -96.52715
 55.92140	 -96.63561
 55.61159	 -96.77318
 55.30875	 -96.93947
 55.01473	 -97.13398
 54.73132	 -97.35609
 54.46027	 -97.60507
 54.20328	 -97.88009
 53.96197	 -98.18021
 53.73790	 -98.50440
 53.53259	 -98.85152
 53.34743	 -99.22036
 53.18376	 -99.60962
 53.04284	 -100.01793
 52.92581	 -100.44385
 52.83375	 -100.88585
 52.76762	 -101.34238
 52.72830	 -101.81180
 52.71654	 -102.29244
 52.73301	 -102.78260
 52.77827	 -103.28052
 52.85276	 -103.78441
 52.95684	 -104.29249
 53.09073	 -104.80293
 53.25455	 -105.31390
 53.44832	 -105.82356
 53.67192	 -106.33009
 53.92515	 -106.83165
 54.20769	 -107.32644
 54.51910	 -107.81266
 54.85884	 -108.28856
 55.22626	 -108.75240
 55.62061	 -109.20250
 56.04103	 -109.63721
 56.48656	 -110.05494
 56.95615	 -110.45416
 57.44863	 -110.83341
 57.96277	 -111.19128
 58.49724	 -111.52648
 59.05063	 -111.83775
 59.62145	 -112.12396
 60.20813	 -112.38405
 60.80906	 -112.61707
 61.42254	 -112.82216
 62.04683	 -112.99859
 62.68016	 -113.14571
 63.32070	 -113.26301
 63.96658	 -113.35008
 64.61594	 -113.40663
 65.26688	 -113.43251
 65.91749	 -113.42765
 66.56588	 -113.39214
 67.21014	 -113.32617
 67.84839	 -113.23006
 68.47878	 -113.10424
 69.09949	 -112.94927
 69.70873	 -112.76580
 70.30476	 -112.55462
 70.88590	 -112.31661
 71.45051	 -112.05276
 71.99705	 -111.76416
 72.52402	 -111.45200
 73.03002	 -111.11754
 73.51373	 -110.76215
 73.97390	 -110.38728
 74.40941	 -109.99442
 74.81920	 -109.58517
 75.20233	 -109.16115
 75.55797	 -108.72407
 75.88539	 -108.27567
 76.18397	 -107.81774
 76.45319	 -107.35208
 76.69268	 -106.88055
 76.90215	 -106.40501
 77.08144	 -105.92734
 77.23051	 -105.44943
 77.34944	 -104.97316
 77.43841	 -104.50041
 77.49773	 -104.03304
 77.52784	 -103.57290
 77.52927	 -103.12179
 77.50267	 -102.68149
 77.44881	 -102.25374
 77.36855	 -101.84021
 77.26288	 -101.44254
 77.13287	 -101.06229
 76.97971	 -100.70095
 76.80466	 -100.35994
 76.60908	 -100.04061
 76.39443	 -99.74419
 76.16221	 -99.47185
 75.91403	 -99.22464
 75.65155	 -99.00353
 75.37650	 -98.80935
 75.09064	 -98.64285
 74.79580	 -98.50464
 74.49383	 -98.39523
 74.18663	 -98.31500
 73.87609	 -98.26422
 73.56414	 -98.24302
 73.25270	 -98.25142
 72.94371	 -98.28931
 72.63905	 -98.35646
 72.34064	 -98.45250
 72.05032	 -98.57698
 71.76992	 -98.72929
 71.50122	 -98.90872
 71.24596	 -99.11447
 71.00579	 -99.34559
 70.78233	 -99.60108
 70.57710	 -99.87979
 70.39156	 -100.18052
 70.22709	 -100.50196
 70.08496	 -100.84271
 69.96637	 -101.20133
 69.87241	 -101.57628
 69.80406	 -101.96597
 69.76223	 -102.36876
 69.74770	 -102.78295
 69.76113	 -103.20680
 69.80310	 -103.63855
 69.87406	 -104.07640
 69.97434	 -104.51853
 70.10418	 -104.96310
 70.26370	 -105.40827
 70.45288	 -105.85219
 70.67163	 -106.29304
 70.91971	 -106.72897
 71.19680	 -107.15819
 71.50246	 -107.57891
 71.83612	 -107.98937
 72.19713	 -108.38786
 72.58475	 -108.77271
 72.99809	 -109.14229
 73.43621	 -109.49502
 73.89806	 -109.82940
 74.38248	 -110.14398
 74.88825	 -110.43739
 75.41406	 -110.70832
 75.95850	 -110.95556
 76.52010	 -111.17797
 77.09734	 -111.37452
 77.68861	 -111.54426
 78.29224	 -111.68634
 78.90653	 -111.80001
 79.52971	 -111.88464
 80.15998	 -111.93970
 80.79552	 -111.96476
 81.43447	 -111.95954
 82.07493	 -111.92384
 82.71504	 -111.85760
 83.35289	 -111.76087
 83.98660	 -111.63382
 84.61429	 -111.47674
 85.23409	 -111.29004
 85.84419	 -111.07424
 86.44278	 -110.83000
 87.02812	 -110.55807
 87.59849	 -110.25931
 88.15226	 -109.93470
 88.68783	 -109.58532
 89.20371	 -109.21235
 89.69845	 -108.81706
 90.17072	 -108.40082
 90.61924	 -107.96506
 91.04286	 -107.51130
 91.44051	 -107.04115
 91.81122	 -106.55626
 92.15414	 -106.05835
 92.46853	 -105.54917
 92.75376	 -105.03054
 93.00931	 -104.50431
 93.23479	 -103.97233
 93.42993	 -103.43651
 93.59456	 -102.89875
 93.72865	 -102.36095
 93.83228	 -101.82502
 93.90566	 -101.29286
 93.94912	 -100.76635
 93.96309	 -100.24734
 93.94813	 -99.73764
 93.90490	 -99.23905
 93.83420	 -98.75329
 93.73690	 -98.28205
 93.61399	 -97.82696
 93.46657	 -97.38956
 93.29583	 -96.97135
 93.10303	 -96.57373
 92.88955	 -96.19803
 92.65683	 -95.84549
 92.40639	 -95.51724
 92.13981	 -95.21433
 91.85876	 -94.93771
 91.56494	 -94.68822
 91.26011	 -94.46657
 90.94608	 -94.27340
 90.62469	 -94.10918
 90.29780	 -93.97432
 89.96731	 -93.86907
 89.63511	 -93.79357
 89.30312	 -93.74784
 88.97325	 -93.73180
 88.64738	 -93.74520
 88.32741	 -93.78771
 88.01518	 -93.85888
 87.71252	 -93.95812
 87.42120	 -94.08474
 87.14296	 -94.23794
 86.87947	 -94.41681
 86.63234	 -94.62033
 86.40312	 -94.84738
 86.19327	 -95.09677
 86.00419	 -95.36718
 85.83718	 -95.65724
 85.69343	 -95.96549
 85.57408	 -96.29040
 85.48013	 -96.63037
 85.41248	 -96.98375
 85.37194	 -97.34883
 85.35921	 -97.72388
 85.37486	 -98.10709
 85.41935	 -98.49666
 85.49304	 -98.89075
 85.59617	 -99.28751
 85.72886	 -99.68508
 85.89111	 -100.08160
 86.08280	 -100.47521
 86.30372	 -100.86407
 86.55353	 -101.24636
 86.83178	 -101.62029
 87.13791	 -101.98409
 87.47126	 -102.33603
 87.83106	 -102.67444
 88.21644	 -102.99769
 88.62643	 -103.30422
 89.05998	 -103.59250
 89.51592	 -103.86109
 89.99304	 -104.10864
 90.49000	 -104.33385
 91.00541	 -104.53551
 91.53780	 -104.71249
 92.08563	 -104.86378
 92.64731	 -104.98842
 93.22119	 -105.08559
 93.80555	 -105.15455
 94.39864	 -105.19467
 94.99869	 -105.20542
 95.60387	 -105.18640
 96.21233	 -105.13732
 96.82221	 -105.05797
 97.43164	 -104.94831
 98.03874	 -104.80836
 98.64164	 -104.63832
 99.23846	 -104.43844
 99.82736	 -104.20915
 100.40652	 -103.95095
 100.97415	 -103.66447
 101.52850	 -103.35046
 102.06788	 -103.00978
 102.59063	 -102.64339
 103.09517	 -102.25236
 103.57998	 -101.83784
 104.04363	 -101.40111
 104.48477	 -100.94352
 104.90211	 -100.46650
 105.29448	 -99.97158
 105.66080	 -99.46034
 106.00011	 -98.93445
 106.31152	 -98.39562
 106.59430	 -97.84562
 106.84778	 -97.28627
 107.07146	 -96.71942
 107.26493	 -96.14696
 107.42789	 -95.57079
 107.56021	 -94.99283
 107.66182	 -94.41500
 107.73283	 -93.83922
 107.77343	 -93.26742
 107.78396	 -92.70147
 107.76487	 -92.14325
 107.71671	 -91.59460
 107.64017	 -91.05730
 107.53604	 -90.53311
 107.40522	 -90.02371
 107.24872	 -89.53073
 107.06764	 -89.05574
 106.86318	 -88.60022
 106.63664	 -88.16557
 106.38939	 -87.75313
 106.12289	 -87.36412
 105.83866	 -86.99967
 105.53832	 -86.66084
 105.22351	 -86.34854
 104.89595	 -86.06361
 104.55740	 -85.80677
 104.20968	 -85.57861
 103.85461	 -85.37963
 103.49406	 -85.21020
 103.12992	 -85.07058
 102.76408	 -84.96090
 102.39844	 -84.88117
 102.03490	 -84.83128
 101.67535	 -84.81102
 101.32165	 -84.82005
 100.97564	 -84.85789
 100.63915	 -84.92397
 100.31393	 -85.01761
 100.00170	 -85.13801
 99.70415	 -85.28425
 99.42287	 -85.45533
 99.15940	 -85.65015
 98.91521	 -85.86749
 98.69169	 -86.10607
 98.49013	 -86.36450
 98.31175	 -86.64135
 98.15767	 -86.93507
 98.02890	 -87.24407
 97.92635	 -87.56670
 97.85084	 -87.90127
 97.80305	 -88.24601
 97.78359	 -88.59913
 97.79292	 -88.95883
 97.83139	 -89.32325
 97.89926	 -89.69054
 97.99664	 -90.05882
 98.12354	 -90.42622
 98.27986	 -90.79088
 98.46537	 -91.15096
 98.67973	 -91.50460
 98.92249	 -91.85001
 99.19308	 -92.18541
 99.49085	 -92.50908
 99.81502	 -92.81931
 100.16471	 -93.11449
 100.53894	 -93.39303
 100.93665	 -93.65341
 101.35668	 -93.89421
 101.79779	 -94.11403
 102.25863	 -94.31161
 102.73782	 -94.48572
 103.23388	 -94.63526
 103.74526	 -94.75919
 104.27036	 -94.85660
 104.80752	 -94.92664
 105.35505	 -94.96859
 105.91118	 -94.98183
 106.47414	 -94.96585
 107.04210	 -94.92025
 107.61323	 -94.84473
 108.18566	 -94.73912
 108.75754	 -94.60336
 109.32699	 -94.43750
 109.89214	 -94.24171
 110.45113	 -94.01628
 111.00214	 -93.76162
 111.54335	 -93.47823
 112.07297	 -93.16675
 112.58928	 -92.82793
 113.09057	 -92.46261
 113.57520	 -92.07175
 114.04161	 -91.65642
 114.48827	 -91.21777
 114.91376	 -90.75706
 115.31672	 -90.27564
 115.69587	 -89.77494
 116.05004	 -89.25647
 116.37815	 -88.72183
 116.67922	 -88.17265
 116.95238	 -87.61067
 117.19687	 -87.03765
 117.41204	 -86.45540
 117.59737	 -85.86579
 117.75245	 -85.27069
 117.87698	 -84.67201
 117.97081	 -84.07168
 118.03389	 -83.47164
 118.06631	 -82.87381
 118.06828	 -82.28010
 118.04011	 -81.69244
 117.98227	 -81.11268
 117.89533	 -80.54268
 117.77996	 -79.98423
 117.63698	 -79.43910
 117.46728	 -78.90898
 117.27188	 -78.39551
 117.05191	 -77.90025
 116.80856	 -77.42469
 116.54315	 -76.97025
 116.25707	 -76.53825
 115.95177	 -76.12991
 115.62882	 -75.74637
 115.28981	 -75.38867
 114.93642	 -75.05773
 114.57037	 -74.75438
 114.19343	 -74.47932
 113.80741	 -74.23315
 113.41416	 -74.01634
 113.01555	 -73.82927
 112.61345	 -73.67216
 112.20978	 -73.54516
 111.80641	 -73.44826
 111.40526	 -73.38134
 111.00820	 -73.34418
 110.61709	 -73.33643
 110.23378	 -73.35760
 109.86006	 -73.40713
 109.49769	 -73.48432
 109.14839	 -73.58837
 108.81382	 -73.71836
 108.49557	 -73.87330
 108.19518	 -74.05206
 107.91411	 -74.25345
 107.65373	 -74.47617
 107.41534	 -74.71886
 107.20014	 -74.98006
 107.00925	 -75.25825
 106.84368	 -75.55183
 106.70434	 -75.85916
 106.59203	 -76.17853
 106.50746	 -76.50819
 106.45120	 -76.84636
 106.42374	 -77.19122
 106.42542	 -77.54092
 106.45650	 -77.89360
 106.51708	 -78.24739
 106.60719	 -78.60041
 106.72671	 -78.95079
 106.87542	 -79.29669
 107.05298	 -79.63625
 107.25893	 -79.96767
 107.49270	 -80.28916
 107.75364	 -80.59900
 108.04095	 -80.89548
 108.35375	 -81.17697
 108.69107	 -81.44189
 109.05183	 -81.68871
 109.43486	 -81.91600
 109.83891	 -82.12238
 110.26264	 -82.30656
 110.70464	 -82.46734
 111.16343	 -82.60361
 111.63745	 -82.71433
 112.12511	 -82.79859
 112.62473	 -82.85556
 113.13461	 -82.88451
 113.65299	 -82.88485
 114.17808	 -82.85606
 114.70806	 -82.79774
 115.24110	 -82.70962
 115.77533	 -82.59153
 116.30890	 -82.44341
 116.83993	 -82.26533
 117.36656	 -82.05747
 117.88694	 -81.82012
 118.39925	 -81.55369
 118.90167	 -81.25869
 119.39244	 -80.93578
 119.86983	 -80.58569
 120.33214	 -80.20928
 120.77775	 -79.80750
 121.20509	 -79.38142
 121.61265	 -78.93219
 121.99901	 -78.46108
 122.36282	 -77.96942
 122.70281	 -77.45865
 123.01782	 -76.93028
 123.30675	 -76.38588
 123.56865	 -75.82712
 123.80264	 -75.25570
 124.00796	 -74.67338
 124.18396	 -74.08199
 124.33013	 -73.48337
 124.44604	 -72.87942
 124.53141	 -72.27203
 124.58608	 -71.66314
 124.61000	 -71.05467
 124.60326	 -70.44856
 124.56606	 -69.84674
 124.49874	 -69.25110
 124.40175	 -68.66354
 124.27565	 -68.08589
 124.12115	 -67.51997
 123.93904	 -66.96754
 123.73023	 -66.43030
 123.49576	 -65.90989
 123.23673	 -65.40788
 122.95438	 -64.92576
 122.65002	 -64.46495
 122.32505	 -64.02677
 121.98093	 -63.61245
 121.61924	 -63.22312
 121.24159	 -62.85982
 120.84965	 -62.52347
 120.44517	 -62.21489
 120.02992	 -61.93477
 119.60572	 -61.68371
 119.17443	 -61.46217
 118.73792	 -61.27052
 118.29807	 -61.10898
 117.85679	 -60.97767
 117.41598	 -60.87658
 116.97754	 -60.80559
 116.54334	 -60.76445
 116.11525	 -60.75280
 115.69510	 -60.77017
 115.28468	 -60.81596
 114.88576	 -60.88947
 114.50004	 -60.98990
 114.12918	 -61.11632
 113.77475	 -61.26773
 113.43829	 -61.44301
 113.12125	 -61.64095
 112.82499	 -61.86026
 112.55081	 -62.09958
 112.29989	 -62.35743
 112.07335	 -62.63231
 111.87219	 -62.92261
 111.69731	 -63.22671
 111.54952	 -63.54288
 111.42949	 -63.86939
 111.33783	 -64.20445
 111.27498	 -64.54624
 111.24131	 -64.89291
 111.23706	 -65.24262
 111.26234	 -65.59348
 111.31716	 -65.94363
 111.40140	 -66.29119
 111.51485	 -66.63431
 111.65715	 -66.97114
 111.82784	 -67.29987
 112.02637	 -67.61873
 112.25204	 -67.92597
 112.50409	 -68.21990
 112.78161	 -68.49887
 113.08363	 -68.76130
 113.40906	 -69.00568
 113.75673	 -69.23056
 114.12537	 -69.43457
 114.51365	 -69.61641
 114.92014	 -69.77489
 115.34336	 -69.90888
 115.78175	 -70.01738
 116.23369	 -70.09945
 116.69751	 -70.15429
 117.17149	 -70.18117
 117.65388	 -70.17949
 118.14288	 -70.14875
 118.63667	 -70.08856
 119.13341	 -69.99865
 119.63124	 -69.87886
 120.12828	 -69.72915
 120.62269	 -69.54959
 121.11259	 -69.34037
 121.59615	 -69.10179
 122.07153	 -68.83426
 122.53693	 -68.53832
 122.99059	 -68.21461
 123.43079	 -67.86387
 123.85584	 -67.48698
 124.26413	 -67.08489
 124.65409	 -66.65867
 125.02423	 -66.20948
 125.37313	 -65.73858
 125.69944	 -65.24730
 126.00192	 -64.73709
 126.27940	 -64.20945
 126.53080	 -63.66596
 126.75516	 -63.10827
 126.95162	 -62.53808
 127.11942	 -61.95717
 127.25791	 -61.36735
 127.36659	 -60.77045
 127.44503	 -60.16837
 127.49296	 -59.56301
 127.51020	 -58.95630
 127.49673	 -58.35017
 127.45263	 -57.74654
 127.37809	 -57.14734
 127.27347	 -56.55448
 127.13921	 -55.96985
 126.97588	 -55.39528
 126.78418	 -54.83259
 126.56491	 -54.28355
 126.31900	 -53.74985
 126.04746	 -53.23314
 125.75144	 -52.73499
 125.43215	 -52.25690
 125.09091	 -51.80028
 124.72914	 -51.36645
 124.34832	 -50.95665
 123.95001	 -50.57201
 123.53584	 -50.21355
 123.10750	 -49.88220
 122.66673	 -49.57877
 122.21532	 -49.30396
 121.75510	 -49.05835
 121.28793	 -48.84240
 120.81568	 -48.65646
 120.34026	 -48.50076
 119.86357	 -48.37539
 119.38751	 -48.28035
 118.91398	 -48.21550
 118.44487	 -48.18058
 117.98204	 -48.17522
 117.52731	 -48.19894
 117.08248	 -48.25114
 116.64931	 -48.33109
 116.22950	 -48.43799
 115.82469	 -48.57091
 115.43647	 -48.72883
 115.06636	 -48.91063
 114.71579	 -49.11510
 114.38612	 -49.34094
 114.07865	 -49.58678
 113.79454	 -49.85115
 113.53491	 -50.13254
 113.30075	 -50.42935
 113.09294	 -50.73994
 112.91229	 -51.06260
 112.75948	 -51.39559
 112.63508	 -51.73713
 112.53955	 -52.08541
 112.47325	 -52.43857
 112.43639	 -52.79476
 112.42910	 -53.15212
 112.45137	 -53.50877
 112.50310	 -53.86284
 112.58404	 -54.21249
 112.69385	 -54.55587
 112.83206	 -54.89116
 112.99811	 -55.21660
 113.19132	 -55.53043
 113.41088	 -55.83097
 113.65592	 -56.11658
 113.92544	 -56.38567
 114.21835	 -56.63672
 114.53347	 -56.86830
 114.86953	 -57.07902
 115.22519	 -57.26761
 115.59903	 -57.43285
 115.98953	 -57.57364
 116.39514	 -57.68896
 116.81424	 -57.77789
 117.24514	 -57.83963
 117.68613	 -57.87345
 118.13544	 -57.87876
 118.59127	 -57.85507
 119.05180	 -57.80199
 119.51517	 -57.71927
 119.97954	 -57.60674
 120.44302	 -57.46439
 120.90375	 -57.29228
 121.35988	 -57.09062
 121.80956	 -56.85972
 122.25096	 -56.59999
 122.68229	 -56.31199
 123.10178	 -55.99636
 123.50773	 -55.65387
 123.89846	 -55.28537
 124.27235	 -54.89183
 124.62785	 -54.47434
 124.96348	 -54.03405
 125.27782	 -53.57222
 125.56955	 -53.09021
 125.83741	 -52.58944
 126.08024	 -52.07141
 126.29700	 -51.53772
 126.48671	 -50.99001
 126.64853	 -50.42999
 126.78170	 -49.85941
 126.88560	 -49.28009
 126.95969	 -48.69387
 127.00359	 -48.10263
 127.01701	 -47.50827
 126.99979	 -46.91272
 126.95189	 -46.31790
 126.87341	 -45.72573
 126.76455	 -45.13815
 126.62565	 -44.55706
 126.45716	 -43.98433
 126.25967	 -43.42181
 126.03386	 -42.87132
 125.78055	 -42.33462
 125.50065	 -41.81340
 125.19520	 -41.30931
 124.86533	 -40.82393
 124.51227	 -40.35875
 124.13734	 -39.91519
 123.74196	 -39.49456
 123.32762	 -39.09811
 122.89589	 -38.72695
 122.44841	 -38.38213
 121.98686	 -38.06455
 121.51301	 -37.77502
 121.02865	 -37.51425
 120.53560	 -37.28281
 120.03575	 -37.08115
 119.53096	 -36.90962
 119.02316	 -36.76843
 118.51425	 -36.65768
 118.00613	 -36.57735
 117.50071	 -36.52729
 116.99988	 -36.50724
 116.50550	 -36.51681
 116.01939	 -36.55550
 115.54336	 -36.62272
 115.07916	 -36.71773
 114.62848	 -36.83970
 114.19297	 -36.98772
 113.77420	 -37.16073
 113.37369	 -37.35762
 112.99287	 -37.57718
 112.63310	 -37.81809
 112.29564	 -38.07897
 111.98167	 -38.35837
 111.69229	 -38.65476
 111.42847	 -38.96654
 111.19112	 -39.29207
 110.98100	 -39.62964
 110.79880	 -39.97752
 110.64508	 -40.33391
 110.52029	 -40.69702
 110.42477	 -41.06499
 110.35876	 -41.43597
 110.32235	 -41.80811
 110.31554	 -42.17953
 110.33822	 -42.54836
 110.39013	 -42.91276
 110.47094	 -43.27089
 110.58016	 -43.62094
 110.71724	 -43.96114
 110.88147	 -44.28975
 111.07207	 -44.60507
 111.28814	 -44.90547
 111.52869	 -45.18937
 111.79262	 -45.45526
 112.07875	 -45.70168
 112.38580	 -45.92727
 112.71242	 -46.13075
 113.05718	 -46.31091
 113.41858	 -46.46664
 113.79504	 -46.59694
 114.18494	 -46.70089
 114.58659	 -46.77767
 114.99827	 -46.82659
 115.41820	 -46.84704
 115.84457	 -46.83854
 116.27557	 -46.80073
 116.70933	 -46.73333
 117.14399	 -46.63622
 117.57768	 -46.50935
 118.00853	 -46.35283
 118.43468	 -46.16686
 118.85429	 -45.95175
 119.26554	 -45.70796
 119.66662	 -45.43601
 120.05579	 -45.13658
 120.43132	 -44.81043
 120.79156	 -44.45843
 121.13490	 -44.08157
 121.45979	 -43.68091
 121.76475	 -43.25764
 122.04838	 -42.81301
 122.30936	 -42.34838
 122.54645	 -41.86518
 122.75850	 -41.36492
 122.94447	 -40.84919
 123.10340	 -40.31962
 123.23445	 -39.77793
 123.33687	 -39.22586
 123.41005	 -38.66524
 123.45347	 -38.09790
 123.46674	 -37.52571
 123.44958	 -36.95058
 123.40184	 -36.37442
 123.32348	 -35.79914
 123.21460	 -35.22669
 123.07542	 -34.65896
 122.90626	 -34.09787
 122.70760	 -33.54528
 122.47999	 -33.00305
 122.22415	 -32.47298
 121.94089	 -31.95682
 121.63112	 -31.45629
 121.29587	 -30.97302
 120.93629	 -30.50858
 120.55361	 -30.06447
 120.14914	 -29.64211
 119.72432	 -29.24281
 119.28063	 -28.86781
 118.81965	 -28.51824
 118.34301	 -28.19512
 117.85243	 -27.89938
 117.34965	 -27.63181
 116.83648	 -27.39312
 116.31476	 -27.18388
 115.78637	 -27.00453
 115.25318	 -26.85542
 114.71713	 -26.73676
 114.18011	 -26.64863
 113.64405	 -26.59102
 113.11085	 -26.56375
 112.58241	 -26.56656
 112.06058	 -26.59907
 111.54720	 -26.66076
 111.04407	 -26.75101
 110.55294	 -26.86909
 110.07550	 -27.01416
 109.61340	 -27.18529
 109.16821	 -27.38143
 108.74143	 -27.60144
 108.33450	 -27.84411
 107.94877	 -28.10812
 107.58549	 -28.39207
 107.24584	 -28.69452
 106.93089	 -29.01392
 106.64163	 -29.34869
 106.37894	 -29.69716
 106.14358	 -30.05765
 105.93623	 -30.42840
 105.75745	 -30.80764
 105.60767	 -31.19355
 105.48723	 -31.58430
 105.39635	 -31.97804
 105.33512	 -32.37291
 105.30355	 -32.76704
 105.30150	 -33.15858
 105.32872	 -33.54567
 105.38487	 -33.92650
 105.46947	 -34.29925
 105.58194	 -34.66215
 105.72159	 -35.01347
 105.88763	 -35.35153
 106.07916	 -35.67468
 106.29517	 -35.98135
 106.53458	 -36.27004
 106.79620	 -36.53929
 107.07874	 -36.78775
 107.38086	 -37.01413
 107.70111	 -37.21722
 108.03799	 -37.39593
 108.38992	 -37.54925
 108.75528	 -37.67626
 109.13237	 -37.77615
 109.51945	 -37.84823
 109.91475	 -37.89191
 110.31646	 -37.90669
 110.72275	 -37.89222
 111.13175	 -37.84825
 111.54159	 -37.77463
 111.95041	 -37.67136
 112.35633	 -37.53852
 112.75749	 -37.37633
 113.15204	 -37.18512
 113.53815	 -36.96534
 113.91404	 -36.71754
 114.27795	 -36.44240
 114.62817	 -36.14069
 114.96303	 -35.81329
 115.28093	 -35.46119
 115.58035	 -35.08547
 115.85979	 -34.68732
 116.11788	 -34.26800
 116.35329	 -33.82887
 116.56481	 -33.37136
 116.75128	 -32.89700
 116.91168	 -32.40736
 117.04506	 -31.90408
 117.15059	 -31.38889
 117.22753	 -30.86352
 117.27528	 -30.32979
 117.29333	 -29.78952
 117.28130	 -29.24460
 117.23891	 -28.69691
 117.16602	 -28.14836
 117.06260	 -27.60087
 116.92875	 -27.05635
 116.76469	 -26.51672
 116.57076	 -25.98387
 116.34741	 -25.45966
 116.09524	 -24.94594
 115.81492	 -24.44451
 115.50728	 -23.95711
 115.17324	 -23.48546
 114.81382	 -23.03119
 114.43016	 -22.59586
 114.02350	 -22.18097
 113.59516	 -21.78794
 113.14656	 -21.41808
 112.67920	 -21.07263
 112.19464	 -20.75272
 111.69453	 -20.45937
 111.18058	 -20.19350
 110.65455	 -19.95592
 110.11824	 -19.74732
 109.57349	 -19.56828
 109.02219	 -19.41925
 108.46624	 -19.30056
 107.90755	 -19.21241
 107.34804	 -19.15491
 106.78963	 -19.12800
 106.23424	 -19.13154
 105.68376	 -19.16524
 105.14006	 -19.22870
 104.60497	 -19.32142
 104.08031	 -19.44276
 103.56781	 -19.59198
 103.06919	 -19.76823
 102.58607	 -19.97056
 102.12004	 -20.19793
 101.67259	 -20.44919
 101.24516	 -20.72311
 100.83908	 -21.01836
 100.45561	 -21.33356
 100.09593	 -21.66722
 99.76109	 -22.01782
 99.45207	 -22.38375
 99.16975	 -22.76336
 98.91488	 -23.15495
 98.68813	 -23.55678
 98.49004	 -23.96705
 98.32106	 -24.38397
 98.18150	 -24.80571
 98.07157	 -25.23040
 97.99138	 -25.65621
 97.94090	 -26.08126
 97.92001	 -26.50371
 97.92845	 -26.92172
 97.96586	 -27.33347
 98.03177	 -27.73715
 98.12561	 -28.13100
 98.24667	 -28.51329
 98.39417	 -28.88235
 98.56720	 -29.23655
 98.76477	 -29.57430
 98.98578	 -29.89412
 99.22904	 -30.19455
 99.49327	 -30.47424
 99.77712	 -30.73190
 100.07916	 -30.96635
 100.39787	 -31.17647
 100.73168	 -31.36126
 101.07894	 -31.51980
 101.43798	 -31.65130
 101.80705	 -31.75506
 102.18437	 -31.83047
 102.56812	 -31.87707
 102.95647	 -31.89449
 103.34755	 -31.88249
 103.73949	 -31.84093
 104.13041	 -31.76979
 104.51842	 -31.66919
 104.90167	 -31.53934
 105.27830	 -31.38058
 105.64649	 -31.19337
 106.00444	 -30.97826
 106.35039	 -30.73595
 106.68263	 -30.46720
 106.99950	 -30.17292
 107.29941	 -29.85411
 107.58081	 -29.51184
 107.84225	 -29.14732
 108.08232	 -28.76182
 108.29974	 -28.35671
 108.49327	 -27.93342
 108.66180	 -27.49347
 108.80428	 -27.03846
 108.91980	 -26.57002
 109.00753	 -26.08987
 109.06674	 -25.59976
 109.09685	 -25.10148
 109.09734	 -24.59688
 109.06785	 -24.08782
 109.00812	 -23.57617
 108.91801	 -23.06385
 108.79750	 -22.55277
 108.64670	 -22.04482
 108.46582	 -21.54191
 108.25520	 -21.04592
 108.01532	 -20.55872
 107.74675	 -20.08213
 107.45019	 -19.61794
 107.12644	 -19.16790
 106.77643	 -18.73370
 106.40118	 -18.31698
 106.00183	 -17.91929
 105.57959	 -17.54213
 105.13580	 -17.18690
 104.67187	 -16.85493
 104.18929	 -16.54744
 103.68963	 -16.26557
 103.17453	 -16.01034
 102.64570	 -15.78268
 102.10488	 -15.58340
 101.55390	 -15.41318
 100.99460	 -15.27260
 100.42885	 -15.16213
 99.85856	 -15.08210
 99.28566	 -15.03271
 98.71206	 -15.01405
 98.13969	 -15.02609
 97.57048	 -15.06867
 97.00632	 -15.14151
 96.44910	 -15.24421
 95.90065	 -15.37624
 95.36278	 -15.53698
 94.83726	 -15.72567
 94.32578	 -15.94146
 93.82998	 -16.18340
 93.35146	 -16.45042
 92.89170	 -16.74137
 92.45214	 -17.05501
 92.03412	 -17.39001
 91.63889	 -17.74496
 91.26763	 -18.11839
 90.92138	 -18.50874
 90.60112	 -18.91442
 90.30772	 -19.33377
 90.04193	 -19.76507
 89.80440	 -20.20659
 89.59567	 -20.65653
 89.41618	 -21.11309
 89.26623	 -21.57444
 89.14604	 -22.03873
 89.05568	 -22.50411
 88.99514	 -22.96873
 88.96428	 -23.43074
 88.96285	 -23.88831
 88.99047	 -24.33962
 89.04669	 -24.78288
 89.13092	 -25.21635
 89.24246	 -25.63829
 89.38052	 -26.04704
 89.54421	 -26.44098
 89.73253	 -26.81854
 89.94439	 -27.17822
 90.17860	 -27.51859
 90.43390	 -27.83830
 90.70893	 -28.13606
 91.00227	 -28.41069
 91.31241	 -28.66108
 91.63777	 -28.88623
 91.97673	 -29.08522
 92.32760	 -29.25725
 92.68863	 -29.40162
 93.05806	 -29.51774
 93.43406	 -29.60513
 93.81479	 -29.66343
 94.19838	 -29.69238
 94.58297	 -29.69185
 94.96666	 -29.66183
 95.34757	 -29.60243
 95.72383	 -29.51387
 96.09358	 -29.39648
 96.45498	 -29.25073
 96.80624	 -29.07718
 97.14559	 -28.87653
 97.47132	 -28.64956
 97.78176	 -28.39718
 98.07531	 -28.12039
 98.35043	 -27.82028
 98.60565	 -27.49807
 98.83960	 -27.15504
 99.05096	 -26.79256
 99.23852	 -26.41208
 99.40117	 -26.01513
 99.53787	 -25.60329
 99.64771	 -25.17824
 99.72987	 -24.74167
 99.78364	 -24.29534
 99.80844	 -23.84105
 99.80379	 -23.38063
 99.76930	 -22.91595
 99.70475	 -22.44889
 99.61001	 -21.98134
 99.48505	 -21.51519
 99.33000	 -21.05235
 99.14508	 -20.59470
 98.93064	 -20.14412
 98.68716	 -19.70245
 98.41520	 -19.27151
 98.11546	 -18.85307
 97.78876	 -18.44887
 97.43600	 -18.06059
 97.05822	 -17.68984
 96.65653	 -17.33818
 96.23215	 -17.00708
 95.78641	 -16.69796
 95.32068	 -16.41212
 94.83648	 -16.15079
 94.33534	 -15.91509
 93.81891	 -15.70607
 93.28887	 -15.52463
 92.74698	 -15.37159
 92.19503	 -15.24765
 91.63488	 -15.15340
 91.06838	 -15.08929
 90.49745	 -15.05567
 89.92399	 -15.05276
 89.34996	 -15.08065
 88.77726	 -15.13932
 88.20782	 -15.22861
 87.64356	 -15.34825
 87.08636	 -15.49784
 86.53807	 -15.67687
 86.00051	 -15.88470
 85.47545	 -16.12058
 84.96459	 -16.38367
 84.46960	 -16.67299
 83.99207	 -16.98749
 83.53350	 -17.32600
 83.09533	 -17.68727
 82.67891	 -18.06996
 82.28550	 -18.47267
 81.91627	 -18.89389
 81.57229	 -19.33208
 81.25451	 -19.78561
 80.96381	 -20.25281
 80.70094	 -20.73198
 80.46654	 -21.22135
 80.26115	 -21.71912
 80.08520	 -22.22350
 79.93899	 -22.73263
 79.82271	 -23.24468
 79.73645	 -23.75778
 79.68017	 -24.27010
 79.65374	 -24.77978
 79.65689	 -25.28500
 79.68925	 -25.78394
 79.75035	 -26.27484
 79.83960	 -26.75593
 79.95631	 -27.22551
 80.09969	 -27.68193
 80.26884	 -28.12356
 80.46279	 -28.54886
 80.68043	 -28.95634
 80.92060	 -29.34457
 81.18204	 -29.71220
 81.46341	 -30.05798
 81.76330	 -30.38070
 82.08020	 -30.67927
 82.41257	 -30.95269
 82.75878	 -31.20005
 83.11717	 -31.42054
 83.48601	 -31.61346
 83.86352	 -31.77821
 84.24791	 -31.91430
 84.63734	 -32.02137
 85.02995	 -32.09915
 85.42387	 -32.14750
 85.81722	 -32.16641
 86.20811	 -32.15597
 86.59467	 -32.11639
 86.97504	 -32.04801
 87.34737	 -31.95127
 87.70986	 -31.82675
 88.06073	 -31.67512
 88.39826	 -31.49719
 88.72078	 -31.29384
 89.02666	 -31.06609
 89.31436	 -30.81505
 89.58241	 -30.54192
 89.82940	 -30.24800
 90.05403	 -29.93466
 90.25508	 -29.60338
 90.43142	 -29.25570
 90.58202	 -28.89320
 90.70597	 -28.51758
 90.80245	 -28.13053
 90.87076	 -27.73384
 90.91032	 -27.32932
 90.92064	 -26.91879
 90.90139	 -26.50414
 90.85231	 -26.08724
 90.77330	 -25.66998
 90.66436	 -25.25427
 90.52561	 -24.84200
 90.35728	 -24.43504
 90.15976	 -24.03526
 89.93349	 -23.64449
 89.67908	 -23.26454
 89.39723	 -22.89716
 89.08874	 -22.54407
 88.75453	 -22.20693
 88.39563	 -21.88733
 88.01314	 -21.58682
 87.60828	 -21.30684
 87.18236	 -21.04880
 86.73675	 -20.81398
 86.27294	 -20.60359
 85.79245	 -20.41876
 85.29690	 -20.26051
 84.78796	 -20.12974
 84.26737	 -20.02728
 83.73689	 -19.95382
 83.19836	 -19.90994
 82.65363	 -19.89613
 82.10458	 -19.91272
 81.55312	 -19.95996
 81.00116	 -20.03795
 80.45063	 -20.14668
 79.90344	 -20.28603
 79.36149	 -20.45572
 78.82668	 -20.65538
 78.30087	 -20.88453
 77.78587	 -21.14253
 77.28346	 -21.42866
 76.79538	 -21.74208
 76.32329	 -22.08183
 75.86880	 -22.44686
 75.43344	 -22.83601
 75.01866	 -23.24804
 74.62583	 -23.68160
 74.25623	 -24.13527
 73.91105	 -24.60756
 73.59138	 -25.09690
 73.29818	 -25.60166
 73.03235	 -26.12016
 72.79464	 -26.65065
 72.58570	 -27.19137
 72.40608	 -27.74051
 72.25621	 -28.29624
 72.13638	 -28.85670
 72.04679	 -29.42002
 71.98753	 -29.98435
 71.95854	 -30.54781
 71.95967	 -31.10856
 71.99066	 -31.66475
 72.05112	 -32.21457
 72.14058	 -32.75623
 72.25843	 -33.28800
 72.40397	 -33.80816
 72.57641	 -34.31505
 72.77484	 -34.80709
 72.99829	 -35.28271
 73.24565	 -35.74044
 73.51576	 -36.17888
 73.80737	 -36.59667
 74.11915	 -36.99258
 74.44969	 -37.36542
 74.79751	 -37.71410
 75.16109	 -38.03762
 75.53883	 -38.33509
 75.92906	 -38.60571
 76.33010	 -38.84876
 76.74020	 -39.06364
 77.15758	 -39.24988
 77.58044	 -39.40708
 78.00694	 -39.53498
 78.43524	 -39.63342
 78.86347	 -39.70235
 79.28977	 -39.74186
 79.71228	 -39.75214
 80.12915	 -39.73348
 80.53856	 -39.68632
 80.93869	 -39.61120
 81.32777	 -39.50878
 81.70407	 -39.37982
 82.06592	 -39.22520
 82.41167	 -39.04591
 82.73978	 -38.84305
 83.04873	 -38.61779
 83.33713	 -38.37144
 83.60362	 -38.10536
 83.84698	 -37.82102
 84.06604	 -37.51997
 84.25977	 -37.20381
 84.42722	 -36.87422
 84.56756	 -36.53293
 84.68006	 -36.18175
 84.76413	 -35.82248
 84.81928	 -35.45701
 84.84516	 -35.08720
 84.84152	 -34.71498
 84.80824	 -34.34226
 84.74533	 -33.97095
 84.65293	 -33.60296
 84.53128	 -33.24020
 84.38075	 -32.88453
 84.20183	 -32.53780
 83.99513	 -32.20181
 83.76136	 -31.87832
 83.50135	 -31.56905
 83.21602	 -31.27564
 82.90641	 -30.99968
 82.57364	 -30.74269
 82.21893	 -30.50611
 81.84359	 -30.29130
 81.44899	 -30.09954
 81.03660	 -29.93201
 80.60796	 -29.78981
 80.16465	 -29.67394
 79.70833	 -29.58528
 79.24071	 -29.52464
 78.76354	 -29.49268
 78.27860	 -29.48998
 77.78773	 -29.51700
 77.29276	 -29.57410
 76.79558	 -29.66150
 76.29806	 -29.77931
 75.80208	 -29.92755
 75.30954	 -30.10608
 74.82230	 -30.31467
 74.34223	 -30.55297
 73.87117	 -30.82051
 73.41091	 -31.11670
 72.96322	 -31.44086
 72.52983	 -31.79216
 72.11240	 -32.16969
 71.71254	 -32.57245
 71.33180	 -32.99929
 70.97165	 -33.44901
 70.63347	 -33.92029
 70.31858	 -34.41175
 70.02818	 -34.92189
 69.76339	 -35.44918
 69.52524	 -35.99199
 69.31463	 -36.54863
 69.13236	 -37.11737
 68.97913	 -37.69644
 68.85550	 -38.28400
 68.76193	 -38.87820
 68.69876	 -39.47718
 68.66621	 -40.07902
 68.66436	 -40.68185
 68.69319	 -41.28375
 68.75256	 -41.88285
 68.84220	 -42.47727
 68.96174	 -43.06515
 69.11068	 -43.64469
 69.28840	 -44.21411
 69.49421	 -44.77167
 69.72728	 -45.31570
 69.98669	 -45.84456
 70.27143	 -46.35670
 70.58039	 -46.85063
 70.91238	 -47.32493
 71.26613	 -47.77827
 71.64029	 -48.20938
 72.03343	 -48.61709
 72.44407	 -49.00034
 72.87066	 -49.35812
 73.31160	 -49.68956
 73.76523	 -49.99386
 74.22987	 -50.27033
 74.70379	 -50.51838
 75.18521	 -50.73755
 75.67236	 -50.92745
 76.16343	 -51.08782
 76.65659	 -51.21851
 77.15001	 -51.31946
 77.64187	 -51.39076
 78.13034	 -51.43256
 78.61361	 -51.44517
 79.08988	 -51.42898
 79.55738	 -51.38449
 80.01436	 -51.31234
 80.45913	 -51.21324
 80.89002	 -51.08803
 81.30541	 -50.93765
 81.70377	 -50.76314
 82.08358	 -50.56563
 82.44344	 -50.34636
 82.78200	 -50.10666
 83.09800	 -49.84794
 83.39026	 -49.57169
 83.65771	 -49.27950
 83.89937	 -48.97300
 84.11436	 -48.65391
 84.30193	 -48.32399
 84.46143	 -47.98505
 84.59232	 -47.63896
 84.69420	 -47.28761
 84.76678	 -46.93292
 84.80991	 -46.57683
 84.82354	 -46.22128
 84.80778	 -45.86821
 84.76284	 -45.51956
 84.68908	 -45.17725
 84.58697	 -44.84316
 84.45709	 -44.51914
 84.30017	 -44.20700
 84.11703	 -43.90850
 83.90860	 -43.62533
 83.67594	 -43.35912
 83.42019	 -43.11141
 83.14258	 -42.88368
 82.84446	 -42.67731
 82.52722	 -42.49360
 82.19236	 -42.33374
 81.84143	 -42.19883
 81.47605	 -42.08986
 81.09790	 -42.00771
 80.70869	 -41.95316
 80.31019	 -41.92688
 79.90419	 -41.92941
 79.49252	 -41.96119
 79.07702	 -42.02255
 78.65954	 -42.11369
 78.24194	 -42.23470
 77.82609	 -42.38556
 77.41383	 -42.56613
 77.00700	 -42.77616
 76.60742	 -43.01529
 76.21689	 -43.28305
 75.83716	 -43.57885
 75.46995	 -43.90202
 75.11693	 -44.25175
 74.77974	 -44.62716
 74.45994	 -45.02727
 74.15903	 -45.45098
 73.87845	 -45.89712
 73.61958	 -46.36442
 73.38369	 -46.85156
 73.17200	 -47.35709
 72.98561	 -47.87952
 72.82555	 -48.41729
 72.69275	 -48.96877
 72.58803	 -49.53227
 72.51211	 -50.10605
 72.46560	 -50.68833
 72.44900	 -51.27730
 72.46269	 -51.87110
 72.50694	 -52.46785
 72.58189	 -53.06568
 72.68759	 -53.66268
 72.82393	 -54.25695
 72.99070	 -54.84662
 73.18757	 -55.42979
 73.41410	 -56.00463
 73.66971	 -56.56932
 73.95373	 -57.12207
 74.26535	 -57.66117
 74.60368	 -58.18492
 74.96771	 -58.69173
 75.35633	 -59.18004
 75.76834	 -59.64838
 76.20246	 -60.09537
 76.65730	 -60.51969
 77.13142	 -60.92014
 77.62330	 -61.29559
 78.13134	 -61.64504
 78.65390	 -61.96756
 79.18928	 -62.26235
 79.73576	 -62.52871
 80.29154	 -62.76604
 80.85483	 -62.97387
 81.42379	 -63.15185
 81.99659	 -63.29970
 82.57138	 -63.41731
 83.14628	 -63.50463
 83.71947	 -63.56178
 84.28911	 -63.58893
 84.85336	 -63.58642
 85.41044	 -63.55466
 85.95858	 -63.49417
 86.49606	 -63.40560
 87.02119	 -63.28968
 87.53232	 -63.14726
 88.02788	 -62.97926
 88.50633	 -62.78673
 88.96623	 -62.57078
 89.40616	 -62.33262
 89.82483	 -62.07356
 90.22098	 -61.79496
 90.59348	 -61.49828
 90.94125	 -61.18505
 91.26332	 -60.85685
 91.55883	 -60.51533
 91.82701	 -60.16219
 92.06719	 -59.79921
 92.27882	 -59.42816
 92.46146	 -59.05089
 92.61478	 -58.66927
 92.73859	 -58.28518
 92.83279	 -57.90053
 92.89743	 -57.51722
 92.93265	 -57.13717
 92.93876	 -56.76228
 92.91615	 -56.39443
 92.86535	 -56.03549
 92.78701	 -55.68727
 92.68191	 -55.35155
 92.55093	 -55.03008
 92.39506	 -54.72451
 92.21542	 -54.43646
 92.01321	 -54.16745
 91.78974	 -53.91894
 91.54642	 -53.69227
 91.28472	 -53.48872
 91.00621	 -53.30944
 90.71253	 -53.15549
 90.40538	 -53.02783
 90.08650	 -52.92727
 89.75771	 -52.85454
 89.42082	 -52.81022
 89.07773	 -52.79480
 88.73030	 -52.80862
 88.38046	 -52.85191
 88.03009	 -52.92477
 87.68112	 -53.02719
 87.33542	 -53.15902
 86.99488	 -53.32000
 86.66134	 -53.50977
 86.33662	 -53.72782
 86.02250	 -53.97357
 85.72069	 -54.24630
 85.43289	 -54.54520
 85.16070	 -54.86935
 84.90569	 -55.21775
 84.66934	 -55.58931
 84.45307	 -55.98282
 84.25822	 -56.39703
 84.08603	 -56.83059
 83.93769	 -57.28208
 83.81427	 -57.75001
 83.71675	 -58.23284
 83.64604	 -58.72896
 83.60293	 -59.23673
 83.58810	 -59.75444
 83.60215	 -60.28035
 83.64556	 -60.81269
 83.71871	 -61.34966
 83.82185	 -61.88944
 83.95516	 -62.43019
 84.11866	 -62.97007
 84.31229	 -63.50722
 84.53586	 -64.03981
 84.78909	 -64.56601
 85.07155	 -65.08400
 85.38274	 -65.59199
 85.72201	 -66.08823
 86.08864	 -66.57099
 86.48176	 -67.03862
 86.90044	 -67.48948
 87.34361	 -67.92202
 87.81012	 -68.33476
 88.29874	 -68.72626
 88.80812	 -69.09519
 89.33686	 -69.44030
 89.88345	 -69.76042
 90.44632	 -70.05448
 91.02385	 -70.32151
 91.61433	 -70.56065
 92.21603	 -70.77115
 92.82714	 -70.95237
 93.44585	 -71.10378
 94.07029	 -71.22497
 94.69858	 -71.31565
 95.32883	 -71.37565
 95.95913	 -71.40492
 96.58759	 -71.40353
 97.21232	 -71.37168
 97.83145	 -71.30966
 98.44312	 -71.21792
 99.04554	 -71.09698
 99.63691	 -70.94750
 100.21551	 -70.77025
 100.77968	 -70.56608
 101.32778	 -70.33598
 101.85827	 -70.08100
 102.36967	 -69.80231
 102.86057	 -69.50114
 103.32965	 -69.17884
 103.77568	 -68.83682
 104.19751	 -68.47654
 104.59408	 -68.09958
 104.96444	 -67.70752
 105.30773	 -67.30204
 105.62321	 -66.88486
 105.91023	 -66.45772
 106.16827	 -66.02243
 106.39690	 -65.58081
 106.59581	 -65.13471
 106.76481	 -64.68600
 106.90383	 -64.23654
 107.01290	 -63.78822
 107.09218	 -63.34292
 107.14196	 -62.90250
 107.16260	 -62.46880
 107.15464	 -62.04365
 107.11869	 -61.62883
 107.05548	 -61.22611
 106.96586	 -60.83717
 106.85079	 -60.46367
 106.71132	 -60.10720
 106.54862	 -59.76928
 106.36395	 -59.45135
 106.15865	 -59.15478
 105.93417	 -58.88084
 105.69202	 -58.63073
 105.43380	 -58.40551
 105.16117	 -58.20618
 104.87587	 -58.03360
 104.57966	 -57.88854
 104.27437	 -57.77163
 103.96187	 -57.68340
 103.64404	 -57.62425
 103.32281	 -57.59446
 103.00010	 -57.59418
 102.67784	 -57.62344
 102.35796	 -57.68213
 102.04237	 -57.77005
 101.73296	 -57.88685
 101.43160	 -58.03205
 101.14010	 -58.20509
 100.86026	 -58.40527
 100.59379	 -58.63178
 100.34237	 -58.88371
 100.10759	 -59.16005
 99.89099	 -59.45969
 99.69403	 -59.78143
 99.51807	 -60.12397
 99.36439	 -60.48596
 99.23420	 -60.86595
 99.12858	 -61.26244
 99.04854	 -61.67385
 98.99498	 -62.09856
 98.96869	 -62.53490
 98.97037	 -62.98114
 99.00058	 -63.43554
 99.05980	 -63.89632
 99.14840	 -64.36167
 99.26662	 -64.82977
 99.41461	 -65.29879
 99.59238	 -65.76688
 99.79986	 -66.23223
 100.03686	 -66.69300
 100.30305	 -67.14738
 100.59804	 -67.59358
 100.92129	 -68.02985
 101.27218	 -68.45446
 101.64997	 -68.86572
 102.05383	 -69.26198
 102.48283	 -69.64167
 102.93592	 -70.00324
 103.41199	 -70.34522
 103.90982	 -70.66623
 104.42811	 -70.96493
 104.96547	 -71.24008
 105.52045	 -71.49052
 106.09151	 -71.71518
 106.67705	 -71.91309
 107.27542	 -72.08338
 107.88489	 -72.22527
 108.50372	 -72.33811
 109.13009	 -72.42133
 109.76217	 -72.47451
 110.39809	 -72.49732
 111.03596	 -72.48955
 111.67390	 -72.45112
 112.30999	 -72.38207
 112.94235	 -72.28254
 113.56908	 -72.15283
 114.18832	 -71.99332
 114.79824	 -71.80453
 115.39702	 -71.58709
 115.98292	 -71.34174
 116.55421	 -71.06934
 117.10926	 -70.77085
 117.64646	 -70.44733
 118.16431	 -70.09996
 118.66137	 -69.72998
 119.13628	 -69.33875
 119.58777	 -68.92769
 120.01467	 -68.49832
 120.41591	 -68.05219
 120.79051	 -67.59096
 121.13760	 -67.11631
 121.45644	 -66.63001
 121.74636	 -66.13382
 122.00684	 -65.62959
 122.23746	 -65.11917
 122.43792	 -64.60442
 122.60805	 -64.08724
 122.74778	 -63.56953
 122.85716	 -63.05318
 122.93638	 -62.54007
 122.98573	 -62.03208
 123.00560	 -61.53106
 122.99654	 -61.03883
 122.95917	 -60.55717
 122.89424	 -60.08782
 122.80262	 -59.63248
 122.68525	 -59.19277
 122.54320	 -58.77028
 122.37763	 -58.36650
 122.18979	 -57.98286
 121.98102	 -57.62071
 121.75274	 -57.28131
 121.50646	 -56.96583
 121.24374	 -56.67534
 120.96624	 -56.41081
 120.67565	 -56.17312
 120.37372	 -55.96301
 120.06225	 -55.78113
 119.74308	 -55.62801
 119.41808	 -55.50406
 119.08914	 -55.40958
 118.75817	 -55.34473
 118.42709	 -55.30957
 118.09781	 -55.30401
 117.77223	 -55.32786
 117.45226	 -55.38080
 117.13975	 -55.46239
 116.83655	 -55.57207
 116.54443	 -55.70918
 116.26514	 -55.87293
 116.00038	 -56.06241
 115.75177	 -56.27664
 115.52087	 -56.51452
 115.30916	 -56.77485
 115.11804	 -57.05635
 114.94882	 -57.35764
 114.80274	 -57.67730
 114.68091	 -58.01379
 114.58437	 -58.36553
 114.51404	 -58.73090
 114.47073	 -59.10819
 114.45516	 -59.49567
 114.46792	 -59.89157
 114.50949	 -60.29409
 114.58026	 -60.70139
 114.68047	 -61.11164
 114.81026	 -61.52298
 114.96967	 -61.93357
 115.15860	 -62.34155
 115.37686	 -62.74509
 115.62413	 -63.14235
 115.89999	 -63.53156
 116.20390	 -63.91094
 116.53524	 -64.27877
 116.89324	 -64.63336
 117.27709	 -64.97307
 117.68582	 -65.29632
 118.11840	 -65.60160
 118.57371	 -65.88743
 119.05052	 -66.15244
 119.54754	 -66.39531
 120.06340	 -66.61482
 120.59663	 -66.80982
 121.14571	 -66.97925
 121.70907	 -67.12216
 122.28505	 -67.23768
 122.87196	 -67.32505
 123.46805	 -67.38361
 124.07155	 -67.41282
 124.68062	 -67.41223
 125.29343	 -67.38152
 125.90811	 -67.32048
 126.52278	 -67.22901
 127.13555	 -67.10715
 127.74455	 -66.95503
 128.34789	 -66.77291
 128.94373	 -66.56117
 129.53022	 -66.32031
 130.10557	 -66.05095
 130.66802	 -65.75379
 131.21585	 -65.42969
 131.74740	 -65.07959
 132.26107	 -64.70454
 132.75534	 -64.30569
 133.22875	 -63.88429
 133.67992	 -63.44167
 134.10758	 -62.97927
 134.51053	 -62.49859
 134.88767	 -62.00120
 135.23801	 -61.48875
 135.56067	 -60.96296
 135.85488	 -60.42556
 136.11996	 -59.87838
 136.35539	 -59.32325
 136.56074	 -58.76205
 136.73569	 -58.19667
 136.88007	 -57.62902
 136.99381	 -57.06102
 137.07698	 -56.49458
 137.12975	 -55.93162
 137.15243	 -55.37401
 137.14543	 -54.82363
 137.10930	 -54.28232
 137.04468	 -53.75186
 136.95234	 -53.23402
 136.83315	 -52.73048
 136.68808	 -52.24288
 136.51822	 -51.77281
 136.32472	 -51.32175
 136.10887	 -50.89114
 135.87201	 -50.48231
 135.61557	 -50.09651
 135.34106	 -49.73491
 135.05007	 -49.39857
 134.74422	 -49.08845
 134.42523	 -48.80540
 134.09483	 -48.55017
 133.75483	 -48.32339
 133.40705	 -48.12558
 133.05335	 -47.95716
 132.69562	 -47.81839
 132.33574	 -47.70945
 131.97563	 -47.63039
 131.61717	 -47.58112
 131.26228	 -47.56146
 130.91282	 -47.57108
 130.57064	 -47.60956
 130.23758	 -47.67634
 129.91541	 -47.77077
 129.60587	 -47.89206
 129.31066	 -48.03934
 129.03138	 -48.21160
 128.76961	 -48.40777
 128.52683	 -48.62666
 128.30444	 -48.86700
 128.10376	 -49.12741
 127.92604	 -49.40647
 127.77240	 -49.70266
 127.64389	 -50.01439
 127.54144	 -50.34003
 127.46589	 -50.67788
 127.41795	 -51.02620
 127.39823	 -51.38320
 127.40723	 -51.74709
 127.44533	 -52.11601
 127.51280	 -52.48811
 127.60977	 -52.86154
 127.73630	 -53.23441
 127.89228	 -53.60487
 128.07753	 -53.97106
 128.29173	 -54.33116
 128.53444	 -54.68334
 128.80514	 -55.02584
 129.10319	 -55.35691
 129.42782	 -55.67487
 129.77820	 -55.97806
 130.15337	 -56.26490
 130.55228	 -56.53387
 130.97379	 -56.78350
 131.41670	 -57.01242
 131.87967	 -57.21932
 132.36134	 -57.40296
 132.86024	 -57.56221
 133.37486	 -57.69603
 133.90359	 -57.80346
 134.44480	 -57.88365
 134.99680	 -57.93584
 135.55783	 -57.95939
 136.12613	 -57.95376
 136.69988	 -57.91852
 137.27724	 -57.85334
 137.85635	 -57.75803
 138.43536	 -57.63249
 139.01238	 -57.47676
 139.58555	 -57.29097
 140.15299	 -57.07539
 140.71287	 -56.83039
 141.26336	 -56.55647
 141.80267	 -56.25422
 142.32905	 -55.92438
 142.84079	 -55.56777
 143.33623	 -55.18533
 143.81378	 -54.77809
 144.27192	 -54.34721
 144.70919	 -53.89392
 145.12421	 -53.41955
 145.51569	 -52.92551
 145.88244	 -52.41332
 146.22335	 -51.88453
 146.53744	 -51.34080
 146.82379	 -50.78383
 147.08164	 -50.21537
 147.31030	 -49.63724
 147.50924	 -49.05128
 147.67802	 -48.45937
 147.81632	 -47.86341
 147.92396	 -47.26532
 148.00087	 -46.66703
 148.04711	 -46.07047
 148.06286	 -45.47756
 148.04842	 -44.89019
 148.00422	 -44.31025
 147.93079	 -43.73959
 147.82881	 -43.18001
 147.69904	 -42.63327
 147.54235	 -42.10109
 147.35975	 -41.58510
 147.15231	 -41.08688
 146.92123	 -40.60795
 146.66779	 -40.14972
 146.39334	 -39.71354
 146.09934	 -39.30066
 145.78730	 -38.91223
 145.45881	 -38.54932
 145.11554	 -38.21287
 144.75918	 -37.90373
 144.39148	 -37.62264
 144.01426	 -37.37022
 143.62934	 -37.14698
 143.23858	 -36.95332
 142.84386	 -36.78951
 142.44708	 -36.65571
 142.05013	 -36.55195
 141.65491	 -36.47815
 141.26331	 -36.43411
 140.87719	 -36.41950
 140.49840	 -36.43389
 140.12876	 -36.47673
 139.77004	 -36.54734
 139.42397	 -36.64496
 139.09222	 -36.76870
 138.77641	 -36.91757
 138.47810	 -37.09049
 138.19875	 -37.28628
 137.93978	 -37.50366
 137.70249	 -37.74128
 137.48813	 -37.99769
 137.29782	 -38.27140
 137.13261	 -38.56082
 136.99343	 -38.86432
 136.88111	 -39.18019
 136.79637	 -39.50670
 136.73983	 -39.84208
 136.71199	 -40.18449
 136.71322	 -40.53211
 136.74380	 -40.88308
 136.80388	 -41.23552
 136.89349	 -41.58755
 137.01255	 -41.93732
 137.16086	 -42.28296
 137.33810	 -42.62262
 137.54385	 -42.95449
 137.77756	 -43.27678
 138.03860	 -43.58776
 138.32620	 -43.88571
 138.63950	 -44.16898
 138.97756	 -44.43599
 139.33931	 -44.68520
 139.72361	 -44.91516
 140.12924	 -45.12447
 140.55486	 -45.31183
 140.99910	 -45.47601
 141.46049	 -45.61587
 141.93749	 -45.73038
 142.42851	 -45.81859
 142.93190	 -45.87964
 143.44596	 -45.91279
 143.96895	 -45.91741
 144.49908	 -45.89295
 145.03455	 -45.83901
 145.57352	 -45.75526
 146.11414	 -45.64151
 146.65453	 -45.49769
 147.19284	 -45.32382
 147.72719	 -45.12006
 148.25574	 -44.88667
 148.77663	 -44.62403
 149.28807	 -44.33265
 149.78826	 -44.01312
 150.27546	 -43.66617
 150.74798	 -43.29263
 151.20417	 -42.89343
 151.64243	 -42.46962
 152.06125	 -42.02233
 152.45919	 -41.55281
 152.83486	 -41.06236
 153.18699	 -40.55242
 153.51438	 -40.02447
 153.81593	 -39.48008
 154.09064	 -38.92089
 154.33763	 -38.34860
 154.55609	 -37.76497
 154.74538	 -37.17180
 154.90492	 -36.57094
 155.03429	 -35.96426
 155.13318	 -35.35368
 155.20138	 -34.74111
 155.23884	 -34.12848
 155.24561	 -33.51774
 155.22187	 -32.91079
 155.16792	 -32.30955
 155.08419	 -31.71590
 154.97122	 -31.13171
 154.82968	 -30.55877
 154.66035	 -29.99887
 154.46411	 -29.45372
 154.24195	 -28.92495
 153.99498	 -28.41417
 153.72440	 -27.92288
 153.43148	 -27.45251
 153.11761	 -27.00439
 152.78425	 -26.57979
 152.43292	 -26.17985
 152.06523	 -25.80564
 151.68284	 -25.45809
 151.28746	 -25.13806
 150.88087	 -24.84627
 150.46487	 -24.58334
 150.04129	 -24.34976
 149.61202	 -24.14593
 149.17892	 -23.97211
 148.74390	 -23.82845
 148.30885	 -23.71496
 147.87568	 -23.63155
 147.44626	 -23.57802
 147.02246	 -23.55404
 146.60613	 -23.55914
 146.19907	 -23.59279
 145.80304	 -23.65429
 145.41978	 -23.74288
 145.05095	 -23.85766
 144.69815	 -23.99764
 144.36294	 -24.16173
 144.04677	 -24.34876
 143.75105	 -24.55744
 143.47708	 -24.78642
 143.22608	 -25.03426
 142.99919	 -25.29947
 142.79744	 -25.58045
 142.62175	 -25.87558
 142.47295	 -26.18316
 142.35177	 -26.50146
 142.25881	 -26.82869
 142.19456	 -27.16304
 142.15942	 -27.50267
 142.15363	 -27.84573
 142.17736	 -28.19034
 142.23063	 -28.53463
 142.31336	 -28.87672
 142.42535	 -29.21475
 142.56627	 -29.54689
 142.73571	 -29.87130
 142.93311	 -30.18619
 143.15783	 -30.48983
 143.40910	 -30.78050
 143.68606	 -31.05655
 143.98776	 -31.31639
 144.31312	 -31.55847
 144.66099	 -31.78135
 145.03015	 -31.98362
 145.41926	 -32.16399
 145.82692	 -32.32122
 146.25167	 -32.45419
 146.69196	 -32.56185
 147.14618	 -32.64325
 147.61269	 -32.69757
 148.08978	 -32.72404
 148.57570	 -32.72205
 149.06866	 -32.69106
 149.56685	 -32.63067
 150.06844	 -32.54056
 150.57156	 -32.42057
 151.07435	 -32.27060
 151.57495	 -32.09071
 152.07149	 -31.88105
 152.56212	 -31.64190
 153.04501	 -31.37365
 153.51835	 -31.07680
 153.98037	 -30.75197
 154.42932	 -30.39988
 154.86352	 -30.02136
 155.28133	 -29.61736
 155.68117	 -29.18891
 156.06152	 -28.73716
 156.42096	 -28.26335
 156.75810	 -27.76879
 157.07169	 -27.25490
 157.36052	 -26.72318
 157.62351	 -26.17518
 157.85966	 -25.61255
 158.06808	 -25.03699
 158.24800	 -24.45023
 158.39875	 -23.85410
 158.51977	 -23.25043
 158.61062	 -22.64110
 158.67101	 -22.02800
 158.70074	 -21.41307
 158.69973	 -20.79823
 158.66806	 -20.18542
 158.60589	 -19.57655
 158.51354	 -18.97355
 158.39143	 -18.37829
 158.24011	 -17.79264
 158.06024	 -17.21841
 157.85260	 -16.65737
 157.61810	 -16.11124
 157.35772	 -15.58168
 157.07258	 -15.07027
 156.76387	 -14.57852
 156.43289	 -14.10786
 156.08103	 -13.65964
 155.70975	 -13.23512
 155.32060	 -12.83543
 154.91518	 -12.46164
 154.49517	 -12.11469
 154.06229	 -11.79541
 153.61832	 -11.50455
 153.16507	 -11.24269
 152.70440	 -11.01035
 152.23816	 -10.80789
 151.76827	 -10.63557
 151.29660	 -10.49352
 150.82508	 -10.38176
 150.35559	 -10.30019
 149.89003	 -10.24859
 149.43025	 -10.22660
 148.97810	 -10.23379
 148.53538	 -10.26957
 148.10386	 -10.33326
 147.68525	 -10.42407
 147.28122	 -10.54111
 146.89336	 -10.68338
 146.52321	 -10.84979
 146.17223	 -11.03914
 145.84181	 -11.25017
 145.53325	 -11.48150
 145.24777	 -11.73171
 144.98647	 -11.99929
 144.75039	 -12.28266
 144.54045	 -12.58018
 144.35747	 -12.89016
 144.20216	 -13.21087
 144.07512	 -13.54053
 143.97684	 -13.87733
 143.90770	 -14.21943
 143.86796	 -14.56497
 143.85776	 -14.91209
 143.87713	 -15.25891
 143.92597	 -15.60356
 144.00410	 -15.94418
 144.11117	 -16.27892
 144.24677	 -16.60597
 144.41034	 -16.92354
 144.60122	 -17.22987
 144.81865	 -17.52327
 145.06176	 -17.80206
 145.32959	 -18.06467
 145.62107	 -18.30956
 145.93504	 -18.53526
 146.27025	 -18.74038
 146.62537	 -18.92362
 146.99901	 -19.08376
 147.38967	 -19.21966
 147.79580	 -19.33028
 148.21581	 -19.41469
 148.64803	 -19.47205
 149.09074	 -19.50161
 149.54219	 -19.50275
 150.00060	 -19.47496
 150.46413	 -19.41783
 150.93096	 -19.33106
 151.39921	 -19.21448
 151.86704	 -19.06803
 152.33256	 -18.89175
 152.79392	 -18.68581
 153.24928	 -18.45050
 153.69678	 -18.18622
 154.13465	 -17.89347
 154.56110	 -17.57288
 154.97440	 -17.22519
 155.37287	 -16.85122
 155.75488	 -16.45194
 156.11885	 -16.02838
 156.46329	 -15.58169
 156.78677	 -15.11311
 157.08792	 -14.62397
 157.36549	 -14.11567
 157.61828	 -13.58972
 157.84522	 -13.04767
 158.04532	 -12.49116
 158.21770	 -11.92188
 158.36158	 -11.34160
 158.47630	 -10.75210
 158.56133	 -10.15523
 158.61622	 -9.55285
 158.64066	 -8.94688
 158.63448	 -8.33922
 158.59761	 -7.73182
 158.53011	 -7.12658
 158.43215	 -6.52545
 158.30406	 -5.93032
 158.14625	 -5.34309
 157.95928	 -4.76562
 157.74381	 -4.19971
 157.50063	 -3.64714
 157.23064	 -3.10964
 156.93483	 -2.58884
 156.61432	 -2.08635
 156.27032	 -1.60368
 155.90413	 -1.14225
 155.51713	 -0.70341
 155.11081	 -0.28841
 154.68671	  0.10159
 154.24644	  0.46555
 153.79170	  0.80252
 153.32420	  1.11166
 152.84575	  1.39226
 152.35815	  1.64371
 151.86327	  1.86553
 151.36298	  2.05733
 150.85918	  2.21889
 150.35378	  2.35006
 149.84868	  2.45085
 149.34579	  2.52136
 148.84700	  2.56183
 148.35416	  2.57262
 147.86913	  2.55418
 147.39370	  2.50710
 146.92964	  2.43207
 146.47866	  2.32990
 146.04241	  2.20148
 145.62249	  2.04782
 145.22043	  1.87003
 144.83769	  1.66929
 144.47564	  1.44689
 144.13558	  1.20420
 143.81871	  0.94265
 143.52613	  0.66375
 143.25888	  0.36909
 143.01785	  0.06030
 142.80387	 -0.26093
 142.61763	 -0.59287
 142.45973	 -0.93373
 142.33065	 -1.28172
 142.23076	 -1.63499
 142.16032	 -1.99168
 142.11945	 -2.34995
 142.10819	 -2.70791
 142.12644	 -3.06369
 142.17398	 -3.41544
 142.25050	 -3.76132
 142.35555	 -4.09951
 142.48858	 -4.42822
 142.64893	 -4.74570
 142.83583	 -5.05025
 143.04841	 -5.34023
 143.28569	 -5.61402
 143.54661	 -5.87010
 143.83000	 -6.10701
 144.13461	 -6.32337
 144.45910	 -6.51786
 144.80206	 -6.68927
 145.16200	 -6.83647
 145.53737	 -6.95841
 145.92656	 -7.05417
 146.32789	 -7.12291
 146.73964	 -7.16390
 147.16006	 -7.17652
 147.58735	 -7.16025
 148.01968	 -7.11470
 148.45521	 -7.03958
 148.89208	 -6.93472
 149.32842	 -6.80006
 149.76236	 -6.63567
 150.19204	 -6.44173
 150.61561	 -6.21853
 151.03124	 -5.96647
 151.43713	 -5.68608
 151.83151	 -5.37798
 152.21266	 -5.04292
 152.57890	 -4.68176
 152.92860	 -4.29543
 153.26021	 -3.88499
 153.57223	 -3.45160
 153.86323	 -2.99649
 154.13188	 -2.52100
 154.37690	 -2.02654
 154.59713	 -1.51460
 154.79150	 -0.98676
 154.95902	 -0.44464
 155.09884	  0.11005
 155.21017	  0.67558
 155.29237	  1.25014
 155.34489	  1.83191
 155.36732	  2.41900
 155.35936	  3.00952
 155.32081	  3.60156
 155.25162	  4.19320
 155.15185	  4.78250
 155.02170	  5.36755
 154.86146	  5.94645
 154.67158	  6.51730
 154.45260	  7.07826
 154.20519	  7.62751
 153.93014	  8.16328
 153.62835	  8.68385
 153.30082	  9.18757
 152.94867	  9.67285
 152.57310	 10.13818
 152.17543	 10.58213
 151.75705	 11.00335
 151.31944	 11.40059
 150.86414	 11.77271
 150.39279	 12.11865
 149.90707	 12.43746
 149.40873	 12.72832
 148.89954	 12.99052
 148.38135	 13.22344
 147.85601	 13.42661
 147.32541	 13.59966
 146.79145	 13.74235
 146.25604	 13.85456
 145.72110	 13.93630
 145.18854	 13.98768
 144.66024	 14.00895
 144.13808	 14.00046
 143.62389	 13.96271
 143.11948	 13.89627
 142.62660	 13.80185
 142.14698	 13.68026
 141.68227	 13.53241
 141.23405	 13.35932
 140.80385	 13.16209
 140.39311	 12.94194
 140.00322	 12.70014
 139.63545	 12.43807
 139.29100	 12.15718
 138.97097	 11.85897
 138.67637	 11.54504
 138.40811	 11.21701
 138.16699	 10.87658
 137.95369	 10.52548
 137.76882	 10.16550
 137.61283	  9.79842
 137.48610	  9.42610
 137.38886	  9.05037
 137.32126	  8.67311
 137.28330	  8.29617
 137.27488	  7.92143
 137.29580	  7.55073
 137.34571	  7.18591
 137.42417	  6.82879
 137.53064	  6.48114
 137.66444	  6.14472
 137.82480	  5.82123
 138.01085	  5.51230
 138.22160	  5.21955
 138.45599	  4.94448
 138.71284	  4.68857
 138.99090	  4.45320
 139.28882	  4.23966
 139.60520	  4.04919
 139.93854	  3.88290
 140.28727	  3.74183
 140.64978	  3.62691
 141.02439	  3.53897
 141.40939	  3.47874
 141.80299	  3.44684
 142.20340	  3.44377
 142.60880	  3.46992
 143.01732	  3.52558
 143.42711	  3.61090
 143.83629	  3.72593
 144.24299	  3.87061
 144.64534	  4.04474
 145.04151	  4.24803
 145.42965	  4.48006
 145.80797	  4.74029
 146.17470	  5.02809
 146.52813	  5.34271
 146.86658	  5.68328
 147.18842	  6.04886
 147.49211	  6.43837
 147.77616	  6.85066
 148.03915	  7.28448
 148.27975	  7.73850
 148.49671	  8.21130
 148.68886	  8.70138
 148.85514	  9.20717
 148.99459	  9.72705
 149.10634	 10.25931
 149.18964	 10.80221
 149.24383	 11.35395
 149.26840	 11.91271
 149.26293	 12.47662
 149.22712	 13.04378
 149.16079	 13.61229
 149.06389	 14.18023
 148.93649	 14.74568
 148.77878	 15.30672
 148.59108	 15.86146
 148.37381	 16.40801
 148.12752	 16.94453
 147.85290	 17.46920
 147.55073	 17.98027
 147.22191	 18.47600
 146.86744	 18.95476
 146.48844	 19.41496
 146.08612	 19.85509
 145.66179	 20.27371
 145.21684	 20.66949
 144.75276	 21.04117
 144.27110	 21.38760
 143.77350	 21.70774
 143.26163	 22.00064
 142.73725	 22.26547
 142.20215	 22.50152
 141.65817	 22.70818
 141.10718	 22.88498
 140.55106	 23.03156
 139.99172	 23.14767
 139.43109	 23.23322
 138.87108	 23.28819
 138.31360	 23.31273
 137.76056	 23.30708
 137.21381	 23.27161
 136.67521	 23.20681
 136.14656	 23.11327
 135.62963	 22.99172
 135.12612	 22.84296
 134.63769	 22.66792
 134.16592	 22.46764
 133.71234	 22.24321
 133.27839	 21.99587
 132.86543	 21.72689
 132.47475	 21.43766
 132.10753	 21.12964
 131.76487	 20.80433
 131.44777	 20.46333
 131.15712	 20.10828
 130.89372	 19.74086
 130.65825	 19.36282
 130.45129	 18.97593
 130.27330	 18.58199
 130.12464	 18.18284
 130.00555	 17.78031
 129.91615	 17.37628
 129.85646	 16.97259
 129.82635	 16.57112
 129.82562	 16.17371
 129.85393	 15.78218
 129.91083	 15.39835
 129.99576	 15.02400
 130.10806	 14.66086
 130.24695	 14.31063
 130.41154	 13.97495
 130.60088	 13.65542
 130.81386	 13.35355
 131.04933	 13.07080
 131.30603	 12.80856
 131.58262	 12.56812
 131.87767	 12.35069
 132.18968	 12.15741
 132.51711	 11.98930
 132.85831	 11.84730
 133.21162	 11.73222
 133.57529	 11.64480
 133.94757	 11.58565
 134.32665	 11.55527
 134.71068	 11.55405
 135.09782	 11.58226
 135.48619	 11.64005
 135.87392	 11.72748
 136.25913	 11.84446
 136.63996	 11.99080
 137.01454	 12.16618
 137.38106	 12.37019
 137.73770	 12.60228
 138.08271	 12.86180
 138.41436	 13.14799
 138.73099	 13.46000
 139.03098	 13.79683
 139.31278	 14.15744
 139.57490	 14.54064
 139.81595	 14.94520
 140.03458	 15.36976
 140.22958	 15.81290
 140.39977	 16.27313
 140.54411	 16.74886
 140.66164	 17.23847
 140.75151	 17.74027
 140.81297	 18.25250
 140.84539	 18.77337
 140.84825	 19.30107
 140.82115	 19.83371
 140.76379	 20.36943
 140.67601	 20.90632
 140.55776	 21.44246
 140.40911	 21.97595
 140.23027	 22.50488
 140.02154	 23.02735
 139.78336	 23.54150
 139.51629	 24.04547
 139.22099	 24.53748
 138.89826	 25.01575
 138.54900	 25.47859
 138.17421	 25.92434
 137.77500	 26.35142
 137.35259	 26.75833
 136.90827	 27.14363
 136.44345	 27.50599
 135.95960	 27.84416
 135.45828	 28.15698
 134.94112	 28.44341
 134.40981	 28.70251
 133.86610	 28.93343
 133.31178	 29.13547
 132.74870	 29.30803
 132.17872	 29.45062
 131.60374	 29.56289
 131.02568	 29.64461
 130.44646	 29.69565
 129.86800	 29.71603
 129.29222	 29.70588
 128.72102	 29.66547
 128.15629	 29.59515
 127.59987	 29.49543
 127.05357	 29.36691
 126.51915	 29.21031
 125.99833	 29.02646
 125.49277	 28.81629
 125.00404	 28.58084
 124.53368	 28.32123
 124.08313	 28.03868
 123.65374	 27.73451
 123.24679	 27.41009
 122.86347	 27.06688
 122.50487	 26.70640
 122.17197	 26.33026
 121.86566	 25.94010
 121.58674	 25.53760
 121.33587	 25.12452
 121.11363	 24.70261
 120.92047	 24.27370
 120.75674	 23.83960
 120.62267	 23.40216
 120.51838	 22.96323
 120.44387	 22.52468
 120.39902	 22.08835
 120.38362	 21.65609
 120.39732	 21.22971
 120.43968	 20.81103
 120.51013	 20.40180
 120.60800	 20.00377
 120.73253	 19.61862
 120.88282	 19.24799
 121.05791	 18.89345
 121.25672	 18.55654
 121.47808	 18.23869
 121.72073	 17.94129
 121.98334	 17.66563
 122.26447	 17.41293
 122.56265	 17.18430
 122.87631	 16.98077
 123.20382	 16.80328
 123.54350	 16.65265
 123.89362	 16.52960
 124.25241	 16.43475
 124.61806	 16.36859
 124.98873	 16.33151
 125.36257	 16.32379
 125.73768	 16.34558
 126.11220	 16.39691
 126.48424	 16.47770
 126.85193	 16.58776
 127.21341	 16.72677
 127.56685	 16.89430
 127.91044	 17.08979
 128.24241	 17.31260
 128.56104	 17.56195
 128.86466	 17.83696
 129.15166	 18.13667
 129.42049	 18.45998
 129.66966	 18.80573
 129.89778	 19.17265
 130.10352	 19.55939
 130.28564	 19.96452
 130.44302	 20.38654
 130.57459	 20.82386
 130.67942	 21.27486
 130.75667	 21.73783
 130.80559	 22.21103
 130.82557	 22.69267
 130.81610	 23.18092
 130.77678	 23.67392
 130.70734	 24.16980
 130.60761	 24.66666
 130.47756	 25.16260
 130.31727	 25.65571
 130.12694	 26.14410
 129.90689	 26.62589
 129.65756	 27.09921
 129.37950	 27.56225
 129.07340	 28.01319
 128.74003	 28.45030
 128.38029	 28.87187
 127.99519	 29.27627
 127.58582	 29.66192
 127.15340	 30.02733
 126.69923	 30.37107
 126.22469	 30.69180
 125.73125	 30.98827
 125.22048	 31.25934
 124.69399	 31.50396
 124.15346	 31.72118
 123.60065	 31.91016
 123.03734	 32.07020
 122.46538	 32.20068
 121.88663	 32.30112
 121.30300	 32.37116
 120.71640	 32.41056
 120.12875	 32.41919
 119.54199	 32.39708
 118.95804	 32.34435
 118.37881	 32.26126
 117.80619	 32.14818
 117.24202	 32.00560
 116.68814	 31.83413
 116.14630	 31.63450
 115.61824	 31.40755
 115.10561	 31.15420
 114.61000	 30.87551
 114.13295	 30.57261
 113.67589	 30.24672
 113.24020	 29.89917
 112.82714	 29.53134
 112.43790	 29.14471
 112.07356	 28.74081
 111.73512	 28.32125
 111.42346	 27.88767
 111.13935	 27.44177
 110.88348	 26.98530
 110.65639	 26.52004
 110.45854	 26.04780
 110.29027	 25.57040
 110.15179	 25.08969
 110.04322	 24.60753
 109.96456	 24.12575
 109.91569	 23.64621
 109.89636	 23.17076
 109.90626	 22.70119
 109.94491	 22.23931
 110.01176	 21.78688
 110.10614	 21.34561
 110.22728	 20.91720
 110.37430	 20.50325
 110.54622	 20.10536
 110.74198	 19.72503
 110.96042	 19.36369
 111.20029	 19.02273
 111.46025	 18.70343
 111.73889	 18.40700
 112.03473	 18.13456
 112.34621	 17.88714
 112.67172	 17.66566
 113.00958	 17.47095
 113.35807	 17.30374
 113.71542	 17.16463
 114.07982	 17.05414
 114.44944	 16.97266
 114.82242	 16.92045
 115.19688	 16.89768
 115.57093	 16.90438
 115.94269	 16.94048
 116.31029	 17.00579
 116.67186	 17.09997
 117.02555	 17.22260
 117.36956	 17.37314
 117.70211	 17.55091
 118.02147	 17.75515
 118.32597	 17.98498
 118.61397	 18.23940
 118.88393	 18.51733
 119.13437	 18.81759
 119.36387	 19.13890
 119.57112	 19.47991
 119.75488	 19.83917
 119.91402	 20.21516
 120.04748	 20.60631
 120.15434	 21.01095
 120.23376	 21.42740
 120.28500	 21.85390
 120.30747	 22.28865
 120.30066	 22.72983
 120.26418	 23.17558
 120.19777	 23.62402
 120.10130	 24.07326
 119.97471	 24.52141
 119.81812	 24.96656
 119.63173	 25.40685
 119.41586	 25.84039
 119.17097	 26.26534
 118.89761	 26.67988
 118.59646	 27.08224
 118.26830	 27.47068
 117.91403	 27.84352
 117.53465	 28.19914
 117.13125	 28.53598
 116.70503	 28.85254
 116.25729	 29.14742
 115.78940	 29.41930
 115.30281	 29.66692
 114.79908	 29.88916
 114.27980	 30.08495
 113.74665	 30.25336
 113.20137	 30.39356
 112.64572	 30.50481
 112.08155	 30.58651
 111.51070	 30.63817
 110.93508	 30.65942
 110.35659	 30.65001
 109.77716	 30.60981
 109.19871	 30.53881
 108.62318	 30.43714
 108.05246	 30.30505
 107.48846	 30.14288
 106.93304	 29.95114
 106.38802	 29.73042
 105.85520	 29.48144
 105.33629	 29.20503
 104.83298	 28.90214
 104.34687	 28.57380
 103.87950	 28.22115
 103.43233	 27.84543
 103.00674	 27.44796
 102.60400	 27.03014
 102.22531	 26.59345
 101.87177	 26.13944
 101.54436	 25.66973
 101.24398	 25.18597
 100.97141	 24.68988
 100.72731	 24.18322
 100.51224	 23.66778
 100.32666	 23.14538
 100.17088	 22.61785
 100.04513	 22.08705
 99.94951	 21.55484
 99.88400	 21.02306
 99.84849	 20.49357
 99.84272	 19.96821
 99.86635	 19.44878
 99.91893	 18.93709
 99.99988	 18.43487
 100.10853	 17.94384
 100.24411	 17.46568
 100.40574	 17.00200
 100.59245	 16.55436
 100.80319	 16.12426
 101.03679	 15.71314
 101.29201	 15.32235
 101.56754	 14.95317
 101.86198	 14.60680
 102.17386	 14.28436
 102.50165	 13.98687
 102.84373	 13.71526
 103.19847	 13.47034
 103.56415	 13.25285
 103.93902	 13.06341
 104.32130	 12.90252
 104.70916	 12.77059
 105.10076	 12.66789
 105.49424	 12.59461
 105.88771	 12.55079
 106.27931	 12.53637
 106.66715	 12.55116
 107.04937	 12.59486
 107.42414	 12.66705
 107.78963	 12.76720
 108.14407	 12.89466
 108.48570	 13.04865
 108.81285	 13.22830
 109.12388	 13.43264
 109.41721	 13.66057
 109.69136	 13.91091
 109.94491	 14.18239
 110.17651	 14.47363
 110.38492	 14.78318
 110.56898	 15.10952
 110.72766	 15.45105
 110.85999	 15.80611
 110.96515	 16.17298
 111.04239	 16.54990
 111.09112	 16.93504
 111.11083	 17.32658
 111.10114	 17.72265
 111.06181	 18.12134
 110.99268	 18.52078
 110.89375	 18.91904
 110.76512	 19.31425
 110.60701	 19.70450
 110.41975	 20.08794
 110.20382	 20.46273
 109.95978	 20.82705
 109.68832	 21.17915
 109.39022	 21.51731
 109.06639	 21.83986
 108.71783	 22.14520
 108.34563	 22.43178
 107.95100	 22.69815
 107.53521	 22.94291
 107.09963	 23.16477
 106.64570	 23.36248
 106.17495	 23.53494
 105.68896	 23.68111
 105.18939	 23.80006
 104.67794	 23.89097
 104.15636	 23.95311
 103.62647	 23.98588
 103.09009	 23.98878
 102.54909	 23.96145
 102.00536	 23.90361
 101.46080	 23.81514
 100.91732	 23.69600
 100.37682	 23.54630
 99.84121	 23.36627
 99.31237	 23.15624
 98.79216	 22.91667
 98.28241	 22.64814
 97.78490	 22.35136
 97.30137	 22.02712
 96.83351	 21.67634
 96.38295	 21.30005
 95.95124	 20.89937
 95.53986	 20.47552
 95.15020	 20.02981
 94.78358	 19.56365
 94.44122	 19.07851
 94.12423	 18.57595
 93.83363	 18.05758
 93.57033	 17.52508
 93.33513	 16.98018
 93.12872	 16.42465
 92.95168	 15.86031
 92.80446	 15.28899
 92.68739	 14.71256
 92.60070	 14.13289
 92.54450	 13.55186
 92.51877	 12.97134
 92.52337	 12.39322
 92.55806	 11.81934
 92.62248	 11.25154
 92.71616	 10.69161
 92.83851	 10.14131
 92.98886	  9.60238
 93.16641	  9.07648
 93.37028	  8.56524
 93.59948	  8.07020
 93.85295	  7.59287
 94.12952	  7.13466
 94.42795	  6.69694
 94.74692	  6.28096
 95.08503	  5.88791
 95.44083	  5.51890
 95.81279	  5.17493
 96.19933	  4.85693
 96.59881	  4.56570
 97.00955	  4.30196
 97.42983	  4.06634
 97.85788	  3.85935
 98.29191	  3.68138
 98.73011	  3.53272
 99.17064	  3.41357
 99.61167	  3.32398
 100.05134	  3.26392
 100.48782	  3.23323
 100.91925	  3.23162
 101.34381	  3.25872
 101.75972	  3.31403
 102.16519	  3.39691
 102.55851	  3.50665
 102.93797	  3.64241
 103.30194	  3.80324
 103.64885	  3.98808
 103.97718	  4.19579
 104.28550	  4.42511
 104.57245	  4.67470
 104.83675	  4.94313
 105.07722	  5.22888
 105.29279	  5.53037
 105.48248	  5.84592
 105.64541	  6.17383
 105.78082	  6.51232
 105.88807	  6.85955
 105.96665	  7.21368
 106.01615	  7.57280
 106.03628	  7.93501
 106.02691	  8.29837
 105.98800	  8.66095
 105.91965	  9.02083
 105.82209	  9.37609
 105.69565	  9.72483
 105.54080	 10.06520
 105.35813	 10.39535
 105.14833	 10.71351
 104.91221	 11.01794
 104.65069	 11.30698
 104.36479	 11.57901
 104.05563	 11.83249
 103.72441	 12.06597
 103.37243	 12.27807
 103.00106	 12.46749
 102.61177	 12.63304
 102.20607	 12.77361
 101.78556	 12.88819
 101.35186	 12.97588
 100.90669	 13.03588
 100.45178	 13.06750
 99.98890	 13.07016
 99.51987	 13.04337
 99.04651	 12.98679
 98.57068	 12.90017
 98.09425	 12.78337
 97.61907	 12.63639
 97.14702	 12.45931
 96.67996	 12.25235
 96.21972	 12.01584
 95.76813	 11.75022
 95.32698	 11.45605
 94.89802	 11.13397
 94.48297	 10.78478
 94.08349	 10.40934
 93.70120	 10.00863
 93.33764	  9.58373
 92.99429	  9.13583
 92.67255	  8.66619
 92.37374	  8.17617
 92.09912	  7.66720
 91.84981	  7.14080
 91.62688	  6.59856
 91.43126	  6.04214
 91.26380	  5.47323
 91.12523	  4.89361
 91.01616	  4.30508
 90.93711	  3.70948
 90.88845	  3.10868
 90.87044	  2.50458
 90.88323	  1.89907
 90.92684	  1.29407
 91.00116	  0.69148
 91.10598	  0.09320
 91.24095	 -0.49892
 91.40560	 -1.08301
 91.59937	 -1.65728
 91.82157	 -2.21996
 92.07140	 -2.76933
 92.34795	 -3.30373
 92.65024	 -3.82157
 92.97715	 -4.32132
 93.32752	 -4.80154
 93.70005	 -5.26084
 94.09340	 -5.69795
 94.50615	 -6.11165
 94.93680	 -6.50086
 95.38379	 -6.86455
 95.84553	 -7.20182
 96.32034	 -7.51185
 96.80653	 -7.79394
 97.30236	 -8.04749
 97.80606	 -8.27200
 98.31583	 -8.46710
 98.82987	 -8.63249
 99.34635	 -8.76803
 99.86344	 -8.87365
 100.37932	 -8.94940
 100.89216	 -8.99545
 101.40016	 -9.01207
 101.90152	 -8.99964
 102.39448	 -8.95866
 102.87731	 -8.88972
 103.34830	 -8.79352
 103.80581	 -8.67086
 104.24823	 -8.52267
 104.67400	 -8.34993
 105.08165	 -8.15375
 105.46974	 -7.93533
 105.83693	 -7.69595
 106.18195	 -7.43698
 106.50361	 -7.15987
 106.80081	 -6.86616
 107.07256	 -6.55744
 107.31796	 -6.23538
 107.53620	 -5.90170
 107.72661	 -5.55819
 107.88861	 -5.20667
 108.02175	 -4.84900
 108.12570	 -4.48709
 108.20023	 -4.12284
 108.24528	 -3.75820
 108.26087	 -3.39509
 108.24718	 -3.03547
 108.20450	 -2.68124
 108.13325	 -2.33432
 108.03396	 -1.99658
 107.90732	 -1.66986
 107.75410	 -1.35593
 107.57521	 -1.05653
 107.37166	 -0.77334
 107.14456	 -0.50793
 106.89513	 -0.26184
 106.62468	 -0.03649
 106.33462	  0.16677
 106.02643	  0.34671
 105.70166	  0.50218
 105.36192	  0.63214
 105.00891	  0.73566
 104.64435	  0.81194
 104.27001	  0.86027
 103.88771	  0.88008
 103.49928	  0.87088
 103.10658	  0.83234
 102.71147	  0.76423
 102.31584	  0.66644
 101.92154	  0.53897
 101.53045	  0.38194
 101.14441	  0.19560
 100.76525	 -0.01970
 100.39476	 -0.26350
 100.03470	 -0.53524
 99.68680	 -0.83424
 99.35272	 -1.15972
 99.03409	 -1.51080
 98.73247	 -1.88651
 98.44935	 -2.28579
 98.18619	 -2.70747
 97.94433	 -3.15033
 97.72506	 -3.61303
 97.52958	 -4.09419
 97.35901	 -4.59233
 97.21437	 -5.10592
 97.09660	 -5.63337
 97.00653	 -6.17303
 96.94489	 -6.72318
 96.91232	 -7.28209
 96.90933	 -7.84796
 96.93633	 -8.41899
 96.99363	 -8.99332
 97.08140	 -9.56910
 97.19972	 -10.14446
 97.34855	 -10.71751
 97.52771	 -11.28637
 97.73692	 -11.84920
 97.97578	 -12.40413
 98.24378	 -12.94936
 98.54028	 -13.48309
 98.86454	 -14.00358
 99.21571	 -14.50913
 99.59282	 -14.99811
 99.99481	 -15.46893
 100.42052	 -15.92009
 100.86869	 -16.35016
 101.33797	 -16.75779
 101.82694	 -17.14172
 102.33408	 -17.50080
 102.85783	 -17.83394
 103.39654	 -18.14020
 103.94852	 -18.41871
 104.51202	 -18.66873
 105.08525	 -18.88962
 105.66640	 -19.08087
 106.25362	 -19.24207
 106.84504	 -19.37294
 107.43879	 -19.47331
 108.03298	 -19.54312
 108.62575	 -19.58245
 109.21522	 -19.59148
 109.79954	 -19.57051
 110.37690	 -19.51994
 110.94551	 -19.44029
 111.50361	 -19.33220
 112.04948	 -19.19640
 112.58148	 -19.03372
 113.09800	 -18.84510
 113.59750	 -18.63157
 114.07850	 -18.39426
 114.53960	 -18.13436
 114.97947	 -17.85318
 115.39687	 -17.55208
 115.79063	 -17.23250
 116.15969	 -16.89597
 116.50307	 -16.54406
 116.81989	 -16.17839
 117.10937	 -15.80067
 117.37084	 -15.41263
 117.60373	 -15.01605
 117.80759	 -14.61273
 117.98207	 -14.20452
 118.12695	 -13.79328
 118.24211	 -13.38089
 118.32757	 -12.96924
 118.38344	 -12.56022
 118.40997	 -12.15570
 118.40753	 -11.75755
 118.37660	 -11.36762
 118.31779	 -10.98772
 118.23182	 -10.61962
 118.11952	 -10.26507
 117.98185	 -9.92573
 117.81985	 -9.60322
 117.63468	 -9.29909
 117.42762	 -9.01481
 117.20002	 -8.75177
 116.95331	 -8.51126
 116.68904	 -8.29449
 116.40880	 -8.10256
 116.11426	 -7.93646
 115.80717	 -7.79707
 115.48931	 -7.68517
 115.16250	 -7.60138
 114.82862	 -7.54626
 114.48956	 -7.52018
 114.14723	 -7.52345
 113.80356	 -7.55619
 113.46047	 -7.61846
 113.11989	 -7.71015
 112.78370	 -7.83103
 112.45380	 -7.98078
 112.13203	 -8.15894
 111.82019	 -8.36493
 111.52006	 -8.59807
 111.23334	 -8.85756
 110.96169	 -9.14252
 110.70669	 -9.45194
 110.46987	 -9.78474
 110.25267	 -10.13973
 110.05644	 -10.51567
 109.88249	 -10.91120
 109.73198	 -11.32491
[truncated: 301,708 more chars]
