# Supplementary material for: Discovery of the most compact 3+1-type quadruple star system TIC 120362137
Source: Nat Commun. 2026 Mar 3;17:1859. doi: 10.1038/s41467-026-69223-4 (PMC12957322; doi:10.1038/s41467-026-69223-4)
Supplement: Supplementary file 13 — Source Data [file 41467_2026_69223_MOESM13_ESM.zip › SDF_Fig5b_part3.txt]

# Figure 5b
#
#SDF_Fig5b_part3.txt
#
# The orbit of component A (i.e., the centre of mass of Aa+Ab) during one full revolution of component C (brown curve) 
#
#x   X coordinate [in solar radius]
#y   Y coordinate [in solar radius]
 -43.61276	 156.98481
 -43.61283	 157.07348
 -43.61325	 157.16218
 -43.61401	 157.25091
 -43.61512	 157.33966
 -43.61657	 157.42845
 -43.61837	 157.51726
 -43.62052	 157.60610
 -43.62301	 157.69497
 -43.62584	 157.78386
 -43.62903	 157.87278
 -43.63255	 157.96172
 -43.63643	 158.05069
 -43.64065	 158.13967
 -43.64521	 158.22868
 -43.65012	 158.31771
 -43.65537	 158.40676
 -43.66096	 158.49583
 -43.66690	 158.58492
 -43.67319	 158.67402
 -43.67981	 158.76314
 -43.68678	 158.85228
 -43.69409	 158.94143
 -43.70174	 159.03060
 -43.70974	 159.11978
 -43.71808	 159.20897
 -43.72675	 159.29817
 -43.73577	 159.38739
 -43.74513	 159.47661
 -43.75482	 159.56584
 -43.76486	 159.65507
 -43.77524	 159.74432
 -43.78596	 159.83356
 -43.79701	 159.92281
 -43.80840	 160.01207
 -43.82014	 160.10132
 -43.83221	 160.19058
 -43.84462	 160.27983
 -43.85737	 160.36908
 -43.87046	 160.45833
 -43.88388	 160.54758
 -43.89765	 160.63682
 -43.91176	 160.72605
 -43.92620	 160.81528
 -43.94098	 160.90449
 -43.95611	 160.99370
 -43.97157	 161.08290
 -43.98737	 161.17209
 -44.00351	 161.26126
 -44.02000	 161.35043
 -44.03682	 161.43958
 -44.05398	 161.52871
 -44.07149	 161.61783
 -44.08934	 161.70693
 -44.10752	 161.79601
 -44.12605	 161.88508
 -44.14492	 161.97413
 -44.16413	 162.06316
 -44.18369	 162.15217
 -44.20358	 162.24115
 -44.22382	 162.33012
 -44.24440	 162.41906
 -44.26532	 162.50798
 -44.28658	 162.59688
 -44.30818	 162.68575
 -44.33012	 162.77460
 -44.35240	 162.86342
 -44.37503	 162.95222
 -44.39799	 163.04099
 -44.42130	 163.12973
 -44.44494	 163.21844
 -44.46892	 163.30712
 -44.49324	 163.39577
 -44.51790	 163.48439
 -44.54289	 163.57298
 -44.56823	 163.66154
 -44.59390	 163.75006
 -44.61991	 163.83855
 -44.64625	 163.92700
 -44.67293	 164.01542
 -44.69994	 164.10380
 -44.72729	 164.19214
 -44.75497	 164.28044
 -44.78299	 164.36870
 -44.81134	 164.45691
 -44.84003	 164.54509
 -44.86905	 164.63322
 -44.89840	 164.72131
 -44.92809	 164.80935
 -44.95810	 164.89735
 -44.98846	 164.98529
 -45.01914	 165.07319
 -45.05016	 165.16104
 -45.08151	 165.24884
 -45.11319	 165.33658
 -45.14521	 165.42427
 -45.17756	 165.51191
 -45.21024	 165.59949
 -45.24326	 165.68702
 -45.27661	 165.77448
 -45.31029	 165.86189
 -45.34430	 165.94925
 -45.37865	 166.03654
 -45.41334	 166.12377
 -45.44836	 166.21094
 -45.48371	 166.29804
 -45.51940	 166.38508
 -45.55542	 166.47206
 -45.59177	 166.55898
 -45.62846	 166.64582
 -45.66549	 166.73260
 -45.70285	 166.81932
 -45.74054	 166.90597
 -45.77857	 166.99254
 -45.81693	 167.07905
 -45.85563	 167.16549
 -45.89466	 167.25186
 -45.93402	 167.33815
 -45.97372	 167.42438
 -46.01375	 167.51053
 -46.05411	 167.59661
 -46.09480	 167.68261
 -46.13583	 167.76854
 -46.17719	 167.85440
 -46.21888	 167.94017
 -46.26090	 168.02588
 -46.30325	 168.11150
 -46.34594	 168.19704
 -46.38895	 168.28251
 -46.43229	 168.36789
 -46.47596	 168.45319
 -46.51995	 168.53841
 -46.56428	 168.62355
 -46.60893	 168.70860
 -46.65391	 168.79357
 -46.69921	 168.87846
 -46.74484	 168.96325
 -46.79080	 169.04796
 -46.83708	 169.13258
 -46.88369	 169.21711
 -46.93062	 169.30154
 -46.97788	 169.38589
 -47.02546	 169.47014
 -47.07337	 169.55430
 -47.12160	 169.63836
 -47.17016	 169.72233
 -47.21904	 169.80619
 -47.26824	 169.88996
 -47.31777	 169.97363
 -47.36762	 170.05720
 -47.41780	 170.14067
 -47.46830	 170.22403
 -47.51912	 170.30729
 -47.57027	 170.39045
 -47.62175	 170.47350
 -47.67355	 170.55644
 -47.72567	 170.63928
 -47.77812	 170.72200
 -47.83089	 170.80462
 -47.88399	 170.88713
 -47.93742	 170.96952
 -47.99117	 171.05181
 -48.04524	 171.13398
 -48.09964	 171.21604
 -48.15436	 171.29798
 -48.20941	 171.37981
 -48.26479	 171.46153
 -48.32049	 171.54313
 -48.37651	 171.62461
 -48.43286	 171.70597
 -48.48953	 171.78722
 -48.54652	 171.86835
 -48.60384	 171.94935
 -48.66148	 172.03024
 -48.71944	 172.11101
 -48.77772	 172.19166
 -48.83633	 172.27218
 -48.89526	 172.35258
 -48.95450	 172.43286
 -49.01407	 172.51301
 -49.07396	 172.59303
 -49.13416	 172.67293
 -49.19469	 172.75271
 -49.25553	 172.83235
 -49.31669	 172.91187
 -49.37816	 172.99126
 -49.43996	 173.07052
 -49.50206	 173.14964
 -49.56449	 173.22863
 -49.62723	 173.30749
 -49.69028	 173.38622
 -49.75365	 173.46481
 -49.81733	 173.54326
 -49.88132	 173.62157
 -49.94563	 173.69975
 -50.01025	 173.77778
 -50.07519	 173.85568
 -50.14044	 173.93343
 -50.20600	 174.01104
 -50.27187	 174.08850
 -50.33805	 174.16582
 -50.40455	 174.24299
 -50.47136	 174.32001
 -50.53848	 174.39689
 -50.60591	 174.47361
 -50.67366	 174.55019
 -50.74172	 174.62661
 -50.81009	 174.70288
 -50.87877	 174.77900
 -50.94776	 174.85496
 -51.01707	 174.93076
 -51.08669	 175.00641
 -51.15662	 175.08190
 -51.22687	 175.15723
 -51.29742	 175.23240
 -51.36829	 175.30742
 -51.43947	 175.38227
 -51.51097	 175.45696
 -51.58277	 175.53149
 -51.65489	 175.60585
 -51.72731	 175.68005
 -51.80005	 175.75409
 -51.87310	 175.82796
 -51.94646	 175.90167
 -52.02012	 175.97521
 -52.09410	 176.04858
 -52.16839	 176.12178
 -52.24299	 176.19482
 -52.31789	 176.26769
 -52.39310	 176.34038
 -52.46862	 176.41291
 -52.54444	 176.48526
 -52.62057	 176.55744
 -52.69701	 176.62945
 -52.77375	 176.70128
 -52.85079	 176.77294
 -52.92814	 176.84443
 -53.00579	 176.91574
 -53.08374	 176.98686
 -53.16200	 177.05782
 -53.24055	 177.12859
 -53.31941	 177.19918
 -53.39857	 177.26959
 -53.47802	 177.33981
 -53.55778	 177.40986
 -53.63783	 177.47972
 -53.71819	 177.54939
 -53.79884	 177.61887
 -53.87979	 177.68817
 -53.96103	 177.75728
 -54.04257	 177.82619
 -54.12441	 177.89492
 -54.20655	 177.96345
 -54.28899	 178.03179
 -54.37172	 178.09993
 -54.45474	 178.16787
 -54.53806	 178.23562
 -54.62168	 178.30317
 -54.70560	 178.37052
 -54.78981	 178.43767
 -54.87432	 178.50461
 -54.95912	 178.57135
 -55.04422	 178.63789
 -55.12961	 178.70423
 -55.21530	 178.77035
 -55.30129	 178.83627
 -55.38757	 178.90198
 -55.47414	 178.96749
 -55.56102	 179.03278
 -55.64818	 179.09786
 -55.73564	 179.16273
 -55.82340	 179.22739
 -55.91145	 179.29184
 -55.99979	 179.35607
 -56.08843	 179.42009
 -56.17736	 179.48389
 -56.26659	 179.54748
 -56.35610	 179.61085
 -56.44591	 179.67400
 -56.53601	 179.73694
 -56.62640	 179.79966
 -56.71708	 179.86215
 -56.80805	 179.92443
 -56.89930	 179.98649
 -56.99085	 180.04833
 -57.08268	 180.10994
 -57.17480	 180.17133
 -57.26721	 180.23250
 -57.35990	 180.29344
 -57.45287	 180.35416
 -57.54613	 180.41465
 -57.63967	 180.47491
 -57.73350	 180.53494
 -57.82760	 180.59474
 -57.92199	 180.65432
 -58.01666	 180.71366
 -58.11160	 180.77277
 -58.20683	 180.83164
 -58.30234	 180.89028
 -58.39812	 180.94868
 -58.49418	 181.00685
 -58.59052	 181.06477
 -58.68713	 181.12246
 -58.78403	 181.17990
 -58.88119	 181.23710
 -58.97864	 181.29406
 -59.07636	 181.35077
 -59.17435	 181.40724
 -59.27262	 181.46345
 -59.37116	 181.51942
 -59.46998	 181.57514
 -59.56907	 181.63060
 -59.66844	 181.68582
 -59.76808	 181.74078
 -59.86800	 181.79548
 -59.96819	 181.84993
 -60.06865	 181.90412
 -60.16938	 181.95806
 -60.27039	 182.01173
 -60.37167	 182.06515
 -60.47322	 182.11830
 -60.57505	 182.17119
 -60.67715	 182.22382
 -60.77951	 182.27618
 -60.88215	 182.32828
 -60.98507	 182.38011
 -61.08825	 182.43168
 -61.19170	 182.48298
 -61.29542	 182.53402
 -61.39941	 182.58478
 -61.50366	 182.63528
 -61.60819	 182.68550
 -61.71298	 182.73546
 -61.81803	 182.78514
 -61.92336	 182.83456
 -62.02894	 182.88369
 -62.13480	 182.93256
 -62.24091	 182.98115
 -62.34729	 183.02947
 -62.45392	 183.07751
 -62.56082	 183.12527
 -62.66798	 183.17275
 -62.77539	 183.21996
 -62.88307	 183.26688
 -62.99100	 183.31353
 -63.09919	 183.35989
 -63.20763	 183.40597
 -63.31633	 183.45177
 -63.42528	 183.49728
 -63.53448	 183.54251
 -63.64394	 183.58744
 -63.75365	 183.63209
 -63.86361	 183.67645
 -63.97382	 183.72052
 -64.08427	 183.76429
 -64.19498	 183.80777
 -64.30594	 183.85095
 -64.41714	 183.89384
 -64.52859	 183.93643
 -64.64029	 183.97871
 -64.75223	 184.02070
 -64.86442	 184.06239
 -64.97686	 184.10377
 -65.08954	 184.14484
 -65.20246	 184.18561
 -65.31563	 184.22607
 -65.42905	 184.26622
 -65.54271	 184.30606
 -65.65661	 184.34559
 -65.77075	 184.38481
 -65.88514	 184.42371
 -65.99977	 184.46230
 -66.11464	 184.50057
 -66.22975	 184.53852
 -66.34510	 184.57615
 -66.46070	 184.61347
 -66.57653	 184.65046
 -66.69261	 184.68714
 -66.80892	 184.72349
 -66.92548	 184.75952
 -67.04227	 184.79523
 -67.15929	 184.83061
 -67.27656	 184.86566
 -67.39406	 184.90039
 -67.51179	 184.93480
 -67.62976	 184.96888
 -67.74796	 185.00263
 -67.86640	 185.03605
 -67.98506	 185.06914
 -68.10396	 185.10190
 -68.22308	 185.13433
 -68.34244	 185.16643
 -68.46202	 185.19819
 -68.58183	 185.22962
 -68.70186	 185.26072
 -68.82211	 185.29148
 -68.94259	 185.32191
 -69.06329	 185.35200
 -69.18421	 185.38175
 -69.30535	 185.41116
 -69.42671	 185.44023
 -69.54829	 185.46895
 -69.67008	 185.49734
 -69.79209	 185.52538
 -69.91431	 185.55307
 -70.03675	 185.58041
 -70.15939	 185.60741
 -70.28225	 185.63406
 -70.40533	 185.66035
 -70.52861	 185.68629
 -70.65210	 185.71188
 -70.77580	 185.73711
 -70.89970	 185.76198
 -71.02381	 185.78650
 -71.14813	 185.81065
 -71.27266	 185.83444
 -71.39739	 185.85787
 -71.52232	 185.88093
 -71.64746	 185.90362
 -71.77280	 185.92595
 -71.89834	 185.94791
 -72.02409	 185.96949
 -72.15004	 185.99071
 -72.27618	 186.01155
 -72.40253	 186.03201
 -72.52908	 186.05211
 -72.65582	 186.07182
 -72.78277	 186.09116
 -72.90991	 186.11011
 -73.03725	 186.12869
 -73.16478	 186.14689
 -73.29251	 186.16470
 -73.42044	 186.18214
 -73.54855	 186.19919
 -73.67686	 186.21585
 -73.80537	 186.23213
 -73.93406	 186.24803
 -74.06294	 186.26353
 -74.19201	 186.27866
 -74.32127	 186.29339
 -74.45072	 186.30773
 -74.58035	 186.32169
 -74.71016	 186.33525
 -74.84016	 186.34843
 -74.97034	 186.36121
 -75.10070	 186.37360
 -75.23123	 186.38560
 -75.36195	 186.39720
 -75.49284	 186.40841
 -75.62390	 186.41922
 -75.75514	 186.42963
 -75.88655	 186.43964
 -76.01813	 186.44926
 -76.14987	 186.45847
 -76.28179	 186.46729
 -76.41387	 186.47570
 -76.54612	 186.48370
 -76.67852	 186.49130
 -76.81109	 186.49849
 -76.94383	 186.50527
 -77.07672	 186.51164
 -77.20976	 186.51760
 -77.34297	 186.52315
 -77.47633	 186.52828
 -77.60985	 186.53300
 -77.74351	 186.53729
 -77.87734	 186.54117
 -78.01131	 186.54462
 -78.14543	 186.54765
 -78.27970	 186.55025
 -78.41412	 186.55243
 -78.54869	 186.55418
 -78.68340	 186.55550
 -78.81826	 186.55639
 -78.95326	 186.55685
 -79.08840	 186.55687
 -79.22369	 186.55645
 -79.35912	 186.55560
 -79.49469	 186.55431
 -79.63040	 186.55258
 -79.76625	 186.55041
 -79.90224	 186.54780
 -80.03836	 186.54475
 -80.17462	 186.54125
 -80.31102	 186.53730
 -80.44754	 186.53292
 -80.58420	 186.52808
 -80.72100	 186.52280
 -80.85792	 186.51707
 -80.99497	 186.51090
 -81.13215	 186.50427
 -81.26945	 186.49719
 -81.40688	 186.48967
 -81.54443	 186.48169
 -81.68211	 186.47326
 -81.81990	 186.46438
 -81.95781	 186.45505
 -82.09584	 186.44526
 -82.23398	 186.43502
 -82.37224	 186.42432
 -82.51061	 186.41317
 -82.64908	 186.40156
 -82.78767	 186.38949
 -82.92636	 186.37697
 -83.06515	 186.36399
 -83.20405	 186.35054
 -83.34305	 186.33663
 -83.48214	 186.32226
 -83.62134	 186.30743
 -83.76062	 186.29213
 -83.90000	 186.27637
 -84.03947	 186.26013
 -84.17903	 186.24343
 -84.31867	 186.22625
 -84.45841	 186.20861
 -84.59822	 186.19048
 -84.73812	 186.17189
 -84.87809	 186.15281
 -85.01815	 186.13326
 -85.15828	 186.11322
 -85.29849	 186.09270
 -85.43877	 186.07170
 -85.57912	 186.05021
 -85.71955	 186.02823
 -85.86004	 186.00576
 -86.00060	 185.98281
 -86.14123	 185.95936
 -86.28192	 185.93541
 -86.42268	 185.91097
 -86.56349	 185.88603
 -86.70437	 185.86060
 -86.84531	 185.83466
 -86.98630	 185.80823
 -87.12736	 185.78129
 -87.26846	 185.75385
 -87.40962	 185.72590
 -87.55084	 185.69745
 -87.69210	 185.66850
 -87.83341	 185.63903
 -87.97477	 185.60906
 -88.11618	 185.57859
 -88.25763	 185.54760
 -88.39913	 185.51611
 -88.54066	 185.48410
 -88.68223	 185.45159
 -88.82385	 185.41856
 -88.96549	 185.38502
 -89.10717	 185.35097
 -89.24889	 185.31641
 -89.39063	 185.28134
 -89.53240	 185.24576
 -89.67419	 185.20966
 -89.81601	 185.17305
 -89.95785	 185.13592
 -90.09970	 185.09828
 -90.24157	 185.06012
 -90.38346	 185.02145
 -90.52536	 184.98226
 -90.66726	 184.94255
 -90.80917	 184.90232
 -90.95109	 184.86158
 -91.09300	 184.82031
 -91.23492	 184.77852
 -91.37683	 184.73621
 -91.51873	 184.69338
 -91.66063	 184.65002
 -91.80251	 184.60614
 -91.94438	 184.56172
 -92.08624	 184.51678
 -92.22807	 184.47131
 -92.36988	 184.42530
 -92.51167	 184.37876
 -92.65343	 184.33169
 -92.79516	 184.28408
 -92.93686	 184.23593
 -93.07853	 184.18724
 -93.22016	 184.13800
 -93.36176	 184.08823
 -93.50331	 184.03791
 -93.64482	 183.98704
 -93.78629	 183.93562
 -93.92771	 183.88366
 -94.06908	 183.83114
 -94.21040	 183.77807
 -94.35167	 183.72445
 -94.49289	 183.67027
 -94.63405	 183.61554
 -94.77515	 183.56025
 -94.91619	 183.50440
 -95.05717	 183.44800
 -95.19808	 183.39103
 -95.33893	 183.33351
 -95.47971	 183.27542
 -95.62042	 183.21678
 -95.76106	 183.15757
 -95.90162	 183.09780
 -96.04211	 183.03748
 -96.18251	 182.97659
 -96.32284	 182.91514
 -96.46309	 182.85313
 -96.60324	 182.79056
 -96.74331	 182.72742
 -96.88329	 182.66373
 -97.02318	 182.59947
 -97.16297	 182.53466
 -97.30266	 182.46928
 -97.44225	 182.40334
 -97.58174	 182.33685
 -97.72111	 182.26979
 -97.86038	 182.20217
 -97.99953	 182.13399
 -98.13857	 182.06525
 -98.27749	 181.99595
 -98.41628	 181.92609
 -98.55494	 181.85566
 -98.69348	 181.78467
 -98.83188	 181.71312
 -98.97015	 181.64101
 -99.10828	 181.56833
 -99.24626	 181.49508
 -99.38410	 181.42127
 -99.52178	 181.34689
 -99.65932	 181.27195
 -99.79669	 181.19643
 -99.93391	 181.12035
 -100.07096	 181.04369
 -100.20785	 180.96646
 -100.34456	 180.88866
 -100.48111	 180.81028
 -100.61747	 180.73133
 -100.75366	 180.65180
 -100.88966	 180.57169
 -101.02548	 180.49100
 -101.16111	 180.40973
 -101.29655	 180.32788
 -101.43180	 180.24544
 -101.56684	 180.16243
 -101.70169	 180.07882
 -101.83634	 179.99464
 -101.97078	 179.90986
 -102.10501	 179.82450
 -102.23903	 179.73856
 -102.37284	 179.65202
 -102.50643	 179.56490
 -102.63981	 179.47719
 -102.77296	 179.38889
 -102.90589	 179.30001
 -103.03860	 179.21054
 -103.17107	 179.12048
 -103.30332	 179.02984
 -103.43533	 178.93861
 -103.56711	 178.84679
 -103.69864	 178.75439
 -103.82994	 178.66141
 -103.96098	 178.56784
 -104.09178	 178.47369
 -104.22233	 178.37896
 -104.35263	 178.28365
 -104.48267	 178.18776
 -104.61245	 178.09130
 -104.74196	 177.99425
 -104.87121	 177.89663
 -105.00019	 177.79844
 -105.12889	 177.69967
 -105.25732	 177.60033
 -105.38546	 177.50041
 -105.51332	 177.39992
 -105.64089	 177.29887
 -105.76816	 177.19724
 -105.89514	 177.09504
 -106.02182	 176.99228
 -106.14819	 176.88894
 -106.27425	 176.78504
 -106.40000	 176.68057
 -106.52543	 176.57553
 -106.65053	 176.46992
 -106.77531	 176.36375
 -106.89976	 176.25701
 -107.02388	 176.14970
 -107.14765	 176.04183
 -107.27108	 175.93339
 -107.39416	 175.82438
 -107.51689	 175.71480
 -107.63926	 175.60465
 -107.76127	 175.49393
 -107.88291	 175.38265
 -108.00419	 175.27079
 -108.12510	 175.15837
 -108.24562	 175.04537
 -108.36577	 174.93181
 -108.48553	 174.81767
 -108.60491	 174.70297
 -108.72389	 174.58769
 -108.84248	 174.47185
 -108.96067	 174.35544
 -109.07847	 174.23845
 -109.19585	 174.12090
 -109.31284	 174.00278
 -109.42941	 173.88409
 -109.54557	 173.76484
 -109.66131	 173.64502
 -109.77664	 173.52464
 -109.89154	 173.40369
 -110.00602	 173.28219
 -110.12007	 173.16012
 -110.23370	 173.03750
 -110.34689	 172.91432
 -110.45964	 172.79059
 -110.57196	 172.66631
 -110.68384	 172.54148
 -110.79527	 172.41610
 -110.90625	 172.29018
 -111.01679	 172.16371
 -111.12687	 172.03671
 -111.23649	 171.90917
 -111.34565	 171.78110
 -111.45435	 171.65250
 -111.56257	 171.52337
 -111.67033	 171.39371
 -111.77761	 171.26352
 -111.88441	 171.13282
 -111.99073	 171.00160
 -112.09655	 170.86986
 -112.20189	 170.73761
 -112.30672	 170.60484
 -112.41106	 170.47157
 -112.51488	 170.33779
 -112.61820	 170.20350
 -112.72100	 170.06871
 -112.82328	 169.93342
 -112.92503	 169.79763
 -113.02626	 169.66134
 -113.12695	 169.52455
 -113.22709	 169.38727
 -113.32670	 169.24950
 -113.42575	 169.11123
 -113.52425	 168.97247
 -113.62219	 168.83323
 -113.71957	 168.69350
 -113.81638	 168.55328
 -113.91262	 168.41258
 -114.00827	 168.27139
 -114.10335	 168.12972
 -114.19784	 167.98758
 -114.29175	 167.84495
 -114.38506	 167.70184
 -114.47777	 167.55826
 -114.56988	 167.41421
 -114.66139	 167.26968
 -114.75229	 167.12469
 -114.84257	 166.97922
 -114.93225	 166.83329
 -115.02130	 166.68689
 -115.10974	 166.54003
 -115.19756	 166.39271
 -115.28474	 166.24494
 -115.37130	 166.09671
 -115.45723	 165.94803
 -115.54253	 165.79890
 -115.62719	 165.64933
 -115.71121	 165.49932
 -115.79460	 165.34887
 -115.87734	 165.19798
 -115.95943	 165.04666
 -116.04088	 164.89492
 -116.12168	 164.74276
 -116.20183	 164.59017
 -116.28132	 164.43717
 -116.36016	 164.28376
 -116.43834	 164.12995
 -116.51585	 163.97573
 -116.59270	 163.82112
 -116.66888	 163.66612
 -116.74439	 163.51073
 -116.81923	 163.35495
 -116.89339	 163.19880
 -116.96687	 163.04227
 -117.03966	 162.88537
 -117.11177	 162.72811
 -117.18319	 162.57048
 -117.25391	 162.41250
 -117.32393	 162.25417
 -117.39325	 162.09550
 -117.46187	 161.93648
 -117.52977	 161.77712
 -117.59696	 161.61742
 -117.66343	 161.45740
 -117.72917	 161.29705
 -117.79419	 161.13638
 -117.85847	 160.97539
 -117.92202	 160.81409
 -117.98482	 160.65247
 -118.04688	 160.49055
 -118.10819	 160.32832
 -118.16875	 160.16580
 -118.22854	 160.00297
 -118.28758	 159.83986
 -118.34584	 159.67645
 -118.40334	 159.51276
 -118.46007	 159.34879
 -118.51601	 159.18454
 -118.57118	 159.02001
 -118.62556	 158.85520
 -118.67916	 158.69013
 -118.73197	 158.52479
 -118.78399	 158.35919
 -118.83521	 158.19333
 -118.88564	 158.02721
 -118.93527	 157.86085
 -118.98411	 157.69423
 -119.03214	 157.52737
 -119.07937	 157.36027
 -119.12581	 157.19294
 -119.17143	 157.02537
 -119.21626	 156.85758
 -119.26028	 156.68957
 -119.30349	 156.52134
 -119.34590	 156.35290
 -119.38751	 156.18425
 -119.42831	 156.01540
 -119.46830	 155.84635
 -119.50748	 155.67712
 -119.54586	 155.50770
 -119.58343	 155.33809
 -119.62019	 155.16832
 -119.65615	 154.99838
 -119.69129	 154.82828
 -119.72563	 154.65802
 -119.75915	 154.48761
 -119.79186	 154.31706
 -119.82376	 154.14638
 -119.85484	 153.97556
 -119.88511	 153.80462
 -119.91457	 153.63356
 -119.94320	 153.46239
 -119.97101	 153.29111
 -119.99801	 153.11974
 -120.02417	 152.94827
 -120.04952	 152.77671
 -120.07403	 152.60508
 -120.09772	 152.43337
 -120.12057	 152.26159
 -120.14259	 152.08975
 -120.16377	 151.91785
 -120.18411	 151.74590
 -120.20361	 151.57390
 -120.22227	 151.40187
 -120.24008	 151.22980
 -120.25704	 151.05770
 -120.27315	 150.88557
 -120.28840	 150.71343
 -120.30281	 150.54128
 -120.31635	 150.36911
 -120.32904	 150.19694
 -120.34086	 150.02478
 -120.35183	 149.85262
 -120.36193	 149.68047
 -120.37117	 149.50833
 -120.37954	 149.33622
 -120.38704	 149.16413
 -120.39368	 148.99207
 -120.39945	 148.82004
 -120.40436	 148.64805
 -120.40840	 148.47611
 -120.41157	 148.30421
 -120.41388	 148.13236
 -120.41532	 147.96057
 -120.41590	 147.78884
 -120.41562	 147.61718
 -120.41448	 147.44559
 -120.41247	 147.27407
 -120.40961	 147.10264
 -120.40590	 146.93129
 -120.40133	 146.76003
 -120.39591	 146.58886
 -120.38964	 146.41780
 -120.38253	 146.24684
 -120.37457	 146.07600
 -120.36576	 145.90527
 -120.35612	 145.73466
 -120.34564	 145.56419
 -120.33433	 145.39385
 -120.32218	 145.22364
 -120.30920	 145.05359
 -120.29540	 144.88369
 -120.28077	 144.71394
 -120.26531	 144.54436
 -120.24904	 144.37496
 -120.23194	 144.20573
 -120.21402	 144.03668
 -120.19529	 143.86783
 -120.17575	 143.69917
 -120.15539	 143.53071
 -120.13421	 143.36247
 -120.11223	 143.19444
 -120.08944	 143.02663
 -120.06583	 142.85905
 -120.04142	 142.69171
 -120.01620	 142.52461
 -119.99017	 142.35776
 -119.96334	 142.19117
 -119.93570	 142.02483
 -119.90726	 141.85876
 -119.87801	 141.69296
 -119.84795	 141.52744
 -119.81709	 141.36221
 -119.78543	 141.19726
 -119.75297	 141.03261
 -119.71970	 140.86826
 -119.68563	 140.70421
 -119.65075	 140.54047
 -119.61508	 140.37705
 -119.57861	 140.21394
 -119.54134	 140.05116
 -119.50328	 139.88871
 -119.46441	 139.72659
 -119.42476	 139.56480
 -119.38431	 139.40336
 -119.34308	 139.24225
 -119.30106	 139.08150
 -119.25825	 138.92109
 -119.21467	 138.76104
 -119.17031	 138.60135
 -119.12517	 138.44202
 -119.07926	 138.28305
 -119.03259	 138.12445
 -118.98515	 137.96622
 -118.93695	 137.80837
 -118.88800	 137.65089
 -118.83830	 137.49380
 -118.78785	 137.33709
 -118.73666	 137.18078
 -118.68474	 137.02485
 -118.63208	 136.86932
 -118.57870	 136.71419
 -118.52460	 136.55947
 -118.46977	 136.40516
 -118.41424	 136.25125
 -118.35800	 136.09777
 -118.30105	 135.94471
 -118.24340	 135.79207
 -118.18506	 135.63986
 -118.12604	 135.48809
 -118.06632	 135.33676
 -118.00593	 135.18587
 -117.94485	 135.03543
 -117.88311	 134.88544
 -117.82069	 134.73592
 -117.75761	 134.58685
 -117.69387	 134.43826
 -117.62947	 134.29014
 -117.56442	 134.14249
 -117.49871	 133.99533
 -117.43236	 133.84866
 -117.36536	 133.70248
 -117.29772	 133.55680
 -117.22944	 133.41162
 -117.16052	 133.26695
 -117.09097	 133.12279
 -117.02079	 132.97915
 -116.94998	 132.83602
 -116.87855	 132.69342
 -116.80649	 132.55135
 -116.73382	 132.40980
 -116.66052	 132.26880
 -116.58662	 132.12833
 -116.51210	 131.98841
 -116.43697	 131.84903
 -116.36124	 131.71020
 -116.28490	 131.57192
 -116.20797	 131.43420
 -116.13044	 131.29703
 -116.05231	 131.16042
 -115.97360	 131.02437
 -115.89430	 130.88889
 -115.81442	 130.75397
 -115.73396	 130.61962
 -115.65293	 130.48584
 -115.57133	 130.35263
 -115.48916	 130.21999
 -115.40643	 130.08792
 -115.32314	 129.95643
 -115.23931	 129.82551
 -115.15492	 129.69518
 -115.07000	 129.56542
 -114.98453	 129.43623
 -114.89854	 129.30763
 -114.81202	 129.17962
 -114.72497	 129.05218
 -114.63742	 128.92533
 -114.54935	 128.79907
 -114.46078	 128.67339
 -114.37170	 128.54831
 -114.28214	 128.42381
 -114.19208	 128.29990
 -114.10154	 128.17659
 -114.01053	 128.05388
 -113.91904	 127.93176
 -113.82708	 127.81024
 -113.73467	 127.68932
 -113.64179	 127.56901
 -113.54847	 127.44930
 -113.45470	 127.33020
 -113.36048	 127.21172
 -113.26583	 127.09384
 -113.17075	 126.97658
 -113.07524	 126.85994
 -112.97931	 126.74392
 -112.88296	 126.62852
 -112.78620	 126.51375
 -112.68902	 126.39961
 -112.59144	 126.28610
 -112.49346	 126.17322
 -112.39508	 126.06098
 -112.29630	 125.94938
 -112.19714	 125.83842
 -112.09758	 125.72810
 -111.99765	 125.61843
 -111.89733	 125.50941
 -111.79664	 125.40103
 -111.69557	 125.29331
 -111.59413	 125.18624
 -111.49233	 125.07983
 -111.39016	 124.97407
 -111.28764	 124.86897
 -111.18475	 124.76453
 -111.08151	 124.66074
 -110.97793	 124.55762
 -110.87399	 124.45516
 -110.76972	 124.35335
 -110.66510	 124.25221
 -110.56015	 124.15173
 -110.45487	 124.05190
 -110.34925	 123.95274
 -110.24332	 123.85424
 -110.13707	 123.75639
 -110.03050	 123.65920
 -109.92361	 123.56267
 -109.81643	 123.46680
 -109.70894	 123.37158
 -109.60115	 123.27702
 -109.49307	 123.18311
 -109.38470	 123.08986
 -109.27604	 122.99725
 -109.16711	 122.90530
 -109.05791	 122.81401
 -108.94843	 122.72336
 -108.83869	 122.63336
 -108.72869	 122.54401
 -108.61844	 122.45531
 -108.50794	 122.36726
 -108.39719	 122.27986
 -108.28620	 122.19311
 -108.17498	 122.10700
 -108.06353	 122.02154
 -107.95185	 121.93674
 -107.83995	 121.85258
 -107.72783	 121.76907
 -107.61551	 121.68621
 -107.50297	 121.60400
 -107.39024	 121.52244
 -107.27730	 121.44153
 -107.16417	 121.36127
 -107.05085	 121.28167
 -106.93734	 121.20272
 -106.82365	 121.12442
 -106.70979	 121.04678
 -106.59574	 120.96979
 -106.48153	 120.89346
 -106.36715	 120.81779
 -106.25260	 120.74277
 -106.13790	 120.66842
 -106.02304	 120.59472
 -105.90802	 120.52168
 -105.79285	 120.44930
 -105.67753	 120.37757
 -105.56207	 120.30651
 -105.44647	 120.23611
 -105.33073	 120.16637
 -105.21485	 120.09728
 -105.09884	 120.02886
 -104.98270	 119.96109
 -104.86643	 119.89398
 -104.75004	 119.82753
 -104.63353	 119.76174
 -104.51690	 119.69659
 -104.40015	 119.63211
 -104.28330	 119.56827
 -104.16633	 119.50509
 -104.04926	 119.44256
 -103.93208	 119.38067
 -103.81480	 119.31944
 -103.69743	 119.25884
 -103.57996	 119.19889
 -103.46241	 119.13958
 -103.34476	 119.08091
 -103.22703	 119.02288
 -103.10923	 118.96548
 -102.99134	 118.90872
 -102.87339	 118.85259
 -102.75536	 118.79709
 -102.63727	 118.74222
 -102.51911	 118.68797
 -102.40090	 118.63435
 -102.28263	 118.58135
 -102.16431	 118.52897
 -102.04595	 118.47722
 -101.92754	 118.42608
 -101.80909	 118.37556
 -101.69061	 118.32565
 -101.57209	 118.27636
 -101.45354	 118.22769
 -101.33497	 118.17962
 -101.21638	 118.13217
 -101.09777	 118.08533
 -100.97914	 118.03910
 -100.86051	 117.99349
 -100.74186	 117.94848
 -100.62321	 117.90407
 -100.50457	 117.86028
 -100.38592	 117.81710
 -100.26728	 117.77452
 -100.14865	 117.73255
 -100.03003	 117.69119
 -99.91142	 117.65043
 -99.79283	 117.61028
 -99.67426	 117.57074
 -99.55571	 117.53180
 -99.43719	 117.49347
 -99.31870	 117.45574
 -99.20023	 117.41861
 -99.08180	 117.38209
 -98.96340	 117.34617
 -98.84504	 117.31085
 -98.72672	 117.27613
 -98.60844	 117.24201
 -98.49020	 117.20849
 -98.37201	 117.17557
 -98.25386	 117.14324
 -98.13576	 117.11150
 -98.01772	 117.08036
 -97.89973	 117.04981
 -97.78179	 117.01984
 -97.66391	 116.99046
 -97.54609	 116.96167
 -97.42833	 116.93346
 -97.31063	 116.90583
 -97.19300	 116.87877
 -97.07544	 116.85230
 -96.95794	 116.82639
 -96.84052	 116.80106
 -96.72317	 116.77629
 -96.60591	 116.75209
 -96.48872	 116.72846
 -96.37161	 116.70539
 -96.25458	 116.68287
 -96.13765	 116.66092
 -96.02080	 116.63952
 -95.90404	 116.61867
 -95.78738	 116.59837
 -95.67082	 116.57863
 -95.55435	 116.55942
 -95.43799	 116.54077
 -95.32173	 116.52266
 -95.20558	 116.50509
 -95.08955	 116.48806
 -94.97362	 116.47157
 -94.85781	 116.45561
 -94.74212	 116.44020
 -94.62655	 116.42531
 -94.51110	 116.41097
 -94.39578	 116.39715
 -94.28059	 116.38386
 -94.16553	 116.37111
 -94.05060	 116.35888
 -93.93581	 116.34718
 -93.82116	 116.33601
 -93.70664	 116.32537
 -93.59227	 116.31525
 -93.47805	 116.30566
 -93.36397	 116.29659
 -93.25003	 116.28804
 -93.13625	 116.28001
 -93.02262	 116.27251
 -92.90915	 116.26552
 -92.79583	 116.25905
 -92.68266	 116.25310
 -92.56966	 116.24767
 -92.45681	 116.24275
 -92.34413	 116.23834
 -92.23161	 116.23445
 -92.11925	 116.23107
 -92.00706	 116.22820
 -91.89504	 116.22583
 -91.78318	 116.22397
 -91.67150	 116.22261
 -91.55998	 116.22176
 -91.44864	 116.22140
 -91.33747	 116.22155
 -91.22647	 116.22219
 -91.11566	 116.22332
 -91.00501	 116.22495
 -90.89455	 116.22706
 -90.78427	 116.22966
 -90.67416	 116.23275
 -90.56424	 116.23632
 -90.45451	 116.24037
 -90.34495	 116.24490
 -90.23559	 116.24991
 -90.12641	 116.25539
 -90.01743	 116.26134
 -89.90863	 116.26776
 -89.80003	 116.27464
 -89.69162	 116.28199
 -89.58341	 116.28981
 -89.47540	 116.29808
 -89.36759	 116.30682
 -89.25998	 116.31601
 -89.15258	 116.32566
 -89.04538	 116.33576
 -88.93838	 116.34631
 -88.83160	 116.35731
 -88.72503	 116.36876
 -88.61867	 116.38066
 -88.51252	 116.39301
 -88.40660	 116.40579
 -88.30089	 116.41903
 -88.19540	 116.43270
 -88.09013	 116.44681
 -87.98509	 116.46137
 -87.88027	 116.47636
 -87.77568	 116.49179
 -87.67131	 116.50765
 -87.56718	 116.52395
 -87.46328	 116.54068
 -87.35961	 116.55785
 -87.25617	 116.57545
 -87.15297	 116.59348
 -87.05001	 116.61194
 -86.94728	 116.63083
 -86.84480	 116.65014
 -86.74255	 116.66988
 -86.64054	 116.69005
 -86.53878	 116.71064
 -86.43725	 116.73165
 -86.33597	 116.75308
 -86.23493	 116.77493
 -86.13414	 116.79720
 -86.03359	 116.81988
 -85.93329	 116.84298
 -85.83324	 116.86649
 -85.73343	 116.89041
 -85.63387	 116.91474
 -85.53456	 116.93947
 -85.43549	 116.96461
 -85.33668	 116.99016
 -85.23812	 117.01610
 -85.13980	 117.04244
 -85.04174	 117.06918
 -84.94394	 117.09631
 -84.84638	 117.12383
 -84.74908	 117.15174
 -84.65204	 117.18005
 -84.55525	 117.20873
 -84.45872	 117.23780
 -84.36245	 117.26726
 -84.26644	 117.29709
 -84.17068	 117.32730
 -84.07519	 117.35788
 -83.97996	 117.38884
 -83.88500	 117.42017
 -83.79029	 117.45187
 -83.69586	 117.48394
 -83.60169	 117.51638
 -83.50779	 117.54918
 -83.41417	 117.58235
 -83.32081	 117.61587
 -83.22772	 117.64976
 -83.13491	 117.68401
 -83.04237	 117.71862
 -82.95011	 117.75358
 -82.85813	 117.78890
 -82.76643	 117.82457
 -82.67500	 117.86060
 -82.58386	 117.89697
 -82.49300	 117.93370
 -82.40242	 117.97078
 -82.31213	 118.00821
 -82.22212	 118.04598
 -82.13239	 118.08410
 -82.04296	 118.12257
 -81.95381	 118.16138
 -81.86495	 118.20053
 -81.77638	 118.24003
 -81.68810	 118.27986
 -81.60011	 118.32004
 -81.51241	 118.36055
 -81.42500	 118.40140
 -81.33788	 118.44258
 -81.25106	 118.48410
 -81.16452	 118.52596
 -81.07829	 118.56814
 -80.99234	 118.61066
 -80.90669	 118.65350
 -80.82133	 118.69667
 -80.73627	 118.74016
 -80.65150	 118.78398
 -80.56703	 118.82812
 -80.48285	 118.87258
 -80.39896	 118.91736
 -80.31538	 118.96245
 -80.23208	 119.00786
 -80.14909	 119.05358
 -80.06639	 119.09962
 -79.98399	 119.14596
 -79.90188	 119.19261
 -79.82008	 119.23956
 -79.73857	 119.28682
 -79.65736	 119.33438
 -79.57645	 119.38224
 -79.49584	 119.43040
 -79.41554	 119.47886
 -79.33553	 119.52761
 -79.25583	 119.57665
 -79.17642	 119.62598
 -79.09733	 119.67561
 -79.01853	 119.72552
 -78.94005	 119.77572
 -78.86187	 119.82620
 -78.78399	 119.87697
 -78.70643	 119.92802
 -78.62917	 119.97935
 -78.55222	 120.03096
 -78.47559	 120.08285
 -78.39926	 120.13502
 -78.32325	 120.18746
 -78.24755	 120.24018
 -78.17217	 120.29317
 -78.09710	 120.34643
 -78.02235	 120.39997
 -77.94791	 120.45378
 -77.87379	 120.50785
 -77.79999	 120.56220
 -77.72651	 120.61681
 -77.65334	 120.67169
 -77.58050	 120.72683
 -77.50797	 120.78224
 -77.43577	 120.83792
 -77.36389	 120.89385
 -77.29232	 120.95005
 -77.22108	 121.00651
 -77.15016	 121.06322
 -77.07957	 121.12020
 -77.00929	 121.17743
 -76.93934	 121.23491
 -76.86970	 121.29265
 -76.80039	 121.35065
 -76.73140	 121.40889
 -76.66274	 121.46738
 -76.59439	 121.52613
 -76.52637	 121.58512
 -76.45867	 121.64435
 -76.39129	 121.70383
 -76.32423	 121.76355
 -76.25750	 121.82351
 -76.19109	 121.88371
 -76.12500	 121.94415
 -76.05923	 122.00483
 -75.99378	 122.06573
 -75.92866	 122.12688
 -75.86386	 122.18825
 -75.79938	 122.24985
 -75.73523	 122.31168
 -75.67140	 122.37373
 -75.60790	 122.43601
 -75.54471	 122.49852
 -75.48186	 122.56124
 -75.41933	 122.62418
 -75.35712	 122.68735
 -75.29524	 122.75073
 -75.23369	 122.81432
 -75.17247	 122.87813
 -75.11157	 122.94215
 -75.05101	 123.00639
 -74.99077	 123.07083
 -74.93086	 123.13549
 -74.87128	 123.20035
 -74.81204	 123.26542
 -74.75312	 123.33070
 -74.69454	 123.39618
 -74.63630	 123.46186
 -74.57838	 123.52775
 -74.52080	 123.59384
 -74.46356	 123.66013
 -74.40665	 123.72662
 -74.35007	 123.79330
 -74.29383	 123.86019
 -74.23793	 123.92727
 -74.18237	 123.99455
 -74.12714	 124.06203
 -74.07225	 124.12970
 -74.01769	 124.19756
 -73.96348	 124.26561
 -73.90960	 124.33386
 -73.85606	 124.40229
 -73.80286	 124.47092
 -73.74999	 124.53973
 -73.69746	 124.60873
 -73.64527	 124.67791
 -73.59342	 124.74728
 -73.54191	 124.81684
 -73.49073	 124.88657
 -73.43989	 124.95649
 -73.38939	 125.02658
 -73.33922	 125.09686
 -73.28939	 125.16731
 -73.23990	 125.23794
 -73.19074	 125.30874
 -73.14192	 125.37971
 -73.09343	 125.45086
 -73.04528	 125.52218
 -72.99747	 125.59366
 -72.95000	 125.66531
 -72.90285	 125.73713
 -72.85605	 125.80911
 -72.80958	 125.88126
 -72.76345	 125.95356
 -72.71766	 126.02603
 -72.67220	 126.09866
 -72.62708	 126.17144
 -72.58229	 126.24438
 -72.53785	 126.31747
 -72.49374	 126.39072
 -72.44997	 126.46412
 -72.40654	 126.53767
 -72.36345	 126.61137
 -72.32069	 126.68522
 -72.27828	 126.75921
 -72.23621	 126.83336
 -72.19448	 126.90764
 -72.15309	 126.98207
 -72.11204	 127.05665
 -72.07134	 127.13136
 -72.03097	 127.20622
 -71.99095	 127.28122
 -71.95128	 127.35636
 -71.91195	 127.43163
 -71.87296	 127.50704
 -71.83432	 127.58259
 -71.79602	 127.65828
 -71.75807	 127.73410
 -71.72046	 127.81005
 -71.68320	 127.88614
 -71.64628	 127.96236
 -71.60971	 128.03871
 -71.57348	 128.11519
 -71.53760	 128.19180
 -71.50207	 128.26854
 -71.46688	 128.34541
 -71.43204	 128.42241
 -71.39754	 128.49953
 -71.36339	 128.57677
 -71.32958	 128.65414
 -71.29611	 128.73164
 -71.26299	 128.80925
 -71.23022	 128.88699
 -71.19779	 128.96484
 -71.16570	 129.04282
 -71.13395	 129.12091
 -71.10255	 129.19911
 -71.07149	 129.27743
 -71.04077	 129.35587
 -71.01040	 129.43442
 -70.98037	 129.51308
 -70.95067	 129.59184
 -70.92132	 129.67072
 -70.89232	 129.74971
 -70.86365	 129.82880
 -70.83533	 129.90799
 -70.80734	 129.98729
 -70.77970	 130.06669
 -70.75240	 130.14619
 -70.72545	 130.22579
 -70.69883	 130.30549
 -70.67256	 130.38528
 -70.64663	 130.46518
 -70.62104	 130.54516
 -70.59579	 130.62524
 -70.57089	 130.70542
 -70.54633	 130.78568
 -70.52212	 130.86604
 -70.49825	 130.94648
 -70.47472	 131.02701
 -70.45154	 131.10763
 -70.42870	 131.18834
 -70.40621	 131.26913
 -70.38407	 131.35001
 -70.36227	 131.43097
 -70.34082	 131.51201
 -70.31971	 131.59313
 -70.29895	 131.67434
 -70.27854	 131.75562
 -70.25847	 131.83699
 -70.23876	 131.91843
 -70.21939	 131.99995
 -70.20036	 132.08155
 -70.18169	 132.16323
 -70.16336	 132.24498
 -70.14538	 132.32680
 -70.12775	 132.40870
 -70.11047	 132.49067
 -70.09353	 132.57272
 -70.07694	 132.65483
 -70.06069	 132.73702
 -70.04479	 132.81927
 -70.02924	 132.90160
 -70.01404	 132.98399
 -69.99918	 133.06645
 -69.98466	 133.14897
 -69.97049	 133.23156
 -69.95666	 133.31422
 -69.94318	 133.39693
 -69.93004	 133.47971
 -69.91725	 133.56255
 -69.90480	 133.64544
 -69.89269	 133.72840
 -69.88093	 133.81141
 -69.86950	 133.89448
 -69.85842	 133.97761
 -69.84768	 134.06078
 -69.83729	 134.14401
 -69.82724	 134.22730
 -69.81752	 134.31063
 -69.80815	 134.39401
 -69.79912	 134.47744
 -69.79044	 134.56091
 -69.78209	 134.64443
 -69.77409	 134.72800
 -69.76643	 134.81161
 -69.75911	 134.89526
 -69.75214	 134.97895
 -69.74550	 135.06269
 -69.73921	 135.14646
 -69.73327	 135.23027
 -69.72766	 135.31411
 -69.72240	 135.39800
 -69.71749	 135.48191
 -69.71291	 135.56587
 -69.70869	 135.64985
 -69.70480	 135.73387
 -69.70127	 135.81792
 -69.69807	 135.90200
 -69.69523	 135.98611
 -69.69273	 136.07025
 -69.69057	 136.15442
 -69.68876	 136.23861
 -69.68729	 136.32283
 -69.68618	 136.40708
 -69.68540	 136.49136
 -69.68498	 136.57566
 -69.68489	 136.65998
 -69.68516	 136.74433
 -69.68577	 136.82870
 -69.68672	 136.91309
 -69.68802	 136.99750
 -69.68967	 137.08193
 -69.69165	 137.16638
 -69.69399	 137.25085
 -69.69666	 137.33534
 -69.69968	 137.41985
 -69.70304	 137.50437
 -69.70675	 137.58891
 -69.71080	 137.67346
 -69.71519	 137.75802
 -69.71992	 137.84260
 -69.72499	 137.92719
 -69.73040	 138.01179
 -69.73615	 138.09639
 -69.74225	 138.18101
 -69.74868	 138.26563
 -69.75545	 138.35026
 -69.76256	 138.43490
 -69.77001	 138.51954
 -69.77780	 138.60418
 -69.78593	 138.68883
 -69.79439	 138.77347
 -69.80320	 138.85812
 -69.81234	 138.94276
 -69.82182	 139.02740
 -69.83164	 139.11204
 -69.84179	 139.19667
 -69.85229	 139.28130
 -69.86312	 139.36591
 -69.87429	 139.45053
 -69.88581	 139.53513
 -69.89766	 139.61972
 -69.90984	 139.70431
 -69.92237	 139.78888
 -69.93524	 139.87343
 -69.94845	 139.95798
 -69.96199	 140.04251
 -69.97588	 140.12702
 -69.99011	 140.21152
 -70.00467	 140.29600
 -70.01958	 140.38046
 -70.03483	 140.46491
 -70.05041	 140.54933
 -70.06634	 140.63374
 -70.08261	 140.71812
 -70.09922	 140.80248
 -70.11617	 140.88682
 -70.13346	 140.97114
 -70.15109	 141.05543
 -70.16907	 141.13970
 -70.18738	 141.22394
 -70.20603	 141.30816
 -70.22502	 141.39235
 -70.24435	 141.47651
 -70.26402	 141.56065
 -70.28403	 141.64475
 -70.30438	 141.72883
 -70.32506	 141.81288
 -70.34609	 141.89689
 -70.36745	 141.98088
 -70.38914	 142.06483
 -70.41118	 142.14874
 -70.43355	 142.23263
 -70.45625	 142.31647
 -70.47929	 142.40029
 -70.50267	 142.48406
 -70.52637	 142.56780
 -70.55042	 142.65149
 -70.57479	 142.73515
 -70.59951	 142.81876
 -70.62455	 142.90234
 -70.64992	 142.98587
 -70.67563	 143.06935
 -70.70167	 143.15279
 -70.72805	 143.23619
 -70.75475	 143.31953
 -70.78179	 143.40283
 -70.80916	 143.48608
 -70.83686	 143.56927
 -70.86489	 143.65242
 -70.89325	 143.73551
 -70.92195	 143.81855
 -70.95098	 143.90153
 -70.98034	 143.98446
 -71.01003	 144.06733
 -71.04005	 144.15015
 -71.07041	 144.23290
 -71.10109	 144.31559
 -71.13211	 144.39823
 -71.16347	 144.48080
 -71.19515	 144.56331
 -71.22717	 144.64576
 -71.25952	 144.72814
 -71.29221	 144.81046
 -71.32523	 144.89271
 -71.35858	 144.97489
 -71.39227	 145.05701
 -71.42628	 145.13906
 -71.46064	 145.22104
 -71.49532	 145.30296
 -71.53034	 145.38480
 -71.56569	 145.46657
 -71.60137	 145.54827
 -71.63739	 145.62990
 -71.67373	 145.71146
 -71.71041	 145.79294
 -71.74743	 145.87435
 -71.78477	 145.95568
 -71.82244	 146.03694
 -71.86044	 146.11812
 -71.89878	 146.19923
 -71.93744	 146.28026
 -71.97643	 146.36121
 -72.01575	 146.44208
 -72.05540	 146.52287
 -72.09538	 146.60358
 -72.13568	 146.68421
 -72.17631	 146.76476
 -72.21727	 146.84522
 -72.25855	 146.92560
 -72.30016	 147.00589
 -72.34209	 147.08609
 -72.38434	 147.16621
 -72.42693	 147.24624
 -72.46983	 147.32619
 -72.51306	 147.40604
 -72.55661	 147.48580
 -72.60049	 147.56546
 -72.64468	 147.64504
 -72.68920	 147.72451
 -72.73405	 147.80390
 -72.77921	 147.88318
 -72.82470	 147.96237
 -72.87051	 148.04146
 -72.91664	 148.12045
 -72.96310	 148.19934
 -73.00988	 148.27812
 -73.05698	 148.35681
 -73.10440	 148.43539
 -73.15214	 148.51386
 -73.20021	 148.59223
 -73.24860	 148.67049
 -73.29731	 148.74864
 -73.34635	 148.82669
 -73.39571	 148.90462
 -73.44539	 148.98245
 -73.49540	 149.06016
 -73.54572	 149.13776
 -73.59638	 149.21525
 -73.64735	 149.29263
 -73.69864	 149.36989
 -73.75026	 149.44704
 -73.80221	 149.52407
 -73.85447	 149.60098
 -73.90706	 149.67778
 -73.95996	 149.75446
 -74.01319	 149.83102
 -74.06675	 149.90747
 -74.12062	 149.98379
 -74.17481	 150.05999
 -74.22932	 150.13608
 -74.28416	 150.21204
 -74.33931	 150.28787
 -74.39478	 150.36359
 -74.45057	 150.43918
 -74.50667	 150.51465
 -74.56310	 150.58999
 -74.61984	 150.66520
 -74.67690	 150.74029
 -74.73427	 150.81525
 -74.79196	 150.89008
 -74.84996	 150.96478
 -74.90828	 151.03935
 -74.96691	 151.11379
 -75.02585	 151.18809
 -75.08511	 151.26227
 -75.14468	 151.33630
 -75.20456	 151.41021
 -75.26476	 151.48397
 -75.32526	 151.55760
 -75.38608	 151.63109
 -75.44720	 151.70444
 -75.50864	 151.77765
 -75.57039	 151.85071
 -75.63245	 151.92364
 -75.69482	 151.99641
 -75.75749	 152.06905
 -75.82048	 152.14153
 -75.88378	 152.21387
 -75.94739	 152.28606
 -76.01131	 152.35810
 -76.07554	 152.42999
 -76.14007	 152.50173
 -76.20492	 152.57332
 -76.27008	 152.64475
 -76.33555	 152.71603
 -76.40133	 152.78715
 -76.46741	 152.85811
 -76.53381	 152.92892
 -76.60052	 152.99957
 -76.66754	 153.07006
 -76.73486	 153.14039
 -76.80250	 153.21056
 -76.87045	 153.28057
 -76.93870	 153.35041
 -77.00727	 153.42010
 -77.07614	 153.48962
 -77.14533	 153.55897
 -77.21482	 153.62817
 -77.28462	 153.69719
 -77.35472	 153.76605
 -77.42514	 153.83474
 -77.49586	 153.90327
 -77.56689	 153.97163
 -77.63822	 154.03981
 -77.70986	 154.10783
 -77.78180	 154.17568
 -77.85405	 154.24336
 -77.92660	 154.31086
 -77.99945	 154.37820
 -78.07261	 154.44536
 -78.14606	 154.51234
 -78.21982	 154.57915
 -78.29388	 154.64579
 -78.36824	 154.71225
 -78.44290	 154.77853
 -78.51785	 154.84463
 -78.59311	 154.91055
 -78.66866	 154.97629
 -78.74451	 155.04185
 -78.82066	 155.10722
 -78.89710	 155.17242
 -78.97384	 155.23742
 -79.05087	 155.30224
 -79.12820	 155.36688
 -79.20582	 155.43132
 -79.28374	 155.49558
 -79.36196	 155.55964
 -79.44046	 155.62351
 -79.51926	 155.68719
 -79.59836	 155.75068
 -79.67775	 155.81396
 -79.75743	 155.87706
 -79.83741	 155.93995
 -79.91767	 156.00265
 -79.99824	 156.06514
 -80.07909	 156.12744
 -80.16024	 156.18953
 -80.24168	 156.25142
 -80.32342	 156.31311
 -80.40544	 156.37459
 -80.48776	 156.43587
 -80.57038	 156.49694
 -80.65328	 156.55780
 -80.73648	 156.61845
 -80.81997	 156.67889
 -80.90375	 156.73913
 -80.98782	 156.79915
 -81.07219	 156.85896
 -81.15684	 156.91856
 -81.24179	 156.97795
 -81.32703	 157.03712
 -81.41255	 157.09608
 -81.49837	 157.15482
 -81.58447	 157.21335
 -81.67086	 157.27166
 -81.75754	 157.32975
 -81.84451	 157.38763
 -81.93176	 157.44529
 -82.01930	 157.50272
 -82.10713	 157.55994
 -82.19524	 157.61694
 -82.28363	 157.67371
 -82.37231	 157.73027
 -82.46127	 157.78660
 -82.55051	 157.84270
 -82.64003	 157.89858
 -82.72983	 157.95424
 -82.81991	 158.00966
 -82.91027	 158.06486
 -83.00091	 158.11983
 -83.09183	 158.17457
 -83.18302	 158.22908
 -83.27449	 158.28336
 -83.36624	 158.33740
 -83.45826	 158.39121
 -83.55055	 158.44478
 -83.64312	 158.49811
 -83.73597	 158.55121
 -83.82909	 158.60407
 -83.92248	 158.65668
 -84.01615	 158.70906
 -84.11008	 158.76119
 -84.20429	 158.81307
 -84.29878	 158.86471
 -84.39353	 158.91611
 -84.48856	 158.96725
 -84.58385	 159.01815
 -84.67942	 159.06879
 -84.77526	 159.11918
 -84.87137	 159.16932
 -84.96775	 159.21921
 -85.06441	 159.26884
 -85.16133	 159.31821
 -85.25852	 159.36733
 -85.35599	 159.41619
 -85.45372	 159.46479
 -85.55172	 159.51312
 -85.64999	 159.56120
 -85.74853	 159.60902
 -85.84734	 159.65657
 -85.94642	 159.70387
 -86.04576	 159.75089
 -86.14537	 159.79766
 -86.24525	 159.84415
 -86.34540	 159.89038
 -86.44581	 159.93635
 -86.54648	 159.98204
 -86.64742	 160.02747
 -86.74862	 160.07263
 -86.85009	 160.11752
 -86.95182	 160.16214
 -87.05381	 160.20649
 -87.15606	 160.25056
 -87.25857	 160.29437
 -87.36133	 160.33789
 -87.46436	 160.38115
 -87.56764	 160.42413
 -87.67118	 160.46683
 -87.77498	 160.50926
 -87.87903	 160.55141
 -87.98333	 160.59328
 -88.08788	 160.63487
 -88.19269	 160.67618
 -88.29775	 160.71720
 -88.40306	 160.75795
 -88.50862	 160.79840
 -88.61443	 160.83857
 -88.72048	 160.87846
 -88.82679	 160.91805
 -88.93334	 160.95736
 -89.04014	 160.99637
 -89.14718	 161.03510
 -89.25447	 161.07353
 -89.36200	 161.11166
 -89.46978	 161.14950
 -89.57780	 161.18703
 -89.68606	 161.22427
 -89.79457	 161.26121
 -89.90332	 161.29785
 -90.01231	 161.33418
 -90.12155	 161.37021
 -90.23103	 161.40594
 -90.34074	 161.44135
 -90.45070	 161.47646
 -90.56090	 161.51126
 -90.67134	 161.54575
 -90.78202	 161.57993
 -90.89294	 161.61379
 -91.00409	 161.64734
 -91.11549	 161.68058
 -91.22712	 161.71350
 -91.33899	 161.74610
 -91.45110	 161.77839
 -91.56345	 161.81036
 -91.67603	 161.84201
 -91.78884	 161.87334
 -91.90190	 161.90435
 -92.01518	 161.93504
 -92.12870	 161.96541
 -92.24245	 161.99545
 -92.35643	 162.02517
 -92.47064	 162.05457
 -92.58509	 162.08364
 -92.69976	 162.11239
 -92.81466	 162.14081
 -92.92978	 162.16890
 -93.04514	 162.19667
 -93.16071	 162.22410
 -93.27651	 162.25121
 -93.39254	 162.27799
 -93.50878	 162.30443
 -93.62525	 162.33054
 -93.74193	 162.35632
 -93.85884	 162.38177
 -93.97596	 162.40688
 -94.09330	 162.43165
 -94.21085	 162.45608
 -94.32862	 162.48018
 -94.44660	 162.50393
 -94.56480	 162.52735
 -94.68320	 162.55042
 -94.80182	 162.57314
 -94.92064	 162.59552
 -95.03968	 162.61755
 -95.15892	 162.63924
 -95.27837	 162.66057
 -95.39802	 162.68155
 -95.51788	 162.70218
 -95.63795	 162.72245
 -95.75822	 162.74237
 -95.87870	 162.76193
 -95.99937	 162.78113
 -96.12025	 162.79997
 -96.24133	 162.81845
 -96.36262	 162.83656
 -96.48410	 162.85431
 -96.60578	 162.87170
 -96.72767	 162.88871
 -96.84975	 162.90536
 -96.97203	 162.92164
 -97.09451	 162.93754
 -97.21718	 162.95308
 -97.34006	 162.96824
 -97.46312	 162.98303
 -97.58639	 162.99744
 -97.70985	 163.01147
 -97.83350	 163.02513
 -97.95734	 163.03842
 -98.08138	 163.05132
 -98.20561	 163.06384
 -98.33003	 163.07599
 -98.45464	 163.08775
 -98.57943	 163.09913
 -98.70442	 163.11013
 -98.82959	 163.12075
 -98.95495	 163.13098
 -99.08049	 163.14083
 -99.20621	 163.15029
 -99.33211	 163.15937
 -99.45820	 163.16806
 -99.58446	 163.17637
 -99.71090	 163.18428
 -99.83752	 163.19181
 -99.96431	 163.19895
 -100.09128	 163.20569
 -100.21841	 163.21205
 -100.34572	 163.21801
 -100.47320	 163.22358
 -100.60084	 163.22875
 -100.72866	 163.23353
 -100.85663	 163.23791
 -100.98477	 163.24188
 -101.11308	 163.24546
 -101.24154	 163.24864
 -101.37017	 163.25142
 -101.49895	 163.25378
 -101.62789	 163.25575
 -101.75699	 163.25730
 -101.88624	 163.25845
 -102.01565	 163.25918
 -102.14521	 163.25951
 -102.27492	 163.25941
 -102.40478	 163.25891
 -102.53479	 163.25798
 -102.66495	 163.25664
 -102.79526	 163.25487
 -102.92572	 163.25269
 -103.05632	 163.25008
 -103.18706	 163.24704
 -103.31795	 163.24358
 -103.44899	 163.23969
 -103.58016	 163.23538
 -103.71148	 163.23063
 -103.84294	 163.22545
 -103.97454	 163.21984
 -104.10628	 163.21379
 -104.23815	 163.20731
 -104.37016	 163.20039
 -104.50231	 163.19304
 -104.63459	 163.18525
 -104.76701	 163.17702
 -104.89956	 163.16835
 -105.03224	 163.15924
 -105.16505	 163.14969
 -105.29799	 163.13970
 -105.43106	 163.12926
 -105.56425	 163.11839
 -105.69757	 163.10707
 -105.83101	 163.09530
 -105.96457	 163.08309
 -106.09825	 163.07044
 -106.23206	 163.05734
 -106.36598	 163.04379
 -106.50001	 163.02979
 -106.63416	 163.01535
 -106.76842	 163.00046
 -106.90279	 162.98511
 -107.03727	 162.96932
 -107.17186	 162.95308
 -107.30655	 162.93638
 -107.44134	 162.91923
 -107.57624	 162.90162
 -107.71124	 162.88356
 -107.84633	 162.86504
 -107.98152	 162.84606
 -108.11680	 162.82662
 -108.25218	 162.80672
 -108.38764	 162.78636
 -108.52320	 162.76554
 -108.65884	 162.74424
 -108.79456	 162.72249
 -108.93037	 162.70026
 -109.06626	 162.67756
 -109.20223	 162.65439
 -109.33828	 162.63075
 -109.47441	 162.60663
 -109.61061	 162.58203
 -109.74689	 162.55696
 -109.88324	 162.53140
 -110.01966	 162.50536
 -110.15615	 162.47884
 -110.29271	 162.45183
 -110.42933	 162.42434
 -110.56602	 162.39636
 -110.70277	 162.36789
 -110.83959	 162.33892
 -110.97647	 162.30947
 -111.11341	 162.27952
 -111.25041	 162.24907
 -111.38746	 162.21813
 -111.52458	 162.18669
 -111.66174	 162.15476
 -111.79896	 162.12233
 -111.93624	 162.08939
 -112.07356	 162.05596
 -112.21093	 162.02203
 -112.34835	 161.98759
 -112.48582	 161.95265
 -112.62333	 161.91722
 -112.76088	 161.88127
 -112.89847	 161.84483
 -113.03610	 161.80788
 -113.17377	 161.77043
 -113.31148	 161.73247
 -113.44921	 161.69401
 -113.58698	 161.65504
 -113.72478	 161.61556
 -113.86260	 161.57558
 -114.00045	 161.53510
 -114.13832	 161.49410
 -114.27621	 161.45260
 -114.41412	 161.41059
 -114.55204	 161.36807
 -114.68997	 161.32504
 -114.82792	 161.28150
 -114.96587	 161.23745
 -115.10383	 161.19288
 -115.24179	 161.14780
 -115.37975	 161.10220
 -115.51771	 161.05609
 -115.65567	 161.00946
 -115.79361	 160.96231
 -115.93155	 160.91465
 -116.06948	 160.86646
 -116.20739	 160.81774
 -116.34529	 160.76850
 -116.48317	 160.71874
 -116.62102	 160.66844
 -116.75886	 160.61762
 -116.89666	 160.56627
 -117.03444	 160.51438
 -117.17219	 160.46196
 -117.30991	 160.40900
 -117.44760	 160.35551
 -117.58524	 160.30147
 -117.72285	 160.24690
 -117.86042	 160.19178
 -117.99795	 160.13613
 -118.13543	 160.07992
 -118.27287	 160.02317
 -118.41026	 159.96588
 -118.54760	 159.90804
 -118.68489	 159.84965
 -118.82212	 159.79071
 -118.95930	 159.73121
 -119.09642	 159.67117
 -119.23348	 159.61058
 -119.37048	 159.54943
 -119.50742	 159.48774
 -119.64429	 159.42549
 -119.78110	 159.36269
 -119.91783	 159.29933
 -120.05449	 159.23542
 -120.19108	 159.17096
 -120.32759	 159.10594
 -120.46403	 159.04037
 -120.60038	 158.97425
 -120.73665	 158.90757
 -120.87283	 158.84034
 -121.00893	 158.77256
 -121.14493	 158.70422
 -121.28084	 158.63533
 -121.41666	 158.56589
 -121.55237	 158.49589
 -121.68798	 158.42534
 -121.82348	 158.35423
 -121.95888	 158.28257
 -122.09416	 158.21036
 -122.22933	 158.13759
 -122.36438	 158.06427
 -122.49931	 157.99039
 -122.63412	 157.91595
 -122.76880	 157.84096
 -122.90334	 157.76541
 -123.03776	 157.68930
 -123.17203	 157.61263
 -123.30617	 157.53540
 -123.44016	 157.45761
 -123.57400	 157.37926
 -123.70769	 157.30034
 -123.84123	 157.22086
 -123.97461	 157.14081
 -124.10782	 157.06020
 -124.24088	 156.97902
 -124.37377	 156.89727
 -124.50649	 156.81494
 -124.63904	 156.73205
 -124.77141	 156.64858
 -124.90360	 156.56454
 -125.03561	 156.47992
 -125.16744	 156.39472
 -125.29908	 156.30895
 -125.43053	 156.22260
 -125.56179	 156.13567
 -125.69285	 156.04815
 -125.82372	 155.96006
 -125.95438	 155.87139
 -126.08485	 155.78213
 -126.21511	 155.69229
 -126.34516	 155.60187
 -126.47500	 155.51087
 -126.60463	 155.41928
 -126.73405	 155.32711
 -126.86325	 155.23436
 -126.99223	 155.14103
 -127.12099	 155.04712
 -127.24952	 154.95263
 -127.37783	 154.85756
 -127.50590	 154.76191
 -127.63375	 154.66568
 -127.76135	 154.56887
 -127.88872	 154.47149
 -128.01585	 154.37353
 -128.14273	 154.27500
 -128.26936	 154.17589
 -128.39574	 154.07621
 -128.52187	 153.97596
 -128.64774	 153.87514
 -128.77335	 153.77375
 -128.89869	 153.67179
 -129.02376	 153.56926
 -129.14856	 153.46616
 -129.27308	 153.36250
 -129.39733	 153.25827
 -129.52128	 153.15347
 -129.64495	 153.04811
 -129.76833	 152.94218
 -129.89141	 152.83569
 -130.01419	 152.72863
 -130.13666	 152.62100
 -130.25883	 152.51281
 -130.38068	 152.40406
 -130.50221	 152.29474
 -130.62342	 152.18485
 -130.74431	 152.07440
 -130.86486	 151.96338
 -130.98508	 151.85180
 -131.10497	 151.73965
 -131.22451	 151.62693
 -131.34370	 151.51365
 -131.46255	 151.39979
 -131.58104	 151.28537
 -131.69917	 151.17038
 -131.81695	 151.05483
 -131.93435	 150.93870
 -132.05139	 150.82200
 -132.16806	 150.70474
 -132.28435	 150.58690
 -132.40027	 150.46850
 -132.51580	 150.34953
 -132.63095	 150.22999
 -132.74571	 150.10988
 -132.86008	 149.98921
 -132.97406	 149.86797
 -133.08763	 149.74616
 -133.20081	 149.62379
 -133.31359	 149.50086
 -133.42597	 149.37736
 -133.53793	 149.25330
 -133.64948	 149.12869
 -133.76062	 149.00352
 -133.87135	 148.87779
 -133.98165	 148.75151
 -134.09153	 148.62467
 -134.20099	 148.49729
 -134.31002	 148.36936
 -134.41861	 148.24088
 -134.52677	 148.11186
 -134.63449	 147.98230
 -134.74178	 147.85220
 -134.84861	 147.72157
 -134.95500	 147.59040
 -135.06093	 147.45870
 -135.16641	 147.32647
 -135.27143	 147.19372
 -135.37598	 147.06044
 -135.48006	 146.92664
 -135.58368	 146.79232
 -135.68681	 146.65748
 -135.78947	 146.52212
 -135.89164	 146.38626
 -135.99332	 146.24988
 -136.09450	 146.11299
 -136.19519	 145.97559
 -136.29537	 145.83769
 -136.39504	 145.69928
 -136.49420	 145.56038
 -136.59284	 145.42097
 -136.69095	 145.28106
 -136.78854	 145.14065
 -136.88560	 144.99975
 -136.98211	 144.85835
 -137.07809	 144.71645
 -137.17351	 144.57406
 -137.26839	 144.43118
 -137.36271	 144.28782
 -137.45647	 144.14396
 -137.54966	 143.99961
 -137.64228	 143.85477
 -137.73433	 143.70945
 -137.82580	 143.56365
 -137.91670	 143.41736
 -138.00700	 143.27058
 -138.09672	 143.12333
 -138.18585	 142.97560
 -138.27438	 142.82739
 -138.36231	 142.67871
 -138.44964	 142.52956
 -138.53637	 142.37993
 -138.62249	 142.22983
 -138.70800	 142.07927
 -138.79290	 141.92825
 -138.87719	 141.77676
 -138.96086	 141.62482
 -139.04391	 141.47242
 -139.12633	 141.31957
 -139.20814	 141.16627
 -139.28932	 141.01253
 -139.36987	 140.85835
 -139.44978	 140.70373
 -139.52907	 140.54867
 -139.60772	 140.39319
 -139.68573	 140.23728
 -139.76310	 140.08096
 -139.83982	 139.92421
 -139.91590	 139.76706
 -139.99133	 139.60949
 -140.06611	 139.45153
 -140.14023	 139.29316
 -140.21369	 139.13440
 -140.28649	 138.97525
 -140.35862	 138.81571
 -140.43009	 138.65579
 -140.50087	 138.49550
 -140.57099	 138.33483
 -140.64041	 138.17379
 -140.70916	 138.01239
 -140.77721	 137.85062
 -140.84457	 137.68850
 -140.91123	 137.52603
 -140.97719	 137.36321
 -141.04244	 137.20004
 -141.10698	 137.03653
 -141.17080	 136.87269
 -141.23391	 136.70851
 -141.29628	 136.54399
 -141.35793	 136.37916
 -141.41884	 136.21399
 -141.47902	 136.04851
 -141.53845	 135.88271
 -141.59714	 135.71660
 -141.65508	 135.55018
 -141.71226	 135.38344
 -141.76869	 135.21641
 -141.82435	 135.04907
 -141.87925	 134.88144
 -141.93338	 134.71351
 -141.98675	 134.54529
 -142.03933	 134.37678
 -142.09114	 134.20799
 -142.14217	 134.03892
 -142.19243	 133.86957
 -142.24189	 133.69994
 -142.29057	 133.53005
 -142.33847	 133.35989
 -142.38558	 133.18947
 -142.43189	 133.01879
 -142.47742	 132.84785
 -142.52215	 132.67667
 -142.56609	 132.50524
 -142.60924	 132.33357
 -142.65159	 132.16166
 -142.69314	 131.98953
 -142.73390	 131.81717
 -142.77386	 131.64458
 -142.81302	 131.47179
 -142.85138	 131.29878
 -142.88895	 131.12556
 -142.92571	 130.95215
 -142.96167	 130.77855
 -142.99683	 130.60475
 -143.03119	 130.43078
 -143.06475	 130.25663
 -143.09750	 130.08231
 -143.12944	 129.90783
 -143.16058	 129.73318
 -143.19091	 129.55839
 -143.22043	 129.38345
 -143.24913	 129.20838
 -143.27703	 129.03317
 -143.30411	 128.85783
 -143.33037	 128.68237
 -143.35582	 128.50680
 -143.38044	 128.33112
 -143.40424	 128.15533
 -143.42721	 127.97946
 -143.44936	 127.80349
 -143.47067	 127.62743
 -143.49116	 127.45130
 -143.51080	 127.27509
 -143.52961	 127.09882
 -143.54757	 126.92248
 -143.56469	 126.74609
 -143.58097	 126.56965
 -143.59639	 126.39316
 -143.61097	 126.21663
 -143.62469	 126.04007
 -143.63755	 125.86347
 -143.64956	 125.68685
 -143.66070	 125.51021
 -143.67098	 125.33355
 -143.68040	 125.15688
 -143.68895	 124.98021
 -143.69663	 124.80353
 -143.70345	 124.62685
 -143.70940	 124.45018
 -143.71448	 124.27352
 -143.71869	 124.09687
 -143.72204	 123.92025
 -143.72451	 123.74365
 -143.72612	 123.56707
 -143.72686	 123.39053
 -143.72673	 123.21403
 -143.72574	 123.03757
 -143.72388	 122.86116
 -143.72116	 122.68480
 -143.71758	 122.50850
 -143.71314	 122.33226
 -143.70785	 122.15608
 -143.70170	 121.97998
 -143.69470	 121.80396
 -143.68685	 121.62802
 -143.67814	 121.45217
 -143.66860	 121.27642
 -143.65821	 121.10077
 -143.64698	 120.92522
 -143.63491	 120.74979
 -143.62200	 120.57447
 -143.60825	 120.39929
 -143.59367	 120.22423
 -143.57826	 120.04931
 -143.56202	 119.87454
 -143.54495	 119.69992
 -143.52706	 119.52545
 -143.50834	 119.35115
 -143.48879	 119.17702
 -143.46842	 119.00307
 -143.44722	 118.82930
 -143.42521	 118.65573
 -143.40237	 118.48235
 -143.37871	 118.30917
 -143.35424	 118.13620
 -143.32894	 117.96345
 -143.30282	 117.79092
 -143.27589	 117.61862
 -143.24813	 117.44656
 -143.21956	 117.27474
 -143.19017	 117.10316
 -143.15996	 116.93184
 -143.12894	 116.76077
 -143.09710	 116.58997
 -143.06444	 116.41944
 -143.03096	 116.24919
 -142.99667	 116.07921
 -142.96156	 115.90952
 -142.92564	 115.74012
 -142.88890	 115.57101
 -142.85135	 115.40221
 -142.81299	 115.23371
 -142.77382	 115.06551
 -142.73384	 114.89763
 -142.69305	 114.73007
 -142.65146	 114.56283
 -142.60906	 114.39591
 -142.56587	 114.22932
 -142.52188	 114.06307
 -142.47709	 113.89715
 -142.43151	 113.73157
 -142.38514	 113.56633
 -142.33798	 113.40145
 -142.29005	 113.23691
 -142.24133	 113.07273
 -142.19184	 112.90891
 -142.14158	 112.74545
 -142.09056	 112.58236
 -142.03877	 112.41964
 -141.98623	 112.25729
 -141.93293	 112.09532
 -141.87888	 111.93374
 -141.82409	 111.77254
 -141.76857	 111.61173
 -141.71230	 111.45131
 -141.65531	 111.29129
 -141.59759	 111.13168
 -141.53915	 110.97247
 -141.47999	 110.81368
 -141.42012	 110.65530
 -141.35954	 110.49734
 -141.29827	 110.33982
 -141.23629	 110.18272
 -141.17361	 110.02606
 -141.11025	 109.86984
 -141.04619	 109.71406
 -140.98146	 109.55874
 -140.91604	 109.40388
 -140.84995	 109.24947
 -140.78318	 109.09554
 -140.71575	 108.94207
 -140.64765	 108.78908
 -140.57888	 108.63658
 -140.50946	 108.48456
 -140.43937	 108.33303
 -140.36863	 108.18200
 -140.29724	 108.03148
 -140.22520	 107.88146
 -140.15252	 107.73195
 -140.07919	 107.58295
 -140.00521	 107.43448
 -139.93060	 107.28653
 -139.85535	 107.13910
 -139.77946	 106.99221
 -139.70295	 106.84586
 -139.62580	 106.70004
 -139.54803	 106.55476
 -139.46964	 106.41003
 -139.39062	 106.26585
 -139.31099	 106.12222
 -139.23074	 105.97914
 -139.14989	 105.83661
 -139.06842	 105.69464
 -138.98636	 105.55323
 -138.90369	 105.41239
 -138.82043	 105.27210
 -138.73658	 105.13238
 -138.65214	 104.99323
 -138.56712	 104.85464
 -138.48152	 104.71662
 -138.39535	 104.57917
 -138.30862	 104.44230
 -138.22132	 104.30599
 -138.13346	 104.17026
 -138.04506	 104.03511
 -137.95611	 103.90054
 -137.86661	 103.76654
 -137.77658	 103.63312
 -137.68603	 103.50029
 -137.59495	 103.36804
 -137.50335	 103.23637
 -137.41123	 103.10529
 -137.31861	 102.97480
 -137.22549	 102.84490
 -137.13188	 102.71560
 -137.03777	 102.58689
 -136.94317	 102.45878
 -136.84810	 102.33127
 -136.75255	 102.20436
 -136.65653	 102.07805
 -136.56005	 101.95236
 -136.46310	 101.82728
 -136.36570	 101.70281
 -136.26785	 101.57895
 -136.16956	 101.45572
 -136.07082	 101.33310
 -135.97164	 101.21111
 -135.87204	 101.08975
 -135.77200	 100.96902
 -135.67153	 100.84892
 -135.57065	 100.72946
 -135.46935	 100.61063
 -135.36763	 100.49245
 -135.26551	 100.37491
 -135.16298	 100.25801
 -135.06004	 100.14177
 -134.95671	 100.02617
 -134.85298	 99.91123
 -134.74886	 99.79694
 -134.64435	 99.68330
 -134.53946	 99.57032
 -134.43418	 99.45801
 -134.32852	 99.34635
 -134.22249	 99.23535
 -134.11609	 99.12501
 -134.00932	 99.01534
 -133.90219	 98.90633
 -133.79469	 98.79798
 -133.68684	 98.69030
 -133.57864	 98.58328
 -133.47009	 98.47692
 -133.36119	 98.37123
 -133.25195	 98.26621
 -133.14238	 98.16184
 -133.03247	 98.05814
 -132.92223	 97.95510
 -132.81168	 97.85272
 -132.70080	 97.75101
 -132.58961	 97.64995
 -132.47810	 97.54956
 -132.36630	 97.44982
 -132.25419	 97.35074
 -132.14179	 97.25232
 -132.02910	 97.15456
 -131.91612	 97.05745
 -131.80286	 96.96100
 -131.68933	 96.86521
 -131.57553	 96.77007
 -131.46146	 96.67558
 -131.34713	 96.58176
 -131.23254	 96.48858
 -131.11771	 96.39606
 -131.00263	 96.30420
 -130.88731	 96.21299
 -130.77175	 96.12244
 -130.65596	 96.03254
 -130.53994	 95.94330
 -130.42371	 95.85471
 -130.30725	 95.76679
 -130.19059	 95.67952
 -130.07371	 95.59291
 -129.95663	 95.50696
 -129.83935	 95.42167
 -129.72188	 95.33704
 -129.60421	 95.25307
 -129.48635	 95.16977
 -129.36832	 95.08713
 -129.25009	 95.00516
 -129.13170	 94.92385
 -129.01313	 94.84321
 -128.89439	 94.76323
 -128.77548	 94.68393
 -128.65641	 94.60529
 -128.53717	 94.52731
 -128.41778	 94.45001
 -128.29824	 94.37338
 -128.17855	 94.29741
 -128.05870	 94.22212
 -127.93872	 94.14749
 -127.81859	 94.07353
 -127.69832	 94.00024
 -127.57791	 93.92761
 -127.45737	 93.85566
 -127.33670	 93.78436
 -127.21590	 93.71373
 -127.09498	 93.64376
 -126.97394	 93.57445
 -126.85278	 93.50580
 -126.73150	 93.43781
 -126.61011	 93.37047
 -126.48862	 93.30379
 -126.36702	 93.23776
 -126.24532	 93.17238
 -126.12352	 93.10764
 -126.00162	 93.04356
 -125.87964	 92.98012
 -125.75757	 92.91732
 -125.63541	 92.85516
 -125.51318	 92.79364
 -125.39087	 92.73276
 -125.26849	 92.67251
 -125.14604	 92.61290
 -125.02353	 92.55392
 -124.90096	 92.49557
 -124.77833	 92.43785
 -124.65565	 92.38075
 -124.53292	 92.32428
 -124.41015	 92.26844
 -124.28733	 92.21323
 -124.16448	 92.15863
 -124.04160	 92.10466
 -123.91869	 92.05131
 -123.79575	 91.99858
 -123.67278	 91.94647
 -123.54980	 91.89499
 -123.42681	 91.84412
 -123.30380	 91.79387
 -123.18079	 91.74423
 -123.05776	 91.69522
 -122.93474	 91.64682
 -122.81172	 91.59904
 -122.68870	 91.55188
 -122.56569	 91.50534
 -122.44269	 91.45941
 -122.31971	 91.41409
 -122.19673	 91.36939
 -122.07378	 91.32531
 -121.95085	 91.28184
 -121.82794	 91.23898
 -121.70505	 91.19674
 -121.58220	 91.15511
 -121.45937	 91.11409
 -121.33658	 91.07368
 -121.21382	 91.03388
 -121.09110	 90.99468
 -120.96842	 90.95609
 -120.84578	 90.91811
 -120.72318	 90.88073
 -120.60063	 90.84395
 -120.47812	 90.80777
 -120.35567	 90.77219
 -120.23327	 90.73721
 -120.11092	 90.70282
 -119.98863	 90.66903
 -119.86640	 90.63582
 -119.74423	 90.60320
 -119.62212	 90.57117
 -119.50007	 90.53972
 -119.37810	 90.50885
 -119.25619	 90.47856
 -119.13436	 90.44884
 -119.01260	 90.41970
 -118.89092	 90.39113
 -118.76931	 90.36313
 -118.64779	 90.33570
 -118.52636	 90.30883
 -118.40501	 90.28253
 -118.28376	 90.25679
 -118.16260	 90.23160
 -118.04153	 90.20697
 -117.92056	 90.18290
 -117.79969	 90.15938
 -117.67893	 90.13641
 -117.55827	 90.11399
 -117.43772	 90.09212
 -117.31729	 90.07079
 -117.19697	 90.05001
 -117.07677	 90.02978
 -116.95669	 90.01008
 -116.83673	 89.99093
 -116.71689	 89.97232
 -116.59719	 89.95424
 -116.47761	 89.93671
 -116.35817	 89.91971
 -116.23886	 89.90325
 -116.11970	 89.88732
 -116.00067	 89.87193
 -115.88178	 89.85707
 -115.76304	 89.84275
 -115.64444	 89.82895
 -115.52599	 89.81569
 -115.40769	 89.80295
 -115.28955	 89.79075
 -115.17155	 89.77907
 -115.05372	 89.76792
 -114.93604	 89.75730
 -114.81851	 89.74720
 -114.70115	 89.73762
 -114.58395	 89.72856
 -114.46691	 89.72002
 -114.35003	 89.71200
 -114.23332	 89.70450
 -114.11678	 89.69751
 -114.00040	 89.69104
 -113.88420	 89.68508
 -113.76816	 89.67962
 -113.65230	 89.67467
 -113.53660	 89.67023
 -113.42109	 89.66629
 -113.30574	 89.66285
 -113.19058	 89.65990
 -113.07559	 89.65746
 -112.96078	 89.65550
 -112.84616	 89.65404
 -112.73172	 89.65306
 -112.61746	 89.65257
 -112.50338	 89.65257
 -112.38950	 89.65304
 -112.27580	 89.65400
 -112.16229	 89.65543
 -112.04898	 89.65733
 -111.93586	 89.65971
 -111.82293	 89.66256
 -111.71021	 89.66588
 -111.59768	 89.66966
 -111.48535	 89.67391
 -111.37323	 89.67862
 -111.26131	 89.68379
 -111.14961	 89.68942
 -111.03811	 89.69551
 -110.92682	 89.70206
 -110.81574	 89.70905
 -110.70488	 89.71651
 -110.59423	 89.72441
 -110.48380	 89.73276
 -110.37360	 89.74156
 -110.26361	 89.75081
 -110.15385	 89.76051
 -110.04431	 89.77065
 -109.93501	 89.78123
 -109.82593	 89.79226
 -109.71707	 89.80373
 -109.60846	 89.81564
 -109.50007	 89.82799
 -109.39192	 89.84078
 -109.28400	 89.85400
 -109.17632	 89.86767
 -109.06888	 89.88176
 -108.96168	 89.89629
 -108.85471	 89.91126
 -108.74799	 89.92665
 -108.64151	 89.94247
 -108.53528	 89.95872
 -108.42928	 89.97540
 -108.32353	 89.99251
 -108.21803	 90.01003
 -108.11277	 90.02798
 -108.00776	 90.04635
 -107.90300	 90.06514
 -107.79848	 90.08434
 -107.69422	 90.10396
 -107.59020	 90.12399
 -107.48643	 90.14443
 -107.38292	 90.16528
 -107.27965	 90.18654
 -107.17664	 90.20820
 -107.07388	 90.23026
 -106.97138	 90.25272
 -106.86913	 90.27558
 -106.76713	 90.29884
 -106.66539	 90.32249
 -106.56391	 90.34653
 -106.46269	 90.37097
 -106.36173	 90.39578
 -106.26102	 90.42099
 -106.16058	 90.44658
 -106.06040	 90.47255
 -105.96049	 90.49889
 -105.86084	 90.52562
 -105.76145	 90.55272
 -105.66233	 90.58020
 -105.56349	 90.60804
 -105.46491	 90.63626
 -105.36660	 90.66485
 -105.26856	 90.69380
 -105.17080	 90.72312
 -105.07332	 90.75281
 -104.97611	 90.78286
 -104.87917	 90.81327
 -104.78252	 90.84403
 -104.68615	 90.87516
 -104.59006	 90.90665
 -104.49425	 90.93849
 -104.39872	 90.97069
 -104.30348	 91.00324
 -104.20853	 91.03615
 -104.11386	 91.06941
 -104.01948	 91.10302
 -103.92539	 91.13698
 -103.83158	 91.17129
 -103.73807	 91.20594
 -103.64485	 91.24095
 -103.55192	 91.27629
 -103.45929	 91.31199
 -103.36694	 91.34802
 -103.27489	 91.38440
 -103.18314	 91.42112
 -103.09168	 91.45817
 -103.00051	 91.49557
 -102.90963	 91.53330
 -102.81906	 91.57136
 -102.72878	 91.60976
 -102.63879	 91.64848
 -102.54910	 91.68754
 -102.45971	 91.72693
 -102.37061	 91.76664
 -102.28181	 91.80668
 -102.19331	 91.84703
 -102.10510	 91.88771
 -102.01719	 91.92871
 -101.92958	 91.97002
 -101.84227	 92.01165
 -101.75526	 92.05359
 -101.66854	 92.09585
 -101.58213	 92.13841
 -101.49601	 92.18128
 -101.41020	 92.22445
 -101.32469	 92.26793
 -101.23948	 92.31171
 -101.15457	 92.35579
 -101.06997	 92.40017
 -100.98567	 92.44484
 -100.90167	 92.48981
 -100.81798	 92.53508
 -100.73460	 92.58063
 -100.65152	 92.62647
 -100.56876	 92.67260
 -100.48630	 92.71902
 -100.40415	 92.76573
 -100.32231	 92.81272
 -100.24079	 92.85999
 -100.15957	 92.90754
 -100.07867	 92.95537
 -99.99809	 93.00348
 -99.91782	 93.05187
 -99.83786	 93.10054
 -99.75822	 93.14948
 -99.67891	 93.19870
 -99.59990	 93.24819
 -99.52122	 93.29795
 -99.44286	 93.34799
 -99.36482	 93.39829
 -99.28709	 93.44886
 -99.20969	 93.49970
 -99.13261	 93.55081
 -99.05586	 93.60219
 -98.97942	 93.65383
 -98.90331	 93.70573
 -98.82753	 93.75789
 -98.75206	 93.81032
 -98.67692	 93.86301
 -98.60210	 93.91595
 -98.52761	 93.96916
 -98.45344	 94.02262
 -98.37960	 94.07633
 -98.30608	 94.13030
 -98.23288	 94.18452
 -98.16000	 94.23899
 -98.08746	 94.29371
 -98.01523	 94.34868
 -97.94333	 94.40389
 -97.87175	 94.45935
 -97.80050	 94.51505
 -97.72957	 94.57100
 -97.65897	 94.62718
 -97.58869	 94.68360
 -97.51873	 94.74025
 -97.44910	 94.79715
 -97.37979	 94.85427
 -97.31081	 94.91163
 -97.24216	 94.96921
 -97.17383	 95.02703
 -97.10582	 95.08507
 -97.03814	 95.14333
 -96.97079	 95.20182
 -96.90377	 95.26053
 -96.83707	 95.31946
 -96.77070	 95.37861
 -96.70467	 95.43798
 -96.63896	 95.49756
 -96.57358	 95.55736
 -96.50853	 95.61737
 -96.44381	 95.67759
 -96.37942	 95.73803
 -96.31537	 95.79867
 -96.25165	 95.85952
 -96.18826	 95.92058
 -96.12521	 95.98185
 -96.06249	 96.04332
 -96.00011	 96.10499
 -95.93806	 96.16687
 -95.87635	 96.22895
 -95.81498	 96.29123
 -95.75395	 96.35372
 -95.69325	 96.41640
 -95.63289	 96.47928
 -95.57287	 96.54236
 -95.51319	 96.60563
 -95.45385	 96.66910
 -95.39485	 96.73276
 -95.33619	 96.79662
 -95.27786	 96.86067
 -95.21988	 96.92491
 -95.16224	 96.98934
 -95.10493	 97.05396
 -95.04797	 97.11877
 -94.99134	 97.18377
 -94.93506	 97.24895
 -94.87911	 97.31432
 -94.82350	 97.37987
 -94.76824	 97.44560
 -94.71331	 97.51151
 -94.65871	 97.57761
 -94.60446	 97.64388
 -94.55055	 97.71032
 -94.49697	 97.77695
 -94.44373	 97.84374
 -94.39083	 97.91071
 -94.33826	 97.97785
 -94.28604	 98.04516
 -94.23415	 98.11264
 -94.18260	 98.18029
 -94.13138	 98.24810
 -94.08051	 98.31607
 -94.02997	 98.38421
 -93.97977	 98.45251
 -93.92990	 98.52096
 -93.88038	 98.58958
 -93.83120	 98.65835
 -93.78235	 98.72727
 -93.73384	 98.79636
 -93.68567	 98.86559
 -93.63785	 98.93497
 -93.59036	 99.00451
 -93.54321	 99.07419
 -93.49641	 99.14403
 -93.44995	 99.21401
 -93.40382	 99.28413
 -93.35805	 99.35440
 -93.31261	 99.42481
 -93.26752	 99.49537
 -93.22277	 99.56606
 -93.17837	 99.63690
 -93.13431	 99.70788
 -93.09059	 99.77899
 -93.04722	 99.85025
 -93.00420	 99.92164
 -92.96152	 99.99316
 -92.91919	 100.06482
 -92.87720	 100.13662
 -92.83557	 100.20855
 -92.79427	 100.28061
 -92.75333	 100.35280
 -92.71273	 100.42512
 -92.67248	 100.49757
 -92.63257	 100.57016
 -92.59301	 100.64286
 -92.55380	 100.71570
 -92.51493	 100.78866
 -92.47641	 100.86175
 -92.43824	 100.93496
 -92.40041	 101.00830
 -92.36293	 101.08175
 -92.32579	 101.15533
 -92.28899	 101.22902
 -92.25255	 101.30284
 -92.21644	 101.37677
 -92.18068	 101.45082
 -92.14526	 101.52498
 -92.11019	 101.59926
 -92.07546	 101.67365
 -92.04107	 101.74814
 -92.00703	 101.82275
 -91.97333	 101.89747
 -91.93997	 101.97230
 -91.90695	 102.04723
 -91.87428	 102.12226
 -91.84195	 102.19740
 -91.80996	 102.27264
 -91.77831	 102.34799
 -91.74701	 102.42343
 -91.71605	 102.49897
 -91.68543	 102.57460
 -91.65515	 102.65033
 -91.62522	 102.72616
 -91.59563	 102.80208
 -91.56639	 102.87809
 -91.53749	 102.95420
 -91.50894	 103.03039
 -91.48073	 103.10668
 -91.45286	 103.18305
 -91.42534	 103.25950
 -91.39817	 103.33605
 -91.37134	 103.41268
 -91.34486	 103.48939
 -91.31872	 103.56619
 -91.29294	 103.64307
 -91.26750	 103.72003
 -91.24240	 103.79707
 -91.21766	 103.87419
 -91.19326	 103.95139
 -91.16921	 104.02867
 -91.14551	 104.10602
 -91.12216	 104.18345
 -91.09916	 104.26096
 -91.07650	 104.33855
 -91.05419	 104.41620
 -91.03223	 104.49393
 -91.01062	 104.57174
 -90.98936	 104.64961
 -90.96844	 104.72756
 -90.94787	 104.80558
 -90.92765	 104.88366
 -90.90778	 104.96182
 -90.88825	 105.04004
 -90.86906	 105.11833
 -90.85023	 105.19668
 -90.83173	 105.27510
 -90.81359	 105.35358
 -90.79579	 105.43212
 -90.77833	 105.51073
 -90.76121	 105.58939
 -90.74444	 105.66812
 -90.72801	 105.74690
 -90.71193	 105.82574
 -90.69619	 105.90463
 -90.68079	 105.98358
 -90.66573	 106.06258
 -90.65102	 106.14164
 -90.63665	 106.22074
 -90.62262	 106.29990
 -90.60893	 106.37910
 -90.59558	 106.45835
 -90.58258	 106.53765
 -90.56991	 106.61699
 -90.55759	 106.69637
 -90.54561	 106.77580
 -90.53398	 106.85527
 -90.52268	 106.93478
 -90.51173	 107.01433
 -90.50112	 107.09392
 -90.49086	 107.17355
 -90.48093	 107.25321
 -90.47135	 107.33291
 -90.46212	 107.41264
 -90.45323	 107.49241
 -90.44468	 107.57221
 -90.43648	 107.65204
 -90.42862	 107.73190
 -90.42111	 107.81179
 -90.41394	 107.89171
 -90.40711	 107.97166
 -90.40064	 108.05164
 -90.39450	 108.13165
 -90.38872	 108.21168
 -90.38327	 108.29173
 -90.37818	 108.37181
 -90.37342	 108.45192
 -90.36902	 108.53205
 -90.36496	 108.61220
 -90.36124	 108.69237
 -90.35787	 108.77256
 -90.35484	 108.85277
 -90.35216	 108.93301
 -90.34982	 109.01326
 -90.34783	 109.09353
 -90.34617	 109.17381
 -90.34486	 109.25412
 -90.34390	 109.33443
 -90.34327	 109.41477
 -90.34299	 109.49511
 -90.34305	 109.57547
 -90.34345	 109.65584
 -90.34419	 109.73622
 -90.34527	 109.81661
 -90.34669	 109.89701
 -90.34845	 109.97741
 -90.35055	 110.05783
 -90.35299	 110.13824
 -90.35577	 110.21867
 -90.35889	 110.29909
 -90.36234	 110.37952
 -90.36613	 110.45995
 -90.37026	 110.54038
 -90.37473	 110.62081
 -90.37953	 110.70123
 -90.38468	 110.78166
 -90.39016	 110.86207
 -90.39597	 110.94249
 -90.40213	 111.02289
 -90.40862	 111.10329
 -90.41545	 111.18368
 -90.42262	 111.26406
 -90.43013	 111.34443
 -90.43798	 111.42479
 -90.44616	 111.50514
 -90.45468	 111.58547
 -90.46354	 111.66579
 -90.47274	 111.74609
 -90.48228	 111.82637
 -90.49216	 111.90664
 -90.50237	 111.98689
 -90.51293	 112.06712
 -90.52383	 112.14734
 -90.53506	 112.22753
 -90.54664	 112.30770
 -90.55856	 112.38785
 -90.57081	 112.46797
 -90.58341	 112.54808
 -90.59634	 112.62816
 -90.60962	 112.70821
 -90.62323	 112.78824
 -90.63719	 112.86825
 -90.65148	 112.94822
 -90.66611	 113.02817
 -90.68108	 113.10809
 -90.69639	 113.18799
 -90.71204	 113.26785
 -90.72802	 113.34768
 -90.74434	 113.42749
 -90.76100	 113.50726
 -90.77800	 113.58699
 -90.79533	 113.66670
 -90.81299	 113.74637
 -90.83099	 113.82600
 -90.84933	 113.90560
 -90.86800	 113.98516
 -90.88700	 114.06469
 -90.90633	 114.14417
 -90.92600	 114.22362
 -90.94600	 114.30302
 -90.96634	 114.38238
 -90.98700	 114.46170
 -91.00800	 114.54098
 -91.02933	 114.62021
 -91.05099	 114.69939
 -91.07297	 114.77853
 -91.09530	 114.85762
 -91.11795	 114.93666
 -91.14093	 115.01565
 -91.16424	 115.09459
 -91.18788	 115.17348
 -91.21185	 115.25231
 -91.23615	 115.33109
 -91.26079	 115.40981
 -91.28575	 115.48848
 -91.31104	 115.56709
 -91.33667	 115.64564
 -91.36262	 115.72413
 -91.38891	 115.80256
 -91.41552	 115.88093
 -91.44247	 115.95924
 -91.46975	 116.03749
 -91.49736	 116.11567
 -91.52530	 116.19378
 -91.55357	 116.27183
 -91.58217	 116.34982
 -91.61111	 116.42774
 -91.64038	 116.50559
 -91.66997	 116.58337
 -91.69990	 116.66108
 -91.73016	 116.73872
 -91.76075	 116.81630
 -91.79168	 116.89380
 -91.82293	 116.97123
 -91.85451	 117.04858
 -91.88643	 117.12586
 -91.91867	 117.20307
 -91.95125	 117.28021
 -91.98415	 117.35727
 -92.01738	 117.43425
 -92.05094	 117.51116
 -92.08483	 117.58799
 -92.11905	 117.66474
 -92.15359	 117.74141
 -92.18846	 117.81800
 -92.22366	 117.89451
 -92.25918	 117.97094
 -92.29503	 118.04729
 -92.33120	 118.12356
 -92.36770	 118.19974
 -92.40452	 118.27583
 -92.44166	 118.35185
 -92.47913	 118.42777
 -92.51692	 118.50361
 -92.55503	 118.57935
 -92.59346	 118.65501
 -92.63222	 118.73058
 -92.67130	 118.80605
 -92.71070	 118.88143
 -92.75041	 118.95672
 -92.79046	 119.03191
 -92.83082	 119.10701
 -92.87150	 119.18201
 -92.91250	 119.25691
 -92.95382	 119.33171
 -92.99546	 119.40642
 -93.03742	 119.48102
 -93.07971	 119.55551
 -93.12231	 119.62991
 -93.16523	 119.70420
 -93.20848	 119.77838
 -93.25204	 119.85246
 -93.29593	 119.92643
 -93.34013	 120.00030
 -93.38466	 120.07405
 -93.42950	 120.14770
 -93.47467	 120.22123
 -93.52016	 120.29465
 -93.56597	 120.36796
 -93.61210	 120.44116
 -93.65855	 120.51424
 -93.70532	 120.58721
 -93.75241	 120.66007
 -93.79983	 120.73281
 -93.84756	 120.80543
 -93.89561	 120.87793
 -93.94399	 120.95032
 -93.99268	 121.02259
 -94.04169	 121.09473
 -94.09102	 121.16676
 -94.14067	 121.23867
 -94.19063	 121.31046
 -94.24092	 121.38212
 -94.29152	 121.45367
 -94.34244	 121.52509
 -94.39367	 121.59638
 -94.44522	 121.66755
 -94.49709	 121.73860
 -94.54927	 121.80952
 -94.60176	 121.88031
 -94.65457	 121.95098
 -94.70769	 122.02151
 -94.76112	 122.09192
 -94.81486	 122.16219
 -94.86892	 122.23234
 -94.92329	 122.30235
 -94.97796	 122.37223
 -95.03295	 122.44197
 -95.08825	 122.51158
 -95.14385	 122.58105
 -95.19977	 122.65039
 -95.25599	 122.71959
 -95.31252	 122.78864
 -95.36936	 122.85756
 -95.42651	 122.92633
 -95.48397	 122.99496
 -95.54173	 123.06345
 -95.59980	 123.13179
 -95.65818	 123.19999
 -95.71686	 123.26804
 -95.77586	 123.33594
 -95.83516	 123.40369
 -95.89476	 123.47129
 -95.95468	 123.53874
 -96.01490	 123.60604
 -96.07543	 123.67318
 -96.13626	 123.74017
 -96.19740	 123.80701
 -96.25885	 123.87368
 -96.32061	 123.94021
 -96.38267	 124.00657
 -96.44505	 124.07278
 -96.50772	 124.13882
 -96.57071	 124.20471
 -96.63400	 124.27044
 -96.69760	 124.33600
 -96.76150	 124.40140
 -96.82571	 124.46664
 -96.89022	 124.53172
 -96.95505	 124.59663
 -97.02017	 124.66138
 -97.08560	 124.72596
 -97.15134	 124.79037
 -97.21738	 124.85462
 -97.28372	 124.91870
 -97.35036	 124.98261
 -97.41731	 125.04635
 -97.48456	 125.10993
 -97.55211	 125.17333
 -97.61996	 125.23656
 -97.68811	 125.29962
 -97.75656	 125.36251
 -97.82531	 125.42522
 -97.89435	 125.48776
 -97.96370	 125.55013
 -98.03334	 125.61231
 -98.10328	 125.67433
 -98.17351	 125.73616
 -98.24404	 125.79781
 -98.31487	 125.85929
 -98.38598	 125.92058
 -98.45740	 125.98169
 -98.52910	 126.04262
 -98.60110	 126.10336
 -98.67339	 126.16392
 -98.74598	 126.22429
 -98.81885	 126.28448
 -98.89202	 126.34447
 -98.96548	 126.40428
 -99.03923	 126.46390
 -99.11327	 126.52332
 -99.18760	 126.58255
 -99.26222	 126.64159
 -99.33713	 126.70043
 -99.41234	 126.75907
 -99.48783	 126.81751
 -99.56361	 126.87576
 -99.63969	 126.93381
 -99.71605	 126.99165
 -99.79271	 127.04930
 -99.86965	 127.10674
 -99.94688	 127.16398
 -100.02441	 127.22101
 -100.10222	 127.27784
 -100.18032	 127.33446
 -100.25871	 127.39087
 -100.33740	 127.44708
 -100.41637	 127.50308
 -100.49562	 127.55887
 -100.57517	 127.61444
 -100.65501	 127.66981
 -100.73513	 127.72496
 -100.81554	 127.77991
 -100.89624	 127.83464
 -100.97722	 127.88915
 -101.05849	 127.94345
 -101.14005	 127.99754
 -101.22189	 128.05141
 -101.30401	 128.10506
 -101.38642	 128.15850
 -101.46911	 128.21172
 -101.55208	 128.26472
 -101.63534	 128.31750
 -101.71887	 128.37007
 -101.80269	 128.42241
 -101.88678	 128.47453
 -101.97116	 128.52642
 -102.05581	 128.57810
 -102.14074	 128.62954
 -102.22594	 128.68077
 -102.31142	 128.73177
 -102.39718	 128.78254
 -102.48321	 128.83308
 -102.56952	 128.88339
 -102.65610	 128.93347
 -102.74295	 128.98333
 -102.83008	 129.03294
 -102.91747	 129.08233
 -103.00514	 129.13148
 -103.09308	 129.18039
 -103.18129	 129.22907
 -103.26977	 129.27750
 -103.35852	 129.32570
 -103.44754	 129.37365
 -103.53683	 129.42137
 -103.62639	 129.46884
 -103.71622	 129.51606
 -103.80632	 129.56304
 -103.89668	 129.60977
 -103.98731	 129.65626
 -104.07821	 129.70249
 -104.16938	 129.74848
 -104.26082	 129.79421
 -104.35252	 129.83969
 -104.44449	 129.88491
 -104.53673	 129.92989
 -104.62923	 129.97460
 -104.72200	 130.01906
 -104.81504	 130.06326
 -104.90834	 130.10721
 -105.00191	 130.15089
 -105.09574	 130.19432
 -105.18984	 130.23748
 -105.28421	 130.28039
 -105.37883	 130.32303
 -105.47372	 130.36541
 -105.56888	 130.40752
 -105.66429	 130.44937
 -105.75997	 130.49096
 -105.85591	 130.53228
 -105.95210	 130.57333
 -106.04856	 130.61412
 -106.14528	 130.65464
 -106.24225	 130.69489
 -106.33949	 130.73487
 -106.43698	 130.77458
 -106.53472	 130.81402
 -106.63272	 130.85319
 -106.73097	 130.89209
 -106.82948	 130.93072
 -106.92824	 130.96907
 -107.02725	 131.00714
 -107.12651	 131.04494
 -107.22602	 131.08246
 -107.32579	 131.11970
 -107.42579	 131.15667
 -107.52605	 131.19335
 -107.62655	 131.22975
 -107.72730	 131.26587
 -107.82830	 131.30171
 -107.92954	 131.33726
 -108.03102	 131.37252
 -108.13275	 131.40750
 -108.23472	 131.44218
 -108.33693	 131.47658
 -108.43939	 131.51068
 -108.54208	 131.54449
 -108.64502	 131.57801
 -108.74819	 131.61123
 -108.85161	 131.64415
 -108.95527	 131.67678
 -109.05916	 131.70910
 -109.16330	 131.74113
 -109.26767	 131.77285
 -109.37228	 131.80427
 -109.47714	 131.83538
 -109.58222	 131.86619
 -109.68755	 131.89669
 -109.79311	 131.92688
 -109.89891	 131.95677
 -110.00494	 131.98634
 -110.11122	 132.01560
 -110.21772	 132.04456
 -110.32446	 132.07319
 -110.43144	 132.10152
 -110.53865	 132.12953
 -110.64609	 132.15722
 -110.75377	 132.18460
 -110.86167	 132.21167
 -110.96981	 132.23841
 -111.07818	 132.26484
 -111.18678	 132.29095
 -111.29561	 132.31674
 -111.40467	 132.34221
 -111.51396	 132.36735
 -111.62347	 132.39218
 -111.73320	 132.41668
 -111.84316	 132.44087
 -111.95335	 132.46472
 -112.06376	 132.48826
 -112.17438	 132.51146
 -112.28523	 132.53435
 -112.39630	 132.55690
 -112.50759	 132.57913
 -112.61909	 132.60102
 -112.73081	 132.62259
 -112.84275	 132.64383
 -112.95490	 132.66473
 -113.06726	 132.68530
 -113.17984	 132.70553
 -113.29262	 132.72543
 -113.40562	 132.74500
 -113.51882	 132.76422
 -113.63224	 132.78310
 -113.74586	 132.80165
 -113.85969	 132.81985
 -113.97372	 132.83770
 -114.08796	 132.85521
 -114.20240	 132.87238
 -114.31705	 132.88919
 -114.43190	 132.90566
 -114.54695	 132.92178
 -114.66221	 132.93754
 -114.77766	 132.95295
 -114.89331	 132.96800
 -115.00917	 132.98270
 -115.12522	 132.99704
 -115.24148	 133.01101
 -115.35793	 133.02463
 -115.47458	 133.03789
 -115.59142	 133.05078
 -115.70846	 133.06331
 -115.82570	 133.07547
 -115.94314	 133.08727
 -116.06076	 133.09870
 -116.17859	 133.10976
 -116.29660	 133.12045
 -116.41481	 133.13077
 -116.53321	 133.14072
 -116.65180	 133.15030
 -116.77058	 133.15951
 -116.88955	 133.16834
 -117.00871	 133.17680
 -117.12806	 133.18488
 -117.24759	 133.19259
 -117.36731	 133.19992
 -117.48721	 133.20687
 -117.60730	 133.21344
 -117.72757	 133.21964
 -117.84802	 133.22546
 -117.96865	 133.23089
 -118.08946	 133.23595
 -118.21044	 133.24063
 -118.33161	 133.24492
 -118.45294	 133.24883
 -118.57445	 133.25235
 -118.69614	 133.25549
 -118.81799	 133.25825
 -118.94001	 133.26061
 -119.06220	 133.26259
 -119.18456	 133.26418
 -119.30709	 133.26538
 -119.42977	 133.26619
 -119.55262	 133.26661
 -119.67564	 133.26663
 -119.79881	 133.26625
 -119.92214	 133.26548
 -120.04563	 133.26431
 -120.16927	 133.26274
 -120.29307	 133.26077
 -120.41703	 133.25839
 -120.54114	 133.25561
 -120.66540	 133.25243
 -120.78981	 133.24883
 -120.91437	 133.24483
 -121.03908	 133.24042
 -121.16394	 133.23559
 -121.28895	 133.23035
 -121.41410	 133.22469
 -121.53940	 133.21862
 -121.66484	 133.21213
 -121.79043	 133.20522
 -121.91615	 133.19789
 -122.04203	 133.19013
 -122.16804	 133.18196
 -122.29419	 133.17335
 -122.42048	 133.16432
 -122.54691	 133.15487
 -122.67348	 133.14498
 -122.80018	 133.13467
 -122.92702	 133.12392
 -123.05400	 133.11275
 -123.18111	 133.10114
 -123.30835	 133.08910
 -123.43572	 133.07663
 -123.56322	 133.06372
 -123.69085	 133.05038
 -123.81861	 133.03660
 -123.94650	 133.02238
 -124.07451	 133.00773
 -124.20265	 132.99264
 -124.33091	 132.97712
 -124.45929	 132.96115
 -124.58778	 132.94475
 -124.71640	 132.92791
 -124.84513	 132.91062
 -124.97398	 132.89290
 -125.10294	 132.87473
 -125.23201	 132.85612
 -125.36119	 132.83707
 -125.49047	 132.81757
 -125.61987	 132.79763
 -125.74936	 132.77724
 -125.87896	 132.75640
 -126.00866	 132.73512
 -126.13846	 132.71338
 -126.26836	 132.69120
 -126.39835	 132.66856
 -126.52843	 132.64546
 -126.65861	 132.62191
 -126.78888	 132.59791
 -126.91923	 132.57345
 -127.04967	 132.54852
 -127.18020	 132.52314
 -127.31081	 132.49729
 -127.44150	 132.47098
 -127.57227	 132.44420
 -127.70312	 132.41696
 -127.83405	 132.38924
 -127.96506	 132.36106
 -128.09613	 132.33240
 -128.22729	 132.30326
 -128.35851	 132.27366
 -128.48981	 132.24357
 -128.62117	 132.21301
 -128.75260	 132.18196
 -128.88410	 132.15044
 -129.01566	 132.11843
 -129.14729	 132.08593
 -129.27898	 132.05296
 -129.41074	 132.01949
 -129.54255	 131.98554
 -129.67442	 131.95110
 -129.80635	 131.91617
 -129.93833	 131.88075
 -130.07037	 131.84484
 -130.20247	 131.80844
 -130.33461	 131.77154
 -130.46681	 131.73416
 -130.59905	 131.69628
 -130.73134	 131.65790
 -130.86368	 131.61903
 -130.99606	 131.57967
 -131.12848	 131.53981
 -131.26094	 131.49946
 -131.39344	 131.45861
 -131.52598	 131.41726
 -131.65855	 131.37541
 -131.79115	 131.33307
 -131.92378	 131.29023
 -132.05644	 131.24689
 -132.18913	 131.20305
 -132.32184	 131.15871
 -132.45457	 131.11387
 -132.58732	 131.06853
 -132.72009	 131.02269
 -132.85287	 130.97634
 -132.98567	 130.92949
 -133.11847	 130.88214
 -133.25128	 130.83428
 -133.38410	 130.78591
 -133.51691	 130.73704
 -133.64973	 130.68765
 -133.78255	 130.63776
 -133.91536	 130.58735
 -134.04816	 130.53643
 -134.18096	 130.48499
 -134.31374	 130.43304
 -134.44651	 130.38057
 -134.57927	 130.32757
 -134.71200	 130.27406
 -134.84472	 130.22003
 -134.97741	 130.16547
 -135.11008	 130.11038
 -135.24272	 130.05477
 -135.37534	 129.99863
 -135.50792	 129.94195
 -135.64047	 129.88475
 -135.77298	 129.82701
 -135.90546	 129.76874
 -136.03790	 129.70993
 -136.17030	 129.65058
 -136.30266	 129.59069
 -136.43497	 129.53027
 -136.56724	 129.46930
 -136.69947	 129.40779
 -136.83164	 129.34574
 -136.96376	 129.28315
 -137.09583	 129.22001
 -137.22784	 129.15633
 -137.35980	 129.09210
 -137.49170	 129.02733
 -137.62354	 128.96202
 -137.75532	 128.89616
 -137.88703	 128.82975
 -138.01867	 128.76280
 -138.15025	 128.69530
 -138.28176	 128.62726
 -138.41319	 128.55867
 -138.54454	 128.48953
 -138.67582	 128.41985
 -138.80702	 128.34963
 -138.93813	 128.27885
 -139.06916	 128.20754
 -139.20009	 128.13567
 -139.33094	 128.06326
 -139.46169	 127.99031
 -139.59234	 127.91681
 -139.72290	 127.84276
 -139.85335	 127.76816
 -139.98369	 127.69302
 -140.11392	 127.61733
 -140.24404	 127.54109
 -140.37405	 127.46430
 -140.50393	 127.38696
 -140.63370	 127.30907
 -140.76333	 127.23063
 -140.89284	 127.15164
 -141.02222	 127.07209
 -141.15146	 126.99199
 -141.28057	 126.91134
 -141.40953	 126.83012
 -141.53835	 126.74835
 -141.66702	 126.66602
 -141.79555	 126.58313
 -141.92391	 126.49968
 -142.05213	 126.41566
 -142.18018	 126.33108
 -142.30807	 126.24594
 -142.43580	 126.16022
 -142.56336	 126.07394
 -142.69075	 125.98709
 -142.81796	 125.89967
 -142.94500	 125.81169
 -143.07187	 125.72312
 -143.19855	 125.63399
 -143.32505	 125.54428
 -143.45136	 125.45400
 -143.57749	 125.36314
 -143.70342	 125.27171
 -143.82916	 125.17970
 -143.95471	 125.08712
 -144.08006	 124.99396
 -144.20521	 124.90023
 -144.33015	 124.80592
 -144.45489	 124.71104
 -144.57943	 124.61558
 -144.70375	 124.51955
 -144.82786	 124.42294
 -144.95175	 124.32576
 -145.07543	 124.22800
 -145.19889	 124.12968
 -145.32212	 124.03078
 -145.44513	 123.93131
 -145.56790	 123.83127
 -145.69045	 123.73066
 -145.81276	 123.62949
 -145.93483	 123.52774
 -146.05666	 123.42543
 -146.17824	 123.32256
 -146.29957	 123.21911
 -146.42065	 123.11511
 -146.54148	 123.01053
 -146.66205	 122.90540
 -146.78235	 122.79970
 -146.90239	 122.69344
 -147.02215	 122.58662
 -147.14164	 122.47923
 -147.26085	 122.37129
 -147.37978	 122.26278
 -147.49842	 122.15371
 -147.61677	 122.04408
 -147.73483	 121.93389
 -147.85258	 121.82313
 -147.97004	 121.71182
 -148.08718	 121.59994
 -148.20402	 121.48750
 -148.32054	 121.37449
 -148.43674	 121.26093
 -148.55261	 121.14680
 -148.66816	 121.03210
 -148.78338	 120.91684
 -148.89826	 120.80102
 -149.01280	 120.68462
 -149.12700	 120.56767
 -149.24086	 120.45014
 -149.35436	 120.33205
 -149.46751	 120.21339
 -149.58031	 120.09417
 -149.69274	 119.97438
 -149.80481	 119.85401
 -149.91652	 119.73309
 -150.02786	 119.61159
 -150.13882	 119.48953
 -150.24941	 119.36690
 -150.35962	 119.24370
 -150.46946	 119.11994
 -150.57890	 118.99562
 -150.68797	 118.87073
 -150.79664	 118.74528
 -150.90492	 118.61927
 -151.01281	 118.49270
 -151.12030	 118.36558
 -151.22739	 118.23790
 -151.33408	 118.10966
 -151.44036	 117.98087
 -151.54623	 117.85153
 -151.65169	 117.72165
 -151.75674	 117.59121
 -151.86136	 117.46024
 -151.96557	 117.32872
 -152.06935	 117.19666
 -152.17270	 117.06407
 -152.27562	 116.93094
 -152.37811	 116.79728
 -152.48015	 116.66308
 -152.58175	 116.52836
 -152.68291	 116.39311
 -152.78361	 116.25734
 -152.88385	 116.12104
 -152.98364	 115.98423
 -153.08296	 115.84690
 -153.18181	 115.70904
 -153.28019	 115.57068
 -153.37809	 115.43180
 -153.47550	 115.29241
 -153.57243	 115.15251
 -153.66886	 115.01210
 -153.76480	 114.87118
 -153.86024	 114.72975
 -153.95517	 114.58783
 -154.04959	 114.44539
 -154.14349	 114.30246
 -154.23687	 114.15902
 -154.32973	 114.01508
 -154.42205	 113.87064
 -154.51385	 113.72570
 -154.60510	 113.58027
 -154.69581	 113.43434
 -154.78597	 113.28791
 -154.87558	 113.14099
 -154.96464	 112.99357
 -155.05314	 112.84567
 -155.14108	 112.69727
 -155.22844	 112.54838
 -155.31524	 112.39901
 -155.40147	 112.24915
 -155.48712	 112.09880
 -155.57219	 111.94797
 -155.65668	 111.79666
 -155.74058	 111.64487
 -155.82389	 111.49260
 -155.90661	 111.33986
 -155.98874	 111.18665
 -156.07028	 111.03297
 -156.15121	 110.87882
 -156.23154	 110.72421
 -156.31127	 110.56914
 -156.39039	 110.41361
 -156.46890	 110.25763
 -156.54680	 110.10119
 -156.62409	 109.94431
 -156.70076	 109.78699
 -156.77681	 109.62923
 -156.85224	 109.47103
 -156.92704	 109.31240
 -157.00122	 109.15334
 -157.07477	 108.99386
 -157.14768	 108.83396
 -157.21995	 108.67364
 -157.29159	 108.51292
 -157.36258	 108.35178
 -157.43293	 108.19024
 -157.50262	 108.02831
 -157.57166	 107.86597
 -157.64004	 107.70325
 -157.70776	 107.54014
 -157.77482	 107.37665
 -157.84120	 107.21278
 -157.90691	 107.04854
 -157.97194	 106.88392
 -158.03629	 106.71894
 -158.09995	 106.55359
 -158.16291	 106.38789
 -158.22518	 106.22183
 -158.28675	 106.05541
 -158.34762	 105.88865
 -158.40777	 105.72154
 -158.46720	 105.55409
 -158.52592	 105.38629
 -158.58392	 105.21817
 -158.64118	 105.04971
 -158.69771	 104.88091
 -158.75351	 104.71180
 -158.80856	 104.54235
 -158.86287	 104.37259
 -158.91643	 104.20251
 -158.96924	 104.03211
 -159.02129	 103.86140
 -159.07259	 103.69038
 -159.12312	 103.51906
 -159.17289	 103.34743
 -159.22189	 103.17550
 -159.27012	 103.00328
 -159.31758	 102.83076
 -159.36426	 102.65795
 -159.41018	 102.48486
 -159.45531	 102.31149
 -159.49966	 102.13784
 -159.54324	 101.96391
 -159.58603	 101.78971
 -159.62804	 101.61525
 -159.66927	 101.44053
 -159.70971	 101.26556
 -159.74937	 101.09033
 -159.78825	 100.91485
 -159.82633	 100.73914
 -159.86363	 100.56319
 -159.90014	 100.38700
 -159.93586	 100.21060
 -159.97079	 100.03397
 -160.00493	 99.85713
 -160.03828	 99.68009
 -160.07083	 99.50284
 -160.10259	 99.32539
 -160.13355	 99.14776
 -160.16372	 98.96994
 -160.19308	 98.79194
 -160.22165	 98.61377
 -160.24941	 98.43544
 -160.27636	 98.25694
 -160.30251	 98.07829
 -160.32785	 97.89950
 -160.35237	 97.72056
 -160.37608	 97.54149
 -160.39898	 97.36228
 -160.42105	 97.18295
 -160.44230	 97.00350
 -160.46273	 96.82394
 -160.48233	 96.64428
 -160.50109	 96.46451
 -160.51903	 96.28464
 -160.53613	 96.10469
 -160.55238	 95.92465
 -160.56780	 95.74452
 -160.58237	 95.56433
 -160.59609	 95.38406
 -160.60896	 95.20373
 -160.62098	 95.02334
 -160.63214	 94.84289
 -160.64245	 94.66239
 -160.65189	 94.48185
 -160.66048	 94.30126
 -160.66820	 94.12064
 -160.67506	 93.93998
 -160.68105	 93.75930
 -160.68617	 93.57860
 -160.69043	 93.39787
 -160.69381	 93.21713
 -160.69633	 93.03639
 -160.69798	 92.85563
 -160.69877	 92.67488
 -160.69868	 92.49413
 -160.69772	 92.31339
 -160.69590	 92.13266
 -160.69321	 91.95196
 -160.68965	 91.77127
 -160.68523	 91.59062
 -160.67995	 91.40999
 -160.67381	 91.22941
 -160.66680	 91.04887
 -160.65894	 90.86837
 -160.65022	 90.68794
 -160.64065	 90.50756
 -160.63022	 90.32725
 -160.61894	 90.14701
 -160.60682	 89.96685
 -160.59384	 89.78677
 -160.58002	 89.60678
 -160.56536	 89.42689
 -160.54985	 89.24710
 -160.53350	 89.06742
 -160.51632	 88.88785
 -160.49829	 88.70841
 -160.47943	 88.52909
 -160.45974	 88.34991
 -160.43921	 88.17087
 -160.41785	 87.99198
 -160.39566	 87.81324
 -160.37263	 87.63466
 -160.34878	 87.45625
 -160.32409	 87.27801
 -160.29858	 87.09996
 -160.27223	 86.92209
 -160.24506	 86.74442
 -160.21706	 86.56695
 -160.18823	 86.38968
 -160.15857	 86.21263
 -160.12808	 86.03580
 -160.09676	 85.85920
 -160.06461	 85.68282
 -160.03163	 85.50669
 -159.99783	 85.33080
 -159.96319	 85.15515
 -159.92773	 84.97976
 -159.89143	 84.80463
 -159.85431	 84.62977
 -159.81636	 84.45518
 -159.77758	 84.28086
 -159.73797	 84.10682
 -159.69753	 83.93307
 -159.65627	 83.75960
 -159.61419	 83.58643
 -159.57128	 83.41355
 -159.52755	 83.24098
 -159.48301	 83.06871
 -159.43765	 82.89675
 -159.39147	 82.72510
 -159.34448	 82.55377
 -159.29668	 82.38277
 -159.24808	 82.21208
 -159.19868	 82.04173
 -159.14848	 81.87171
 -159.09748	 81.70202
 -159.04569	 81.53267
 -158.99312	 81.36367
 -158.93976	 81.19502
 -158.88563	 81.02672
 -158.83072	 80.85877
 -158.77505	 80.69119
 -158.71861	 80.52397
 -158.66141	 80.35712
 -158.60345	 80.19064
 -158.54474	 80.02454
 -158.48529	 79.85883
 -158.42509	 79.69350
 -158.36416	 79.52857
 -158.30249	 79.36403
 -158.24010	 79.19990
 -158.17697	 79.03617
 -158.11313	 78.87286
 -158.04857	 78.70996
 -157.98330	 78.54749
 -157.91732	 78.38545
 -157.85063	 78.22385
 -157.78324	 78.06268
 -157.71514	 77.90196
 -157.64636	 77.74168
 -157.57688	 77.58187
 -157.50671	 77.42251
 -157.43585	 77.26363
 -157.36431	 77.10521
 -157.29208	 76.94727
 -157.21918	 76.78981
 -157.14560	 76.63284
 -157.07135	 76.47636
 -156.99642	 76.32038
 -156.92083	 76.16490
 -156.84457	 76.00992
 -156.76765	 75.85546
 -156.69006	 75.70150
 -156.61182	 75.54807
 -156.53292	 75.39516
 -156.45337	 75.24277
 -156.37316	 75.09092
 -156.29231	 74.93959
 -156.21082	 74.78881
 -156.12868	 74.63856
 -156.04590	 74.48885
 -155.96248	 74.33969
 -155.87844	 74.19108
 -155.79377	 74.04301
 -155.70847	 73.89550
 -155.62255	 73.74854
 -155.53602	 73.60213
 -155.44887	 73.45629
 -155.36111	 73.31100
 -155.27276	 73.16628
 -155.18380	 73.02212
 -155.09425	 72.87852
 -155.00411	 72.73549
 -154.91339	 72.59303
 -154.82209	 72.45114
 -154.73021	 72.30982
 -154.63777	 72.16907
 -154.54476	 72.02890
 -154.45120	 71.88931
 -154.35709	 71.75029
 -154.26243	 71.61185
 -154.16723	 71.47400
 -154.07150	 71.33673
 -153.97524	 71.20005
 -153.87845	 71.06396
 -153.78115	 70.92845
 -153.68333	 70.79354
 -153.58501	 70.65923
 -153.48619	 70.52552
 -153.38687	 70.39240
 -153.28705	 70.25989
 -153.18676	 70.12799
 -153.08598	 69.99669
 -152.98472	 69.86601
 -152.88299	 69.73595
 -152.78080	 69.60650
 -152.67814	 69.47767
 -152.57503	 69.34947
 -152.47146	 69.22190
 -152.36744	 69.09495
 -152.26298	 68.96864
 -152.15808	 68.84297
 -152.05273	 68.71794
 -151.94696	 68.59354
 -151.84075	 68.46980
 -151.73412	 68.34670
 -151.62707	 68.22425
 -151.51959	 68.10246
 -151.41170	 67.98132
 -151.30340	 67.86084
 -151.19469	 67.74101
 -151.08557	 67.62185
 -150.97605	 67.50335
 -150.86614	 67.38551
 -150.75582	 67.26834
 -150.64512	 67.15184
 -150.53403	 67.03600
 -150.42255	 66.92083
 -150.31069	 66.80633
 -150.19845	 66.69250
 -150.08585	 66.57933
 -149.97287	 66.46684
 -149.85953	 66.35501
 -149.74582	 66.24385
 -149.63177	 66.13336
 -149.51735	 66.02353
 -149.40260	 65.91437
 -149.28750	 65.80588
 -149.17206	 65.69806
 -149.05629	 65.59090
 -148.94019	 65.48440
 -148.82377	 65.37857
 -148.70703	 65.27340
 -148.58998	 65.16890
 -148.47262	 65.06505
 -148.35495	 64.96187
 -148.23699	 64.85935
 -148.11874	 64.75750
 -148.00020	 64.65630
 -147.88138	 64.55577
 -147.76229	 64.45589
 -147.64292	 64.35668
 -147.52328	 64.25813
 -147.40339	 64.16024
 -147.28324	 64.06302
 -147.16283	 63.96645
 -147.04218	 63.87055
 -146.92129	 63.77532
 -146.80017	 63.68075
 -146.67881	 63.58684
 -146.55722	 63.49360
 -146.43540	 63.40103
 -146.31337	 63.30913
 -146.19113	 63.21790
 -146.06867	 63.12733
 -145.94601	 63.03744
 -145.82314	 62.94822
 -145.70007	 62.85968
 -145.57681	 62.77180
 -145.45336	 62.68461
 -145.32972	 62.59808
 -145.20590	 62.51224
 -145.08189	 62.42707
 -144.95771	 62.34258
 -144.83335	 62.25876
 -144.70882	 62.17563
 -144.58412	 62.09317
 -144.45926	 62.01139
 -144.33424	 61.93029
 -144.20905	 61.84987
 -144.08372	 61.77012
 -143.95823	 61.69105
 -143.83259	 61.61266
 -143.70680	 61.53494
 -143.58087	 61.45790
 -143.45481	 61.38153
 -143.32860	 61.30583
 -143.20226	 61.23080
 -143.07580	 61.15644
 -142.94920	 61.08275
 -142.82249	 61.00973
 -142.69565	 60.93737
 -142.56870	 60.86567
 -142.44163	 60.79464
 -142.31446	 60.72426
 -142.18718	 60.65454
 -142.05980	 60.58547
 -141.93232	 60.51706
 -141.80475	 60.44930
 -141.67708	 60.38219
 -141.54933	 60.31573
 -141.42150	 60.24992
 -141.29359	 60.18474
 -141.16561	 60.12022
 -141.03756	 60.05633
 -140.90943	 59.99308
 -140.78125	 59.93047
 -140.65301	 59.86850
 -140.52471	 59.80717
 -140.39637	 59.74647
 -140.26798	 59.68640
 -140.13954	 59.62697
 -140.01107	 59.56817
 -139.88256	 59.51000
 -139.75402	 59.45246
 -139.62545	 59.39555
 -139.49686	 59.33927
 -139.36825	 59.28363
 -139.23962	 59.22861
 -139.11098	 59.17422
 -138.98233	 59.12045
 -138.85368	 59.06732
 -138.72502	 59.01481
 -138.59636	 58.96293
 -138.46770	 58.91168
 -138.33905	 58.86106
 -138.21040	 58.81106
 -138.08177	 58.76169
 -137.95315	 58.71294
 -137.82455	 58.66482
 -137.69596	 58.61732
 -137.56740	 58.57045
 -137.43886	 58.52420
 -137.31035	 58.47857
 -137.18186	 58.43356
 -137.05341	 58.38917
 -136.92499	 58.34540
 -136.79660	 58.30224
 -136.66825	 58.25970
 -136.53994	 58.21777
 -136.41167	 58.17646
 -136.28345	 58.13575
 -136.15527	 58.09566
 -136.02713	 58.05616
 -135.89905	 58.01727
 -135.77102	 57.97899
 -135.64305	 57.94130
 -135.51513	 57.90420
 -135.38727	 57.86770
 -135.25948	 57.83180
 -135.13175	 57.79648
 -135.00408	 57.76175
 -134.87649	 57.72760
 -134.74897	 57.69403
 -134.62152	 57.66105
 -134.49415	 57.62864
 -134.36686	 57.59680
 -134.23966	 57.56554
 -134.11254	 57.53485
 -133.98551	 57.50473
 -133.85857	 57.47518
 -133.73173	 57.44619
 -133.60498	 57.41776
 -133.47834	 57.38990
 -133.35179	 57.36259
 -133.22536	 57.33584
 -133.09903	 57.30965
 -132.97281	 57.28401
 -132.84671	 57.25893
 -132.72073	 57.23440
 -132.59486	 57.21042
 -132.46912	 57.18700
 -132.34350	 57.16412
 -132.21801	 57.14179
 -132.09266	 57.12000
 -131.96743	 57.09877
 -131.84234	 57.07807
 -131.71738	 57.05793
 -131.59257	 57.03832
 -131.46790	 57.01926
 -131.34337	 57.00074
 -131.21898	 56.98276
 -131.09475	 56.96532
 -130.97066	 56.94842
 -130.84672	 56.93205
 -130.72294	 56.91622
 -130.59931	 56.90093
 -130.47584	 56.88617
 -130.35253	 56.87194
 -130.22938	 56.85824
 -130.10638	 56.84507
 -129.98355	 56.83243
 -129.86089	 56.82031
 -129.73838	 56.80872
 -129.61605	 56.79765
 -129.49388	 56.78710
 -129.37188	 56.77707
 -129.25006	 56.76755
 -129.12840	 56.75855
 -129.00692	 56.75006
 -128.88561	 56.74207
 -128.76448	 56.73460
 -128.64352	 56.72763
 -128.52275	 56.72116
 -128.40215	 56.71519
 -128.28174	 56.70972
 -128.16151	 56.70475
 -128.04147	 56.70027
 -127.92161	 56.69627
 -127.80194	 56.69277
 -127.68246	 56.68975
 -127.56317	 56.68722
 -127.44408	 56.68516
 -127.32518	 56.68359
 -127.20648	 56.68249
 -127.08797	 56.68187
 -126.96967	 56.68172
 -126.85157	 56.68204
 -126.73368	 56.68283
 -126.61599	 56.68408
 -126.49851	 56.68580
 -126.38125	 56.68799
 -126.26419	 56.69064
 -126.14735	 56.69375
 -126.03073	 56.69732
 -125.91432	 56.70134
 -125.79814	 56.70582
 -125.68218	 56.71076
 -125.56644	 56.71615
 -125.45093	 56.72200
 -125.33564	 56.72830
 -125.22059	 56.73504
 -125.10576	 56.74224
 -124.99117	 56.74988
 -124.87681	 56.75798
 -124.76268	 56.76651
 -124.64880	 56.77550
 -124.53515	 56.78492
 -124.42173	 56.79479
 -124.30856	 56.80510
 -124.19563	 56.81585
 -124.08294	 56.82704
 -123.97050	 56.83867
 -123.85830	 56.85073
 -123.74634	 56.86323
 -123.63463	 56.87616
 -123.52316	 56.88952
 -123.41194	 56.90330
 -123.30097	 56.91752
 -123.19025	 56.93216
 -123.07978	 56.94723
 -122.96956	 56.96272
 -122.85958	 56.97862
 -122.74986	 56.99495
 -122.64039	 57.01169
 -122.53117	 57.02884
 -122.42221	 57.04640
 -122.31350	 57.06438
 -122.20505	 57.08276
 -122.09685	 57.10154
 -121.98890	 57.12073
 -121.88122	 57.14031
 -121.77379	 57.16030
 -121.66663	 57.18068
 -121.55972	 57.20145
 -121.45307	 57.22261
 -121.34669	 57.24417
 -121.24057	 57.26611
 -121.13472	 57.28843
 -121.02913	 57.31114
 -120.92381	 57.33423
 -120.81876	 57.35770
 -120.71398	 57.38155
 -120.60947	 57.40577
 -120.50524	 57.43037
 -120.40128	 57.45534
 -120.29759	 57.48069
 -120.19418	 57.50640
 -120.09105	 57.53248
 -119.98819	 57.55893
 -119.88562	 57.58574
 -119.78333	 57.61292
 -119.68132	 57.64046
 -119.57960	 57.66836
 -119.47816	 57.69662
 -119.37701	 57.72525
 -119.27615	 57.75423
 -119.17557	 57.78356
 -119.07529	 57.81326
 -118.97529	 57.84331
 -118.87559	 57.87371
 -118.77618	 57.90447
 -118.67706	 57.93557
 -118.57823	 57.96703
 -118.47970	 57.99883
 -118.38147	 58.03099
 -118.28353	 58.06348
 -118.18588	 58.09633
 -118.08853	 58.12951
 -117.99148	 58.16304
 -117.89473	 58.19691
 -117.79827	 58.23112
 -117.70211	 58.26566
 -117.60625	 58.30055
 -117.51069	 58.33576
 -117.41542	 58.37131
 -117.32046	 58.40718
 -117.22579	 58.44339
 -117.13142	 58.47992
 -117.03735	 58.51678
 -116.94359	 58.55396
 -116.85012	 58.59146
 -116.75695	 58.62928
 -116.66409	 58.66742
 -116.57152	 58.70587
 -116.47926	 58.74463
 -116.38730	 58.78371
 -116.29564	 58.82310
 -116.20429	 58.86279
 -116.11324	 58.90279
 -116.02249	 58.94310
 -115.93205	 58.98370
 -115.84192	 59.02461
 -115.75209	 59.06581
 -115.66257	 59.10731
 -115.57336	 59.14911
 -115.48446	 59.19120
 -115.39587	 59.23358
 -115.30759	 59.27625
 -115.21963	 59.31921
 -115.13197	 59.36246
 -115.04463	 59.40599
 -114.95761	 59.44981
 -114.87090	 59.49392
 -114.78450	 59.53830
 -114.69843	 59.58297
 -114.61267	 59.62791
 -114.52723	 59.67314
 -114.44211	 59.71864
 -114.35731	 59.76442
 -114.27284	 59.81047
 -114.18868	 59.85680
 -114.10485	 59.90340
 -114.02134	 59.95027
 -113.93816	 59.99742
 -113.85529	 60.04483
 -113.77276	 60.09252
 -113.69055	 60.14047
 -113.60866	 60.18869
 -113.52710	 60.23717
 -113.44587	 60.28592
 -113.36496	 60.33493
 -113.28438	 60.38421
 -113.20412	 60.43374
 -113.12419	 60.48353
 -113.04459	 60.53358
 -112.96531	 60.58389
 -112.88636	 60.63445
 -112.80774	 60.68527
 -112.72944	 60.73634
 -112.65147	 60.78765
 -112.57382	 60.83922
 -112.49650	 60.89103
 -112.41951	 60.94309
 -112.34284	 60.99540
 -112.26650	 61.04794
 -112.19049	 61.10073
 -112.11480	 61.15375
 -112.03944	 61.20701
 -111.96440	 61.26051
 -111.88969	 61.31424
 -111.81531	 61.36820
 -111.74126	 61.42239
 -111.66754	 61.47681
 -111.59414	 61.53146
 -111.52107	 61.58633
 -111.44833	 61.64143
 -111.37592	 61.69674
 -111.30385	 61.75228
 -111.23210	 61.80804
 -111.16068	 61.86402
 -111.08960	 61.92021
 -111.01884	 61.97662
 -110.94842	 62.03324
 -110.87834	 62.09008
 -110.80859	 62.14712
 -110.73917	 62.20438
 -110.67009	 62.26184
 -110.60134	 62.31952
 -110.53294	 62.37740
 -110.46486	 62.43548
 -110.39713	 62.49377
 -110.32974	 62.55227
 -110.26268	 62.61096
 -110.19597	 62.66986
 -110.12959	 62.72896
 -110.06355	 62.78826
 -109.99786	 62.84775
 -109.93250	 62.90745
 -109.86749	 62.96734
 -109.80281	 63.02742
 -109.73848	 63.08771
 -109.67449	 63.14818
 -109.61084	 63.20885
 -109.54753	 63.26971
 -109.48456	 63.33076
 -109.42194	 63.39199
 -109.35965	 63.45342
 -109.29771	 63.51503
 -109.23611	 63.57683
 -109.17485	 63.63881
 -109.11393	 63.70098
 -109.05335	 63.76333
 -108.99311	 63.82586
 -108.93321	 63.88857
 -108.87365	 63.95145
 -108.81443	 64.01451
 -108.75555	 64.07775
 -108.69701	 64.14116
 -108.63881	 64.20474
 -108.58094	 64.26849
 -108.52342	 64.33242
 -108.46624	 64.39650
 -108.40939	 64.46076
 -108.35289	 64.52518
 -108.29672	 64.58976
 -108.24090	 64.65451
 -108.18541	 64.71941
 -108.13026	 64.78448
 -108.07546	 64.84970
 -108.02099	 64.91508
 -107.96687	 64.98061
 -107.91308	 65.04629
 -107.85964	 65.11213
 -107.80654	 65.17812
 -107.75378	 65.24426
 -107.70136	 65.31055
 -107.64929	 65.37698
 -107.59756	 65.44356
 -107.54618	 65.51028
 -107.49513	 65.57715
 -107.44444	 65.64417
 -107.39409	 65.71132
 -107.34408	 65.77861
 -107.29442	 65.84605
 -107.24511	 65.91362
 -107.19614	 65.98133
 -107.14752	 66.04918
 -107.09925	 66.11717
 -107.05133	 66.18528
 -107.00375	 66.25354
 -106.95652	 66.32193
 -106.90964	 66.39045
 -106.86311	 66.45910
 -106.81693	 66.52789
 -106.77109	 66.59680
 -106.72560	 66.66584
 -106.68046	 66.73501
 -106.63567	 66.80431
 -106.59123	 66.87374
 -106.54713	 66.94329
 -106.50338	 67.01296
 -106.45998	 67.08276
 -106.41692	 67.15268
 -106.37421	 67.22272
 -106.33184	 67.29288
 -106.28982	 67.36316
 -106.24815	 67.43355
 -106.20682	 67.50406
 -106.16584	 67.57469
 -106.12520	 67.64543
 -106.08490	 67.71629
 -106.04495	 67.78725
 -106.00535	 67.85832
 -105.96608	 67.92951
 -105.92716	 68.00080
 -105.88859	 68.07219
 -105.85035	 68.14369
 -105.81246	 68.21530
 -105.77492	 68.28700
 -105.73771	 68.35881
 -105.70085	 68.43072
 -105.66434	 68.50272
 -105.62816	 68.57482
 -105.59233	 68.64702
 -105.55685	 68.71931
 -105.52171	 68.79170
 -105.48691	 68.86417
 -105.45246	 68.93674
 -105.41835	 69.00940
 -105.38459	 69.08215
 -105.35118	 69.15498
 -105.31811	 69.22790
 -105.28538	 69.30091
 -105.25301	 69.37400
 -105.22098	 69.44717
 -105.18930	 69.52043
 -105.15796	 69.59377
 -105.12697	 69.66719
 -105.09633	 69.74070
 -105.06604	 69.81428
 -105.03610	 69.88794
 -105.00650	 69.96167
 -104.97726	 70.03549
 -104.94836	 70.10938
 -104.91981	 70.18335
 -104.89161	 70.25739
 -104.86376	 70.33150
 -104.83625	 70.40569
 -104.80910	 70.47995
 -104.78229	 70.55428
 -104.75583	 70.62868
 -104.72971	 70.70315
 -104.70395	 70.77769
 -104.67853	 70.85229
 -104.65346	 70.92697
 -104.62873	 71.00171
 -104.60435	 71.07651
 -104.58032	 71.15138
 -104.55663	 71.22631
 -104.53329	 71.30130
 -104.51029	 71.37635
 -104.48763	 71.45147
 -104.46532	 71.52664
 -104.44335	 71.60187
 -104.42173	 71.67715
 -104.40045	 71.75249
 -104.37951	 71.82788
 -104.35891	 71.90333
 -104.33866	 71.97883
 -104.31875	 72.05438
 -104.29918	 72.12997
 -104.27995	 72.20562
 -104.26106	 72.28131
 -104.24252	 72.35705
 -104.22432	 72.43283
 -104.20646	 72.50866
 -104.18894	 72.58452
 -104.17176	 72.66043
 -104.15493	 72.73638
 -104.13844	 72.81237
 -104.12229	 72.88839
 -104.10648	 72.96446
 -104.09102	 73.04055
 -104.07590	 73.11669
 -104.06113	 73.19285
 -104.04669	 73.26905
 -104.03261	 73.34528
 -104.01886	 73.42155
 -104.00546	 73.49784
 -103.99241	 73.57416
 -103.97970	 73.65051
 -103.96733	 73.72689
 -103.95531	 73.80329
 -103.94364	 73.87972
 -103.93230	 73.95618
 -103.92132	 74.03266
 -103.91068	 74.10917
 -103.90039	 74.18569
 -103.89044	 74.26225
 -103.88083	 74.33882
 -103.87157	 74.41541
 -103.86266	 74.49202
 -103.85408	 74.56866
 -103.84586	 74.64531
 -103.83797	 74.72198
 -103.83043	 74.79867
 -103.82324	 74.87537
 -103.81638	 74.95209
 -103.80987	 75.02882
 -103.80370	 75.10557
 -103.79787	 75.18233
 -103.79238	 75.25910
 -103.78723	 75.33588
 -103.78242	 75.41267
 -103.77796	 75.48947
 -103.77383	 75.56628
 -103.77004	 75.64310
 -103.76659	 75.71992
 -103.76347	 75.79675
 -103.76070	 75.87358
 -103.75826	 75.95041
 -103.75616	 76.02725
 -103.75440	 76.10408
 -103.75297	 76.18092
 -103.75188	 76.25775
 -103.75113	 76.33458
 -103.75071	 76.41141
 -103.75064	 76.48823
 -103.75089	 76.56504
 -103.75149	 76.64185
 -103.75242	 76.71865
 -103.75369	 76.79544
 -103.75529	 76.87222
 -103.75723	 76.94898
 -103.75951	 77.02574
 -103.76213	 77.10248
 -103.76508	 77.17921
 -103.76837	 77.25592
 -103.77200	 77.33262
 -103.77597	 77.40930
 -103.78027	 77.48596
 -103.78492	 77.56260
 -103.78990	 77.63923
 -103.79522	 77.71583
 -103.80087	 77.79241
 -103.80687	 77.86897
 -103.81320	 77.94551
 -103.81988	 78.02202
 -103.82689	 78.09851
 -103.83424	 78.17498
 -103.84193	 78.25142
 -103.84995	 78.32783
 -103.85832	 78.40422
 -103.86702	 78.48058
 -103.87606	 78.55691
 -103.88543	 78.63321
 -103.89515	 78.70949
 -103.90520	 78.78573
 -103.91558	 78.86194
 -103.92631	 78.93812
 -103.93736	 79.01426
 -103.94875	 79.09038
 -103.96048	 79.16646
 -103.97254	 79.24250
 -103.98493	 79.31851
 -103.99766	 79.39448
 -104.01072	 79.47041
 -104.02411	 79.54631
 -104.03784	 79.62216
 -104.05189	 79.69798
 -104.06628	 79.77375
 -104.08100	 79.84948
 -104.09604	 79.92517
 -104.11142	 80.00081
 -104.12713	 80.07640
 -104.14316	 80.15195
 -104.15953	 80.22746
 -104.17622	 80.30291
 -104.19325	 80.37831
 -104.21060	 80.45367
 -104.22828	 80.52897
 -104.24629	 80.60421
 -104.26463	 80.67941
 -104.28329	 80.75455
 -104.30229	 80.82963
 -104.32161	 80.90465
 -104.34127	 80.97962
 -104.36125	 81.05453
 -104.38156	 81.12938
 -104.40220	 81.20416
 -104.42316	 81.27889
 -104.44446	 81.35355
 -104.46609	 81.42815
 -104.48804	 81.50268
 -104.51033	 81.57715
 -104.53295	 81.65156
 -104.55589	 81.72589
 -104.57916	 81.80016
 -104.60277	 81.87436
 -104.62670	 81.94849
 -104.65096	 82.02255
 -104.67556	 82.09654
 -104.70048	 82.17046
 -104.72573	 82.24431
 -104.75131	 82.31808
 -104.77722	 82.39178
 -104.80345	 82.46541
 -104.83002	 82.53896
 -104.85691	 82.61244
 -104.88413	 82.68584
 -104.91168	 82.75917
 -104.93956	 82.83242
 -104.96776	 82.90559
 -104.99628	 82.97868
 -105.02513	 83.05169
 -105.05431	 83.12462
 -105.08381	 83.19747
 -105.11363	 83.27024
 -105.14378	 83.34293
 -105.17425	 83.41554
 -105.20504	 83.48805
 -105.23616	 83.56049
 -105.26759	 83.63284
 -105.29935	 83.70510
 -105.33143	 83.77727
 -105.36383	 83.84935
 -105.39654	 83.92135
 -105.42958	 83.99325
 -105.46293	 84.06506
 -105.49661	 84.13678
 -105.53060	 84.20840
 -105.56491	 84.27993
 -105.59954	 84.35136
 -105.63449	 84.42269
 -105.66975	 84.49393
 -105.70534	 84.56507
 -105.74124	 84.63610
 -105.77746	 84.70704
 -105.81400	 84.77787
 -105.85085	 84.84860
 -105.88802	 84.91922
 -105.92551	 84.98974
 -105.96332	 85.06015
 -106.00145	 85.13046
 -106.03989	 85.20065
 -106.07865	 85.27074
 -106.11773	 85.34072
 -106.15713	 85.41058
 -106.19685	 85.48034
 -106.23688	 85.54998
 -106.27723	 85.61951
 -106.31790	 85.68893
 -106.35889	 85.75823
 -106.40020	 85.82742
 -106.44182	 85.89649
 -106.48376	 85.96544
 -106.52602	 86.03428
 -106.56859	 86.10300
 -106.61148	 86.17160
 -106.65469	 86.24008
 -106.69822	 86.30844
 -106.74206	 86.37668
 -106.78621	 86.44480
 -106.83068	 86.51280
 -106.87546	 86.58067
 -106.92056	 86.64842
 -106.96597	 86.71605
 -107.01170	 86.78355
 -107.05773	 86.85093
 -107.10408	 86.91818
 -107.15074	 86.98531
 -107.19771	 87.05230
 -107.24499	 87.11917
 -107.29258	 87.18591
 -107.34048	 87.25252
 -107.38868	 87.31899
 -107.43720	 87.38534
 -107.48602	 87.45155
 -107.53515	 87.51762
 -107.58459	 87.58357
 -107.63433	 87.64937
 -107.68438	 87.71504
 -107.73474	 87.78057
 -107.78540	 87.84596
 -107.83636	 87.91121
 -107.88763	 87.97632
 -107.93921	 88.04129
 -107.99109	 88.10611
 -108.04328	 88.17079
 -108.09576	 88.23532
 -108.14856	 88.29970
 -108.20165	 88.36394
 -108.25506	 88.42803
 -108.30876	 88.49197
 -108.36277	 88.55576
 -108.41708	 88.61939
 -108.47170	 88.68288
 -108.52662	 88.74620
 -108.58185	 88.80938
 -108.63738	 88.87240
 -108.69321	 88.93526
 -108.74935	 88.99797
 -108.80579	 89.06051
 -108.86254	 89.12290
 -108.91959	 89.18513
 -108.97694	 89.24720
 -109.03460	 89.30911
 -109.09256	 89.37085
 -109.15082	 89.43244
 -109.20938	 89.49386
 -109.26825	 89.55511
 -109.32742	 89.61621
 -109.38689	 89.67713
 -109.44667	 89.73789
 -109.50674	 89.79849
 -109.56711	 89.85892
 -109.62779	 89.91918
 -109.68876	 89.97927
 -109.75003	 90.03920
 -109.81160	 90.09895
 -109.87346	 90.15854
 -109.93563	 90.21795
 -109.99809	 90.27719
 -110.06084	 90.33626
 -110.12390	 90.39515
 -110.18724	 90.45387
 -110.25088	 90.51242
 -110.31481	 90.57079
 -110.37904	 90.62898
 -110.44355	 90.68700
 -110.50836	 90.74483
 -110.57346	 90.80249
 -110.63885	 90.85997
 -110.70453	 90.91726
 -110.77050	 90.97437
 -110.83676	 91.03130
 -110.90331	 91.08804
 -110.97015	 91.14459
 -111.03727	 91.20096
 -111.10469	 91.25714
 -111.17239	 91.31313
 -111.24038	 91.36893
 -111.30865	 91.42453
 -111.37722	 91.47995
 -111.44607	 91.53517
 -111.51521	 91.59019
 -111.58463	 91.64502
 -111.65434	 91.69965
 -111.72434	 91.75408
 -111.79462	 91.80832
 -111.86519	 91.86235
 -111.93605	 91.91618
 -112.00719	 91.96981
 -112.07862	 92.02324
 -112.15034	 92.07646
 -112.22234	 92.12948
 -112.29463	 92.18230
 -112.36720	 92.23490
 -112.44006	 92.28730
 -112.51320	 92.33949
 -112.58662	 92.39148
 -112.66034	 92.44325
 -112.73433	 92.49481
 -112.80861	 92.54617
 -112.88317	 92.59731
 -112.95802	 92.64824
 -113.03314	 92.69895
 -113.10855	 92.74946
 -113.18424	 92.79975
 -113.26021	 92.84982
 -113.33647	 92.89968
 -113.41300	 92.94933
 -113.48980	 92.99876
 -113.56689	 93.04797
 -113.64425	 93.09696
 -113.72190	 93.14573
 -113.79981	 93.19428
 -113.87800	 93.24262
 -113.95647	 93.29073
 -114.03521	 93.33862
 -114.11422	 93.38628
 -114.19351	 93.43372
 -114.27307	 93.48094
 -114.35290	 93.52793
 -114.43300	 93.57469
 -114.51337	 93.62123
 -114.59401	 93.66753
 -114.67491	 93.71361
 -114.75609	 93.75945
 -114.83754	 93.80506
 -114.91925	 93.85043
 -115.00123	 93.89558
 -115.08347	 93.94048
 -115.16598	 93.98515
 -115.24876	 94.02958
 -115.33181	 94.07376
 -115.41512	 94.11771
 -115.49869	 94.16142
 -115.58253	 94.20488
 -115.66663	 94.24809
 -115.75100	 94.29106
 -115.83564	 94.33379
 -115.92053	 94.37626
 -116.00569	 94.41849
 -116.09112	 94.46047
 -116.17681	 94.50219
 -116.26276	 94.54367
 -116.34898	 94.58489
 -116.43545	 94.62585
 -116.52220	 94.66657
 -116.60920	 94.70702
 -116.69647	 94.74722
 -116.78399	 94.78717
 -116.87178	 94.82685
 -116.95983	 94.86628
 -117.04814	 94.90544
 -117.13671	 94.94435
 -117.22554	 94.98300
 -117.31463	 95.02138
 -117.40398	 95.05950
 -117.49358	 95.09736
 -117.58345	 95.13496
 -117.67356	 95.17229
 -117.76394	 95.20936
 -117.85457	 95.24616
 -117.94545	 95.28270
 -118.03658	 95.31897
 -118.12797	 95.35497
 -118.21961	 95.39071
 -118.31150	 95.42617
 -118.40364	 95.46137
 -118.49603	 95.49629
 -118.58867	 95.53094
 -118.68156	 95.56532
 -118.77469	 95.59943
 -118.86806	 95.63326
 -118.96169	 95.66681
 -119.05555	 95.70009
 -119.14966	 95.73309
 -119.24402	 95.76581
 -119.33861	 95.79825
 -119.43345	 95.83041
 -119.52852	 95.86228
 -119.62384	 95.89387
 -119.71940	 95.92518
 -119.81519	 95.95620
 -119.91123	 95.98693
 -120.00750	 96.01737
 -120.10401	 96.04752
 -120.20076	 96.07738
 -120.29774	 96.10695
 -120.39496	 96.13622
 -120.49242	 96.16519
 -120.59011	 96.19387
 -120.68804	 96.22225
 -120.78620	 96.25034
 -120.88460	 96.27812
 -120.98323	 96.30560
 -121.08210	 96.33277
 -121.18120	 96.35965
 -121.28053	 96.38622
 -121.38010	 96.41248
 -121.47989	 96.43844
 -121.57992	 96.46409
 -121.68019	 96.48943
 -121.78068	 96.51446
 -121.88140	 96.53919
 -121.98235	 96.56360
 -122.08354	 96.58770
 -122.18495	 96.61149
 -122.28659	 96.63496
 -122.38845	 96.65812
 -122.49055	 96.68097
 -122.59287	 96.70350
 -122.69541	 96.72572
 -122.79818	 96.74762
 -122.90117	 96.76921
 -123.00438	 96.79047
 -123.10782	 96.81142
 -123.21148	 96.83205
 -123.31535	 96.85236
 -123.41944	 96.87235
 -123.52376	 96.89201
 -123.62828	 96.91136
 -123.73303	 96.93038
 -123.83798	 96.94907
 -123.94315	 96.96744
 -124.04854	 96.98549
 -124.15413	 97.00321
 -124.25994	 97.02060
 -124.36595	 97.03765
 -124.47217	 97.05438
 -124.57860	 97.07078
 -124.68524	 97.08684
 -124.79208	 97.10257
 -124.89913	 97.11796
 -125.00638	 97.13302
 -125.11383	 97.14773
 -125.22149	 97.16211
 -125.32935	 97.17614
 -125.43740	 97.18984
 -125.54566	 97.20318
 -125.65412	 97.21619
 -125.76278	 97.22884
 -125.87164	 97.24115
 -125.98069	 97.25310
 -126.08994	 97.26471
 -126.19939	 97.27596
 -126.30903	 97.28686
 -126.41887	 97.29740
 -126.52891	 97.30759
 -126.63914	 97.31742
 -126.74956	 97.32689
 -126.86018	 97.33600
 -126.97099	 97.34475
 -127.08199	 97.35313
 -127.19318	 97.36116
 -127.30457	 97.36882
 -127.41614	 97.37612
 -127.52791	 97.38305
 -127.63986	 97.38961
 -127.75200	 97.39581
 -127.86433	 97.40164
 -127.97685	 97.40710
 -128.08955	 97.41219
 -128.20244	 97.41691
 -128.31551	 97.42127
 -128.42876	 97.42525
 -128.54220	 97.42886
 -128.65581	 97.43209
 -128.76960	 97.43495
 -128.88358	 97.43744
 -128.99773	 97.43956
 -129.11205	 97.44130
 -129.22655	 97.44266
 -129.34122	 97.44365
 -129.45607	 97.44426
 -129.57108	 97.44449
 -129.68627	 97.44434
 -129.80162	 97.44381
 -129.91714	 97.44290
 -130.03282	 97.44160
 -130.14867	 97.43992
 -130.26468	 97.43786
 -130.38085	 97.43541
 -130.49718	 97.43257
 -130.61367	 97.42935
 -130.73032	 97.42573
 -130.84713	 97.42172
 -130.96409	 97.41732
 -131.08120	 97.41252
 -131.19847	 97.40733
 -131.31589	 97.40174
 -131.43346	 97.39575
 -131.55118	 97.38936
 -131.66905	 97.38257
 -131.78707	 97.37538
 -131.90524	 97.36778
 -132.02355	 97.35977
 -132.14201	 97.35135
 -132.26061	 97.34253
 -132.37936	 97.33329
 -132.49825	 97.32365
 -132.61728	 97.31359
 -132.73645	 97.30311
 -132.85577	 97.29222
 -132.97522	 97.28091
 -133.09481	 97.26918
 -133.21454	 97.25703
 -133.33441	 97.24447
 -133.45441	 97.23148
 -133.57455	 97.21807
 -133.69482	 97.20423
 -133.81522	 97.18997
 -133.93576	 97.17529
 -134.05643	 97.16018
 -134.17722	 97.14465
 -134.29815	 97.12869
 -134.41920	 97.11230
 -134.54038	 97.09548
 -134.66169	 97.07824
 -134.78312	 97.06056
 -134.90467	 97.04246
 -135.02634	 97.02392
 -135.14813	 97.00495
 -135.27004	 96.98556
 -135.39207	 96.96572
 -135.51421	 96.94546
 -135.63646	 96.92476
 -135.75882	 96.90363
 -135.88129	 96.88206
 -136.00388	 96.86005
 -136.12656	 96.83761
 -136.24936	 96.81473
 -136.37225	 96.79141
 -136.49525	 96.76765
 -136.61835	 96.74344
 -136.74154	 96.71880
 -136.86483	 96.69371
 -136.98821	 96.66817
 -137.11169	 96.64219
 -137.23526	 96.61576
 -137.35892	 96.58887
 -137.48266	 96.56154
 -137.60649	 96.53376
 -137.73041	 96.50552
 -137.85441	 96.47682
 -137.97849	 96.44767
 -138.10265	 96.41805
 -138.22689	 96.38798
 -138.35121	 96.35744
 -138.47561	 96.32644
 -138.60007	 96.29498
 -138.72462	 96.26305
 -138.84923	 96.23064
 -138.97392	 96.19777
 -139.09867	 96.16443
 -139.22349	 96.13061
 -139.34839	 96.09632
 -139.47334	 96.06156
 -139.59836	 96.02631
 -139.72345	 95.99059
 -139.84860	 95.95439
 -139.97380	 95.91772
 -140.09907	 95.88056
 -140.22440	 95.84292
 -140.34978	 95.80479
 -140.47522	 95.76619
 -140.60072	 95.72710
 -140.72627	 95.68752
 -140.85187	 95.64746
 -140.97752	 95.60692
 -141.10321	 95.56589
 -141.22896	 95.52437
 -141.35475	 95.48237
 -141.48058	 95.43988
 -141.60645	 95.39690
 -141.73236	 95.35344
 -141.85832	 95.30949
 -141.98430	 95.26505
 -142.11032	 95.22012
 -142.23637	 95.17469
 -142.36245	 95.12878
 -142.48856	 95.08238
 -142.61469	 95.03549
 -142.74085	 94.98810
 -142.86703	 94.94022
 -142.99322	 94.89185
 -143.11943	 94.84298
 -143.24566	 94.79362
 -143.37189	 94.74376
 -143.49814	 94.69340
 -143.62439	 94.64254
 -143.75065	 94.59118
 -143.87691	 94.53932
 -144.00317	 94.48696
 -144.12942	 94.43409
 -144.25568	 94.38071
 -144.38192	 94.32683
 -144.50816	 94.27244
 -144.63439	 94.21753
 -144.76060	 94.16212
 -144.88680	 94.10619
 -145.01299	 94.04975
 -145.13915	 93.99279
 -145.26529	 93.93531
 -145.39141	 93.87731
 -145.51751	 93.81879
 -145.64358	 93.75975
 -145.76962	 93.70018
 -145.89563	 93.64009
 -146.02161	 93.57947
 -146.14756	 93.51832
 -146.27346	 93.45665
 -146.39934	 93.39444
 -146.52517	 93.33170
 -146.65096	 93.26844
 -146.77672	 93.20463
 -146.90242	 93.14030
 -147.02808	 93.07543
 -147.15370	 93.01003
 -147.27926	 92.94409
 -147.40477	 92.87762
 -147.53023	 92.81061
 -147.65563	 92.74307
 -147.78097	 92.67499
 -147.90626	 92.60637
 -148.03148	 92.53722
 -148.15664	 92.46753
 -148.28174	 92.39731
 -148.40676	 92.32655
 -148.53171	 92.25525
 -148.65659	 92.18341
 -148.78140	 92.11104
 -148.90612	 92.03813
 -149.03077	 91.96469
 -149.15533	 91.89070
 -149.27981	 91.81618
 -149.40419	 91.74113
 -149.52848	 91.66553
 -149.65268	 91.58939
 -149.77678	 91.51272
 -149.90078	 91.43551
 -150.02468	 91.35776
 -150.14847	 91.27946
 -150.27215	 91.20063
 -150.39571	 91.12125
 -150.51916	 91.04133
 -150.64249	 90.96086
 -150.76570	 90.87985
 -150.88879	 90.79830
 -151.01174	 90.71620
 -151.13457	 90.63354
 -151.25726	 90.55034
 -151.37981	 90.46659
 -151.50222	 90.38229
 -151.62449	 90.29743
 -151.74661	 90.21202
 -151.86859	 90.12605
 -151.99041	 90.03952
 -152.11208	 89.95243
 -152.23359	 89.86479
 -152.35494	 89.77658
 -152.47613	 89.68781
 -152.59715	 89.59848
 -152.71801	 89.50859
 -152.83870	 89.41812
 -152.95922	 89.32710
 -153.07956	 89.23550
 -153.19973	 89.14334
 -153.31971	 89.05061
 -153.43952	 88.95731
 -153.55914	 88.86344
 -153.67858	 88.76901
 -153.79782	 88.67401
 -153.91688	 88.57843
 -154.03575	 88.48229
 -154.15442	 88.38558
 -154.27289	 88.28831
 -154.39116	 88.19046
 -154.50923	 88.09205
 -154.62709	 87.99308
 -154.74475	 87.89353
 -154.86219	 87.79342
 -154.97943	 87.69275
 -155.09644	 87.59152
 -155.21324	 87.48972
 -155.32981	 87.38736
 -155.44616	 87.28444
 -155.56228	 87.18095
 -155.67817	 87.07691
 -155.79382	 86.97231
 -155.90923	 86.86714
 -156.02441	 86.76142
 -156.13933	 86.65515
 -156.25401	 86.54831
 -156.36843	 86.44092
 -156.48259	 86.33297
 -156.59650	 86.22446
 -156.71014	 86.11539
 -156.82351	 86.00577
 -156.93661	 85.89559
 -157.04943	 85.78486
 -157.16197	 85.67356
 -157.27422	 85.56171
 -157.38619	 85.44930
 -157.49787	 85.33634
 -157.60925	 85.22281
 -157.72033	 85.10872
 -157.83110	 84.99408
 -157.94157	 84.87887
 -158.05173	 84.76310
 -158.16157	 84.64677
 -158.27110	 84.52988
 -158.38030	 84.41242
 -158.48917	 84.29440
 -158.59772	 84.17582
 -158.70593	 84.05667
 -158.81381	 83.93696
 -158.92135	 83.81669
 -159.02854	 83.69585
 -159.13539	 83.57444
 -159.24190	 83.45247
 -159.34805	 83.32994
 -159.45384	 83.20684
 -159.55928	 83.08318
 -159.66436	 82.95896
 -159.76908	 82.83417
 -159.87343	 82.70882
 -159.97741	 82.58291
 -160.08102	 82.45644
 -160.18426	 82.32941
 -160.28712	 82.20183
 -160.38960	 82.07368
 -160.49170	 81.94499
 -160.59342	 81.81574
 -160.69474	 81.68594
 -160.79568	 81.55559
 -160.89622	 81.42469
 -160.99636	 81.29325
 -161.09610	 81.16126
 -161.19544	 81.02874
 -161.29437	 80.89567
 -161.39289	 80.76206
 -161.49100	 80.62792
 -161.58868	 80.49324
 -161.68595	 80.35804
 -161.78279	 80.22230
 -161.87920	 80.08603
 -161.97518	 79.94924
 -162.07072	 79.81193
 -162.16582	 79.67409
 -162.26047	 79.53573
 -162.35467	 79.39685
 -162.44841	 79.25745
 -162.54170	 79.11754
 -162.63452	 78.97711
 -162.72687	 78.83617
 -162.81875	 78.69472
 -162.91015	 78.55275
 -163.00107	 78.41028
 -163.09150	 78.26730
 -163.18143	 78.12381
 -163.27087	 77.97981
 -163.35981	 77.83530
 -163.44824	 77.69029
 -163.53616	 77.54478
 -163.62357	 77.39876
 -163.71045	 77.25224
 -163.79681	 77.10522
 -163.88265	 76.95770
 -163.96795	 76.80967
 -164.05271	 76.66115
 -164.13693	 76.51213
 -164.22061	 76.36261
 -164.30374	 76.21259
 -164.38632	 76.06208
 -164.46835	 75.91107
 -164.54982	 75.75958
 -164.63073	 75.60759
 -164.71107	 75.45511
 -164.79085	 75.30214
 -164.87006	 75.14869
 -164.94870	 74.99476
 -165.02676	 74.84035
 -165.10424	 74.68545
 -165.18115	 74.53009
 -165.25747	 74.37425
 -165.33321	 74.21794
 -165.40836	 74.06116
 -165.48293	 73.90392
 -165.55690	 73.74622
 -165.63027	 73.58806
 -165.70305	 73.42945
 -165.77522	 73.27039
 -165.84680	 73.11089
 -165.91777	 72.95094
 -165.98812	 72.79055
 -166.05787	 72.62974
 -166.12700	 72.46849
 -166.19551	 72.30681
 -166.26340	 72.14471
 -166.33067	 71.98219
 -166.39730	 71.81926
 -166.46330	 71.65592
 -166.52866	 71.49217
 -166.59339	 71.32802
 -166.65746	 71.16347
 -166.72089	 70.99852
 -166.78366	 70.83318
 -166.84578	 70.66745
 -166.90723	 70.50134
 -166.96801	 70.33484
 -167.02812	 70.16797
 -167.08756	 70.00072
 -167.14631	 69.83310
 -167.20438	 69.66511
 -167.26175	 69.49675
 -167.31844	 69.32803
 -167.37442	 69.15895
 -167.42970	 68.98952
 -167.48427	 68.81973
 -167.53812	 68.64959
 -167.59126	 68.47910
 -167.64368	 68.30827
 -167.69537	 68.13709
 -167.74634	 67.96557
 -167.79657	 67.79372
 -167.84606	 67.62153
 -167.89482	 67.44901
 -167.94283	 67.27617
 -167.99009	 67.10299
 -168.03661	 66.92950
 -168.08238	 66.75569
 -168.12739	 66.58156
 -168.17164	 66.40711
 -168.21514	 66.23236
 -168.25788	 66.05731
 -168.29985	 65.88195
 -168.34106	 65.70629
 -168.38151	 65.53034
 -168.42119	 65.35410
 -168.46010	 65.17758
 -168.49823	 65.00078
 -168.53560	 64.82369
 -168.57220	 64.64634
 -168.60802	 64.46872
 -168.64307	 64.29084
 -168.67734	 64.11270
 -168.71083	 63.93431
 -168.74355	 63.75567
 -168.77548	 63.57680
 -168.80664	 63.39768
 -168.83701	 63.21834
 -168.86660	 63.03877
 -168.89541	 62.85899
 -168.92342	 62.67899
 -168.95065	 62.49879
 -168.97709	 62.31838
 -169.00274	 62.13778
 -169.02759	 61.95699
 -169.05164	 61.77602
 -169.07490	 61.59486
 -169.09735	 61.41354
 -169.11900	 61.23205
 -169.13984	 61.05041
 -169.15987	 60.86860
 -169.17909	 60.68665
 -169.19750	 60.50456
 -169.21508	 60.32233
 -169.23185	 60.13997
 -169.24778	 59.95748
 -169.26289	 59.77487
 -169.27717	 59.59215
 -169.29062	 59.40931
 -169.30323	 59.22637
 -169.31499	 59.04333
 -169.32591	 58.86020
 -169.33599	 58.67697
 -169.34521	 58.49366
 -169.35358	 58.31027
 -169.36110	 58.12681
 -169.36776	 57.94327
 -169.37356	 57.75966
 -169.37850	 57.57599
 -169.38257	 57.39227
 -169.38578	 57.20848
 -169.38813	 57.02465
 -169.38960	 56.84078
 -169.39021	 56.65686
 -169.38995	 56.47291
 -169.38882	 56.28892
 -169.38682	 56.10491
 -169.38395	 55.92087
 -169.38021	 55.73682
 -169.37560	 55.55275
 -169.37013	 55.36867
 -169.36378	 55.18459
 -169.35658	 55.00051
 -169.34851	 54.81644
 -169.33957	 54.63238
 -169.32978	 54.44833
 -169.31912	 54.26431
 -169.30761	 54.08032
 -169.29524	 53.89636
 -169.28201	 53.71244
 -169.26793	 53.52856
 -169.25300	 53.34474
 -169.23721	 53.16097
 -169.22058	 52.97727
 -169.20310	 52.79365
 -169.18478	 52.61009
 -169.16561	 52.42663
 -169.14559	 52.24325
 -169.12473	 52.05997
 -169.10303	 51.87679
 -169.08048	 51.69373
 -169.05710	 51.51078
 -169.03287	 51.32796
 -169.00781	 51.14526
 -168.98190	 50.96271
 -168.95515	 50.78030
 -168.92757	 50.59804
 -168.89914	 50.41593
 -168.86987	 50.23400
 -168.83977	 50.05223
 -168.80882	 49.87064
 -168.77703	 49.68923
 -168.74440	 49.50801
 -168.71093	 49.32699
 -168.67661	 49.14617
 -168.64146	 48.96556
 -168.60546	 48.78516
 -168.56862	 48.60498
 -168.53093	 48.42503
 -168.49240	 48.24530
 -168.45303	 48.06581
 -168.41281	 47.88657
 -168.37175	 47.70756
 -168.32985	 47.52881
 -168.28711	 47.35032
 -168.24352	 47.17208
 -168.19910	 46.99412
 -168.15384	 46.81642
 -168.10774	 46.63899
 -168.06080	 46.46184
 -168.01303	 46.28498
 -167.96443	 46.10840
 -167.91500	 45.93211
 -167.86474	 45.75612
 -167.81366	 45.58043
 -167.76176	 45.40504
 -167.70904	 45.22996
 -167.65550	 45.05519
 -167.60115	 44.88073
 -167.54600	 44.70660
 -167.49004	 44.53279
 -167.43328	 44.35931
 -167.37573	 44.18616
 -167.31739	 44.01335
 -167.25825	 43.84088
 -167.19834	 43.66875
 -167.13764	 43.49698
 -167.07617	 43.32556
 -167.01393	 43.15450
 -166.95092	 42.98381
 -166.88716	 42.81349
 -166.82263	 42.64354
 -166.75735	 42.47398
 -166.69132	 42.30480
 -166.62455	 42.13601
 -166.55703	 41.96761
 -166.48878	 41.79962
 -166.41979	 41.63204
 -166.35007	 41.46487
 -166.27963	 41.29812
 -166.20846	 41.13179
 -166.13657	 40.96589
 -166.06396	 40.80043
 -165.99064	 40.63541
 -165.91661	 40.47083
 -165.84187	 40.30671
 -165.76642	 40.14305
 -165.69028	 39.97985
 -165.61342	 39.81712
 -165.53588	 39.65486
 -165.45763	 39.49308
 -165.37869	 39.33179
 -165.29906	 39.17098
 -165.21874	 39.01068
 -165.13774	 38.85087
 -165.05604	 38.69156
 -164.97367	 38.53276
 -164.89062	 38.37447
 -164.80688	 38.21670
 -164.72248	 38.05945
 -164.63740	 37.90272
 -164.55165	 37.74652
 -164.46523	 37.59085
 -164.37815	 37.43571
 -164.29041	 37.28111
 -164.20201	 37.12704
 -164.11296	 36.97352
 -164.02326	 36.82054
 -163.93291	 36.66810
 -163.84192	 36.51621
 -163.75030	 36.36488
 -163.65804	 36.21409
 -163.56515	 36.06386
 -163.47164	 35.91418
 -163.37752	 35.76506
 -163.28278	 35.61649
 -163.18743	 35.46849
 -163.09148	 35.32106
 -162.99493	 35.17418
 -162.89779	 35.02788
 -162.80007	 34.88214
 -162.70176	 34.73697
 -162.60288	 34.59238
 -162.50343	 34.44836
 -162.40342	 34.30492
 -162.30286	 34.16205
 -162.20174	 34.01977
 -162.10007	 33.87808
 -161.99786	 33.73697
 -161.89512	 33.59646
 -161.79185	 33.45653
 -161.68806	 33.31721
 -161.58374	 33.17848
 -161.47892	 33.04036
 -161.37358	 32.90284
 -161.26774	 32.76593
 -161.16140	 32.62963
 -161.05456	 32.49395
 -160.94724	 32.35889
 -160.83942	 32.22445
 -160.73113	 32.09063
 -160.62236	 31.95745
 -160.51312	 31.82489
 -160.40341	 31.69297
 -160.29323	 31.56169
 -160.18260	 31.43105
 -160.07150	 31.30105
 -159.95995	 31.17171
 -159.84796	 31.04301
 -159.73551	 30.91496
 -159.62262	 30.78757
 -159.50930	 30.66084
 -159.39554	 30.53477
 -159.28134	 30.40936
 -159.16672	 30.28461
 -159.05167	 30.16053
 -158.93620	 30.03711
 -158.82031	 29.91437
 -158.70401	 29.79229
 -158.58730	 29.67088
 -158.47018	 29.55015
 -158.35266	 29.43009
 -158.23474	 29.31070
 -158.11643	 29.19198
 -157.99772	 29.07393
 -157.87863	 28.95656
 -157.75916	 28.83986
 -157.63931	 28.72384
 -157.51908	 28.60849
 -157.39849	 28.49381
 -157.27754	 28.37980
 -157.15623	 28.26647
 -157.03456	 28.15380
 -156.91254	 28.04181
 -156.79019	 27.93049
 -156.66749	 27.81984
 -156.54446	 27.70986
 -156.42110	 27.60054
 -156.29742	 27.49190
 -156.17343	 27.38393
 -156.04912	 27.27662
 -155.92450	 27.16999
 -155.79958	 27.06402
 -155.67437	 26.95873
 -155.54887	 26.85410
 -155.42308	 26.75014
 -155.29701	 26.64685
 -155.17067	 26.54423
 -155.04405	 26.44228
 -154.91717	 26.34101
 -154.79004	 26.24041
 -154.66264	 26.14048
 -154.53500	 26.04122
 -154.40711	 25.94264
 -154.27898	 25.84474
 -154.15061	 25.74751
 -154.02201	 25.65096
 -153.89319	 25.55509
 -153.76414	 25.45990
 -153.63487	 25.36540
 -153.50539	 25.27158
 -153.37569	 25.17844
 -153.24579	 25.08598
 -153.11568	 24.99421
 -152.98537	 24.90313
 -152.85486	 24.81274
 -152.72416	 24.72304
 -152.59328	 24.63402
 -152.46220	 24.54570
 -152.33094	 24.45806
 -152.19950	 24.37111
 -152.06788	 24.28486
 -151.93609	 24.19929
 -151.80413	 24.11441
 -151.67200	 24.03023
 -151.53971	 23.94673
 -151.40726	 23.86391
 -151.27464	 23.78179
 -151.14188	 23.70035
 -151.00896	 23.61959
 -150.87589	 23.53952
 -150.74268	 23.46012
 -150.60933	 23.38141
 -150.47584	 23.30337
 -150.34222	 23.22601
 -150.20846	 23.14933
 -150.07458	 23.07331
 -149.94058	 22.99797
 -149.80646	 22.92330
 -149.67223	 22.84929
 -149.53788	 22.77594
 -149.40343	 22.70326
 -149.26887	 22.63124
 -149.13422	 22.55988
 -148.99948	 22.48918
 -148.86464	 22.41914
 -148.72972	 22.34974
 -148.59471	 22.28100
 -148.45963	 22.21292
 -148.32448	 22.14548
 -148.18926	 22.07869
 -148.05397	 22.01255
 -147.91862	 21.94706
 -147.78322	 21.88221
 -147.64776	 21.81801
 -147.51225	 21.75445
 -147.37670	 21.69154
 -147.24111	 21.62927
 -147.10549	 21.56765
 -146.96983	 21.50666
 -146.83414	 21.44632
 -146.69842	 21.38662
 -146.56268	 21.32756
 -146.42693	 21.26915
 -146.29115	 21.21137
 -146.15537	 21.15424
 -146.01957	 21.09774
 -145.88378	 21.04189
 -145.74797	 20.98667
 -145.61217	 20.93210
 -145.47637	 20.87816
 -145.34057	 20.82486
 -145.20479	 20.77220
 -145.06901	 20.72017
 -144.93325	 20.66879
 -144.79750	 20.61803
 -144.66178	 20.56791
 -144.52607	 20.51843
 -144.39039	 20.46957
 -144.25473	 20.42135
 -144.11910	 20.37376
 -143.98350	 20.32679
 -143.84793	 20.28045
 -143.71240	 20.23473
 -143.57690	 20.18963
 -143.44145	 20.14516
 -143.30603	 20.10130
 -143.17066	 20.05806
 -143.03534	 20.01544
 -142.90006	 19.97342
 -142.76484	 19.93201
 -142.62967	 19.89121
 -142.49456	 19.85102
 -142.35951	 19.81143
 -142.22452	 19.77243
 -142.08959	 19.73403
 -141.95473	 19.69623
 -141.81994	 19.65902
 -141.68522	 19.62240
 -141.55058	 19.58637
 -141.41601	 19.55092
 -141.28153	 19.51606
 -141.14713	 19.48177
 -141.01282	 19.44807
 -140.87860	 19.41494
 -140.74447	 19.38239
 -140.61044	 19.35041
 -140.47650	 19.31900
 -140.34267	 19.28816
 -140.20894	 19.25790
 -140.07532	 19.22819
 -139.94181	 19.19906
 -139.80842	 19.17048
 -139.67514	 19.14247
 -139.54198	 19.11502
 -139.40894	 19.08814
 -139.27602	 19.06181
 -139.14324	 19.03604
 -139.01058	 19.01083
 -138.87805	 18.98617
 -138.74566	 18.96207
 -138.61341	 18.93853
 -138.48130	 18.91554
 -138.34932	 18.89310
 -138.21749	 18.87122
 -138.08581	 18.84988
 -137.95427	 18.82910
 -137.82288	 18.80886
 -137.69165	 18.78917
 -137.56056	 18.77003
 -137.42964	 18.75144
 -137.29886	 18.73338
 -137.16825	 18.71587
 -137.03779	 18.69891
 -136.90749	 18.68248
 -136.77736	 18.66658
 -136.64739	 18.65122
 -136.51758	 18.63640
 -136.38794	 18.62211
 -136.25847	 18.60834
 -136.12917	 18.59511
 -136.00004	 18.58239
 -135.87107	 18.57021
 -135.74229	 18.55854
 -135.61367	 18.54738
 -135.48524	 18.53675
 -135.35698	 18.52662
 -135.22889	 18.51701
 -135.10099	 18.50790
 -134.97328	 18.49930
 -134.84574	 18.49121
 -134.71839	 18.48361
 -134.59123	 18.47651
 -134.46426	 18.46990
 -134.33748	 18.46379
 -134.21090	 18.45817
 -134.08450	 18.45304
 -133.95831	 18.44839
 -133.83231	 18.44423
 -133.70652	 18.44055
 -133.58092	 18.43735
 -133.45554	 18.43463
 -133.33035	 18.43239
 -133.20538	 18.43062
 -133.08062	 18.42932
 -132.95607	 18.42849
 -132.83174	 18.42814
 -132.70762	 18.42825
 -132.58373	 18.42883
 -132.46005	 18.42988
 -132.33660	 18.43139
 -132.21337	 18.43336
 -132.09036	 18.43580
 -131.96759	 18.43869
 -131.84504	 18.44205
 -131.72273	 18.44586
 -131.60064	 18.45013
 -131.47880	 18.45485
 -131.35719	 18.46003
 -131.23581	 18.46567
 -131.11467	 18.47175
 -130.99378	 18.47829
 -130.87312	 18.48528
 -130.75271	 18.49271
 -130.63254	 18.50059
 -130.51261	 18.50892
 -130.39293	 18.51769
 -130.27350	 18.52690
 -130.15431	 18.53655
 -130.03537	 18.54664
 -129.91667	 18.55717
 -129.79823	 18.56814
 -129.68004	 18.57953
 -129.56209	 18.59136
 -129.44440	 18.60362
 -129.32696	 18.61631
 -129.20978	 18.62942
 -129.09285	 18.64295
 -128.97617	 18.65691
 -128.85974	 18.67128
 -128.74358	 18.68607
 -128.62766	 18.70127
 -128.51201	 18.71689
 -128.39662	 18.73292
 -128.28148	 18.74935
 -128.16661	 18.76619
 -128.05199	 18.78343
 -127.93764	 18.80108
 -127.82355	 18.81912
 -127.70973	 18.83756
 -127.59617	 18.85639
 -127.48288	 18.87561
 -127.36986	 18.89523
 -127.25710	 18.91523
 -127.14462	 18.93562
 -127.03241	 18.95640
 -126.92047	 18.97755
 -126.80881	 18.99909
 -126.69742	 19.02101
 -126.58631	 19.04330
 -126.47548	 19.06597
 -126.36492	 19.08902
 -126.25465	 19.11244
 -126.14467	 19.13623
 -126.03496	 19.16039
 -125.92555	 19.18492
 -125.81641	 19.20982
 -125.70757	 19.23509
 -125.59902	 19.26072
 -125.49075	 19.28671
 -125.38278	 19.31307
 -125.27510	 19.33979
 -125.16771	 19.36687
 -125.06061	 19.39431
 -124.95382	 19.42211
 -124.84731	 19.45027
 -124.74110	 19.47878
 -124.63519	 19.50765
 -124.52958	 19.53687
 -124.42426	 19.56644
 -124.31925	 19.59637
 -124.21453	 19.62664
 -124.11011	 19.65726
 -124.00599	 19.68823
 -123.90217	 19.71954
 -123.79865	 19.75119
 -123.69543	 19.78319
 -123.59252	 19.81552
 -123.48990	 19.84819
 -123.38759	 19.88120
 -123.28557	 19.91454
 -123.18386	 19.94821
 -123.08245	 19.98222
 -122.98134	 20.01655
 -122.88054	 20.05121
 -122.78004	 20.08619
 -122.67984	 20.12149
 -122.57994	 20.15712
 -122.48035	 20.19306
 -122.38107	 20.22932
 -122.28209	 20.26589
 -122.18341	 20.30277
 -122.08505	 20.33997
 -121.98699	 20.37747
 -121.88923	 20.41528
 -121.79179	 20.45339
 -121.69465	 20.49181
 -121.59783	 20.53052
 -121.50132	 20.56954
 -121.40512	 20.60885
 -121.30923	 20.64846
 -121.21365	 20.68837
 -121.11839	 20.72856
 -121.02345	 20.76905
 -120.92882	 20.80983
 -120.83451	 20.85090
 -120.74051	 20.89225
 -120.64684	 20.93390
 -120.55348	 20.97582
 -120.46045	 21.01803
 -120.36774	 21.06052
 -120.27535	 21.10330
 -120.18328	 21.14635
 -120.09154	 21.18968
 -120.00012	 21.23329
 -119.90903	 21.27718
 -119.81826	 21.32134
 -119.72782	 21.36577
 -119.63771	 21.41048
 -119.54792	 21.45547
 -119.45846	 21.50072
 -119.36933	 21.54624
 -119.28053	 21.59203
 -119.19205	 21.63809
 -119.10390	 21.68442
 -119.01609	 21.73101
 -118.92860	 21.77786
 -118.84144	 21.82497
 -118.75461	 21.87235
 -118.66811	 21.91999
 -118.58193	 21.96788
 -118.49609	 22.01603
 -118.41057	 22.06443
 -118.32539	 22.11309
 -118.24053	 22.16200
 -118.15600	 22.21116
 -118.07180	 22.26057
 -117.98793	 22.31022
 -117.90439	 22.36012
 -117.82118	 22.41026
 -117.73830	 22.46064
 -117.65574	 22.51127
 -117.57352	 22.56213
 -117.49162	 22.61323
 -117.41006	 22.66456
 -117.32882	 22.71612
 -117.24792	 22.76792
 -117.16734	 22.81995
 -117.08710	 22.87220
 -117.00719	 22.92468
 -116.92761	 22.97738
 -116.84836	 23.03031
 -116.76945	 23.08346
 -116.69086	 23.13683
 -116.61262	 23.19042
 -116.53471	 23.24422
 -116.45713	 23.29824
 -116.37989	 23.35248
 -116.30299	 23.40693
 -116.22642	 23.46159
 -116.15019	 23.51646
 -116.07430	 23.57154
 -115.99875	 23.62683
 -115.92354	 23.68233
 -115.84867	 23.73804
 -115.77414	 23.79395
 -115.69995	 23.85006
 -115.62610	 23.90638
 -115.55260	 23.96290
 -115.47944	 24.01962
 -115.40662	 24.07655
 -115.33414	 24.13367
 -115.26201	 24.19099
 -115.19022	 24.24850
 -115.11877	 24.30622
 -115.04767	 24.36413
 -114.97691	 24.42223
 -114.90650	 24.48053
 -114.83642	 24.53902
 -114.76670	 24.59769
 -114.69731	 24.65656
 -114.62827	 24.71562
 -114.55958	 24.77487
 -114.49122	 24.83430
 -114.42321	 24.89391
 -114.35554	 24.95371
 -114.28822	 25.01369
 -114.22123	 25.07386
 -114.15459	 25.13420
 -114.08829	 25.19472
 -114.02233	 25.25541
 -113.95672	 25.31628
 -113.89144	 25.37732
 -113.82651	 25.43854
 -113.76191	 25.49993
 -113.69766	 25.56148
 -113.63375	 25.62320
 -113.57018	 25.68509
 -113.50695	 25.74714
 -113.44407	 25.80935
 -113.38152	 25.87173
 -113.31931	 25.93427
 -113.25745	 25.99696
 -113.19593	 26.05981
 -113.13475	 26.12282
 -113.07392	 26.18598
 -113.01343	 26.24929
 -112.95328	 26.31276
 -112.89347	 26.37637
 -112.83401	 26.44014
 -112.77489	 26.50405
 -112.71612	 26.56811
 -112.65770	 26.63232
 -112.59962	 26.69667
 -112.54188	 26.76116
 -112.48449	 26.82580
 -112.42745	 26.89058
 -112.37076	 26.95550
 -112.31442	 27.02056
 -112.25842	 27.08575
 -112.20277	 27.15109
 -112.14747	 27.21656
 -112.09252	 27.28216
 -112.03792	 27.34791
 -111.98367	 27.41378
 -111.92976	 27.47979
 -111.87621	 27.54593
 -111.82301	 27.61220
 -111.77015	 27.67861
 -111.71764	 27.74514
 -111.66549	 27.81180
 -111.61368	 27.87858
 -111.56222	 27.94550
 -111.51111	 28.01254
 -111.46035	 28.07970
 -111.40994	 28.14699
 -111.35987	 28.21440
 -111.31015	 28.28193
 -111.26078	 28.34958
 -111.21176	 28.41735
 -111.16308	 28.48523
 -111.11475	 28.55324
 -111.06677	 28.62136
 -111.01913	 28.68959
 -110.97184	 28.75793
 -110.92489	 28.82639
 -110.87829	 28.89496
 -110.83203	 28.96363
 -110.78612	 29.03241
 -110.74055	 29.10130
 -110.69532	 29.17030
 -110.65044	 29.23939
 -110.60591	 29.30859
 -110.56172	 29.37789
 -110.51787	 29.44729
 -110.47437	 29.51679
 -110.43121	 29.58638
 -110.38839	 29.65607
 -110.34593	 29.72586
 -110.30380	 29.79574
 -110.26202	 29.86571
 -110.22059	 29.93577
 -110.17951	 30.00592
 -110.13876	 30.07616
 -110.09837	 30.14649
 -110.05832	 30.21690
 -110.01862	 30.28740
 -109.97927	 30.35798
 -109.94026	 30.42865
 -109.90161	 30.49940
 -109.86330	 30.57023
 -109.82534	 30.64114
 -109.78772	 30.71214
 -109.75046	 30.78321
 -109.71354	 30.85436
 -109.67698	 30.92559
 -109.64076	 30.99689
 -109.60490	 31.06827
 -109.56938	 31.13973
 -109.53421	 31.21125
 -109.49939	 31.28286
 -109.46492	 31.35453
 -109.43080	 31.42628
 -109.39703	 31.49810
 -109.36360	 31.56999
 -109.33053	 31.64194
 -109.29780	 31.71397
 -109.26542	 31.78606
 -109.23338	 31.85822
 -109.20170	 31.93045
 -109.17036	 32.00274
 -109.13936	 32.07509
 -109.10871	 32.14751
 -109.07841	 32.21999
 -109.04845	 32.29252
 -109.01884	 32.36512
 -108.98957	 32.43778
 -108.96064	 32.51049
 -108.93206	 32.58326
 -108.90382	 32.65608
 -108.87592	 32.72896
 -108.84837	 32.80189
 -108.82116	 32.87487
 -108.79429	 32.94790
 -108.76776	 33.02098
 -108.74158	 33.09410
 -108.71574	 33.16728
 -108.69024	 33.24049
 -108.66508	 33.31376
 -108.64026	 33.38706
 -108.61578	 33.46041
 -108.59165	 33.53379
 -108.56786	 33.60722
 -108.54441	 33.68069
 -108.52130	 33.75419
 -108.49854	 33.82773
 -108.47611	 33.90130
 -108.45404	 33.97491
 -108.43230	 34.04855
 -108.41091	 34.12222
 -108.38986	 34.19593
 -108.36915	 34.26966
 -108.34879	 34.34343
 -108.32878	 34.41722
 -108.30910	 34.49105
 -108.28977	 34.56489
 -108.27079	 34.63877
 -108.25215	 34.71267
 -108.23386	 34.78659
 -108.21591	 34.86054
 -108.19830	 34.93452
 -108.18104	 35.00851
 -108.16412	 35.08253
 -108.14755	 35.15656
 -108.13132	 35.23062
 -108.11544	 35.30470
 -108.09990	 35.37879
 -108.08470	 35.45291
 -108.06984	 35.52704
 -108.05533	 35.60119
 -108.04116	 35.67535
 -108.02734	 35.74953
 -108.01385	 35.82372
 -108.00071	 35.89792
 -107.98790	 35.97214
 -107.97544	 36.04636
 -107.96331	 36.12060
 -107.95153	 36.19485
 -107.94009	 36.26910
 -107.92898	 36.34336
 -107.91821	 36.41763
 -107.90778	 36.49190
 -107.89769	 36.56618
 -107.88793	 36.64046
 -107.87852	 36.71474
 -107.86943	 36.78903
 -107.86069	 36.86331
 -107.85228	 36.93759
 -107.84421	 37.01187
 -107.83647	 37.08615
 -107.82907	 37.16042
 -107.82200	 37.23468
 -107.81527	 37.30894
 -107.80888	 37.38319
 -107.80282	 37.45744
 -107.79709	 37.53167
 -107.79171	 37.60589
 -107.78665	 37.68010
 -107.78194	 37.75429
 -107.77756	 37.82847
 -107.77351	 37.90264
 -107.76981	 37.97679
 -107.76644	 38.05092
 -107.76340	 38.12504
 -107.76071	 38.19913
 -107.75835	 38.27321
 -107.75632	 38.34727
 -107.75464	 38.42130
 -107.75329	 38.49532
 -107.75228	 38.56931
 -107.75160	 38.64328
 -107.75127	 38.71722
 -107.75127	 38.79114
 -107.75161	 38.86503
 -107.75228	 38.93890
 -107.75329	 39.01274
 -107.75464	 39.08655
 -107.75632	 39.16034
 -107.75835	 39.23409
 -107.76070	 39.30782
 -107.76340	 39.38152
 -107.76642	 39.45518
 -107.76979	 39.52881
 -107.77348	 39.60241
 -107.77751	 39.67598
 -107.78188	 39.74951
 -107.78658	 39.82301
 -107.79161	 39.89648
 -107.79697	 39.96990
 -107.80266	 40.04329
 -107.80869	 40.11664
 -107.81504	 40.18995
 -107.82173	 40.26322
 -107.82875	 40.33645
 -107.83609	 40.40964
 -107.84377	 40.48278
 -107.85177	 40.55588
 -107.86010	 40.62894
 -107.86876	 40.70195
 -107.87775	 40.77491
 -107.88706	 40.84782
 -107.89670	 40.92069
 -107.90667	 40.99350
 -107.91697	 41.06627
 -107.92759	 41.13898
 -107.93854	 41.21163
 -107.94981	 41.28424
 -107.96142	 41.35678
 -107.97335	 41.42927
 -107.98560	 41.50171
 -107.99818	 41.57408
 -108.01109	 41.64639
 -108.02433	 41.71865
 -108.03789	 41.79084
 -108.05178	 41.86297
 -108.06599	 41.93504
 -108.08054	 42.00704
 -108.09541	 42.07898
 -108.11060	 42.15085
 -108.12613	 42.22266
 -108.14198	 42.29439
 -108.15816	 42.36606
 -108.17466	 42.43767
 -108.19150	 42.50920
 -108.20866	 42.58066
 -108.22615	 42.65205
 -108.24396	 42.72337
 -108.26210	 42.79461
 -108.28057	 42.86579
 -108.29936	 42.93689
 -108.31848	 43.00791
 -108.33793	 43.07886
 -108.35770	 43.14974
 -108.37779	 43.22053
 -108.39822	 43.29126
 -108.41896	 43.36190
 -108.44003	 43.43247
 -108.46142	 43.50295
 -108.48313	 43.57336
 -108.50517	 43.64368
 -108.52753	 43.71393
 -108.55021	 43.78409
 -108.57321	 43.85417
 -108.59653	 43.92416
 -108.62018	 43.99407
 -108.64414	 44.06390
 -108.66842	 44.13364
 -108.69301	 44.20329
 -108.71793	 44.27285
 -108.74316	 44.34233
 -108.76871	 44.41171
 -108.79458	 44.48100
 -108.82077	 44.55020
 -108.84727	 44.61931
 -108.87408	 44.68832
 -108.90122	 44.75724
 -108.92866	 44.82606
 -108.95643	 44.89478
 -108.98450	 44.96340
 -109.01290	 45.03193
 -109.04161	 45.10035
 -109.07063	 45.16867
 -109.09997	 45.23689
 -109.12962	 45.30501
 -109.15959	 45.37302
 -109.18987	 45.44093
 -109.22047	 45.50873
 -109.25139	 45.57642
 -109.28261	 45.64400
 -109.31416	 45.71148
 -109.34602	 45.77884
 -109.37819	 45.84609
 -109.41068	 45.91324
 -109.44348	 45.98027
 -109.47660	 46.04718
 -109.51004	 46.11398
 -109.54379	 46.18067
 -109.57785	 46.24724
 -109.61223	 46.31370
 -109.64693	 46.38004
 -109.68193	 46.44626
 -109.71726	 46.51237
 -109.75289	 46.57835
 -109.78884	 46.64422
 -109.82510	 46.70997
 -109.86168	 46.77559
 -109.89857	 46.84110
 -109.93577	 46.90648
 -109.97328	 46.97174
 -110.01110	 47.03688
 -110.04923	 47.10189
 -110.08767	 47.16678
 -110.12643	 47.23155
 -110.16549	 47.29619
 -110.20485	 47.36070
 -110.24453	 47.42508
 -110.28451	 47.48934
 -110.32480	 47.55346
 -110.36540	 47.61746
 -110.40630	 47.68133
 -110.44750	 47.74506
 -110.48901	 47.80866
 -110.53083	 47.87213
 -110.57295	 47.93546
 -110.61537	 47.99866
 -110.65809	 48.06172
 -110.70112	 48.12464
 -110.74445	 48.18742
 -110.78808	 48.25007
 -110.83201	 48.31257
 -110.87624	 48.37493
 -110.92078	 48.43715
 -110.96561	 48.49922
 -111.01075	 48.56115
 -111.05618	 48.62293
 -111.10192	 48.68457
 -111.14796	 48.74606
 -111.19430	 48.80740
 -111.24094	 48.86858
 -111.28788	 48.92962
 -111.33512	 48.99051
 -111.38266	 49.05124
 -111.43050	 49.11182
 -111.47864	 49.17224
 -111.52708	 49.23251
 -111.57582	 49.29262
 -111.62487	 49.35257
 -111.67421	 49.41237
 -111.72385	 49.47201
 -111.77379	 49.53148
 -111.82403	 49.59080
 -111.87457	 49.64996
 -111.92541	 49.70895
 -111.97655	 49.76779
 -112.02799	 49.82646
 -112.07972	 49.88497
 -112.13176	 49.94331
 -112.18409	 50.00149
 -112.23671	 50.05950
 -112.28964	 50.11735
 -112.34286	 50.17503
 -112.39637	 50.23254
 -112.45018	 50.28988
 -112.50429	 50.34706
 -112.55868	 50.40407
 -112.61337	 50.46091
 -112.66836	 50.51757
 -112.72363	 50.57407
 -112.77920	 50.63039
 -112.83506	 50.68654
 -112.89121	 50.74251
 -112.94764	 50.79831
 -113.00437	 50.85394
 -113.06138	 50.90939
 -113.11869	 50.96466
 -113.17628	 51.01975
 -113.23415	 51.07466
 -113.29232	 51.12939
 -113.35076	 51.18394
 -113.40950	 51.23831
 -113.46852	 51.29249
 -113.52782	 51.34649
 -113.58741	 51.40030
 -113.64728	 51.45393
 -113.70744	 51.50736
 -113.76788	 51.56061
 -113.82860	 51.61367
 -113.88961	 51.66654
 -113.95090	 51.71921
 -114.01247	 51.77169
 -114.07433	 51.82398
 -114.13647	 51.87607
 -114.19889	 51.92796
 -114.26159	 51.97965
 -114.32458	 52.03115
 -114.38785	 52.08245
 -114.45140	 52.13354
 -114.51523	 52.18444
 -114.57934	 52.23513
 -114.64374	 52.28562
 -114.70842	 52.33591
 -114.77338	 52.38599
 -114.83862	 52.43587
 -114.90414	 52.48553
 -114.96994	 52.53500
 -115.03603	 52.58425
 -115.10239	 52.63330
 -115.16903	 52.68214
 -115.23595	 52.73077
 -115.30316	 52.77919
 -115.37063	 52.82739
 -115.43839	 52.87539
 -115.50643	 52.92317
 -115.57474	 52.97075
 -115.64332	 53.01811
 -115.71219	 53.06525
 -115.78132	 53.11218
 -115.85074	 53.15890
 -115.92042	 53.20539
 -115.99038	 53.25168
 -116.06061	 53.29774
 -116.13111	 53.34359
 -116.20188	 53.38922
 -116.27292	 53.43462
 -116.34423	 53.47981
 -116.41581	 53.52477
 -116.48766	 53.56952
 -116.55977	 53.61403
 -116.63215	 53.65833
 -116.70480	 53.70239
 -116.77771	 53.74623
 -116.85089	 53.78985
 -116.92433	 53.83323
 -116.99803	 53.87638
 -117.07200	 53.91931
 -117.14623	 53.96200
 -117.22073	 54.00445
 -117.29548	 54.04667
 -117.37050	 54.08866
 -117.44578	 54.13041
 -117.52132	 54.17192
 -117.59712	 54.21319
 -117.67319	 54.25422
 -117.74951	 54.29501
 -117.82609	 54.33555
 -117.90294	 54.37586
 -117.98004	 54.41591
 -118.05741	 54.45573
 -118.13503	 54.49529
 -118.21291	 54.53461
 -118.29105	 54.57367
 -118.36945	 54.61249
 -118.44811	 54.65106
 -118.52703	 54.68938
 -118.60621	 54.72744
 -118.68564	 54.76525
 -118.76533	 54.80281
 -118.84528	 54.84011
 -118.92548	 54.87716
 -119.00594	 54.91395
 -119.08666	 54.95048
 -119.16763	 54.98676
 -119.24886	 55.02278
 -119.33033	 55.05854
 -119.41207	 55.09404
 -119.49405	 55.12928
 -119.57629	 55.16426
 -119.65878	 55.19898
 -119.74152	 55.23344
 -119.82451	 55.26764
 -119.90775	 55.30157
 -119.99123	 55.33524
 -120.07497	 55.36864
 -120.15895	 55.40178
 -120.24318	 55.43465
 -120.32765	 55.46725
 -120.41236	 55.49959
 -120.49732	 55.53165
 -120.58252	 55.56345
 -120.66797	 55.59497
 -120.75365	 55.62623
 -120.83958	 55.65721
 -120.92574	 55.68791
 -121.01214	 55.71834
 -121.09878	 55.74850
 -121.18566	 55.77837
 -121.27278	 55.80797
 -121.36013	 55.83729
 -121.44771	 55.86633
 -121.53554	 55.89508
 -121.62359	 55.92355
 -121.71188	 55.95174
 -121.80041	 55.97964
 -121.88916	 56.00725
 -121.97815	 56.03457
 -122.06737	 56.06160
 -122.15683	 56.08834
 -122.24651	 56.11479
 -122.33643	 56.14095
 -122.42658	 56.16681
 -122.51696	 56.19237
 -122.60757	 56.21764
 -122.69841	 56.24261
 -122.78947	 56.26728
 -122.88077	 56.29165
 -122.97230	 56.31572
 -123.06406	 56.33948
 -123.15604	 56.36295
 -123.24825	 56.38611
 -123.34069	 56.40896
 -123.43335	 56.43151
 -123.52625	 56.45376
 -123.61936	 56.47570
 -123.71271	 56.49733
 -123.80627	 56.51865
 -123.90006	 56.53966
 -123.99408	 56.56037
 -124.08831	 56.58076
 -124.18277	 56.60085
 -124.27745	 56.62062
 -124.37235	 56.64008
 -124.46746	 56.65923
 -124.56280	 56.67806
 -124.65835	 56.69658
 -124.75411	 56.71479
 -124.85010	 56.73268
 -124.94629	 56.75025
 -125.04270	 56.76751
 -125.13932	 56.78445
 -125.23615	 56.80107
 -125.33319	 56.81737
 -125.43044	 56.83334
 -125.52790	 56.84900
 -125.62557	 56.86434
 -125.72344	 56.87935
 -125.82151	 56.89403
 -125.91979	 56.90839
 -126.01828	 56.92242
 -126.11696	 56.93612
 -126.21585	 56.94949
 -126.31494	 56.96253
 -126.41423	 56.97524
 -126.51371	 56.98761
 -126.61340	 56.99965
 -126.71328	 57.01135
 -126.81336	 57.02272
 -126.91364	 57.03374
 -127.01411	 57.04442
 -127.11478	 57.05476
 -127.21564	 57.06476
 -127.31670	 57.07441
 -127.41795	 57.08372
 -127.51939	 57.09268
 -127.62103	 57.10129
 -127.72285	 57.10955
 -127.82487	 57.11745
 -127.92708	 57.12501
 -128.02948	 57.13222
 -128.13207	 57.13907
 -128.23485	 57.14556
 -128.33782	 57.15170
 -128.44097	 57.15748
 -128.54432	 57.16291
 -128.64785	 57.16797
 -128.75156	 57.17268
 -128.85546	 57.17702
 -128.95955	 57.18101
 -129.06382	 57.18463
 -129.16827	 57.18790
 -129.27290	 57.19079
 -129.37771	 57.19333
 -129.48271	 57.19550
 -129.58788	 57.19731
 -129.69323	 57.19875
 -129.79875	 57.19982
 -129.90446	 57.20053
 -130.01033	 57.20087
 -130.11638	 57.20084
 -130.22260	 57.20045
 -130.32899	 57.19968
 -130.43555	 57.19854
 -130.54228	 57.19703
 -130.64918	 57.19515
 -130.75624	 57.19290
 -130.86347	 57.19027
 -130.97085	 57.18727
 -131.07841	 57.18388
 -131.18612	 57.18013
 -131.29399	 57.17599
 -131.40202	 57.17147
 -131.51020	 57.16657
 -131.61854	 57.16129
 -131.72704	 57.15563
 -131.83569	 57.14958
 -131.94449	 57.14314
 -132.05344	 57.13631
 -132.16255	 57.12910
 -132.27180	 57.12149
 -132.38120	 57.11349
 -132.49075	 57.10510
 -132.60044	 57.09631
 -132.71028	 57.08712
 -132.82027	 57.07754
 -132.93039	 57.06755
 -133.04067	 57.05717
 -133.15108	 57.04638
 -133.26163	 57.03518
 -133.37233	 57.02359
 -133.48316	 57.01158
 -133.59414	 56.99917
 -133.70525	 56.98635
 -133.81650	 56.97311
 -133.92789	 56.95947
 -134.03941	 56.94541
 -134.15107	 56.93094
 -134.26286	 56.91606
 -134.37478	 56.90076
 -134.48684	 56.88505
 -134.59902	 56.86892
 -134.71134	 56.85237
 -134.82379	 56.83541
 -134.93636	 56.81803
 -135.04906	 56.80022
 -135.16189	 56.78200
 -135.27484	 56.76336
 -135.38792	 56.74430
 -135.50111	 56.72481
 -135.61443	 56.70491
 -135.72786	 56.68458
 -135.84141	 56.66383
 -135.95508	 56.64266
 -136.06887	 56.62106
 -136.18276	 56.59903
 -136.29677	 56.57658
 -136.41088	 56.55371
 -136.52511	 56.53040
 -136.63944	 56.50667
 -136.75387	 56.48251
 -136.86841	 56.45791
 -136.98305	 56.43289
 -137.09779	 56.40743
 -137.21262	 56.38154
 -137.32756	 56.35522
 -137.44258	 56.32846
 -137.55771	 56.30126
 -137.67292	 56.27362
 -137.78822	 56.24554
 -137.90361	 56.21702
 -138.01909	 56.18805
 -138.13465	 56.15864
 -138.25030	 56.12879
 -138.36603	 56.09848
 -138.48185	 56.06773
 -138.59774	 56.03652
 -138.71371	 56.00487
 -138.82976	 55.97276
 -138.94588	 55.94019
 -139.06208	 55.90717
 -139.17835	 55.87368
 -139.29470	 55.83974
 -139.41112	 55.80534
 -139.52760	 55.77047
 -139.64416	 55.73514
 -139.76078	 55.69935
 -139.87747	 55.66308
 -139.99423	 55.62636
 -140.11105	 55.58916
 -140.22793	 55.55149
 -140.34487	 55.51336
 -140.46188	 55.47475
 -140.57894	 55.43567
 -140.69606	 55.39612
 -140.81324	 55.35610
 -140.93047	 55.31560
 -141.04776	 55.27463
 -141.16510	 55.23318
 -141.28249	 55.19126
 -141.39993	 55.14887
 -141.51741	 55.10599
 -141.63494	 55.06264
 -141.75252	 55.01882
 -141.87014	 54.97451
 -141.98779	 54.92973
 -142.10549	 54.88447
 -142.22322	 54.83873
 -142.34099	 54.79252
 -142.45879	 54.74582
 -142.57662	 54.69864
 -142.69447	 54.65098
 -142.81236	 54.60284
 -142.93027	 54.55421
 -143.04820	 54.50510
 -143.16615	 54.45551
 -143.28412	 54.40543
 -143.40210	 54.35486
 -143.52009	 54.30381
 -143.63810	 54.25227
 -143.75612	 54.20024
 -143.87414	 54.14771
 -143.99217	 54.09470
 -144.11020	 54.04119
 -144.22823	 53.98718
 -144.34625	 53.93268
 -144.46428	 53.87768
 -144.58230	 53.82218
 -144.70031	 53.76618
 -144.81831	 53.70967
 -144.93629	 53.65266
 -145.05427	 53.59515
 -145.17223	 53.53712
 -145.29017	 53.47859
 -145.40809	 53.41955
 -145.52599	 53.35999
 -145.64386	 53.29992
 -145.76172	 53.23934
 -145.87954	 53.17824
 -145.99734	 53.11662
 -146.11511	 53.05449
 -146.23285	 52.99184
 -146.35055	 52.92866
 -146.46822	 52.86496
 -146.58586	 52.80075
 -146.70345	 52.73600
 -146.82101	 52.67074
 -146.93853	 52.60495
 -147.05600	 52.53864
 -147.17343	 52.47180
 -147.29081	 52.40444
 -147.40814	 52.33655
 -147.52542	 52.26814
 -147.64265	 52.19920
 -147.75983	 52.12974
 -147.87695	 52.05975
 -147.99401	 51.98923
 -148.11100	 51.91819
 -148.22794	 51.84662
 -148.34481	 51.77453
 -148.46161	 51.70191
 -148.57834	 51.62876
 -148.69500	 51.55509
 -148.81158	 51.48089
 -148.92809	 51.40616
 -149.04451	 51.33090
 -149.16085	 51.25512
 -149.27710	 51.17881
 -149.39327	 51.10197
 -149.50934	 51.02460
 -149.62531	 50.94670
 -149.74119	 50.86827
 -149.85697	 50.78931
 -149.97264	 50.70982
 -150.08821	 50.62979
 -150.20367	 50.54923
 -150.31901	 50.46813
 -150.43424	 50.38650
 -150.54935	 50.30433
 -150.66434	 50.22162
 -150.77921	 50.13837
 -150.89395	 50.05458
 -151.00856	 49.97024
 -151.12303	 49.88537
 -151.23737	 49.79994
 -151.35158	 49.71397
 -151.46564	 49.62746
 -151.57957	 49.54039
 -151.69334	 49.45277
 -151.80697	 49.36461
 -151.92045	 49.27589
 -152.03377	 49.18661
 -152.14694	 49.09678
 -152.25996	 49.00640
 -152.37281	 48.91546
 -152.48550	 48.82397
 -152.59803	 48.73191
 -152.71039	 48.63930
 -152.82259	 48.54613
 -152.93461	 48.45241
 -153.04646	 48.35812
 -153.15813	 48.26327
 -153.26963	 48.16787
 -153.38094	 48.07191
 -153.49208	 47.97539
 -153.60303	 47.87831
 -153.71379	 47.78067
 -153.82436	 47.68247
 -153.93474	 47.58372
 -154.04493	 47.48441
 -154.15491	 47.38454
 -154.26470	 47.28412
 -154.37429	 47.18315
 -154.48367	 47.08162
 -154.59284	 46.97953
 -154.70180	 46.87689
 -154.81054	 46.77370
 -154.91907	 46.66996
 -155.02738	 46.56566
 -155.13546	 46.46082
 -155.24331	 46.35542
 -155.35093	 46.24947
 -155.45832	 46.14297
 -155.56547	 46.03592
 -155.67238	 45.92832
 -155.77904	 45.82017
 -155.88545	 45.71147
 -155.99161	 45.60222
 -156.09751	 45.49242
 -156.20315	 45.38207
 -156.30853	 45.27117
 -156.41363	 45.15972
 -156.51847	 45.04771
 -156.62303	 44.93516
 -156.72731	 44.82205
 -156.83131	 44.70838
 -156.93501	 44.59417
 -157.03843	 44.47940
 -157.14155	 44.36407
 -157.24438	 44.24819
 -157.34690	 44.13175
 -157.44912	 44.01475
 -157.55103	 43.89719
 -157.65263	 43.77908
 -157.75391	 43.66040
 -157.85487	 43.54117
 -157.95551	 43.42138
 -158.05583	 43.30102
 -158.15582	 43.18011
 -158.25548	 43.05864
 -158.35480	 42.93660
 -158.45379	 42.81401
 -158.55244	 42.69085
 -158.65075	 42.56713
 -158.74871	 42.44286
 -158.84633	 42.31803
 -158.94360	 42.19264
 -159.04052	 42.06669
 -159.13708	 41.94019
 -159.23328	 41.81313
 -159.32912	 41.68552
 -159.42460	 41.55736
 -159.51972	 41.42865
 -159.61446	 41.29939
 -159.70884	 41.16958
 -159.80284	 41.03923
 -159.89646	 40.90833
 -159.98970	 40.77689
 -160.08255	 40.64491
 -160.17502	 40.51240
 -160.26710	 40.37935
 -160.35878	 40.24576
 -160.45007	 40.11164
 -160.54095	 39.97699
 -160.63143	 39.84181
 -160.72149	 39.70610
 -160.81114	 39.56987
 -160.90038	 39.43311
 -160.98919	 39.29583
 -161.07757	 39.15803
 -161.16553	 39.01971
 -161.25304	 38.88087
 -161.34012	 38.74151
 -161.42676	 38.60163
 -161.51294	 38.46124
 -161.59867	 38.32034
 -161.68395	 38.17892
 -161.76876	 38.03698
 -161.85310	 37.89454
 -161.93697	 37.75158
 -162.02037	 37.60812
 -162.10328	 37.46414
 -162.18571	 37.31965
 -162.26765	 37.17466
 -162.34910	 37.02915
 -162.43005	 36.88314
 -162.51049	 36.73662
 -162.59043	 36.58960
 -162.66986	 36.44207
 -162.74878	 36.29404
 -162.82718	 36.14550
 -162.90505	 35.99646
 -162.98241	 35.84691
 -163.05923	 35.69687
 -163.13553	 35.54633
 -163.21129	 35.39529
 -163.28651	 35.24375
 -163.36119	 35.09172
 -163.43533	 34.93919
 -163.50892	 34.78617
 -163.58196	 34.63267
 -163.65445	 34.47867
 -163.72639	 34.32419
 -163.79776	 34.16923
 -163.86858	 34.01379
 -163.93884	 33.85787
 -164.00853	 33.70148
 -164.07765	 33.54461
 -164.14620	 33.38728
 -164.21418	 33.22948
 -164.28159	 33.07122
 -164.34841	 32.91251
 -164.41465	 32.75333
 -164.48031	 32.59371
 -164.54538	 32.43363
 -164.60986	 32.27312
 -164.67374	 32.11216
 -164.73703	 31.95076
 -164.79971	 31.78893
 -164.86179	 31.62667
 -164.92326	 31.46399
 -164.98412	 31.30088
 -165.04436	 31.13735
 -165.10398	 30.97340
 -165.16297	 30.80905
 -165.22134	 30.64428
 -165.27907	 30.47911
 -165.33617	 30.31354
 -165.39262	 30.14756
 -165.44843	 29.98120
 -165.50358	 29.81443
 -165.55807	 29.64728
 -165.61191	 29.47975
 -165.66508	 29.31183
 -165.71758	 29.14352
 -165.76940	 28.97484
 -165.82054	 28.80579
 -165.87100	 28.63636
 -165.92077	 28.46656
 -165.96984	 28.29640
 -166.01822	 28.12586
 -166.06589	 27.95497
 -166.11286	 27.78371
 -166.15912	 27.61210
 -166.20466	 27.44013
 -166.24948	 27.26781
 -166.29358	 27.09514
 -166.33696	 26.92212
 -166.37961	 26.74876
 -166.42152	 26.57505
 -166.46271	 26.40101
 -166.50315	 26.22663
 -166.54286	 26.05192
 -166.58183	 25.87687
 -166.62005	 25.70150
 -166.65753	 25.52581
 -166.69426	 25.34980
 -166.73025	 25.17347
 -166.76548	 24.99684
 -166.79996	 24.81989
 -166.83369	 24.64265
 -166.86667	 24.46510
 -166.89888	 24.28726
 -166.93035	 24.10913
 -166.96105	 23.93072
 -166.99099	 23.75203
 -167.02018	 23.57307
 -167.04860	 23.39384
 -167.07625	 23.21434
 -167.10314	 23.03459
 -167.12926	 22.85458
 -167.15461	 22.67433
 -167.17919	 22.49384
 -167.20300	 22.31311
 -167.22603	 22.13215
 -167.24828	 21.95097
 -167.26976	 21.76956
 -167.29045	 21.58795
 -167.31035	 21.40613
 -167.32946	 21.22410
 -167.34779	 21.04188
 -167.36532	 20.85947
 -167.38205	 20.67688
 -167.39798	 20.49411
 -167.41310	 20.31116
 -167.42742	 20.12804
 -167.44093	 19.94476
 -167.45362	 19.76132
 -167.46550	 19.57773
 -167.47655	 19.39399
 -167.48678	 19.21011
 -167.49618	 19.02609
 -167.50475	 18.84193
 -167.51249	 18.65765
 -167.51938	 18.47324
 -167.52544	 18.28872
 -167.53065	 18.10408
 -167.53502	 17.91932
 -167.53853	 17.73447
 -167.54120	 17.54951
 -167.54301	 17.36445
 -167.54396	 17.17930
 -167.54405	 16.99406
 -167.54329	 16.80874
 -167.54166	 16.62334
 -167.53918	 16.43786
 -167.53582	 16.25231
 -167.53161	 16.06670
 -167.52653	 15.88102
 -167.52058	 15.69529
 -167.51377	 15.50950
 -167.50609	 15.32367
 -167.49754	 15.13779
 -167.48813	 14.95187
 -167.47786	 14.76592
 -167.46672	 14.57994
 -167.45472	 14.39394
 -167.44186	 14.20792
 -167.42813	 14.02189
 -167.41355	 13.83585
 -167.39811	 13.64981
 -167.38180	 13.46377
 -167.36465	 13.27775
 -167.34663	 13.09174
 -167.32776	 12.90575
 -167.30804	 12.71980
 -167.28746	 12.53388
 -167.26604	 12.34800
 -167.24376	 12.16216
 -167.22063	 11.97639
 -167.19666	 11.79067
 -167.17183	 11.60502
 -167.14616	 11.41945
 -167.11964	 11.23395
 -167.09228	 11.04855
 -167.06406	 10.86324
 -167.03500	 10.67803
 -167.00510	 10.49293
 -166.97434	 10.30795
 -166.94274	 10.12309
 -166.91029	  9.93835
 -166.87699	  9.75375
 -166.84284	  9.56930
 -166.80785	  9.38499
 -166.77200	  9.20084
 -166.73530	  9.01685
 -166.69775	  8.83303
 -166.65935	  8.64938
 -166.62009	  8.46591
 -166.57998	  8.28263
 -166.53901	  8.09954
 -166.49719	  7.91664
 -166.45451	  7.73395
 -166.41097	  7.55147
 -166.36658	  7.36920
 -166.32133	  7.18715
 -166.27522	  7.00533
 -166.22825	  6.82373
 -166.18043	  6.64237
 -166.13175	  6.46124
 -166.08222	  6.28036
 -166.03183	  6.09972
 -165.98060	  5.91933
 -165.92851	  5.73920
 -165.87557	  5.55933
 -165.82178	  5.37973
 -165.76716	  5.20039
 -165.71169	  5.02133
 -165.65538	  4.84254
 -165.59823	  4.66403
 -165.54026	  4.48581
 -165.48145	  4.30788
 -165.42182	  4.13024
 -165.36137	  3.95290
 -165.30010	  3.77587
 -165.23802	  3.59914
 -165.17513	  3.42273
 -165.11143	  3.24663
 -165.04693	  3.07085
 -164.98164	  2.89541
 -164.91555	  2.72029
 -164.84867	  2.54551
 -164.78101	  2.37108
 -164.71257	  2.19700
 -164.64335	  2.02327
 -164.57335	  1.84990
 -164.50259	  1.67689
 -164.43106	  1.50426
 -164.35877	  1.33200
 -164.28572	  1.16013
 -164.21191	  0.98864
 -164.13735	  0.81756
 -164.06204	  0.64687
 -163.98599	  0.47659
 -163.90919	  0.30672
 -163.83165	  0.13727
 -163.75337	 -0.03176
 -163.67436	 -0.20035
 -163.59461	 -0.36851
 -163.51413	 -0.53623
 -163.43292	 -0.70350
 -163.35098	 -0.87031
 -163.26832	 -1.03667
 -163.18494	 -1.20256
 -163.10084	 -1.36799
 -163.01602	 -1.53294
 -162.93048	 -1.69741
 -162.84423	 -1.86139
 -162.75727	 -2.02489
 -162.66959	 -2.18790
 -162.58121	 -2.35040
 -162.49213	 -2.51241
 -162.40234	 -2.67391
 -162.31185	 -2.83490
 -162.22067	 -2.99538
 -162.12879	 -3.15534
 -162.03622	 -3.31479
 -161.94296	 -3.47371
 -161.84902	 -3.63210
 -161.75440	 -3.78997
 -161.65910	 -3.94730
 -161.56313	 -4.10411
 -161.46649	 -4.26037
 -161.36919	 -4.41610
 -161.27122	 -4.57128
 -161.17260	 -4.72592
 -161.07333	 -4.88002
 -160.97342	 -5.03357
 -160.87286	 -5.18657
 -160.77167	 -5.33901
 -160.66985	 -5.49091
 -160.56741	 -5.64224
 -160.46434	 -5.79302
 -160.36067	 -5.94323
 -160.25638	 -6.09288
 -160.15149	 -6.24197
 -160.04601	 -6.39048
 -159.93993	 -6.53843
 -159.83327	 -6.68580
 -159.72603	 -6.83259
 -159.61822	 -6.97880
 -159.50984	 -7.12443
 -159.40089	 -7.26948
 -159.29139	 -7.41394
 -159.18133	 -7.55780
 -159.07073	 -7.70107
 -158.95959	 -7.84374
 -158.84791	 -7.98581
 -158.73570	 -8.12727
 -158.62296	 -8.26812
 -158.50970	 -8.40836
 -158.39593	 -8.54798
 -158.28164	 -8.68698
 -158.16684	 -8.82536
 -158.05154	 -8.96311
 -157.93574	 -9.10023
 -157.81944	 -9.23672
 -157.70265	 -9.37257
 -157.58538	 -9.50777
 -157.46762	 -9.64233
 -157.34937	 -9.77624
 -157.23066	 -9.90950
 -157.11146	 -10.04211
 -156.99180	 -10.17405
 -156.87167	 -10.30534
 -156.75108	 -10.43597
 -156.63003	 -10.56593
 -156.50853	 -10.69522
 -156.38657	 -10.82384
 -156.26416	 -10.95180
 -156.14131	 -11.07908
 -156.01801	 -11.20568
 -155.89428	 -11.33162
 -155.77011	 -11.45687
 -155.64552	 -11.58145
 -155.52049	 -11.70536
 -155.39505	 -11.82858
 -155.26919	 -11.95113
 -155.14291	 -12.07300
 -155.01623	 -12.19419
 -154.88915	 -12.31470
 -154.76166	 -12.43454
 -154.63378	 -12.55370
 -154.50551	 -12.67218
 -154.37686	 -12.78998
 -154.24783	 -12.90711
 -154.11843	 -13.02356
 -153.98866	 -13.13933
 -153.85853	 -13.25443
 -153.72804	 -13.36885
 -153.59720	 -13.48259
 -153.46601	 -13.59566
 -153.33448	 -13.70806
 -153.20262	 -13.81978
 -153.07043	 -13.93082
 -152.93791	 -14.04118
 -152.80508	 -14.15087
 -152.67194	 -14.25988
 -152.53849	 -14.36822
 -152.40473	 -14.47587
 -152.27068	 -14.58285
 -152.13634	 -14.68914
 -152.00172	 -14.79475
 -151.86681	 -14.89968
 -151.73163	 -15.00393
 -151.59617	 -15.10749
 -151.46045	 -15.21037
 -151.32447	 -15.31256
 -151.18823	 -15.41406
 -151.05174	 -15.51487
 -150.91499	 -15.61499
 -150.77801	 -15.71442
 -150.64079	 -15.81315
 -150.50333	 -15.91119
 -150.36563	 -16.00853
 -150.22771	 -16.10518
 -150.08957	 -16.20112
 -149.95121	 -16.29637
 -149.81263	 -16.39092
 -149.67383	 -16.48476
 -149.53483	 -16.57791
 -149.39562	 -16.67035
 -149.25621	 -16.76209
 -149.11660	 -16.85313
 -148.97679	 -16.94347
 -148.83679	 -17.03310
 -148.69660	 -17.12203
 -148.55623	 -17.21026
 -148.41567	 -17.29779
 -148.27493	 -17.38462
 -148.13402	 -17.47075
 -147.99294	 -17.55618
 -147.85169	 -17.64091
 -147.71027	 -17.72495
 -147.56870	 -17.80829
 -147.42696	 -17.89094
 -147.28507	 -17.97289
 -147.14304	 -18.05416
 -147.00085	 -18.13474
 -146.85853	 -18.21463
 -146.71606	 -18.29384
 -146.57346	 -18.37236
 -146.43074	 -18.45021
 -146.28788	 -18.52737
 -146.14491	 -18.60386
 -146.00181	 -18.67967
 -145.85861	 -18.75481
 -145.71529	 -18.82927
 -145.57187	 -18.90307
 -145.42835	 -18.97619
 -145.28474	 -19.04865
 -145.14103	 -19.12044
 -144.99724	 -19.19157
 -144.85336	 -19.26203
 -144.70941	 -19.33183
 -144.56538	 -19.40097
 -144.42128	 -19.46945
 -144.27712	 -19.53726
 -144.13289	 -19.60442
 -143.98861	 -19.67092
 -143.84428	 -19.73676
 -143.69990	 -19.80195
 -143.55547	 -19.86648
 -143.41100	 -19.93035
 -143.26649	 -19.99356
 -143.12196	 -20.05612
 -142.97739	 -20.11802
 -142.83279	 -20.17926
 -142.68817	 -20.23985
 -142.54353	 -20.29978
 -142.39888	 -20.35906
 -142.25421	 -20.41768
 -142.10954	 -20.47565
 -141.96485	 -20.53296
 -141.82016	 -20.58962
 -141.67547	 -20.64563
 -141.53078	 -20.70098
 -141.38610	 -20.75568
 -141.24142	 -20.80972
 -141.09675	 -20.86312
 -140.95209	 -20.91587
 -140.80745	 -20.96797
 -140.66282	 -21.01943
 -140.51821	 -21.07023
 -140.37363	 -21.12040
 -140.22906	 -21.16992
 -140.08453	 -21.21880
 -139.94002	 -21.26705
 -139.79554	 -21.31466
 -139.65109	 -21.36163
 -139.50669	 -21.40798
 -139.36232	 -21.45369
 -139.21799	 -21.49878
 -139.07370	 -21.54324
 -138.92946	 -21.58708
 -138.78527	 -21.63031
 -138.64113	 -21.67291
 -138.49705	 -21.71490
 -138.35302	 -21.75628
 -138.20905	 -21.79705
 -138.06515	 -21.83722
 -137.92131	 -21.87678
 -137.77754	 -21.91574
 -137.63385	 -21.95410
 -137.49022	 -21.99186
 -137.34668	 -22.02902
 -137.20322	 -22.06559
 -137.05985	 -22.10157
 -136.91656	 -22.13697
 -136.77336	 -22.17177
 -136.63026	 -22.20599
 -136.48725	 -22.23962
 -136.34434	 -22.27267
 -136.20154	 -22.30514
 -136.05884	 -22.33703
 -135.91626	 -22.36835
 -135.77378	 -22.39908
 -135.63142	 -22.42924
 -135.48918	 -22.45882
 -135.34706	 -22.48783
 -135.20506	 -22.51627
 -135.06319	 -22.54413
 -134.92144	 -22.57143
 -134.77983	 -22.59815
 -134.63835	 -22.62430
 -134.49701	 -22.64989
 -134.35580	 -22.67491
 -134.21474	 -22.69936
 -134.07381	 -22.72325
 -133.93303	 -22.74658
 -133.79240	 -22.76934
 -133.65192	 -22.79154
 -133.51159	 -22.81318
 -133.37140	 -22.83426
 -133.23138	 -22.85479
 -133.09150	 -22.87476
 -132.95179	 -22.89417
 -132.81223	 -22.91303
 -132.67283	 -22.93134
 -132.53360	 -22.94911
 -132.39452	 -22.96633
 -132.25562	 -22.98300
 -132.11687	 -22.99913
 -131.97830	 -23.01472
 -131.83989	 -23.02977
 -131.70166	 -23.04428
 -131.56359	 -23.05827
 -131.42570	 -23.07172
 -131.28799	 -23.08464
 -131.15045	 -23.09704
 -131.01309	 -23.10891
 -130.87591	 -23.12026
 -130.73891	 -23.13110
 -130.60209	 -23.14142
 -130.46546	 -23.15123
 -130.32902	 -23.16052
 -130.19276	 -23.16931
 -130.05670	 -23.17759
 -129.92083	 -23.18537
 -129.78515	 -23.19265
 -129.64967	 -23.19943
 -129.51438	 -23.20571
 -129.37930	 -23.21150
 -129.24442	 -23.21680
 -129.10975	 -23.22160
 -128.97528	 -23.22592
 -128.84102	 -23.22975
 -128.70697	 -23.23310
 -128.57313	 -23.23597
 -128.43951	 -23.23835
 -128.30611	 -23.24025
 -128.17292	 -23.24168
 -128.03996	 -23.24262
 -127.90722	 -23.24310
 -127.77471	 -23.24309
 -127.64242	 -23.24262
 -127.51036	 -23.24167
 -127.37853	 -23.24026
 -127.24694	 -23.23837
 -127.11557	 -23.23602
 -126.98445	 -23.23320
 -126.85356	 -23.22991
 -126.72291	 -23.22616
 -126.59250	 -23.22195
 -126.46233	 -23.21727
 -126.33240	 -23.21213
 -126.20272	 -23.20654
 -126.07328	 -23.20048
 -125.94409	 -23.19397
 -125.81514	 -23.18701
 -125.68644	 -23.17959
 -125.55800	 -23.17172
 -125.42979	 -23.16341
 -125.30184	 -23.15464
 -125.17414	 -23.14543
 -125.04670	 -23.13577
 -124.91950	 -23.12567
 -124.79256	 -23.11514
 -124.66587	 -23.10416
 -124.53943	 -23.09275
 -124.41326	 -23.08090
 -124.28733	 -23.06863
 -124.16167	 -23.05593
 -124.03626	 -23.04280
 -123.91111	 -23.02924
 -123.78622	 -23.01527
 -123.66159	 -23.00087
 -123.53722	 -22.98606
 -123.41311	 -22.97084
 -123.28927	 -22.95520
 -123.16569	 -22.93915
 -123.04237	 -22.92270
 -122.91933	 -22.90584
 -122.79655	 -22.88858
 -122.67404	 -22.87091
 -122.55180	 -22.85285
 -122.42983	 -22.83439
 -122.30813	 -22.81553
 -122.18671	 -22.79629
 -122.06557	 -22.77665
 -121.94470	 -22.75662
 -121.82411	 -22.73620
 -121.70380	 -22.71540
 -121.58377	 -22.69422
 -121.46403	 -22.67265
 -121.34457	 -22.65070
 -121.22539	 -22.62837
 -121.10650	 -22.60566
 -120.98790	 -22.58258
 -120.86959	 -22.55911
 -120.75157	 -22.53528
 -120.63384	 -22.51107
 -120.51640	 -22.48649
 -120.39926	 -22.46154
 -120.28241	 -22.43622
 -120.16586	 -22.41053
 -120.04960	 -22.38447
 -119.93365	 -22.35805
 -119.81799	 -22.33126
 -119.70263	 -22.30411
 -119.58757	 -22.27660
 -119.47281	 -22.24873
 -119.35835	 -22.22050
 -119.24419	 -22.19191
 -119.13034	 -22.16297
 -119.01679	 -22.13367
 -118.90354	 -22.10402
 -118.79059	 -22.07401
 -118.67795	 -22.04366
 -118.56561	 -22.01296
 -118.45358	 -21.98192
 -118.34185	 -21.95052
 -118.23042	 -21.91879
 -118.11930	 -21.88672
 -118.00849	 -21.85430
 -117.89798	 -21.82156
 -117.78778	 -21.78847
 -117.67788	 -21.75506
 -117.56829	 -21.72131
 -117.45900	 -21.68723
 -117.35003	 -21.65283
 -117.24136	 -21.61811
 -117.13300	 -21.58306
 -117.02494	 -21.54769
 -116.91720	 -21.51200
 -116.80977	 -21.47600
 -116.70265	 -21.43968
 -116.59583	 -21.40305
 -116.48934	 -21.36611
 -116.38315	 -21.32886
 -116.27727	 -21.29131
 -116.17172	 -21.25345
 -116.06647	 -21.21528
 -115.96154	 -21.17682
 -115.85693	 -21.13805
 -115.75264	 -21.09899
 -115.64866	 -21.05963
 -115.54501	 -21.01997
 -115.44167	 -20.98002
 -115.33866	 -20.93978
 -115.23597	 -20.89925
 -115.13360	 -20.85843
 -115.03156	 -20.81731
 -114.92984	 -20.77592
 -114.82845	 -20.73423
 -114.72738	 -20.69226
 -114.62665	 -20.65001
 -114.52624	 -20.60747
 -114.42616	 -20.56465
 -114.32640	 -20.52155
 -114.22698	 -20.47818
 -114.12789	 -20.43452
 -114.02913	 -20.39059
 -113.93070	 -20.34638
 -113.83260	 -20.30190
 -113.73484	 -20.25714
 -113.63741	 -20.21211
 -113.54030	 -20.16681
 -113.44354	 -20.12124
 -113.34710	 -20.07540
 -113.25099	 -20.02930
 -113.15522	 -19.98293
 -113.05978	 -19.93630
 -112.96468	 -19.88940
 -112.86990	 -19.84225
 -112.77546	 -19.79483
 -112.68135	 -19.74716
 -112.58758	 -19.69923
 -112.49413	 -19.65105
 -112.40102	 -19.60261
 -112.30824	 -19.55393
 -112.21579	 -19.50499
 -112.12367	 -19.45581
 -112.03189	 -19.40638
 -111.94044	 -19.35671
 -111.84932	 -19.30680
 -111.75853	 -19.25664
 -111.66808	 -19.20625
 -111.57796	 -19.15563
 -111.48817	 -19.10477
 -111.39872	 -19.05367
 -111.30960	 -19.00234
 -111.22081	 -18.95079
 -111.13236	 -18.89900
 -111.04425	 -18.84699
 -110.95647	 -18.79476
 -110.86903	 -18.74230
 -110.78193	 -18.68962
 -110.69516	 -18.63672
 -110.60873	 -18.58360
 -110.52265	 -18.53026
 -110.43690	 -18.47671
 -110.35149	 -18.42294
 -110.26642	 -18.36895
 -110.18169	 -18.31476
 -110.09731	 -18.26035
 -110.01327	 -18.20573
 -109.92957	 -18.15091
 -109.84621	 -18.09587
 -109.76320	 -18.04063
 -109.68054	 -17.98518
 -109.59821	 -17.92953
 -109.51624	 -17.87367
 -109.43461	 -17.81761
 -109.35332	 -17.76135
 -109.27239	 -17.70489
 -109.19179	 -17.64822
 -109.11155	 -17.59136
 -109.03165	 -17.53430
 -108.95210	 -17.47705
 -108.87289	 -17.41960
 -108.79403	 -17.36195
 -108.71552	 -17.30412
 -108.63735	 -17.24609
 -108.55954	 -17.18787
 -108.48206	 -17.12946
 -108.40493	 -17.07086
 -108.32815	 -17.01207
 -108.25172	 -16.95310
 -108.17563	 -16.89395
 -108.09988	 -16.83461
 -108.02448	 -16.77509
 -107.94942	 -16.71539
 -107.87471	 -16.65552
 -107.80034	 -16.59546
 -107.72632	 -16.53523
 -107.65264	 -16.47483
 -107.57931	 -16.41426
 -107.50632	 -16.35351
 -107.43367	 -16.29260
 -107.36136	 -16.23151
 -107.28940	 -16.17026
 -107.21779	 -16.10885
 -107.14651	 -16.04727
 -107.07559	 -15.98553
 -107.00500	 -15.92363
 -106.93476	 -15.86158
 -106.86487	 -15.79936
 -106.79532	 -15.73699
 -106.72611	 -15.67446
 -106.65726	 -15.61179
 -106.58874	 -15.54895
 -106.52058	 -15.48597
 -106.45276	 -15.42284
 -106.38529	 -15.35956
 -106.31816	 -15.29614
 -106.25139	 -15.23256
 -106.18496	 -15.16885
 -106.11888	 -15.10499
 -106.05315	 -15.04098
 -105.98777	 -14.97684
 -105.92274	 -14.91255
 -105.85806	 -14.84812
 -105.79374	 -14.78356
 -105.72976	 -14.71886
 -105.66613	 -14.65402
 -105.60286	 -14.58904
 -105.53994	 -14.52393
 -105.47737	 -14.45869
 -105.41515	 -14.39331
 -105.35328	 -14.32780
 -105.29176	 -14.26215
 -105.23060	 -14.19638
 -105.16979	 -14.13048
 -105.10933	 -14.06445
 -105.04922	 -13.99829
 -104.98946	 -13.93201
 -104.93005	 -13.86560
 -104.87099	 -13.79906
 -104.81228	 -13.73240
 -104.75392	 -13.66562
 -104.69591	 -13.59872
 -104.63825	 -13.53170
 -104.58094	 -13.46456
 -104.52398	 -13.39730
 -104.46736	 -13.32993
 -104.41109	 -13.26244
 -104.35517	 -13.19484
 -104.29960	 -13.12713
 -104.24437	 -13.05930
 -104.18949	 -12.99137
 -104.13496	 -12.92332
 -104.08077	 -12.85517
 -104.02692	 -12.78692
 -103.97343	 -12.71856
 -103.92028	 -12.65010
 -103.86747	 -12.58153
 -103.81501	 -12.51287
 -103.76290	 -12.44411
 -103.71113	 -12.37525
 -103.65971	 -12.30629
 -103.60864	 -12.23724
 -103.55791	 -12.16810
 -103.50753	 -12.09886
 -103.45749	 -12.02953
 -103.40780	 -11.96011
 -103.35846	 -11.89060
 -103.30947	 -11.82100
 -103.26083	 -11.75132
 -103.21253	 -11.68155
 -103.16458	 -11.61169
 -103.11698	 -11.54176
 -103.06973	 -11.47173
 -103.02283	 -11.40163
 -102.97627	 -11.33145
 -102.93007	 -11.26118
 -102.88422	 -11.19084
 -102.83871	 -11.12041
 -102.79356	 -11.04991
 -102.74876	 -10.97934
 -102.70431	 -10.90868
 -102.66020	 -10.83795
 -102.61645	 -10.76715
 -102.57305	 -10.69627
 -102.52999	 -10.62533
 -102.48729	 -10.55431
 -102.44494	 -10.48321
 -102.40293	 -10.41205
 -102.36128	 -10.34082
 -102.31997	 -10.26952
 -102.27901	 -10.19815
 -102.23840	 -10.12672
 -102.19814	 -10.05522
 -102.15823	 -9.98366
 -102.11866	 -9.91203
 -102.07944	 -9.84034
 -102.04056	 -9.76859
 -102.00203	 -9.69678
 -101.96385	 -9.62491
 -101.92601	 -9.55298
 -101.88851	 -9.48100
 -101.85136	 -9.40896
 -101.81456	 -9.33686
 -101.77810	 -9.26471
 -101.74198	 -9.19251
 -101.70620	 -9.12025
 -101.67077	 -9.04795
 -101.63567	 -8.97560
 -101.60093	 -8.90320
 -101.56652	 -8.83075
 -101.53246	 -8.75826
 -101.49873	 -8.68572
 -101.46535	 -8.61315
 -101.43232	 -8.54053
 -101.39962	 -8.46787
 -101.36727	 -8.39517
 -101.33526	 -8.32243
 -101.30359	 -8.24965
 -101.27227	 -8.17684
 -101.24128	 -8.10400
 -101.21065	 -8.03112
 -101.18035	 -7.95820
 -101.15040	 -7.88526
 -101.12079	 -7.81228
 -101.09153	 -7.73927
 -101.06261	 -7.66624
 -101.03403	 -7.59318
 -101.00580	 -7.52008
 -100.97791	 -7.44696
 -100.95037	 -7.37382
 -100.92317	 -7.30065
 -100.89632	 -7.22746
 -100.86981	 -7.15424
 -100.84365	 -7.08100
 -100.81783	 -7.00774
 -100.79235	 -6.93445
 -100.76722	 -6.86115
 -100.74244	 -6.78782
 -100.71799	 -6.71448
 -100.69390	 -6.64112
 -100.67014	 -6.56774
 -100.64673	 -6.49434
 -100.62366	 -6.42093
 -100.60093	 -6.34750
 -100.57855	 -6.27406
 -100.55651	 -6.20060
 -100.53480	 -6.12713
 -100.51344	 -6.05365
 -100.49242	 -5.98016
 -100.47174	 -5.90666
 -100.45140	 -5.83315
 -100.43139	 -5.75963
 -100.41173	 -5.68611
 -100.39240	 -5.61257
 -100.37341	 -5.53904
 -100.35476	 -5.46550
 -100.33644	 -5.39196
 -100.31846	 -5.31841
 -100.30082	 -5.24487
 -100.28351	 -5.17132
 -100.26654	 -5.09778
 -100.24990	 -5.02424
 -100.23360	 -4.95070
 -100.21763	 -4.87717
 -100.20200	 -4.80364
 -100.18671	 -4.73012
 -100.17174	 -4.65661
 -100.15712	 -4.58311
 -100.14282	 -4.50962
 -100.12887	 -4.43614
 -100.11524	 -4.36267
 -100.10196	 -4.28922
 -100.08900	 -4.21578
 -100.07639	 -4.14236
 -100.06410	 -4.06895
 -100.05216	 -3.99556
 -100.04055	 -3.92219
 -100.02927	 -3.84883
 -100.01833	 -3.77550
 -100.00773	 -3.70219
 -99.99746	 -3.62890
 -99.98753	 -3.55563
 -99.97793	 -3.48238
 -99.96867	 -3.40916
 -99.95975	 -3.33596
 -99.95116	 -3.26279
 -99.94291	 -3.18964
 -99.93499	 -3.11652
 -99.92741	 -3.04343
 -99.92017	 -2.97036
 -99.91326	 -2.89733
 -99.90668	 -2.82432
 -99.90044	 -2.75134
 -99.89453	 -2.67840
 -99.88896	 -2.60549
 -99.88372	 -2.53260
 -99.87881	 -2.45975
 -99.87424	 -2.38694
 -99.87000	 -2.31416
 -99.86609	 -2.24141
 -99.86251	 -2.16871
 -99.85926	 -2.09603
 -99.85634	 -2.02340
 -99.85376	 -1.95080
 -99.85150	 -1.87825
 -99.84957	 -1.80573
 -99.84797	 -1.73326
 -99.84669	 -1.66083
 -99.84575	 -1.58844
 -99.84513	 -1.51610
 -99.84484	 -1.44380
 -99.84487	 -1.37155
 -99.84523	 -1.29934
 -99.84592	 -1.22719
 -99.84693	 -1.15508
 -99.84827	 -1.08302
 -99.84993	 -1.01102
 -99.85192	 -0.93907
 -99.85423	 -0.86717
 -99.85686	 -0.79533
 -99.85983	 -0.72354
 -99.86311	 -0.65181
 -99.86672	 -0.58014
 -99.87066	 -0.50852
 -99.87492	 -0.43697
 -99.87950	 -0.36547
 -99.88441	 -0.29404
 -99.88965	 -0.22267
 -99.89521	 -0.15137
 -99.90109	 -0.08013
 -99.90730	 -0.00895
 -99.91384	  0.06216
 -99.92070	  0.13320
 -99.92788	  0.20417
 -99.93539	  0.27508
 -99.94323	  0.34592
 -99.95139	  0.41669
 -99.95988	  0.48738
 -99.96869	  0.55801
 -99.97782	  0.62856
 -99.98728	  0.69904
 -99.99707	  0.76945
 -100.00718	  0.83978
 -100.01761	  0.91004
 -100.02837	  0.98023
 -100.03945	  1.05034
 -100.05085	  1.12037
 -100.06258	  1.19032
 -100.07463	  1.26020
 -100.08699	  1.33000
 -100.09969	  1.39972
 -100.11270	  1.46936
 -100.12603	  1.53892
 -100.13968	  1.60839
 -100.15365	  1.67779
 -100.16794	  1.74710
 -100.18254	  1.81633
 -100.19747	  1.88547
 -100.21271	  1.95453
 -100.22826	  2.02350
 -100.24414	  2.09239
 -100.26033	  2.16118
 -100.27683	  2.22989
 -100.29365	  2.29851
 -100.31078	  2.36703
 -100.32823	  2.43547
 -100.34599	  2.50381
 -100.36406	  2.57205
 -100.38245	  2.64020
 -100.40115	  2.70826
 -100.42016	  2.77622
 -100.43948	  2.84407
 -100.45912	  2.91183
 -100.47907	  2.97949
 -100.49933	  3.04705
 -100.51990	  3.11451
 -100.54079	  3.18186
 -100.56199	  3.24911
 -100.58349	  3.31625
 -100.60532	  3.38329
 -100.62745	  3.45022
 -100.64989	  3.51704
 -100.67265	  3.58375
 -100.69572	  3.65035
 -100.71910	  3.71685
 -100.74279	  3.78323
 -100.76680	  3.84950
 -100.79112	  3.91565
 -100.81575	  3.98169
 -100.84069	  4.04762
 -100.86594	  4.11344
 -100.89150	  4.17913
 -100.91738	  4.24471
 -100.94356	  4.31018
 -100.97006	  4.37553
 -100.99686	  4.44075
 -101.02398	  4.50586
 -101.05141	  4.57085
 -101.07914	  4.63572
 -101.10719	  4.70047
 -101.13554	  4.76510
 -101.16420	  4.82961
 -101.19317	  4.89399
 -101.22245	  4.95825
 -101.25203	  5.02238
 -101.28192	  5.08640
 -101.31211	  5.15028
 -101.34261	  5.21404
 -101.37342	  5.27767
 -101.40452	  5.34117
 -101.43593	  5.40455
 -101.46765	  5.46780
 -101.49966	  5.53091
 -101.53198	  5.59390
 -101.56460	  5.65675
 -101.59751	  5.71947
 -101.63073	  5.78205
 -101.66425	  5.84450
 -101.69807	  5.90682
 -101.73218	  5.96899
 -101.76660	  6.03103
 -101.80131	  6.09293
 -101.83632	  6.15469
 -101.87163	  6.21631
 -101.90724	  6.27779
 -101.94314	  6.33912
 -101.97934	  6.40031
 -102.01584	  6.46135
 -102.05264	  6.52225
 -102.08973	  6.58300
 -102.12712	  6.64360
 -102.16480	  6.70406
 -102.20278	  6.76436
 -102.24106	  6.82451
 -102.27964	  6.88451
 -102.31851	  6.94436
 -102.35768	  7.00405
 -102.39714	  7.06359
 -102.43690	  7.12297
 -102.47696	  7.18220
 -102.51732	  7.24127
 -102.55797	  7.30018
 -102.59891	  7.35893
 -102.64015	  7.41752
 -102.68169	  7.47596
 -102.72352	  7.53423
 -102.76565	  7.59234
 -102.80807	  7.65029
 -102.85079	  7.70808
 -102.89380	  7.76571
 -102.93710	  7.82317
 -102.98070	  7.88047
 -103.02459	  7.93760
 -103.06877	  7.99457
 -103.11325	  8.05137
 -103.15801	  8.10800
 -103.20307	  8.16447
 -103.24841	  8.22077
 -103.29405	  8.27690
 -103.33997	  8.33286
 -103.38618	  8.38865
 -103.43268	  8.44427
 -103.47946	  8.49972
 -103.52653	  8.55499
 -103.57389	  8.61010
 -103.62153	  8.66503
 -103.66946	  8.71978
 -103.71767	  8.77436
 -103.76616	  8.82876
 -103.81494	  8.88298
 -103.86399	  8.93702
 -103.91333	  8.99089
 -103.96295	  9.04457
 -104.01286	  9.09807
 -104.06304	  9.15139
 -104.11350	  9.20452
 -104.16424	  9.25747
 -104.21526	  9.31023
 -104.26657	  9.36281
 -104.31815	  9.41519
 -104.37001	  9.46739
 -104.42214	  9.51940
 -104.47456	  9.57121
 -104.52725	  9.62283
 -104.58023	  9.67426
 -104.63348	  9.72550
 -104.68701	  9.77654
 -104.74082	  9.82738
 -104.79490	  9.87802
 -104.84926	  9.92847
 -104.90390	  9.97872
 -104.95882	 10.02877
 -105.01402	 10.07861
 -105.06949	 10.12826
 -105.12524	 10.17770
 -105.18126	 10.22694
 -105.23756	 10.27598
 -105.29414	 10.32481
 -105.35099	 10.37344
 -105.40812	 10.42186
 -105.46552	 10.47007
 -105.52320	 10.51808
 -105.58115	 10.56588
 -105.63938	 10.61347
 -105.69788	 10.66085
 -105.75665	 10.70802
 -105.81569	 10.75498
 -105.87501	 10.80173
 -105.93459	 10.84827
 -105.99445	 10.89460
 -106.05458	 10.94072
 -106.11497	 10.98662
 -106.17563	 11.03230
 -106.23656	 11.07778
 -106.29776	 11.12303
 -106.35922	 11.16807
 -106.42095	 11.21289
 -106.48294	 11.25750
 -106.54520	 11.30188
 -106.60771	 11.34605
 -106.67050	 11.38999
 -106.73354	 11.43372
 -106.79685	 11.47722
 -106.86041	 11.52049
 -106.92424	 11.56354
 -106.98832	 11.60637
 -107.05267	 11.64896
 -107.11727	 11.69133
 -107.18214	 11.73347
 -107.24726	 11.77538
 -107.31263	 11.81706
 -107.37827	 11.85851
 -107.44416	 11.89972
 -107.51031	 11.94069
 -107.57671	 11.98143
 -107.64338	 12.02194
 -107.71029	 12.06220
 -107.77746	 12.10223
 -107.84489	 12.14201
 -107.91257	 12.18155
 -107.98051	 12.22085
 -108.04870	 12.25991
 -108.11715	 12.29872
 -108.18585	 12.33729
 -108.25481	 12.37561
 -108.32401	 12.41368
 -108.39348	 12.45151
 -108.46319	 12.48908
 -108.53316	 12.52641
 -108.60338	 12.56349
 -108.67386	 12.60031
 -108.74458	 12.63689
 -108.81556	 12.67321
 -108.88679	 12.70928
 -108.95827	 12.74509
 -109.03000	 12.78065
 -109.10197	 12.81596
 -109.17420	 12.85101
 -109.24668	 12.88580
 -109.31940	 12.92034
 -109.39237	 12.95462
 -109.46558	 12.98864
 -109.53904	 13.02240
 -109.61275	 13.05591
 -109.68669	 13.08915
 -109.76089	 13.12213
 -109.83532	 13.15485
 -109.90999	 13.18731
 -109.98491	 13.21951
 -110.06006	 13.25144
 -110.13545	 13.28311
 -110.21108	 13.31451
 -110.28695	 13.34565
 -110.36306	 13.37651
 -110.43939	 13.40711
 -110.51597	 13.43744
 -110.59278	 13.46750
 -110.66982	 13.49729
 -110.74709	 13.52680
 -110.82460	 13.55604
 -110.90234	 13.58500
 -110.98031	 13.61369
 -111.05851	 13.64210
 -111.13694	 13.67023
 -111.21559	 13.69808
 -111.29448	 13.72565
 -111.37360	 13.75294
 -111.45294	 13.77994
 -111.53251	 13.80666
 -111.61231	 13.83310
 -111.69234	 13.85924
 -111.77259	 13.88510
 -111.85307	 13.91066
 -111.93378	 13.93594
 -112.01471	 13.96093
 -112.09586	 13.98562
 -112.17724	 14.01002
 -112.25885	 14.03412
 -112.34068	 14.05793
 -112.42273	 14.08144
 -112.50501	 14.10466
 -112.58751	 14.12757
 -112.67023	 14.15019
 -112.75317	 14.17251
 -112.83634	 14.19453
 -112.91972	 14.21625
 -113.00333	 14.23766
 -113.08716	 14.25877
 -113.17120	 14.27958
 -113.25546	 14.30009
 -113.33994	 14.32029
 -113.42464	 14.34019
 -113.50955	 14.35978
 -113.59468	 14.37907
 -113.68002	 14.39804
 -113.76558	 14.41671
 -113.85135	 14.43508
 -113.93732	 14.45313
 -114.02351	 14.47088
 -114.10991	 14.48831
 -114.19652	 14.50543
 -114.28333	 14.52224
 -114.37036	 14.53874
 -114.45758	 14.55493
 -114.54501	 14.57079
 -114.63265	 14.58635
 -114.72049	 14.60159
 -114.80853	 14.61650
 -114.89677	 14.63111
 -114.98521	 14.64539
 -115.07385	 14.65934
 -115.16268	 14.67298
 -115.25172	 14.68630
 -115.34095	 14.69928
 -115.43038	 14.71195
 -115.52000	 14.72428
 -115.60981	 14.73629
 -115.69982	 14.74796
 -115.79003	 14.75931
 -115.88042	 14.77032
 -115.97101	 14.78100
 -116.06178	 14.79134
 -116.15275	 14.80135
 -116.24391	 14.81102
 -116.33526	 14.82035
 -116.42679	 14.82934
 -116.51852	 14.83798
 -116.61043	 14.84629
 -116.70253	 14.85425
 -116.79482	 14.86187
 -116.88729	 14.86914
 -116.97995	 14.87606
 -117.07279	 14.88264
 -117.16582	 14.88886
 -117.25903	 14.89474
 -117.35243	 14.90027
 -117.44601	 14.90544
 -117.53977	 14.91026
 -117.63371	 14.91473
 -117.72784	 14.91885
 -117.82214	 14.92261
 -117.91662	 14.92602
 -118.01128	 14.92908
 -118.10612	 14.93177
 -118.20114	 14.93411
 -118.29633	 14.93610
 -118.39169	 14.93772
 -118.48723	 14.93899
 -118.58293	 14.93990
 -118.67881	 14.94045
 -118.77486	 14.94064
 -118.87108	 14.94047
 -118.96747	 14.93993
 -119.06402	 14.93904
 -119.16073	 14.93778
 -119.25761	 14.93615
 -119.35466	 14.93416
 -119.45186	 14.93181
 -119.54922	 14.92909
 -119.64675	 14.92600
 -119.74443	 14.92254
 -119.84226	 14.91871
 -119.94025	 14.91450
 -120.03840	 14.90993
 -120.13670	 14.90498
 -120.23515	 14.89966
 -120.33375	 14.89396
 -120.43250	 14.88788
 -120.53140	 14.88142
 -120.63044	 14.87458
 -120.72964	 14.86736
 -120.82897	 14.85976
 -120.92846	 14.85177
 -121.02808	 14.84339
 -121.12786	 14.83463
 -121.22777	 14.82548
 -121.32782	 14.81593
 -121.42802	 14.80600
 -121.52835	 14.79567
 -121.62882	 14.78495
 -121.72944	 14.77383
 -121.83018	 14.76231
 -121.93107	 14.75040
 -122.03209	 14.73809
 -122.13325	 14.72538
 -122.23454	 14.71226
 -122.33596	 14.69875
 -122.43752	 14.68483
 -122.53921	 14.67050
 -122.64103	 14.65578
 -122.74298	 14.64064
 -122.84506	 14.62510
 -122.94726	 14.60916
 -123.04960	 14.59280
 -123.15206	 14.57604
 -123.25464	 14.55887
 -123.35735	 14.54129
 -123.46018	 14.52330
 -123.56313	 14.50490
 -123.66620	 14.48609
 -123.76939	 14.46687
 -123.87270	 14.44723
 -123.97612	 14.42718
 -124.07966	 14.40672
 -124.18331	 14.38584
 -124.28707	 14.36455
 -124.39094	 14.34285
 -124.49492	 14.32072
 -124.59901	 14.29818
 -124.70320	 14.27522
 -124.80749	 14.25185
 -124.91189	 14.22805
 -125.01639	 14.20383
 -125.12098	 14.17919
 -125.22568	 14.15413
 -125.33047	 14.12864
 -125.43535	 14.10273
 -125.54033	 14.07639
 -125.64540	 14.04962
 -125.75055	 14.02242
 -125.85580	 13.99480
 -125.96113	 13.96673
 -126.06655	 13.93824
 -126.17205	 13.90931
 -126.27764	 13.87994
 -126.38330	 13.85014
 -126.48905	 13.81989
 -126.59487	 13.78921
 -126.70077	 13.75808
 -126.80675	 13.72651
 -126.91280	 13.69449
 -127.01893	 13.66202
 -127.12513	 13.62911
 -127.23140	 13.59574
 -127.33774	 13.56193
 -127.44415	 13.52766
 -127.55063	 13.49294
 -127.65717	 13.45776
 -127.76379	 13.42213
 -127.87046	 13.38604
 -127.97720	 13.34950
 -128.08401	 13.31249
 -128.19087	 13.27503
 -128.29780	 13.23711
 -128.40478	 13.19872
 -128.51182	 13.15988
 -128.61892	 13.12057
 -128.72607	 13.08080
 -128.83328	 13.04057
 -128.94054	 12.99987
 -129.04785	 12.95871
 -129.15521	 12.91709
 -129.26261	 12.87500
 -129.37006	 12.83245
 -129.47756	 12.78943
 -129.58510	 12.74594
 -129.69267	 12.70199
 -129.80029	 12.65758
 -129.90795	 12.61269
 -130.01563	 12.56734
 -130.12336	 12.52152
 -130.23111	 12.47523
 -130.33889	 12.42847
 -130.44670	 12.38124
 -130.55453	 12.33354
 -130.66238	 12.28536
 -130.77026	 12.23672
 -130.87815	 12.18759
 -130.98606	 12.13800
 -131.09399	 12.08792
 -131.20192	 12.03737
 -131.30987	 11.98634
 -131.41783	 11.93483
 -131.52579	 11.88284
 -131.63375	 11.83036
 -131.74172	 11.77740
 -131.84969	 11.72396
 -131.95765	 11.67003
 -132.06562	 11.61561
 -132.17357	 11.56069
 -132.28152	 11.50529
 -132.38946	 11.44939
 -132.49739	 11.39300
 -132.60531	 11.33611
 -132.71321	 11.27873
 -132.82110	 11.22085
 -132.92897	 11.16246
 -133.03682	 11.10358
 -133.14465	 11.04419
 -133.25245	 10.98430
 -133.36023	 10.92390
 -133.46799	 10.86300
 -133.57572	 10.80159
 -133.68342	 10.73967
 -133.79109	 10.67725
 -133.89873	 10.61432
 -134.00634	 10.55087
 -134.11391	 10.48692
 -134.22144	 10.42246
 -134.32893	 10.35748
 -134.43639	 10.29199
 -134.54380	 10.22600
 -134.65116	 10.15949
 -134.75849	 10.09246
 -134.86576	 10.02493
 -134.97298	  9.95688
 -135.08015	  9.88832
 -135.18727	  9.81925
 -135.29433	  9.74966
 -135.40133	  9.67957
 -135.50827	  9.60895
 -135.61515	  9.53783
 -135.72196	  9.46619
 -135.82871	  9.39404
 -135.93538	  9.32137
 -136.04198	  9.24819
 -136.14851	  9.17449
 -136.25495	  9.10028
 -136.36132	  9.02555
 -136.46760	  8.95030
 -136.57380	  8.87454
 -136.67990	  8.79826
 -136.78592	  8.72147
 -136.89184	  8.64415
 -136.99766	  8.56631
 -137.10338	  8.48795
 -137.20900	  8.40907
 -137.31451	  8.32966
 -137.41991	  8.24973
 -137.52521	  8.16927
 -137.63039	  8.08829
 -137.73545	  8.00677
 -137.84039	  7.92473
 -137.94521	  7.84216
 -138.04990	  7.75905
 -138.15447	  7.67541
 -138.25891	  7.59124
 -138.36322	  7.50653
 -138.46739	  7.42128
 -138.57143	  7.33549
 -138.67532	  7.24916
 -138.77908	  7.16229
 -138.88269	  7.07488
 -138.98616	  6.98693
 -139.08947	  6.89843
 -139.19264	  6.80939
 -139.29566	  6.71980
 -139.39852	  6.62966
 -139.50122	  6.53898
 -139.60377	  6.44776
 -139.70616	  6.35599
 -139.80838	  6.26367
 -139.91044	  6.17080
 -140.01233	  6.07739
 -140.11405	  5.98343
 -140.21561	  5.88892
 -140.31698	  5.79387
 -140.41819	  5.69827
 -140.51921	  5.60212
 -140.62005	  5.50543
 -140.72071	  5.40820
 -140.82118	  5.31042
 -140.92147	  5.21210
 -141.02156	  5.11324
 -141.12146	  5.01383
 -141.22116	  4.91388
 -141.32066	  4.81339
 -141.41995	  4.71235
 -141.51904	  4.61078
 -141.61793	  4.50867
 -141.71659	  4.40601
 -141.81504	  4.30282
 -141.91328	  4.19908
 -142.01128	  4.09481
 -142.10907	  3.99000
 -142.20662	  3.88464
 -142.30394	  3.77875
 -142.40102	  3.67231
 -142.49786	  3.56534
 -142.59445	  3.45782
 -142.69080	  3.34976
 -142.78689	  3.24116
 -142.88273	  3.13201
 -142.97832	  3.02233
 -143.07364	  2.91210
 -143.16869	  2.80132
 -143.26347	  2.69000
 -143.35798	  2.57813
 -143.45222	  2.46572
 -143.54617	  2.35276
 -143.63984	  2.23925
 -143.73323	  2.12519
 -143.82632	  2.01058
 -143.91913	  1.89542
 -144.01164	  1.77971
 -144.10384	  1.66345
 -144.19575	  1.54664
 -144.28735	  1.42927
 -144.37865	  1.31136
 -144.46964	  1.19289
 -144.56031	  1.07387
 -144.65067	  0.95429
 -144.74070	  0.83417
 -144.83042	  0.71349
 -144.91982	  0.59227
 -145.00889	  0.47049
 -145.09762	  0.34816
 -145.18603	  0.22528
 -145.27411	  0.10186
 -145.36185	 -0.02211
 -145.44924	 -0.14663
 -145.53630	 -0.27170
 -145.62301	 -0.39730
 -145.70938	 -0.52345
 -145.79539	 -0.65014
 -145.88105	 -0.77737
 -145.96635	 -0.90514
 -146.05130	 -1.03344
 -146.13588	 -1.16228
 -146.22009	 -1.29165
 -146.30394	 -1.42155
 -146.38741	 -1.55199
 -146.47051	 -1.68295
 -146.55322	 -1.81444
 -146.63555	 -1.94645
 -146.71750	 -2.07899
 -146.79905	 -2.21205
 -146.88021	 -2.34563
 -146.96096	 -2.47973
 -147.04132	 -2.61435
 -147.12126	 -2.74949
 -147.20079	 -2.88515
 -147.27991	 -3.02132
 -147.35860	 -3.15800
 -147.43687	 -3.29520
 -147.51471	 -3.43292
 -147.59212	 -3.57114
 -147.66908	 -3.70988
 -147.74561	 -3.84912
 -147.82168	 -3.98888
 -147.89730	 -4.12915
 -147.97247	 -4.26993
 -148.04717	 -4.41122
 -148.12141	 -4.55302
 -148.19518	 -4.69532
 -148.26848	 -4.83813
 -148.34130	 -4.98146
 -148.41364	 -5.12529
 -148.48549	 -5.26962
 -148.55685	 -5.41446
 -148.62772	 -5.55981
 -148.69810	 -5.70567
 -148.76797	 -5.85202
 -148.83734	 -5.99889
 -148.90621	 -6.14625
 -148.97457	 -6.29412
 -149.04241	 -6.44248
 -149.10974	 -6.59135
 -149.17655	 -6.74071
 -149.24285	 -6.89057
 -149.30861	 -7.04092
 -149.37386	 -7.19176
 -149.43857	 -7.34309
 -149.50275	 -7.49491
 -149.56640	 -7.64722
 -149.62951	 -7.80000
 -149.69209	 -7.95327
 -149.75412	 -8.10701
 -149.81560	 -8.26123
 -149.87654	 -8.41592
 -149.93694	 -8.57108
 -149.99677	 -8.72670
 -150.05605	 -8.88278
 -150.11478	 -9.03932
 -150.17294	 -9.19632
 -150.23053	 -9.35377
 -150.28756	 -9.51167
 -150.34401	 -9.67001
 -150.39988	 -9.82879
 -150.45518	 -9.98801
 -150.50989	 -10.14767
 -150.56402	 -10.30776
 -150.61755	 -10.46828
 -150.67048	 -10.62923
 -150.72282	 -10.79060
 -150.77455	 -10.95238
 -150.82567	 -11.11459
 -150.87618	 -11.27721
 -150.92606	 -11.44024
 -150.97533	 -11.60368
 -151.02396	 -11.76752
 -151.07197	 -11.93177
 -151.11933	 -12.09642
 -151.16606	 -12.26146
 -151.21214	 -12.42691
 -151.25756	 -12.59274
 -151.30233	 -12.75897
 -151.34644	 -12.92559
 -151.38989	 -13.09259
 -151.43266	 -13.25998
 -151.47476	 -13.42775
 -151.51619	 -13.59590
 -151.55693	 -13.76442
 -151.59699	 -13.93333
 -151.63635	 -14.10260
 -151.67503	 -14.27225
 -151.71301	 -14.44227
 -151.75028	 -14.61265
 -151.78686	 -14.78339
 -151.82273	 -14.95450
 -151.85789	 -15.12596
 -151.89234	 -15.29778
 -151.92607	 -15.46995
 -151.95909	 -15.64247
 -151.99140	 -15.81533
 -152.02298	 -15.98854
 -152.05383	 -16.16209
 -152.08397	 -16.33597
 -152.11337	 -16.51018
 -152.14205	 -16.68472
 -152.17000	 -16.85959
 -152.19722	 -17.03477
 -152.22370	 -17.21027
 -152.24945	 -17.38607
 -152.27446	 -17.56219
 -152.29873	 -17.73860
 -152.32226	 -17.91531
 -152.34505	 -18.09231
 -152.36710	 -18.26960
 -152.38839	 -18.44717
 -152.40895	 -18.62502
 -152.42875	 -18.80313
 -152.44780	 -18.98151
 -152.46609	 -19.16015
 -152.48363	 -19.33905
 -152.50040	 -19.51820
 -152.51642	 -19.69759
 -152.53167	 -19.87721
 -152.54615	 -20.05707
 -152.55986	 -20.23716
 -152.57280	 -20.41748
 -152.58495	 -20.59800
 -152.59633	 -20.77875
 -152.60692	 -20.95969
 -152.61673	 -21.14084
 -152.62574	 -21.32219
 -152.63395	 -21.50373
 -152.64137	 -21.68545
 -152.64799	 -21.86736
 -152.65379	 -22.04944
 -152.65879	 -22.23169
 -152.66297	 -22.41412
 -152.66634	 -22.59670
 -152.66888	 -22.77945
 -152.67060	 -22.96234
 -152.67148	 -23.14539
 -152.67154	 -23.32859
 -152.67076	 -23.51192
 -152.66914	 -23.69539
 -152.66669	 -23.87900
 -152.66338	 -24.06273
 -152.65923	 -24.24659
 -152.65424	 -24.43058
 -152.64839	 -24.61467
 -152.64169	 -24.79888
 -152.63414	 -24.98320
 -152.62573	 -25.16763
 -152.61647	 -25.35215
 -152.60635	 -25.53677
 -152.59537	 -25.72148
 -152.58353	 -25.90628
 -152.57084	 -26.09116
 -152.55729	 -26.27612
 -152.54288	 -26.46115
 -152.52762	 -26.64625
 -152.51149	 -26.83141
 -152.49451	 -27.01663
 -152.47668	 -27.20190
 -152.45799	 -27.38722
 -152.43845	 -27.57258
 -152.41805	 -27.75797
 -152.39680	 -27.94339
 -152.37470	 -28.12884
 -152.35175	 -28.31430
 -152.32795	 -28.49978
 -152.30329	 -28.68526
 -152.27779	 -28.87073
 -152.25144	 -29.05620
 -152.22424	 -29.24165
 -152.19619	 -29.42708
 -152.16729	 -29.61248
 -152.13755	 -29.79785
 -152.10695	 -29.98318
 -152.07551	 -30.16845
 -152.04322	 -30.35368
 -152.01008	 -30.53884
 -151.97608	 -30.72393
 -151.94124	 -30.90894
 -151.90554	 -31.09387
 -151.86899	 -31.27872
 -151.83159	 -31.46347
 -151.79333	 -31.64811
 -151.75422	 -31.83265
 -151.71424	 -32.01707
 -151.67341	 -32.20137
 -151.63172	 -32.38555
 -151.58917	 -32.56959
 -151.54575	 -32.75349
 -151.50148	 -32.93725
 -151.45633	 -33.12085
 -151.41032	 -33.30430
 -151.36345	 -33.48759
 -151.31571	 -33.67071
 -151.26710	 -33.85365
 -151.21762	 -34.03642
 -151.16727	 -34.21900
 -151.11605	 -34.40140
 -151.06397	 -34.58360
 -151.01101	 -34.76561
 -150.95719	 -34.94741
 -150.90250	 -35.12900
 -150.84695	 -35.31038
 -150.79053	 -35.49155
 -150.73324	 -35.67249
 -150.67510	 -35.85321
 -150.61609	 -36.03369
 -150.55623	 -36.21394
 -150.49551	 -36.39396
 -150.43394	 -36.57372
 -150.37151	 -36.75324
 -150.30824	 -36.93251
 -150.24413	 -37.11152
 -150.17917	 -37.29026
 -150.11337	 -37.46874
 -150.04674	 -37.64695
 -149.97928	 -37.82488
 -149.91099	 -38.00252
 -149.84188	 -38.17988
 -149.77195	 -38.35695
 -149.70120	 -38.53372
 -149.62964	 -38.71018
 -149.55727	 -38.88634
 -149.48409	 -39.06218
 -149.41011	 -39.23770
 -149.33534	 -39.41289
 -149.25976	 -39.58776
 -149.18340	 -39.76228
 -149.10625	 -39.93646
 -149.02832	 -40.11029
 -148.94960	 -40.28377
 -148.87010	 -40.45688
 -148.78983	 -40.62962
 -148.70879	 -40.80199
 -148.62697	 -40.97398
 -148.54439	 -41.14558
 -148.46104	 -41.31679
 -148.37693	 -41.48759
 -148.29205	 -41.65799
 -148.20642	 -41.82798
 -148.12003	 -41.99755
 -148.03289	 -42.16670
 -147.94499	 -42.33541
 -147.85634	 -42.50369
 -147.76694	 -42.67153
 -147.67679	 -42.83891
 -147.58590	 -43.00585
 -147.49426	 -43.17233
 -147.40188	 -43.33834
 -147.30875	 -43.50389
 -147.21489	 -43.66896
 -147.12029	 -43.83356
 -147.02495	 -43.99767
 -146.92889	 -44.16130
 -146.83209	 -44.32444
 -146.73456	 -44.48708
 -146.63631	 -44.64923
 -146.53733	 -44.81088
 -146.43764	 -44.97202
 -146.33722	 -45.13265
 -146.23610	 -45.29278
 -146.13427	 -45.45239
 -146.03173	 -45.61148
 -145.92849	 -45.77006
 -145.82456	 -45.92811
 -145.71993	 -46.08565
 -145.61462	 -46.24265
 -145.50862	 -46.39913
 -145.40195	 -46.55507
 -145.29461	 -46.71048
 -145.18660	 -46.86535
 -145.07792	 -47.01969
 -144.96860	 -47.17348
 -144.85862	 -47.32672
 -144.74800	 -47.47942
 -144.63674	 -47.63157
 -144.52485	 -47.78317
 -144.41233	 -47.93421
 -144.29918	 -48.08469
 -144.18543	 -48.23460
 -144.07106	 -48.38395
 -143.95609	 -48.53273
 -143.84051	 -48.68094
 -143.72435	 -48.82857
 -143.60760	 -48.97562
 -143.49026	 -49.12208
 -143.37234	 -49.26796
 -143.25386	 -49.41324
 -143.13480	 -49.55793
 -143.01518	 -49.70202
 -142.89500	 -49.84550
 -142.77427	 -49.98837
 -142.65298	 -50.13063
 -142.53115	 -50.27228
 -142.40878	 -50.41330
 -142.28588	 -50.55371
 -142.16244	 -50.69348
 -142.03847	 -50.83262
 -141.91397	 -50.97112
 -141.78895	 -51.10898
 -141.66342	 -51.24620
 -141.53737	 -51.38278
 -141.41081	 -51.51870
 -141.28374	 -51.65397
 -141.15617	 -51.78858
 -141.02810	 -51.92254
 -140.89953	 -52.05583
 -140.77047	 -52.18846
 -140.64092	 -52.32042
 -140.51088	 -52.45171
 -140.38036	 -52.58233
 -140.24936	 -52.71228
 -140.11789	 -52.84155
 -139.98595	 -52.97015
 -139.85354	 -53.09807
 -139.72067	 -53.22531
 -139.58734	 -53.35187
 -139.45355	 -53.47776
 -139.31932	 -53.60296
 -139.18464	 -53.72748
 -139.04953	 -53.85133
 -138.91398	 -53.97449
 -138.77799	 -54.09696
 -138.64159	 -54.21876
 -138.50476	 -54.33988
 -138.36752	 -54.46031
 -138.22987	 -54.58006
 -138.09181	 -54.69913
 -137.95336	 -54.81751
 -137.81451	 -54.93522
 -137.67528	 -55.05224
 -137.53567	 -55.16858
 -137.39568	 -55.28423
 -137.25532	 -55.39921
 -137.11459	 -55.51350
 -136.97351	 -55.62710
 -136.83207	 -55.74002
 -136.69029	 -55.85226
 -136.54817	 -55.96381
 -136.40571	 -56.07468
 -136.26292	 -56.18485
 -136.11980	 -56.29434
 -135.97637	 -56.40314
 -135.83262	 -56.51125
 -135.68856	 -56.61867
 -135.54420	 -56.72539
 -135.39954	 -56.83142
 -135.25459	 -56.93675
 -135.10935	 -57.04138
 -134.96383	 -57.14531
 -134.81803	 -57.24855
 -134.67195	 -57.35108
 -134.52560	 -57.45290
 -134.37899	 -57.55402
 -134.23211	 -57.65443
 -134.08498	 -57.75414
 -133.93760	 -57.85313
 -133.78996	 -57.95141
 -133.64208	 -58.04898
 -133.49396	 -58.14583
 -133.34560	 -58.24197
 -133.19700	 -58.33739
 -133.04818	 -58.43209
 -132.89912	 -58.52608
 -132.74985	 -58.61935
 -132.60035	 -58.71190
 -132.45063	 -58.80374
 -132.30071	 -58.89485
 -132.15057	 -58.98525
 -132.00022	 -59.07493
 -131.84967	 -59.16390
 -131.69893	 -59.25215
 -131.54798	 -59.33968
 -131.39685	 -59.42651
 -131.24553	 -59.51262
 -131.09402	 -59.59802
 -130.94233	 -59.68271
 -130.79047	 -59.76669
 -130.63843	 -59.84997
 -130.48622	 -59.93254
 -130.33386	 -60.01442
 -130.18133	 -60.09559
 -130.02864	 -60.17606
 -129.87581	 -60.25584
 -129.72283	 -60.33492
 -129.56971	 -60.41331
 -129.41645	 -60.49100
 -129.26306	 -60.56801
 -129.10954	 -60.64433
 -128.95589	 -60.71996
 -128.80213	 -60.79491
 -128.64826	 -60.86917
 -128.49427	 -60.94275
 -128.34019	 -61.01565
 -128.18600	 -61.08786
 -128.03171	 -61.15940
 -127.87734	 -61.23026
 -127.72288	 -61.30044
 -127.56834	 -61.36994
 -127.41372	 -61.43876
 -127.25902	 -61.50691
 -127.10426	 -61.57438
 -126.94943	 -61.64118
 -126.79455	 -61.70729
 -126.63960	 -61.77274
 -126.48461	 -61.83751
 -126.32957	 -61.90160
 -126.17448	 -61.96502
 -126.01935	 -62.02776
 -125.86418	 -62.08983
 -125.70897	 -62.15122
 -125.55374	 -62.21194
 -125.39848	 -62.27198
 -125.24320	 -62.33135
 -125.08789	 -62.39004
 -124.93257	 -62.44807
 -124.77723	 -62.50542
 -124.62188	 -62.56209
 -124.46651	 -62.61810
 -124.31115	 -62.67344
 -124.15578	 -62.72810
 -124.00040	 -62.78210
 -123.84503	 -62.83543
 -123.68967	 -62.88810
 -123.53431	 -62.94010
 -123.37896	 -62.99143
 -123.22362	 -63.04211
 -123.06829	 -63.09213
 -122.91299	 -63.14149
 -122.75770	 -63.19020
 -122.60244	 -63.23825
 -122.44720	 -63.28565
 -122.29199	 -63.33240
 -122.13681	 -63.37851
 -121.98166	 -63.42397
 -121.82655	 -63.46880
 -121.67148	 -63.51298
 -121.51645	 -63.55653
 -121.36146	 -63.59944
 -121.20652	 -63.64173
 -121.05164	 -63.68338
 -120.89681	 -63.72441
 -120.74203	 -63.76481
 -120.58732	 -63.80460
 -120.43267	 -63.84376
 -120.27809	 -63.88231
 -120.12357	 -63.92025
 -119.96913	 -63.95757
 -119.81477	 -63.99428
 -119.66048	 -64.03039
 -119.50628	 -64.06589
 -119.35217	 -64.10078
 -119.19815	 -64.13507
 -119.04422	 -64.16876
 -118.89038	 -64.20186
 -118.73665	 -64.23435
 -118.58302	 -64.26624
 -118.42949	 -64.29754
 -118.27607	 -64.32825
 -118.12277	 -64.35836
 -117.96958	 -64.38788
 -117.81650	 -64.41681
 -117.66355	 -64.44515
 -117.51072	 -64.47290
 -117.35802	 -64.50006
 -117.20545	 -64.52663
 -117.05301	 -64.55262
 -116.90070	 -64.57802
 -116.74852	 -64.60284
 -116.59649	 -64.62707
 -116.44459	 -64.65072
 -116.29284	 -64.67379
 -116.14124	 -64.69628
 -115.98977	 -64.71819
 -115.83846	 -64.73953
 -115.68730	 -64.76028
 -115.53629	 -64.78047
 -115.38543	 -64.80008
 -115.23472	 -64.81912
 -115.08418	 -64.83759
 -114.93379	 -64.85549
 -114.78356	 -64.87283
 -114.63349	 -64.88960
 -114.48359	 -64.90582
 -114.33385	 -64.92148
 -114.18427	 -64.93658
 -114.03486	 -64.95113
 -113.88563	 -64.96512
 -113.73656	 -64.97857
 -113.58766	 -64.99148
 -113.43894	 -65.00384
 -113.29040	 -65.01566
 -113.14203	 -65.02694
 -112.99384	 -65.03769
 -112.84583	 -65.04791
 -112.69801	 -65.05760
 -112.55037	 -65.06676
 -112.40292	 -65.07540
 -112.25566	 -65.08351
 -112.10859	 -65.09111
 -111.96171	 -65.09819
 -111.81503	 -65.10475
 -111.66854	 -65.11081
 -111.52226	 -65.11635
 -111.37617	 -65.12138
 -111.23029	 -65.12591
 -111.08462	 -65.12994
 -110.93916	 -65.13346
 -110.79391	 -65.13649
 -110.64887	 -65.13901
 -110.50404	 -65.14104
 -110.35944	 -65.14257
 -110.21505	 -65.14361
 -110.07088	 -65.14416
 -109.92694	 -65.14422
 -109.78322	 -65.14378
 -109.63974	 -65.14286
 -109.49648	 -65.14145
 -109.35345	 -65.13956
 -109.21065	 -65.13718
 -109.06809	 -65.13432
 -108.92577	 -65.13098
 -108.78369	 -65.12716
 -108.64184	 -65.12286
 -108.50024	 -65.11808
 -108.35887	 -65.11283
 -108.21776	 -65.10710
 -108.07688	 -65.10090
 -107.93626	 -65.09422
 -107.79588	 -65.08708
 -107.65575	 -65.07947
 -107.51586	 -65.07139
 -107.37623	 -65.06284
 -107.23685	 -65.05383
 -107.09772	 -65.04436
 -106.95885	 -65.03443
 -106.82023	 -65.02404
 -106.68186	 -65.01320
 -106.54375	 -65.00190
 -106.40589	 -64.99015
 -106.26829	 -64.97796
 -106.13095	 -64.96531
 -105.99387	 -64.95222
 -105.85705	 -64.93869
 -105.72049	 -64.92472
 -105.58419	 -64.91032
 -105.44815	 -64.89548
 -105.31237	 -64.88020
 -105.17686	 -64.86450
 -105.04161	 -64.84837
 -104.90663	 -64.83181
 -104.77191	 -64.81484
 -104.63747	 -64.79744
 -104.50329	 -64.77962
 -104.36939	 -64.76139
 -104.23575	 -64.74275
 -104.10239	 -64.72369
 -103.96931	 -64.70423
 -103.83650	 -64.68435
 -103.70397	 -64.66408
 -103.57171	 -64.64340
 -103.43974	 -64.62232
 -103.30805	 -64.60084
 -103.17664	 -64.57896
 -103.04552	 -64.55669
 -102.91468	 -64.53402
 -102.78413	 -64.51096
 -102.65387	 -64.48751
 -102.52390	 -64.46367
 -102.39422	 -64.43944
 -102.26483	 -64.41482
 -102.13574	 -64.38982
 -102.00695	 -64.36444
 -101.87845	 -64.33867
 -101.75025	 -64.31252
 -101.62235	 -64.28599
 -101.49475	 -64.25908
 -101.36745	 -64.23179
 -101.24045	 -64.20413
 -101.11375	 -64.17609
 -100.98736	 -64.14767
 -100.86127	 -64.11889
 -100.73549	 -64.08973
 -100.61001	 -64.06021
 -100.48484	 -64.03031
 -100.35998	 -64.00005
 -100.23542	 -63.96942
 -100.11117	 -63.93843
 -99.98723	 -63.90708
 -99.86359	 -63.87537
 -99.74027	 -63.84330
 -99.61725	 -63.81088
 -99.49454	 -63.77810
 -99.37214	 -63.74496
 -99.25005	 -63.71148
 -99.12827	 -63.67765
 -99.00680	 -63.64347
 -98.88563	 -63.60895
 -98.76478	 -63.57409
 -98.64424	 -63.53888
 -98.52401	 -63.50334
 -98.40409	 -63.46747
 -98.28449	 -63.43126
 -98.16520	 -63.39471
 -98.04621	 -63.35784
 -97.92755	 -63.32065
 -97.80919	 -63.28312
 -97.69116	 -63.24528
 -97.57343	 -63.20711
 -97.45603	 -63.16863
 -97.33894	 -63.12982
 -97.22217	 -63.09071
 -97.10572	 -63.05128
 -96.98958	 -63.01153
 -96.87377	 -62.97148
 -96.75828	 -62.93112
 -96.64311	 -62.89046
 -96.52827	 -62.84949
 -96.41375	 -62.80821
 -96.29955	 -62.76664
 -96.18568	 -62.72476
 -96.07214	 -62.68259
 -95.95893	 -62.64011
 -95.84604	 -62.59735
 -95.73349	 -62.55428
 -95.62126	 -62.51093
 -95.50937	 -62.46728
 -95.39781	 -62.42334
 -95.28658	 -62.37911
 -95.17568	 -62.33459
 -95.06512	 -62.28978
 -94.95490	 -62.24469
 -94.84500	 -62.19931
 -94.73545	 -62.15365
 -94.62623	 -62.10770
 -94.51735	 -62.06148
 -94.40880	 -62.01497
 -94.30059	 -61.96819
 -94.19272	 -61.92113
 -94.08518	 -61.87379
 -93.97798	 -61.82617
 -93.87112	 -61.77829
 -93.76460	 -61.73013
 -93.65841	 -61.68170
 -93.55256	 -61.63300
 -93.44705	 -61.58404
 -93.34188	 -61.53481
 -93.23704	 -61.48532
 -93.13254	 -61.43556
 -93.02838	 -61.38554
 -92.92456	 -61.33527
 -92.82107	 -61.28474
 -92.71792	 -61.23395
 -92.61511	 -61.18291
 -92.51263	 -61.13162
 -92.41049	 -61.08008
 -92.30869	 -61.02829
 -92.20723	 -60.97625
 -92.10610	 -60.92397
 -92.00531	 -60.87145
 -91.90486	 -60.81869
 -91.80475	 -60.76569
 -91.70498	 -60.71245
 -91.60554	 -60.65898
 -91.50645	 -60.60527
 -91.40770	 -60.55133
 -91.30928	 -60.49716
 -91.21121	 -60.44276
 -91.11348	 -60.38814
 -91.01610	 -60.33329
 -90.91905	 -60.27821
 -90.82235	 -60.22292
 -90.72599	 -60.16740
 -90.62998	 -60.11166
 -90.53432	 -60.05570
 -90.43900	 -59.99952
 -90.34402	 -59.94313
 -90.24940	 -59.88652
 -90.15512	 -59.82970
 -90.06119	 -59.77267
 -89.96761	 -59.71542
 -89.87437	 -59.65797
 -89.78149	 -59.60030
 -89.68896	 -59.54243
 -89.59678	 -59.48435
 -89.50495	 -59.42606
 -89.41347	 -59.36756
 -89.32234	 -59.30887
 -89.23157	 -59.24997
 -89.14114	 -59.19086
 -89.05107	 -59.13156
 -88.96134	 -59.07205
 -88.87197	 -59.01235
 -88.78295	 -58.95245
 -88.69428	 -58.89235
 -88.60597	 -58.83206
 -88.51800	 -58.77158
 -88.43038	 -58.71090
 -88.34312	 -58.65003
 -88.25620	 -58.58897
 -88.16964	 -58.52772
 -88.08342	 -58.46629
 -87.99755	 -58.40467
 -87.91203	 -58.34286
 -87.82686	 -58.28088
 -87.74204	 -58.21871
 -87.65757	 -58.15637
 -87.57345	 -58.09384
 -87.48967	 -58.03114
 -87.40624	 -57.96827
 -87.32316	 -57.90522
 -87.24043	 -57.84200
 -87.15804	 -57.77861
 -87.07601	 -57.71506
 -86.99432	 -57.65133
 -86.91298	 -57.58745
 -86.83198	 -57.52339
 -86.75134	 -57.45918
 -86.67104	 -57.39480
 -86.59110	 -57.33027
 -86.51150	 -57.26558
 -86.43225	 -57.20073
 -86.35336	 -57.13573
 -86.27481	 -57.07057
 -86.19661	 -57.00526
 -86.11877	 -56.93980
 -86.04127	 -56.87419
 -85.96413	 -56.80843
 -85.88734	 -56.74252
 -85.81090	 -56.67646
 -85.73482	 -56.61026
 -85.65909	 -56.54392
 -85.58371	 -56.47743
 -85.50869	 -56.41080
 -85.43402	 -56.34403
 -85.35971	 -56.27711
 -85.28575	 -56.21006
 -85.21215	 -56.14287
 -85.13890	 -56.07554
 -85.06600	 -56.00808
 -84.99347	 -55.94048
 -84.92128	 -55.87274
 -84.84945	 -55.80487
 -84.77798	 -55.73687
 -84.70686	 -55.66873
 -84.63610	 -55.60047
 -84.56569	 -55.53207
 -84.49564	 -55.46355
 -84.42594	 -55.39490
 -84.35660	 -55.32612
 -84.28760	 -55.25722
 -84.21897	 -55.18819
 -84.15068	 -55.11904
 -84.08275	 -55.04976
 -84.01517	 -54.98037
 -83.94794	 -54.91086
 -83.88106	 -54.84122
 -83.81453	 -54.77148
 -83.74836	 -54.70161
 -83.68253	 -54.63163
 -83.61705	 -54.56154
 -83.55193	 -54.49134
 -83.48715	 -54.42102
 -83.42273	 -54.35060
 -83.35865	 -54.28007
 -83.29492	 -54.20943
 -83.23154	 -54.13869
 -83.16851	 -54.06784
 -83.10583	 -53.99689
 -83.04350	 -53.92585
 -82.98151	 -53.85470
 -82.91988	 -53.78345
 -82.85859	 -53.71211
 -82.79766	 -53.64067
 -82.73707	 -53.56914
 -82.67683	 -53.49751
 -82.61695	 -53.42579
 -82.55741	 -53.35398
 -82.49822	 -53.28209
 -82.43939	 -53.21010
 -82.38090	 -53.13802
 -82.32277	 -53.06586
 -82.26498	 -52.99362
 -82.20755	 -52.92129
 -82.15048	 -52.84887
 -82.09375	 -52.77637
 -82.03738	 -52.70379
 -81.98135	 -52.63114
 -81.92568	 -52.55840
 -81.87037	 -52.48558
 -81.81541	 -52.41268
 -81.76080	 -52.33971
 -81.70654	 -52.26666
 -81.65264	 -52.19353
 -81.59908	 -52.12033
 -81.54589	 -52.04705
 -81.49304	 -51.97371
 -81.44055	 -51.90029
 -81.38840	 -51.82679
 -81.33661	 -51.75323
 -81.28518	 -51.67960
 -81.23409	 -51.60590
 -81.18335	 -51.53213
 -81.13296	 -51.45829
 -81.08293	 -51.38439
 -81.03324	 -51.31043
 -80.98390	 -51.23640
 -80.93491	 -51.16230
 -80.88627	 -51.08815
 -80.83798	 -51.01393
 -80.79003	 -50.93966
 -80.74243	 -50.86532
 -80.69518	 -50.79094
 -80.64827	 -50.71649
 -80.60171	 -50.64199
 -80.55549	 -50.56743
 -80.50962	 -50.49283
 -80.46409	 -50.41817
 -80.41891	 -50.34346
 -80.37407	 -50.26871
 -80.32957	 -50.19390
 -80.28542	 -50.11905
 -80.24162	 -50.04416
 -80.19816	 -49.96922
 -80.15504	 -49.89424
 -80.11227	 -49.81921
 -80.06984	 -49.74415
 -80.02775	 -49.66905
 -79.98601	 -49.59391
 -79.94461	 -49.51873
 -79.90356	 -49.44352
 -79.86285	 -49.36827
 -79.82249	 -49.29299
 -79.78247	 -49.21767
 -79.74280	 -49.14233
 -79.70347	 -49.06695
 -79.66449	 -48.99154
 -79.62585	 -48.91610
 -79.58756	 -48.84064
 -79.54961	 -48.76515
 -79.51201	 -48.68963
 -79.47476	 -48.61408
 -79.43785	 -48.53851
 -79.40129	 -48.46292
 -79.36507	 -48.38730
 -79.32920	 -48.31166
 -79.29368	 -48.23599
 -79.25850	 -48.16031
 -79.22367	 -48.08461
 -79.18918	 -48.00888
 -79.15504	 -47.93314
 -79.12124	 -47.85738
 -79.08778	 -47.78160
 -79.05467	 -47.70581
 -79.02190	 -47.63000
 -78.98948	 -47.55417
 -78.95740	 -47.47833
 -78.92566	 -47.40248
 -78.89426	 -47.32661
 -78.86320	 -47.25074
 -78.83249	 -47.17485
 -78.80211	 -47.09895
 -78.77208	 -47.02305
 -78.74238	 -46.94714
 -78.71302	 -46.87122
 -78.68400	 -46.79529
 -78.65532	 -46.71936
 -78.62698	 -46.64343
 -78.59897	 -46.56750
 -78.57130	 -46.49156
 -78.54397	 -46.41563
 -78.51698	 -46.33969
 -78.49032	 -46.26376
 -78.46399	 -46.18783
 -78.43800	 -46.11191
 -78.41235	 -46.03599
 -78.38703	 -45.96007
 -78.36205	 -45.88417
 -78.33740	 -45.80827
 -78.31309	 -45.73238
 -78.28911	 -45.65651
 -78.26547	 -45.58065
 -78.24217	 -45.50479
 -78.21920	 -45.42896
 -78.19656	 -45.35314
 -78.17426	 -45.27733
 -78.15230	 -45.20154
 -78.13067	 -45.12577
 -78.10938	 -45.05002
 -78.08843	 -44.97428
 -78.06781	 -44.89857
 -78.04752	 -44.82288
 -78.02758	 -44.74721
 -78.00797	 -44.67156
 -77.98869	 -44.59594
 -77.96976	 -44.52034
 -77.95115	 -44.44477
 -77.93289	 -44.36922
 -77.91496	 -44.29370
 -77.89737	 -44.21820
 -77.88011	 -44.14273
 -77.86319	 -44.06729
 -77.84660	 -43.99188
 -77.83035	 -43.91650
 -77.81443	 -43.84115
 -77.79884	 -43.76584
 -77.78359	 -43.69055
 -77.76867	 -43.61529
 -77.75409	 -43.54007
 -77.73984	 -43.46489
 -77.72592	 -43.38974
 -77.71232	 -43.31462
 -77.69907	 -43.23954
 -77.68614	 -43.16450
 -77.67354	 -43.08949
 -77.66127	 -43.01453
 -77.64933	 -42.93960
 -77.63771	 -42.86472
 -77.62643	 -42.78988
 -77.61547	 -42.71508
 -77.60484	 -42.64032
 -77.59453	 -42.56561
 -77.58455	 -42.49095
 -77.57490	 -42.41633
 -77.56557	 -42.34176
 -77.55656	 -42.26724
 -77.54788	 -42.19277
 -77.53953	 -42.11835
 -77.53150	 -42.04399
 -77.52379	 -41.96967
 -77.51641	 -41.89541
 -77.50935	 -41.82121
 -77.50262	 -41.74706
 -77.49621	 -41.67297
 -77.49012	 -41.59894
 -77.48436	 -41.52497
 -77.47892	 -41.45105
 -77.47381	 -41.37720
 -77.46901	 -41.30341
 -77.46455	 -41.22969
 -77.46040	 -41.15602
 -77.45659	 -41.08243
 -77.45309	 -41.00889
 -77.44992	 -40.93543
 -77.44707	 -40.86203
 -77.44455	 -40.78870
 -77.44235	 -40.71544
 -77.44047	 -40.64225
 -77.43892	 -40.56912
 -77.43769	 -40.49607
 -77.43679	 -40.42309
 -77.43621	 -40.35019
 -77.43595	 -40.27735
 -77.43602	 -40.20459
 -77.43641	 -40.13190
 -77.43712	 -40.05929
 -77.43815	 -39.98675
 -77.43950	 -39.91429
 -77.44118	 -39.84191
 -77.44317	 -39.76960
 -77.44549	 -39.69737
 -77.44812	 -39.62522
 -77.45108	 -39.55315
 -77.45435	 -39.48116
 -77.45794	 -39.40926
 -77.46185	 -39.33743
 -77.46608	 -39.26568
 -77.47062	 -39.19402
 -77.47548	 -39.12244
 -77.48066	 -39.05095
 -77.48615	 -38.97955
 -77.49195	 -38.90823
 -77.49807	 -38.83699
 -77.50450	 -38.76585
 -77.51125	 -38.69480
 -77.51830	 -38.62383
 -77.52567	 -38.55296
 -77.53335	 -38.48218
 -77.54135	 -38.41149
 -77.54965	 -38.34090
 -77.55827	 -38.27041
 -77.56720	 -38.20001
 -77.57643	 -38.12971
 -77.58598	 -38.05950
 -77.59584	 -37.98940
 -77.60601	 -37.91940
 -77.61649	 -37.84949
 -77.62727	 -37.77970
 -77.63837	 -37.71000
 -77.64978	 -37.64041
 -77.66150	 -37.57093
 -77.67353	 -37.50155
 -77.68587	 -37.43228
 -77.69851	 -37.36311
 -77.71147	 -37.29406
 -77.72474	 -37.22511
 -77.73832	 -37.15628
 -77.75220	 -37.08756
 -77.76640	 -37.01895
 -77.78091	 -36.95045
 -77.79573	 -36.88207
 -77.81085	 -36.81380
 -77.82629	 -36.74564
 -77.84203	 -36.67760
 -77.85809	 -36.60968
 -77.87445	 -36.54187
 -77.89112	 -36.47419
 -77.90810	 -36.40662
 -77.92538	 -36.33916
 -77.94298	 -36.27183
 -77.96088	 -36.20462
 -77.97908	 -36.13753
 -77.99760	 -36.07056
 -78.01641	 -36.00371
 -78.03554	 -35.93698
 -78.05496	 -35.87038
 -78.07469	 -35.80390
 -78.09473	 -35.73754
 -78.11506	 -35.67131
 -78.13570	 -35.60521
 -78.15664	 -35.53923
 -78.17788	 -35.47338
 -78.19942	 -35.40766
 -78.22126	 -35.34207
 -78.24340	 -35.27661
 -78.26583	 -35.21128
 -78.28857	 -35.14608
 -78.31160	 -35.08101
 -78.33493	 -35.01608
 -78.35856	 -34.95128
 -78.38248	 -34.88662
 -78.40670	 -34.82209
 -78.43121	 -34.75770
 -78.45602	 -34.69345
 -78.48112	 -34.62934
 -78.50652	 -34.56538
 -78.53221	 -34.50155
 -78.55820	 -34.43786
 -78.58448	 -34.37432
 -78.61106	 -34.31093
 -78.63793	 -34.24768
 -78.66509	 -34.18458
 -78.69255	 -34.12162
 -78.72030	 -34.05881
 -78.74834	 -33.99616
 -78.77668	 -33.93365
 -78.80531	 -33.87130
 -78.83423	 -33.80909
 -78.86344	 -33.74704
 -78.89295	 -33.68515
 -78.92276	 -33.62341
 -78.95285	 -33.56182
 -78.98324	 -33.50039
 -79.01392	 -33.43912
 -79.04489	 -33.37800
 -79.07616	 -33.31705
 -79.10771	 -33.25625
 -79.13956	 -33.19561
 -79.17170	 -33.13513
 -79.20413	 -33.07481
 -79.23685	 -33.01466
 -79.26986	 -32.95466
 -79.30316	 -32.89483
 -79.33675	 -32.83516
 -79.37063	 -32.77566
 -79.40480	 -32.71631
 -79.43925	 -32.65714
 -79.47399	 -32.59813
 -79.50902	 -32.53929
 -79.54433	 -32.48061
 -79.57993	 -32.42210
 -79.61581	 -32.36376
 -79.65198	 -32.30559
 -79.68843	 -32.24759
 -79.72516	 -32.18975
 -79.76218	 -32.13210
 -79.79947	 -32.07461
 -79.83705	 -32.01729
 -79.87491	 -31.96015
 -79.91304	 -31.90319
 -79.95146	 -31.84640
 -79.99015	 -31.78978
 -80.02913	 -31.73335
 -80.06838	 -31.67709
 -80.10790	 -31.62102
 -80.14771	 -31.56512
 -80.18779	 -31.50941
 -80.22814	 -31.45388
 -80.26878	 -31.39853
 -80.30968	 -31.34337
 -80.35087	 -31.28839
 -80.39232	 -31.23360
 -80.43406	 -31.17900
 -80.47606	 -31.12459
 -80.51835	 -31.07037
 -80.56090	 -31.01634
 -80.60373	 -30.96250
 -80.64684	 -30.90886
 -80.69022	 -30.85541
 -80.73387	 -30.80215
 -80.77779	 -30.74909
 -80.82199	 -30.69623
 -80.86646	 -30.64357
 -80.91121	 -30.59110
 -80.95623	 -30.53883
 -81.00152	 -30.48676
 -81.04708	 -30.43490
 -81.09292	 -30.38323
 -81.13903	 -30.33177
 -81.18541	 -30.28051
 -81.23206	 -30.22945
 -81.27898	 -30.17860
 -81.32617	 -30.12795
 -81.37364	 -30.07750
 -81.42137	 -30.02726
 -81.46937	 -29.97723
 -81.51764	 -29.92741
 -81.56618	 -29.87779
 -81.61499	 -29.82838
 -81.66406	 -29.77918
 -81.71340	 -29.73019
 -81.76300	 -29.68141
 -81.81287	 -29.63284
 -81.86300	 -29.58448
 -81.91340	 -29.53633
 -81.96406	 -29.48839
 -82.01498	 -29.44067
 -82.06616	 -29.39316
 -82.11760	 -29.34587
 -82.16930	 -29.29879
 -82.22126	 -29.25193
 -82.27348	 -29.20529
 -82.32596	 -29.15887
 -82.37869	 -29.11267
 -82.43168	 -29.06668
 -82.48493	 -29.02092
 -82.53843	 -28.97538
 -82.59219	 -28.93007
 -82.64620	 -28.88497
 -82.70046	 -28.84011
 -82.75498	 -28.79547
 -82.80975	 -28.75106
 -82.86477	 -28.70688
 -82.92005	 -28.66293
 -82.97558	 -28.61921
 -83.03136	 -28.57572
 -83.08739	 -28.53247
 -83.14367	 -28.48945
 -83.20021	 -28.44666
 -83.25699	 -28.40412
 -83.31402	 -28.36181
 -83.37131	 -28.31974
 -83.42884	 -28.27790
 -83.48663	 -28.23631
 -83.54466	 -28.19496
 -83.60295	 -28.15385
 -83.66148	 -28.11299
 -83.72026	 -28.07237
 -83.77929	 -28.03199
 -83.83857	 -27.99186
 -83.89809	 -27.95198
 -83.95787	 -27.91234
 -84.01789	 -27.87295
 -84.07815	 -27.83381
 -84.13867	 -27.79491
 -84.19943	 -27.75627
 -84.26043	 -27.71788
 -84.32168	 -27.67973
 -84.38317	 -27.64184
 -84.44490	 -27.60420
 -84.50688	 -27.56681
 -84.56910	 -27.52968
 -84.63156	 -27.49280
 -84.69426	 -27.45617
 -84.75720	 -27.41980
 -84.82038	 -27.38368
 -84.88380	 -27.34782
 -84.94745	 -27.31222
 -85.01134	 -27.27688
 -85.07547	 -27.24179
 -85.13983	 -27.20696
 -85.20443	 -27.17240
 -85.26925	 -27.13809
 -85.33432	 -27.10405
 -85.39961	 -27.07026
 -85.46513	 -27.03675
 -85.53088	 -27.00349
 -85.59687	 -26.97051
 -85.66308	 -26.93779
 -85.72952	 -26.90533
 -85.79618	 -26.87315
 -85.86308	 -26.84124
 -85.93020	 -26.80960
 -85.99754	 -26.77823
 -86.06511	 -26.74713
 -86.13291	 -26.71631
 -86.20093	 -26.68576
 -86.26917	 -26.65550
 -86.33763	 -26.62551
 -86.40632	 -26.59580
 -86.47523	 -26.56637
 -86.54436	 -26.53722
 -86.61372	 -26.50836
 -86.68329	 -26.47978
 -86.75309	 -26.45148
 -86.82311	 -26.42347
 -86.89335	 -26.39575
 -86.96380	 -26.36832
 -87.03448	 -26.34117
 -87.10538	 -26.31432
 -87.17649	 -26.28775
 -87.24782	 -26.26148
 -87.31938	 -26.23550
 -87.39115	 -26.20981
 -87.46313	 -26.18442
 -87.53533	 -26.15932
 -87.60775	 -26.13452
 -87.68039	 -26.11001
 -87.75324	 -26.08580
 -87.82630	 -26.06189
 -87.89958	 -26.03827
 -87.97307	 -26.01496
 -88.04677	 -25.99194
 -88.12068	 -25.96922
 -88.19481	 -25.94680
 -88.26914	 -25.92468
 -88.34368	 -25.90286
 -88.41843	 -25.88135
 -88.49338	 -25.86013
 -88.56855	 -25.83923
 -88.64391	 -25.81862
 -88.71948	 -25.79832
 -88.79526	 -25.77832
 -88.87123	 -25.75863
 -88.94741	 -25.73925
 -89.02378	 -25.72018
 -89.10036	 -25.70141
 -89.17713	 -25.68296
 -89.25410	 -25.66481
 -89.33127	 -25.64698
 -89.40863	 -25.62946
 -89.48618	 -25.61225
 -89.56393	 -25.59536
 -89.64188	 -25.57879
 -89.72001	 -25.56253
 -89.79834	 -25.54660
 -89.87685	 -25.53098
 -89.95556	 -25.51568
 -90.03445	 -25.50071
 -90.11353	 -25.48606
 -90.19280	 -25.47174
 -90.27226	 -25.45774
 -90.35191	 -25.44407
 -90.43174	 -25.43073
 -90.51175	 -25.41771
 -90.59195	 -25.40503
 -90.67234	 -25.39269
 -90.75290	 -25.38067
 -90.83366	 -25.36899
 -90.91459	 -25.35765
 -90.99571	 -25.34664
 -91.07700	 -25.33597
 -91.15848	 -25.32564
 -91.24014	 -25.31565
 -91.32198	 -25.30600
 -91.40400	 -25.29669
 -91.48620	 -25.28772
 -91.56858	 -25.27910
 -91.65113	 -25.27081
 -91.73386	 -25.26288
 -91.81677	 -25.25529
 -91.89985	 -25.24804
 -91.98311	 -25.24114
 -92.06654	 -25.23459
 -92.15015	 -25.22838
 -92.23392	 -25.22252
 -92.31787	 -25.21701
 -92.40198	 -25.21185
 -92.48627	 -25.20704
 -92.57072	 -25.20258
 -92.65534	 -25.19847
 -92.74012	 -25.19471
 -92.82507	 -25.19131
 -92.91018	 -25.18825
 -92.99546	 -25.18555
 -93.08089	 -25.18321
 -93.16649	 -25.18122
 -93.25224	 -25.17959
 -93.33815	 -25.17831
 -93.42422	 -25.17739
 -93.51044	 -25.17684
 -93.59681	 -25.17664
 -93.68334	 -25.17680
 -93.77002	 -25.17732
 -93.85685	 -25.17821
 -93.94383	 -25.17946
 -94.03095	 -25.18108
 -94.11823	 -25.18307
 -94.20564	 -25.18542
 -94.29321	 -25.18814
 -94.38092	 -25.19124
 -94.46877	 -25.19470
 -94.55676	 -25.19854
 -94.64489	 -25.20276
 -94.73317	 -25.20735
 -94.82158	 -25.21232
 -94.91014	 -25.21767
 -94.99883	 -25.22339
 -95.08765	 -25.22950
 -95.17662	 -25.23600
 -95.26571	 -25.24288
 -95.35495	 -25.25014
 -95.44432	 -25.25779
 -95.53382	 -25.26583
 -95.62345	 -25.27425
 -95.71322	 -25.28307
 -95.80311	 -25.29228
 -95.89314	 -25.30188
 -95.98329	 -25.31187
 -96.07358	 -25.32225
 -96.16399	 -25.33303
 -96.25453	 -25.34420
 -96.34520	 -25.35577
 -96.43599	 -25.36774
 -96.52690	 -25.38010
 -96.61794	 -25.39286
 -96.70910	 -25.40602
 -96.80038	 -25.41958
 -96.89178	 -25.43353
 -96.98330	 -25.44789
 -97.07493	 -25.46264
 -97.16669	 -25.47780
 -97.25855	 -25.49336
 -97.35053	 -25.50931
 -97.44263	 -25.52568
 -97.53483	 -25.54244
 -97.62714	 -25.55961
 -97.71956	 -25.57718
 -97.81209	 -25.59515
 -97.90472	 -25.61354
 -97.99745	 -25.63232
 -98.09028	 -25.65152
 -98.18322	 -25.67112
 -98.27625	 -25.69114
 -98.36938	 -25.71156
 -98.46261	 -25.73239
 -98.55593	 -25.75364
 -98.64934	 -25.77530
 -98.74285	 -25.79738
 -98.83644	 -25.81987
 -98.93012	 -25.84278
 -99.02389	 -25.86611
 -99.11774	 -25.88985
 -99.21168	 -25.91402
 -99.30570	 -25.93862
 -99.39980	 -25.96363
 -99.49398	 -25.98907
 -99.58824	 -26.01494
 -99.68258	 -26.04124
 -99.77700	 -26.06797
 -99.87149	 -26.09513
 -99.96605	 -26.12272
 -100.06069	 -26.15074
 -100.15540	 -26.17920
 -100.25018	 -26.20810
 -100.34503	 -26.23743
 -100.43995	 -26.26721
 -100.53493	 -26.29742
 -100.62998	 -26.32808
 -100.72510	 -26.35917
 -100.82029	 -26.39071
 -100.91553	 -26.42269
 -101.01084	 -26.45512
 -101.10621	 -26.48799
 -101.20164	 -26.52131
 -101.29713	 -26.55508
 -101.39267	 -26.58929
 -101.48827	 -26.62395
 -101.58393	 -26.65906
 -101.67964	 -26.69462
 -101.77540	 -26.73063
 -101.87121	 -26.76708
 -101.96707	 -26.80399
 -102.06298	 -26.84135
 -102.15894	 -26.87916
 -102.25494	 -26.91742
 -102.35098	 -26.95613
 -102.44706	 -26.99530
 -102.54318	 -27.03492
 -102.63934	 -27.07499
 -102.73554	 -27.11551
 -102.83177	 -27.15649
 -102.92803	 -27.19793
 -103.02432	 -27.23982
 -103.12064	 -27.28216
 -103.21699	 -27.32497
 -103.31336	 -27.36823
 -103.40975	 -27.41195
 -103.50616	 -27.45613
 -103.60259	 -27.50077
 -103.69904	 -27.54588
 -103.79550	 -27.59144
 -103.89197	 -27.63747
 -103.98845	 -27.68397
 -104.08495	 -27.73093
 -104.18144	 -27.77837
 -104.27795	 -27.82627
 -104.37445	 -27.87464
 -104.47096	 -27.92348
 -104.56746	 -27.97280
 -104.66396	 -28.02260
 -104.76046	 -28.07287
 -104.85695	 -28.12361
 -104.95344	 -28.17484
 -105.04991	 -28.22655
 -105.14637	 -28.27874
 -105.24282	 -28.33142
 -105.33926	 -28.38458
 -105.43568	 -28.43822
 -105.53208	 -28.49235
 -105.62846	 -28.54698
 -105.72483	 -28.60209
 -105.82117	 -28.65769
 -105.91749	 -28.71378
 -106.01378	 -28.77036
 -106.11005	 -28.82744
 -106.20629	 -28.88501
 -106.30250	 -28.94308
 -106.39868	 -29.00164
 -106.49483	 -29.06069
 -106.59094	 -29.12025
 -106.68702	 -29.18029
 -106.78306	 -29.24084
 -106.87906	 -29.30187
 -106.97502	 -29.36341
 -107.07094	 -29.42544
 -107.16681	 -29.48797
 -107.26264	 -29.55100
 -107.35842	 -29.61452
 -107.45415	 -29.67854
 -107.54982	 -29.74306
 -107.64544	 -29.80808
 -107.74101	 -29.87359
 -107.83651	 -29.93960
 -107.93195	 -30.00611
 -108.02733	 -30.07312
 -108.12264	 -30.14063
 -108.21788	 -30.20863
 -108.31305	 -30.27714
 -108.40815	 -30.34614
 -108.50317	 -30.41565
 -108.59811	 -30.48566
 -108.69297	 -30.55617
 -108.78774	 -30.62718
 -108.88243	 -30.69870
 -108.97702	 -30.77072
 -109.07153	 -30.84325
 -109.16594	 -30.91629
 -109.26025	 -30.98983
 -109.35446	 -31.06388
 -109.44857	 -31.13844
 -109.54258	 -31.21352
 -109.63647	 -31.28910
 -109.73026	 -31.36520
 -109.82394	 -31.44182
 -109.91749	 -31.51895
 -110.01094	 -31.59660
 -110.10426	 -31.67477
 -110.19746	 -31.75346
 -110.29054	 -31.83267
 -110.38349	 -31.91240
 -110.47631	 -31.99266
 -110.56900	 -32.07344
 -110.66156	 -32.15475
 -110.75399	 -32.23658
 -110.84627	 -32.31894
 -110.93842	 -32.40183
 -111.03043	 -32.48524
 -111.12230	 -32.56919
 -111.21402	 -32.65366
 -111.30559	 -32.73867
 -111.39702	 -32.82420
 -111.48829	 -32.91026
 -111.57941	 -32.99686
 -111.67038	 -33.08398
 -111.76119	 -33.17164
 -111.85184	 -33.25982
 -111.94233	 -33.34854
 -112.03265	 -33.43778
 -112.12281	 -33.52755
 -112.21280	 -33.61786
 -112.30262	 -33.70869
 -112.39227	 -33.80005
 -112.48174	 -33.89194
 -112.57104	 -33.98435
 -112.66015	 -34.07729
 -112.74908	 -34.17076
 -112.83782	 -34.26476
 -112.92637	 -34.35928
 -113.01473	 -34.45433
 -113.10289	 -34.54990
 -113.19086	 -34.64600
 -113.27862	 -34.74262
 -113.36618	 -34.83977
 -113.45354	 -34.93744
 -113.54068	 -35.03564
 -113.62760	 -35.13437
 -113.71431	 -35.23362
 -113.80079	 -35.33339
 -113.88706	 -35.43370
 -113.97309	 -35.53453
 -114.05889	 -35.63588
 -114.14446	 -35.73777
 -114.22978	 -35.84018
 -114.31487	 -35.94312
 -114.39971	 -36.04659
 -114.48430	 -36.15059
 -114.56864	 -36.25512
 -114.65273	 -36.36019
 -114.73655	 -36.46579
 -114.82012	 -36.57192
 -114.90342	 -36.67858
 -114.98645	 -36.78578
 -115.06921	 -36.89352
 -115.15170	 -37.00179
 -115.23391	 -37.11061
 -115.31584	 -37.21995
 -115.39748	 -37.32984
 -115.47885	 -37.44027
 -115.55992	 -37.55123
 -115.64070	 -37.66274
 -115.72120	 -37.77478
 -115.80139	 -37.88737
 -115.88129	 -38.00049
 -115.96089	 -38.11415
 -116.04018	 -38.22835
 -116.11917	 -38.34309
 -116.19785	 -38.45837
 -116.27622	 -38.57419
 -116.35428	 -38.69054
 -116.43203	 -38.80742
 -116.50945	 -38.92484
 -116.58656	 -39.04279
 -116.66334	 -39.16128
 -116.73980	 -39.28029
 -116.81593	 -39.39984
 -116.89172	 -39.51991
 -116.96719	 -39.64051
 -117.04231	 -39.76164
 -117.11710	 -39.88329
 -117.19154	 -40.00546
 -117.26564	 -40.12815
 -117.33938	 -40.25136
 -117.41278	 -40.37509
 -117.48581	 -40.49934
 -117.55849	 -40.62411
 -117.63080	 -40.74938
 -117.70274	 -40.87518
 -117.77431	 -41.00148
 -117.84550	 -41.12830
 -117.91632	 -41.25563
 -117.98675	 -41.38346
 -118.05679	 -41.51181
 -118.12644	 -41.64066
 -118.19569	 -41.77002
 -118.26454	 -41.89989
 -118.33299	 -42.03027
 -118.40103	 -42.16115
 -118.46865	 -42.29253
 -118.53586	 -42.42443
 -118.60264	 -42.55682
 -118.66900	 -42.68972
 -118.73493	 -42.82313
 -118.80043	 -42.95704
 -118.86549	 -43.09145
 -118.93011	 -43.22637
 -118.99428	 -43.36179
 -119.05800	 -43.49772
 -119.12127	 -43.63415
 -119.18408	 -43.77108
 -119.24643	 -43.90851
 -119.30832	 -44.04644
 -119.36974	 -44.18488
 -119.43069	 -44.32382
 -119.49117	 -44.46325
 -119.55118	 -44.60319
 -119.61070	 -44.74362
 -119.66974	 -44.88455
 -119.72830	 -45.02597
 -119.78637	 -45.16789
 -119.84394	 -45.31030
 -119.90103	 -45.45320
 -119.95762	 -45.59659
 -120.01371	 -45.74047
 -120.06930	 -45.88483
 -120.12439	 -46.02968
 -120.17897	 -46.17500
 -120.23304	 -46.32081
 -120.28660	 -46.46709
 -120.33964	 -46.61385
 -120.39217	 -46.76107
 -120.44417	 -46.90877
 -120.49566	 -47.05692
 -120.54662	 -47.20555
 -120.59705	 -47.35463
 -120.64694	 -47.50417
 -120.69630	 -47.65416
 -120.74513	 -47.80460
 -120.79340	 -47.95549
 -120.84114	 -48.10683
 -120.88832	 -48.25861
 -120.93495	 -48.41082
 -120.98102	 -48.56348
 -121.02653	 -48.71656
 -121.07147	 -48.87008
 -121.11585	 -49.02403
 -121.15965	 -49.17840
 -121.20287	 -49.33320
 -121.24550	 -49.48841
 -121.28755	 -49.64404
 -121.32901	 -49.80009
 -121.36987	 -49.95655
 -121.41013	 -50.11342
 -121.44978	 -50.27070
 -121.48882	 -50.42839
 -121.52725	 -50.58648
 -121.56505	 -50.74498
 -121.60223	 -50.90387
 -121.63878	 -51.06316
 -121.67470	 -51.22285
 -121.70998	 -51.38294
 -121.74461	 -51.54342
 -121.77860	 -51.70428
 -121.81194	 -51.86554
 -121.84462	 -52.02719
 -121.87665	 -52.18922
 -121.90801	 -52.35163
 -121.93871	 -52.51443
 -121.96874	 -52.67761
 -121.99810	 -52.84116
 -122.02678	 -53.00509
 -122.05479	 -53.16939
 -122.08211	 -53.33406
 -122.10876	 -53.49910
 -122.13472	 -53.66450
 -122.15999	 -53.83027
 -122.18457	 -53.99639
 -122.20846	 -54.16287
 -122.23166	 -54.32970
 -122.25416	 -54.49687
 -122.27597	 -54.66440
 -122.29707	 -54.83226
 -122.31748	 -55.00046
 -122.33718	 -55.16899
 -122.35618	 -55.33785
 -122.37447	 -55.50703
 -122.39206	 -55.67654
 -122.40893	 -55.84635
 -122.42510	 -56.01648
 -122.44054	 -56.18692
 -122.45527	 -56.35765
 -122.46928	 -56.52868
 -122.48257	 -56.70000
 -122.49514	 -56.87160
 -122.50698	 -57.04349
 -122.51809	 -57.21565
 -122.52846	 -57.38808
 -122.53810	 -57.56078
 -122.54700	 -57.73374
 -122.55516	 -57.90696
 -122.56257	 -58.08043
 -122.56924	 -58.25414
 -122.57515	 -58.42810
 -122.58030	 -58.60229
 -122.58469	 -58.77671
 -122.58832	 -58.95137
 -122.59118	 -59.12624
 -122.59327	 -59.30134
 -122.59458	 -59.47665
 -122.59511	 -59.65217
 -122.59486	 -59.82789
 -122.59382	 -60.00382
 -122.59198	 -60.17994
 -122.58936	 -60.35626
 -122.58593	 -60.53277
 -122.58170	 -60.70946
 -122.57666	 -60.88633
 -122.57082	 -61.06338
 -122.56416	 -61.24061
 -122.55668	 -61.41800
 -122.54839	 -61.59557
 -122.53927	 -61.77329
 -122.52933	 -61.95117
 -122.51857	 -62.12921
 -122.50697	 -62.30740
 -122.49455	 -62.48573
 -122.48129	 -62.66421
 -122.46720	 -62.84282
 -122.45228	 -63.02158
 -122.43652	 -63.20046
 -122.41992	 -63.37946
 -122.40249	 -63.55859
 -122.38422	 -63.73784
 -122.36511	 -63.91719
 -122.34516	 -64.09666
 -122.32437	 -64.27623
 -122.30274	 -64.45590
 -122.28027	 -64.63565
 -122.25697	 -64.81550
 -122.23282	 -64.99543
 -122.20784	 -65.17543
 -122.18202	 -65.35551
 -122.15536	 -65.53565
 -122.12786	 -65.71585
 -122.09953	 -65.89611
 -122.07036	 -66.07641
 -122.04035	 -66.25675
 -122.00950	 -66.43713
 -121.97781	 -66.61754
 -121.94529	 -66.79797
 -121.91193	 -66.97841
 -121.87772	 -67.15887
 -121.84268	 -67.33932
 -121.80680	 -67.51978
 -121.77008	 -67.70022
 -121.73252	 -67.88065
 -121.69411	 -68.06105
 -121.65486	 -68.24143
 -121.61477	 -68.42177
 -121.57383	 -68.60206
 -121.53204	 -68.78231
 -121.48940	 -68.96249
 -121.44592	 -69.14262
 -121.40158	 -69.32268
 -121.35638	 -69.50266
 -121.31033	 -69.68256
 -121.26342	 -69.86238
 -121.21565	 -70.04210
 -121.16702	 -70.22172
 -121.11752	 -70.40124
 -121.06716	 -70.58064
 -121.01594	 -70.75994
 -120.96385	 -70.93910
 -120.91088	 -71.11815
 -120.85705	 -71.29706
 -120.80234	 -71.47583
 -120.74677	 -71.65446
 -120.69032	 -71.83295
 -120.63299	 -72.01128
 -120.57480	 -72.18946
 -120.51573	 -72.36748
 -120.45578	 -72.54533
 -120.39497	 -72.72301
 -120.33328	 -72.90052
 -120.27072	 -73.07785
 -120.20730	 -73.25499
 -120.14300	 -73.43195
 -120.07784	 -73.60871
 -120.01182	 -73.78528
 -119.94494	 -73.96165
 -119.87720	 -74.13781
 -119.80860	 -74.31375
 -119.73915	 -74.48949
 -119.66885	 -74.66500
 -119.59770	 -74.84028
 -119.52570	 -75.01533
 -119.45287	 -75.19015
 -119.37920	 -75.36472
 -119.30469	 -75.53904
 -119.22936	 -75.71312
 -119.15319	 -75.88693
 -119.07620	 -76.06048
 -118.99839	 -76.23375
 -118.91976	 -76.40675
 -118.84032	 -76.57947
 -118.76006	 -76.75189
 -118.67899	 -76.92403
 -118.59712	 -77.09585
 -118.51444	 -77.26738
 -118.43096	 -77.43858
 -118.34667	 -77.60947
 -118.26160	 -77.78002
 -118.17572	 -77.95024
 -118.08905	 -78.12013
 -118.00159	 -78.28966
 -117.91335	 -78.45884
 -117.82431	 -78.62766
 -117.73448	 -78.79611
 -117.64388	 -78.96419
 -117.55248	 -79.13189
 -117.46031	 -79.29921
 -117.36735	 -79.46613
 -117.27362	 -79.63266
 -117.17911	 -79.79878
 -117.08382	 -79.96449
 -116.98775	 -80.12979
 -116.89091	 -80.29467
 -116.79330	 -80.45912
 -116.69491	 -80.62315
 -116.59576	 -80.78673
 -116.49583	 -80.94988
 -116.39515	 -81.11258
 -116.29369	 -81.27483
 -116.19148	 -81.43663
 -116.08850	 -81.59796
 -115.98477	 -81.75884
 -115.88028	 -81.91925
 -115.77503	 -82.07919
 -115.66904	 -82.23865
 -115.56231	 -82.39764
 -115.45483	 -82.55615
 -115.34661	 -82.71417
 -115.23765	 -82.87171
 -115.12796	 -83.02876
 -115.01755	 -83.18531
 -114.90641	 -83.34136
 -114.79456	 -83.49692
 -114.68199	 -83.65197
 -114.56871	 -83.80652
 -114.45473	 -83.96056
 -114.34004	 -84.11409
 -114.22467	 -84.26710
 -114.10860	 -84.41959
 -113.99186	 -84.57156
 -113.87443	 -84.72301
 -113.75633	 -84.87393
 -113.63757	 -85.02431
 -113.51814	 -85.17416
 -113.39806	 -85.32347
 -113.27733	 -85.47224
 -113.15595	 -85.62047
 -113.03393	 -85.76814
 -112.91128	 -85.91526
 -112.78800	 -86.06182
 -112.66409	 -86.20781
 -112.53957	 -86.35324
 -112.41443	 -86.49810
 -112.28868	 -86.64238
 -112.16233	 -86.78609
 -112.03538	 -86.92920
 -111.90783	 -87.07173
 -111.77969	 -87.21367
 -111.65096	 -87.35500
 -111.52166	 -87.49574
 -111.39177	 -87.63586
 -111.26131	 -87.77538
 -111.13027	 -87.91427
 -110.99867	 -88.05255
 -110.86651	 -88.19020
 -110.73379	 -88.32722
 -110.60051	 -88.46361
 -110.46667	 -88.59936
 -110.33229	 -88.73447
 -110.19736	 -88.86894
 -110.06189	 -89.00276
 -109.92587	 -89.13592
 -109.78932	 -89.26843
 -109.65224	 -89.40029
 -109.51463	 -89.53148
 -109.37649	 -89.66201
 -109.23783	 -89.79187
 -109.09865	 -89.92107
 -108.95895	 -90.04960
 -108.81875	 -90.17746
 -108.67803	 -90.30465
 -108.53682	 -90.43116
 -108.39510	 -90.55700
 -108.25289	 -90.68217
 -108.11019	 -90.80665
 -107.96701	 -90.93046
 -107.82335	 -91.05360
 -107.67921	 -91.17605
 -107.53460	 -91.29783
 -107.38953	 -91.41893
 -107.24400	 -91.53935
 -107.09802	 -91.65909
 -106.95159	 -91.77815
 -106.80472	 -91.89653
 -106.65741	 -92.01423
 -106.50968	 -92.13125
 -106.36151	 -92.24758
 -106.21294	 -92.36323
 -106.06394	 -92.47820
 -105.91455	 -92.59249
 -105.76475	 -92.70609
 -105.61456	 -92.81900
 -105.46398	 -92.93123
 -105.31302	 -93.04277
 -105.16168	 -93.15362
 -105.00997	 -93.26378
 -104.85789	 -93.37325
 -104.70546	 -93.48202
 -104.55267	 -93.59009
 -104.39953	 -93.69747
 -104.24605	 -93.80415
 -104.09223	 -93.91013
 -103.93808	 -94.01540
 -103.78360	 -94.11997
 -103.62880	 -94.22383
 -103.47368	 -94.32699
 -103.31824	 -94.42943
 -103.16250	 -94.53116
 -103.00645	 -94.63217
 -102.85010	 -94.73247
 -102.69345	 -94.83205
 -102.53651	 -94.93090
 -102.37928	 -95.02904
 -102.22177	 -95.12645
 -102.06398	 -95.22314
 -101.90591	 -95.31910
 -101.74757	 -95.41433
 -101.58897	 -95.50884
 -101.43009	 -95.60261
 -101.27096	 -95.69566
 -101.11157	 -95.78797
 -100.95192	 -95.87955
 -100.79203	 -95.97041
 -100.63188	 -96.06053
 -100.47150	 -96.14992
 -100.31088	 -96.23857
 -100.15002	 -96.32650
 -99.98893	 -96.41370
 -99.82762	 -96.50017
 -99.66608	 -96.58591
 -99.50432	 -96.67093
 -99.34235	 -96.75522
 -99.18016	 -96.83878
 -99.01777	 -96.92163
 -98.85518	 -97.00375
 -98.69239	 -97.08515
 -98.52941	 -97.16583
 -98.36624	 -97.24579
 -98.20288	 -97.32504
 -98.03935	 -97.40358
 -97.87564	 -97.48140
 -97.71177	 -97.55852
 -97.54772	 -97.63492
 -97.38352	 -97.71062
 -97.21916	 -97.78561
 -97.05465	 -97.85989
 -96.89000	 -97.93347
 -96.72521	 -98.00635
 -96.56028	 -98.07853
 -96.39522	 -98.15000
 -96.23004	 -98.22078
 -96.06473	 -98.29086
 -95.89931	 -98.36024
 -95.73378	 -98.42892
 -95.56814	 -98.49691
 -95.40240	 -98.56419
 -95.23657	 -98.63078
 -95.07064	 -98.69668
 -94.90462	 -98.76188
 -94.73852	 -98.82638
 -94.57234	 -98.89018
 -94.40609	 -98.95329
 -94.23977	 -99.01571
 -94.07337	 -99.07742
 -93.90692	 -99.13844
 -93.74041	 -99.19876
 -93.57384	 -99.25839
 -93.40722	 -99.31732
 -93.24055	 -99.37555
 -93.07383	 -99.43309
 -92.90708	 -99.48992
 -92.74028	 -99.54607
 -92.57345	 -99.60151
 -92.40659	 -99.65626
 -92.23970	 -99.71032
 -92.07278	 -99.76368
 -91.90584	 -99.81635
 -91.73888	 -99.86833
 -91.57189	 -99.91961
 -91.40490	 -99.97021
 -91.23789	 -100.02011
 -91.07088	 -100.06933
 -90.90385	 -100.11787
 -90.73682	 -100.16572
 -90.56979	 -100.21290
 -90.40277	 -100.25939
 -90.23574	 -100.30521
 -90.06873	 -100.35035
 -89.90172	 -100.39482
 -89.73473	 -100.43863
 -89.56776	 -100.48176
 -89.40080	 -100.52424
 -89.23387	 -100.56605
 -89.06697	 -100.60720
 -88.90009	 -100.64770
 -88.73324	 -100.68754
 -88.56644	 -100.72673
 -88.39967	 -100.76527
 -88.23294	 -100.80317
 -88.06626	 -100.84043
 -87.89963	 -100.87704
 -87.73306	 -100.91301
 -87.56654	 -100.94835
 -87.40008	 -100.98305
 -87.23369	 -101.01712
 -87.06736	 -101.05056
 -86.90111	 -101.08336
 -86.73493	 -101.11554
 -86.56883	 -101.14710
 -86.40281	 -101.17803
 -86.23688	 -101.20834
 -86.07103	 -101.23802
 -85.90528	 -101.26709
 -85.73963	 -101.29553
 -85.57407	 -101.32336
 -85.40861	 -101.35057
 -85.24326	 -101.37717
 -85.07802	 -101.40315
 -84.91289	 -101.42851
 -84.74787	 -101.45327
 -84.58297	 -101.47741
 -84.41819	 -101.50094
 -84.25353	 -101.52385
 -84.08900	 -101.54616
 -83.92459	 -101.56786
 -83.76032	 -101.58896
 -83.59617	 -101.60945
 -83.43216	 -101.62933
 -83.26829	 -101.64861
 -83.10455	 -101.66729
 -82.94096	 -101.68536
 -82.77751	 -101.70284
 -82.61420	 -101.71972
 -82.45104	 -101.73600
 -82.28802	 -101.75169
 -82.12516	 -101.76679
 -81.96245	 -101.78130
 -81.79989	 -101.79522
 -81.63749	 -101.80855
 -81.47524	 -101.82130
 -81.31315	 -101.83347
 -81.15123	 -101.84506
 -80.98946	 -101.85607
 -80.82786	 -101.86651
 -80.66643	 -101.87638
 -80.50516	 -101.88569
 -80.34406	 -101.89442
 -80.18313	 -101.90260
 -80.02238	 -101.91021
 -79.86180	 -101.91727
 -79.70140	 -101.92377
 -79.54117	 -101.92972
 -79.38113	 -101.93512
 -79.22128	 -101.93998
 -79.06160	 -101.94429
 -78.90212	 -101.94806
 -78.74283	 -101.95129
 -78.58372	 -101.95398
 -78.42482	 -101.95615
 -78.26611	 -101.95778
 -78.10759	 -101.95888
 -77.94929	 -101.95945
 -77.79118	 -101.95950
 -77.63328	 -101.95902
 -77.47559	 -101.95803
 -77.31811	 -101.95651
 -77.16085	 -101.95448
 -77.00380	 -101.95193
 -76.84697	 -101.94886
 -76.69036	 -101.94529
 -76.53397	 -101.94120
 -76.37781	 -101.93660
 -76.22188	 -101.93149
 -76.06617	 -101.92588
 -75.91069	 -101.91976
 -75.75545	 -101.91313
 -75.60045	 -101.90600
 -75.44568	 -101.89837
 -75.29114	 -101.89024
 -75.13685	 -101.88161
 -74.98280	 -101.87248
 -74.82900	 -101.86285
 -74.67543	 -101.85272
 -74.52212	 -101.84211
 -74.36905	 -101.83100
 -74.21623	 -101.81940
 -74.06365	 -101.80731
 -73.91133	 -101.79473
 -73.75926	 -101.78167
 -73.60744	 -101.76812
 -73.45588	 -101.75409
 -73.30457	 -101.73958
 -73.15351	 -101.72460
 -73.00272	 -101.70913
 -72.85217	 -101.69320
 -72.70189	 -101.67680
 -72.55186	 -101.65992
 -72.40209	 -101.64258
 -72.25259	 -101.62478
 -72.10334	 -101.60652
 -71.95436	 -101.58780
 -71.80563	 -101.56862
 -71.65718	 -101.54899
 -71.50899	 -101.52891
 -71.36106	 -101.50838
 -71.21340	 -101.48741
 -71.06601	 -101.46599
 -70.91889	 -101.44413
 -70.77204	 -101.42184
 -70.62546	 -101.39911
 -70.47916	 -101.37594
 -70.33313	 -101.35235
 -70.18738	 -101.32833
 -70.04191	 -101.30388
 -69.89671	 -101.27901
 -69.75180	 -101.25371
 -69.60717	 -101.22800
 -69.46282	 -101.20187
 -69.31876	 -101.17532
 -69.17498	 -101.14836
 -69.03150	 -101.12098
 -68.88830	 -101.09320
 -68.74540	 -101.06500
 -68.60278	 -101.03640
 -68.46047	 -101.00739
 -68.31845	 -100.97798
 -68.17672	 -100.94816
 -68.03530	 -100.91794
 -67.89418	 -100.88733
 -67.75335	 -100.85631
 -67.61283	 -100.82489
 -67.47262	 -100.79308
 -67.33271	 -100.76088
 -67.19310	 -100.72828
 -67.05380	 -100.69529
 -66.91481	 -100.66190
 -66.77613	 -100.62813
 -66.63775	 -100.59397
 -66.49969	 -100.55943
 -66.36194	 -100.52449
 -66.22449	 -100.48918
 -66.08736	 -100.45348
 -65.95055	 -100.41741
 -65.81404	 -100.38095
 -65.67785	 -100.34412
 -65.54197	 -100.30692
 -65.40640	 -100.26934
 -65.27115	 -100.23139
 -65.13622	 -100.19307
 -65.00159	 -100.15438
 -64.86729	 -100.11533
 -64.73330	 -100.07592
 -64.59962	 -100.03615
 -64.46626	 -99.99601
 -64.33322	 -99.95553
 -64.20049	 -99.91468
 -64.06808	 -99.87349
 -63.93599	 -99.83195
 -63.80421	 -99.79005
 -63.67276	 -99.74782
 -63.54162	 -99.70524
 -63.41080	 -99.66232
 -63.28031	 -99.61906
 -63.15013	 -99.57547
 -63.02028	 -99.53154
 -62.89074	 -99.48728
 -62.76153	 -99.44269
 -62.63265	 -99.39777
 -62.50409	 -99.35253
 -62.37586	 -99.30696
 -62.24795	 -99.26107
 -62.12037	 -99.21485
 -61.99312	 -99.16832
 -61.86620	 -99.12148
 -61.73961	 -99.07431
 -61.61335	 -99.02684
 -61.48742	 -98.97905
 -61.36183	 -98.93095
 -61.23657	 -98.88254
 -61.11165	 -98.83382
 -60.98707	 -98.78479
 -60.86282	 -98.73546
 -60.73891	 -98.68583
 -60.61534	 -98.63589
 -60.49211	 -98.58565
 -60.36922	 -98.53511
 -60.24667	 -98.48427
 -60.12447	 -98.43314
 -60.00260	 -98.38171
 -59.88108	 -98.32998
 -59.75990	 -98.27795
 -59.63907	 -98.22564
 -59.51858	 -98.17303
 -59.39843	 -98.12013
 -59.27863	 -98.06695
 -59.15918	 -98.01347
 -59.04006	 -97.95971
 -58.92129	 -97.90567
 -58.80287	 -97.85134
 -58.68479	 -97.79673
 -58.56706	 -97.74184
 -58.44967	 -97.68668
 -58.33262	 -97.63123
 -58.21592	 -97.57552
 -58.09957	 -97.51953
 -57.98356	 -97.46326
 -57.86789	 -97.40673
 -57.75256	 -97.34994
 -57.63759	 -97.29287
 -57.52295	 -97.23555
 -57.40866	 -97.17796
 -57.29471	 -97.12011
 -57.18111	 -97.06201
 -57.06785	 -97.00365
 -56.95494	 -96.94503
 -56.84237	 -96.88617
 -56.73015	 -96.82705
 -56.61827	 -96.76769
 -56.50674	 -96.70808
 -56.39555	 -96.64822
 -56.28472	 -96.58812
 -56.17422	 -96.52779
 -56.06408	 -96.46721
 -55.95429	 -96.40639
 -55.84484	 -96.34534
 -55.73574	 -96.28405
 -55.62700	 -96.22253
 -55.51860	 -96.16078
 -55.41056	 -96.09880
 -55.30287	 -96.03659
 -55.19553	 -95.97415
 -55.08854	 -95.91149
 -54.98191	 -95.84860
 -54.87563	 -95.78549
 -54.76971	 -95.72216
 -54.66414	 -95.65860
 -54.55893	 -95.59483
 -54.45408	 -95.53083
 -54.34958	 -95.46662
 -54.24544	 -95.40220
 -54.14166	 -95.33755
 -54.03823	 -95.27270
 -53.93517	 -95.20763
 -53.83246	 -95.14234
 -53.73011	 -95.07685
 -53.62812	 -95.01115
 -53.52649	 -94.94523
 -53.42522	 -94.87912
 -53.32430	 -94.81279
 -53.22375	 -94.74626
 -53.12355	 -94.67953
 -53.02371	 -94.61259
 -52.92423	 -94.54545
 -52.82511	 -94.47812
 -52.72634	 -94.41058
 -52.62794	 -94.34285
 -52.52989	 -94.27492
 -52.43219	 -94.20680
 -52.33486	 -94.13848
 -52.23787	 -94.06998
 -52.14125	 -94.00128
 -52.04498	 -93.93240
 -51.94907	 -93.86333
 -51.85351	 -93.79408
 -51.75831	 -93.72464
 -51.66346	 -93.65503
 -51.56897	 -93.58523
 -51.47483	 -93.51525
 -51.38105	 -93.44510
 -51.28763	 -93.37477
 -51.19455	 -93.30427
 -51.10184	 -93.23360
 -51.00948	 -93.16276
 -50.91747	 -93.09175
 -50.82582	 -93.02057
 -50.73453	 -92.94923
 -50.64359	 -92.87772
 -50.55301	 -92.80605
 -50.46278	 -92.73422
 -50.37291	 -92.66223
 -50.28340	 -92.59008
 -50.19425	 -92.51778
 -50.10546	 -92.44532
 -50.01703	 -92.37270
 -49.92895	 -92.29993
 -49.84124	 -92.22701
 -49.75388	 -92.15394
 -49.66689	 -92.08071
 -49.58025	 -92.00734
 -49.49398	 -91.93382
 -49.40807	 -91.86015
 -49.32252	 -91.78634
 -49.23733	 -91.71238
 -49.15251	 -91.63828
 -49.06804	 -91.56403
 -48.98394	 -91.48964
 -48.90020	 -91.41512
 -48.81683	 -91.34045
 -48.73381	 -91.26564
 -48.65116	 -91.19069
 -48.56887	 -91.11561
 -48.48694	 -91.04039
 -48.40538	 -90.96503
 -48.32418	 -90.88955
 -48.24333	 -90.81392
 -48.16285	 -90.73817
 -48.08273	 -90.66229
 -48.00297	 -90.58627
 -47.92356	 -90.51013
 -47.84452	 -90.43386
 -47.76584	 -90.35747
 -47.68751	 -90.28095
 -47.60954	 -90.20431
 -47.53193	 -90.12754
 -47.45468	 -90.05066
 -47.37779	 -89.97365
 -47.30125	 -89.89653
 -47.22506	 -89.81929
 -47.14924	 -89.74194
 -47.07377	 -89.66447
 -46.99865	 -89.58689
 -46.92389	 -89.50920
 -46.84948	 -89.43140
 -46.77543	 -89.35350
 -46.70174	 -89.27548
 -46.62840	 -89.19737
 -46.55542	 -89.11914
 -46.48279	 -89.04082
 -46.41051	 -88.96239
 -46.33860	 -88.88387
 -46.26703	 -88.80525
 -46.19583	 -88.72652
 -46.12497	 -88.64771
 -46.05448	 -88.56880
 -45.98434	 -88.48979
 -45.91456	 -88.41069
 -45.84513	 -88.33150
 -45.77607	 -88.25222
 -45.70736	 -88.17285
 -45.63900	 -88.09340
 -45.57101	 -88.01385
 -45.50337	 -87.93422
 -45.43609	 -87.85451
 -45.36917	 -87.77471
 -45.30261	 -87.69482
 -45.23641	 -87.61486
 -45.17057	 -87.53481
 -45.10508	 -87.45468
 -45.03995	 -87.37447
 -44.97518	 -87.29418
 -44.91078	 -87.21382
 -44.84672	 -87.13337
 -44.78303	 -87.05285
 -44.71970	 -86.97226
 -44.65672	 -86.89159
 -44.59410	 -86.81084
 -44.53184	 -86.73003
 -44.46993	 -86.64914
 -44.40838	 -86.56818
 -44.34719	 -86.48715
 -44.28635	 -86.40605
 -44.22587	 -86.32488
 -44.16574	 -86.24365
 -44.10597	 -86.16235
 -44.04655	 -86.08099
 -43.98748	 -85.99956
 -43.92877	 -85.91807
 -43.87041	 -85.83652
 -43.81240	 -85.75490
 -43.75474	 -85.67323
 -43.69743	 -85.59150
 -43.64048	 -85.50972
 -43.58387	 -85.42788
 -43.52761	 -85.34598
 -43.47171	 -85.26403
 -43.41615	 -85.18204
 -43.36095	 -85.09999
 -43.30609	 -85.01789
 -43.25158	 -84.93574
 -43.19742	 -84.85355
 -43.14362	 -84.77131
 -43.09016	 -84.68902
 -43.03704	 -84.60670
 -42.98428	 -84.52433
 -42.93187	 -84.44192
 -42.87981	 -84.35947
 -42.82809	 -84.27699
 -42.77673	 -84.19446
 -42.72571	 -84.11190
 -42.67505	 -84.02930
 -42.62474	 -83.94667
 -42.57477	 -83.86401
 -42.52516	 -83.78131
 -42.47589	 -83.69859
 -42.42698	 -83.61583
 -42.37842	 -83.53304
 -42.33021	 -83.45022
 -42.28235	 -83.36738
 -42.23484	 -83.28450
 -42.18768	 -83.20160
 -42.14088	 -83.11868
 -42.09442	 -83.03573
 -42.04831	 -82.95275
 -42.00256	 -82.86976
 -41.95715	 -82.78674
 -41.91210	 -82.70369
 -41.86739	 -82.62063
 -41.82304	 -82.53754
 -41.77903	 -82.45444
 -41.73537	 -82.37132
 -41.69206	 -82.28818
 -41.64910	 -82.20502
 -41.60649	 -82.12185
 -41.56422	 -82.03866
 -41.52230	 -81.95545
 -41.48072	 -81.87223
 -41.43949	 -81.78900
 -41.39861	 -81.70576
 -41.35807	 -81.62251
 -41.31787	 -81.53925
 -41.27801	 -81.45597
 -41.23850	 -81.37270
 -41.19933	 -81.28941
 -41.16051	 -81.20612
 -41.12202	 -81.12282
 -41.08388	 -81.03952
 -41.04607	 -80.95622
 -41.00861	 -80.87292
 -40.97149	 -80.78962
 -40.93470	 -80.70632
 -40.89826	 -80.62302
 -40.86216	 -80.53972
 -40.82639	 -80.45643
 -40.79097	 -80.37315
 -40.75588	 -80.28987
 -40.72113	 -80.20660
 -40.68673	 -80.12334
 -40.65266	 -80.04009
 -40.61893	 -79.95685
 -40.58554	 -79.87362
 -40.55249	 -79.79041
 -40.51977	 -79.70720
 -40.48740	 -79.62402
 -40.45537	 -79.54085
 -40.42368	 -79.45770
 -40.39232	 -79.37456
 -40.36131	 -79.29144
 -40.33063	 -79.20835
 -40.30030	 -79.12527
 -40.27030	 -79.04221
 -40.24065	 -78.95918
 -40.21133	 -78.87617
 -40.18236	 -78.79318
 -40.15372	 -78.71022
 -40.12542	 -78.62728
 -40.09747	 -78.54436
 -40.06985	 -78.46148
 -40.04257	 -78.37861
 -40.01562	 -78.29578
 -39.98902	 -78.21298
 -39.96275	 -78.13020
 -39.93682	 -78.04745
 -39.91123	 -77.96474
 -39.88598	 -77.88205
 -39.86106	 -77.79940
 -39.83647	 -77.71678
 -39.81222	 -77.63419
 -39.78831	 -77.55164
 -39.76473	 -77.46912
 -39.74148	 -77.38664
 -39.71857	 -77.30419
 -39.69598	 -77.22178
 -39.67373	 -77.13942
 -39.65182	 -77.05709
 -39.63023	 -76.97480
 -39.60897	 -76.89255
 -39.58804	 -76.81034
 -39.56744	 -76.72818
 -39.54717	 -76.64606
 -39.52723	 -76.56399
 -39.50762	 -76.48196
 -39.48833	 -76.39998
 -39.46938	 -76.31805
 -39.45074	 -76.23617
 -39.43244	 -76.15434
 -39.41447	 -76.07256
 -39.39682	 -75.99084
 -39.37949	 -75.90917
 -39.36250	 -75.82755
 -39.34583	 -75.74599
 -39.32948	 -75.66448
 -39.31347	 -75.58304
 -39.29778	 -75.50165
 -39.28241	 -75.42032
 -39.26737	 -75.33906
 -39.25266	 -75.25785
 -39.23828	 -75.17671
 -39.22422	 -75.09563
 -39.21049	 -75.01461
 -39.19708	 -74.93366
 -39.18400	 -74.85278
 -39.17125	 -74.77196
 -39.15882	 -74.69121
 -39.14672	 -74.61053
 -39.13495	 -74.52992
 -39.12350	 -74.44938
 -39.11238	 -74.36890
 -39.10158	 -74.28850
 -39.09112	 -74.20817
 -39.08097	 -74.12791
 -39.07115	 -74.04773
 -39.06166	 -73.96761
 -39.05249	 -73.88758
 -39.04364	 -73.80761
 -39.03512	 -73.72773
 -39.02692	 -73.64791
 -39.01904	 -73.56818
 -39.01148	 -73.48852
 -39.00425	 -73.40894
 -38.99734	 -73.32944
 -38.99074	 -73.25002
 -38.98447	 -73.17068
 -38.97852	 -73.09142
 -38.97288	 -73.01224
 -38.96757	 -72.93314
 -38.96257	 -72.85413
 -38.95788	 -72.77520
 -38.95352	 -72.69636
 -38.94947	 -72.61761
 -38.94573	 -72.53894
 -38.94231	 -72.46035
 -38.93921	 -72.38186
 -38.93642	 -72.30346
 -38.93394	 -72.22515
 -38.93177	 -72.14693
 -38.92992	 -72.06880
 -38.92838	 -71.99077
 -38.92716	 -71.91283
 -38.92624	 -71.83499
 -38.92564	 -71.75725
 -38.92535	 -71.67960
 -38.92537	 -71.60206
 -38.92570	 -71.52461
 -38.92635	 -71.44726
 -38.92730	 -71.37002
 -38.92857	 -71.29288
 -38.93014	 -71.21584
 -38.93203	 -71.13891
 -38.93423	 -71.06208
 -38.93674	 -70.98537
 -38.93956	 -70.90875
 -38.94270	 -70.83225
 -38.94614	 -70.75586
 -38.94989	 -70.67957
 -38.95396	 -70.60340
 -38.95834	 -70.52733
 -38.96302	 -70.45138
 -38.96802	 -70.37555
 -38.97333	 -70.29982
 -38.97894	 -70.22421
 -38.98487	 -70.14872
 -38.99111	 -70.07334
 -38.99765	 -69.99807
 -39.00450	 -69.92292
 -39.01167	 -69.84789
 -39.01914	 -69.77298
 -39.02692	 -69.69819
 -39.03500	 -69.62351
 -39.04339	 -69.54896
 -39.05209	 -69.47452
 -39.06110	 -69.40021
 -39.07041	 -69.32602
 -39.08002	 -69.25195
 -39.08994	 -69.17800
 -39.10016	 -69.10418
 -39.11068	 -69.03048
 -39.12151	 -68.95691
 -39.13263	 -68.88346
 -39.14406	 -68.81014
 -39.15579	 -68.73695
 -39.16782	 -68.66388
 -39.18014	 -68.59095
 -39.19277	 -68.51814
 -39.20569	 -68.44547
 -39.21891	 -68.37293
 -39.23243	 -68.30052
 -39.24625	 -68.22824
 -39.26036	 -68.15610
 -39.27477	 -68.08410
 -39.28947	 -68.01223
 -39.30447	 -67.94050
 -39.31976	 -67.86891
 -39.33535	 -67.79746
 -39.35123	 -67.72615
 -39.36741	 -67.65499
 -39.38388	 -67.58396
 -39.40064	 -67.51308
 -39.41770	 -67.44235
 -39.43505	 -67.37176
 -39.45270	 -67.30132
 -39.47064	 -67.23102
 -39.48887	 -67.16088
 -39.50740	 -67.09088
 -39.52622	 -67.02104
 -39.54533	 -66.95135
 -39.56474	 -66.88180
 -39.58444	 -66.81242
 -39.60443	 -66.74318
 -39.62471	 -66.67410
 -39.64529	 -66.60518
 -39.66616	 -66.53641
 -39.68732	 -66.46779
 -39.70878	 -66.39934
 -39.73052	 -66.33104
 -39.75256	 -66.26290
 -39.77489	 -66.19492
 -39.79750	 -66.12710
 -39.82041	 -66.05944
 -39.84361	 -65.99194
 -39.86710	 -65.92460
 -39.89087	 -65.85742
 -39.91493	 -65.79041
 -39.93929	 -65.72356
 -39.96392	 -65.65687
 -39.98885	 -65.59035
 -40.01406	 -65.52399
 -40.03955	 -65.45780
 -40.06533	 -65.39177
 -40.09139	 -65.32591
 -40.11774	 -65.26022
 -40.14437	 -65.19469
 -40.17128	 -65.12934
 -40.19847	 -65.06416
 -40.22594	 -64.99914
 -40.25369	 -64.93430
 -40.28172	 -64.86963
 -40.31003	 -64.80514
 -40.33862	 -64.74082
 -40.36748	 -64.67667
 -40.39662	 -64.61270
 -40.42604	 -64.54891
 -40.45573	 -64.48530
 -40.48570	 -64.42186
 -40.51595	 -64.35861
 -40.54647	 -64.29554
 -40.57726	 -64.23265
 -40.60833	 -64.16995
 -40.63968	 -64.10742
 -40.67129	 -64.04509
 -40.70319	 -63.98294
 -40.73535	 -63.92098
 -40.76779	 -63.85921
 -40.80050	 -63.79762
 -40.83348	 -63.73623
 -40.86674	 -63.67503
 -40.90027	 -63.61402
 -40.93407	 -63.55321
 -40.96815	 -63.49259
 -41.00249	 -63.43216
 -41.03711	 -63.37193
 -41.07200	 -63.31190
 -41.10716	 -63.25206
 -41.14259	 -63.19242
 -41.17830	 -63.13298
 -41.21427	 -63.07374
 -41.25052	 -63.01470
 -41.28703	 -62.95586
 -41.32382	 -62.89722
 -41.36087	 -62.83879
 -41.39819	 -62.78055
 -41.43578	 -62.72252
 -41.47364	 -62.66469
 -41.51177	 -62.60707
 -41.55016	 -62.54965
 -41.58882	 -62.49244
 -41.62774	 -62.43543
 -41.66693	 -62.37863
 -41.70638	 -62.32204
 -41.74610	 -62.26565
 -41.78608	 -62.20947
 -41.82632	 -62.15350
 -41.86682	 -62.09775
 -41.90758	 -62.04220
 -41.94860	 -61.98686
 -41.98988	 -61.93174
 -42.03142	 -61.87682
 -42.07322	 -61.82213
 -42.11527	 -61.76764
 -42.15758	 -61.71337
 -42.20014	 -61.65932
 -42.24296	 -61.60549
 -42.28604	 -61.55187
 -42.32937	 -61.49848
 -42.37295	 -61.44530
 -42.41678	 -61.39234
 -42.46087	 -61.33961
 -42.50521	 -61.28710
 -42.54980	 -61.23482
 -42.59464	 -61.18276
 -42.63973	 -61.13093
 -42.68507	 -61.07933
 -42.73066	 -61.02795
 -42.77650	 -60.97681
 -42.82259	 -60.92589
 -42.86893	 -60.87521
 -42.91551	 -60.82476
 -42.96235	 -60.77455
 -43.00943	 -60.72457
 -43.05677	 -60.67482
 -43.10435	 -60.62532
 -43.15217	 -60.57605
 -43.20025	 -60.52702
 -43.24857	 -60.47823
 -43.29714	 -60.42968
 -43.34596	 -60.38137
 -43.39502	 -60.33331
 -43.44432	 -60.28548
 -43.49388	 -60.23790
 -43.54367	 -60.19056
 -43.59372	 -60.14347
 -43.64400	 -60.09663
 -43.69453	 -60.05002
 -43.74530	 -60.00367
 -43.79632	 -59.95756
 -43.84758	 -59.91170
 -43.89908	 -59.86609
 -43.95081	 -59.82073
 -44.00279	 -59.77561
 -44.05501	 -59.73075
 -44.10747	 -59.68613
 -44.16016	 -59.64177
 -44.21309	 -59.59766
 -44.26626	 -59.55380
 -44.31966	 -59.51019
 -44.37330	 -59.46684
 -44.42717	 -59.42374
 -44.48127	 -59.38090
 -44.53560	 -59.33831
 -44.59017	 -59.29598
 -44.64496	 -59.25390
 -44.69999	 -59.21209
 -44.75524	 -59.17053
 -44.81072	 -59.12924
 -44.86643	 -59.08820
 -44.92236	 -59.04743
 -44.97852	 -59.00692
 -45.03491	 -58.96668
 -45.09152	 -58.92670
 -45.14835	 -58.88699
 -45.20541	 -58.84755
 -45.26269	 -58.80837
 -45.32019	 -58.76947
 -45.37791	 -58.73083
 -45.43585	 -58.69247
 -45.49402	 -58.65438
 -45.55240	 -58.61657
 -45.61100	 -58.57903
 -45.66983	 -58.54177
 -45.72887	 -58.50478
 -45.78813	 -58.46808
 -45.84761	 -58.43165
 -45.90731	 -58.39551
 -45.96722	 -58.35965
 -46.02736	 -58.32407
 -46.08770	 -58.28877
 -46.14827	 -58.25376
 -46.20905	 -58.21904
 -46.27005	 -58.18460
 -46.33126	 -58.15044
 -46.39269	 -58.11658
 -46.45433	 -58.08300
 -46.51618	 -58.04972
 -46.57825	 -58.01672
 -46.64053	 -57.98401
 -46.70302	 -57.95160
 -46.76572	 -57.91947
 -46.82864	 -57.88764
 -46.89176	 -57.85610
 -46.95509	 -57.82486
 -47.01864	 -57.79391
 -47.08238	 -57.76325
 -47.14634	 -57.73289
 -47.21050	 -57.70282
 -47.27487	 -57.67305
 -47.33944	 -57.64358
 -47.40421	 -57.61440
 -47.46918	 -57.58552
 -47.53436	 -57.55695
 -47.59973	 -57.52867
 -47.66531	 -57.50069
 -47.73108	 -57.47301
 -47.79705	 -57.44564
 -47.86322	 -57.41856
 -47.92958	 -57.39180
 -47.99614	 -57.36533
 -48.06289	 -57.33917
 -48.12983	 -57.31332
 -48.19696	 -57.28778
 -48.26429	 -57.26255
 -48.33180	 -57.23762
 -48.39951	 -57.21301
 -48.46740	 -57.18871
 -48.53548	 -57.16472
 -48.60374	 -57.14105
 -48.67219	 -57.11769
 -48.74083	 -57.09465
 -48.80965	 -57.07193
 -48.87866	 -57.04953
 -48.94785	 -57.02745
 -49.01722	 -57.00569
 -49.08678	 -56.98426
 -49.15651	 -56.96315
 -49.22643	 -56.94236
 -49.29653	 -56.92190
 -49.36681	 -56.90177
 -49.43727	 -56.88197
 -49.50790	 -56.86250
 -49.57872	 -56.84336
 -49.64972	 -56.82455
 -49.72089	 -56.80608
 -49.79224	 -56.78793
 -49.86376	 -56.77012
 -49.93546	 -56.75265
 -50.00734	 -56.73551
 -50.07939	 -56.71871
 -50.15162	 -56.70225
 -50.22402	 -56.68612
 -50.29659	 -56.67034
 -50.36933	 -56.65489
 -50.44224	 -56.63978
 -50.51533	 -56.62501
 -50.58858	 -56.61058
 -50.66200	 -56.59649
 -50.73559	 -56.58275
 -50.80934	 -56.56934
 -50.88326	 -56.55628
 -50.95734	 -56.54356
 -51.03159	 -56.53119
 -51.10599	 -56.51916
 -51.18056	 -56.50748
 -51.25529	 -56.49614
 -51.33017	 -56.48515
 -51.40521	 -56.47450
 -51.48041	 -56.46421
 -51.55576	 -56.45426
 -51.63127	 -56.44466
 -51.70693	 -56.43542
 -51.78274	 -56.42652
 -51.85869	 -56.41798
 -51.93480	 -56.40979
 -52.01106	 -56.40196
 -52.08746	 -56.39448
 -52.16401	 -56.38736
 -52.24070	 -56.38060
 -52.31753	 -56.37419
 -52.39451	 -56.36815
 -52.47163	 -56.36247
 -52.54888	 -56.35716
 -52.62628	 -56.35221
 -52.70382	 -56.34762
 -52.78149	 -56.34340
 -52.85930	 -56.33955
 -52.93725	 -56.33607
 -53.01533	 -56.33296
 -53.09355	 -56.33023
 -53.17190	 -56.32786
 -53.25038	 -56.32587
 -53.32900	 -56.32426
 -53.40775	 -56.32303
 -53.48662	 -56.32217
 -53.56563	 -56.32169
 -53.64477	 -56.32159
 -53.72403	 -56.32187
 -53.80342	 -56.32254
 -53.88294	 -56.32358
 -53.96259	 -56.32501
 -54.04236	 -56.32683
 -54.12225	 -56.32903
 -54.20227	 -56.33161
 -54.28241	 -56.33458
 -54.36267	 -56.33794
 -54.44305	 -56.34169
 -54.52356	 -56.34582
 -54.60418	 -56.35034
 -54.68491	 -56.35525
 -54.76577	 -56.36055
 -54.84674	 -56.36624
 -54.92782	 -56.37232
 -55.00901	 -56.37879
 -55.09032	 -56.38565
 -55.17173	 -56.39290
 -55.25326	 -56.40055
 -55.33489	 -56.40859
 -55.41662	 -56.41702
 -55.49846	 -56.42585
 -55.58041	 -56.43507
 -55.66245	 -56.44469
 -55.74459	 -56.45470
 -55.82684	 -56.46511
 -55.90917	 -56.47592
 -55.99161	 -56.48713
 -56.07414	 -56.49875
 -56.15676	 -56.51076
 -56.23947	 -56.52317
 -56.32227	 -56.53599
 -56.40516	 -56.54921
 -56.48813	 -56.56284
 -56.57119	 -56.57687
 -56.65434	 -56.59132
 -56.73756	 -56.60617
 -56.82087	 -56.62143
 -56.90426	 -56.63711
 -56.98772	 -56.65320
 -57.07126	 -56.66971
 -57.15488	 -56.68663
 -57.23858	 -56.70397
 -57.32235	 -56.72173
 -57.40619	 -56.73991
 -57.49010	 -56.75851
 -57.57408	 -56.77754
 -57.65813	 -56.79699
 -57.74225	 -56.81687
 -57.82644	 -56.83717
 -57.91070	 -56.85790
 -57.99502	 -56.87906
 -58.07940	 -56.90064
 -58.16385	 -56.92266
 -58.24836	 -56.94511
 -58.33293	 -56.96800
 -58.41756	 -56.99131
 -58.50225	 -57.01506
 -58.58700	 -57.03924
 -58.67180	 -57.06386
 -58.75666	 -57.08892
 -58.84158	 -57.11441
 -58.92655	 -57.14033
 -59.01156	 -57.16669
 -59.09663	 -57.19349
 -59.18175	 -57.22073
 -59.26692	 -57.24840
 -59.35213	 -57.27652
 -59.43738	 -57.30507
 -59.52268	 -57.33406
 -59.60802	 -57.36349
 -59.69339	 -57.39335
 -59.77881	 -57.42366
 -59.86426	 -57.45441
 -59.94975	 -57.48560
 -60.03526	 -57.51723
 -60.12081	 -57.54931
 -60.20638	 -57.58182
 -60.29199	 -57.61478
 -60.37761	 -57.64819
 -60.46326	 -57.68204
 -60.54893	 -57.71633
 -60.63462	 -57.75108
 -60.72033	 -57.78627
 -60.80605	 -57.82191
 -60.89178	 -57.85800
 -60.97753	 -57.89454
 -61.06328	 -57.93153
 -61.14905	 -57.96898
 -61.23481	 -58.00689
 -61.32059	 -58.04525
 -61.40636	 -58.08406
 -61.49213	 -58.12334
 -61.57791	 -58.16308
 -61.66368	 -58.20328
 -61.74945	 -58.24394
 -61.83521	 -58.28506
 -61.92096	 -58.32666
 -62.00670	 -58.36871
 -62.09244	 -58.41124
 -62.17816	 -58.45424
 -62.26386	 -58.49770
 -62.34956	 -58.54164
 -62.43523	 -58.58605
 -62.52089	 -58.63094
 -62.60653	 -58.67630
 -62.69214	 -58.72213
 -62.77774	 -58.76844
 -62.86331	 -58.81523
 -62.94885	 -58.86249
 -63.03437	 -58.91024
 -63.11986	 -58.95846
 -63.20532	 -59.00716
 -63.29075	 -59.05634
 -63.37615	 -59.10600
 -63.46151	 -59.15614
 -63.54684	 -59.20676
 -63.63213	 -59.25786
 -63.71737	 -59.30944
 -63.80258	 -59.36150
 -63.88774	 -59.41405
 -63.97286	 -59.46707
 -64.05793	 -59.52057
 -64.14296	 -59.57456
 -64.22793	 -59.62903
 -64.31285	 -59.68398
 -64.39771	 -59.73941
 -64.48251	 -59.79532
 -64.56726	 -59.85172
 -64.65194	 -59.90859
 -64.73656	 -59.96596
 -64.82111	 -60.02380
 -64.90559	 -60.08213
 -64.99000	 -60.14094
 -65.07433	 -60.20024
 -65.15859	 -60.26002
 -65.24277	 -60.32029
 -65.32687	 -60.38105
 -65.41088	 -60.44229
 -65.49481	 -60.50402
 -65.57865	 -60.56625
 -65.66239	 -60.62896
 -65.74604	 -60.69217
 -65.82960	 -60.75587
 -65.91306	 -60.82006
 -65.99641	 -60.88475
 -66.07966	 -60.94994
 -66.16281	 -61.01562
 -66.24584	 -61.08180
 -66.32877	 -61.14849
 -66.41158	 -61.21567
 -66.49428	 -61.28336
 -66.57686	 -61.35155
 -66.65932	 -61.42024
 -66.74166	 -61.48945
 -66.82388	 -61.55916
 -66.90597	 -61.62937
 -66.98793	 -61.70010
 -67.06977	 -61.77133
 -67.15147	 -61.84308
 -67.23304	 -61.91533
 -67.31448	 -61.98810
 -67.39578	 -62.06138
 -67.47694	 -62.13517
 -67.55796	 -62.20948
 -67.63884	 -62.28430
 -67.71958	 -62.35962
 -67.80016	 -62.43547
 -67.88060	 -62.51182
 -67.96089	 -62.58869
 -68.04103	 -62.66607
 -68.12102	 -62.74396
 -68.20084	 -62.82236
 -68.28051	 -62.90128
 -68.36002	 -62.98071
 -68.43937	 -63.06064
 -68.51855	 -63.14109
 -68.59756	 -63.22205
 -68.67640	 -63.30351
 -68.75506	 -63.38549
 -68.83355	 -63.46797
 -68.91187	 -63.55096
 -68.99000	 -63.63446
 -69.06794	 -63.71847
 -69.14570	 -63.80299
 -69.22327	 -63.88801
 -69.30065	 -63.97354
 -69.37783	 -64.05958
 -69.45481	 -64.14613
 -69.53158	 -64.23318
 -69.60816	 -64.32075
 -69.68452	 -64.40882
 -69.76067	 -64.49740
 -69.83660	 -64.58649
 -69.91232	 -64.67609
 -69.98781	 -64.76620
 -70.06308	 -64.85682
 -70.13812	 -64.94796
 -70.21293	 -65.03960
 -70.28751	 -65.13176
 -70.36185	 -65.22444
 -70.43595	 -65.31763
 -70.50980	 -65.41133
 -70.58341	 -65.50555
 -70.65677	 -65.60029
 -70.72987	 -65.69554
 -70.80272	 -65.79131
 -70.87532	 -65.88761
 -70.94765	 -65.98442
 -71.01972	 -66.08175
 -71.09152	 -66.17960
 -71.16306	 -66.27798
 -71.23432	 -66.37687
 -71.30531	 -66.47629
 -71.37603	 -66.57622
 -71.44647	 -66.67668
 -71.51662	 -66.77766
 -71.58650	 -66.87917
 -71.65608	 -66.98119
 -71.72539	 -67.08373
 -71.79440	 -67.18680
 -71.86312	 -67.29038
 -71.93154	 -67.39448
 -71.99967	 -67.49910
 -72.06750	 -67.60423
 -72.13502	 -67.70989
 -72.20224	 -67.81605
 -72.26916	 -67.92273
 -72.33576	 -68.02993
 -72.40206	 -68.13763
 -72.46803	 -68.24585
 -72.53369	 -68.35458
 -72.59903	 -68.46381
 -72.66405	 -68.57355
 -72.72874	 -68.68380
 -72.79309	 -68.79455
 -72.85712	 -68.90580
 -72.92081	 -69.01755
 -72.98416	 -69.12981
 -73.04716	 -69.24257
 -73.10982	 -69.35582
 -73.17213	 -69.46957
 -73.23408	 -69.58382
 -73.29567	 -69.69857
 -73.35691	 -69.81381
 -73.41777	 -69.92954
 -73.47827	 -70.04577
 -73.53840	 -70.16249
 -73.59814	 -70.27971
 -73.65751	 -70.39742
 -73.71649	 -70.51562
 -73.77508	 -70.63431
 -73.83327	 -70.75349
 -73.89107	 -70.87317
 -73.94847	 -70.99333
 -74.00546	 -71.11399
 -74.06204	 -71.23514
 -74.11821	 -71.35677
 -74.17396	 -71.47890
 -74.22929	 -71.60152
 -74.28420	 -71.72463
 -74.33868	 -71.84824
 -74.39273	 -71.97233
 -74.44635	 -72.09691
 -74.49953	 -72.22198
 -74.55226	 -72.34754
 -74.60456	 -72.47359
 -74.65641	 -72.60013
 -74.70780	 -72.72715
 -74.75875	 -72.85467
 -74.80924	 -72.98266
 -74.85928	 -73.11115
 -74.90885	 -73.24011
 -74.95796	 -73.36956
 -75.00661	 -73.49949
 -75.05479	 -73.62990
 -75.10249	 -73.76078
 -75.14973	 -73.89214
 -75.19649	 -74.02397
 -75.24278	 -74.15628
 -75.28858	 -74.28905
 -75.33390	 -74.42230
 -75.37874	 -74.55600
 -75.42309	 -74.69017
 -75.46695	 -74.82480
 -75.51031	 -74.95988
 -75.55318	 -75.09542
 -75.59555	 -75.23141
 -75.63742	 -75.36785
 -75.67878	 -75.50473
 -75.71963	 -75.64206
 -75.75997	 -75.77984
 -75.79979	 -75.91804
 -75.83909	 -76.05669
 -75.87787	 -76.19577
 -75.91613	 -76.33528
 -75.95385	 -76.47522
 -75.99103	 -76.61558
 -76.02768	 -76.75637
 -76.06378	 -76.89758
 -76.09933	 -77.03921
 -76.13434	 -77.18125
 -76.16878	 -77.32371
 -76.20267	 -77.46659
 -76.23598	 -77.60987
 -76.26873	 -77.75357
 -76.30091	 -77.89767
 -76.33251	 -78.04218
 -76.36352	 -78.18709
 -76.39395	 -78.33240
 -76.42378	 -78.47812
 -76.45302	 -78.62423
 -76.48166	 -78.77074
 -76.50969	 -78.91765
 -76.53712	 -79.06495
 -76.56394	 -79.21264
 -76.59013	 -79.36073
 -76.61572	 -79.50920
 -76.64067	 -79.65806
 -76.66501	 -79.80731
 -76.68871	 -79.95694
 -76.71178	 -80.10695
 -76.73421	 -80.25735
 -76.75601	 -80.40812
 -76.77717	 -80.55926
 -76.79768	 -80.71078
 -76.81755	 -80.86267
 -76.83677	 -81.01493
 -76.85533	 -81.16756
 -76.87325	 -81.32054
 -76.89051	 -81.47389
 -76.90711	 -81.62759
 -76.92305	 -81.78165
 -76.93834	 -81.93605
 -76.95296	 -82.09081
 -76.96691	 -82.24590
 -76.98020	 -82.40133
 -76.99281	 -82.55710
 -77.00476	 -82.71320
 -77.01603	 -82.86963
 -77.02663	 -83.02638
 -77.03655	 -83.18345
 -77.04579	 -83.34083
 -77.05435	 -83.49853
 -77.06223	 -83.65653
 -77.06941	 -83.81483
 -77.07591	 -83.97342
 -77.08172	 -84.13231
 -77.08682	 -84.29149
 -77.09124	 -84.45095
 -77.09494	 -84.61069
 -77.09795	 -84.77071
 -77.10024	 -84.93099
 -77.10183	 -85.09154
 -77.10270	 -85.25235
 -77.10285	 -85.41342
 -77.10227	 -85.57474
 -77.10098	 -85.73630
 -77.09895	 -85.89811
 -77.09618	 -86.06017
 -77.09268	 -86.22245
 -77.08844	 -86.38497
 -77.08344	 -86.54772
 -77.07770	 -86.71069
 -77.07121	 -86.87388
 -77.06395	 -87.03729
 -77.05594	 -87.20091
 -77.04715	 -87.36473
 -77.03760	 -87.52877
 -77.02727	 -87.69301
 -77.01617	 -87.85745
 -77.00429	 -88.02208
 -76.99162	 -88.18690
 -76.97817	 -88.35192
 -76.96393	 -88.51712
 -76.94889	 -88.68250
 -76.93306	 -88.84806
 -76.91644	 -89.01379
 -76.89902	 -89.17970
 -76.88079	 -89.34577
 -76.86177	 -89.51201
 -76.84194	 -89.67841
 -76.82131	 -89.84497
 -76.79987	 -90.01168
 -76.77763	 -90.17853
 -76.75458	 -90.34553
 -76.73072	 -90.51268
 -76.70605	 -90.67995
 -76.68058	 -90.84736
 -76.65430	 -91.01489
 -76.62721	 -91.18255
 -76.59931	 -91.35032
 -76.57060	 -91.51820
 -76.54108	 -91.68619
 -76.51076	 -91.85427
 -76.47962	 -92.02245
 -76.44767	 -92.19072
 -76.41492	 -92.35908
 -76.38135	 -92.52751
 -76.34698	 -92.69601
 -76.31179	 -92.86457
 -76.27579	 -93.03320
 -76.23898	 -93.20188
 -76.20135	 -93.37061
 -76.16291	 -93.53937
 -76.12365	 -93.70818
 -76.08358	 -93.87701
 -76.04269	 -94.04586
 -76.00097	 -94.21473
 -75.95844	 -94.38361
 -75.91508	 -94.55249
 -75.87090	 -94.72137
 -75.82589	 -94.89024
 -75.78005	 -95.05910
 -75.73338	 -95.22794
 -75.68588	 -95.39675
 -75.63754	 -95.56553
 -75.58836	 -95.73427
 -75.53834	 -95.90297
 -75.48749	 -96.07162
 -75.43578	 -96.24021
 -75.38324	 -96.40875
 -75.32984	 -96.57722
 -75.27559	 -96.74562
 -75.22050	 -96.91394
 -75.16455	 -97.08219
 -75.10774	 -97.25035
 -75.05008	 -97.41842
 -74.99157	 -97.58640
 -74.93219	 -97.75427
 -74.87196	 -97.92204
 -74.81086	 -98.08971
 -74.74891	 -98.25726
 -74.68610	 -98.42469
 -74.62242	 -98.59200
 -74.55789	 -98.75918
 -74.49250	 -98.92623
 -74.42625	 -99.09314
 -74.35914	 -99.25992
 -74.29118	 -99.42655
 -74.22236	 -99.59303
 -74.15269	 -99.75935
 -74.08217	 -99.92552
 -74.01080	 -100.09152
 -73.93858	 -100.25735
 -73.86552	 -100.42301
 -73.79161	 -100.58849
 -73.71686	 -100.75379
 -73.64128	 -100.91890
 -73.56486	 -101.08381
 -73.48760	 -101.24853
 -73.40952	 -101.41303
 -73.33061	 -101.57733
 -73.25087	 -101.74141
 -73.17031	 -101.90526
 -73.08893	 -102.06889
 -73.00673	 -102.23229
 -72.92372	 -102.39544
 -72.83989	 -102.55834
 -72.75526	 -102.72099
 -72.66981	 -102.88339
 -72.58356	 -103.04551
 -72.49650	 -103.20737
 -72.40864	 -103.36894
 -72.31998	 -103.53023
 -72.23051	 -103.69122
 -72.14025	 -103.85192
 -72.04919	 -104.01231
 -71.95734	 -104.17239
 -71.86469	 -104.33216
 -71.77125	 -104.49159
 -71.67701	 -104.65070
 -71.58198	 -104.80947
 -71.48616	 -104.96789
 -71.38955	 -105.12597
 -71.29215	 -105.28368
 -71.19396	 -105.44104
 -71.09499	 -105.59803
 -70.99522	 -105.75465
 -70.89466	 -105.91088
 -70.79332	 -106.06673
 -70.69120	 -106.22220
 -70.58829	 -106.37726
 -70.48459	 -106.53193
 -70.38011	 -106.68620
 -70.27485	 -106.84005
 -70.16882	 -106.99349
 -70.06200	 -107.14652
 -69.95441	 -107.29912
 -69.84605	 -107.45130
 -69.73691	 -107.60305
 -69.62701	 -107.75437
 -69.51634	 -107.90525
 -69.40491	 -108.05569
 -69.29271	 -108.20568
 -69.17977	 -108.35523
 -69.06607	 -108.50433
 -68.95163	 -108.65298
 -68.83644	 -108.80117
 -68.72051	 -108.94889
 -68.60385	 -109.09616
 -68.48645	 -109.24296
 -68.36834	 -109.38928
 -68.24950	 -109.53514
 -68.12994	 -109.68051
 -68.00968	 -109.82541
 -67.88871	 -109.96982
 -67.76704	 -110.11374
 -67.64468	 -110.25716
 -67.52163	 -110.40009
 -67.39789	 -110.54252
 -67.27347	 -110.68444
 -67.14837	 -110.82586
 -67.02261	 -110.96675
 -66.89618	 -111.10713
 -66.76909	 -111.24699
 -66.64135	 -111.38632
 -66.51295	 -111.52511
 -66.38391	 -111.66337
 -66.25423	 -111.80108
 -66.12391	 -111.93825
 -65.99295	 -112.07486
 -65.86136	 -112.21092
 -65.72915	 -112.34641
 -65.59632	 -112.48134
 -65.46286	 -112.61569
 -65.32879	 -112.74946
 -65.19411	 -112.88266
 -65.05883	 -113.01526
 -64.92293	 -113.14728
 -64.78644	 -113.27870
 -64.64934	 -113.40951
 -64.51165	 -113.53972
 -64.37337	 -113.66933
 -64.23450	 -113.79831
 -64.09505	 -113.92668
 -63.95501	 -114.05443
 -63.81439	 -114.18156
 -63.67319	 -114.30805
 -63.53142	 -114.43392
 -63.38908	 -114.55914
 -63.24618	 -114.68373
 -63.10271	 -114.80768
 -62.95868	 -114.93099
 -62.81409	 -115.05365
 -62.66895	 -115.17566
 -62.52327	 -115.29703
 -62.37703	 -115.41774
 -62.23026	 -115.53780
 -62.08296	 -115.65720
 -61.93512	 -115.77595
 -61.78675	 -115.89404
 -61.63787	 -116.01147
 -61.48846	 -116.12824
 -61.33855	 -116.24435
 -61.18812	 -116.35980
 -61.03720	 -116.47458
 -60.88578	 -116.58870
 -60.73387	 -116.70216
 -60.58147	 -116.81495
 -60.42860	 -116.92707
 -60.27525	 -117.03852
 -60.12143	 -117.14931
 -59.96715	 -117.25943
 -59.81242	 -117.36887
 -59.65723	 -117.47765
 -59.50161	 -117.58574
 -59.34554	 -117.69317
 -59.18904	 -117.79992
 -59.03211	 -117.90598
 -58.87477	 -118.01137
 -58.71700	 -118.11608
 -58.55883	 -118.22010
 -58.40026	 -118.32344
 -58.24129	 -118.42609
 -58.08192	 -118.52805
 -57.92217	 -118.62932
 -57.76204	 -118.72990
 -57.60153	 -118.82977
 -57.44065	 -118.92895
 -57.27940	 -119.02743
 -57.11779	 -119.12520
 -56.95582	 -119.22226
 -56.79350	 -119.31862
 -56.63083	 -119.41426
 -56.46782	 -119.50919
 -56.30447	 -119.60341
 -56.14079	 -119.69690
 -55.97677	 -119.78967
 -55.81243	 -119.88172
 -55.64776	 -119.97305
 -55.48278	 -120.06365
 -55.31747	 -120.15352
 -55.15186	 -120.24265
 -54.98594	 -120.33106
 -54.81972	 -120.41873
 -54.65319	 -120.50567
 -54.48637	 -120.59188
 -54.31926	 -120.67734
 -54.15185	 -120.76208
 -53.98416	 -120.84607
 -53.81619	 -120.92933
 -53.64794	 -121.01186
 -53.47942	 -121.09365
 -53.31063	 -121.17470
 -53.14157	 -121.25502
 -52.97225	 -121.33460
 -52.80267	 -121.41345
 -52.63284	 -121.49157
 -52.46276	 -121.56896
 -52.29244	 -121.64562
 -52.12188	 -121.72155
 -51.95109	 -121.79676
 -51.78006	 -121.87123
 -51.60881	 -121.94499
 -51.43735	 -122.01802
 -51.26566	 -122.09033
 -51.09377	 -122.16192
 -50.92168	 -122.23279
 -50.74938	 -122.30294
 -50.57689	 -122.37237
 -50.40422	 -122.44109
 -50.23136	 -122.50909
 -50.05832	 -122.57638
 -49.88511	 -122.64296
 -49.71174	 -122.70882
 -49.53820	 -122.77397
 -49.36450	 -122.83840
 -49.19065	 -122.90213
 -49.01666	 -122.96514
 -48.84252	 -123.02744
 -48.66824	 -123.08903
 -48.49384	 -123.14990
 -48.31930	 -123.21007
 -48.14465	 -123.26952
 -47.96987	 -123.32826
 -47.79498	 -123.38629
 -47.61998	 -123.44360
 -47.44488	 -123.50020
 -47.26967	 -123.55608
 -47.09437	 -123.61125
 -46.91898	 -123.66571
 -46.74350	 -123.71945
 -46.56793	 -123.77248
 -46.39228	 -123.82479
 -46.21655	 -123.87638
 -46.04075	 -123.92726
 -45.86487	 -123.97743
 -45.68893	 -124.02687
 -45.51293	 -124.07561
 -45.33686	 -124.12363
 -45.16074	 -124.17093
 -44.98456	 -124.21752
 -44.80833	 -124.26340
 -44.63206	 -124.30856
 -44.45573	 -124.35301
 -44.27937	 -124.39676
 -44.10296	 -124.43980
 -43.92652	 -124.48213
 -43.75005	 -124.52375
 -43.57355	 -124.56467
 -43.39702	 -124.60489
 -43.22046	 -124.64441
 -43.04389	 -124.68324
 -42.86730	 -124.72137
 -42.69069	 -124.75880
 -42.51408	 -124.79555
 -42.33745	 -124.83161
 -42.16083	 -124.86698
 -41.98420	 -124.90167
 -41.80757	 -124.93568
 -41.63095	 -124.96901
 -41.45435	 -125.00166
 -41.27775	 -125.03364
 -41.10118	 -125.06495
 -40.92462	 -125.09560
 -40.74809	 -125.12557
 -40.57159	 -125.15489
 -40.39512	 -125.18354
 -40.21869	 -125.21153
 -40.04230	 -125.23886
 -39.86595	 -125.26554
 -39.68965	 -125.29156
 -39.51341	 -125.31693
 -39.33722	 -125.34165
 -39.16108	 -125.36572
 -38.98502	 -125.38914
 -38.80902	 -125.41191
 -38.63309	 -125.43404
 -38.45723	 -125.45553
 -38.28145	 -125.47637
 -38.10576	 -125.49657
 -37.93014	 -125.51612
 -37.75462	 -125.53504
 -37.57919	 -125.55332
 -37.40386	 -125.57095
 -37.22862	 -125.58795
 -37.05348	 -125.60432
 -36.87845	 -125.62004
 -36.70352	 -125.63513
 -36.52871	 -125.64958
 -36.35401	 -125.66341
 -36.17942	 -125.67659
 -36.00495	 -125.68915
 -35.83060	 -125.70107
 -35.65637	 -125.71236
 -35.48226	 -125.72303
 -35.30828	 -125.73307
 -35.13443	 -125.74248
 -34.96072	 -125.75127
 -34.78713	 -125.75943
 -34.61368	 -125.76698
 -34.44036	 -125.77391
 -34.26719	 -125.78022
 -34.09415	 -125.78592
 -33.92126	 -125.79100
 -33.74851	 -125.79548
 -33.57590	 -125.79935
 -33.40345	 -125.80261
 -33.23114	 -125.80527
 -33.05899	 -125.80734
 -32.88699	 -125.80881
 -32.71515	 -125.80968
 -32.54347	 -125.80997
 -32.37194	 -125.80967
 -32.20058	 -125.80878
 -32.02938	 -125.80731
 -31.85835	 -125.80526
 -31.68749	 -125.80264
 -31.51681	 -125.79944
 -31.34629	 -125.79567
 -31.17596	 -125.79134
 -31.00580	 -125.78643
 -30.83582	 -125.78097
 -30.66603	 -125.77494
 -30.49643	 -125.76836
 -30.32702	 -125.76122
 -30.15780	 -125.75352
 -29.98877	 -125.74528
 -29.81994	 -125.73648
 -29.65131	 -125.72714
 -29.48289	 -125.71725
 -29.31467	 -125.70681
 -29.14665	 -125.69584
 -28.97885	 -125.68432
 -28.81126	 -125.67226
 -28.64389	 -125.65967
 -28.47673	 -125.64654
 -28.30979	 -125.63287
 -28.14308	 -125.61867
 -27.97659	 -125.60393
 -27.81033	 -125.58867
 -27.64429	 -125.57288
 -27.47849	 -125.55655
 -27.31292	 -125.53971
 -27.14758	 -125.52233
 -26.98248	 -125.50443
 -26.81762	 -125.48601
 -26.65299	 -125.46706
 -26.48861	 -125.44760
 -26.32447	 -125.42762
 -26.16058	 -125.40712
 -25.99693	 -125.38610
 -25.83352	 -125.36457
 -25.67037	 -125.34253
 -25.50746	 -125.31998
 -25.34480	 -125.29693
 -25.18239	 -125.27336
 -25.02024	 -125.24930
 -24.85834	 -125.22473
 -24.69669	 -125.19966
 -24.53530	 -125.17410
 -24.37417	 -125.14804
 -24.21329	 -125.12149
 -24.05267	 -125.09445
 -23.89231	 -125.06692
 -23.73221	 -125.03892
 -23.57237	 -125.01042
 -23.41279	 -124.98145
 -23.25348	 -124.95201
 -23.09443	 -124.92209
 -22.93565	 -124.89170
 -22.77714	 -124.86084
 -22.61889	 -124.82951
 -22.46092	 -124.79773
 -22.30321	 -124.76548
 -22.14578	 -124.73277
 -21.98862	 -124.69961
 -21.83174	 -124.66600
 -21.67514	 -124.63194
 -21.51882	 -124.59742
 -21.36277	 -124.56247
 -21.20701	 -124.52706
 -21.05153	 -124.49122
 -20.89634	 -124.45494
 -20.74144	 -124.41822
 -20.58682	 -124.38106
 -20.43250	 -124.34347
 -20.27847	 -124.30544
 -20.12473	 -124.26699
 -19.97129	 -124.22811
 -19.81815	 -124.18880
 -19.66530	 -124.14906
 -19.51276	 -124.10890
 -19.36052	 -124.06832
 -19.20858	 -124.02731
 -19.05695	 -123.98589
 -18.90562	 -123.94404
 -18.75460	 -123.90178
 -18.60389	 -123.85910
 -18.45349	 -123.81601
 -18.30340	 -123.77250
 -18.15362	 -123.72858
 -18.00416	 -123.68426
 -17.85500	 -123.63952
 -17.70617	 -123.59438
 -17.55764	 -123.54882
 -17.40944	 -123.50287
 -17.26155	 -123.45651
 -17.11397	 -123.40976
 -16.96672	 -123.36260
 -16.81978	 -123.31505
 -16.67316	 -123.26710
 -16.52686	 -123.21875
 -16.38088	 -123.17002
 -16.23521	 -123.12090
 -16.08987	 -123.07139
 -15.94484	 -123.02150
 -15.80014	 -122.97122
 -15.65576	 -122.92057
 -15.51170	 -122.86954
 -15.36795	 -122.81813
 -15.22454	 -122.76635
 -15.08144	 -122.71420
 -14.93867	 -122.66168
 -14.79622	 -122.60879
 -14.65409	 -122.55555
 -14.51229	 -122.50194
 -14.37081	 -122.44797
 -14.22966	 -122.39365
 -14.08884	 -122.33897
 -13.94835	 -122.28394
 -13.80818	 -122.22856
 -13.66834	 -122.17283
 -13.52884	 -122.11675
 -13.38966	 -122.06034
 -13.25082	 -122.00358
 -13.11231	 -121.94648
 -12.97414	 -121.88904
 -12.83630	 -121.83127
 -12.69880	 -121.77316
 -12.56164	 -121.71473
 -12.42481	 -121.65595
 -12.28833	 -121.59686
 -12.15219	 -121.53743
 -12.01638	 -121.47767
 -11.88093	 -121.41760
 -11.74581	 -121.35719
 -11.61104	 -121.29647
 -11.47662	 -121.23542
 -11.34254	 -121.17406
 -11.20881	 -121.11238
 -11.07543	 -121.05038
 -10.94240	 -120.98806
 -10.80972	 -120.92544
 -10.67739	 -120.86249
 -10.54541	 -120.79924
 -10.41378	 -120.73568
 -10.28250	 -120.67181
 -10.15157	 -120.60763
 -10.02100	 -120.54314
 -9.89078	 -120.47835
 -9.76091	 -120.41326
 -9.63139	 -120.34787
 -9.50223	 -120.28218
 -9.37342	 -120.21618
 -9.24497	 -120.14990
 -9.11686	 -120.08331
 -8.98911	 -120.01644
 -8.86171	 -119.94927
 -8.73467	 -119.88182
 -8.60798	 -119.81407
 -8.48164	 -119.74604
 -8.35565	 -119.67773
 -8.23002	 -119.60913
 -8.10474	 -119.54026
 -7.97982	 -119.47111
 -7.85524	 -119.40168
 -7.73102	 -119.33198
 -7.60716	 -119.26200
 -7.48364	 -119.19176
 -7.36048	 -119.12125
 -7.23768	 -119.05047
 -7.11522	 -118.97943
 -6.99313	 -118.90812
 -6.87139	 -118.83656
 -6.75000	 -118.76474
 -6.62897	 -118.69266
 -6.50830	 -118.62033
 -6.38798	 -118.54775
 -6.26802	 -118.47491
 -6.14842	 -118.40183
 -6.02918	 -118.32850
 -5.91029	 -118.25492
 -5.79177	 -118.18110
 -5.67361	 -118.10703
 -5.55581	 -118.03273
 -5.43837	 -117.95818
 -5.32129	 -117.88340
 -5.20458	 -117.80837
 -5.08824	 -117.73312
 -4.97225	 -117.65762
 -4.85664	 -117.58190
 -4.74139	 -117.50594
 -4.62650	 -117.42975
 -4.51199	 -117.35333
 -4.39784	 -117.27668
 -4.28405	 -117.19981
 -4.17064	 -117.12271
 -4.05760	 -117.04538
 -3.94492	 -116.96783
 -3.83261	 -116.89005
 -3.72067	 -116.81206
 -3.60910	 -116.73384
 -3.49790	 -116.65541
 -3.38707	 -116.57675
 -3.27661	 -116.49788
 -3.16651	 -116.41880
 -3.05679	 -116.33950
 -2.94743	 -116.25999
 -2.83844	 -116.18026
 -2.72982	 -116.10033
 -2.62156	 -116.02019
 -2.51368	 -115.93984
 -2.40616	 -115.85929
 -2.29900	 -115.77853
 -2.19222	 -115.69757
 -2.08579	 -115.61641
 -1.97974	 -115.53506
 -1.87405	 -115.45350
 -1.76873	 -115.37175
 -1.66377	 -115.28981
 -1.55917	 -115.20768
 -1.45494	 -115.12535
 -1.35108	 -115.04284
 -1.24758	 -114.96014
 -1.14445	 -114.87726
 -1.04168	 -114.79419
 -0.93928	 -114.71094
 -0.83724	 -114.62751
 -0.73556	 -114.54390
 -0.63426	 -114.46012
 -0.53332	 -114.37616
 -0.43274	 -114.29203
 -0.33254	 -114.20773
 -0.23270	 -114.12325
 -0.13322	 -114.03861
 -0.03412	 -113.95379
  0.06462	 -113.86882
  0.16299	 -113.78367
  0.26099	 -113.69837
  0.35862	 -113.61290
  0.45588	 -113.52726
  0.55277	 -113.44147
  0.64928	 -113.35552
  0.74543	 -113.26941
  0.84121	 -113.18315
  0.93661	 -113.09673
  1.03164	 -113.01015
  1.12630	 -112.92342
  1.22059	 -112.83654
  1.31451	 -112.74951
  1.40805	 -112.66233
  1.50122	 -112.57499
  1.59402	 -112.48751
  1.68644	 -112.39988
  1.77849	 -112.31211
  1.87017	 -112.22418
  1.96148	 -112.13612
  2.05242	 -112.04791
  2.14298	 -111.95956
  2.23317	 -111.87107
  2.32299	 -111.78244
  2.41244	 -111.69367
  2.50152	 -111.60476
  2.59023	 -111.51572
  2.67857	 -111.42654
  2.76654	 -111.33723
  2.85414	 -111.24779
  2.94138	 -111.15821
  3.02824	 -111.06851
  3.11474	 -110.97868
  3.20087	 -110.88872
  3.28663	 -110.79864
  3.37203	 -110.70843
  3.45706	 -110.61810
  3.54173	 -110.52765
  3.62602	 -110.43708
  3.70996	 -110.34639
  3.79352	 -110.25559
  3.87673	 -110.16467
  3.95956	 -110.07363
  4.04203	 -109.98249
  4.12414	 -109.89123
  4.20588	 -109.79987
  4.28725	 -109.70840
  4.36826	 -109.61682
  4.44891	 -109.52513
  4.52919	 -109.43334
  4.60910	 -109.34145
  4.68864	 -109.24946
  4.76782	 -109.15737
  4.84663	 -109.06518
  4.92508	 -108.97289
  5.00315	 -108.88050
  5.08086	 -108.78802
  5.15820	 -108.69545
  5.23518	 -108.60278
  5.31178	 -108.51002
  5.38802	 -108.41716
  5.46388	 -108.32422
  5.53938	 -108.23119
  5.61451	 -108.13807
  5.68927	 -108.04486
  5.76366	 -107.95156
  5.83769	 -107.85818
  5.91134	 -107.76472
  5.98462	 -107.67116
  6.05754	 -107.57753
  6.13008	 -107.48381
  6.20226	 -107.39002
  6.27407	 -107.29614
  6.34551	 -107.20218
  6.41659	 -107.10814
  6.48729	 -107.01403
  6.55764	 -106.91984
  6.62761	 -106.82557
  6.69722	 -106.73123
  6.76646	 -106.63682
  6.83534	 -106.54233
  6.90386	 -106.44777
  6.97201	 -106.35314
  7.03979	 -106.25844
  7.10722	 -106.16368
  7.17428	 -106.06884
  7.24098	 -105.97395
  7.30732	 -105.87898
  7.37330	 -105.78396
  7.43891	 -105.68887
  7.50417	 -105.59372
  7.56907	 -105.49851
  7.63361	 -105.40325
  7.69778	 -105.30793
  7.76160	 -105.21255
  7.82506	 -105.11712
  7.88816	 -105.02164
  7.95091	 -104.92610
  8.01329	 -104.83052
  8.07531	 -104.73488
  8.13698	 -104.63920
  8.19829	 -104.54347
  8.25923	 -104.44770
  8.31982	 -104.35188
  8.38005	 -104.25602
  8.43992	 -104.16012
  8.49943	 -104.06418
  8.55859	 -103.96819
  8.61738	 -103.87217
  8.67581	 -103.77611
  8.73388	 -103.68001
  8.79160	 -103.58388
  8.84895	 -103.48771
  8.90594	 -103.39151
  8.96257	 -103.29528
  9.01884	 -103.19901
  9.07475	 -103.10271
  9.13031	 -103.00638
  9.18550	 -102.91002
  9.24033	 -102.81364
  9.29480	 -102.71722
  9.34891	 -102.62078
  9.40266	 -102.52431
  9.45605	 -102.42781
  9.50908	 -102.33129
  9.56176	 -102.23474
  9.61407	 -102.13818
  9.66603	 -102.04158
  9.71763	 -101.94497
  9.76887	 -101.84834
  9.81976	 -101.75168
  9.87029	 -101.65501
  9.92046	 -101.55832
  9.97028	 -101.46161
 10.01974	 -101.36489
 10.06885	 -101.26815
 10.11761	 -101.17139
 10.16601	 -101.07463
 10.21406	 -100.97785
 10.26176	 -100.88106
 10.30911	 -100.78425
 10.35610	 -100.68744
 10.40275	 -100.59063
 10.44904	 -100.49380
 10.49499	 -100.39697
 10.54058	 -100.30014
 10.58583	 -100.20330
 10.63073	 -100.10646
 10.67527	 -100.00962
 10.71947	 -99.91278
 10.76333	 -99.81594
 10.80683	 -99.71910
 10.84998	 -99.62227
 10.89279	 -99.52544
 10.93525	 -99.42861
 10.97736	 -99.33180
 11.01913	 -99.23499
 11.06054	 -99.13819
 11.10161	 -99.04140
 11.14233	 -98.94462
 11.18270	 -98.84786
 11.22272	 -98.75111
 11.26239	 -98.65437
 11.30172	 -98.55764
 11.34070	 -98.46094
 11.37932	 -98.36424
 11.41760	 -98.26757
 11.45553	 -98.17092
 11.49312	 -98.07428
 11.53035	 -97.97766
 11.56724	 -97.88107
 11.60377	 -97.78449
 11.63996	 -97.68794
 11.67580	 -97.59141
 11.71129	 -97.49490
 11.74644	 -97.39842
 11.78124	 -97.30197
 11.81569	 -97.20553
 11.84979	 -97.10913
 11.88355	 -97.01275
 11.91696	 -96.91640
 11.95003	 -96.82008
 11.98275	 -96.72379
 12.01513	 -96.62752
 12.04716	 -96.53129
 12.07886	 -96.43509
 12.11021	 -96.33892
 12.14121	 -96.24279
 12.17188	 -96.14669
 12.20220	 -96.05062
 12.23219	 -95.95459
 12.26183	 -95.85860
 12.29114	 -95.76265
 12.32010	 -95.66673
 12.34873	 -95.57086
 12.37702	 -95.47502
 12.40498	 -95.37923
 12.43260	 -95.28348
 12.45988	 -95.18777
 12.48682	 -95.09211
 12.51343	 -94.99650
 12.53970	 -94.90093
 12.56564	 -94.80541
 12.59125	 -94.70994
 12.61651	 -94.61452
 12.64145	 -94.51916
 12.66605	 -94.42384
 12.69031	 -94.32858
 12.71424	 -94.23337
 12.73784	 -94.13822
 12.76110	 -94.04313
 12.78403	 -93.94809
 12.80662	 -93.85311
 12.82888	 -93.75820
 12.85080	 -93.66334
 12.87239	 -93.56854
 12.89365	 -93.47381
 12.91457	 -93.37914
 12.93516	 -93.28453
 12.95541	 -93.18999
 12.97533	 -93.09551
 12.99492	 -93.00110
 13.01417	 -92.90675
 13.03309	 -92.81248
 13.05167	 -92.71827
 13.06992	 -92.62413
 13.08784	 -92.53006
 13.10542	 -92.43606
 13.12267	 -92.34214
 13.13959	 -92.24828
 13.15618	 -92.15450
 13.17243	 -92.06078
 13.18836	 -91.96715
 13.20395	 -91.87358
 13.21921	 -91.78010
 13.23415	 -91.68669
 13.24875	 -91.59335
 13.26303	 -91.50009
 13.27698	 -91.40691
 13.29060	 -91.31381
 13.30389	 -91.22078
 13.31686	 -91.12784
 13.32950	 -91.03498
 13.34182	 -90.94220
 13.35381	 -90.84950
 13.36548	 -90.75689
 13.37683	 -90.66436
 13.38785	 -90.57192
 13.39855	 -90.47956
 13.40893	 -90.38729
 13.41899	 -90.29511
 13.42872	 -90.20301
 13.43814	 -90.11101
 13.44723	 -90.01910
 13.45601	 -89.92728
 13.46447	 -89.83556
 13.47260	 -89.74393
 13.48042	 -89.65239
 13.48792	 -89.56095
 13.49510	 -89.46961
 13.50196	 -89.37837
 13.50850	 -89.28723
 13.51473	 -89.19618
 13.52063	 -89.10524
 13.52622	 -89.01440
 13.53149	 -88.92367
 13.53644	 -88.83304
 13.54108	 -88.74251
 13.54539	 -88.65209
 13.54939	 -88.56178
 13.55307	 -88.47158
 13.55643	 -88.38148
 13.55947	 -88.29149
 13.56220	 -88.20162
 13.56461	 -88.11185
 13.56670	 -88.02220
 13.56847	 -87.93265
 13.56993	 -87.84323
 13.57107	 -87.75391
 13.57189	 -87.66471
 13.57240	 -87.57562
 13.57259	 -87.48665
 13.57246	 -87.39779
 13.57202	 -87.30906
 13.57127	 -87.22043
 13.57020	 -87.13193
 13.56882	 -87.04354
 13.56712	 -86.95528
 13.56512	 -86.86713
 13.56280	 -86.77910
 13.56017	 -86.69120
 13.55722	 -86.60341
 13.55397	 -86.51575
 13.55041	 -86.42821
 13.54654	 -86.34080
 13.54236	 -86.25351
 13.53788	 -86.16634
 13.53308	 -86.07930
 13.52798	 -85.99239
 13.52258	 -85.90561
 13.51687	 -85.81895
 13.51085	 -85.73243
 13.50454	 -85.64603
 13.49791	 -85.55977
 13.49099	 -85.47364
 13.48376	 -85.38764
 13.47623	 -85.30178
 13.46840	 -85.21605
 13.46026	 -85.13046
 13.45183	 -85.04501
 13.44309	 -84.95969
 13.43405	 -84.87452
 13.42471	 -84.78949
 13.41508	 -84.70459
 13.40514	 -84.61985
 13.39490	 -84.53524
 13.38436	 -84.45078
 13.37352	 -84.36646
 13.36238	 -84.28229
 13.35095	 -84.19827
 13.33921	 -84.11440
 13.32717	 -84.03068
 13.31484	 -83.94710
 13.30220	 -83.86368
 13.28927	 -83.78041
 13.27604	 -83.69729
 13.26251	 -83.61432
 13.24868	 -83.53151
 13.23455	 -83.44885
 13.22012	 -83.36635
 13.20540	 -83.28401
 13.19038	 -83.20182
 13.17506	 -83.11978
 13.15945	 -83.03791
 13.14354	 -82.95619
 13.12733	 -82.87463
 13.11083	 -82.79324
 13.09403	 -82.71200
 13.07694	 -82.63092
 13.05955	 -82.55001
 13.04188	 -82.46925
 13.02390	 -82.38866
 13.00564	 -82.30823
 12.98709	 -82.22797
 12.96824	 -82.14787
 12.94910	 -82.06793
 12.92968	 -81.98816
 12.90997	 -81.90856
 12.88996	 -81.82912
 12.86967	 -81.74986
 12.84910	 -81.67076
 12.82823	 -81.59183
 12.80709	 -81.51307
 12.78565	 -81.43448
 12.76394	 -81.35607
 12.74194	 -81.27783
 12.71965	 -81.19976
 12.69709	 -81.12187
 12.67424	 -81.04415
 12.65111	 -80.96661
 12.62769	 -80.88925
 12.60400	 -80.81207
 12.58003	 -80.73507
 12.55578	 -80.65825
 12.53124	 -80.58161
 12.50643	 -80.50515
 12.48134	 -80.42888
 12.45597	 -80.35280
 12.43032	 -80.27690
 12.40439	 -80.20119
 12.37818	 -80.12567
 12.35170	 -80.05033
 12.32494	 -79.97519
 12.29790	 -79.90024
 12.27058	 -79.82548
 12.24298	 -79.75091
 12.21511	 -79.67654
 12.18696	 -79.60236
 12.15853	 -79.52838
 12.12983	 -79.45459
 12.10085	 -79.38100
 12.07159	 -79.30761
 12.04205	 -79.23441
 12.01225	 -79.16142
 11.98216	 -79.08862
 11.95180	 -79.01602
 11.92117	 -78.94363
 11.89026	 -78.87143
 11.85908	 -78.79944
 11.82763	 -78.72765
 11.79590	 -78.65607
 11.76390	 -78.58468
 11.73163	 -78.51350
 11.69909	 -78.44253
 11.66628	 -78.37176
 11.63320	 -78.30120
 11.59985	 -78.23084
 11.56624	 -78.16069
 11.53235	 -78.09075
 11.49821	 -78.02101
 11.46379	 -77.95149
 11.42911	 -77.88217
 11.39417	 -77.81307
 11.35896	 -77.74417
 11.32349	 -77.67549
 11.28776	 -77.60703
 11.25177	 -77.53877
 11.21552	 -77.47073
 11.17901	 -77.40291
 11.14224	 -77.33530
 11.10521	 -77.26791
 11.06792	 -77.20075
 11.03037	 -77.13380
 10.99257	 -77.06707
 10.95451	 -77.00056
 10.91620	 -76.93428
 10.87763	 -76.86822
 10.83880	 -76.80238
 10.79972	 -76.73677
 10.76039	 -76.67139
 10.72080	 -76.60624
 10.68096	 -76.54131
 10.64086	 -76.47662
 10.60051	 -76.41216
 10.55991	 -76.34793
 10.51906	 -76.28393
 10.47795	 -76.22017
 10.43659	 -76.15664
 10.39498	 -76.09335
 10.35312	 -76.03030
 10.31101	 -75.96748
 10.26864	 -75.90491
 10.22602	 -75.84257
 10.18316	 -75.78047
 10.14004	 -75.71862
 10.09668	 -75.65700
 10.05306	 -75.59563
 10.00920	 -75.53450
  9.96509	 -75.47361
  9.92073	 -75.41297
  9.87612	 -75.35257
  9.83127	 -75.29242
  9.78617	 -75.23251
  9.74082	 -75.17285
  9.69523	 -75.11344
  9.64940	 -75.05427
  9.60332	 -74.99536
  9.55700	 -74.93669
  9.51044	 -74.87827
  9.46364	 -74.82010
  9.41660	 -74.76218
  9.36932	 -74.70451
  9.32180	 -74.64709
  9.27404	 -74.58993
  9.22605	 -74.53302
  9.17782	 -74.47636
  9.12935	 -74.41996
  9.08065	 -74.36381
  9.03172	 -74.30792
  8.98255	 -74.25229
  8.93316	 -74.19692
  8.88353	 -74.14180
  8.83367	 -74.08695
  8.78358	 -74.03235
  8.73326	 -73.97802
  8.68272	 -73.92396
  8.63194	 -73.87015
  8.58094	 -73.81662
  8.52972	 -73.76335
  8.47826	 -73.71034
  8.42658	 -73.65761
  8.37468	 -73.60515
  8.32255	 -73.55295
  8.27020	 -73.50103
  8.21763	 -73.44939
  8.16483	 -73.39802
  8.11181	 -73.34692
  8.05857	 -73.29610
  8.00510	 -73.24556
  7.95142	 -73.19530
  7.89751	 -73.14532
  7.84338	 -73.09562
  7.78903	 -73.04620
  7.73446	 -72.99706
  7.67967	 -72.94821
  7.62467	 -72.89964
  7.56944	 -72.85135
  7.51400	 -72.80335
  7.45833	 -72.75564
  7.40245	 -72.70822
  7.34636	 -72.66108
  7.29004	 -72.61423
  7.23351	 -72.56767
  7.17677	 -72.52140
  7.11981	 -72.47542
  7.06264	 -72.42973
  7.00526	 -72.38433
  6.94766	 -72.33922
  6.88985	 -72.29441
  6.83184	 -72.24988
  6.77361	 -72.20566
  6.71517	 -72.16172
  6.65653	 -72.11808
  6.59768	 -72.07474
  6.53862	 -72.03169
  6.47936	 -71.98893
  6.41990	 -71.94648
  6.36023	 -71.90432
  6.30037	 -71.86246
  6.24030	 -71.82090
  6.18003	 -71.77964
  6.11956	 -71.73868
  6.05890	 -71.69802
  5.99803	 -71.65767
  5.93698	 -71.61762
  5.87572	 -71.57788
  5.81428	 -71.53844
  5.75264	 -71.49931
  5.69080	 -71.46048
  5.62878	 -71.42197
  5.56657	 -71.38377
  5.50416	 -71.34588
  5.44157	 -71.30830
  5.37879	 -71.27103
  5.31581	 -71.23409
  5.25266	 -71.19745
  5.18931	 -71.16114
  5.12578	 -71.12515
  5.06207	 -71.08947
  4.99816	 -71.05412
  4.93408	 -71.01909
  4.86981	 -70.98438
  4.80536	 -70.94999
  4.74072	 -70.91594
  4.67591	 -70.88220
  4.61091	 -70.84880
  4.54573	 -70.81572
  4.48037	 -70.78298
  4.41483	 -70.75056
  4.34911	 -70.71848
  4.28321	 -70.68672
  4.21713	 -70.65530
  4.15088	 -70.62422
  4.08445	 -70.59346
  4.01784	 -70.56304
  3.95106	 -70.53296
  3.88410	 -70.50321
  3.81697	 -70.47379
  3.74967	 -70.44472
  3.68219	 -70.41598
  3.61455	 -70.38758
  3.54673	 -70.35951
  3.47875	 -70.33179
  3.41060	 -70.30440
  3.34228	 -70.27736
  3.27379	 -70.25066
  3.20514	 -70.22429
  3.13633	 -70.19827
  3.06736	 -70.17259
  2.99822	 -70.14725
  2.92893	 -70.12226
  2.85947	 -70.09761
  2.78986	 -70.07331
  2.72009	 -70.04935
  2.65017	 -70.02574
  2.58009	 -70.00248
  2.50986	 -69.97956
  2.43948	 -69.95700
  2.36895	 -69.93479
  2.29827	 -69.91293
  2.22744	 -69.89142
  2.15646	 -69.87027
  2.08534	 -69.84947
  2.01407	 -69.82903
  1.94266	 -69.80895
  1.87110	 -69.78922
  1.79941	 -69.76986
  1.72757	 -69.75086
  1.65559	 -69.73222
  1.58347	 -69.71395
  1.51122	 -69.69604
  1.43882	 -69.67850
  1.36629	 -69.66132
  1.29363	 -69.64452
  1.22082	 -69.62808
  1.14789	 -69.61202
  1.07482	 -69.59633
  1.00161	 -69.58102
  0.92828	 -69.56608
  0.85481	 -69.55151
  0.78121	 -69.53732
  0.70748	 -69.52351
  0.63362	 -69.51008
  0.55963	 -69.49703
  0.48552	 -69.48435
  0.41128	 -69.47206
  0.33691	 -69.46015
  0.26242	 -69.44862
  0.18780	 -69.43747
  0.11306	 -69.42671
  0.03819	 -69.41633
 -0.03679	 -69.40633
 -0.11189	 -69.39672
 -0.18711	 -69.38749
 -0.26245	 -69.37865
 -0.33791	 -69.37019
 -0.41348	 -69.36212
 -0.48917	 -69.35444
 -0.56497	 -69.34714
 -0.64088	 -69.34023
 -0.71689	 -69.33371
 -0.79302	 -69.32758
 -0.86926	 -69.32184
 -0.94559	 -69.31648
 -1.02204	 -69.31152
 -1.09858	 -69.30695
 -1.17523	 -69.30277
 -1.25198	 -69.29899
 -1.32882	 -69.29560
 -1.40576	 -69.29260
 -1.48280	 -69.29000
 -1.55993	 -69.28780
 -1.63715	 -69.28599
 -1.71446	 -69.28459
 -1.79186	 -69.28358
 -1.86935	 -69.28298
 -1.94693	 -69.28278
 -2.02459	 -69.28298
 -2.10233	 -69.28359
 -2.18016	 -69.28460
 -2.25807	 -69.28603
 -2.33606	 -69.28786
 -2.41413	 -69.29010
 -2.49227	 -69.29276
 -2.57050	 -69.29583
 -2.64879	 -69.29931
 -2.72717	 -69.30321
 -2.80561	 -69.30753
 -2.88413	 -69.31226
 -2.96272	 -69.31741
 -3.04138	 -69.32298
 -3.12011	 -69.32898
 -3.19890	 -69.33540
 -3.27776	 -69.34224
 -3.35669	 -69.34950
 -3.43569	 -69.35719
 -3.51474	 -69.36530
 -3.59387	 -69.37384
 -3.67305	 -69.38281
 -3.75229	 -69.39221
 -3.83159	 -69.40203
 -3.91095	 -69.41228
 -3.99037	 -69.42296
 -4.06984	 -69.43408
 -4.14936	 -69.44562
 -4.22894	 -69.45759
 -4.30857	 -69.46999
 -4.38825	 -69.48282
 -4.46798	 -69.49609
 -4.54776	 -69.50979
 -4.62758	 -69.52391
 -4.70744	 -69.53848
 -4.78735	 -69.55347
 -4.86730	 -69.56890
 -4.94728	 -69.58476
 -5.02731	 -69.60105
 -5.10736	 -69.61778
 -5.18745	 -69.63495
 -5.26758	 -69.65255
 -5.34773	 -69.67059
 -5.42791	 -69.68906
 -5.50812	 -69.70798
 -5.58835	 -69.72733
 -5.66860	 -69.74712
 -5.74887	 -69.76735
 -5.82916	 -69.78803
 -5.90947	 -69.80914
 -5.98979	 -69.83071
 -6.07012	 -69.85271
 -6.15047	 -69.87516
 -6.23082	 -69.89806
 -6.31118	 -69.92141
 -6.39155	 -69.94521
 -6.47192	 -69.96945
 -6.55229	 -69.99416
 -6.63266	 -70.01931
 -6.71303	 -70.04492
 -6.79340	 -70.07099
 -6.87377	 -70.09751
 -6.95412	 -70.12449
 -7.03447	 -70.15193
 -7.11481	 -70.17984
 -7.19515	 -70.20821
 -7.27546	 -70.23704
 -7.35577	 -70.26633
 -7.43606	 -70.29609
 -7.51633	 -70.32632
 -7.59659	 -70.35701
 -7.67683	 -70.38817
 -7.75705	 -70.41980
 -7.83724	 -70.45191
 -7.91741	 -70.48448
 -7.99756	 -70.51752
 -8.07768	 -70.55103
 -8.15778	 -70.58501
 -8.23784	 -70.61947
 -8.31788	 -70.65439
 -8.39788	 -70.68979
 -8.47785	 -70.72566
 -8.55778	 -70.76200
 -8.63767	 -70.79882
 -8.71753	 -70.83610
 -8.79734	 -70.87386
 -8.87712	 -70.91209
 -8.95684	 -70.95080
 -9.03652	 -70.98997
 -9.11615	 -71.02962
 -9.19573	 -71.06975
 -9.27526	 -71.11034
 -9.35473	 -71.15141
 -9.43414	 -71.19295
 -9.51349	 -71.23497
 -9.59278	 -71.27746
 -9.67200	 -71.32042
 -9.75116	 -71.36386
 -9.83025	 -71.40778
 -9.90927	 -71.45217
 -9.98821	 -71.49704
 -10.06707	 -71.54238
 -10.14586	 -71.58821
 -10.22456	 -71.63451
 -10.30318	 -71.68130
 -10.38171	 -71.72856
 -10.46015	 -71.77631
 -10.53850	 -71.82454
 -10.61676	 -71.87326
 -10.69492	 -71.92246
 -10.77299	 -71.97215
 -10.85095	 -72.02232
 -10.92881	 -72.07299
 -11.00656	 -72.12414
 -11.08421	 -72.17579
 -11.16175	 -72.22793
 -11.23918	 -72.28056
 -11.31649	 -72.33368
 -11.39369	 -72.38731
 -11.47077	 -72.44142
 -11.54773	 -72.49604
 -11.62457	 -72.55115
 -11.70129	 -72.60676
 -11.77788	 -72.66287
 -11.85434	 -72.71948
 -11.93068	 -72.77659
 -12.00688	 -72.83420
 -12.08296	 -72.89231
 -12.15889	 -72.95092
 -12.23470	 -73.01004
 -12.31036	 -73.06965
 -12.38588	 -73.12977
 -12.46127	 -73.19039
 -12.53650	 -73.25151
 -12.61160	 -73.31313
 -12.68654	 -73.37525
 -12.76133	 -73.43787
 -12.83598	 -73.50099
 -12.91046	 -73.56462
 -12.98479	 -73.62874
 -13.05897	 -73.69336
 -13.13298	 -73.75848
 -13.20682	 -73.82410
 -13.28050	 -73.89021
 -13.35402	 -73.95683
 -13.42736	 -74.02394
 -13.50052	 -74.09155
 -13.57351	 -74.15966
 -13.64632	 -74.22826
 -13.71895	 -74.29736
 -13.79139	 -74.36695
 -13.86364	 -74.43704
 -13.93570	 -74.50763
 -14.00757	 -74.57872
 -14.07924	 -74.65030
 -14.15071	 -74.72238
 -14.22197	 -74.79495
 -14.29303	 -74.86803
 -14.36388	 -74.94160
 -14.43451	 -75.01567
 -14.50493	 -75.09024
 -14.57513	 -75.16530
 -14.64510	 -75.24087
 -14.71485	 -75.31694
 -14.78438	 -75.39351
 -14.85367	 -75.47059
 -14.92272	 -75.54817
 -14.99154	 -75.62625
 -15.06012	 -75.70483
 -15.12845	 -75.78392
 -15.19654	 -75.86352
 -15.26438	 -75.94363
 -15.33197	 -76.02424
 -15.39931	 -76.10536
 -15.46638	 -76.18699
 -15.53320	 -76.26912
 -15.59976	 -76.35177
 -15.66606	 -76.43493
 -15.73209	 -76.51859
 -15.79785	 -76.60276
 -15.86334	 -76.68745
 -15.92856	 -76.77264
 -15.99350	 -76.85834
 -16.05816	 -76.94455
 -16.12255	 -77.03127
 -16.18665	 -77.11850
 -16.25047	 -77.20623
 -16.31401	 -77.29447
 -16.37725	 -77.38321
 -16.44021	 -77.47246
 -16.50287	 -77.56221
 -16.56524	 -77.65246
 -16.62731	 -77.74322
 -16.68908	 -77.83447
 -16.75054	 -77.92622
 -16.81170	 -78.01847
 -16.87255	 -78.11121
 -16.93309	 -78.20445
 -16.99331	 -78.29818
 -17.05321	 -78.39241
 -17.11280	 -78.48712
 -17.17206	 -78.58233
 -17.23099	 -78.67802
 -17.28959	 -78.77420
 -17.34786	 -78.87087
 -17.40579	 -78.96803
 -17.46338	 -79.06566
 -17.52062	 -79.16379
 -17.57752	 -79.26239
 -17.63406	 -79.36148
 -17.69025	 -79.46106
 -17.74607	 -79.56111
 -17.80154	 -79.66164
 -17.85663	 -79.76266
 -17.91136	 -79.86416
 -17.96571	 -79.96613
 -18.01968	 -80.06859
 -18.07327	 -80.17153
 -18.12647	 -80.27494
 -18.17928	 -80.37884
 -18.23170	 -80.48321
 -18.28372	 -80.58807
 -18.33534	 -80.69340
 -18.38656	 -80.79921
 -18.43736	 -80.90550
 -18.48776	 -81.01227
 -18.53775	 -81.11952
 -18.58731	 -81.22725
 -18.63646	 -81.33545
 -18.68518	 -81.44413
 -18.73348	 -81.55329
 -18.78134	 -81.66292
 -18.82878	 -81.77303
 -18.87578	 -81.88362
 -18.92234	 -81.99468
 -18.96847	 -82.10621
 -19.01415	 -82.21821
 -19.05939	 -82.33068
 -19.10418	 -82.44362
 -19.14852	 -82.55703
 -19.19241	 -82.67091
 -19.23584	 -82.78524
 -19.27882	 -82.90004
 -19.32133	 -83.01530
 -19.36339	 -83.13102
 -19.40498	 -83.24720
 -19.44611	 -83.36382
 -19.48676	 -83.48090
 -19.52694	 -83.59843
 -19.56665	 -83.71641
 -19.60588	 -83.83483
 -19.64463	 -83.95369
 -19.68290	 -84.07299
 -19.72068	 -84.19273
 -19.75797	 -84.31290
 -19.79477	 -84.43350
 -19.83107	 -84.55454
 -19.86687	 -84.67600
 -19.90217	 -84.79788
 -19.93696	 -84.92019
 -19.97124	 -85.04291
 -20.00501	 -85.16606
 -20.03826	 -85.28962
 -20.07099	 -85.41359
 -20.10319	 -85.53797
 -20.13485	 -85.66276
 -20.16599	 -85.78796
 -20.19659	 -85.91356
 -20.22664	 -86.03956
 -20.25614	 -86.16597
 -20.28510	 -86.29277
 -20.31349	 -86.41997
 -20.34133	 -86.54757
 -20.36860	 -86.67556
 -20.39531	 -86.80395
 -20.42144	 -86.93273
 -20.44700	 -87.06189
 -20.47197	 -87.19145
 -20.49636	 -87.32139
 -20.52016	 -87.45171
 -20.54337	 -87.58243
 -20.56598	 -87.71352
 -20.58800	 -87.84499
 -20.60941	 -87.97685
 -20.63022	 -88.10908
 -20.65042	 -88.24168
 -20.67000	 -88.37466
 -20.68898	 -88.50802
 -20.70733	 -88.64174
 -20.72507	 -88.77583
 -20.74219	 -88.91029
 -20.75868	 -89.04511
 -20.77455	 -89.18029
 -20.78979	 -89.31583
 -20.80440	 -89.45173
 -20.81837	 -89.58797
 -20.83172	 -89.72457
 -20.84443	 -89.86151
 -20.85650	 -89.99879
 -20.86793	 -90.13642
 -20.87872	 -90.27438
 -20.88887	 -90.41267
 -20.89837	 -90.55129
 -20.90723	 -90.69023
 -20.91544	 -90.82949
 -20.92299	 -90.96907
 -20.92990	 -91.10896
 -20.93614	 -91.24916
 -20.94173	 -91.38966
 -20.94666	 -91.53046
 -20.95093	 -91.67156
 -20.95453	 -91.81294
 -20.95746	 -91.95462
 -20.95971	 -92.09657
 -20.96129	 -92.23881
 -20.96220	 -92.38131
 -20.96242	 -92.52409
 -20.96196	 -92.66713
 -20.96080	 -92.81044
 -20.95896	 -92.95400
 -20.95642	 -93.09782
 -20.95318	 -93.24188
 -20.94923	 -93.38620
 -20.94458	 -93.53075
 -20.93922	 -93.67554
 -20.93314	 -93.82057
 -20.92634	 -93.96583
 -20.91882	 -94.11132
 -20.91057	 -94.25703
 -20.90160	 -94.40296
 -20.89188	 -94.54911
 -20.88143	 -94.69548
 -20.87024	 -94.84205
 -20.85831	 -94.98884
 -20.84563	 -95.13582
 -20.83219	 -95.28301
 -20.81800	 -95.43040
 -20.80306	 -95.57798
 -20.78736	 -95.72576
 -20.77089	 -95.87372
 -20.75366	 -96.02187
 -20.73566	 -96.17020
 -20.71690	 -96.31871
 -20.69737	 -96.46739
 -20.67706	 -96.61625
 -20.65598	 -96.76527
 -20.63413	 -96.91446
 -20.61150	 -97.06380
 -20.58810	 -97.21331
 -20.56391	 -97.36296
 -20.53896	 -97.51277
 -20.51322	 -97.66272
 -20.48670	 -97.81280
 -20.45940	 -97.96303
 -20.43132	 -98.11338
 -20.40247	 -98.26386
 -20.37283	 -98.41446
 -20.34241	 -98.56517
 -20.31121	 -98.71600
 -20.27922	 -98.86693
 -20.24646	 -99.01796
 -20.21291	 -99.16909
 -20.17858	 -99.32030
 -20.14346	 -99.47160
 -20.10756	 -99.62298
 -20.07088	 -99.77443
 -20.03341	 -99.92595
 -19.99515	 -100.07753
 -19.95610	 -100.22916
 -19.91627	 -100.38084
 -19.87564	 -100.53257
 -19.83422	 -100.68433
 -19.79201	 -100.83613
 -19.74901	 -100.98795
 -19.70520	 -101.13979
 -19.66060	 -101.29164
 -19.61520	 -101.44351
 -19.56899	 -101.59538
 -19.52198	 -101.74724
 -19.47416	 -101.89909
 -19.42553	 -102.05094
 -19.37609	 -102.20276
 -19.32584	 -102.35455
 -19.27477	 -102.50632
 -19.22288	 -102.65805
 -19.17017	 -102.80974
 -19.11663	 -102.96139
 -19.06228	 -103.11298
 -19.00709	 -103.26452
 -18.95108	 -103.41600
 -18.89423	 -103.56741
 -18.83656	 -103.71876
 -18.77805	 -103.87003
 -18.71870	 -104.02122
 -18.65852	 -104.17234
 -18.59750	 -104.32336
 -18.53565	 -104.47430
 -18.47295	 -104.62513
 -18.40943	 -104.77587
 -18.34506	 -104.92651
 -18.27986	 -105.07704
 -18.21382	 -105.22746
 -18.14694	 -105.37776
 -18.07923	 -105.52794
 -18.01069	 -105.67799
 -17.94131	 -105.82791
 -17.87111	 -105.97771
 -17.80008	 -106.12736
 -17.72822	 -106.27687
 -17.65554	 -106.42623
 -17.58203	 -106.57544
 -17.50771	 -106.72449
 -17.43257	 -106.87337
 -17.35661	 -107.02209
 -17.27984	 -107.17063
 -17.20226	 -107.31899
 -17.12387	 -107.46717
 -17.04467	 -107.61516
 -16.96467	 -107.76295
 -16.88386	 -107.91053
 -16.80226	 -108.05791
 -16.71986	 -108.20508
 -16.63666	 -108.35202
 -16.55266	 -108.49873
 -16.46788	 -108.64522
 -16.38230	 -108.79146
 -16.29593	 -108.93746
 -16.20877	 -109.08320
 -16.12082	 -109.22869
 -16.03208	 -109.37391
 -15.94256	 -109.51886
 -15.85226	 -109.66353
 -15.76116	 -109.80792
 -15.66929	 -109.95202
 -15.57663	 -110.09582
 -15.48319	 -110.23932
 -15.38896	 -110.38251
 -15.29395	 -110.52539
 -15.19817	 -110.66794
 -15.10159	 -110.81018
 -15.00424	 -110.95208
 -14.90611	 -111.09364
 -14.80720	 -111.23486
 -14.70750	 -111.37573
 -14.60703	 -111.51626
 -14.50578	 -111.65642
 -14.40375	 -111.79622
 -14.30095	 -111.93566
 -14.19737	 -112.07472
 -14.09302	 -112.21340
 -13.98789	 -112.35171
 -13.88199	 -112.48963
 -13.77533	 -112.62717
 -13.66789	 -112.76431
 -13.55970	 -112.90105
 -13.45073	 -113.03740
 -13.34101	 -113.17334
 -13.23053	 -113.30887
 -13.11930	 -113.44399
 -13.00732	 -113.57870
 -12.89459	 -113.71299
 -12.78111	 -113.84685
 -12.66690	 -113.98030
 -12.55195	 -114.11331
 -12.43626	 -114.24589
 -12.31985	 -114.37803
 -12.20272	 -114.50974
 -12.08486	 -114.64100
 -11.96629	 -114.77181
 -11.84701	 -114.90218
 -11.72703	 -115.03209
 -11.60634	 -115.16154
 -11.48496	 -115.29053
 -11.36288	 -115.41905
 -11.24012	 -115.54710
 -11.11667	 -115.67467
 -10.99255	 -115.80176
 -10.86775	 -115.92837
 -10.74229	 -116.05449
 -10.61616	 -116.18012
 -10.48937	 -116.30525
 -10.36192	 -116.42987
 -10.23382	 -116.55399
 -10.10508	 -116.67759
 -9.97568	 -116.80068
 -9.84565	 -116.92324
 -9.71498	 -117.04528
 -9.58368	 -117.16678
 -9.45175	 -117.28774
 -9.31919	 -117.40816
 -9.18601	 -117.52803
 -9.05221	 -117.64734
 -8.91779	 -117.76610
 -8.78276	 -117.88429
 -8.64711	 -118.00192
 -8.51086	 -118.11897
 -8.37400	 -118.23544
 -8.23654	 -118.35134
 -8.09848	 -118.46664
 -7.95981	 -118.58136
 -7.82056	 -118.69548
 -7.68071	 -118.80900
 -7.54027	 -118.92192
 -7.39925	 -119.03424
 -7.25764	 -119.14594
 -7.11545	 -119.25704
 -6.97268	 -119.36752
 -6.82934	 -119.47738
 -6.68543	 -119.58663
 -6.54094	 -119.69525
 -6.39590	 -119.80325
 -6.25030	 -119.91062
 -6.10413	 -120.01737
 -5.95742	 -120.12349
 -5.81016	 -120.22898
 -5.66236	 -120.33383
 -5.51402	 -120.43805
 -5.36514	 -120.54164
 -5.21574	 -120.64459
 -5.06581	 -120.74690
 -4.91537	 -120.84858
 -4.76441	 -120.94962
 -4.61295	 -121.05001
 -4.46098	 -121.14976
 -4.30852	 -121.24887
 -4.15556	 -121.34734
 -4.00213	 -121.44516
 -3.84821	 -121.54233
 -3.69382	 -121.63885
 -3.53896	 -121.73472
 -3.38365	 -121.82994
 -3.22787	 -121.92451
 -3.07165	 -122.01841
 -2.91498	 -122.11166
 -2.75787	 -122.20425
 -2.60033	 -122.29617
 -2.44236	 -122.38743
 -2.28397	 -122.47802
 -2.12515	 -122.56794
 -1.96593	 -122.65718
 -1.80630	 -122.74575
 -1.64627	 -122.83364
 -1.48584	 -122.92085
 -1.32502	 -123.00738
 -1.16381	 -123.09321
 -1.00221	 -123.17836
 -0.84024	 -123.26282
 -0.67789	 -123.34658
 -0.51517	 -123.42964
 -0.35208	 -123.51200
 -0.18863	 -123.59366
 -0.02482	 -123.67462
  0.13934	 -123.75486
  0.30386	 -123.83440
  0.46872	 -123.91322
  0.63392	 -123.99133
  0.79947	 -124.06872
  0.96535	 -124.14539
  1.13156	 -124.22135
  1.29810	 -124.29658
  1.46497	 -124.37110
  1.63216	 -124.44488
  1.79966	 -124.51795
  1.96748	 -124.59029
  2.13561	 -124.66191
  2.30404	 -124.73280
  2.47278	 -124.80297
  2.64182	 -124.87241
  2.81115	 -124.94113
  2.98077	 -125.00912
  3.15067	 -125.07638
  3.32086	 -125.14293
  3.49132	 -125.20875
  3.66206	 -125.27385
  3.83306	 -125.33823
  4.00433	 -125.40188
  4.17586	 -125.46482
  4.34763	 -125.52704
  4.51966	 -125.58854
  4.69193	 -125.64932
  4.86444	 -125.70939
  5.03718	 -125.76874
  5.21015	 -125.82738
  5.38334	 -125.88531
  5.55676	 -125.94252
  5.73038	 -125.99902
  5.90421	 -126.05481
  6.07824	 -126.10989
  6.25247	 -126.16426
  6.42689	 -126.21792
  6.60150	 -126.27086
  6.77628	 -126.32310
  6.95125	 -126.37463
  7.12638	 -126.42545
  7.30168	 -126.47556
  7.47715	 -126.52495
  7.65276	 -126.57364
  7.82853	 -126.62161
  8.00445	 -126.66888
  8.18051	 -126.71543
  8.35670	 -126.76126
  8.53303	 -126.80639
  8.70949	 -126.85079
  8.88607	 -126.89449
  9.06277	 -126.93747
  9.23959	 -126.97973
  9.41652	 -127.02127
  9.59356	 -127.06209
  9.77071	 -127.10220
  9.94795	 -127.14159
 10.12530	 -127.18026
 10.30273	 -127.21821
 10.48026	 -127.25544
 10.65788	 -127.29195
 10.83558	 -127.32774
 11.01337	 -127.36281
 11.19123	 -127.39716
 11.36916	 -127.43080
 11.54717	 -127.46372
 11.72525	 -127.49592
 11.90339	 -127.52741
 12.08160	 -127.55818
 12.25986	 -127.58824
 12.43818	 -127.61759
 12.61656	 -127.64623
 12.79498	 -127.67417
 12.97345	 -127.70140
 13.15197	 -127.72792
 13.33052	 -127.75375
 13.50911	 -127.77888
 13.68773	 -127.80331
 13.86638	 -127.82704
 14.04506	 -127.85009
 14.22376	 -127.87244
 14.40248	 -127.89411
 14.58121	 -127.91509
 14.75995	 -127.93539
 14.93870	 -127.95501
 15.11745	 -127.97395
 15.29620	 -127.99222
 15.47494	 -128.00981
 15.65368	 -128.02673
 15.83240	 -128.04298
 16.01110	 -128.05856
 16.18978	 -128.07348
 16.36844	 -128.08773
 16.54706	 -128.10131
 16.72565	 -128.11423
 16.90421	 -128.12650
 17.08272	 -128.13810
 17.26118	 -128.14904
 17.43960	 -128.15933
 17.61796	 -128.16896
 17.79627	 -128.17793
 17.97452	 -128.18625
 18.15270	 -128.19391
 18.33081	 -128.20092
 18.50885	 -128.20727
 18.68682	 -128.21298
 18.86471	 -128.21803
 19.04252	 -128.22243
 19.22024	 -128.22618
 19.39788	 -128.22928
 19.57543	 -128.23174
 19.75288	 -128.23354
 19.93024	 -128.23470
 20.10750	 -128.23521
 20.28466	 -128.23507
 20.46172	 -128.23429
 20.63867	 -128.23287
 20.81551	 -128.23080
 20.99224	 -128.22810
 21.16886	 -128.22475
 21.34536	 -128.22077
 21.52175	 -128.21615
 21.69801	 -128.21090
 21.87416	 -128.20502
 22.05018	 -128.19851
 22.22607	 -128.19136
 22.40184	 -128.18360
 22.57748	 -128.17521
 22.75298	 -128.16619
 22.92835	 -128.15656
 23.10359	 -128.14632
 23.27868	 -128.13546
 23.45364	 -128.12399
 23.62845	 -128.11191
 23.80312	 -128.09923
 23.97763	 -128.08595
 24.15200	 -128.07206
 24.32622	 -128.05758
 24.50028	 -128.04250
 24.67418	 -128.02684
 24.84792	 -128.01058
 25.02150	 -127.99374
 25.19492	 -127.97632
 25.36816	 -127.95831
 25.54124	 -127.93973
 25.71414	 -127.92056
 25.88686	 -127.90083
 26.05941	 -127.88052
 26.23177	 -127.85965
 26.40395	 -127.83820
 26.57595	 -127.81619
 26.74775	 -127.79362
 26.91936	 -127.77049
 27.09077	 -127.74679
 27.26198	 -127.72254
 27.43300	 -127.69772
 27.60381	 -127.67236
 27.77441	 -127.64644
 27.94480	 -127.61996
 28.11498	 -127.59294
 28.28495	 -127.56536
 28.45470	 -127.53723
 28.62424	 -127.50856
 28.79355	 -127.47934
 28.96264	 -127.44957
 29.13150	 -127.41926
 29.30014	 -127.38841
 29.46855	 -127.35701
 29.63672	 -127.32508
 29.80467	 -127.29260
 29.97238	 -127.25959
 30.13986	 -127.22604
 30.30710	 -127.19196
 30.47410	 -127.15734
 30.64086	 -127.12219
 30.80738	 -127.08652
 30.97365	 -127.05031
 31.13969	 -127.01358
 31.30548	 -126.97633
 31.47102	 -126.93856
 31.63632	 -126.90026
 31.80136	 -126.86145
 31.96616	 -126.82213
 32.13071	 -126.78230
 32.29501	 -126.74196
 32.45906	 -126.70111
 32.62285	 -126.65976
 32.78638	 -126.61790
 32.94966	 -126.57555
 33.11268	 -126.53270
 33.27545	 -126.48937
 33.43795	 -126.44554
 33.60019	 -126.40122
 33.76217	 -126.35642
 33.92388	 -126.31114
 34.08533	 -126.26538
 34.24651	 -126.21914
 34.40742	 -126.17243
 34.56806	 -126.12524
 34.72842	 -126.07759
 34.88852	 -126.02947
 35.04833	 -125.98089
 35.20787	 -125.93184
 35.36712	 -125.88234
 35.52610	 -125.83237
 35.68479	 -125.78195
 35.84319	 -125.73107
 36.00131	 -125.67975
 36.15914	 -125.62797
 36.31668	 -125.57574
 36.47392	 -125.52307
 36.63087	 -125.46995
 36.78753	 -125.41638
 36.94388	 -125.36238
 37.09994	 -125.30793
 37.25569	 -125.25304
 37.41114	 -125.19771
 37.56629	 -125.14195
 37.72113	 -125.08575
 37.87567	 -125.02912
 38.02990	 -124.97206
 38.18382	 -124.91456
 38.33742	 -124.85664
 38.49072	 -124.79828
 38.64370	 -124.73950
 38.79637	 -124.68029
 38.94873	 -124.62067
 39.10077	 -124.56061
 39.25249	 -124.50014
 39.40390	 -124.43925
 39.55499	 -124.37795
 39.70577	 -124.31622
 39.85622	 -124.25409
 40.00636	 -124.19154
 40.15617	 -124.12859
 40.30567	 -124.06523
 40.45485	 -124.00146
 40.60370	 -123.93730
 40.75224	 -123.87273
 40.90045	 -123.80776
 41.04834	 -123.74240
 41.19591	 -123.67665
 41.34315	 -123.61050
 41.49007	 -123.54397
 41.63667	 -123.47705
 41.78294	 -123.40975
 41.92889	 -123.34207
 42.07451	 -123.27400
 42.21980	 -123.20556
 42.36476	 -123.13675
 42.50940	 -123.06757
 42.65370	 -122.99802
 42.79768	 -122.92810
 42.94132	 -122.85781
 43.08463	 -122.78716
 43.22761	 -122.71616
 43.37026	 -122.64479
 43.51256	 -122.57307
 43.65453	 -122.50099
 43.79617	 -122.42856
 43.93746	 -122.35579
 44.07841	 -122.28266
 44.21902	 -122.20918
 44.35929	 -122.13536
 44.49922	 -122.06120
 44.63880	 -121.98669
 44.77803	 -121.91184
 44.91691	 -121.83666
 45.05545	 -121.76113
 45.19364	 -121.68527
 45.33148	 -121.60908
 45.46896	 -121.53255
 45.60610	 -121.45569
 45.74288	 -121.37849
 45.87930	 -121.30097
 46.01537	 -121.22312
 46.15109	 -121.14494
 46.28645	 -121.06644
 46.42145	 -120.98761
 46.55610	 -120.90846
 46.69039	 -120.82899
 46.82432	 -120.74919
 46.95790	 -120.66908
 47.09111	 -120.58866
 47.22397	 -120.50791
 47.35647	 -120.42686
 47.48861	 -120.34549
 47.62040	 -120.26381
 47.75182	 -120.18182
 47.88289	 -120.09953
 48.01359	 -120.01693
 48.14394	 -119.93403
 48.27393	 -119.85082
 48.40357	 -119.76732
 48.53284	 -119.68352
 48.66176	 -119.59943
 48.79031	 -119.51505
 48.91851	 -119.43037
 49.04635	 -119.34541
 49.17383	 -119.26016
 49.30095	 -119.17462
 49.42771	 -119.08881
 49.55411	 -119.00271
 49.68015	 -118.91634
 49.80583	 -118.82969
 49.93115	 -118.74276
 50.05611	 -118.65557
 50.18070	 -118.56810
 50.30494	 -118.48037
 50.42881	 -118.39237
 50.55231	 -118.30410
 50.67546	 -118.21558
 50.79823	 -118.12679
 50.92064	 -118.03774
 51.04269	 -117.94844
 51.16436	 -117.85888
 51.28567	 -117.76906
 51.40661	 -117.67900
 51.52718	 -117.58868
 51.64738	 -117.49811
 51.76721	 -117.40729
 51.88667	 -117.31623
 52.00575	 -117.22492
 52.12447	 -117.13336
 52.24281	 -117.04156
 52.36077	 -116.94952
 52.47836	 -116.85724
 52.59557	 -116.76472
 52.71241	 -116.67196
 52.82888	 -116.57896
 52.94497	 -116.48572
 53.06068	 -116.39226
 53.17601	 -116.29855
 53.29097	 -116.20462
 53.40555	 -116.11045
 53.51976	 -116.01606
 53.63359	 -115.92143
 53.74704	 -115.82658
 53.86011	 -115.73151
 53.97281	 -115.63621
 54.08513	 -115.54068
 54.19708	 -115.44494
 54.30865	 -115.34897
 54.41985	 -115.25279
 54.53066	 -115.15639
 54.64111	 -115.05977
 54.75118	 -114.96295
 54.86087	 -114.86591
 54.97019	 -114.76866
 55.07914	 -114.67120
 55.18771	 -114.57353
 55.29591	 -114.47566
 55.40373	 -114.37759
 55.51118	 -114.27932
 55.61826	 -114.18085
 55.72496	 -114.08218
 55.83129	 -113.98331
 55.93725	 -113.88425
 56.04283	 -113.78499
 56.14804	 -113.68555
 56.25287	 -113.58592
 56.35733	 -113.48610
 56.46142	 -113.38609
 56.56513	 -113.28590
 56.66846	 -113.18553
 56.77142	 -113.08498
 56.87401	 -112.98425
 56.97621	 -112.88334
 57.07804	 -112.78225
 57.17950	 -112.68099
 57.28057	 -112.57955
 57.38127	 -112.47795
 57.48159	 -112.37617
 57.58153	 -112.27422
 57.68109	 -112.17211
 57.78027	 -112.06982
 57.87907	 -111.96737
 57.97748	 -111.86476
 58.07552	 -111.76198
 58.17318	 -111.65904
 58.27045	 -111.55593
 58.36734	 -111.45267
 58.46385	 -111.34924
 58.55998	 -111.24566
 58.65572	 -111.14192
 58.75109	 -111.03803
 58.84607	 -110.93397
 58.94067	 -110.82977
 59.03488	 -110.72541
 59.12872	 -110.62090
 59.22217	 -110.51623
 59.31524	 -110.41142
 59.40793	 -110.30646
 59.50024	 -110.20135
 59.59217	 -110.09609
 59.68372	 -109.99069
 59.77489	 -109.88515
 59.86568	 -109.77946
 59.95609	 -109.67364
 60.04613	 -109.56767
 60.13578	 -109.46157
 60.22506	 -109.35533
 60.31396	 -109.24895
 60.40249	 -109.14244
 60.49063	 -109.03580
 60.57841	 -108.92903
 60.66580	 -108.82212
 60.75282	 -108.71510
 60.83947	 -108.60794
 60.92574	 -108.50066
 61.01163	 -108.39326
 61.09715	 -108.28573
 61.18230	 -108.17809
 61.26707	 -108.07033
 61.35146	 -107.96245
 61.43548	 -107.85445
 61.51913	 -107.74634
 61.60240	 -107.63812
 61.68529	 -107.52979
 61.76781	 -107.42134
 61.84995	 -107.31279
 61.93172	 -107.20413
 62.01311	 -107.09537
 62.09412	 -106.98650
 62.17476	 -106.87752
 62.25502	 -106.76844
 62.33490	 -106.65927
 62.41440	 -106.54999
 62.49353	 -106.44061
 62.57228	 -106.33113
 62.65065	 -106.22156
 62.72864	 -106.11189
 62.80625	 -106.00213
 62.88348	 -105.89227
 62.96034	 -105.78232
 63.03681	 -105.67227
 63.11291	 -105.56214
 63.18863	 -105.45191
 63.26397	 -105.34160
 63.33893	 -105.23119
 63.41351	 -105.12070
 63.48771	 -105.01013
 63.56154	 -104.89946
 63.63499	 -104.78871
 63.70806	 -104.67788
 63.78075	 -104.56697
 63.85307	 -104.45597
 63.92501	 -104.34489
 63.99657	 -104.23374
 64.06776	 -104.12250
 64.13858	 -104.01119
 64.20902	 -103.89980
 64.27909	 -103.78834
 64.34878	 -103.67680
 64.41811	 -103.56519
 64.48706	 -103.45351
 64.55563	 -103.34176
 64.62384	 -103.22993
 64.69168	 -103.11805
 64.75914	 -103.00609
 64.82623	 -102.89407
 64.89296	 -102.78199
 64.95931	 -102.66985
 65.02530	 -102.55764
 65.09092	 -102.44537
 65.15616	 -102.33305
 65.22104	 -102.22067
 65.28555	 -102.10823
 65.34969	 -101.99574
 65.41347	 -101.88320
 65.47687	 -101.77060
 65.53990	 -101.65796
 65.60257	 -101.54526
 65.66487	 -101.43252
 65.72680	 -101.31973
 65.78835	 -101.20689
 65.84954	 -101.09401
 65.91036	 -100.98109
 65.97081	 -100.86812
 66.03090	 -100.75511
 66.09061	 -100.64206
 66.14995	 -100.52897
 66.20892	 -100.41584
 66.26752	 -100.30268
 66.32575	 -100.18948
 66.38360	 -100.07624
 66.44109	 -99.96297
 66.49821	 -99.84966
 66.55496	 -99.73632
 66.61133	 -99.62295
 66.66734	 -99.50955
 66.72298	 -99.39611
 66.77824	 -99.28265
 66.83314	 -99.16915
 66.88767	 -99.05563
 66.94183	 -98.94208
 66.99562	 -98.82850
 67.04904	 -98.71490
 67.10209	 -98.60127
 67.15478	 -98.48762
 67.20710	 -98.37394
 67.25906	 -98.26024
 67.31064	 -98.14653
 67.36187	 -98.03279
 67.41273	 -97.91903
 67.46322	 -97.80525
 67.51335	 -97.69145
 67.56312	 -97.57764
 67.61253	 -97.46382
 67.66157	 -97.34998
 67.71025	 -97.23612
 67.75858	 -97.12226
 67.80654	 -97.00838
 67.85414	 -96.89449
 67.90138	 -96.78060
 67.94826	 -96.66670
 67.99479	 -96.55279
 68.04095	 -96.43888
 68.08676	 -96.32496
 68.13221	 -96.21105
 68.17730	 -96.09713
 68.22203	 -95.98321
 68.26640	 -95.86929
 68.31042	 -95.75537
 68.35408	 -95.64146
 68.39738	 -95.52755
 68.44032	 -95.41365
 68.48290	 -95.29976
 68.52513	 -95.18587
 68.56700	 -95.07199
 68.60851	 -94.95812
 68.64967	 -94.84426
 68.69046	 -94.73042
 68.73090	 -94.61658
 68.77098	 -94.50276
 68.81070	 -94.38896
 68.85006	 -94.27516
 68.88906	 -94.16139
 68.92771	 -94.04763
 68.96600	 -93.93389
 69.00393	 -93.82017
 69.04150	 -93.70647
 69.07871	 -93.59279
 69.11557	 -93.47913
 69.15207	 -93.36549
 69.18821	 -93.25187
 69.22400	 -93.13828
 69.25943	 -93.02471
 69.29450	 -92.91116
 69.32922	 -92.79764
 69.36358	 -92.68415
 69.39758	 -92.57068
 69.43124	 -92.45724
 69.46453	 -92.34383
 69.49748	 -92.23045
 69.53007	 -92.11709
 69.56231	 -92.00377
 69.59420	 -91.89048
 69.62574	 -91.77722
 69.65693	 -91.66400
 69.68777	 -91.55081
 69.71826	 -91.43765
 69.74840	 -91.32454
 69.77819	 -91.21146
 69.80763	 -91.09841
 69.83673	 -90.98541
 69.86548	 -90.87245
 69.89389	 -90.75953
 69.92194	 -90.64665
 69.94966	 -90.53382
 69.97702	 -90.42103
 70.00405	 -90.30828
 70.03073	 -90.19559
 70.05706	 -90.08294
 70.08305	 -89.97034
 70.10869	 -89.85779
 70.13399	 -89.74529
 70.15895	 -89.63285
 70.18356	 -89.52046
 70.20783	 -89.40812
 70.23176	 -89.29584
 70.25534	 -89.18362
 70.27858	 -89.07145
 70.30148	 -88.95934
 70.32403	 -88.84729
 70.34623	 -88.73530
 70.36810	 -88.62338
 70.38962	 -88.51151
 70.41079	 -88.39971
 70.43163	 -88.28797
 70.45212	 -88.17630
 70.47226	 -88.06469
 70.49206	 -87.95314
 70.51152	 -87.84167
 70.53064	 -87.73026
 70.54941	 -87.61892
 70.56784	 -87.50765
 70.58593	 -87.39645
 70.60367	 -87.28532
 70.62107	 -87.17426
 70.63813	 -87.06327
 70.65485	 -86.95235
 70.67123	 -86.84150
 70.68727	 -86.73073
 70.70297	 -86.62004
 70.71834	 -86.50942
 70.73336	 -86.39887
 70.74804	 -86.28840
 70.76239	 -86.17801
 70.77640	 -86.06769
 70.79008	 -85.95745
 70.80342	 -85.84730
 70.81642	 -85.73722
 70.82909	 -85.62722
 70.84143	 -85.51731
 70.85343	 -85.40748
 70.86510	 -85.29773
 70.87644	 -85.18807
 70.88745	 -85.07849
 70.89813	 -84.96900
 70.90848	 -84.85960
 70.91849	 -84.75029
 70.92818	 -84.64106
 70.93754	 -84.53193
 70.94656	 -84.42289
 70.95526	 -84.31394
 70.96364	 -84.20509
 70.97168	 -84.09633
 70.97940	 -83.98766
 70.98678	 -83.87910
 70.99384	 -83.77063
 71.00058	 -83.66226
 71.00698	 -83.55399
 71.01306	 -83.44582
 71.01881	 -83.33776
 71.02423	 -83.22980
 71.02933	 -83.12194
 71.03410	 -83.01418
 71.03854	 -82.90654
 71.04266	 -82.79899
 71.04645	 -82.69156
 71.04991	 -82.58423
 71.05305	 -82.47702
 71.05586	 -82.36991
 71.05834	 -82.26291
 71.06049	 -82.15603
 71.06232	 -82.04925
 71.06383	 -81.94259
 71.06501	 -81.83604
 71.06586	 -81.72961
 71.06639	 -81.62329
 71.06659	 -81.51709
 71.06647	 -81.41100
 71.06603	 -81.30503
 71.06526	 -81.19917
 71.06417	 -81.09343
 71.06276	 -80.98781
 71.06102	 -80.88231
 71.05897	 -80.77693
 71.05659	 -80.67167
 71.05389	 -80.56653
 71.05088	 -80.46151
 71.04754	 -80.35662
 71.04389	 -80.25185
 71.03992	 -80.14720
 71.03563	 -80.04267
 71.03102	 -79.93827
 71.02610	 -79.83400
 71.02087	 -79.72985
 71.01532	 -79.62584
 71.00946	 -79.52195
 71.00328	 -79.41819
 70.99679	 -79.31456
 70.98999	 -79.21106
 70.98287	 -79.10770
 70.97545	 -79.00447
 70.96771	 -78.90137
 70.95966	 -78.79841
 70.95130	 -78.69558
 70.94264	 -78.59290
 70.93366	 -78.49035
 70.92437	 -78.38794
 70.91478	 -78.28568
 70.90487	 -78.18355
 70.89466	 -78.08157
 70.88414	 -77.97973
 70.87330	 -77.87803
 70.86216	 -77.77649
 70.85072	 -77.67509
 70.83896	 -77.57383
 70.82690	 -77.47273
 70.81452	 -77.37177
 70.80185	 -77.27097
 70.78886	 -77.17031
 70.77556	 -77.06981
 70.76196	 -76.96946
 70.74805	 -76.86926
 70.73383	 -76.76922
 70.71931	 -76.66934
 70.70448	 -76.56960
 70.68934	 -76.47003
 70.67389	 -76.37061
 70.65814	 -76.27135
 70.64209	 -76.17225
 70.62573	 -76.07330
 70.60906	 -75.97452
 70.59209	 -75.87589
 70.57482	 -75.77743
 70.55724	 -75.67912
 70.53937	 -75.58098
 70.52118	 -75.48300
 70.50270	 -75.38518
 70.48392	 -75.28753
 70.46484	 -75.19004
 70.44545	 -75.09271
 70.42577	 -74.99555
 70.40579	 -74.89856
 70.38552	 -74.80173
 70.36494	 -74.70507
 70.34408	 -74.60858
 70.32291	 -74.51226
 70.30145	 -74.41610
 70.27970	 -74.32012
 70.25765	 -74.22431
 70.23531	 -74.12867
 70.21268	 -74.03321
 70.18976	 -73.93792
 70.16654	 -73.84280
 70.14304	 -73.74787
 70.11924	 -73.65310
 70.09516	 -73.55852
 70.07079	 -73.46412
 70.04612	 -73.36990
 70.02117	 -73.27586
 69.99593	 -73.18200
 69.97041	 -73.08832
 69.94459	 -72.99483
 69.91849	 -72.90153
 69.89210	 -72.80841
 69.86542	 -72.71548
 69.83846	 -72.62274
 69.81121	 -72.53019
 69.78367	 -72.43783
 69.75585	 -72.34566
 69.72774	 -72.25368
 69.69934	 -72.16190
 69.67066	 -72.07030
 69.64170	 -71.97891
 69.61245	 -71.88771
 69.58291	 -71.79671
 69.55309	 -71.70590
 69.52298	 -71.61529
 69.49259	 -71.52488
 69.46192	 -71.43467
 69.43096	 -71.34466
 69.39972	 -71.25485
 69.36820	 -71.16524
 69.33639	 -71.07583
 69.30430	 -70.98663
 69.27193	 -70.89762
 69.23929	 -70.80882
 69.20636	 -70.72023
 69.17315	 -70.63184
 69.13966	 -70.54365
 69.10589	 -70.45567
 69.07185	 -70.36789
 69.03753	 -70.28033
 69.00293	 -70.19297
 68.96806	 -70.10582
 68.93292	 -70.01887
 68.89750	 -69.93214
 68.86180	 -69.84562
 68.82584	 -69.75930
 68.78960	 -69.67320
 68.75309	 -69.58732
 68.71632	 -69.50164
 68.67927	 -69.41618
 68.64195	 -69.33094
 68.60437	 -69.24591
 68.56652	 -69.16110
 68.52840	 -69.07651
 68.49001	 -68.99213
 68.45136	 -68.90798
 68.41245	 -68.82405
 68.37327	 -68.74034
 68.33382	 -68.65685
 68.29411	 -68.57359
 68.25414	 -68.49055
 68.21390	 -68.40774
 68.17341	 -68.32516
 68.13265	 -68.24281
 68.09162	 -68.16068
 68.05034	 -68.07879
 68.00879	 -67.99713
 67.96699	 -67.91570
 67.92492	 -67.83451
 67.88259	 -67.75355
 67.84000	 -67.67283
 67.79715	 -67.59234
 67.75404	 -67.51209
 67.71067	 -67.43208
 67.66705	 -67.35231
 67.62316	 -67.27278
 67.57901	 -67.19349
 67.53461	 -67.11444
 67.48994	 -67.03564
 67.44502	 -66.95707
 67.39985	 -66.87875
 67.35441	 -66.80068
 67.30872	 -66.72284
 67.26277	 -66.64526
 67.21657	 -66.56792
 67.17012	 -66.49082
 67.12341	 -66.41398
 67.07644	 -66.33738
 67.02923	 -66.26102
 66.98176	 -66.18492
 66.93404	 -66.10907
 66.88607	 -66.03346
 66.83785	 -65.95811
 66.78939	 -65.88300
 66.74067	 -65.80815
 66.69171	 -65.73355
 66.64250	 -65.65920
 66.59305	 -65.58511
 66.54335	 -65.51127
 66.49341	 -65.43769
 66.44323	 -65.36436
 66.39280	 -65.29129
 66.34214	 -65.21848
 66.29123	 -65.14592
 66.24008	 -65.07363
 66.18870	 -65.00159
 66.13708	 -64.92982
 66.08522	 -64.85831
 66.03312	 -64.78707
 65.98079	 -64.71609
 65.92822	 -64.64537
 65.87542	 -64.57492
 65.82238	 -64.50474
 65.76911	 -64.43483
 65.71560	 -64.36520
 65.66186	 -64.29583
 65.60790	 -64.22673
 65.55369	 -64.15791
 65.49926	 -64.08936
 65.44460	 -64.02109
 65.38970	 -63.95310
 65.33458	 -63.88539
 65.27922	 -63.81795
 65.22364	 -63.75079
 65.16782	 -63.68392
 65.11178	 -63.61732
 65.05551	 -63.55101
 64.99901	 -63.48499
 64.94228	 -63.41924
 64.88533	 -63.35379
 64.82815	 -63.28862
 64.77074	 -63.22373
 64.71311	 -63.15913
 64.65525	 -63.09482
 64.59717	 -63.03080
 64.53886	 -62.96707
 64.48033	 -62.90363
 64.42158	 -62.84048
 64.36260	 -62.77762
 64.30341	 -62.71505
 64.24399	 -62.65277
 64.18436	 -62.59079
 64.12450	 -62.52910
 64.06443	 -62.46770
 64.00414	 -62.40659
 63.94364	 -62.34579
 63.88292	 -62.28527
 63.82198	 -62.22506
 63.76084	 -62.16514
 63.69948	 -62.10551
 63.63791	 -62.04619
 63.57613	 -61.98716
 63.51414	 -61.92844
 63.45194	 -61.87001
 63.38953	 -61.81189
 63.32692	 -61.75407
 63.26410	 -61.69655
 63.20108	 -61.63933
 63.13786	 -61.58243
 63.07443	 -61.52582
 63.01080	 -61.46953
 62.94697	 -61.41354
 62.88294	 -61.35787
 62.81871	 -61.30250
 62.75428	 -61.24745
 62.68965	 -61.19271
 62.62483	 -61.13829
 62.55981	 -61.08418
 62.49459	 -61.03038
 62.42918	 -60.97691
 62.36357	 -60.92375
 62.29777	 -60.87092
 62.23178	 -60.81841
 62.16559	 -60.76622
 62.09921	 -60.71435
 62.03264	 -60.66281
 61.96588	 -60.61160
 61.89892	 -60.56071
 61.83178	 -60.51015
 61.76444	 -60.45992
 61.69692	 -60.41001
 61.62921	 -60.36044
 61.56131	 -60.31120
 61.49322	 -60.26230
 61.42495	 -60.21372
 61.35648	 -60.16548
 61.28784	 -60.11758
 61.21901	 -60.07001
 61.14999	 -60.02277
 61.08079	 -59.97587
 61.01141	 -59.92931
 60.94185	 -59.88308
 60.87210	 -59.83719
 60.80218	 -59.79164
 60.73207	 -59.74643
 60.66179	 -59.70156
 60.59133	 -59.65703
 60.52070	 -59.61283
 60.44989	 -59.56898
 60.37891	 -59.52547
 60.30776	 -59.48230
 60.23643	 -59.43948
 60.16494	 -59.39699
 60.09327	 -59.35486
 60.02144	 -59.31306
 59.94944	 -59.27161
 59.87728	 -59.23051
 59.80495	 -59.18976
 59.73246	 -59.14935
 59.65980	 -59.10929
 59.58699	 -59.06959
 59.51402	 -59.03023
 59.44089	 -58.99123
 59.36760	 -58.95258
 59.29415	 -58.91428
 59.22055	 -58.87634
 59.14680	 -58.83876
 59.07289	 -58.80154
 58.99883	 -58.76467
 58.92462	 -58.72817
 58.85026	 -58.69203
 58.77575	 -58.65625
 58.70109	 -58.62083
 58.62628	 -58.58578
 58.55133	 -58.55110
 58.47623	 -58.51679
 58.40098	 -58.48285
 58.32559	 -58.44927
 58.25006	 -58.41607
 58.17438	 -58.38324
 58.09856	 -58.35079
 58.02260	 -58.31871
 57.94650	 -58.28700
 57.87026	 -58.25568
 57.79387	 -58.22473
 57.71735	 -58.19416
 57.64070	 -58.16396
 57.56390	 -58.13415
 57.48697	 -58.10472
 57.40990	 -58.07567
 57.33270	 -58.04700
 57.25537	 -58.01871
 57.17790	 -57.99081
 57.10030	 -57.96329
 57.02257	 -57.93616
 56.94472	 -57.90941
 56.86673	 -57.88304
 56.78862	 -57.85706
 56.71038	 -57.83147
 56.63202	 -57.80626
 56.55353	 -57.78144
 56.47492	 -57.75700
 56.39619	 -57.73296
 56.31735	 -57.70930
 56.23838	 -57.68603
 56.15930	 -57.66316
 56.08010	 -57.64067
 56.00079	 -57.61857
 55.92137	 -57.59687
 55.84184	 -57.57556
 55.76219	 -57.55464
 55.68244	 -57.53411
 55.60259	 -57.51399
 55.52263	 -57.49425
 55.44257	 -57.47492
 55.36240	 -57.45598
 55.28214	 -57.43744
 55.20177	 -57.41931
 55.12131	 -57.40157
 55.04075	 -57.38424
 54.96010	 -57.36732
 54.87935	 -57.35079
 54.79851	 -57.33468
 54.71758	 -57.31897
 54.63657	 -57.30368
 54.55546	 -57.28879
 54.47426	 -57.27432
 54.39298	 -57.26026
 54.31162	 -57.24662
 54.23016	 -57.23339
 54.14863	 -57.22058
 54.06702	 -57.20819
 53.98532	 -57.19622
 53.90354	 -57.18466
 53.82169	 -57.17354
 53.73976	 -57.16283
 53.65775	 -57.15255
 53.57566	 -57.14269
 53.49350	 -57.13326
 53.41127	 -57.12425
 53.32896	 -57.11568
 53.24658	 -57.10753
 53.16413	 -57.09980
 53.08162	 -57.09251
 52.99903	 -57.08565
 52.91638	 -57.07921
 52.83366	 -57.07321
 52.75088	 -57.06764
 52.66803	 -57.06250
 52.58512	 -57.05779
 52.50215	 -57.05351
 52.41913	 -57.04966
 52.33604	 -57.04625
 52.25291	 -57.04327
 52.16971	 -57.04072
 52.08647	 -57.03861
 52.00317	 -57.03693
 51.91983	 -57.03568
 51.83643	 -57.03487
 51.75300	 -57.03449
 51.66952	 -57.03455
 51.58599	 -57.03505
 51.50243	 -57.03598
 51.41883	 -57.03735
 51.33519	 -57.03917
 51.25152	 -57.04142
 51.16782	 -57.04411
 51.08408	 -57.04724
 51.00032	 -57.05081
 50.91653	 -57.05483
 50.83272	 -57.05929
 50.74888	 -57.06420
 50.66502	 -57.06955
 50.58114	 -57.07536
 50.49725	 -57.08161
 50.41334	 -57.08831
 50.32941	 -57.09547
 50.24547	 -57.10307
 50.16152	 -57.11114
 50.07756	 -57.11966
 49.99360	 -57.12863
 49.90962	 -57.13806
 49.82565	 -57.14796
 49.74166	 -57.15831
 49.65768	 -57.16913
 49.57370	 -57.18041
 49.48972	 -57.19215
 49.40574	 -57.20436
 49.32176	 -57.21703
 49.23779	 -57.23017
 49.15383	 -57.24378
 49.06987	 -57.25786
 48.98593	 -57.27241
 48.90199	 -57.28742
 48.81807	 -57.30291
 48.73416	 -57.31887
 48.65027	 -57.33530
 48.56639	 -57.35220
 48.48254	 -57.36958
 48.39870	 -57.38742
 48.31488	 -57.40574
 48.23109	 -57.42453
 48.14732	 -57.44380
 48.06358	 -57.46353
 47.97987	 -57.48375
 47.89619	 -57.50443
 47.81254	 -57.52559
 47.72892	 -57.54722
 47.64534	 -57.56933
 47.56180	 -57.59190
 47.47830	 -57.61496
 47.39484	 -57.63849
 47.31143	 -57.66249
 47.22806	 -57.68696
 47.14474	 -57.71191
 47.06148	 -57.73734
 46.97827	 -57.76324
 46.89511	 -57.78962
 46.81201	 -57.81648
 46.72898	 -57.84381
 46.64600	 -57.87162
 46.56310	 -57.89992
 46.48026	 -57.92869
 46.39749	 -57.95794
 46.31479	 -57.98767
 46.23217	 -58.01788
 46.14963	 -58.04858
 46.06717	 -58.07976
 45.98479	 -58.11143
 45.90250	 -58.14359
 45.82029	 -58.17623
 45.73817	 -58.20936
 45.65615	 -58.24299
 45.57422	 -58.27710
 45.49238	 -58.31171
 45.41065	 -58.34681
 45.32901	 -58.38240
 45.24748	 -58.41849
 45.16605	 -58.45508
 45.08473	 -58.49217
 45.00351	 -58.52975
 44.92241	 -58.56784
 44.84141	 -58.60642
 44.76054	 -58.64551
 44.67977	 -58.68510
 44.59913	 -58.72519
 44.51860	 -58.76578
 44.43820	 -58.80688
 44.35792	 -58.84848
 44.27776	 -58.89058
 44.19773	 -58.93319
 44.11783	 -58.97630
 44.03806	 -59.01991
 43.95842	 -59.06403
 43.87892	 -59.10865
 43.79955	 -59.15377
 43.72032	 -59.19940
 43.64123	 -59.24553
 43.56228	 -59.29216
 43.48348	 -59.33929
 43.40483	 -59.38693
 43.32632	 -59.43506
 43.24797	 -59.48370
 43.16978	 -59.53283
 43.09174	 -59.58247
 43.01386	 -59.63261
 42.93614	 -59.68324
 42.85859	 -59.73437
 42.78120	 -59.78601
 42.70399	 -59.83814
 42.62695	 -59.89077
 42.55009	 -59.94389
 42.47341	 -59.99752
 42.39691	 -60.05165
 42.32060	 -60.10627
 42.24448	 -60.16140
 42.16855	 -60.21702
 42.09281	 -60.27315
 42.01727	 -60.32977
 41.94194	 -60.38690
 41.86681	 -60.44453
 41.79188	 -60.50266
 41.71717	 -60.56129
 41.64267	 -60.62043
 41.56839	 -60.68007
 41.49432	 -60.74022
 41.42048	 -60.80087
 41.34687	 -60.86203
 41.27348	 -60.92370
 41.20032	 -60.98588
 41.12740	 -61.04856
 41.05472	 -61.11176
 40.98227	 -61.17546
 40.91006	 -61.23968
 40.83810	 -61.30440
 40.76639	 -61.36964
 40.69492	 -61.43539
 40.62371	 -61.50165
 40.55275	 -61.56843
 40.48204	 -61.63571
 40.41160	 -61.70351
 40.34141	 -61.77182
 40.27149	 -61.84064
 40.20183	 -61.90997
 40.13244	 -61.97981
 40.06332	 -62.05016
 39.99447	 -62.12103
 39.92589	 -62.19240
 39.85759	 -62.26428
 39.78958	 -62.33666
 39.72184	 -62.40955
 39.65438	 -62.48295
 39.58721	 -62.55685
 39.52034	 -62.63126
 39.45375	 -62.70616
 39.38745	 -62.78157
 39.32146	 -62.85747
 39.25576	 -62.93388
 39.19037	 -63.01078
 39.12528	 -63.08817
 39.06050	 -63.16607
 38.99603	 -63.24445
 38.93188	 -63.32333
 38.86805	 -63.40270
 38.80454	 -63.48256
 38.74136	 -63.56291
 38.67850	 -63.64374
 38.61598	 -63.72507
 38.55379	 -63.80688
 38.49195	 -63.88918
 38.43044	 -63.97197
 38.36929	 -64.05524
 38.30849	 -64.13900
 38.24804	 -64.22324
 38.18795	 -64.30796
 38.12823	 -64.39317
 38.06887	 -64.47886
 38.00988	 -64.56504
 37.95127	 -64.65170
 37.89303	 -64.73884
 37.83518	 -64.82647
 37.77771	 -64.91458
 37.72063	 -65.00317
 37.66394	 -65.09225
 37.60765	 -65.18181
 37.55176	 -65.27185
 37.49628	 -65.36237
 37.44119	 -65.45338
 37.38652	 -65.54487
 37.33226	 -65.63684
 37.27841	 -65.72930
 37.22498	 -65.82223
 37.17198	 -65.91565
 37.11939	 -66.00954
 37.06723	 -66.10391
 37.01550	 -66.19877
 36.96420	 -66.29409
 36.91333	 -66.38990
 36.86290	 -66.48618
 36.81291	 -66.58293
 36.76335	 -66.68015
 36.71424	 -66.77784
 36.66558	 -66.87600
 36.61736	 -66.97462
 36.56959	 -67.07371
 36.52227	 -67.17325
 36.47541	 -67.27326
 36.42901	 -67.37373
 36.38307	 -67.47464
 36.33759	 -67.57601
 36.29257	 -67.67783
 36.24803	 -67.78010
 36.20395	 -67.88281
 36.16036	 -67.98596
 36.11723	 -68.08956
 36.07459	 -68.19359
 36.03244	 -68.29805
 35.99077	 -68.40295
 35.94960	 -68.50827
 35.90892	 -68.61403
 35.86874	 -68.72021
 35.82907	 -68.82681
 35.78990	 -68.93383
 35.75124	 -69.04127
 35.71310	 -69.14913
 35.67547	 -69.25740
 35.63837	 -69.36609
 35.60180	 -69.47519
 35.56576	 -69.58469
 35.53026	 -69.69460
 35.49530	 -69.80492
 35.46088	 -69.91564
 35.42701	 -70.02677
 35.39369	 -70.13829
 35.36093	 -70.25022
 35.32874	 -70.36254
 35.29710	 -70.47526
 35.26604	 -70.58838
 35.23555	 -70.70189
 35.20564	 -70.81579
 35.17630	 -70.93008
 35.14755	 -71.04476
 35.11939	 -71.15983
 35.09182	 -71.27528
 35.06484	 -71.39112
 35.03846	 -71.50734
 35.01267	 -71.62394
 34.98749	 -71.74092
 34.96291	 -71.85828
 34.93895	 -71.97601
 34.91559	 -72.09411
 34.89284	 -72.21258
 34.87071	 -72.33142
 34.84919	 -72.45063
 34.82829	 -72.57019
 34.80801	 -72.69012
 34.78836	 -72.81040
 34.76933	 -72.93103
 34.75092	 -73.05202
 34.73315	 -73.17335
 34.71600	 -73.29502
 34.69949	 -73.41703
 34.68361	 -73.53937
 34.66837	 -73.66205
 34.65377	 -73.78505
 34.63980	 -73.90838
 34.62649	 -74.03202
 34.61381	 -74.15599
 34.60179	 -74.28026
 34.59041	 -74.40484
 34.57969	 -74.52972
 34.56962	 -74.65491
 34.56021	 -74.78038
 34.55147	 -74.90615
 34.54338	 -75.03220
 34.53597	 -75.15854
 34.52923	 -75.28515
 34.52316	 -75.41204
 34.51777	 -75.53919
 34.51306	 -75.66662
 34.50904	 -75.79430
 34.50570	 -75.92224
 34.50306	 -76.05044
 34.50112	 -76.17888
 34.49987	 -76.30757
 34.49933	 -76.43650
 34.49950	 -76.56568
 34.50038	 -76.69509
 34.50198	 -76.82473
 34.50430	 -76.95459
 34.50734	 -77.08469
 34.51111	 -77.21501
 34.51561	 -77.34554
 34.52085	 -77.47629
 34.52682	 -77.60725
 34.53354	 -77.73843
 34.54100	 -77.86981
 34.54921	 -78.00139
 34.55817	 -78.13317
 34.56788	 -78.26515
 34.57835	 -78.39732
 34.58958	 -78.52969
 34.60156	 -78.66224
 34.61431	 -78.79497
 34.62782	 -78.92789
 34.64209	 -79.06098
 34.65713	 -79.19425
 34.67294	 -79.32768
 34.68951	 -79.46128
 34.70685	 -79.59505
 34.72496	 -79.72896
 34.74384	 -79.86304
 34.76349	 -79.99726
 34.78392	 -80.13163
 34.80511	 -80.26613
 34.82707	 -80.40077
 34.84981	 -80.53554
 34.87331	 -80.67044
 34.89759	 -80.80546
 34.92265	 -80.94059
 34.94847	 -81.07583
 34.97507	 -81.21117
 35.00244	 -81.34661
 35.03059	 -81.48214
 35.05952	 -81.61777
 35.08922	 -81.75347
 35.11969	 -81.88925
 35.15095	 -82.02509
 35.18299	 -82.16101
 35.21581	 -82.29698
 35.24941	 -82.43300
 35.28379	 -82.56907
 35.31896	 -82.70518
 35.35492	 -82.84132
 35.39167	 -82.97749
 35.42921	 -83.11369
 35.46754	 -83.24991
 35.50667	 -83.38613
 35.54660	 -83.52237
 35.58733	 -83.65860
 35.62886	 -83.79483
 35.67120	 -83.93106
 35.71434	 -84.06726
 35.75829	 -84.20345
 35.80306	 -84.33961
 35.84864	 -84.47574
 35.89503	 -84.61184
 35.94224	 -84.74790
 35.99027	 -84.88391
 36.03913	 -85.01988
 36.08880	 -85.15579
 36.13931	 -85.29164
 36.19063	 -85.42743
 36.24279	 -85.56315
 36.29577	 -85.69880
 36.34958	 -85.83437
 36.40423	 -85.96986
 36.45970	 -86.10527
 36.51600	 -86.24059
 36.57313	 -86.37582
 36.63109	 -86.51095
 36.68988	 -86.64598
 36.74949	 -86.78090
 36.80994	 -86.91571
 36.87121	 -87.05041
 36.93330	 -87.18498
 36.99622	 -87.31944
 37.05996	 -87.45376
 37.12452	 -87.58795
 37.18990	 -87.72200
 37.25610	 -87.85591
 37.32311	 -87.98967
 37.39093	 -88.12328
 37.45956	 -88.25673
 37.52900	 -88.39001
 37.59925	 -88.52313
 37.67030	 -88.65607
 37.74215	 -88.78883
 37.81480	 -88.92140
 37.88825	 -89.05379
 37.96250	 -89.18597
 38.03754	 -89.31795
 38.11337	 -89.44972
 38.18999	 -89.58127
 38.26740	 -89.71261
 38.34559	 -89.84371
 38.42457	 -89.97458
 38.50434	 -90.10521
 38.58489	 -90.23559
 38.66622	 -90.36572
 38.74833	 -90.49558
 38.83122	 -90.62518
 38.91490	 -90.75451
 38.99935	 -90.88356
 39.08458	 -91.01233
 39.17058	 -91.14080
 39.25737	 -91.26897
 39.34493	 -91.39685
 39.43327	 -91.52441
 39.52239	 -91.65166
 39.61228	 -91.77858
 39.70295	 -91.90518
 39.79439	 -92.03145
 39.88661	 -92.15738
 39.97961	 -92.28297
 40.07338	 -92.40822
 40.16792	 -92.53310
 40.26324	 -92.65764
 40.35933	 -92.78181
 40.45619	 -92.90561
 40.55382	 -93.02905
 40.65222	 -93.15211
 40.75138	 -93.27479
 40.85131	 -93.39709
 40.95200	 -93.51901
 41.05346	 -93.64054
 41.15567	 -93.76167
 41.25863	 -93.88240
 41.36235	 -94.00274
 41.46682	 -94.12267
 41.57203	 -94.24219
 41.67798	 -94.36131
 41.78467	 -94.48001
 41.89210	 -94.59829
 42.00025	 -94.71615
 42.10913	 -94.83358
 42.21873	 -94.95059
 42.32905	 -95.06717
 42.44008	 -95.18331
 42.55182	 -95.29901
 42.66426	 -95.41426
 42.77740	 -95.52907
 42.89123	 -95.64343
 43.00575	 -95.75733
 43.12096	 -95.87077
 43.23684	 -95.98374
 43.35341	 -96.09624
 43.47064	 -96.20827
 43.58854	 -96.31982
 43.70710	 -96.43089
 43.82632	 -96.54147
 43.94620	 -96.65155
 44.06672	 -96.76114
 44.18789	 -96.87022
 44.30971	 -96.97879
 44.43217	 -97.08685
 44.55526	 -97.19439
 44.67898	 -97.30140
 44.80333	 -97.40789
 44.92831	 -97.51384
 45.05392	 -97.61925
 45.18014	 -97.72412
 45.30698	 -97.82844
 45.43443	 -97.93220
 45.56250	 -98.03541
 45.69118	 -98.13805
 45.82046	 -98.24013
 45.95034	 -98.34163
 46.08083	 -98.44256
 46.21192	 -98.54291
 46.34360	 -98.64267
 46.47587	 -98.74185
 46.60873	 -98.84043
 46.74218	 -98.93842
 46.87622	 -99.03581
 47.01083	 -99.13260
 47.14602	 -99.22878
 47.28179	 -99.32436
 47.41813	 -99.41933
 47.55503	 -99.51369
 47.69250	 -99.60744
 47.83053	 -99.70057
 47.96912	 -99.79308
 48.10826	 -99.88497
 48.24794	 -99.97624
 48.38817	 -100.06689
 48.52894	 -100.15691
 48.67024	 -100.24631
 48.81207	 -100.33508
 48.95442	 -100.42322
 49.09729	 -100.51074
 49.24068	 -100.59762
 49.38458	 -100.68387
 49.52897	 -100.76948
 49.67387	 -100.85446
 49.81926	 -100.93881
 49.96513	 -101.02251
 50.11149	 -101.10558
 50.25832	 -101.18800
 50.40562	 -101.26978
 50.55338	 -101.35092
 50.70161	 -101.43141
 50.85028	 -101.51125
 50.99940	 -101.59044
 51.14897	 -101.66898
 51.29897	 -101.74687
 51.44940	 -101.82409
 51.60025	 -101.90066
 51.75153	 -101.97656
 51.90322	 -102.05180
 52.05532	 -102.12638
 52.20783	 -102.20028
 52.36073	 -102.27351
 52.51403	 -102.34606
 52.66772	 -102.41793
 52.82180	 -102.48913
 52.97626	 -102.55964
 53.13109	 -102.62946
 53.28630	 -102.69859
 53.44188	 -102.76703
 53.59782	 -102.83477
 53.75412	 -102.90181
 53.91078	 -102.96816
 54.06780	 -103.03380
 54.22516	 -103.09874
 54.38287	 -103.16296
 54.54092	 -103.22648
 54.69931	 -103.28929
 54.85804	 -103.35139
 55.01710	 -103.41277
 55.17648	 -103.47343
 55.33619	 -103.53338
 55.49623	 -103.59261
 55.65658	 -103.65112
 55.81724	 -103.70892
 55.97821	 -103.76599
 56.13949	 -103.82235
 56.30107	 -103.87798
 56.46295	 -103.93290
 56.62513	 -103.98710
 56.78759	 -104.04059
 56.95034	 -104.09335
 57.11337	 -104.14540
 57.27667	 -104.19673
 57.44025	 -104.24735
 57.60409	 -104.29725
 57.76820	 -104.34644
 57.93256	 -104.39492
 58.09717	 -104.44269
 58.26203	 -104.48975
 58.42714	 -104.53609
 58.59247	 -104.58173
 58.75805	 -104.62666
 58.92384	 -104.67089
 59.08986	 -104.71440
 59.25609	 -104.75721
 59.42254	 -104.79932
 59.58919	 -104.84072
 59.75603	 -104.88141
 59.92308	 -104.92140
 60.09031	 -104.96069
 60.25773	 -104.99927
 60.42532	 -105.03714
 60.59309	 -105.07431
 60.76103	 -105.11078
 60.92913	 -105.14653
 61.09740	 -105.18158
 61.26581	 -105.21593
 61.43438	 -105.24956
 61.60309	 -105.28249
 61.77195	 -105.31471
 61.94094	 -105.34621
 62.11006	 -105.37701
 62.27932	 -105.40710
 62.44869	 -105.43647
 62.61819	 -105.46513
 62.78781	 -105.49308
 62.95753	 -105.52031
 63.12737	 -105.54683
 63.29731	 -105.57263
 63.46736	 -105.59772
 63.63750	 -105.62209
 63.80774	 -105.64575
 63.97807	 -105.66869
 64.14849	 -105.69092
 64.31899	 -105.71243
 64.48958	 -105.73322
 64.66024	 -105.75331
 64.83098	 -105.77268
 65.00180	 -105.79133
 65.17268	 -105.80928
 65.34363	 -105.82651
 65.51464	 -105.84304
 65.68571	 -105.85886
 65.85684	 -105.87398
 66.02802	 -105.88839
 66.19925	 -105.90210
 66.37053	 -105.91510
 66.54185	 -105.92741
 66.71322	 -105.93903
 66.88461	 -105.94995
 67.05604	 -105.96018
 67.22750	 -105.96971
 67.39899	 -105.97857
 67.57049	 -105.98673
 67.74202	 -105.99421
 67.91356	 -106.00102
 68.08510	 -106.00714
 68.25666	 -106.01259
 68.42821	 -106.01736
 68.59977	 -106.02146
 68.77132	 -106.02489
 68.94286	 -106.02765
 69.11438	 -106.02975
 69.28589	 -106.03118
 69.45737	 -106.03194
 69.62883	 -106.03204
 69.80026	 -106.03149
 69.97166	 -106.03027
 70.14302	 -106.02840
 70.31433	 -106.02586
 70.48560	 -106.02268
 70.65682	 -106.01883
 70.82799	 -106.01433
 70.99909	 -106.00918
 71.17014	 -106.00338
 71.34113	 -105.99692
 71.51204	 -105.98981
 71.68289	 -105.98205
 71.85366	 -105.97364
 72.02435	 -105.96458
 72.19496	 -105.95487
 72.36549	 -105.94451
 72.53592	 -105.93351
 72.70627	 -105.92185
 72.87653	 -105.90955
 73.04669	 -105.89660
 73.21676	 -105.88301
 73.38672	 -105.86878
 73.55658	 -105.85390
 73.72634	 -105.83837
 73.89599	 -105.82221
 74.06552	 -105.80541
 74.23495	 -105.78797
 74.40426	 -105.76990
 74.57346	 -105.75119
 74.74254	 -105.73185
 74.91149	 -105.71187
 75.08033	 -105.69127
 75.24904	 -105.67005
 75.41762	 -105.64820
 75.58607	 -105.62573
 75.75440	 -105.60264
 75.92259	 -105.57894
 76.09064	 -105.55462
 76.25856	 -105.52969
 76.42633	 -105.50416
 76.59397	 -105.47802
 76.76146	 -105.45128
 76.92880	 -105.42393
 77.09599	 -105.39600
 77.26303	 -105.36746
 77.42991	 -105.33834
 77.59664	 -105.30863
 77.76320	 -105.27833
 77.92961	 -105.24745
 78.09584	 -105.21599
 78.26191	 -105.18394
 78.42781	 -105.15133
 78.59353	 -105.11814
 78.75908	 -105.08437
 78.92444	 -105.05004
 79.08962	 -105.01514
 79.25462	 -104.97967
 79.41943	 -104.94364
 79.58405	 -104.90704
 79.74847	 -104.86988
 79.91270	 -104.83217
 80.07672	 -104.79389
 80.24055	 -104.75506
 80.40417	 -104.71568
 80.56758	 -104.67574
 80.73078	 -104.63524
 80.89377	 -104.59420
 81.05655	 -104.55260
 81.21911	 -104.51046
 81.38145	 -104.46777
 81.54357	 -104.42453
 81.70547	 -104.38075
 81.86714	 -104.33642
 82.02858	 -104.29155
 82.18979	 -104.24614
 82.35078	 -104.20019
 82.51153	 -104.15370
 82.67205	 -104.10667
 82.83233	 -104.05911
 82.99238	 -104.01102
 83.15219	 -103.96239
 83.31175	 -103.91323
 83.47108	 -103.86354
 83.63016	 -103.81333
 83.78901	 -103.76260
 83.94760	 -103.71134
 84.10595	 -103.65956
 84.26406	 -103.60726
 84.42191	 -103.55445
 84.57952	 -103.50113
 84.73687	 -103.44730
 84.89397	 -103.39296
 85.05082	 -103.33811
 85.20742	 -103.28276
 85.36376	 -103.22692
 85.51984	 -103.17057
 85.67566	 -103.11373
 85.83123	 -103.05640
 85.98653	 -102.99858
 86.14157	 -102.94028
 86.29635	 -102.88149
 86.45086	 -102.82222
 86.60510	 -102.76247
 86.75908	 -102.70225
 86.91278	 -102.64155
 87.06621	 -102.58038
 87.21937	 -102.51875
 87.37225	 -102.45664
 87.52485	 -102.39408
 87.67718	 -102.33105
 87.82922	 -102.26756
 87.98098	 -102.20361
 88.13245	 -102.13921
 88.28363	 -102.07436
 88.43453	 -102.00905
 88.58514	 -101.94329
 88.73545	 -101.87708
 88.88547	 -101.81042
 89.03519	 -101.74332
 89.18461	 -101.67578
 89.33374	 -101.60779
 89.48256	 -101.53936
 89.63108	 -101.47049
 89.77930	 -101.40118
 89.92720	 -101.33144
 90.07481	 -101.26125
 90.22210	 -101.19064
 90.36908	 -101.11959
 90.51575	 -101.04811
 90.66211	 -100.97620
 90.80816	 -100.90386
 90.95389	 -100.83109
 91.09931	 -100.75790
 91.24441	 -100.68428
 91.38920	 -100.61024
 91.53367	 -100.53578
 91.67782	 -100.46090
 91.82165	 -100.38560
 91.96516	 -100.30989
 92.10836	 -100.23376
 92.25123	 -100.15723
 92.39379	 -100.08028
 92.53602	 -100.00293
 92.67793	 -99.92518
 92.81952	 -99.84702
 92.96078	 -99.76846
 93.10173	 -99.68951
 93.24235	 -99.61016
 93.38265	 -99.53042
 93.52262	 -99.45028
 93.66227	 -99.36976
 93.80159	 -99.28886
 93.94058	 -99.20757
 94.07925	 -99.12591
 94.21759	 -99.04386
 94.35560	 -98.96144
 94.49328	 -98.87865
 94.63063	 -98.79548
 94.76765	 -98.71195
 94.90433	 -98.62805
 95.04068	 -98.54378
 95.17670	 -98.45916
 95.31238	 -98.37417
 95.44772	 -98.28883
 95.58273	 -98.20313
 95.71739	 -98.11708
 95.85172	 -98.03067
 95.98570	 -97.94392
 96.11934	 -97.85681
 96.25263	 -97.76936
 96.38558	 -97.68156
 96.51818	 -97.59342
 96.65044	 -97.50494
 96.78234	 -97.41611
 96.91390	 -97.32695
 97.04510	 -97.23744
 97.17596	 -97.14760
 97.30646	 -97.05743
 97.43660	 -96.96692
 97.56639	 -96.87608
 97.69583	 -96.78491
 97.82491	 -96.69341
 97.95363	 -96.60158
 98.08199	 -96.50942
 98.21000	 -96.41693
 98.33764	 -96.32413
 98.46493	 -96.23100
 98.59186	 -96.13754
 98.71843	 -96.04377
 98.84464	 -95.94968
 98.97049	 -95.85528
 99.09598	 -95.76055
 99.22111	 -95.66552
 99.34587	 -95.57017
 99.47028	 -95.47452
 99.59433	 -95.37855
 99.71801	 -95.28228
 99.84134	 -95.18571
 99.96430	 -95.08883
 100.08690	 -94.99166
 100.20914	 -94.89418
 100.33102	 -94.79641
 100.45254	 -94.69835
 100.57370	 -94.59999
 100.69450	 -94.50134
 100.81493	 -94.40241
 100.93501	 -94.30319
 101.05472	 -94.20369
 101.17407	 -94.10390
 101.29305	 -94.00384
 101.41168	 -93.90350
 101.52994	 -93.80288
 101.64783	 -93.70199
 101.76536	 -93.60083
 101.88253	 -93.49940
 101.99933	 -93.39771
 102.11576	 -93.29574
 102.23183	 -93.19352
 102.34752	 -93.09103
 102.46285	 -92.98828
 102.57781	 -92.88527
 102.69240	 -92.78201
 102.80662	 -92.67849
 102.92047	 -92.57471
 103.03395	 -92.47069
 103.14705	 -92.36641
 103.25978	 -92.26188
 103.37213	 -92.15711
 103.48411	 -92.05208
 103.59571	 -91.94682
 103.70694	 -91.84130
 103.81779	 -91.73555
 103.92826	 -91.62955
 104.03835	 -91.52331
 104.14807	 -91.41683
 104.25740	 -91.31011
 104.36636	 -91.20316
 104.47493	 -91.09597
 104.58313	 -90.98854
 104.69095	 -90.88089
 104.79839	 -90.77299
 104.90544	 -90.66487
 105.01212	 -90.55652
 105.11842	 -90.44794
 105.22433	 -90.33914
 105.32987	 -90.23011
 105.43503	 -90.12085
 105.53981	 -90.01137
 105.64421	 -89.90167
 105.74823	 -89.79176
 105.85187	 -89.68162
 105.95513	 -89.57127
 106.05802	 -89.46070
 106.16053	 -89.34992
 106.26266	 -89.23894
 106.36441	 -89.12774
 106.46579	 -89.01633
 106.56678	 -88.90472
 106.66741	 -88.79291
 106.76765	 -88.68089
 106.86752	 -88.56868
 106.96701	 -88.45626
 107.06612	 -88.34365
 107.16486	 -88.23085
 107.26322	 -88.11785
 107.36121	 -88.00466
 107.45881	 -87.89128
 107.55604	 -87.77771
 107.65289	 -87.66396
 107.74936	 -87.55002
 107.84546	 -87.43590
 107.94117	 -87.32160
 108.03651	 -87.20712
 108.13146	 -87.09246
 108.22603	 -86.97763
 108.32023	 -86.86262
 108.41404	 -86.74743
 108.50747	 -86.63208
 108.60052	 -86.51655
 108.69319	 -86.40085
 108.78547	 -86.28498
 108.87737	 -86.16895
 108.96889	 -86.05274
 109.06002	 -85.93638
 109.15077	 -85.81985
 109.24113	 -85.70315
 109.33110	 -85.58630
 109.42070	 -85.46928
 109.50990	 -85.35210
 109.59872	 -85.23477
 109.68716	 -85.11727
 109.77521	 -84.99962
 109.86287	 -84.88182
 109.95015	 -84.76386
 110.03704	 -84.64575
 110.12355	 -84.52748
 110.20967	 -84.40907
 110.29541	 -84.29050
 110.38076	 -84.17179
 110.46573	 -84.05293
 110.55031	 -83.93392
 110.63451	 -83.81477
 110.71833	 -83.69547
 110.80176	 -83.57604
 110.88481	 -83.45646
 110.96748	 -83.33674
 111.04977	 -83.21689
 111.13168	 -83.09689
 111.21320	 -82.97677
 111.29435	 -82.85651
 111.37511	 -82.73612
 111.45550	 -82.61559
 111.53551	 -82.49494
 111.61513	 -82.37417
 111.69438	 -82.25326
 111.77325	 -82.13223
 111.85174	 -82.01108
 111.92985	 -81.88981
 112.00758	 -81.76842
 112.08493	 -81.64691
 112.16191	 -81.52528
 112.23850	 -81.40354
 112.31472	 -81.28168
 112.39055	 -81.15971
 112.46601	 -81.03763
 112.54109	 -80.91545
 112.61579	 -80.79315
 112.69011	 -80.67074
 112.76405	 -80.54824
 112.83761	 -80.42562
 112.91078	 -80.30290
 112.98358	 -80.18009
 113.05600	 -80.05717
 113.12803	 -79.93415
 113.19968	 -79.81103
 113.27095	 -79.68781
 113.34184	 -79.56450
 113.41234	 -79.44109
 113.48246	 -79.31759
 113.55220	 -79.19400
 113.62156	 -79.07031
 113.69053	 -78.94653
 113.75912	 -78.82266
 113.82733	 -78.69870
 113.89515	 -78.57465
 113.96259	 -78.45051
 114.02965	 -78.32629
 114.09633	 -78.20198
 114.16262	 -78.07758
 114.22854	 -77.95310
 114.29407	 -77.82854
 114.35922	 -77.70389
 114.42399	 -77.57917
 114.48838	 -77.45436
 114.55239	 -77.32948
 114.61602	 -77.20451
 114.67928	 -77.07948
 114.74215	 -76.95436
 114.80465	 -76.82917
 114.86677	 -76.70391
 114.92852	 -76.57858
 114.98988	 -76.45317
 115.05088	 -76.32770
 115.11149	 -76.20216
 115.17174	 -76.07655
 115.23161	 -75.95088
 115.29110	 -75.82514
 115.35022	 -75.69934
 115.40897	 -75.57348
 115.46734	 -75.44756
 115.52534	 -75.32158
 115.58297	 -75.19554
 115.64023	 -75.06945
 115.69711	 -74.94330
 115.75362	 -74.81710
 115.80976	 -74.69085
 115.86553	 -74.56455
 115.92092	 -74.43819
 115.97594	 -74.31179
 116.03059	 -74.18535
 116.08486	 -74.05885
 116.13876	 -73.93231
 116.19229	 -73.80573
 116.24545	 -73.67911
 116.29823	 -73.55244
 116.35064	 -73.42574
 116.40268	 -73.29899
 116.45434	 -73.17221
 116.50562	 -73.04539
 116.55654	 -72.91853
 116.60708	 -72.79164
 116.65724	 -72.66471
 116.70703	 -72.53775
 116.75645	 -72.41076
 116.80549	 -72.28373
 116.85416	 -72.15667
 116.90246	 -72.02959
 116.95038	 -71.90247
 116.99793	 -71.77532
 117.04510	 -71.64815
 117.09191	 -71.52095
 117.13834	 -71.39372
 117.18439	 -71.26647
 117.23008	 -71.13920
 117.27539	 -71.01190
 117.32034	 -70.88457
 117.36491	 -70.75723
 117.40912	 -70.62986
 117.45295	 -70.50248
 117.49641	 -70.37508
 117.53951	 -70.24765
 117.58224	 -70.12022
 117.62460	 -69.99276
 117.66660	 -69.86529
 117.70823	 -69.73781
 117.74949	 -69.61032
 117.79039	 -69.48281
 117.83092	 -69.35529
 117.87109	 -69.22777
 117.91090	 -69.10023
 117.95034	 -68.97269
 117.98942	 -68.84515
 118.02814	 -68.71759
 118.06650	 -68.59004
 118.10449	 -68.46249
 118.14212	 -68.33493
 118.17939	 -68.20737
 118.21630	 -68.07982
 118.25284	 -67.95227
 118.28903	 -67.82472
 118.32485	 -67.69718
 118.36031	 -67.56964
 118.39541	 -67.44211
 118.43015	 -67.31459
 118.46453	 -67.18708
 118.49854	 -67.05958
 118.53220	 -66.93209
 118.56549	 -66.80461
 118.59842	 -66.67715
 118.63099	 -66.54970
 118.66320	 -66.42227
 118.69505	 -66.29485
 118.72653	 -66.16745
 118.75765	 -66.04007
 118.78841	 -65.91271
 118.81881	 -65.78537
 118.84885	 -65.65804
 118.87852	 -65.53074
 118.90783	 -65.40346
 118.93679	 -65.27620
 118.96538	 -65.14897
 118.99361	 -65.02176
 119.02148	 -64.89457
 119.04898	 -64.76742
 119.07613	 -64.64028
 119.10292	 -64.51318
 119.12936	 -64.38610
 119.15543	 -64.25905
 119.18114	 -64.13203
 119.20650	 -64.00504
 119.23150	 -63.87808
 119.25615	 -63.75115
 119.28044	 -63.62425
 119.30437	 -63.49739
 119.32795	 -63.37056
 119.35118	 -63.24377
 119.37405	 -63.11702
 119.39657	 -62.99030
 119.41874	 -62.86362
 119.44056	 -62.73698
 119.46202	 -62.61037
 119.48314	 -62.48382
 119.50390	 -62.35730
 119.52432	 -62.23082
 119.54438	 -62.10440
 119.56410	 -61.97801
 119.58347	 -61.85168
 119.60249	 -61.72539
 119.62116	 -61.59915
 119.63949	 -61.47296
 119.65746	 -61.34682
 119.67509	 -61.22073
 119.69238	 -61.09470
 119.70931	 -60.96872
 119.72590	 -60.84280
 119.74214	 -60.71693
 119.75804	 -60.59112
 119.77358	 -60.46537
 119.78878	 -60.33968
 119.80364	 -60.21405
 119.81814	 -60.08848
 119.83230	 -59.96297
 119.84612	 -59.83753
 119.85958	 -59.71214
 119.87270	 -59.58683
 119.88547	 -59.46158
 119.89790	 -59.33640
 119.90998	 -59.21128
 119.92171	 -59.08623
 119.93310	 -58.96125
 119.94414	 -58.83634
 119.95483	 -58.71150
 119.96518	 -58.58674
 119.97518	 -58.46204
 119.98484	 -58.33741
 119.99415	 -58.21286
 120.00312	 -58.08838
 120.01174	 -57.96398
 120.02003	 -57.83965
 120.02796	 -57.71539
 120.03556	 -57.59121
 120.04281	 -57.46711
 120.04972	 -57.34309
 120.05629	 -57.21914
 120.06252	 -57.09528
 120.06842	 -56.97149
 120.07397	 -56.84779
 120.07918	 -56.72416
 120.08406	 -56.60062
 120.08859	 -56.47716
 120.09279	 -56.35379
 120.09666	 -56.23050
 120.10019	 -56.10729
 120.10338	 -55.98418
 120.10624	 -55.86115
 120.10877	 -55.73821
 120.11096	 -55.61536
 120.11282	 -55.49260
 120.11435	 -55.36993
 120.11554	 -55.24736
 120.11641	 -55.12487
 120.11694	 -55.00249
 120.11714	 -54.88020
 120.11700	 -54.75800
 120.11654	 -54.63591
 120.11575	 -54.51391
 120.11462	 -54.39202
 120.11317	 -54.27022
 120.11139	 -54.14853
 120.10927	 -54.02694
 120.10683	 -53.90545
 120.10405	 -53.78407
 120.10095	 -53.66280
 120.09751	 -53.54163
 120.09375	 -53.42057
 120.08965	 -53.29962
 120.08523	 -53.17878
 120.08047	 -53.05805
 120.07539	 -52.93743
 120.06997	 -52.81692
 120.06423	 -52.69652
 120.05816	 -52.57624
 120.05176	 -52.45607
 120.04502	 -52.33602
 120.03797	 -52.21608
 120.03058	 -52.09625
 120.02286	 -51.97655
 120.01482	 -51.85696
 120.00645	 -51.73749
 119.99775	 -51.61813
 119.98873	 -51.49890
 119.97938	 -51.37978
 119.96970	 -51.26079
 119.95970	 -51.14191
 119.94938	 -51.02316
 119.93873	 -50.90453
 119.92776	 -50.78602
 119.91647	 -50.66764
 119.90485	 -50.54938
 119.89292	 -50.43124
 119.88066	 -50.31323
 119.86808	 -50.19535
 119.85519	 -50.07759
 119.84197	 -49.95997
 119.82844	 -49.84247
 119.81459	 -49.72510
 119.80043	 -49.60786
 119.78595	 -49.49075
 119.77115	 -49.37378
 119.75603	 -49.25694
 119.74061	 -49.14023
 119.72487	 -49.02366
 119.70881	 -48.90722
 119.69244	 -48.79093
 119.67576	 -48.67477
 119.65876	 -48.55875
 119.64146	 -48.44287
 119.62384	 -48.32713
 119.60591	 -48.21154
 119.58766	 -48.09608
 119.56911	 -47.98078
 119.55024	 -47.86562
 119.53106	 -47.75060
 119.51158	 -47.63573
 119.49178	 -47.52102
 119.47167	 -47.40645
 119.45124	 -47.29203
 119.43051	 -47.17776
 119.40947	 -47.06364
 119.38812	 -46.94968
 119.36646	 -46.83587
 119.34448	 -46.72221
 119.32220	 -46.60871
 119.29961	 -46.49537
 119.27670	 -46.38218
 119.25349	 -46.26915
 119.22997	 -46.15627
 119.20614	 -46.04356
 119.18201	 -45.93100
 119.15756	 -45.81860
 119.13281	 -45.70637
 119.10775	 -45.59429
 119.08238	 -45.48237
 119.05671	 -45.37062
 119.03073	 -45.25903
 119.00445	 -45.14761
 118.97786	 -45.03634
 118.95097	 -44.92524
 118.92377	 -44.81431
 118.89627	 -44.70354
 118.86847	 -44.59294
 118.84037	 -44.48250
 118.81197	 -44.37224
 118.78327	 -44.26214
 118.75426	 -44.15221
 118.72496	 -44.04245
 118.69537	 -43.93286
 118.66547	 -43.82344
 118.63528	 -43.71419
 118.60479	 -43.60512
 118.57401	 -43.49622
 118.54293	 -43.38750
 118.51156	 -43.27895
 118.47989	 -43.17058
 118.44793	 -43.06239
 118.41568	 -42.95438
 118.38313	 -42.84654
 118.35030	 -42.73889
 118.31717	 -42.63142
 118.28375	 -42.52413
 118.25004	 -42.41702
 118.21604	 -42.31010
 118.18175	 -42.20337
 118.14717	 -42.09682
 118.11229	 -41.99046
 118.07713	 -41.88430
 118.04168	 -41.77832
 118.00594	 -41.67253
 117.96991	 -41.56693
 117.93360	 -41.46153
 117.89699	 -41.35632
 117.86009	 -41.25130
 117.82291	 -41.14648
 117.78544	 -41.04186
 117.74768	 -40.93743
 117.70963	 -40.83320
 117.67130	 -40.72917
 117.63267	 -40.62534
 117.59376	 -40.52170
 117.55457	 -40.41827
 117.51508	 -40.31504
 117.47531	 -40.21201
 117.43526	 -40.10919
 117.39492	 -40.00656
 117.35430	 -39.90414
 117.31339	 -39.80192
 117.27220	 -39.69991
 117.23072	 -39.59810
 117.18896	 -39.49650
 117.14693	 -39.39510
 117.10461	 -39.29391
 117.06201	 -39.19293
 117.01913	 -39.09216
 116.97597	 -38.99159
 116.93253	 -38.89123
 116.88882	 -38.79109
 116.84483	 -38.69115
 116.80056	 -38.59143
 116.75602	 -38.49191
 116.71121	 -38.39261
 116.66612	 -38.29352
 116.62075	 -38.19465
 116.57512	 -38.09599
 116.52921	 -37.99755
 116.48304	 -37.89933
 116.43659	 -37.80132
 116.38987	 -37.70354
 116.34288	 -37.60597
 116.29563	 -37.50862
 116.24811	 -37.41150
 116.20032	 -37.31460
 116.15226	 -37.21792
 116.10393	 -37.12147
 116.05534	 -37.02525
 116.00648	 -36.92925
 115.95736	 -36.83348
 115.90797	 -36.73794
 115.85832	 -36.64263
 115.80840	 -36.54755
 115.75822	 -36.45270
 115.70778	 -36.35809
 115.65707	 -36.26371
 115.60609	 -36.16957
 115.55486	 -36.07566
 115.50336	 -35.98199
 115.45159	 -35.88856
 115.39957	 -35.79537
 115.34728	 -35.70241
 115.29473	 -35.60970
 115.24192	 -35.51723
 115.18884	 -35.42500
 115.13551	 -35.33301
 115.08192	 -35.24126
 115.02806	 -35.14976
 114.97395	 -35.05851
 114.91957	 -34.96749
 114.86494	 -34.87673
 114.81005	 -34.78621
 114.75491	 -34.69593
 114.69950	 -34.60590
 114.64384	 -34.51613
 114.58793	 -34.42659
 114.53176	 -34.33731
 114.47533	 -34.24828
 114.41866	 -34.15950
 114.36173	 -34.07096
 114.30455	 -33.98268
 114.24711	 -33.89465
 114.18943	 -33.80687
 114.13150	 -33.71935
 114.07332	 -33.63208
 114.01489	 -33.54506
 113.95622	 -33.45830
 113.89730	 -33.37180
 113.83813	 -33.28555
 113.77872	 -33.19956
 113.71907	 -33.11383
 113.65918	 -33.02836
 113.59904	 -32.94315
 113.53866	 -32.85821
 113.47804	 -32.77352
 113.41718	 -32.68910
 113.35608	 -32.60494
 113.29474	 -32.52105
 113.23316	 -32.43743
 113.17135	 -32.35408
 113.10930	 -32.27099
 113.04701	 -32.18817
 112.98449	 -32.10563
 112.92173	 -32.02336
 112.85873	 -31.94136
 112.79550	 -31.85964
 112.73204	 -31.77819
 112.66834	 -31.69702
 112.60440	 -31.61613
 112.54024	 -31.53552
 112.47584	 -31.45519
 112.41120	 -31.37513
 112.34634	 -31.29536
 112.28124	 -31.21587
 112.21591	 -31.13667
 112.15035	 -31.05775
 112.08456	 -30.97911
 112.01854	 -30.90076
 111.95228	 -30.82270
 111.88580	 -30.74492
 111.81909	 -30.66744
 111.75215	 -30.59024
 111.68498	 -30.51332
 111.61759	 -30.43670
 111.54997	 -30.36037
 111.48212	 -30.28433
 111.41405	 -30.20858
 111.34575	 -30.13312
 111.27723	 -30.05795
 111.20849	 -29.98307
 111.13953	 -29.90849
 111.07034	 -29.83420
 111.00094	 -29.76021
 110.93131	 -29.68651
 110.86147	 -29.61311
 110.79141	 -29.54000
 110.72113	 -29.46719
 110.65064	 -29.39468
 110.57993	 -29.32246
 110.50901	 -29.25055
 110.43788	 -29.17893
 110.36654	 -29.10762
 110.29498	 -29.03660
 110.22322	 -28.96589
 110.15125	 -28.89549
 110.07906	 -28.82538
 110.00668	 -28.75559
 109.93408	 -28.68610
 109.86128	 -28.61691
 109.78828	 -28.54804
 109.71507	 -28.47948
 109.64166	 -28.41123
 109.56805	 -28.34329
 109.49423	 -28.27566
 109.42021	 -28.20835
 109.34600	 -28.14135
 109.27158	 -28.07468
 109.19696	 -28.00831
 109.12215	 -27.94227
 109.04713	 -27.87655
 108.97192	 -27.81115
 108.89651	 -27.74608
 108.82091	 -27.68132
 108.74510	 -27.61690
 108.66911	 -27.55279
 108.59291	 -27.48902
 108.51653	 -27.42557
 108.43994	 -27.36245
 108.36317	 -27.29966
 108.28620	 -27.23720
 108.20904	 -27.17507
 108.13169	 -27.11327
 108.05414	 -27.05180
 107.97641	 -26.99067
 107.89848	 -26.92987
 107.82037	 -26.86940
 107.74207	 -26.80927
 107.66358	 -26.74947
 107.58490	 -26.69001
 107.50604	 -26.63088
 107.42699	 -26.57209
 107.34776	 -26.51364
 107.26834	 -26.45553
 107.18875	 -26.39775
 107.10897	 -26.34031
 107.02901	 -26.28321
 106.94887	 -26.22646
 106.86856	 -26.17004
 106.78807	 -26.11396
 106.70740	 -26.05823
 106.62656	 -26.00284
 106.54554	 -25.94779
 106.46436	 -25.89308
 106.38300	 -25.83872
 106.30147	 -25.78471
 106.21978	 -25.73104
 106.13791	 -25.67772
 106.05588	 -25.62475
 105.97368	 -25.57213
 105.89132	 -25.51986
 105.80880	 -25.46794
 105.72611	 -25.41638
 105.64327	 -25.36517
 105.56026	 -25.31431
 105.47709	 -25.26381
 105.39377	 -25.21367
 105.31028	 -25.16389
 105.22664	 -25.11446
 105.14285	 -25.06540
 105.05890	 -25.01671
 104.97479	 -24.96837
 104.89054	 -24.92040
 104.80613	 -24.87280
 104.72156	 -24.82557
 104.63685	 -24.77870
 104.55199	 -24.73221
 104.46697	 -24.68609
 104.38181	 -24.64033
 104.29650	 -24.59495
 104.21104	 -24.54995
 104.12543	 -24.50532
 104.03968	 -24.46107
 103.95378	 -24.41719
 103.86774	 -24.37369
 103.78155	 -24.33057
 103.69522	 -24.28783
 103.60874	 -24.24546
 103.52213	 -24.20348
 103.43537	 -24.16188
 103.34848	 -24.12066
 103.26144	 -24.07982
 103.17427	 -24.03936
 103.08696	 -23.99929
 102.99952	 -23.95960
 102.91194	 -23.92029
 102.82423	 -23.88136
 102.73639	 -23.84282
 102.64841	 -23.80467
 102.56031	 -23.76690
 102.47207	 -23.72952
 102.38372	 -23.69252
 102.29523	 -23.65591
 102.20662	 -23.61969
 102.11789	 -23.58386
 102.02904	 -23.54841
 101.94006	 -23.51336
 101.85097	 -23.47869
 101.76176	 -23.44442
 101.67244	 -23.41054
 101.58300	 -23.37706
 101.49345	 -23.34397
 101.40379	 -23.31127
 101.31401	 -23.27897
 101.22413	 -23.24707
 101.13414	 -23.21556
 101.04405	 -23.18446
 100.95384	 -23.15376
 100.86354	 -23.12346
 100.77313	 -23.09356
 100.68263	 -23.06407
 100.59202	 -23.03499
 100.50131	 -23.00631
 100.41051	 -22.97805
 100.31961	 -22.95019
 100.22861	 -22.92274
 100.13752	 -22.89571
 100.04634	 -22.86909
 99.95506	 -22.84289
 99.86369	 -22.81710
 99.77223	 -22.79173
 99.68069	 -22.76678
 99.58905	 -22.74224
 99.49733	 -22.71813
 99.40552	 -22.69444
 99.31362	 -22.67118
 99.22164	 -22.64833
 99.12958	 -22.62591
 99.03743	 -22.60391
 98.94520	 -22.58234
 98.85289	 -22.56120
 98.76051	 -22.54048
 98.66804	 -22.52019
 98.57550	 -22.50033
 98.48288	 -22.48089
 98.39019	 -22.46188
 98.29742	 -22.44330
 98.20458	 -22.42515
 98.11168	 -22.40743
 98.01870	 -22.39014
 97.92566	 -22.37328
 97.83255	 -22.35686
 97.73937	 -22.34086
 97.64613	 -22.32529
 97.55284	 -22.31016
 97.45948	 -22.29546
 97.36606	 -22.28119
 97.27259	 -22.26735
 97.17906	 -22.25395
 97.08548	 -22.24098
 96.99185	 -22.22845
 96.89817	 -22.21636
 96.80445	 -22.20470
 96.71067	 -22.19348
 96.61686	 -22.18270
 96.52300	 -22.17236
 96.42910	 -22.16246
 96.33516	 -22.15300
 96.24119	 -22.14398
 96.14718	 -22.13541
 96.05314	 -22.12728
 95.95907	 -22.11960
 95.86497	 -22.11237
 95.77084	 -22.10559
 95.67668	 -22.09925
 95.58250	 -22.09337
 95.48830	 -22.08794
 95.39407	 -22.08297
 95.29982	 -22.07845
 95.20556	 -22.07439
 95.11128	 -22.07079
 95.01698	 -22.06765
 94.92267	 -22.06496
 94.82834	 -22.06274
 94.73400	 -22.06099
 94.63966	 -22.05969
 94.54530	 -22.05886
 94.45093	 -22.05850
 94.35656	 -22.05860
 94.26219	 -22.05918
 94.16781	 -22.06022
 94.07343	 -22.06173
 93.97904	 -22.06370
 93.88466	 -22.06615
 93.79028	 -22.06907
 93.69590	 -22.07246
 93.60153	 -22.07632
 93.50716	 -22.08066
 93.41280	 -22.08546
 93.31845	 -22.09074
 93.22411	 -22.09649
 93.12978	 -22.10271
 93.03547	 -22.10940
 92.94118	 -22.11657
 92.84690	 -22.12420
 92.75264	 -22.13232
 92.65840	 -22.14090
 92.56419	 -22.14996
 92.47000	 -22.15949
 92.37585	 -22.16949
 92.28172	 -22.17997
 92.18762	 -22.19092
 92.09356	 -22.20235
 91.99953	 -22.21425
 91.90555	 -22.22663
 91.81160	 -22.23949
 91.71770	 -22.25282
 91.62385	 -22.26663
 91.53004	 -22.28091
 91.43628	 -22.29568
 91.34258	 -22.31093
 91.24893	 -22.32666
 91.15534	 -22.34286
 91.06181	 -22.35956
 90.96834	 -22.37673
 90.87494	 -22.39440
 90.78160	 -22.41254
 90.68833	 -22.43118
 90.59513	 -22.45030
 90.50201	 -22.46992
 90.40896	 -22.49002
 90.31599	 -22.51062
 90.22310	 -22.53171
 90.13028	 -22.55330
 90.03756	 -22.57538
 89.94491	 -22.59796
 89.85236	 -22.62104
 89.75989	 -22.64461
 89.66752	 -22.66868
 89.57523	 -22.69326
 89.48304	 -22.71834
 89.39095	 -22.74391
 89.29896	 -22.77000
 89.20707	 -22.79658
 89.11527	 -22.82367
 89.02358	 -22.85126
 88.93200	 -22.87936
 88.84052	 -22.90796
 88.74916	 -22.93706
 88.65790	 -22.96667
 88.56675	 -22.99679
 88.47572	 -23.02741
 88.38481	 -23.05854
 88.29402	 -23.09016
 88.20334	 -23.12230
 88.11279	 -23.15494
 88.02236	 -23.18808
 87.93206	 -23.22173
 87.84189	 -23.25588
 87.75185	 -23.29053
 87.66194	 -23.32569
 87.57217	 -23.36134
 87.48254	 -23.39751
 87.39305	 -23.43417
 87.30371	 -23.47134
 87.21451	 -23.50900
 87.12546	 -23.54717
 87.03657	 -23.58585
 86.94783	 -23.62502
 86.85924	 -23.66470
 86.77082	 -23.70488
 86.68256	 -23.74556
 86.59447	 -23.78674
 86.50655	 -23.82843
 86.41880	 -23.87062
 86.33123	 -23.91332
 86.24384	 -23.95652
 86.15663	 -24.00023
 86.06960	 -24.04444
 85.98276	 -24.08916
 85.89611	 -24.13439
 85.80966	 -24.18013
 85.72340	 -24.22638
 85.63735	 -24.27313
 85.55149	 -24.32040
 85.46584	 -24.36818
 85.38040	 -24.41647
 85.29517	 -24.46528
 85.21016	 -24.51460
 85.12536	 -24.56444
 85.04078	 -24.61479
 84.95642	 -24.66566
 84.87228	 -24.71705
 84.78837	 -24.76896
 84.70469	 -24.82138
 84.62123	 -24.87432
 84.53801	 -24.92779
 84.45503	 -24.98177
 84.37228	 -25.03626
 84.28978	 -25.09128
 84.20751	 -25.14682
 84.12549	 -25.20287
 84.04371	 -25.25945
 83.96219	 -25.31654
 83.88091	 -25.37415
 83.79988	 -25.43227
 83.71911	 -25.49091
 83.63860	 -25.55007
 83.55835	 -25.60973
 83.47836	 -25.66992
 83.39863	 -25.73061
 83.31918	 -25.79181
 83.23999	 -25.85353
 83.16107	 -25.91575
 83.08243	 -25.97848
 83.00407	 -26.04172
 82.92599	 -26.10546
 82.84820	 -26.16971
 82.77069	 -26.23446
 82.69347	 -26.29971
 82.61655	 -26.36547
 82.53992	 -26.43173
 82.46360	 -26.49849
 82.38758	 -26.56574
 82.31187	 -26.63350
 82.23647	 -26.70175
 82.16138	 -26.77051
 82.08662	 -26.83976
 82.01217	 -26.90951
 81.93806	 -26.97975
 81.86427	 -27.05049
 81.79082	 -27.12173
 81.71770	 -27.19346
 81.64493	 -27.26570
 81.57250	 -27.33842
 81.50042	 -27.41165
 81.42869	 -27.48537
 81.35732	 -27.55958
 81.28630	 -27.63430
 81.21566	 -27.70951
 81.14537	 -27.78521
 81.07546	 -27.86142
 81.00592	 -27.93812
 80.93676	 -28.01531
 80.86798	 -28.09301
 80.79958	 -28.17120
 80.73156	 -28.24988
 80.66394	 -28.32907
 80.59671	 -28.40875
 80.52987	 -28.48892
 80.46343	 -28.56959
 80.39739	 -28.65075
 80.33175	 -28.73241
 80.26651	 -28.81456
 80.20169	 -28.89720
 80.13727	 -28.98033
 80.07327	 -29.06395
 80.00969	 -29.14805
 79.94652	 -29.23265
 79.88377	 -29.31773
 79.82144	 -29.40329
 79.75954	 -29.48933
 79.69807	 -29.57585
 79.63703	 -29.66285
 79.57642	 -29.75032
 79.51625	 -29.83827
 79.45651	 -29.92669
 79.39722	 -30.01558
 79.33837	 -30.10493
 79.27997	 -30.19475
 79.22202	 -30.28503
 79.16453	 -30.37577
 79.10749	 -30.46697
 79.05091	 -30.55863
 78.99479	 -30.65074
 78.93915	 -30.74329
 78.88397	 -30.83630
 78.82927	 -30.92975
 78.77505	 -31.02365
 78.72130	 -31.11799
 78.66805	 -31.21278
 78.61529	 -31.30800
 78.56302	 -31.40365
 78.51125	 -31.49974
 78.45999	 -31.59627
 78.40923	 -31.69322
 78.35899	 -31.79061
 78.30926	 -31.88842
 78.26005	 -31.98667
 78.21137	 -32.08533
 78.16321	 -32.18442
 78.11559	 -32.28394
 78.06851	 -32.38387
 78.02197	 -32.48423
 77.97598	 -32.58501
 77.93054	 -32.68620
 77.88565	 -32.78781
 77.84132	 -32.88984
 77.79755	 -32.99228
 77.75435	 -33.09513
 77.71171	 -33.19840
 77.66965	 -33.30207
 77.62816	 -33.40616
 77.58726	 -33.51065
 77.54693	 -33.61555
 77.50719	 -33.72085
 77.46803	 -33.82655
 77.42946	 -33.93266
 77.39149	 -34.03916
 77.35411	 -34.14605
 77.31732	 -34.25334
 77.28114	 -34.36102
 77.24556	 -34.46909
 77.21057	 -34.57755
 77.17620	 -34.68638
 77.14243	 -34.79560
 77.10927	 -34.90519
 77.07672	 -35.01515
 77.04479	 -35.12548
 77.01347	 -35.23618
 76.98277	 -35.34724
 76.95269	 -35.45866
 76.92323	 -35.57043
 76.89440	 -35.68255
 76.86619	 -35.79501
 76.83862	 -35.90782
 76.81168	 -36.02097
 76.78537	 -36.13445
 76.75970	 -36.24826
 76.73468	 -36.36240
 76.71030	 -36.47686
 76.68657	 -36.59164
 76.66348	 -36.70673
 76.64106	 -36.82213
 76.61929	 -36.93784
 76.59819	 -37.05385
 76.57775	 -37.17016
 76.55799	 -37.28676
 76.53890	 -37.40366
 76.52048	 -37.52084
 76.50275	 -37.63830
 76.48571	 -37.75605
 76.46936	 -37.87407
 76.45370	 -37.99237
 76.43874	 -38.11093
 76.42448	 -38.22977
 76.41093	 -38.34886
 76.39810	 -38.46822
 76.38597	 -38.58784
 76.37457	 -38.70771
 76.36389	 -38.82783
 76.35393	 -38.94819
 76.34471	 -39.06881
 76.33621	 -39.18966
 76.32846	 -39.31076
 76.32144	 -39.43209
 76.31516	 -39.55365
 76.30963	 -39.67544
 76.30485	 -39.79746
 76.30081	 -39.91971
 76.29753	 -40.04217
 76.29500	 -40.16485
 76.29323	 -40.28774
 76.29221	 -40.41085
 76.29195	 -40.53415
 76.29246	 -40.65767
 76.29372	 -40.78137
 76.29575	 -40.90528
 76.29853	 -41.02937
 76.30209	 -41.15365
 76.30641	 -41.27811
 76.31149	 -41.40275
 76.31734	 -41.52756
 76.32396	 -41.65253
 76.33135	 -41.77767
 76.33950	 -41.90297
 76.34843	 -42.02842
 76.35812	 -42.15401
 76.36859	 -42.27975
 76.37983	 -42.40562
 76.39184	 -42.53163
 76.40462	 -42.65776
 76.41818	 -42.78401
 76.43252	 -42.91037
 76.44763	 -43.03685
 76.46352	 -43.16342
 76.48019	 -43.29009
 76.49765	 -43.41685
 76.51588	 -43.54370
 76.53490	 -43.67063
 76.55471	 -43.79763
 76.57531	 -43.92469
 76.59670	 -44.05182
 76.61889	 -44.17901
 76.64187	 -44.30624
 76.66565	 -44.43352
 76.69023	 -44.56084
 76.71562	 -44.68819
 76.74181	 -44.81557
 76.76881	 -44.94297
 76.79662	 -45.07039
 76.82525	 -45.19782
 76.85470	 -45.32525
 76.88497	 -45.45269
 76.91605	 -45.58013
 76.94797	 -45.70755
 76.98071	 -45.83497
 77.01428	 -45.96237
 77.04868	 -46.08974
 77.08391	 -46.21709
 77.11998	 -46.34440
 77.15689	 -46.47169
 77.19463	 -46.59893
 77.23322	 -46.72612
 77.27264	 -46.85327
 77.31290	 -46.98037
 77.35400	 -47.10740
 77.39595	 -47.23438
 77.43873	 -47.36129
 77.48235	 -47.48813
 77.52681	 -47.61490
 77.57211	 -47.74159
 77.61825	 -47.86819
 77.66523	 -47.99470
 77.71303	 -48.12113
 77.76168	 -48.24745
 77.81115	 -48.37367
 77.86145	 -48.49978
 77.91258	 -48.62578
 77.96454	 -48.75166
 78.01732	 -48.87742
 78.07092	 -49.00305
 78.12534	 -49.12854
 78.18059	 -49.25389
 78.23664	 -49.37910
 78.29351	 -49.50415
 78.35120	 -49.62904
 78.40969	 -49.75377
 78.46900	 -49.87832
 78.52911	 -50.00270
 78.59003	 -50.12690
 78.65175	 -50.25090
 78.71428	 -50.37471
 78.77761	 -50.49831
 78.84174	 -50.62170
 78.90667	 -50.74488
 78.97240	 -50.86783
 79.03893	 -50.99055
 79.10626	 -51.11304
 79.17439	 -51.23528
 79.24332	 -51.35728
 79.31304	 -51.47902
 79.38356	 -51.60049
 79.45488	 -51.72170
 79.52700	 -51.84263
 79.59992	 -51.96329
 79.67363	 -52.08365
 79.74814	 -52.20373
 79.82344	 -52.32350
 79.89955	 -52.44297
 79.97645	 -52.56213
 80.05414	 -52.68098
 80.13263	 -52.79951
 80.21192	 -52.91771
 80.29201	 -53.03558
 80.37288	 -53.15311
 80.45456	 -53.27031
 80.53702	 -53.38716
 80.62027	 -53.50366
 80.70432	 -53.61980
 80.78915	 -53.73559
 80.87477	 -53.85102
 80.96117	 -53.96608
 81.04835	 -54.08077
 81.13632	 -54.19509
 81.22506	 -54.30903
 81.31457	 -54.42258
 81.40485	 -54.53576
 81.49590	 -54.64854
 81.58772	 -54.76093
 81.68029	 -54.87292
 81.77362	 -54.98451
 81.86770	 -55.09569
 81.96253	 -55.20647
 82.05811	 -55.31683
 82.15442	 -55.42678
 82.25147	 -55.53630
 82.34925	 -55.64540
 82.44775	 -55.75407
 82.54697	 -55.86231
 82.64692	 -55.97011
 82.74757	 -56.07747
 82.84893	 -56.18437
 82.95100	 -56.29083
 83.05376	 -56.39683
 83.15722	 -56.50237
 83.26137	 -56.60744
 83.36620	 -56.71204
 83.47172	 -56.81617
 83.57791	 -56.91981
 83.68477	 -57.02296
 83.79231	 -57.12562
 83.90051	 -57.22778
 84.00937	 -57.32944
 84.11889	 -57.43059
 84.22907	 -57.53123
 84.33990	 -57.63134
 84.45138	 -57.73093
 84.56350	 -57.82999
 84.67626	 -57.92851
 84.78967	 -58.02650
 84.90371	 -58.12393
 85.01839	 -58.22082
 85.13370	 -58.31714
 85.24964	 -58.41291
 85.36620	 -58.50811
 85.48339	 -58.60274
 85.60120	 -58.69679
 85.71962	 -58.79026
 85.83867	 -58.88315
 85.95832	 -58.97546
 86.07859	 -59.06717
 86.19947	 -59.15829
 86.32095	 -59.24881
 86.44303	 -59.33873
 86.56571	 -59.42804
 86.68898	 -59.51675
 86.81285	 -59.60485
 86.93730	 -59.69234
 87.06234	 -59.77922
 87.18796	 -59.86548
 87.31415	 -59.95113
 87.44091	 -60.03615
 87.56824	 -60.12056
 87.69613	 -60.20434
 87.82458	 -60.28750
 87.95358	 -60.37004
 88.08312	 -60.45195
 88.21321	 -60.53323
 88.34383	 -60.61388
 88.47497	 -60.69391
 88.60665	 -60.77330
 88.73884	 -60.85205
 88.87154	 -60.93017
 89.00475	 -61.00765
 89.13846	 -61.08450
 89.27267	 -61.16070
 89.40736	 -61.23626
 89.54254	 -61.31117
 89.67819	 -61.38544
 89.81431	 -61.45905
 89.95090	 -61.53202
 90.08795	 -61.60433
 90.22546	 -61.67598
 90.36341	 -61.74698
 90.50180	 -61.81731
 90.64063	 -61.88697
 90.77990	 -61.95597
 90.91959	 -62.02430
 91.05971	 -62.09195
 91.20024	 -62.15892
 91.34118	 -62.22522
 91.48254	 -62.29083
 91.62429	 -62.35576
 91.76645	 -62.41999
 91.90900	 -62.48354
 92.05194	 -62.54638
 92.19526	 -62.60854
 92.33897	 -62.66998
 92.48306	 -62.73073
 92.62752	 -62.79077
 92.77235	 -62.85010
 92.91755	 -62.90872
 93.06310	 -62.96663
 93.20902	 -63.02382
 93.35529	 -63.08030
 93.50192	 -63.13605
 93.64889	 -63.19109
 93.79620	 -63.24540
 93.94386	 -63.29900
 94.09185	 -63.35186
 94.24017	 -63.40401
 94.38882	 -63.45543
 94.53779	 -63.50612
 94.68709	 -63.55609
 94.83670	 -63.60533
 94.98662	 -63.65385
 95.13685	 -63.70164
 95.28738	 -63.74870
 95.43821	 -63.79505
 95.58934	 -63.84066
 95.74075	 -63.88556
 95.89245	 -63.92973
 96.04442	 -63.97318
 96.19667	 -64.01590
 96.34919	 -64.05791
 96.50198	 -64.09920
 96.65502	 -64.13977
 96.80832	 -64.17962
 96.96186	 -64.21876
 97.11565	 -64.25718
 97.26968	 -64.29488
 97.42394	 -64.33187
 97.57842	 -64.36814
 97.73313	 -64.40370
 97.88805	 -64.43855
 98.04318	 -64.47268
 98.19852	 -64.50610
 98.35405	 -64.53881
 98.50978	 -64.57080
 98.66570	 -64.60208
 98.82181	 -64.63265
 98.97809	 -64.66250
 99.13454	 -64.69164
 99.29116	 -64.72006
 99.44795	 -64.74777
 99.60490	 -64.77477
 99.76199	 -64.80104
 99.91924	 -64.82660
 100.07663	 -64.85145
 100.23417	 -64.87557
 100.39183	 -64.89897
 100.54963	 -64.92165
 100.70756	 -64.94361
 100.86561	 -64.96485
 101.02378	 -64.98536
 101.18206	 -65.00516
 101.34046	 -65.02422
 101.49896	 -65.04257
 101.65757	 -65.06018
 101.81628	 -65.07708
 101.97509	 -65.09325
 102.13399	 -65.10869
 102.29298	 -65.12341
 102.45206	 -65.13740
 102.61123	 -65.15067
 102.77047	 -65.16322
 102.92979	 -65.17504
 103.08919	 -65.18614
 103.24866	 -65.19653
 103.40820	 -65.20619
 103.56780	 -65.21514
 103.72747	 -65.22338
 103.88719	 -65.23090
 104.04697	 -65.23771
 104.20680	 -65.24381
 104.36667	 -65.24920
 104.52659	 -65.25389
 104.68655	 -65.25788
 104.84655	 -65.26117
 105.00658	 -65.26376
 105.16664	 -65.26565
 105.32672	 -65.26685
 105.48683	 -65.26736
 105.64695	 -65.26718
 105.80709	 -65.26632
 105.96723	 -65.26477
 106.12738	 -65.26254
 106.28753	 -65.25963
 106.44767	 -65.25604
 106.60781	 -65.25178
 106.76793	 -65.24684
 106.92804	 -65.24123
 107.08813	 -65.23495
 107.24819	 -65.22800
 107.40822	 -65.22038
 107.56822	 -65.21209
 107.72818	 -65.20314
 107.88811	 -65.19352
 108.04798	 -65.18324
 108.20781	 -65.17230
 108.36758	 -65.16069
 108.52730	 -65.14843
 108.68696	 -65.13550
 108.84655	 -65.12192
 109.00607	 -65.10767
 109.16553	 -65.09277
 109.32490	 -65.07721
 109.48420	 -65.06099
 109.64342	 -65.04412
 109.80256	 -65.02659
 109.96161	 -65.00840
 110.12056	 -64.98957
 110.27943	 -64.97007
 110.43819	 -64.94993
 110.59686	 -64.92913
 110.75543	 -64.90769
 110.91390	 -64.88559
 111.07225	 -64.86285
 111.23050	 -64.83946
 111.38864	 -64.81542
 111.54667	 -64.79074
 111.70457	 -64.76542
 111.86237	 -64.73946
 112.02004	 -64.71286
 112.17759	 -64.68563
 112.33501	 -64.65776
 112.49231	 -64.62926
 112.64947	 -64.60013
 112.80651	 -64.57037
 112.96342	 -64.53999
 113.12018	 -64.50899
 113.27681	 -64.47737
 113.43330	 -64.44513
 113.58965	 -64.41228
 113.74585	 -64.37882
 113.90191	 -64.34475
 114.05781	 -64.31008
 114.21356	 -64.27480
 114.36916	 -64.23893
 114.52460	 -64.20246
 114.67988	 -64.16539
 114.83500	 -64.12773
 114.98995	 -64.08949
 115.14473	 -64.05066
 115.29934	 -64.01124
 115.45378	 -63.97125
 115.60804	 -63.93067
 115.76212	 -63.88952
 115.91601	 -63.84779
 116.06972	 -63.80550
 116.22325	 -63.76263
 116.37658	 -63.71919
 116.52972	 -63.67519
 116.68266	 -63.63062
 116.83540	 -63.58549
 116.98793	 -63.53980
 117.14026	 -63.49355
 117.29239	 -63.44674
 117.44430	 -63.39937
 117.59600	 -63.35145
 117.74748	 -63.30297
 117.89875	 -63.25394
 118.04979	 -63.20436
 118.20061	 -63.15422
 118.35121	 -63.10354
 118.50157	 -63.05231
 118.65171	 -63.00053
 118.80162	 -62.94820
 118.95129	 -62.89533
 119.10073	 -62.84192
 119.24994	 -62.78797
 119.39890	 -62.73347
 119.54762	 -62.67844
 119.69611	 -62.62287
 119.84435	 -62.56676
 119.99234	 -62.51013
 120.14009	 -62.45296
 120.28760	 -62.39526
 120.43485	 -62.33703
 120.58186	 -62.27829
 120.72862	 -62.21901
 120.87512	 -62.15922
 121.02137	 -62.09891
 121.16737	 -62.03809
 121.31312	 -61.97675
 121.45860	 -61.91491
 121.60384	 -61.85255
 121.74881	 -61.78970
 121.89352	 -61.72634
 122.03797	 -61.66248
 122.18216	 -61.59813
 122.32608	 -61.53329
 122.46974	 -61.46795
 122.61313	 -61.40213
 122.75626	 -61.33582
 122.89911	 -61.26904
 123.04169	 -61.20177
 123.18400	 -61.13402
 123.32603	 -61.06581
 123.46779	 -60.99712
 123.60927	 -60.92796
 123.75046	 -60.85833
 123.89138	 -60.78824
 124.03201	 -60.71769
 124.17235	 -60.64668
 124.31241	 -60.57521
 124.45217	 -60.50328
 124.59165	 -60.43090
 124.73083	 -60.35806
 124.86971	 -60.28478
 125.00830	 -60.21104
 125.14659	 -60.13686
 125.28457	 -60.06224
 125.42226	 -59.98717
 125.55964	 -59.91165
 125.69671	 -59.83570
 125.83348	 -59.75930
 125.96993	 -59.68247
 126.10608	 -59.60520
 126.24191	 -59.52750
 126.37743	 -59.44936
 126.51264	 -59.37079
 126.64753	 -59.29179
 126.78211	 -59.21236
 126.91636	 -59.13250
 127.05030	 -59.05221
 127.18392	 -58.97150
 127.31722	 -58.89037
 127.45019	 -58.80881
 127.58285	 -58.72684
 127.71518	 -58.64445
 127.84719	 -58.56164
 127.97887	 -58.47842
 128.11023	 -58.39479
 128.24127	 -58.31074
 128.37198	 -58.22629
 128.50236	 -58.14144
 128.63242	 -58.05618
 128.76215	 -57.97052
 128.89155	 -57.88446
 129.02063	 -57.79801
 129.14937	 -57.71116
 129.27779	 -57.62392
 129.40588	 -57.53629
 129.53364	 -57.44828
 129.66107	 -57.35988
 129.78816	 -57.27110
 129.91493	 -57.18194
 130.04136	 -57.09241
 130.16746	 -57.00250
 130.29322	 -56.91222
 130.41865	 -56.82157
 130.54374	 -56.73056
 130.66850	 -56.63918
 130.79292	 -56.54744
 130.91700	 -56.45534
 131.04073	 -56.36288
 131.16413	 -56.27006
 131.28718	 -56.17689
 131.40989	 -56.08337
 131.53226	 -55.98950
 131.65427	 -55.89528
 131.77594	 -55.80071
 131.89727	 -55.70580
 132.01824	 -55.61055
 132.13886	 -55.51495
 132.25913	 -55.41902
 132.37904	 -55.32275
 132.49861	 -55.22614
 132.61781	 -55.12919
 132.73666	 -55.03191
 132.85515	 -54.93430
 132.97329	 -54.83636
 133.09106	 -54.73809
 133.20847	 -54.63949
 133.32553	 -54.54056
 133.44222	 -54.44131
 133.55855	 -54.34173
 133.67451	 -54.24183
 133.79012	 -54.14161
 133.90536	 -54.04107
 134.02023	 -53.94021
 134.13475	 -53.83903
 134.24889	 -53.73754
 134.36268	 -53.63573
 134.47610	 -53.53361
 134.58915	 -53.43118
 134.70184	 -53.32844
 134.81416	 -53.22540
 134.92612	 -53.12205
 135.03772	 -53.01840
 135.14895	 -52.91444
 135.25981	 -52.81019
 135.37031	 -52.70564
 135.48045	 -52.60080
 135.59022	 -52.49566
 135.69963	 -52.39024
 135.80867	 -52.28452
 135.91734	 -52.17852
 136.02565	 -52.07223
 136.13360	 -51.96566
 136.24118	 -51.85881
 136.34839	 -51.75169
 136.45524	 -51.64429
 136.56172	 -51.53661
 136.66783	 -51.42866
 136.77357	 -51.32045
 136.87895	 -51.21197
 136.98396	 -51.10322
 137.08860	 -50.99420
 137.19286	 -50.88493
 137.29676	 -50.77540
 137.40029	 -50.66560
 137.50344	 -50.55555
 137.60623	 -50.44525
 137.70864	 -50.33469
 137.81067	 -50.22389
 137.91233	 -50.11283
 138.01361	 -50.00152
 138.11452	 -49.88997
 138.21505	 -49.77817
 138.31521	 -49.66613
 138.41498	 -49.55384
 138.51438	 -49.44132
 138.61339	 -49.32855
 138.71203	 -49.21554
 138.81028	 -49.10230
 138.90816	 -48.98882
 139.00565	 -48.87511
 139.10276	 -48.76116
 139.19949	 -48.64698
 139.29583	 -48.53256
 139.39179	 -48.41792
 139.48737	 -48.30305
 139.58257	 -48.18795
 139.67738	 -48.07263
 139.77182	 -47.95708
 139.86586	 -47.84130
 139.95953	 -47.72531
 140.05281	 -47.60909
 140.14571	 -47.49265
 140.23823	 -47.37600
 140.33036	 -47.25913
 140.42212	 -47.14205
 140.51349	 -47.02475
 140.60448	 -46.90724
 140.69509	 -46.78953
 140.78532	 -46.67160
 140.87517	 -46.55347
 140.96463	 -46.43514
 141.05372	 -46.31660
 141.14243	 -46.19786
 141.23076	 -46.07892
 141.31870	 -45.95978
 141.40627	 -45.84045
 141.49346	 -45.72093
 141.58027	 -45.60121
 141.66670	 -45.48131
 141.75275	 -45.36121
 141.83842	 -45.24093
 141.92371	 -45.12047
 142.00862	 -44.99982
 142.09315	 -44.87899
 142.17730	 -44.75798
 142.26107	 -44.63679
 142.34446	 -44.51543
 142.42746	 -44.39389
 142.51008	 -44.27218
 142.59233	 -44.15030
 142.67418	 -44.02824
 142.75566	 -43.90602
 142.83675	 -43.78363
 142.91745	 -43.66108
 142.99777	 -43.53835
 143.07771	 -43.41547
 143.15726	 -43.29242
 143.23643	 -43.16921
 143.31520	 -43.04584
 143.39359	 -42.92232
 143.47160	 -42.79863
 143.54921	 -42.67479
 143.62644	 -42.55079
 143.70328	 -42.42664
 143.77974	 -42.30233
 143.85580	 -42.17787
 143.93148	 -42.05326
 144.00677	 -41.92850
 144.08167	 -41.80359
 144.15618	 -41.67853
 144.23031	 -41.55333
 144.30405	 -41.42798
 144.37740	 -41.30248
 144.45037	 -41.17684
 144.52295	 -41.05106
 144.59514	 -40.92514
 144.66695	 -40.79908
 144.73837	 -40.67288
 144.80941	 -40.54654
 144.88006	 -40.42007
 144.95033	 -40.29346
 145.02022	 -40.16672
 145.08972	 -40.03985
 145.15884	 -39.91285
 145.22758	 -39.78572
 145.29594	 -39.65847
 145.36391	 -39.53108
 145.43151	 -39.40358
 145.49872	 -39.27595
 145.56555	 -39.14820
 145.63201	 -39.02034
 145.69808	 -38.89235
 145.76377	 -38.76425
 145.82908	 -38.63604
 145.89401	 -38.50771
 145.95857	 -38.37927
 146.02274	 -38.25073
 146.08653	 -38.12207
 146.14994	 -37.99330
 146.21297	 -37.86444
 146.27562	 -37.73546
 146.33789	 -37.60638
 146.39978	 -37.47721
 146.46129	 -37.34793
 146.52241	 -37.21855
 146.58316	 -37.08908
 146.64352	 -36.95950
 146.70350	 -36.82984
 146.76309	 -36.70007
 146.82231	 -36.57022
 146.88114	 -36.44027
 146.93959	 -36.31024
 146.99765	 -36.18011
 147.05533	 -36.04989
 147.11263	 -35.91958
 147.16955	 -35.78919
 147.22608	 -35.65871
 147.28222	 -35.52815
 147.33799	 -35.39750
 147.39337	 -35.26677
 147.44836	 -35.13596
 147.50298	 -35.00506
 147.55721	 -34.87409
 147.61106	 -34.74303
 147.66452	 -34.61190
 147.71760	 -34.48069
 147.77031	 -34.34940
 147.82263	 -34.21804
 147.87457	 -34.08660
 147.92613	 -33.95509
 147.97731	 -33.82351
 148.02811	 -33.69186
 148.07853	 -33.56013
 148.12857	 -33.42834
 148.17824	 -33.29648
 148.22753	 -33.16456
 148.27644	 -33.03257
 148.32498	 -32.90051
 148.37314	 -32.76839
 148.42092	 -32.63622
 148.46833	 -32.50398
 148.51537	 -32.37168
 148.56203	 -32.23933
 148.60832	 -32.10692
 148.65423	 -31.97445
 148.69977	 -31.84194
 148.74494	 -31.70937
 148.78973	 -31.57675
 148.83415	 -31.44408
 148.87820	 -31.31136
 148.92188	 -31.17860
 148.96518	 -31.04579
 149.00811	 -30.91294
 149.05067	 -30.78004
 149.09285	 -30.64710
 149.13467	 -30.51413
 149.17611	 -30.38111
 149.21717	 -30.24806
 149.25786	 -30.11496
 149.29818	 -29.98184
 149.33813	 -29.84867
 149.37770	 -29.71548
 149.41690	 -29.58225
 149.45572	 -29.44899
 149.49417	 -29.31570
 149.53225	 -29.18237
 149.56995	 -29.04902
 149.60728	 -28.91564
 149.64423	 -28.78224
 149.68081	 -28.64881
 149.71702	 -28.51535
 149.75285	 -28.38186
 149.78831	 -28.24836
 149.82339	 -28.11483
 149.85811	 -27.98127
 149.89244	 -27.84770
 149.92641	 -27.71410
 149.96000	 -27.58049
 149.99323	 -27.44685
 150.02608	 -27.31320
 150.05856	 -27.17953
 150.09067	 -27.04585
 150.12241	 -26.91214
 150.15378	 -26.77843
 150.18478	 -26.64470
 150.21542	 -26.51095
 150.24568	 -26.37720
 150.27559	 -26.24344
 150.30512	 -26.10966
 150.33429	 -25.97588
 150.36309	 -25.84209
 150.39153	 -25.70829
 150.41960	 -25.57449
 150.44732	 -25.44069
 150.47466	 -25.30688
 150.50165	 -25.17307
 150.52827	 -25.03926
 150.55453	 -24.90545
 150.58043	 -24.77165
 150.60597	 -24.63784
 150.63114	 -24.50404
 150.65596	 -24.37025
 150.68041	 -24.23647
 150.70450	 -24.10269
 150.72824	 -23.96892
 150.75161	 -23.83516
 150.77462	 -23.70141
 150.79727	 -23.56768
 150.81956	 -23.43396
 150.84149	 -23.30025
 150.86306	 -23.16656
 150.88427	 -23.03288
 150.90512	 -22.89923
 150.92561	 -22.76559
 150.94573	 -22.63197
 150.96550	 -22.49837
 150.98490	 -22.36480
 151.00395	 -22.23124
 151.02263	 -22.09771
 151.04096	 -21.96420
 151.05892	 -21.83072
 151.07652	 -21.69727
 151.09376	 -21.56384
 151.11064	 -21.43043
 151.12717	 -21.29706
 151.14333	 -21.16371
 151.15913	 -21.03039
 151.17457	 -20.89710
 151.18966	 -20.76385
 151.20438	 -20.63062
 151.21875	 -20.49743
 151.23276	 -20.36427
 151.24641	 -20.23114
 151.25971	 -20.09805
 151.27265	 -19.96499
 151.28524	 -19.83197
 151.29747	 -19.69899
 151.30934	 -19.56604
 151.32086	 -19.43314
 151.33203	 -19.30027
 151.34285	 -19.16744
 151.35331	 -19.03466
 151.36342	 -18.90191
 151.37319	 -18.76921
 151.38260	 -18.63656
 151.39166	 -18.50395
 151.40037	 -18.37138
 151.40874	 -18.23886
 151.41675	 -18.10640
 151.42442	 -17.97398
 151.43174	 -17.84161
 151.43871	 -17.70929
 151.44534	 -17.57703
 151.45162	 -17.44482
 151.45755	 -17.31266
 151.46314	 -17.18056
 151.46838	 -17.04852
 151.47328	 -16.91653
 151.47783	 -16.78461
 151.48203	 -16.65274
 151.48589	 -16.52094
 151.48941	 -16.38920
 151.49258	 -16.25752
 151.49540	 -16.12590
 151.49788	 -15.99436
 151.50001	 -15.86287
 151.50180	 -15.73146
 151.50325	 -15.60011
 151.50435	 -15.46883
 151.50510	 -15.33762
 151.50551	 -15.20649
 151.50557	 -15.07542
 151.50529	 -14.94442
 151.50466	 -14.81350
 151.50369	 -14.68265
 151.50238	 -14.55188
 151.50072	 -14.42118
 151.49871	 -14.29056
 151.49636	 -14.16001
 151.49367	 -14.02954
 151.49064	 -13.89914
 151.48726	 -13.76883
 151.48354	 -13.63859
 151.47948	 -13.50844
 151.47508	 -13.37836
 151.47034	 -13.24836
 151.46525	 -13.11845
 151.45983	 -12.98862
 151.45407	 -12.85887
 151.44797	 -12.72920
 151.44153	 -12.59962
 151.43476	 -12.47012
 151.42765	 -12.34071
 151.42020	 -12.21139
 151.41241	 -12.08215
 151.40430	 -11.95301
 151.39585	 -11.82395
 151.38706	 -11.69498
 151.37794	 -11.56610
 151.36849	 -11.43732
 151.35871	 -11.30863
 151.34860	 -11.18003
 151.33815	 -11.05153
 151.32738	 -10.92312
 151.31627	 -10.79481
 151.30484	 -10.66660
 151.29307	 -10.53849
 151.28098	 -10.41048
 151.26856	 -10.28257
 151.25581	 -10.15476
 151.24273	 -10.02705
 151.22932	 -9.89945
 151.21558	 -9.77196
 151.20152	 -9.64457
 151.18713	 -9.51729
 151.17241	 -9.39011
 151.15736	 -9.26305
 151.14199	 -9.13609
 151.12629	 -9.00925
 151.11026	 -8.88252
 151.09390	 -8.75590
 151.07722	 -8.62939
 151.06021	 -8.50300
 151.04287	 -8.37672
 151.02521	 -8.25056
 151.00722	 -8.12452
 150.98890	 -7.99859
 150.97025	 -7.87278
 150.95128	 -7.74709
 150.93199	 -7.62152
 150.91237	 -7.49607
 150.89242	 -7.37073
 150.87215	 -7.24552
 150.85155	 -7.12044
 150.83063	 -6.99547
 150.80939	 -6.87063
 150.78782	 -6.74591
 150.76593	 -6.62131
 150.74372	 -6.49684
 150.72119	 -6.37249
 150.69833	 -6.24828
 150.67516	 -6.12418
 150.65166	 -6.00022
 150.62785	 -5.87638
 150.60372	 -5.75267
 150.57927	 -5.62909
 150.55450	 -5.50564
 150.52942	 -5.38232
 150.50402	 -5.25914
 150.47830	 -5.13608
 150.45227	 -5.01316
 150.42593	 -4.89038
 150.39928	 -4.76773
 150.37231	 -4.64521
 150.34502	 -4.52283
 150.31743	 -4.40060
 150.28953	 -4.27849
 150.26131	 -4.15653
 150.23278	 -4.03471
 150.20395	 -3.91304
 150.17480	 -3.79150
 150.14534	 -3.67011
 150.11558	 -3.54886
 150.08550	 -3.42777
 150.05512	 -3.30681
 150.02443	 -3.18601
 149.99343	 -3.06535
 149.96212	 -2.94484
 149.93050	 -2.82449
 149.89858	 -2.70428
 149.86634	 -2.58423
 149.83380	 -2.46434
 149.80095	 -2.34459
 149.76780	 -2.22500
 149.73433	 -2.10557
 149.70056	 -1.98630
 149.66649	 -1.86718
 149.63210	 -1.74822
 149.59741	 -1.62942
 149.56241	 -1.51078
 149.52711	 -1.39230
 149.49150	 -1.27398
 149.45558	 -1.15582
 149.41936	 -1.03783
 149.38283	 -0.91999
 149.34600	 -0.80232
 149.30887	 -0.68482
 149.27143	 -0.56748
 149.23369	 -0.45030
 149.19564	 -0.33329
 149.15729	 -0.21645
 149.11865	 -0.09977
 149.07970	  0.01674
 149.04045	  0.13308
 149.00090	  0.24926
 148.96105	  0.36526
 148.92090	  0.48110
 148.88046	  0.59676
 148.83972	  0.71226
 148.79868	  0.82758
 148.75735	  0.94273
 148.71572	  1.05770
 148.67380	  1.17251
 148.63158	  1.28713
 148.58907	  1.40158
 148.54627	  1.51586
 148.50318	  1.62995
 148.45980	  1.74387
 148.41612	  1.85761
 148.37216	  1.97117
 148.32791	  2.08455
 148.28336	  2.19774
 148.23853	  2.31075
 148.19341	  2.42358
 148.14800	  2.53622
 148.10231	  2.64868
 148.05633	  2.76095
 148.01006	  2.87303
 147.96350	  2.98492
 147.91666	  3.09662
 147.86953	  3.20813
 147.82211	  3.31945
 147.77441	  3.43057
 147.72642	  3.54150
 147.67815	  3.65224
 147.62959	  3.76278
 147.58075	  3.87312
 147.53162	  3.98327
 147.48221	  4.09322
 147.43251	  4.20296
 147.38253	  4.31251
 147.33226	  4.42186
 147.28171	  4.53101
 147.23088	  4.63996
 147.17976	  4.74870
 147.12836	  4.85724
 147.07668	  4.96558
 147.02472	  5.07372
 146.97247	  5.18165
 146.91995	  5.28937
 146.86714	  5.39689
 146.81405	  5.50420
 146.76069	  5.61131
 146.70704	  5.71820
 146.65312	  5.82489
 146.59892	  5.93138
 146.54444	  6.03765
 146.48969	  6.14371
 146.43466	  6.24956
 146.37936	  6.35521
 146.32378	  6.46064
 146.26793	  6.56585
 146.21181	  6.67086
 146.15541	  6.77565
 146.09875	  6.88023
 146.04181	  6.98459
 145.98460	  7.08874
 145.92713	  7.19267
 145.86939	  7.29638
 145.81138	  7.39987
 145.75310	  7.50315
 145.69455	  7.60620
 145.63574	  7.70903
 145.57667	  7.81164
 145.51733	  7.91403
 145.45773	  8.01619
 145.39786	  8.11813
 145.33773	  8.21984
 145.27733	  8.32133
 145.21668	  8.42258
 145.15576	  8.52361
 145.09458	  8.62440
 145.03314	  8.72497
 144.97143	  8.82530
 144.90947	  8.92540
 144.84724	  9.02526
 144.78476	  9.12489
 144.72201	  9.22428
 144.65901	  9.32344
 144.59574	  9.42235
 144.53222	  9.52103
 144.46843	  9.61947
 144.40439	  9.71767
 144.34009	  9.81563
 144.27553	  9.91334
 144.21071	 10.01081
 144.14564	 10.10804
 144.08030	 10.20503
 144.01471	 10.30177
 143.94887	 10.39827
 143.88277	 10.49452
 143.81641	 10.59052
 143.74980	 10.68628
 143.68293	 10.78179
 143.61581	 10.87705
 143.54844	 10.97207
 143.48082	 11.06683
 143.41294	 11.16135
 143.34481	 11.25562
 143.27644	 11.34964
 143.20781	 11.44340
 143.13894	 11.53692
 143.06981	 11.63018
 143.00045	 11.72319
 142.93083	 11.81595
 142.86097	 11.90845
 142.79087	 12.00070
 142.72052	 12.09269
 142.64993	 12.18442
 142.57910	 12.27590
 142.50802	 12.36712
 142.43671	 12.45809
 142.36515	 12.54879
 142.29336	 12.63923
 142.22133	 12.72941
 142.14906	 12.81933
 142.07656	 12.90898
 142.00382	 12.99837
 141.93084	 13.08749
 141.85763	 13.17635
 141.78418	 13.26494
 141.71050	 13.35326
 141.63658	 13.44131
 141.56243	 13.52909
 141.48805	 13.61660
 141.41344	 13.70383
 141.33860	 13.79079
 141.26352	 13.87747
 141.18821	 13.96388
 141.11267	 14.05001
 141.03690	 14.13587
 140.96090	 14.22144
 140.88468	 14.30674
 140.80822	 14.39175
 140.73153	 14.47648
 140.65461	 14.56093
 140.57747	 14.64510
 140.50010	 14.72898
 140.42250	 14.81258
 140.34467	 14.89589
 140.26662	 14.97892
 140.18834	 15.06166
 140.10984	 15.14411
 140.03111	 15.22628
 139.95216	 15.30816
 139.87298	 15.38975
 139.79358	 15.47105
 139.71396	 15.55206
 139.63412	 15.63278
 139.55405	 15.71320
 139.47377	 15.79334
 139.39327	 15.87319
 139.31255	 15.95274
 139.23161	 16.03200
 139.15046	 16.11097
 139.06909	 16.18964
 138.98751	 16.26802
 138.90571	 16.34610
 138.82370	 16.42389
 138.74148	 16.50137
 138.65905	 16.57857
 138.57641	 16.65546
 138.49356	 16.73205
 138.41050	 16.80835
 138.32723	 16.88434
 138.24376	 16.96003
 138.16008	 17.03542
 138.07620	 17.11050
 137.99211	 17.18528
 137.90782	 17.25976
 137.82333	 17.33392
 137.73864	 17.40778
 137.65375	 17.48133
 137.56865	 17.55457
 137.48336	 17.62750
 137.39787	 17.70011
 137.31218	 17.77241
 137.22629	 17.84440
 137.14020	 17.91607
 137.05392	 17.98742
 136.96745	 18.05845
 136.88077	 18.12917
 136.79390	 18.19956
 136.70684	 18.26964
 136.61958	 18.33939
 136.53213	 18.40882
 136.44449	 18.47792
 136.35665	 18.54670
 136.26863	 18.61515
 136.18041	 18.68328
 136.09199	 18.75108
 136.00339	 18.81855
 135.91460	 18.88569
 135.82562	 18.95250
 135.73645	 19.01898
 135.64709	 19.08513
 135.55755	 19.15095
 135.46782	 19.21644
 135.37790	 19.28160
 135.28780	 19.34642
 135.19751	 19.41091
 135.10704	 19.47506
 135.01639	 19.53889
 134.92555	 19.60237
 134.83454	 19.66552
 134.74334	 19.72834
 134.65197	 19.79082
 134.56042	 19.85296
 134.46869	 19.91477
 134.37679	 19.97623
 134.28472	 20.03736
 134.19247	 20.09815
 134.10005	 20.15860
 134.00746	 20.21871
 133.91469	 20.27848
 133.82176	 20.33790
 133.72867	 20.39698
 133.63540	 20.45572
 133.54197	 20.51411
 133.44838	 20.57215
 133.35462	 20.62985
 133.26070	 20.68720
 133.16662	 20.74420
 133.07238	 20.80085
 132.97798	 20.85715
 132.88342	 20.91309
 132.78870	 20.96868
 132.69383	 21.02392
 132.59880	 21.07879
 132.50361	 21.13332
 132.40827	 21.18748
 132.31278	 21.24128
 132.21714	 21.29472
 132.12134	 21.34780
 132.02539	 21.40052
 131.92929	 21.45287
 131.83304	 21.50485
 131.73664	 21.55647
 131.64009	 21.60772
 131.54339	 21.65861
 131.44655	 21.70912
 131.34955	 21.75926
 131.25242	 21.80904
 131.15513	 21.85844
 131.05771	 21.90746
 130.96014	 21.95612
 130.86242	 22.00440
 130.76457	 22.05230
 130.66657	 22.09983
 130.56843	 22.14699
 130.47015	 22.19376
 130.37173	 22.24016
 130.27318	 22.28619
 130.17449	 22.33183
 130.07566	 22.37710
 129.97670	 22.42199
 129.87761	 22.46650
 129.77838	 22.51063
 129.67902	 22.55438
 129.57953	 22.59775
 129.47992	 22.64074
 129.38017	 22.68334
 129.28030	 22.72557
 129.18031	 22.76741
 129.08019	 22.80887
 128.97995	 22.84994
 128.87959	 22.89063
 128.77911	 22.93093
 128.67851	 22.97085
 128.57779	 23.01038
 128.47696	 23.04952
 128.37601	 23.08827
 128.27496	 23.12663
 128.17379	 23.16460
 128.07251	 23.20218
 127.97112	 23.23936
 127.86962	 23.27615
 127.76802	 23.31255
 127.66631	 23.34854
 127.56450	 23.38414
 127.46259	 23.41934
 127.36057	 23.45414
 127.25845	 23.48853
 127.15624	 23.52252
 127.05392	 23.55611
 126.95151	 23.58929
 126.84900	 23.62207
 126.74640	 23.65443
 126.64370	 23.68639
 126.54090	 23.71793
 126.43802	 23.74907
 126.33504	 23.77979
 126.23197	 23.81010
 126.12881	 23.83999
 126.02557	 23.86947
 125.92223	 23.89853
 125.81881	 23.92717
 125.71530	 23.95540
 125.61171	 23.98320
 125.50803	 24.01059
 125.40427	 24.03756
 125.30042	 24.06410
 125.19650	 24.09023
 125.09249	 24.11593
 124.98841	 24.14121
 124.88425	 24.16607
 124.78001	 24.19051
 124.67569	 24.21452
 124.57131	 24.23811
 124.46685	 24.26128
 124.36232	 24.28402
 124.25771	 24.30634
 124.15305	 24.32823
 124.04831	 24.34970
 123.94351	 24.37075
 123.83864	 24.39136
 123.73372	 24.41155
 123.62873	 24.43131
 123.52369	 24.45065
 123.41858	 24.46955
 123.31343	 24.48803
 123.20822	 24.50608
 123.10295	 24.52369
 122.99764	 24.54088
 122.89228	 24.55763
 122.78687	 24.57395
 122.68142	 24.58983
 122.57592	 24.60528
 122.47038	 24.62029
 122.36480	 24.63487
 122.25919	 24.64900
 122.15353	 24.66269
 122.04784	 24.67595
 121.94212	 24.68876
 121.83637	 24.70113
 121.73058	 24.71305
 121.62477	 24.72452
 121.51892	 24.73555
 121.41305	 24.74613
 121.30716	 24.75626
 121.20124	 24.76594
 121.09530	 24.77516
 120.98934	 24.78393
 120.88336	 24.79225
 120.77736	 24.80011
 120.67134	 24.80751
 120.56531	 24.81446
 120.45926	 24.82095
 120.35320	 24.82697
 120.24713	 24.83254
 120.14104	 24.83765
 120.03495	 24.84229
 119.92885	 24.84647
 119.82274	 24.85019
 119.71662	 24.85345
 119.61051	 24.85624
 119.50438	 24.85857
 119.39826	 24.86044
 119.29214	 24.86184
 119.18602	 24.86278
 119.07990	 24.86325
 118.97378	 24.86325
 118.86768	 24.86279
 118.76158	 24.86187
 118.65549	 24.86048
 118.54941	 24.85862
 118.44334	 24.85630
 118.33730	 24.85351
 118.23126	 24.85025
 118.12525	 24.84653
 118.01926	 24.84234
 117.91329	 24.83768
 117.80735	 24.83255
 117.70144	 24.82696
 117.59555	 24.82089
 117.48970	 24.81436
 117.38388	 24.80735
 117.27810	 24.79988
 117.17236	 24.79193
 117.06665	 24.78351
 116.96099	 24.77461
 116.85538	 24.76525
 116.74981	 24.75540
 116.64429	 24.74508
 116.53882	 24.73428
 116.43341	 24.72300
 116.32805	 24.71125
 116.22275	 24.69901
 116.11751	 24.68629
 116.01233	 24.67308
 115.90722	 24.65939
 115.80217	 24.64522
 115.69719	 24.63056
 115.59228	 24.61541
 115.48744	 24.59977
 115.38268	 24.58363
 115.27799	 24.56701
 115.17338	 24.54990
 115.06884	 24.53229
 114.96439	 24.51418
 114.86002	 24.49558
 114.75573	 24.47649
 114.65153	 24.45690
 114.54742	 24.43681
 114.44339	 24.41622
 114.33945	 24.39514
 114.23561	 24.37355
 114.13186	 24.35147
 114.02820	 24.32889
 113.92465	 24.30581
 113.82119	 24.28223
 113.71783	 24.25815
 113.61457	 24.23357
 113.51142	 24.20849
 113.40838	 24.18292
 113.30544	 24.15684
 113.20261	 24.13027
 113.09990	 24.10320
 112.99730	 24.07563
 112.89482	 24.04756
 112.79246	 24.01899
 112.69022	 23.98993
 112.58810	 23.96037
 112.48611	 23.93031
 112.38425	 23.89976
 112.28252	 23.86870
 112.18093	 23.83715
 112.07947	 23.80511
 111.97815	 23.77256
 111.87698	 23.73952
 111.77595	 23.70598
 111.67507	 23.67194
 111.57433	 23.63740
 111.47376	 23.60236
 111.37334	 23.56682
 111.27307	 23.53078
 111.17297	 23.49424
 111.07304	 23.45719
 110.97327	 23.41965
 110.87368	 23.38160
 110.77426	 23.34304
 110.67501	 23.30398
 110.57594	 23.26441
 110.47706	 23.22434
 110.37836	 23.18376
 110.27984	 23.14266
 110.18152	 23.10106
 110.08338	 23.05895
 109.98545	 23.01632
 109.88770	 22.97319
 109.79016	 22.92954
 109.69282	 22.88537
 109.59568	 22.84069
 109.49875	 22.79550
 109.40203	 22.74979
 109.30552	 22.70357
 109.20922	 22.65682
 109.11313	 22.60957
 109.01726	 22.56179
 108.92161	 22.51350
 108.82619	 22.46470
 108.73098	 22.41538
 108.63600	 22.36554
 108.54125	 22.31518
 108.44673	 22.26432
 108.35244	 22.21293
 108.25838	 22.16104
 108.16456	 22.10863
 108.07098	 22.05571
 107.97764	 22.00227
 107.88454	 21.94833
 107.79170	 21.89387
 107.69909	 21.83891
 107.60675	 21.78344
 107.51465	 21.72746
 107.42281	 21.67097
 107.33123	 21.61398
 107.23992	 21.55648
 107.14887	 21.49848
 107.05809	 21.43997
 106.96758	 21.38097
 106.87735	 21.32145
 106.78739	 21.26144
 106.69772	 21.20093
 106.60833	 21.13991
 106.51923	 21.07840
 106.43043	 21.01638
 106.34192	 20.95387
 106.25371	 20.89086
 106.16580	 20.82734
 106.07820	 20.76333
 105.99091	 20.69882
 105.90393	 20.63380
 105.81727	 20.56829
 105.73094	 20.50228
 105.64492	 20.43577
 105.55924	 20.36876
 105.47389	 20.30124
 105.38887	 20.23323
 105.30419	 20.16472
 105.21985	 20.09570
 105.13586	 20.02618
 105.05222	 19.95616
 104.96893	 19.88564
 104.88600	 19.81462
 104.80342	 19.74309
 104.72120	 19.67106
 104.63935	 19.59853
 104.55786	 19.52550
 104.47674	 19.45196
 104.39599	 19.37793
 104.31562	 19.30339
 104.23562	 19.22835
 104.15600	 19.15282
 104.07677	 19.07678
 103.99792	 19.00025
 103.91945	 18.92322
 103.84137	 18.84569
 103.76369	 18.76767
 103.68640	 18.68916
 103.60950	 18.61016
 103.53300	 18.53066
 103.45690	 18.45068
 103.38121	 18.37022
 103.30592	 18.28927
 103.23105	 18.20783
 103.15658	 18.12592
 103.08253	 18.04353
 103.00889	 17.96066
 102.93568	 17.87731
 102.86289	 17.79350
 102.79053	 17.70921
 102.71860	 17.62446
 102.64710	 17.53924
 102.57604	 17.45355
 102.50542	 17.36741
 102.43525	 17.28080
 102.36552	 17.19373
 102.29625	 17.10621
 102.22743	 17.01823
 102.15908	 16.92979
 102.09118	 16.84091
 102.02376	 16.75157
 101.95681	 16.66178
 101.89034	 16.57155
 101.82435	 16.48086
 101.75884	 16.38973
 101.69383	 16.29816
 101.62931	 16.20614
 101.56528	 16.11368
 101.50176	 16.02078
 101.43875	 15.92744
 101.37624	 15.83366
 101.31425	 15.73944
 101.25278	 15.64478
 101.19184	 15.54969
 101.13141	 15.45416
 101.07152	 15.35820
 101.01216	 15.26180
 100.95334	 15.16497
 100.89506	 15.06770
 100.83732	 14.97001
 100.78013	 14.87189
 100.72349	 14.77334
 100.66740	 14.67437
 100.61187	 14.57497
 100.55689	 14.47515
 100.50248	 14.37491
 100.44863	 14.27424
 100.39534	 14.17317
 100.34263	 14.07167
 100.29048	 13.96977
 100.23891	 13.86746
 100.18791	 13.76474
 100.13749	 13.66161
 100.08765	 13.55808
 100.03839	 13.45416
 99.98972	 13.34984
 99.94163	 13.24513
 99.89414	 13.14003
 99.84723	 13.03454
 99.80092	 12.92867
 99.75520	 12.82242
 99.71009	 12.71580
 99.66558	 12.60880
 99.62167	 12.50144
 99.57837	 12.39371
 99.53568	 12.28562
 99.49360	 12.17718
 99.45215	 12.06838
 99.41131	 11.95924
 99.37110	 11.84974
 99.33151	 11.73991
 99.29256	 11.62973
 99.25424	 11.51922
 99.21657	 11.40838
 99.17953	 11.29722
 99.14314	 11.18572
 99.10741	 11.07391
 99.07233	 10.96178
 99.03791	 10.84933
 99.00415	 10.73657
 98.97107	 10.62351
 98.93865	 10.51014
 98.90692	 10.39646
 98.87586	 10.28249
 98.84549	 10.16822
 98.81581	 10.05366
 98.78683	  9.93880
 98.75854	  9.82366
 98.73096	  9.70823
 98.70408	  9.59252
 98.67791	  9.47653
 98.65246	  9.36026
 98.62772	  9.24372
 98.60370	  9.12690
 98.58041	  9.00981
 98.55784	  8.89246
 98.53600	  8.77485
 98.51489	  8.65697
 98.49451	  8.53884
 98.47487	  8.42045
 98.45596	  8.30181
 98.43780	  8.18292
 98.42037	  8.06378
 98.40369	  7.94441
 98.38775	  7.82480
 98.37256	  7.70495
 98.35811	  7.58488
 98.34441	  7.46458
 98.33145	  7.34406
 98.31925	  7.22333
 98.30780	  7.10238
 98.29709	  6.98123
 98.28714	  6.85987
 98.27795	  6.73832
 98.26950	  6.61657
 98.26182	  6.49464
 98.25489	  6.37253
 98.24871	  6.25024
 98.24330	  6.12778
 98.23865	  6.00516
 98.23476	  5.88237
 98.23164	  5.75944
 98.22928	  5.63635
 98.22769	  5.51312
 98.22687	  5.38975
 98.22683	  5.26625
 98.22756	  5.14263
 98.22907	  5.01889
 98.23135	  4.89502
 98.23443	  4.77106
 98.23828	  4.64698
 98.24293	  4.52281
 98.24837	  4.39855
 98.25460	  4.27419
 98.26163	  4.14976
 98.26946	  4.02525
 98.27809	  3.90066
 98.28753	  3.77601
 98.29779	  3.65130
 98.30885	  3.52653
 98.32073	  3.40170
 98.33343	  3.27683
 98.34695	  3.15192
 98.36129	  3.02697
 98.37646	  2.90198
 98.39246	  2.77696
 98.40929	  2.65192
 98.42696	  2.52686
 98.44546	  2.40179
 98.46479	  2.27670
 98.48497	  2.15160
 98.50598	  2.02650
 98.52783	  1.90140
 98.55053	  1.77631
 98.57406	  1.65123
 98.59844	  1.52616
 98.62366	  1.40111
 98.64973	  1.27608
 98.67663	  1.15109
 98.70438	  1.02612
 98.73297	  0.90119
 98.76240	  0.77630
 98.79266	  0.65147
 98.82377	  0.52668
 98.85571	  0.40195
 98.88849	  0.27728
 98.92211	  0.15268
 98.95656	  0.02816
 98.99184	 -0.09629
 99.02795	 -0.22065
 99.06489	 -0.34492
 99.10266	 -0.46910
 99.14125	 -0.59317
 99.18067	 -0.71714
 99.22092	 -0.84099
 99.26198	 -0.96472
 99.30387	 -1.08832
 99.34658	 -1.21179
 99.39011	 -1.33512
 99.43445	 -1.45830
 99.47962	 -1.58133
 99.52560	 -1.70419
 99.57240	 -1.82689
 99.62001	 -1.94942
 99.66844	 -2.07177
 99.71769	 -2.19392
 99.76776	 -2.31589
 99.81863	 -2.43765
 99.87033	 -2.55921
 99.92284	 -2.68055
 99.97617	 -2.80168
 100.03032	 -2.92257
 100.08529	 -3.04323
 100.14107	 -3.16366
 100.19767	 -3.28383
 100.25509	 -3.40376
 100.31333	 -3.52342
 100.37240	 -3.64283
 100.43228	 -3.76196
 100.49298	 -3.88082
 100.55451	 -3.99939
 100.61685	 -4.11769
 100.68002	 -4.23569
 100.74401	 -4.35339
 100.80881	 -4.47079
 100.87444	 -4.58789
 100.94089	 -4.70468
 101.00815	 -4.82115
 101.07623	 -4.93731
 101.14513	 -5.05314
 101.21484	 -5.16864
 101.28535	 -5.28381
 101.35668	 -5.39865
 101.42881	 -5.51314
 101.50175	 -5.62729
 101.57548	 -5.74110
 101.65001	 -5.85455
 101.72534	 -5.96764
 101.80145	 -6.08038
 101.87835	 -6.19275
 101.95603	 -6.30475
 102.03449	 -6.41637
 102.11372	 -6.52762
 102.19373	 -6.63849
 102.27449	 -6.74897
 102.35602	 -6.85905
 102.43830	 -6.96875
 102.52134	 -7.07803
 102.60512	 -7.18692
 102.68964	 -7.29539
 102.77491	 -7.40344
 102.86090	 -7.51107
 102.94763	 -7.61827
 103.03509	 -7.72504
 103.12326	 -7.83137
 103.21216	 -7.93726
 103.30177	 -8.04269
 103.39209	 -8.14767
 103.48312	 -8.25219
 103.57486	 -8.35623
 103.66729	 -8.45981
 103.76043	 -8.56290
 103.85425	 -8.66551
 103.94878	 -8.76763
 104.04398	 -8.86925
 104.13988	 -8.97036
 104.23646	 -9.07097
 104.33372	 -9.17106
 104.43166	 -9.27063
 104.53027	 -9.36968
 104.62956	 -9.46819
 104.72952	 -9.56617
 104.83015	 -9.66360
 104.93144	 -9.76049
 105.03340	 -9.85683
 105.13602	 -9.95262
 105.23930	 -10.04784
 105.34324	 -10.14250
 105.44783	 -10.23659
 105.55307	 -10.33010
 105.65895	 -10.42304
 105.76549	 -10.51540
 105.87266	 -10.60718
 105.98047	 -10.69837
 106.08892	 -10.78897
 106.19799	 -10.87898
 106.30770	 -10.96840
 106.41803	 -11.05721
 106.52898	 -11.14543
 106.64054	 -11.23304
 106.75271	 -11.32005
 106.86549	 -11.40645
 106.97887	 -11.49225
 107.09284	 -11.57743
 107.20741	 -11.66200
 107.32256	 -11.74595
 107.43829	 -11.82929
 107.55459	 -11.91201
 107.67147	 -11.99411
 107.78890	 -12.07558
 107.90690	 -12.15643
 108.02544	 -12.23665
 108.14453	 -12.31625
 108.26416	 -12.39521
 108.38432	 -12.47354
 108.50501	 -12.55123
 108.62622	 -12.62829
 108.74795	 -12.70470
 108.87019	 -12.78047
 108.99293	 -12.85559
 109.11617	 -12.93007
 109.23990	 -13.00389
 109.36411	 -13.07705
 109.48881	 -13.14956
 109.61398	 -13.22140
 109.73962	 -13.29258
 109.86573	 -13.36309
 109.99230	 -13.43292
 110.11932	 -13.50209
 110.24679	 -13.57057
 110.37470	 -13.63837
 110.50306	 -13.70548
 110.63185	 -13.77190
 110.76107	 -13.83763
 110.89072	 -13.90267
 111.02079	 -13.96700
 111.15128	 -14.03063
 111.28218	 -14.09355
 111.41350	 -14.15577
 111.54522	 -14.21727
 111.67734	 -14.27805
 111.80986	 -14.33812
 111.94278	 -14.39747
 112.07608	 -14.45609
 112.20978	 -14.51399
 112.34385	 -14.57117
 112.47831	 -14.62761
 112.61314	 -14.68333
 112.74835	 -14.73831
 112.88392	 -14.79257
 113.01986	 -14.84609
 113.15615	 -14.89888
 113.29280	 -14.95094
 113.42981	 -15.00226
 113.56715	 -15.05285
 113.70484	 -15.10270
 113.84287	 -15.15183
 113.98123	 -15.20022
 114.11992	 -15.24788
 114.25893	 -15.29480
 114.39826	 -15.34100
 114.53789	 -15.38647
 114.67784	 -15.43121
 114.81808	 -15.47521
 114.95862	 -15.51849
 115.09946	 -15.56105
 115.24057	 -15.60287
[truncated: 301,921 more chars]
