# Supplementary material for: Discovery of the most compact 3+1-type quadruple star system TIC 120362137
Source: Nat Commun. 2026 Mar 3;17:1859. doi: 10.1038/s41467-026-69223-4 (PMC12957322; doi:10.1038/s41467-026-69223-4)
Supplement: Supplementary file 13 — Source Data [file 41467_2026_69223_MOESM13_ESM.zip › SDF_Fig5b_part4.txt]

# Figure 5b
#
#SDF_Fig5b_part4.txt
#
# The orbit of component B during one full revolution of component C (dark green curve) 
#
#x   X coordinate [in solar radius]
#y   Y coordinate [in solar radius]
 -159.88458	 169.14311
 -159.94070	 168.92237
 -159.99609	 168.70155
 -160.05076	 168.48066
 -160.10470	 168.25970
 -160.15791	 168.03867
 -160.21039	 167.81758
 -160.26214	 167.59641
 -160.31317	 167.37518
 -160.36347	 167.15389
 -160.41303	 166.93254
 -160.46187	 166.71113
 -160.50999	 166.48966
 -160.55737	 166.26814
 -160.60403	 166.04655
 -160.64997	 165.82492
 -160.69518	 165.60323
 -160.73966	 165.38150
 -160.78342	 165.15971
 -160.82645	 164.93788
 -160.86876	 164.71601
 -160.91035	 164.49409
 -160.95122	 164.27213
 -160.99137	 164.05013
 -161.03080	 163.82809
 -161.06951	 163.60602
 -161.10750	 163.38392
 -161.14477	 163.16179
 -161.18133	 162.93963
 -161.21717	 162.71744
 -161.25229	 162.49523
 -161.28670	 162.27299
 -161.32039	 162.05074
 -161.35337	 161.82847
 -161.38564	 161.60618
 -161.41719	 161.38389
 -161.44802	 161.16158
 -161.47815	 160.93926
 -161.50755	 160.71694
 -161.53625	 160.49462
 -161.56423	 160.27229
 -161.59150	 160.04997
 -161.61805	 159.82765
 -161.64388	 159.60533
 -161.66901	 159.38302
 -161.69341	 159.16072
 -161.71710	 158.93844
 -161.74008	 158.71616
 -161.76234	 158.49391
 -161.78388	 158.27167
 -161.80470	 158.04945
 -161.82480	 157.82725
 -161.84419	 157.60507
 -161.86286	 157.38292
 -161.88081	 157.16080
 -161.89804	 156.93870
 -161.91455	 156.71663
 -161.93034	 156.49460
 -161.94541	 156.27259
 -161.95976	 156.05062
 -161.97339	 155.82869
 -161.98630	 155.60679
 -161.99849	 155.38493
 -162.00996	 155.16312
 -162.02071	 154.94134
 -162.03075	 154.71961
 -162.04007	 154.49792
 -162.04867	 154.27627
 -162.05655	 154.05468
 -162.06372	 153.83313
 -162.07017	 153.61163
 -162.07591	 153.39019
 -162.08093	 153.16880
 -162.08524	 152.94746
 -162.08884	 152.72618
 -162.09173	 152.50496
 -162.09391	 152.28380
 -162.09538	 152.06271
 -162.09614	 151.84168
 -162.09619	 151.62071
 -162.09554	 151.39982
 -162.09418	 151.17899
 -162.09212	 150.95824
 -162.08935	 150.73757
 -162.08588	 150.51697
 -162.08170	 150.29645
 -162.07682	 150.07601
 -162.07124	 149.85566
 -162.06495	 149.63539
 -162.05797	 149.41522
 -162.05028	 149.19513
 -162.04189	 148.97513
 -162.03280	 148.75523
 -162.02300	 148.53543
 -162.01251	 148.31573
 -162.00131	 148.09613
 -161.98941	 147.87663
 -161.97681	 147.65724
 -161.96351	 147.43796
 -161.94950	 147.21879
 -161.93479	 146.99973
 -161.91938	 146.78078
 -161.90326	 146.56195
 -161.88644	 146.34324
 -161.86892	 146.12465
 -161.85069	 145.90618
 -161.83176	 145.68783
 -161.81212	 145.46961
 -161.79177	 145.25151
 -161.77073	 145.03354
 -161.74897	 144.81570
 -161.72651	 144.59800
 -161.70335	 144.38042
 -161.67948	 144.16298
 -161.65491	 143.94567
 -161.62963	 143.72850
 -161.60365	 143.51147
 -161.57697	 143.29458
 -161.54958	 143.07783
 -161.52149	 142.86122
 -161.49270	 142.64476
 -161.46321	 142.42844
 -161.43302	 142.21227
 -161.40213	 141.99625
 -161.37054	 141.78038
 -161.33825	 141.56466
 -161.30527	 141.34909
 -161.27159	 141.13368
 -161.23722	 140.91843
 -161.20215	 140.70333
 -161.16640	 140.48840
 -161.12994	 140.27362
 -161.09280	 140.05901
 -161.05497	 139.84457
 -161.01645	 139.63030
 -160.97724	 139.41620
 -160.93734	 139.20227
 -160.89676	 138.98851
 -160.85549	 138.77493
 -160.81353	 138.56153
 -160.77089	 138.34831
 -160.72757	 138.13527
 -160.68356	 137.92243
 -160.63886	 137.70976
 -160.59348	 137.49729
 -160.54742	 137.28501
 -160.50068	 137.07293
 -160.45325	 136.86104
 -160.40513	 136.64935
 -160.35634	 136.43787
 -160.30686	 136.22658
 -160.25669	 136.01551
 -160.20584	 135.80464
 -160.15431	 135.59398
 -160.10209	 135.38353
 -160.04919	 135.17330
 -159.99561	 134.96328
 -159.94134	 134.75348
 -159.88638	 134.54389
 -159.83074	 134.33454
 -159.77441	 134.12540
 -159.71740	 133.91648
 -159.65970	 133.70780
 -159.60131	 133.49934
 -159.54225	 133.29111
 -159.48249	 133.08311
 -159.42205	 132.87534
 -159.36093	 132.66781
 -159.29912	 132.46051
 -159.23663	 132.25345
 -159.17346	 132.04662
 -159.10960	 131.84003
 -159.04507	 131.63369
 -158.97985	 131.42758
 -158.91395	 131.22172
 -158.84738	 131.01611
 -158.78012	 130.81074
 -158.71219	 130.60562
 -158.64359	 130.40075
 -158.57430	 130.19613
 -158.50435	 129.99176
 -158.43372	 129.78765
 -158.36242	 129.58379
 -158.29046	 129.38019
 -158.21782	 129.17685
 -158.14451	 128.97377
 -158.07054	 128.77096
 -157.99590	 128.56841
 -157.92059	 128.36613
 -157.84462	 128.16412
 -157.76799	 127.96239
 -157.69069	 127.76093
 -157.61274	 127.55974
 -157.53412	 127.35883
 -157.45484	 127.15821
 -157.37490	 126.95787
 -157.29430	 126.75781
 -157.21303	 126.55804
 -157.13112	 126.35857
 -157.04854	 126.15938
 -156.96530	 125.96049
 -156.88140	 125.76190
 -156.79685	 125.56361
 -156.71163	 125.36562
 -156.62576	 125.16794
 -156.53923	 124.97056
 -156.45204	 124.77349
 -156.36419	 124.57673
 -156.27569	 124.38028
 -156.18652	 124.18415
 -156.09670	 123.98833
 -156.00621	 123.79284
 -155.91507	 123.59766
 -155.82327	 123.40280
 -155.73081	 123.20827
 -155.63769	 123.01407
 -155.54392	 122.82019
 -155.44948	 122.62664
 -155.35439	 122.43342
 -155.25864	 122.24053
 -155.16224	 122.04798
 -155.06518	 121.85576
 -154.96746	 121.66388
 -154.86909	 121.47233
 -154.77007	 121.28113
 -154.67039	 121.09026
 -154.57006	 120.89974
 -154.46908	 120.70956
 -154.36745	 120.51972
 -154.26518	 120.33023
 -154.16225	 120.14109
 -154.05868	 119.95230
 -153.95446	 119.76386
 -153.84960	 119.57577
 -153.74409	 119.38804
 -153.63795	 119.20066
 -153.53116	 119.01364
 -153.42374	 118.82699
 -153.31567	 118.64069
 -153.20698	 118.45476
 -153.09764	 118.26919
 -152.98767	 118.08400
 -152.87707	 117.89917
 -152.76583	 117.71472
 -152.65396	 117.53064
 -152.54147	 117.34694
 -152.42834	 117.16362
 -152.31458	 116.98068
 -152.20020	 116.79813
 -152.08519	 116.61596
 -151.96955	 116.43418
 -151.85328	 116.25280
 -151.73639	 116.07181
 -151.61887	 115.89121
 -151.50072	 115.71102
 -151.38195	 115.53123
 -151.26256	 115.35184
 -151.14254	 115.17286
 -151.02190	 114.99429
 -150.90063	 114.81613
 -150.77873	 114.63838
 -150.65621	 114.46105
 -150.53307	 114.28414
 -150.40930	 114.10765
 -150.28491	 113.93158
 -150.15990	 113.75593
 -150.03426	 113.58071
 -149.90800	 113.40592
 -149.78111	 113.23156
 -149.65360	 113.05763
 -149.52548	 112.88413
 -149.39672	 112.71106
 -149.26735	 112.53844
 -149.13736	 112.36625
 -149.00674	 112.19450
 -148.87551	 112.02318
 -148.74366	 111.85232
 -148.61120	 111.68189
 -148.47811	 111.51191
 -148.34442	 111.34238
 -148.21011	 111.17329
 -148.07519	 111.00466
 -147.93965	 110.83647
 -147.80351	 110.66874
 -147.66676	 110.50146
 -147.52940	 110.33464
 -147.39144	 110.16827
 -147.25287	 110.00236
 -147.11371	 109.83692
 -146.97394	 109.67194
 -146.83357	 109.50742
 -146.69260	 109.34337
 -146.55104	 109.17979
 -146.40889	 109.01668
 -146.26614	 108.85404
 -146.12279	 108.69188
 -145.97886	 108.53020
 -145.83434	 108.36900
 -145.68923	 108.20828
 -145.54353	 108.04805
 -145.39724	 107.88830
 -145.25037	 107.72905
 -145.10292	 107.57029
 -144.95488	 107.41202
 -144.80626	 107.25426
 -144.65705	 107.09699
 -144.50726	 106.94023
 -144.35689	 106.78398
 -144.20595	 106.62823
 -144.05442	 106.47300
 -143.90231	 106.31828
 -143.74962	 106.16408
 -143.59635	 106.01040
 -143.44251	 105.85724
 -143.28808	 105.70460
 -143.13308	 105.55249
 -142.97750	 105.40091
 -142.82134	 105.24986
 -142.66461	 105.09935
 -142.50730	 104.94937
 -142.34941	 104.79992
 -142.19095	 104.65102
 -142.03192	 104.50265
 -141.87231	 104.35483
 -141.71213	 104.20755
 -141.55138	 104.06082
 -141.39006	 103.91464
 -141.22816	 103.76900
 -141.06570	 103.62392
 -140.90267	 103.47939
 -140.73907	 103.33541
 -140.57491	 103.19199
 -140.41019	 103.04913
 -140.24490	 102.90682
 -140.07905	 102.76508
 -139.91264	 102.62389
 -139.74568	 102.48327
 -139.57816	 102.34322
 -139.41008	 102.20373
 -139.24145	 102.06480
 -139.07228	 101.92645
 -138.90255	 101.78868
 -138.73228	 101.65147
 -138.56146	 101.51484
 -138.39010	 101.37879
 -138.21819	 101.24333
 -138.04575	 101.10844
 -137.87277	 100.97414
 -137.69925	 100.84043
 -137.52520	 100.70730
 -137.35061	 100.57477
 -137.17550	 100.44284
 -136.99985	 100.31150
 -136.82367	 100.18076
 -136.64697	 100.05063
 -136.46974	 99.92110
 -136.29198	 99.79219
 -136.11370	 99.66388
 -135.93490	 99.53619
 -135.75558	 99.40912
 -135.57573	 99.28267
 -135.39537	 99.15684
 -135.21448	 99.03164
 -135.03308	 98.90707
 -134.85116	 98.78313
 -134.66872	 98.65983
 -134.48577	 98.53717
 -134.30230	 98.41514
 -134.11832	 98.29376
 -133.93382	 98.17303
 -133.74881	 98.05294
 -133.56328	 97.93351
 -133.37725	 97.81472
 -133.19070	 97.69659
 -133.00364	 97.57912
 -132.81608	 97.46231
 -132.62800	 97.34615
 -132.43942	 97.23066
 -132.25033	 97.11584
 -132.06074	 97.00168
 -131.87065	 96.88819
 -131.68005	 96.77536
 -131.48895	 96.66321
 -131.29735	 96.55173
 -131.10526	 96.44093
 -130.91267	 96.33080
 -130.71959	 96.22134
 -130.52602	 96.11257
 -130.33195	 96.00448
 -130.13740	 95.89706
 -129.94237	 95.79033
 -129.74685	 95.68429
 -129.55085	 95.57893
 -129.35437	 95.47426
 -129.15741	 95.37028
 -128.95999	 95.26700
 -128.76208	 95.16441
 -128.56372	 95.06251
 -128.36488	 94.96132
 -128.16558	 94.86083
 -127.96581	 94.76104
 -127.76559	 94.66195
 -127.56490	 94.56358
 -127.36376	 94.46592
 -127.16217	 94.36897
 -126.96012	 94.27275
 -126.75763	 94.17724
 -126.55468	 94.08245
 -126.35129	 93.98840
 -126.14745	 93.89507
 -125.94318	 93.80248
 -125.73846	 93.71062
 -125.53329	 93.61950
 -125.32770	 93.52912
 -125.12166	 93.43949
 -124.91519	 93.35061
 -124.70828	 93.26248
 -124.50094	 93.17511
 -124.29317	 93.08849
 -124.08497	 93.00263
 -123.87634	 92.91754
 -123.66728	 92.83322
 -123.45779	 92.74966
 -123.24788	 92.66688
 -123.03755	 92.58487
 -122.82679	 92.50363
 -122.61561	 92.42318
 -122.40401	 92.34351
 -122.19199	 92.26462
 -121.97955	 92.18652
 -121.76670	 92.10920
 -121.55343	 92.03268
 -121.33975	 91.95694
 -121.12566	 91.88200
 -120.91116	 91.80785
 -120.69626	 91.73450
 -120.48095	 91.66195
 -120.26523	 91.59019
 -120.04912	 91.51924
 -119.83261	 91.44909
 -119.61570	 91.37975
 -119.39840	 91.31120
 -119.18071	 91.24347
 -118.96264	 91.17655
 -118.74418	 91.11043
 -118.52533	 91.04513
 -118.30611	 90.98064
 -118.08651	 90.91697
 -117.86654	 90.85412
 -117.64619	 90.79208
 -117.42548	 90.73087
 -117.20441	 90.67048
 -116.98297	 90.61092
 -116.76117	 90.55219
 -116.53902	 90.49429
 -116.31651	 90.43723
 -116.09366	 90.38100
 -115.87046	 90.32562
 -115.64691	 90.27107
 -115.42302	 90.21738
 -115.19880	 90.16453
 -114.97424	 90.11254
 -114.74934	 90.06140
 -114.52411	 90.01112
 -114.29856	 89.96171
 -114.07267	 89.91316
 -113.84647	 89.86548
 -113.61994	 89.81868
 -113.39309	 89.77275
 -113.16593	 89.72770
 -112.93845	 89.68354
 -112.71065	 89.64026
 -112.48255	 89.59788
 -112.25413	 89.55639
 -112.02541	 89.51579
 -111.79638	 89.47609
 -111.56705	 89.43730
 -111.33741	 89.39941
 -111.10748	 89.36243
 -110.87725	 89.32636
 -110.64672	 89.29121
 -110.41590	 89.25697
 -110.18478	 89.22364
 -109.95338	 89.19124
 -109.72169	 89.15975
 -109.48971	 89.12919
 -109.25745	 89.09955
 -109.02491	 89.07084
 -108.79209	 89.04306
 -108.55900	 89.01621
 -108.32563	 88.99028
 -108.09200	 88.96529
 -107.85810	 88.94123
 -107.62393	 88.91811
 -107.38951	 88.89592
 -107.15483	 88.87467
 -106.91990	 88.85436
 -106.68471	 88.83498
 -106.44928	 88.81655
 -106.21361	 88.79906
 -105.97770	 88.78252
 -105.74156	 88.76692
 -105.50518	 88.75227
 -105.26858	 88.73857
 -105.03175	 88.72583
 -104.79470	 88.71403
 -104.55744	 88.70320
 -104.31997	 88.69332
 -104.08229	 88.68441
 -103.84441	 88.67646
 -103.60633	 88.66947
 -103.36805	 88.66346
 -103.12958	 88.65842
 -102.89092	 88.65436
 -102.65208	 88.65128
 -102.41306	 88.64919
 -102.17386	 88.64808
 -101.93449	 88.64796
 -101.69495	 88.64883
 -101.45524	 88.65070
 -101.21537	 88.65358
 -100.97534	 88.65745
 -100.73515	 88.66234
 -100.49481	 88.66824
 -100.25432	 88.67515
 -100.01368	 88.68308
 -99.77289	 88.69203
 -99.53197	 88.70201
 -99.29091	 88.71301
 -99.04971	 88.72505
 -98.80838	 88.73812
 -98.56692	 88.75222
 -98.32533	 88.76737
 -98.08362	 88.78355
 -97.84178	 88.80078
 -97.59983	 88.81906
 -97.35777	 88.83838
 -97.11559	 88.85875
 -96.87331	 88.88018
 -96.63092	 88.90265
 -96.38842	 88.92618
 -96.14583	 88.95076
 -95.90314	 88.97640
 -95.66037	 89.00310
 -95.41750	 89.03086
 -95.17455	 89.05967
 -94.93152	 89.08955
 -94.68842	 89.12049
 -94.44524	 89.15249
 -94.20199	 89.18555
 -93.95869	 89.21967
 -93.71532	 89.25486
 -93.47190	 89.29112
 -93.22844	 89.32844
 -92.98492	 89.36684
 -92.74137	 89.40630
 -92.49779	 89.44683
 -92.25418	 89.48843
 -92.01054	 89.53111
 -91.76688	 89.57487
 -91.52321	 89.61970
 -91.27954	 89.66561
 -91.03586	 89.71261
 -90.79218	 89.76068
 -90.54851	 89.80985
 -90.30486	 89.86011
 -90.06122	 89.91145
 -89.81761	 89.96390
 -89.57402	 90.01744
 -89.33047	 90.07208
 -89.08697	 90.12783
 -88.84350	 90.18468
 -88.60009	 90.24265
 -88.35673	 90.30173
 -88.11343	 90.36193
 -87.87019	 90.42325
 -87.62703	 90.48569
 -87.38393	 90.54927
 -87.14092	 90.61397
 -86.89799	 90.67981
 -86.65515	 90.74679
 -86.41239	 90.81491
 -86.16974	 90.88417
 -85.92718	 90.95458
 -85.68473	 91.02614
 -85.44238	 91.09885
 -85.20015	 91.17272
 -84.95804	 91.24774
 -84.71604	 91.32392
 -84.47417	 91.40125
 -84.23243	 91.47975
 -83.99082	 91.55941
 -83.74935	 91.64023
 -83.50802	 91.72222
 -83.26683	 91.80537
 -83.02579	 91.88969
 -82.78491	 91.97517
 -82.54419	 92.06181
 -82.30363	 92.14962
 -82.06324	 92.23860
 -81.82302	 92.32874
 -81.58298	 92.42005
 -81.34313	 92.51252
 -81.10346	 92.60615
 -80.86400	 92.70095
 -80.62473	 92.79691
 -80.38567	 92.89404
 -80.14682	 92.99233
 -79.90819	 93.09178
 -79.66979	 93.19240
 -79.43162	 93.29419
 -79.19369	 93.39713
 -78.95601	 93.50125
 -78.71857	 93.60653
 -78.48140	 93.71297
 -78.24449	 93.82059
 -78.00786	 93.92937
 -77.77151	 94.03933
 -77.53544	 94.15045
 -77.29967	 94.26275
 -77.06420	 94.37623
 -76.82903	 94.49088
 -76.59419	 94.60671
 -76.35966	 94.72373
 -76.12547	 94.84193
 -75.89161	 94.96131
 -75.65810	 95.08188
 -75.42493	 95.20365
 -75.19212	 95.32661
 -74.95968	 95.45076
 -74.72760	 95.57612
 -74.49591	 95.70268
 -74.26459	 95.83044
 -74.03366	 95.95940
 -73.80313	 96.08958
 -73.57300	 96.22096
 -73.34328	 96.35356
 -73.11397	 96.48737
 -72.88507	 96.62239
 -72.65660	 96.75864
 -72.42856	 96.89610
 -72.20096	 97.03478
 -71.97379	 97.17468
 -71.74707	 97.31580
 -71.52081	 97.45814
 -71.29499	 97.60170
 -71.06964	 97.74648
 -70.84476	 97.89248
 -70.62035	 98.03970
 -70.39642	 98.18814
 -70.17297	 98.33779
 -69.95001	 98.48866
 -69.72755	 98.64075
 -69.50558	 98.79404
 -69.28413	 98.94855
 -69.06318	 99.10426
 -68.84276	 99.26119
 -68.62286	 99.41931
 -68.40349	 99.57864
 -68.18467	 99.73917
 -67.96639	 99.90090
 -67.74866	 100.06383
 -67.53149	 100.22795
 -67.31490	 100.39326
 -67.09887	 100.55976
 -66.88343	 100.72745
 -66.66859	 100.89633
 -66.45434	 101.06639
 -66.24070	 101.23764
 -66.02768	 101.41007
 -65.81528	 101.58368
 -65.60351	 101.75847
 -65.39239	 101.93445
 -65.18192	 102.11160
 -64.97211	 102.28993
 -64.76297	 102.46944
 -64.55451	 102.65012
 -64.34674	 102.83198
 -64.13966	 103.01503
 -63.93329	 103.19925
 -63.72763	 103.38465
 -63.52270	 103.57123
 -63.31850	 103.75899
 -63.11504	 103.94793
 -62.91233	 104.13805
 -62.71037	 104.32935
 -62.50919	 104.52183
 -62.30878	 104.71550
 -62.10915	 104.91035
 -61.91031	 105.10639
 -61.71227	 105.30361
 -61.51503	 105.50201
 -61.31861	 105.70160
 -61.12301	 105.90237
 -60.92823	 106.10432
 -60.73428	 106.30745
 -60.54118	 106.51177
 -60.34892	 106.71727
 -60.15751	 106.92394
 -59.96696	 107.13179
 -59.77728	 107.34081
 -59.58846	 107.55101
 -59.40052	 107.76237
 -59.21347	 107.97489
 -59.02729	 108.18858
 -58.84202	 108.40342
 -58.65764	 108.61942
 -58.47417	 108.83657
 -58.29161	 109.05486
 -58.10996	 109.27428
 -57.92924	 109.49485
 -57.74946	 109.71654
 -57.57061	 109.93936
 -57.39270	 110.16329
 -57.21575	 110.38834
 -57.03975	 110.61450
 -56.86472	 110.84176
 -56.69067	 111.07012
 -56.51760	 111.29957
 -56.34552	 111.53010
 -56.17444	 111.76172
 -56.00437	 111.99441
 -55.83531	 112.22818
 -55.66728	 112.46301
 -55.50029	 112.69891
 -55.33434	 112.93586
 -55.16944	 113.17386
 -55.00561	 113.41291
 -54.84286	 113.65301
 -54.68119	 113.89415
 -54.52061	 114.13632
 -54.36114	 114.37953
 -54.20278	 114.62377
 -54.04554	 114.86903
 -53.88944	 115.11531
 -53.73449	 115.36262
 -53.58069	 115.61094
 -53.42805	 115.86028
 -53.27659	 116.11062
 -53.12631	 116.36198
 -52.97722	 116.61434
 -52.82934	 116.86770
 -52.68266	 117.12206
 -52.53721	 117.37741
 -52.39298	 117.63376
 -52.24999	 117.89110
 -52.10825	 118.14943
 -51.96776	 118.40874
 -51.82852	 118.66903
 -51.69056	 118.93029
 -51.55386	 119.19253
 -51.41845	 119.45573
 -51.28432	 119.71990
 -51.15148	 119.98502
 -51.01994	 120.25109
 -50.88971	 120.51811
 -50.76078	 120.78607
 -50.63317	 121.05497
 -50.50687	 121.32480
 -50.38190	 121.59554
 -50.25826	 121.86720
 -50.13596	 122.13977
 -50.01499	 122.41324
 -49.89537	 122.68760
 -49.77709	 122.96284
 -49.66017	 123.23896
 -49.54461	 123.51595
 -49.43041	 123.79379
 -49.31758	 124.07248
 -49.20613	 124.35201
 -49.09606	 124.63237
 -48.98737	 124.91356
 -48.88007	 125.19555
 -48.77417	 125.47835
 -48.66968	 125.76194
 -48.56660	 126.04631
 -48.46493	 126.33146
 -48.36469	 126.61737
 -48.26589	 126.90404
 -48.16852	 127.19145
 -48.07261	 127.47959
 -47.97815	 127.76847
 -47.88515	 128.05806
 -47.79363	 128.34835
 -47.70359	 128.63935
 -47.61505	 128.93104
 -47.52800	 129.22341
 -47.44246	 129.51645
 -47.35844	 129.81016
 -47.27595	 130.10452
 -47.19499	 130.39953
 -47.11559	 130.69519
 -47.03773	 130.99148
 -46.96144	 131.28839
 -46.88672	 131.58592
 -46.81359	 131.88407
 -46.74204	 132.18281
 -46.67210	 132.48216
 -46.60375	 132.78209
 -46.53703	 133.08261
 -46.47192	 133.38370
 -46.40844	 133.68536
 -46.34659	 133.98759
 -46.28638	 134.29037
 -46.22782	 134.59369
 -46.17091	 134.89756
 -46.11565	 135.20196
 -46.06205	 135.50689
 -46.01011	 135.81233
 -45.95984	 136.11828
 -45.91124	 136.42474
 -45.86431	 136.73168
 -45.81905	 137.03911
 -45.77546	 137.34701
 -45.73355	 137.65538
 -45.69332	 137.96420
 -45.65477	 138.27347
 -45.61789	 138.58317
 -45.58270	 138.89329
 -45.54919	 139.20383
 -45.51736	 139.51477
 -45.48721	 139.82609
 -45.45875	 140.13780
 -45.43197	 140.44987
 -45.40688	 140.76229
 -45.38347	 141.07506
 -45.36175	 141.38815
 -45.34172	 141.70156
 -45.32339	 142.01527
 -45.30674	 142.32927
 -45.29179	 142.64355
 -45.27854	 142.95809
 -45.26699	 143.27288
 -45.25715	 143.58791
 -45.24901	 143.90317
 -45.24258	 144.21863
 -45.23786	 144.53430
 -45.23487	 144.85015
 -45.23360	 145.16617
 -45.23405	 145.48235
 -45.23623	 145.79868
 -45.24016	 146.11514
 -45.24582	 146.43173
 -45.25322	 146.74842
 -45.26238	 147.06521
 -45.27330	 147.38209
 -45.28597	 147.69905
 -45.30041	 148.01606
 -45.31662	 148.33313
 -45.33461	 148.65024
 -45.35437	 148.96738
 -45.37592	 149.28454
 -45.39926	 149.60171
 -45.42439	 149.91887
 -45.45131	 150.23603
 -45.48003	 150.55316
 -45.51056	 150.87026
 -45.54288	 151.18732
 -45.57701	 151.50432
 -45.61295	 151.82127
 -45.65069	 152.13814
 -45.69025	 152.45494
 -45.73161	 152.77165
 -45.77478	 153.08825
 -45.81975	 153.40475
 -45.86653	 153.72113
 -45.91512	 154.03739
 -45.96550	 154.35350
 -46.01769	 154.66947
 -46.07167	 154.98528
 -46.12744	 155.30092
 -46.18500	 155.61639
 -46.24434	 155.93167
 -46.30547	 156.24675
 -46.36837	 156.56162
 -46.43305	 156.87627
 -46.49948	 157.19069
 -46.56769	 157.50486
 -46.63764	 157.81878
 -46.70935	 158.13243
 -46.78281	 158.44581
 -46.85801	 158.75889
 -46.93494	 159.07168
 -47.01361	 159.38414
 -47.09400	 159.69628
 -47.17611	 160.00807
 -47.25995	 160.31951
 -47.34550	 160.63059
 -47.43276	 160.94128
 -47.52172	 161.25158
 -47.61239	 161.56146
 -47.70476	 161.87093
 -47.79883	 162.17997
 -47.89459	 162.48855
 -47.99204	 162.79667
 -48.09118	 163.10432
 -48.19201	 163.41148
 -48.29453	 163.71813
 -48.39873	 164.02427
 -48.50461	 164.32989
 -48.61218	 164.63496
 -48.72143	 164.93947
 -48.83235	 165.24342
 -48.94496	 165.54679
 -49.05925	 165.84957
 -49.17521	 166.15174
 -49.29285	 166.45330
 -49.41216	 166.75424
 -49.53315	 167.05453
 -49.65581	 167.35418
 -49.78014	 167.65318
 -49.90614	 167.95150
 -50.03381	 168.24915
 -50.16314	 168.54611
 -50.29414	 168.84238
 -50.42679	 169.13795
 -50.56110	 169.43280
 -50.69705	 169.72693
 -50.83465	 170.02033
 -50.97390	 170.31300
 -51.11477	 170.60493
 -51.25728	 170.89610
 -51.40140	 171.18652
 -51.54714	 171.47617
 -51.69449	 171.76505
 -51.84344	 172.05315
 -51.99398	 172.34046
 -52.14610	 172.62698
 -52.29979	 172.91270
 -52.45505	 173.19761
 -52.61186	 173.48170
 -52.77021	 173.76497
 -52.93011	 174.04741
 -53.09152	 174.32901
 -53.25446	 174.60976
 -53.41890	 174.88965
 -53.58483	 175.16868
 -53.75225	 175.44684
 -53.92114	 175.72412
 -54.09151	 176.00050
 -54.26332	 176.27598
 -54.43659	 176.55056
 -54.61129	 176.82421
 -54.78742	 177.09694
 -54.96497	 177.36872
 -55.14393	 177.63956
 -55.32429	 177.90943
 -55.50605	 178.17834
 -55.68920	 178.44627
 -55.87372	 178.71321
 -56.05962	 178.97914
 -56.24688	 179.24407
 -56.43549	 179.50798
 -56.62546	 179.77085
 -56.81677	 180.03269
 -57.00942	 180.29347
 -57.20341	 180.55320
 -57.39871	 180.81185
 -57.59534	 181.06943
 -57.79328	 181.32591
 -57.99253	 181.58130
 -58.19308	 181.83559
 -58.39493	 182.08875
 -58.59807	 182.34080
 -58.80249	 182.59172
 -59.00820	 182.84149
 -59.21518	 183.09013
 -59.42342	 183.33761
 -59.63293	 183.58394
 -59.84369	 183.82910
 -60.05570	 184.07309
 -60.26896	 184.31591
 -60.48344	 184.55754
 -60.69916	 184.79800
 -60.91609	 185.03726
 -61.13424	 185.27534
 -61.35359	 185.51221
 -61.57414	 185.74789
 -61.79587	 185.98236
 -62.01878	 186.21563
 -62.24286	 186.44769
 -62.46809	 186.67854
 -62.69448	 186.90817
 -62.92200	 187.13658
 -63.15065	 187.36378
 -63.38042	 187.58975
 -63.61130	 187.81450
 -63.84327	 188.03802
 -64.07633	 188.26030
 -64.31046	 188.48136
 -64.54565	 188.70118
 -64.78189	 188.91976
 -65.01918	 189.13710
 -65.25749	 189.35320
 -65.49681	 189.56805
 -65.73714	 189.78164
 -65.97847	 189.99398
 -66.22078	 190.20506
 -66.46406	 190.41487
 -66.70830	 190.62342
 -66.95349	 190.83069
 -67.19961	 191.03669
 -67.44667	 191.24141
 -67.69464	 191.44483
 -67.94352	 191.64697
 -68.19330	 191.84780
 -68.44397	 192.04734
 -68.69552	 192.24556
 -68.94794	 192.44247
 -69.20121	 192.63806
 -69.45534	 192.83233
 -69.71032	 193.02526
 -69.96612	 193.21686
 -70.22276	 193.40712
 -70.48022	 193.59604
 -70.73848	 193.78360
 -70.99755	 193.96980
 -71.25742	 194.15464
 -71.51808	 194.33812
 -71.77952	 194.52023
 -72.04173	 194.70097
 -72.30472	 194.88033
 -72.56846	 195.05831
 -72.83296	 195.23490
 -73.09821	 195.41012
 -73.36420	 195.58394
 -73.63092	 195.75638
 -73.89836	 195.92743
 -74.16653	 196.09709
 -74.43541	 196.26535
 -74.70499	 196.43223
 -74.97527	 196.59771
 -75.24624	 196.76181
 -75.51788	 196.92451
 -75.79020	 197.08582
 -76.06318	 197.24575
 -76.33681	 197.40429
 -76.61109	 197.56144
 -76.88601	 197.71721
 -77.16155	 197.87160
 -77.43771	 198.02461
 -77.71448	 198.17624
 -77.99184	 198.32650
 -78.26979	 198.47537
 -78.54832	 198.62288
 -78.82742	 198.76901
 -79.10707	 198.91377
 -79.38727	 199.05716
 -79.66801	 199.19919
 -79.94928	 199.33984
 -80.23106	 199.47913
 -80.51334	 199.61705
 -80.79612	 199.75360
 -81.07939	 199.88879
 -81.36313	 200.02261
 -81.64734	 200.15507
 -81.93201	 200.28615
 -82.21712	 200.41587
 -82.50266	 200.54422
 -82.78864	 200.67120
 -83.07503	 200.79681
 -83.36184	 200.92105
 -83.64904	 201.04391
 -83.93664	 201.16540
 -84.22462	 201.28551
 -84.51297	 201.40424
 -84.80169	 201.52160
 -85.09078	 201.63757
 -85.38021	 201.75216
 -85.66999	 201.86537
 -85.96011	 201.97719
 -86.25055	 202.08763
 -86.54132	 202.19667
 -86.83241	 202.30433
 -87.12380	 202.41060
 -87.41550	 202.51549
 -87.70749	 202.61898
 -87.99978	 202.72108
 -88.29235	 202.82179
 -88.58520	 202.92111
 -88.87832	 203.01905
 -89.17170	 203.11559
 -89.46535	 203.21075
 -89.75925	 203.30453
 -90.05339	 203.39693
 -90.34778	 203.48794
 -90.64240	 203.57758
 -90.93725	 203.66584
 -91.23232	 203.75273
 -91.52761	 203.83825
 -91.82311	 203.92240
 -92.11881	 204.00519
 -92.41471	 204.08663
 -92.71080	 204.16670
 -93.00707	 204.24543
 -93.30351	 204.32281
 -93.60013	 204.39884
 -93.89690	 204.47354
 -94.19383	 204.54690
 -94.49091	 204.61893
 -94.78812	 204.68963
 -95.08547	 204.75901
 -95.38293	 204.82706
 -95.68052	 204.89380
 -95.97821	 204.95923
 -96.27601	 205.02334
 -96.57389	 205.08615
 -96.87187	 205.14766
 -97.16991	 205.20786
 -97.46803	 205.26676
 -97.76621	 205.32437
 -98.06444	 205.38069
 -98.36272	 205.43571
 -98.66104	 205.48944
 -98.95939	 205.54188
 -99.25776	 205.59304
 -99.55615	 205.64291
 -99.85455	 205.69150
 -100.15295	 205.73880
 -100.45135	 205.78482
 -100.74973	 205.82956
 -101.04810	 205.87301
 -101.34645	 205.91519
 -101.64476	 205.95609
 -101.94304	 205.99570
 -102.24127	 206.03404
 -102.53946	 206.07111
 -102.83759	 206.10689
 -103.13566	 206.14140
 -103.43367	 206.17464
 -103.73162	 206.20661
 -104.02948	 206.23730
 -104.32727	 206.26672
 -104.62498	 206.29488
 -104.92260	 206.32177
 -105.22013	 206.34740
 -105.51756	 206.37176
 -105.81489	 206.39487
 -106.11211	 206.41672
 -106.40923	 206.43732
 -106.70623	 206.45667
 -107.00311	 206.47478
 -107.29988	 206.49165
 -107.59651	 206.50728
 -107.89302	 206.52168
 -108.18939	 206.53485
 -108.48563	 206.54679
 -108.78171	 206.55752
 -109.07766	 206.56703
 -109.37344	 206.57534
 -109.66907	 206.58244
 -109.96454	 206.58834
 -110.25984	 206.59304
 -110.55497	 206.59656
 -110.84992	 206.59889
 -111.14469	 206.60004
 -111.43927	 206.60002
 -111.73366	 206.59882
 -112.02785	 206.59646
 -112.32183	 206.59293
 -112.61560	 206.58825
 -112.90916	 206.58241
 -113.20250	 206.57542
 -113.49561	 206.56729
 -113.78849	 206.55801
 -114.08113	 206.54759
 -114.37353	 206.53604
 -114.66567	 206.52335
 -114.95757	 206.50953
 -115.24920	 206.49458
 -115.54057	 206.47850
 -115.83167	 206.46131
 -116.12250	 206.44299
 -116.41304	 206.42355
 -116.70330	 206.40299
 -116.99327	 206.38133
 -117.28294	 206.35854
 -117.57231	 206.33465
 -117.86138	 206.30965
 -118.15014	 206.28354
 -118.43859	 206.25632
 -118.72672	 206.22801
 -119.01453	 206.19859
 -119.30201	 206.16807
 -119.58917	 206.13646
 -119.87599	 206.10375
 -120.16248	 206.06995
 -120.44863	 206.03506
 -120.73444	 205.99908
 -121.01991	 205.96202
 -121.30502	 205.92388
 -121.58979	 205.88466
 -121.87420	 205.84436
 -122.15826	 205.80300
 -122.44196	 205.76056
 -122.72530	 205.71706
 -123.00827	 205.67251
 -123.29088	 205.62689
 -123.57312	 205.58023
 -123.85499	 205.53251
 -124.13648	 205.48376
 -124.41759	 205.43396
 -124.69833	 205.38314
 -124.97868	 205.33128
 -125.25865	 205.27840
 -125.53823	 205.22450
 -125.81742	 205.16958
 -126.09621	 205.11365
 -126.37461	 205.05672
 -126.65260	 204.99879
 -126.93019	 204.93986
 -127.20738	 204.87994
 -127.48415	 204.81903
 -127.76051	 204.75714
 -128.03645	 204.69427
 -128.31197	 204.63043
 -128.58706	 204.56562
 -128.86172	 204.49985
 -129.13596	 204.43311
 -129.40975	 204.36541
 -129.68310	 204.29676
 -129.95601	 204.22715
 -130.22847	 204.15660
 -130.50048	 204.08510
 -130.77204	 204.01267
 -131.04313	 203.93929
 -131.31376	 203.86497
 -131.58392	 203.78972
 -131.85361	 203.71354
 -132.12283	 203.63644
 -132.39156	 203.55840
 -132.65982	 203.47944
 -132.92759	 203.39956
 -133.19488	 203.31876
 -133.46167	 203.23704
 -133.72797	 203.15440
 -133.99378	 203.07085
 -134.25908	 202.98640
 -134.52389	 202.90103
 -134.78819	 202.81476
 -135.05198	 202.72758
 -135.31527	 202.63950
 -135.57805	 202.55053
 -135.84031	 202.46066
 -136.10207	 202.36989
 -136.36330	 202.27824
 -136.62402	 202.18570
 -136.88422	 202.09228
 -137.14391	 201.99798
 -137.40307	 201.90281
 -137.66171	 201.80676
 -137.91982	 201.70984
 -138.17741	 201.61206
 -138.43447	 201.51342
 -138.69101	 201.41392
 -138.94702	 201.31358
 -139.20249	 201.21238
 -139.45744	 201.11034
 -139.71185	 201.00747
 -139.96572	 200.90376
 -140.21906	 200.79922
 -140.47186	 200.69385
 -140.72412	 200.58767
 -140.97583	 200.48066
 -141.22700	 200.37285
 -141.47763	 200.26423
 -141.72770	 200.15480
 -141.97723	 200.04457
 -142.22620	 199.93355
 -142.47461	 199.82174
 -142.72246	 199.70914
 -142.96976	 199.59575
 -143.21649	 199.48159
 -143.46266	 199.36664
 -143.70825	 199.25093
 -143.95328	 199.13444
 -144.19773	 199.01719
 -144.44160	 198.89917
 -144.68490	 198.78039
 -144.92761	 198.66085
 -145.16973	 198.54055
 -145.41128	 198.41951
 -145.65223	 198.29771
 -145.89258	 198.17516
 -146.13235	 198.05187
 -146.37152	 197.92783
 -146.61008	 197.80306
 -146.84805	 197.67754
 -147.08541	 197.55129
 -147.32217	 197.42431
 -147.55832	 197.29659
 -147.79387	 197.16814
 -148.02880	 197.03897
 -148.26312	 196.90907
 -148.49683	 196.77845
 -148.72992	 196.64711
 -148.96240	 196.51505
 -149.19426	 196.38228
 -149.42550	 196.24880
 -149.65613	 196.11460
 -149.88613	 195.97970
 -150.11552	 195.84410
 -150.34428	 195.70780
 -150.57243	 195.57081
 -150.79995	 195.43312
 -151.02685	 195.29474
 -151.25313	 195.15567
 -151.47878	 195.01592
 -151.70381	 194.87549
 -151.92821	 194.73439
 -152.15199	 194.59261
 -152.37514	 194.45017
 -152.59767	 194.30706
 -152.81957	 194.16330
 -153.04084	 194.01887
 -153.26148	 193.87380
 -153.48149	 193.72808
 -153.70086	 193.58171
 -153.91961	 193.43470
 -154.13772	 193.28705
 -154.35520	 193.13877
 -154.57204	 192.98987
 -154.78825	 192.84033
 -155.00381	 192.69017
 -155.21874	 192.53940
 -155.43302	 192.38801
 -155.64665	 192.23600
 -155.85964	 192.08339
 -156.07199	 191.93017
 -156.28368	 191.77635
 -156.49472	 191.62192
 -156.70511	 191.46690
 -156.91485	 191.31129
 -157.12392	 191.15508
 -157.33234	 190.99829
 -157.54010	 190.84091
 -157.74719	 190.68294
 -157.95362	 190.52439
 -158.15938	 190.36526
 -158.36448	 190.20555
 -158.56891	 190.04527
 -158.77266	 189.88441
 -158.97575	 189.72298
 -159.17816	 189.56098
 -159.37989	 189.39842
 -159.58095	 189.23529
 -159.78134	 189.07159
 -159.98105	 188.90734
 -160.18008	 188.74253
 -160.37843	 188.57716
 -160.57610	 188.41124
 -160.77309	 188.24476
 -160.96940	 188.07774
 -161.16503	 187.91017
 -161.35999	 187.74206
 -161.55426	 187.57341
 -161.74785	 187.40421
 -161.94076	 187.23449
 -162.13299	 187.06423
 -162.32454	 186.89344
 -162.51541	 186.72213
 -162.70560	 186.55029
 -162.89511	 186.37793
 -163.08393	 186.20506
 -163.27208	 186.03167
 -163.45955	 185.85778
 -163.64633	 185.68338
 -163.83243	 185.50847
 -164.01786	 185.33307
 -164.20260	 185.15717
 -164.38665	 184.98078
 -164.57003	 184.80390
 -164.75272	 184.62653
 -164.93473	 184.44868
 -165.11605	 184.27036
 -165.29669	 184.09155
 -165.47664	 183.91228
 -165.65590	 183.73253
 -165.83447	 183.55232
 -166.01235	 183.37164
 -166.18954	 183.19050
 -166.36604	 183.00891
 -166.54185	 182.82686
 -166.71696	 182.64436
 -166.89138	 182.46141
 -167.06509	 182.27801
 -167.23811	 182.09416
 -167.41043	 181.90988
 -167.58205	 181.72515
 -167.75296	 181.53999
 -167.92317	 181.35439
 -168.09268	 181.16835
 -168.26148	 180.98189
 -168.42957	 180.79500
 -168.59695	 180.60767
 -168.76363	 180.41993
 -168.92959	 180.23176
 -169.09484	 180.04316
 -169.25939	 179.85415
 -169.42322	 179.66472
 -169.58633	 179.47488
 -169.74874	 179.28462
 -169.91043	 179.09395
 -170.07141	 178.90288
 -170.23167	 178.71139
 -170.39122	 178.51950
 -170.55006	 178.32721
 -170.70818	 178.13451
 -170.86559	 177.94142
 -171.02229	 177.74794
 -171.17827	 177.55406
 -171.33355	 177.35979
 -171.48811	 177.16513
 -171.64195	 176.97009
 -171.79509	 176.77466
 -171.94751	 176.57886
 -172.09923	 176.38267
 -172.25023	 176.18612
 -172.40052	 175.98919
 -172.55010	 175.79190
 -172.69897	 175.59424
 -172.84713	 175.39621
 -172.99459	 175.19783
 -173.14133	 174.99909
 -173.28736	 174.80000
 -173.43268	 174.60056
 -173.57729	 174.40077
 -173.72118	 174.20064
 -173.86437	 174.00017
 -174.00685	 173.79935
 -174.14861	 173.59821
 -174.28965	 173.39672
 -174.42999	 173.19491
 -174.56961	 172.99277
 -174.70851	 172.79031
 -174.84670	 172.58753
 -174.98417	 172.38442
 -175.12092	 172.18100
 -175.25695	 171.97726
 -175.39226	 171.77321
 -175.52685	 171.56884
 -175.66072	 171.36417
 -175.79387	 171.15920
 -175.92629	 170.95391
 -176.05798	 170.74833
 -176.18895	 170.54245
 -176.31919	 170.33626
 -176.44871	 170.12978
 -176.57750	 169.92301
 -176.70556	 169.71594
 -176.83288	 169.50858
 -176.95948	 169.30093
 -177.08536	 169.09299
 -177.21050	 168.88477
 -177.33491	 168.67626
 -177.45859	 168.46747
 -177.58153	 168.25840
 -177.70375	 168.04905
 -177.82524	 167.83943
 -177.94600	 167.62953
 -178.06604	 167.41935
 -178.18534	 167.20891
 -178.30391	 166.99820
 -178.42176	 166.78722
 -178.53888	 166.57598
 -178.65527	 166.36447
 -178.77094	 166.15271
 -178.88588	 165.94069
 -179.00009	 165.72841
 -179.11358	 165.51588
 -179.22635	 165.30311
 -179.33839	 165.09008
 -179.44971	 164.87682
 -179.56031	 164.66331
 -179.67019	 164.44956
 -179.77934	 164.23558
 -179.88777	 164.02136
 -179.99548	 163.80691
 -180.10247	 163.59223
 -180.20874	 163.37733
 -180.31428	 163.16221
 -180.41910	 162.94686
 -180.52320	 162.73130
 -180.62658	 162.51552
 -180.72923	 162.29953
 -180.83116	 162.08333
 -180.93237	 161.86692
 -181.03285	 161.65031
 -181.13261	 161.43350
 -181.23164	 161.21648
 -181.32995	 160.99927
 -181.42752	 160.78186
 -181.52437	 160.56426
 -181.62049	 160.34646
 -181.71589	 160.12848
 -181.81055	 159.91030
 -181.90448	 159.69195
 -181.99768	 159.47340
 -182.09015	 159.25468
 -182.18188	 159.03577
 -182.27289	 158.81669
 -182.36316	 158.59743
 -182.45269	 158.37799
 -182.54150	 158.15838
 -182.62957	 157.93860
 -182.71690	 157.71865
 -182.80350	 157.49853
 -182.88937	 157.27824
 -182.97450	 157.05779
 -183.05890	 156.83717
 -183.14256	 156.61639
 -183.22549	 156.39545
 -183.30769	 156.17436
 -183.38916	 155.95310
 -183.46989	 155.73169
 -183.54990	 155.51013
 -183.62917	 155.28842
 -183.70771	 155.06656
 -183.78553	 154.84455
 -183.86261	 154.62240
 -183.93897	 154.40011
 -184.01460	 154.17767
 -184.08950	 153.95510
 -184.16367	 153.73239
 -184.23713	 153.50955
 -184.30985	 153.28657
 -184.38185	 153.06347
 -184.45313	 152.84024
 -184.52369	 152.61689
 -184.59352	 152.39342
 -184.66263	 152.16982
 -184.73101	 151.94612
 -184.79868	 151.72229
 -184.86562	 151.49836
 -184.93184	 151.27431
 -184.99734	 151.05016
 -185.06211	 150.82590
 -185.12616	 150.60155
 -185.18949	 150.37709
 -185.25210	 150.15253
 -185.31398	 149.92788
 -185.37514	 149.70314
 -185.43557	 149.47831
 -185.49528	 149.25339
 -185.55426	 149.02838
 -185.61252	 148.80328
 -185.67005	 148.57811
 -185.72685	 148.35285
 -185.78293	 148.12752
 -185.83827	 147.90210
 -185.89289	 147.67662
 -185.94678	 147.45105
 -185.99994	 147.22542
 -186.05236	 146.99972
 -186.10406	 146.77395
 -186.15503	 146.54811
 -186.20527	 146.32220
 -186.25478	 146.09624
 -186.30355	 145.87021
 -186.35160	 145.64412
 -186.39891	 145.41796
 -186.44550	 145.19176
 -186.49135	 144.96549
 -186.53648	 144.73917
 -186.58088	 144.51280
 -186.62455	 144.28638
 -186.66749	 144.05990
 -186.70970	 143.83338
 -186.75119	 143.60681
 -186.79195	 143.38020
 -186.83199	 143.15355
 -186.87130	 142.92685
 -186.90989	 142.70012
 -186.94776	 142.47334
 -186.98491	 142.24654
 -187.02134	 142.01970
 -187.05704	 141.79283
 -187.09203	 141.56593
 -187.12630	 141.33900
 -187.15985	 141.11205
 -187.19268	 140.88508
 -187.22480	 140.65809
 -187.25620	 140.43108
 -187.28689	 140.20405
 -187.31685	 139.97701
 -187.34611	 139.74996
 -187.37465	 139.52291
 -187.40247	 139.29585
 -187.42958	 139.06878
 -187.45597	 138.84171
 -187.48165	 138.61465
 -187.50662	 138.38758
 -187.53087	 138.16052
 -187.55440	 137.93347
 -187.57722	 137.70643
 -187.59932	 137.47940
 -187.62071	 137.25239
 -187.64137	 137.02539
 -187.66133	 136.79841
 -187.68056	 136.57144
 -187.69908	 136.34450
 -187.71687	 136.11758
 -187.73395	 135.89069
 -187.75031	 135.66383
 -187.76595	 135.43699
 -187.78087	 135.21018
 -187.79508	 134.98341
 -187.80856	 134.75667
 -187.82132	 134.52996
 -187.83336	 134.30329
 -187.84468	 134.07666
 -187.85528	 133.85006
 -187.86517	 133.62351
 -187.87433	 133.39700
 -187.88278	 133.17053
 -187.89050	 132.94411
 -187.89751	 132.71774
 -187.90380	 132.49141
 -187.90938	 132.26513
 -187.91424	 132.03891
 -187.91838	 131.81274
 -187.92181	 131.58662
 -187.92452	 131.36056
 -187.92652	 131.13455
 -187.92782	 130.90861
 -187.92839	 130.68272
 -187.92826	 130.45690
 -187.92742	 130.23115
 -187.92587	 130.00546
 -187.92362	 129.77984
 -187.92066	 129.55430
 -187.91699	 129.32882
 -187.91261	 129.10342
 -187.90753	 128.87810
 -187.90175	 128.65286
 -187.89526	 128.42770
 -187.88807	 128.20262
 -187.88018	 127.97763
 -187.87159	 127.75273
 -187.86229	 127.52791
 -187.85229	 127.30319
 -187.84160	 127.07857
 -187.83020	 126.85404
 -187.81810	 126.62961
 -187.80529	 126.40529
 -187.79179	 126.18106
 -187.77758	 125.95695
 -187.76268	 125.73294
 -187.74707	 125.50904
 -187.73076	 125.28526
 -187.71374	 125.06159
 -187.69603	 124.83803
 -187.67761	 124.61459
 -187.65848	 124.39128
 -187.63866	 124.16808
 -187.61813	 123.94501
 -187.59689	 123.72206
 -187.57496	 123.49924
 -187.55231	 123.27655
 -187.52897	 123.05399
 -187.50491	 122.83156
 -187.48016	 122.60926
 -187.45470	 122.38710
 -187.42853	 122.16508
 -187.40166	 121.94319
 -187.37409	 121.72144
 -187.34581	 121.49983
 -187.31684	 121.27836
 -187.28715	 121.05704
 -187.25677	 120.83586
 -187.22569	 120.61483
 -187.19391	 120.39394
 -187.16142	 120.17320
 -187.12824	 119.95261
 -187.09436	 119.73218
 -187.05979	 119.51190
 -187.02451	 119.29177
 -186.98855	 119.07180
 -186.95189	 118.85199
 -186.91454	 118.63234
 -186.87649	 118.41285
 -186.83776	 118.19352
 -186.79834	 117.97436
 -186.75822	 117.75537
 -186.71742	 117.53655
 -186.67593	 117.31790
 -186.63376	 117.09942
 -186.59090	 116.88112
 -186.54735	 116.66300
 -186.50312	 116.44506
 -186.45821	 116.22730
 -186.41261	 116.00973
 -186.36633	 115.79234
 -186.31937	 115.57514
 -186.27173	 115.35814
 -186.22340	 115.14132
 -186.17439	 114.92471
 -186.12471	 114.70829
 -186.07433	 114.49207
 -186.02328	 114.27606
 -185.97154	 114.06025
 -185.91913	 113.84464
 -185.86603	 113.62925
 -185.81225	 113.41406
 -185.75778	 113.19909
 -185.70264	 112.98434
 -185.64681	 112.76980
 -185.59030	 112.55548
 -185.53310	 112.34137
 -185.47522	 112.12750
 -185.41666	 111.91384
 -185.35742	 111.70041
 -185.29749	 111.48721
 -185.23688	 111.27423
 -185.17559	 111.06149
 -185.11362	 110.84898
 -185.05096	 110.63670
 -184.98762	 110.42466
 -184.92360	 110.21285
 -184.85890	 110.00128
 -184.79352	 109.78995
 -184.72746	 109.57885
 -184.66072	 109.36800
 -184.59330	 109.15739
 -184.52521	 108.94703
 -184.45644	 108.73691
 -184.38699	 108.52705
 -184.31687	 108.31743
 -184.24607	 108.10805
 -184.17461	 107.89894
 -184.10247	 107.69007
 -184.02966	 107.48146
 -183.95619	 107.27311
 -183.88204	 107.06502
 -183.80723	 106.85719
 -183.73175	 106.64962
 -183.65561	 106.44231
 -183.57880	 106.23527
 -183.50133	 106.02850
 -183.42320	 105.82200
 -183.34441	 105.61578
 -183.26496	 105.40983
 -183.18485	 105.20415
 -183.10407	 104.99876
 -183.02264	 104.79365
 -182.94056	 104.58882
 -182.85781	 104.38427
 -182.77441	 104.18002
 -182.69035	 103.97606
 -182.60564	 103.77239
 -182.52027	 103.56901
 -182.43424	 103.36594
 -182.34756	 103.16316
 -182.26022	 102.96069
 -182.17223	 102.75852
 -182.08358	 102.55666
 -181.99428	 102.35510
 -181.90432	 102.15386
 -181.81370	 101.95293
 -181.72243	 101.75232
 -181.63050	 101.55202
 -181.53791	 101.35204
 -181.44467	 101.15238
 -181.35078	 100.95304
 -181.25623	 100.75403
 -181.16102	 100.55535
 -181.06516	 100.35699
 -180.96864	 100.15896
 -180.87147	 99.96126
 -180.77364	 99.76389
 -180.67516	 99.56685
 -180.57602	 99.37016
 -180.47624	 99.17379
 -180.37580	 98.97777
 -180.27471	 98.78208
 -180.17297	 98.58673
 -180.07058	 98.39173
 -179.96755	 98.19706
 -179.86386	 98.00275
 -179.75953	 97.80878
 -179.65456	 97.61515
 -179.54894	 97.42188
 -179.44268	 97.22895
 -179.33578	 97.03638
 -179.22824	 96.84417
 -179.12006	 96.65230
 -179.01124	 96.46080
 -178.90179	 96.26965
 -178.79170	 96.07887
 -178.68098	 95.88845
 -178.56963	 95.69840
 -178.45764	 95.50871
 -178.34502	 95.31939
 -178.23178	 95.13045
 -178.11791	 94.94188
 -178.00341	 94.75368
 -177.88828	 94.56586
 -177.77253	 94.37843
 -177.65615	 94.19138
 -177.53915	 94.00471
 -177.42152	 93.81843
 -177.30327	 93.63255
 -177.18440	 93.44705
 -177.06491	 93.26195
 -176.94479	 93.07725
 -176.82405	 92.89295
 -176.70269	 92.70906
 -176.58071	 92.52556
 -176.45811	 92.34248
 -176.33489	 92.15980
 -176.21104	 91.97754
 -176.08658	 91.79569
 -175.96149	 91.61425
 -175.83579	 91.43324
 -175.70946	 91.25264
 -175.58251	 91.07247
 -175.45495	 90.89272
 -175.32677	 90.71340
 -175.19796	 90.53450
 -175.06854	 90.35603
 -174.93850	 90.17799
 -174.80784	 90.00039
 -174.67657	 89.82322
 -174.54467	 89.64649
 -174.41217	 89.47019
 -174.27905	 89.29433
 -174.14531	 89.11891
 -174.01096	 88.94393
 -173.87600	 88.76940
 -173.74043	 88.59530
 -173.60425	 88.42166
 -173.46747	 88.24846
 -173.33007	 88.07571
 -173.19207	 87.90341
 -173.05347	 87.73157
 -172.91426	 87.56017
 -172.77445	 87.38923
 -172.63404	 87.21875
 -172.49303	 87.04873
 -172.35143	 86.87917
 -172.20923	 86.71007
 -172.06644	 86.54143
 -171.92305	 86.37326
 -171.77908	 86.20556
 -171.63451	 86.03833
 -171.48936	 85.87158
 -171.34361	 85.70530
 -171.19728	 85.53949
 -171.05037	 85.37417
 -170.90287	 85.20933
 -170.75479	 85.04497
 -170.60613	 84.88111
 -170.45689	 84.71773
 -170.30707	 84.55484
 -170.15666	 84.39245
 -170.00568	 84.23056
 -169.85413	 84.06917
 -169.70199	 83.90828
 -169.54928	 83.74790
 -169.39599	 83.58803
 -169.24212	 83.42867
 -169.08768	 83.26982
 -168.93266	 83.11148
 -168.77707	 82.95367
 -168.62091	 82.79638
 -168.46417	 82.63961
 -168.30686	 82.48336
 -168.14897	 82.32764
 -167.99051	 82.17246
 -167.83148	 82.01780
 -167.67188	 81.86368
 -167.51170	 81.71009
 -167.35096	 81.55704
 -167.18964	 81.40453
 -167.02776	 81.25256
 -166.86530	 81.10113
 -166.70228	 80.95025
 -166.53869	 80.79991
 -166.37454	 80.65012
 -166.20982	 80.50087
 -166.04454	 80.35218
 -165.87870	 80.20404
 -165.71230	 80.05645
 -165.54533	 79.90941
 -165.37781	 79.76293
 -165.20974	 79.61701
 -165.04111	 79.47165
 -164.87193	 79.32685
 -164.70219	 79.18260
 -164.53191	 79.03893
 -164.36108	 78.89582
 -164.18971	 78.75327
 -164.01779	 78.61130
 -163.84533	 78.46989
 -163.67233	 78.32906
 -163.49880	 78.18881
 -163.32472	 78.04913
 -163.15011	 77.91003
 -162.97497	 77.77152
 -162.79930	 77.63359
 -162.62309	 77.49625
 -162.44636	 77.35949
 -162.26910	 77.22333
 -162.09131	 77.08777
 -161.91301	 76.95280
 -161.73417	 76.81844
 -161.55482	 76.68467
 -161.37494	 76.55152
 -161.19455	 76.41897
 -161.01364	 76.28703
 -160.83220	 76.15571
 -160.65026	 76.02501
 -160.46779	 75.89493
 -160.28481	 75.76547
 -160.10132	 75.63664
 -159.91731	 75.50843
 -159.73279	 75.38086
 -159.54776	 75.25392
 -159.36221	 75.12762
 -159.17616	 75.00195
 -158.98959	 74.87693
 -158.80252	 74.75255
 -158.61494	 74.62881
 -158.42685	 74.50573
 -158.23825	 74.38329
 -158.04915	 74.26150
 -157.85954	 74.14037
 -157.66943	 74.01989
 -157.47881	 73.90007
 -157.28770	 73.78091
 -157.09608	 73.66241
 -156.90397	 73.54457
 -156.71136	 73.42740
 -156.51826	 73.31089
 -156.32466	 73.19505
 -156.13056	 73.07987
 -155.93598	 72.96537
 -155.74091	 72.85153
 -155.54535	 72.73837
 -155.34931	 72.62588
 -155.15279	 72.51407
 -154.95579	 72.40294
 -154.75830	 72.29249
 -154.56035	 72.18271
 -154.36191	 72.07362
 -154.16301	 71.96522
 -153.96364	 71.85750
 -153.76380	 71.75047
 -153.56349	 71.64414
 -153.36273	 71.53849
 -153.16150	 71.43355
 -152.95981	 71.32930
 -152.75767	 71.22575
 -152.55508	 71.12291
 -152.35203	 71.02077
 -152.14853	 70.91934
 -151.94458	 70.81863
 -151.74019	 70.71863
 -151.53535	 70.61935
 -151.33008	 70.52079
 -151.12435	 70.42295
 -150.91819	 70.32584
 -150.71160	 70.22947
 -150.50456	 70.13382
 -150.29709	 70.03892
 -150.08919	 69.94475
 -149.88085	 69.85133
 -149.67209	 69.75865
 -149.46289	 69.66672
 -149.25327	 69.57554
 -149.04321	 69.48512
 -148.83274	 69.39546
 -148.62183	 69.30655
 -148.41050	 69.21841
 -148.19875	 69.13104
 -147.98658	 69.04443
 -147.77399	 68.95859
 -147.56097	 68.87353
 -147.34755	 68.78923
 -147.13370	 68.70572
 -146.91944	 68.62299
 -146.70476	 68.54103
 -146.48968	 68.45986
 -146.27418	 68.37947
 -146.05828	 68.29986
 -145.84197	 68.22104
 -145.62526	 68.14301
 -145.40814	 68.06577
 -145.19063	 67.98932
 -144.97271	 67.91367
 -144.75441	 67.83881
 -144.53571	 67.76474
 -144.31662	 67.69147
 -144.09714	 67.61900
 -143.87728	 67.54733
 -143.65703	 67.47646
 -143.43641	 67.40639
 -143.21541	 67.33713
 -142.99404	 67.26868
 -142.77229	 67.20104
 -142.55018	 67.13421
 -142.32770	 67.06819
 -142.10487	 67.00299
 -141.88167	 66.93860
 -141.65812	 66.87504
 -141.43421	 66.81230
 -141.20995	 66.75039
 -140.98535	 66.68931
 -140.76040	 66.62906
 -140.53511	 66.56965
 -140.30948	 66.51107
 -140.08351	 66.45334
 -139.85720	 66.39645
 -139.63057	 66.34040
 -139.40360	 66.28521
 -139.17631	 66.23088
 -138.94869	 66.17740
 -138.72075	 66.12479
 -138.49249	 66.07304
 -138.26390	 66.02215
 -138.03500	 65.97214
 -137.80579	 65.92301
 -137.57626	 65.87475
 -137.34642	 65.82737
 -137.11628	 65.78087
 -136.88582	 65.73527
 -136.65506	 65.69055
 -136.42399	 65.64672
 -136.19263	 65.60379
 -135.96096	 65.56175
 -135.72899	 65.52062
 -135.49673	 65.48039
 -135.26418	 65.44105
 -135.03133	 65.40263
 -134.79819	 65.36511
 -134.56477	 65.32851
 -134.33106	 65.29281
 -134.09707	 65.25803
 -133.86280	 65.22416
 -133.62825	 65.19120
 -133.39342	 65.15916
 -133.15833	 65.12804
 -132.92296	 65.09785
 -132.68733	 65.06857
 -132.45144	 65.04021
 -132.21529	 65.01278
 -131.97888	 64.98627
 -131.74222	 64.96069
 -131.50531	 64.93604
 -131.26815	 64.91232
 -131.03075	 64.88953
 -130.79311	 64.86767
 -130.55524	 64.84674
 -130.31714	 64.82676
 -130.07881	 64.80771
 -129.84025	 64.78960
 -129.60148	 64.77244
 -129.36249	 64.75622
 -129.12329	 64.74095
 -128.88388	 64.72663
 -128.64426	 64.71327
 -128.40445	 64.70086
 -128.16443	 64.68941
 -127.92423	 64.67893
 -127.68384	 64.66941
 -127.44326	 64.66086
 -127.20249	 64.65328
 -126.96155	 64.64668
 -126.72044	 64.64105
 -126.47915	 64.63642
 -126.23769	 64.63276
 -125.99607	 64.63010
 -125.75428	 64.62843
 -125.51234	 64.62776
 -125.27024	 64.62809
 -125.02798	 64.62942
 -124.78558	 64.63176
 -124.54303	 64.63511
 -124.30033	 64.63948
 -124.05749	 64.64486
 -123.81451	 64.65126
 -123.57140	 64.65868
 -123.32815	 64.66713
 -123.08477	 64.67660
 -122.84126	 64.68711
 -122.59762	 64.69864
 -122.35387	 64.71121
 -122.10999	 64.72481
 -121.86600	 64.73945
 -121.62189	 64.75513
 -121.37767	 64.77185
 -121.13335	 64.78961
 -120.88892	 64.80841
 -120.64439	 64.82825
 -120.39977	 64.84913
 -120.15505	 64.87107
 -119.91025	 64.89404
 -119.66535	 64.91807
 -119.42038	 64.94314
 -119.17533	 64.96925
 -118.93021	 64.99642
 -118.68502	 65.02464
 -118.43977	 65.05391
 -118.19446	 65.08423
 -117.94909	 65.11560
 -117.70368	 65.14803
 -117.45822	 65.18152
 -117.21272	 65.21606
 -116.96719	 65.25166
 -116.72163	 65.28832
 -116.47604	 65.32605
 -116.23044	 65.36484
 -115.98482	 65.40470
 -115.73919	 65.44562
 -115.49356	 65.48762
 -115.24793	 65.53070
 -115.00231	 65.57485
 -114.75670	 65.62008
 -114.51111	 65.66640
 -114.26553	 65.71380
 -114.01999	 65.76230
 -113.77447	 65.81188
 -113.52900	 65.86257
 -113.28356	 65.91435
 -113.03817	 65.96724
 -112.79283	 66.02123
 -112.54755	 66.07633
 -112.30232	 66.13255
 -112.05716	 66.18988
 -111.81207	 66.24833
 -111.56705	 66.30790
 -111.32210	 66.36860
 -111.07724	 66.43043
 -110.83246	 66.49338
 -110.58776	 66.55747
 -110.34316	 66.62270
 -110.09866	 66.68906
 -109.85426	 66.75656
 -109.60996	 66.82521
 -109.36577	 66.89500
 -109.12170	 66.96593
 -108.87774	 67.03800
 -108.63390	 67.11123
 -108.39018	 67.18560
 -108.14660	 67.26112
 -107.90314	 67.33778
 -107.65983	 67.41560
 -107.41666	 67.49457
 -107.17363	 67.57468
 -106.93076	 67.65595
 -106.68804	 67.73837
 -106.44549	 67.82193
 -106.20310	 67.90665
 -105.96089	 67.99251
 -105.71885	 68.07953
 -105.47699	 68.16770
 -105.23533	 68.25701
 -104.99386	 68.34748
 -104.75259	 68.43909
 -104.51153	 68.53186
 -104.27068	 68.62577
 -104.03005	 68.72084
 -103.78965	 68.81706
 -103.54948	 68.91443
 -103.30954	 69.01296
 -103.06986	 69.11264
 -102.83043	 69.21347
 -102.59125	 69.31547
 -102.35235	 69.41862
 -102.11372	 69.52293
 -101.87536	 69.62840
 -101.63730	 69.73504
 -101.39953	 69.84285
 -101.16206	 69.95182
 -100.92489	 70.06196
 -100.68805	 70.17328
 -100.45152	 70.28577
 -100.21532	 70.39944
 -99.97946	 70.51430
 -99.74394	 70.63033
 -99.50876	 70.74756
 -99.27394	 70.86597
 -99.03948	 70.98557
 -98.80538	 71.10637
 -98.57166	 71.22836
 -98.33831	 71.35156
 -98.10535	 71.47595
 -97.87277	 71.60155
 -97.64060	 71.72835
 -97.40881	 71.85635
 -97.17744	 71.98557
 -96.94648	 72.11599
 -96.71593	 72.24762
 -96.48580	 72.38046
 -96.25609	 72.51452
 -96.02682	 72.64978
 -95.79799	 72.78625
 -95.56959	 72.92394
 -95.34164	 73.06283
 -95.11415	 73.20293
 -94.88711	 73.34424
 -94.66053	 73.48675
 -94.43442	 73.63047
 -94.20879	 73.77539
 -93.98363	 73.92151
 -93.75896	 74.06884
 -93.53478	 74.21736
 -93.31110	 74.36707
 -93.08793	 74.51798
 -92.86526	 74.67008
 -92.64312	 74.82338
 -92.42150	 74.97786
 -92.20041	 75.13352
 -91.97987	 75.29037
 -91.75987	 75.44841
 -91.54042	 75.60762
 -91.32154	 75.76802
 -91.10323	 75.92959
 -90.88550	 76.09234
 -90.66836	 76.25627
 -90.45181	 76.42137
 -90.23587	 76.58765
 -90.02054	 76.75510
 -89.80584	 76.92373
 -89.59176	 77.09353
 -89.37833	 77.26451
 -89.16554	 77.43666
 -88.95341	 77.60998
 -88.74194	 77.78448
 -88.53115	 77.96016
 -88.32104	 78.13701
 -88.11163	 78.31504
 -87.90291	 78.49425
 -87.69490	 78.67463
 -87.48761	 78.85620
 -87.28105	 79.03894
 -87.07521	 79.22287
 -86.87012	 79.40797
 -86.66577	 79.59426
 -86.46219	 79.78173
 -86.25936	 79.97038
 -86.05730	 80.16022
 -85.85602	 80.35124
 -85.65553	 80.54343
 -85.45582	 80.73682
 -85.25691	 80.93138
 -85.05881	 81.12712
 -84.86151	 81.32404
 -84.66503	 81.52213
 -84.46938	 81.72140
 -84.27455	 81.92185
 -84.08055	 82.12346
 -83.88740	 82.32624
 -83.69509	 82.53019
 -83.50364	 82.73529
 -83.31304	 82.94156
 -83.12330	 83.14898
 -82.93444	 83.35755
 -82.74645	 83.56727
 -82.55935	 83.77812
 -82.37313	 83.99012
 -82.18781	 84.20325
 -82.00340	 84.41750
 -81.81989	 84.63288
 -81.63730	 84.84938
 -81.45563	 85.06699
 -81.27490	 85.28571
 -81.09510	 85.50553
 -80.91625	 85.72646
 -80.73836	 85.94847
 -80.56143	 86.17158
 -80.38547	 86.39577
 -80.21049	 86.62103
 -80.03650	 86.84738
 -79.86352	 87.07479
 -79.69154	 87.30327
 -79.52057	 87.53281
 -79.35064	 87.76341
 -79.18174	 87.99506
 -79.01389	 88.22776
 -78.84710	 88.46151
 -78.68138	 88.69630
 -78.51673	 88.93214
 -78.35317	 89.16901
 -78.19071	 89.40691
 -78.02935	 89.64585
 -77.86911	 89.88581
 -77.71001	 90.12680
 -77.55204	 90.36881
 -77.39521	 90.61185
 -77.23954	 90.85590
 -77.08504	 91.10097
 -76.93172	 91.34705
 -76.77957	 91.59415
 -76.62862	 91.84225
 -76.47887	 92.09136
 -76.33033	 92.34147
 -76.18301	 92.59258
 -76.03691	 92.84469
 -75.89204	 93.09780
 -75.74841	 93.35189
 -75.60602	 93.60697
 -75.46488	 93.86303
 -75.32500	 94.12007
 -75.18638	 94.37808
 -75.04902	 94.63706
 -74.91294	 94.89700
 -74.77814	 95.15789
 -74.64462	 95.41973
 -74.51239	 95.68252
 -74.38145	 95.94625
 -74.25181	 96.21090
 -74.12347	 96.47647
 -73.99644	 96.74296
 -73.87072	 97.01036
 -73.74632	 97.27865
 -73.62324	 97.54783
 -73.50150	 97.81789
 -73.38108	 98.08883
 -73.26201	 98.36062
 -73.14428	 98.63327
 -73.02790	 98.90677
 -72.91288	 99.18110
 -72.79922	 99.45626
 -72.68694	 99.73224
 -72.57604	 100.00902
 -72.46652	 100.28660
 -72.35840	 100.56498
 -72.25168	 100.84413
 -72.14637	 101.12406
 -72.04248	 101.40475
 -71.94002	 101.68620
 -71.83899	 101.96839
 -71.73941	 102.25132
 -71.64128	 102.53498
 -71.54461	 102.81936
 -71.44942	 103.10446
 -71.35571	 103.39026
 -71.26349	 103.67676
 -71.17277	 103.96396
 -71.08356	 104.25183
 -70.99586	 104.54038
 -70.90970	 104.82960
 -70.82507	 105.11949
 -70.74199	 105.41002
 -70.66046	 105.70121
 -70.58050	 105.99304
 -70.50210	 106.28550
 -70.42528	 106.57859
 -70.35005	 106.87230
 -70.27641	 107.16663
 -70.20437	 107.46156
 -70.13394	 107.75710
 -70.06511	 108.05323
 -69.99791	 108.34994
 -69.93232	 108.64724
 -69.86837	 108.94511
 -69.80604	 109.24354
 -69.74535	 109.54252
 -69.68630	 109.84206
 -69.62889	 110.14214
 -69.57313	 110.44275
 -69.51902	 110.74388
 -69.46655	 111.04552
 -69.41574	 111.34767
 -69.36658	 111.65032
 -69.31908	 111.95345
 -69.27324	 112.25705
 -69.22906	 112.56112
 -69.18653	 112.86564
 -69.14568	 113.17061
 -69.10648	 113.47600
 -69.06895	 113.78182
 -69.03309	 114.08804
 -68.99889	 114.39466
 -68.96636	 114.70166
 -68.93551	 115.00904
 -68.90633	 115.31677
 -68.87883	 115.62486
 -68.85300	 115.93327
 -68.82886	 116.24201
 -68.80640	 116.55106
 -68.78562	 116.86040
 -68.76654	 117.17002
 -68.74915	 117.47992
 -68.73346	 117.79007
 -68.71947	 118.10046
 -68.70718	 118.41109
 -68.69661	 118.72193
 -68.68775	 119.03298
 -68.68061	 119.34423
 -68.67520	 119.65565
 -68.67152	 119.96725
 -68.66957	 120.27899
 -68.66937	 120.59089
 -68.67091	 120.90291
 -68.67421	 121.21506
 -68.67926	 121.52731
 -68.68608	 121.83967
 -68.69467	 122.15211
 -68.70504	 122.46463
 -68.71718	 122.77721
 -68.73111	 123.08985
 -68.74682	 123.40254
 -68.76433	 123.71526
 -68.78364	 124.02800
 -68.80475	 124.34076
 -68.82766	 124.65353
 -68.85238	 124.96630
 -68.87890	 125.27905
 -68.90723	 125.59178
 -68.93738	 125.90448
 -68.96933	 126.21714
 -69.00310	 126.52975
 -69.03867	 126.84230
 -69.07606	 127.15479
 -69.11525	 127.46719
 -69.15625	 127.77951
 -69.19905	 128.09173
 -69.24365	 128.40384
 -69.29004	 128.71584
 -69.33823	 129.02770
 -69.38821	 129.33943
 -69.43997	 129.65101
 -69.49352	 129.96243
 -69.54884	 130.27367
 -69.60593	 130.58474
 -69.66479	 130.89560
 -69.72541	 131.20626
 -69.78779	 131.51670
 -69.85192	 131.82691
 -69.91781	 132.13687
 -69.98544	 132.44657
 -70.05480	 132.75600
 -70.12591	 133.06515
 -70.19875	 133.37400
 -70.27332	 133.68254
 -70.34961	 133.99075
 -70.42763	 134.29862
 -70.50737	 134.60615
 -70.58882	 134.91330
 -70.67200	 135.22008
 -70.75688	 135.52646
 -70.84348	 135.83244
 -70.93179	 136.13800
 -71.02181	 136.44312
 -71.11354	 136.74779
 -71.20698	 137.05200
 -71.30212	 137.35574
 -71.39896	 137.65899
 -71.49752	 137.96174
 -71.59777	 138.26397
 -71.69973	 138.56569
 -71.80340	 138.86686
 -71.90877	 139.16748
 -72.01584	 139.46754
 -72.12461	 139.76704
 -72.23509	 140.06594
 -72.34726	 140.36425
 -72.46113	 140.66196
 -72.57670	 140.95905
 -72.69397	 141.25551
 -72.81293	 141.55134
 -72.93357	 141.84652
 -73.05591	 142.14105
 -73.17993	 142.43492
 -73.30563	 142.72812
 -73.43301	 143.02063
 -73.56206	 143.31245
 -73.69278	 143.60358
 -73.82516	 143.89401
 -73.95920	 144.18372
 -74.09488	 144.47271
 -74.23221	 144.76097
 -74.37118	 145.04849
 -74.51177	 145.33527
 -74.65398	 145.62130
 -74.79781	 145.90657
 -74.94324	 146.19107
 -75.09026	 146.47479
 -75.23887	 146.75773
 -75.38906	 147.03988
 -75.54082	 147.32124
 -75.69413	 147.60178
 -75.84900	 147.88150
 -76.00540	 148.16040
 -76.16333	 148.43847
 -76.32279	 148.71569
 -76.48375	 148.99207
 -76.64621	 149.26758
 -76.81017	 149.54221
 -76.97561	 149.81597
 -77.14252	 150.08884
 -77.31089	 150.36080
 -77.48072	 150.63185
 -77.65200	 150.90198
 -77.82471	 151.17118
 -77.99886	 151.43944
 -78.17442	 151.70674
 -78.35141	 151.97308
 -78.52980	 152.23845
 -78.70959	 152.50283
 -78.89077	 152.76621
 -79.07334	 153.02858
 -79.25729	 153.28994
 -79.44262	 153.55027
 -79.62931	 153.80956
 -79.81737	 154.06781
 -80.00678	 154.32499
 -80.19754	 154.58111
 -80.38966	 154.83614
 -80.58311	 155.09009
 -80.77790	 155.34295
 -80.97401	 155.59469
 -81.17145	 155.84533
 -81.37022	 156.09485
 -81.57029	 156.34323
 -81.77168	 156.59048
 -81.97436	 156.83659
 -82.17835	 157.08155
 -82.38362	 157.32535
 -82.59018	 157.56800
 -82.79801	 157.80948
 -83.00711	 158.04979
 -83.21748	 158.28892
 -83.42910	 158.52688
 -83.64196	 158.76365
 -83.85606	 158.99924
 -84.07139	 159.23363
 -84.28794	 159.46684
 -84.50570	 159.69884
 -84.72466	 159.92965
 -84.94481	 160.15926
 -85.16614	 160.38766
 -85.38863	 160.61486
 -85.61229	 160.84084
 -85.83708	 161.06561
 -86.06302	 161.28916
 -86.29007	 161.51150
 -86.51824	 161.73261
 -86.74751	 161.95249
 -86.97786	 162.17115
 -87.20929	 162.38857
 -87.44179	 162.60475
 -87.67534	 162.81969
 -87.90993	 163.03339
 -88.14555	 163.24584
 -88.38220	 163.45703
 -88.61985	 163.66696
 -88.85849	 163.87563
 -89.09812	 164.08302
 -89.33873	 164.28914
 -89.58030	 164.49398
 -89.82283	 164.69753
 -90.06630	 164.89980
 -90.31071	 165.10076
 -90.55604	 165.30042
 -90.80229	 165.49877
 -91.04945	 165.69580
 -91.29750	 165.89151
 -91.54645	 166.08590
 -91.79627	 166.27895
 -92.04697	 166.47066
 -92.29854	 166.66103
 -92.55096	 166.85004
 -92.80423	 167.03771
 -93.05834	 167.22401
 -93.31329	 167.40895
 -93.56907	 167.59252
 -93.82566	 167.77472
 -94.08307	 167.95554
 -94.34128	 168.13497
 -94.60029	 168.31303
 -94.86010	 168.48970
 -95.12068	 168.66498
 -95.38204	 168.83886
 -95.64417	 169.01135
 -95.90707	 169.18245
 -96.17071	 169.35215
 -96.43511	 169.52046
 -96.70024	 169.68736
 -96.96610	 169.85287
 -97.23268	 170.01698
 -97.49998	 170.17969
 -97.76798	 170.34101
 -98.03668	 170.50093
 -98.30606	 170.65945
 -98.57613	 170.81658
 -98.84686	 170.97231
 -99.11825	 171.12666
 -99.39029	 171.27961
 -99.66297	 171.43117
 -99.93628	 171.58134
 -100.21021	 171.73013
 -100.48475	 171.87753
 -100.75989	 172.02355
 -101.03562	 172.16819
 -101.31192	 172.31144
 -101.58880	 172.45331
 -101.86623	 172.59381
 -102.14421	 172.73292
 -102.42272	 172.87065
 -102.70176	 173.00701
 -102.98132	 173.14198
 -103.26138	 173.27558
 -103.54194	 173.40780
 -103.82299	 173.53863
 -104.10450	 173.66809
 -104.38649	 173.79616
 -104.66893	 173.92285
 -104.95182	 174.04816
 -105.23514	 174.17208
 -105.51889	 174.29461
 -105.80306	 174.41575
 -106.08764	 174.53551
 -106.37263	 174.65387
 -106.65800	 174.77083
 -106.94376	 174.88640
 -107.22990	 175.00057
 -107.51641	 175.11334
 -107.80328	 175.22472
 -108.09050	 175.33468
 -108.37808	 175.44324
 -108.66599	 175.55040
 -108.95424	 175.65615
 -109.24281	 175.76050
 -109.53171	 175.86343
 -109.82092	 175.96496
 -110.11044	 176.06507
 -110.40026	 176.16379
 -110.69037	 176.26109
 -110.98078	 176.35698
 -111.27146	 176.45148
 -111.56243	 176.54456
 -111.85367	 176.63625
 -112.14517	 176.72654
 -112.43693	 176.81543
 -112.72894	 176.90292
 -113.02119	 176.98903
 -113.31369	 177.07375
 -113.60641	 177.15708
 -113.89936	 177.23903
 -114.19253	 177.31961
 -114.48591	 177.39881
 -114.77949	 177.47664
 -115.07327	 177.55311
 -115.36724	 177.62821
 -115.66139	 177.70196
 -115.95571	 177.77436
 -116.25020	 177.84541
 -116.54485	 177.91511
 -116.83964	 177.98347
 -117.13458	 178.05049
 -117.42965	 178.11618
 -117.72484	 178.18053
 -118.02015	 178.24356
 -118.31557	 178.30526
 -118.61110	 178.36564
 -118.90671	 178.42470
 -119.20241	 178.48244
 -119.49819	 178.53887
 -119.79403	 178.59399
 -120.08994	 178.64779
 -120.38590	 178.70028
 -120.68190	 178.75147
 -120.97795	 178.80135
 -121.27402	 178.84992
 -121.57012	 178.89719
 -121.86623	 178.94316
 -122.16235	 178.98782
 -122.45847	 179.03118
 -122.75459	 179.07324
 -123.05070	 179.11400
 -123.34679	 179.15346
 -123.64286	 179.19162
 -123.93889	 179.22848
 -124.23490	 179.26405
 -124.53086	 179.29832
 -124.82677	 179.33130
 -125.12264	 179.36298
 -125.41844	 179.39337
 -125.71419	 179.42247
 -126.00986	 179.45028
 -126.30547	 179.47680
 -126.60099	 179.50204
 -126.89644	 179.52600
 -127.19180	 179.54867
 -127.48707	 179.57007
 -127.78224	 179.59020
 -128.07732	 179.60905
 -128.37229	 179.62663
 -128.66715	 179.64295
 -128.96190	 179.65801
 -129.25653	 179.67182
 -129.55104	 179.68437
 -129.84542	 179.69567
 -130.13967	 179.70573
 -130.43379	 179.71456
 -130.72777	 179.72214
 -131.02160	 179.72850
 -131.31528	 179.73364
 -131.60880	 179.73755
 -131.90217	 179.74025
 -132.19537	 179.74174
 -132.48840	 179.74203
 -132.78125	 179.74112
 -133.07393	 179.73901
 -133.36641	 179.73571
 -133.65870	 179.73122
 -133.95080	 179.72555
 -134.24269	 179.71871
 -134.53438	 179.71069
 -134.82585	 179.70150
 -135.11709	 179.69115
 -135.40812	 179.67963
 -135.69891	 179.66696
 -135.98946	 179.65313
 -136.27977	 179.63814
 -136.56983	 179.62201
 -136.85963	 179.60474
 -137.14917	 179.58631
 -137.43845	 179.56675
 -137.72746	 179.54605
 -138.01619	 179.52421
 -138.30464	 179.50124
 -138.59280	 179.47713
 -138.88067	 179.45190
 -139.16824	 179.42553
 -139.45551	 179.39804
 -139.74247	 179.36942
 -140.02913	 179.33969
 -140.31547	 179.30882
 -140.60149	 179.27684
 -140.88719	 179.24375
 -141.17256	 179.20954
 -141.45760	 179.17421
 -141.74231	 179.13778
 -142.02668	 179.10023
 -142.31072	 179.06158
 -142.59440	 179.02183
 -142.87775	 178.98098
 -143.16074	 178.93904
 -143.44338	 178.89600
 -143.72567	 178.85187
 -144.00760	 178.80665
 -144.28917	 178.76036
 -144.57038	 178.71298
 -144.85122	 178.66454
 -145.13170	 178.61502
 -145.41180	 178.56444
 -145.69153	 178.51280
 -145.97089	 178.46011
 -146.24986	 178.40636
 -146.52846	 178.35157
 -146.80667	 178.29574
 -147.08449	 178.23887
 -147.36192	 178.18097
 -147.63896	 178.12205
 -147.91560	 178.06211
 -148.19184	 178.00115
 -148.46767	 177.93918
 -148.74310	 177.87620
 -149.01811	 177.81222
 -149.29271	 177.74724
 -149.56689	 177.68128
 -149.84065	 177.61432
 -150.11398	 177.54638
 -150.38689	 177.47746
 -150.65935	 177.40756
 -150.93138	 177.33669
 -151.20297	 177.26485
 -151.47411	 177.19204
 -151.74480	 177.11828
 -152.01504	 177.04355
 -152.28481	 176.96786
 -152.55413	 176.89123
 -152.82298	 176.81364
 -153.09136	 176.73511
 -153.35927	 176.65563
 -153.62670	 176.57520
 -153.89365	 176.49384
 -154.16011	 176.41154
 -154.42609	 176.32831
 -154.69158	 176.24414
 -154.95658	 176.15904
 -155.22108	 176.07301
 -155.48508	 175.98606
 -155.74858	 175.89818
 -156.01157	 175.80938
 -156.27406	 175.71967
 -156.53604	 175.62903
 -156.79751	 175.53749
 -157.05847	 175.44503
 -157.31891	 175.35167
 -157.57883	 175.25740
 -157.83823	 175.16223
 -158.09711	 175.06616
 -158.35548	 174.96920
 -158.61331	 174.87135
 -158.87063	 174.77261
 -159.12741	 174.67298
 -159.38367	 174.57248
 -159.63940	 174.47110
 -159.89459	 174.36885
 -160.14926	 174.26573
 -160.40339	 174.16175
 -160.65698	 174.05690
 -160.91004	 173.95121
 -161.16256	 173.84466
 -161.41454	 173.73727
 -161.66598	 173.62903
 -161.91688	 173.51996
 -162.16722	 173.41006
 -162.41703	 173.29933
 -162.66628	 173.18777
 -162.91498	 173.07540
 -163.16313	 172.96221
 -163.41072	 172.84821
 -163.65775	 172.73341
 -163.90422	 172.61780
 -164.15013	 172.50139
 -164.39547	 172.38419
 -164.64025	 172.26620
 -164.88445	 172.14743
 -165.12808	 172.02786
 -165.37114	 171.90752
 -165.61361	 171.78640
 -165.85551	 171.66451
 -166.09682	 171.54184
 -166.33754	 171.41841
 -166.57767	 171.29422
 -166.81721	 171.16926
 -167.05615	 171.04354
 -167.29450	 170.91706
 -167.53224	 170.78983
 -167.76938	 170.66184
 -168.00592	 170.53311
 -168.24185	 170.40363
 -168.47717	 170.27340
 -168.71188	 170.14243
 -168.94598	 170.01072
 -169.17946	 169.87827
 -169.41233	 169.74509
 -169.64458	 169.61117
 -169.87620	 169.47652
 -170.10721	 169.34114
 -170.33760	 169.20503
 -170.56736	 169.06821
 -170.79650	 168.93066
 -171.02501	 168.79239
 -171.25290	 168.65341
 -171.48016	 168.51372
 -171.70680	 168.37332
 -171.93281	 168.23221
 -172.15819	 168.09040
 -172.38294	 167.94790
 -172.60706	 167.80470
 -172.83055	 167.66081
 -173.05342	 167.51623
 -173.27565	 167.37097
 -173.49725	 167.22504
 -173.71822	 167.07842
 -173.93856	 166.93114
 -174.15826	 166.78318
 -174.37733	 166.63457
 -174.59576	 166.48529
 -174.81356	 166.33536
 -175.03072	 166.18478
 -175.24725	 166.03355
 -175.46313	 165.88168
 -175.67837	 165.72917
 -175.89297	 165.57602
 -176.10693	 165.42224
 -176.32024	 165.26783
 -176.53290	 165.11280
 -176.74492	 164.95714
 -176.95628	 164.80087
 -177.16699	 164.64398
 -177.37705	 164.48648
 -177.58646	 164.32837
 -177.79520	 164.16966
 -178.00329	 164.01034
 -178.21071	 163.85042
 -178.41747	 163.68990
 -178.62357	 163.52880
 -178.82900	 163.36709
 -179.03376	 163.20480
 -179.23785	 163.04192
 -179.44127	 162.87846
 -179.64402	 162.71441
 -179.84609	 162.54978
 -180.04748	 162.38457
 -180.24819	 162.21879
 -180.44823	 162.05244
 -180.64758	 161.88551
 -180.84626	 161.71801
 -181.04425	 161.54995
 -181.24156	 161.38132
 -181.43818	 161.21213
 -181.63412	 161.04237
 -181.82938	 160.87206
 -182.02394	 160.70120
 -182.21783	 160.52978
 -182.41102	 160.35782
 -182.60353	 160.18530
 -182.79535	 160.01224
 -182.98649	 159.83864
 -183.17693	 159.66450
 -183.36669	 159.48982
 -183.55577	 159.31461
 -183.74415	 159.13887
 -183.93185	 158.96261
 -184.11886	 158.78582
 -184.30519	 158.60851
 -184.49083	 158.43069
 -184.67578	 158.25235
 -184.86004	 158.07350
 -185.04361	 157.89414
 -185.22650	 157.71429
 -185.40869	 157.53393
 -185.59020	 157.35308
 -185.77102	 157.17173
 -185.95115	 156.98990
 -186.13059	 156.80758
 -186.30934	 156.62477
 -186.48740	 156.44149
 -186.66476	 156.25774
 -186.84143	 156.07351
 -187.01740	 155.88881
 -187.19268	 155.70364
 -187.36726	 155.51801
 -187.54115	 155.33192
 -187.71433	 155.14538
 -187.88681	 154.95838
 -188.05860	 154.77092
 -188.22967	 154.58302
 -188.40004	 154.39467
 -188.56971	 154.20587
 -188.73867	 154.01664
 -188.90692	 153.82696
 -189.07446	 153.63685
 -189.24129	 153.44630
 -189.40740	 153.25531
 -189.57280	 153.06390
 -189.73749	 152.87205
 -189.90146	 152.67978
 -190.06472	 152.48708
 -190.22726	 152.29396
 -190.38908	 152.10042
 -190.55018	 151.90646
 -190.71056	 151.71208
 -190.87022	 151.51729
 -191.02917	 151.32208
 -191.18739	 151.12646
 -191.34490	 150.93043
 -191.50168	 150.73400
 -191.65775	 150.53716
 -191.81309	 150.33992
 -191.96772	 150.14228
 -192.12162	 149.94424
 -192.27481	 149.74581
 -192.42728	 149.54699
 -192.57903	 149.34778
 -192.73006	 149.14817
 -192.88038	 148.94819
 -193.02998	 148.74783
 -193.17886	 148.54708
 -193.32702	 148.34596
 -193.47447	 148.14447
 -193.62121	 147.94261
 -193.76723	 147.74039
 -193.91253	 147.53780
 -194.05711	 147.33485
 -194.20099	 147.13154
 -194.34414	 146.92788
 -194.48658	 146.72387
 -194.62830	 146.51951
 -194.76931	 146.31481
 -194.90960	 146.10976
 -195.04918	 145.90437
 -195.18803	 145.69865
 -195.32617	 145.49260
 -195.46359	 145.28621
 -195.60028	 145.07950
 -195.73626	 144.87246
 -195.87152	 144.66510
 -196.00605	 144.45742
 -196.13986	 144.24942
 -196.27295	 144.04111
 -196.40531	 143.83248
 -196.53694	 143.62354
 -196.66785	 143.41429
 -196.79803	 143.20474
 -196.92748	 142.99489
 -197.05621	 142.78473
 -197.18420	 142.57427
 -197.31146	 142.36351
 -197.43799	 142.15245
 -197.56378	 141.94111
 -197.68884	 141.72946
 -197.81317	 141.51753
 -197.93677	 141.30531
 -198.05963	 141.09280
 -198.18176	 140.88001
 -198.30315	 140.66693
 -198.42381	 140.45357
 -198.54373	 140.23994
 -198.66292	 140.02602
 -198.78137	 139.81183
 -198.89909	 139.59736
 -199.01608	 139.38262
 -199.13233	 139.16762
 -199.24785	 138.95234
 -199.36264	 138.73680
 -199.47669	 138.52100
 -199.59002	 138.30493
 -199.70261	 138.08861
 -199.81447	 137.87203
 -199.92561	 137.65520
 -200.03601	 137.43812
 -200.14569	 137.22079
 -200.25464	 137.00321
 -200.36286	 136.78539
 -200.47035	 136.56733
 -200.57711	 136.34903
 -200.68315	 136.13050
 -200.78847	 135.91173
 -200.89306	 135.69273
 -200.99692	 135.47351
 -201.10005	 135.25406
 -201.20246	 135.03439
 -201.30415	 134.81451
 -201.40510	 134.59440
 -201.50533	 134.37408
 -201.60484	 134.15355
 -201.70361	 133.93281
 -201.80166	 133.71187
 -201.89898	 133.49072
 -201.99557	 133.26937
 -202.09144	 133.04782
 -202.18657	 132.82608
 -202.28097	 132.60414
 -202.37464	 132.38200
 -202.46758	 132.15968
 -202.55978	 131.93717
 -202.65125	 131.71447
 -202.74199	 131.49159
 -202.83199	 131.26853
 -202.92125	 131.04529
 -203.00978	 130.82186
 -203.09757	 130.59827
 -203.18463	 130.37449
 -203.27095	 130.15054
 -203.35653	 129.92642
 -203.44137	 129.70213
 -203.52548	 129.47767
 -203.60884	 129.25305
 -203.69147	 129.02826
 -203.77336	 128.80330
 -203.85452	 128.57818
 -203.93493	 128.35291
 -204.01461	 128.12747
 -204.09356	 127.90188
 -204.17176	 127.67613
 -204.24923	 127.45023
 -204.32597	 127.22418
 -204.40197	 126.99798
 -204.47724	 126.77164
 -204.55178	 126.54515
 -204.62558	 126.31851
 -204.69866	 126.09173
 -204.77100	 125.86482
 -204.84261	 125.63777
 -204.91350	 125.41058
 -204.98365	 125.18327
 -205.05308	 124.95582
 -205.12178	 124.72825
 -205.18976	 124.50055
 -205.25701	 124.27273
 -205.32353	 124.04480
 -205.38933	 123.81674
 -205.45440	 123.58857
 -205.51875	 123.36029
 -205.58237	 123.13189
 -205.64527	 122.90339
 -205.70744	 122.67479
 -205.76889	 122.44608
 -205.82961	 122.21728
 -205.88961	 121.98837
 -205.94888	 121.75937
 -206.00743	 121.53028
 -206.06525	 121.30110
 -206.12234	 121.07183
 -206.17871	 120.84247
 -206.23435	 120.61302
 -206.28926	 120.38350
 -206.34344	 120.15389
 -206.39690	 119.92421
 -206.44962	 119.69445
 -206.50161	 119.46461
 -206.55288	 119.23471
 -206.60341	 119.00473
 -206.65321	 118.77468
 -206.70228	 118.54456
 -206.75062	 118.31438
 -206.79823	 118.08414
 -206.84510	 117.85383
 -206.89124	 117.62346
 -206.93665	 117.39302
 -206.98133	 117.16254
 -207.02528	 116.93199
 -207.06850	 116.70139
 -207.11098	 116.47074
 -207.15273	 116.24003
 -207.19376	 116.00927
 -207.23405	 115.77847
 -207.27361	 115.54762
 -207.31245	 115.31672
 -207.35056	 115.08578
 -207.38794	 114.85480
 -207.42459	 114.62377
 -207.46052	 114.39271
 -207.49573	 114.16162
 -207.53021	 113.93048
 -207.56397	 113.69932
 -207.59700	 113.46813
 -207.62932	 113.23690
 -207.66091	 113.00566
 -207.69178	 112.77438
 -207.72194	 112.54309
 -207.75137	 112.31178
 -207.78009	 112.08044
 -207.80809	 111.84910
 -207.83537	 111.61774
 -207.86194	 111.38637
 -207.88779	 111.15499
 -207.91292	 110.92361
 -207.93734	 110.69222
 -207.96105	 110.46084
 -207.98403	 110.22945
 -208.00630	 109.99807
 -208.02786	 109.76669
 -208.04870	 109.53532
 -208.06882	 109.30396
 -208.08823	 109.07261
 -208.10692	 108.84128
 -208.12489	 108.60997
 -208.14214	 108.37867
 -208.15868	 108.14739
 -208.17450	 107.91614
 -208.18960	 107.68490
 -208.20398	 107.45370
 -208.21764	 107.22252
 -208.23058	 106.99138
 -208.24281	 106.76026
 -208.25431	 106.52918
 -208.26509	 106.29813
 -208.27515	 106.06712
 -208.28449	 105.83614
 -208.29311	 105.60520
 -208.30101	 105.37431
 -208.30819	 105.14346
 -208.31465	 104.91265
 -208.32039	 104.68188
 -208.32541	 104.45116
 -208.32971	 104.22049
 -208.33330	 103.98987
 -208.33616	 103.75930
 -208.33831	 103.52878
 -208.33974	 103.29832
 -208.34045	 103.06791
 -208.34045	 102.83755
 -208.33974	 102.60726
 -208.33831	 102.37703
 -208.33617	 102.14685
 -208.33332	 101.91675
 -208.32976	 101.68670
 -208.32549	 101.45673
 -208.32051	 101.22682
 -208.31483	 100.99699
 -208.30843	 100.76723
 -208.30133	 100.53754
 -208.29353	 100.30794
 -208.28502	 100.07841
 -208.27581	 99.84896
 -208.26589	 99.61960
 -208.25528	 99.39032
 -208.24396	 99.16113
 -208.23193	 98.93203
 -208.21921	 98.70303
 -208.20579	 98.47412
 -208.19166	 98.24530
 -208.17684	 98.01659
 -208.16131	 97.78798
 -208.14508	 97.55947
 -208.12816	 97.33107
 -208.11053	 97.10277
 -208.09220	 96.87459
 -208.07317	 96.64652
 -208.05344	 96.41856
 -208.03301	 96.19072
 -208.01187	 95.96300
 -207.99004	 95.73539
 -207.96750	 95.50791
 -207.94426	 95.28056
 -207.92032	 95.05333
 -207.89567	 94.82622
 -207.87033	 94.59925
 -207.84427	 94.37241
 -207.81752	 94.14569
 -207.79006	 93.91912
 -207.76190	 93.69267
 -207.73304	 93.46637
 -207.70348	 93.24020
 -207.67321	 93.01417
 -207.64224	 92.78829
 -207.61057	 92.56254
 -207.57819	 92.33694
 -207.54512	 92.11149
 -207.51135	 91.88618
 -207.47688	 91.66102
 -207.44170	 91.43601
 -207.40583	 91.21115
 -207.36927	 90.98645
 -207.33201	 90.76189
 -207.29405	 90.53750
 -207.25540	 90.31326
 -207.21605	 90.08918
 -207.17602	 89.86526
 -207.13529	 89.64150
 -207.09387	 89.41791
 -207.05176	 89.19448
 -207.00897	 88.97122
 -206.96548	 88.74813
 -206.92132	 88.52521
 -206.87646	 88.30247
 -206.83092	 88.07990
 -206.78470	 87.85751
 -206.73779	 87.63530
 -206.69020	 87.41327
 -206.64193	 87.19143
 -206.59298	 86.96977
 -206.54334	 86.74830
 -206.49303	 86.52703
 -206.44203	 86.30594
 -206.39036	 86.08505
 -206.33800	 85.86436
 -206.28497	 85.64387
 -206.23125	 85.42358
 -206.17686	 85.20349
 -206.12178	 84.98361
 -206.06603	 84.76394
 -206.00960	 84.54448
 -205.95248	 84.32524
 -205.89469	 84.10620
 -205.83621	 83.88739
 -205.77706	 83.66879
 -205.71722	 83.45041
 -205.65671	 83.23226
 -205.59551	 83.01432
 -205.53363	 82.79662
 -205.47107	 82.57914
 -205.40783	 82.36189
 -205.34391	 82.14487
 -205.27931	 81.92808
 -205.21403	 81.71152
 -205.14807	 81.49520
 -205.08143	 81.27911
 -205.01411	 81.06327
 -204.94611	 80.84766
 -204.87743	 80.63229
 -204.80808	 80.41716
 -204.73805	 80.20228
 -204.66734	 79.98764
 -204.59596	 79.77324
 -204.52390	 79.55910
 -204.45117	 79.34520
 -204.37777	 79.13155
 -204.30369	 78.91815
 -204.22895	 78.70501
 -204.15354	 78.49212
 -204.07746	 78.27948
 -204.00071	 78.06711
 -203.92330	 77.85499
 -203.84522	 77.64314
 -203.76648	 77.43155
 -203.68708	 77.22023
 -203.60702	 77.00917
 -203.52630	 76.79838
 -203.44491	 76.58786
 -203.36287	 76.37762
 -203.28018	 76.16765
 -203.19682	 75.95796
 -203.11281	 75.74855
 -203.02814	 75.53942
 -202.94282	 75.33058
 -202.85685	 75.12202
 -202.77022	 74.91375
 -202.68293	 74.70577
 -202.59500	 74.49809
 -202.50641	 74.29070
 -202.41717	 74.08361
 -202.32727	 73.87682
 -202.23672	 73.67034
 -202.14552	 73.46415
 -202.05367	 73.25828
 -201.96117	 73.05271
 -201.86801	 72.84746
 -201.77420	 72.64251
 -201.67974	 72.43788
 -201.58463	 72.23357
 -201.48886	 72.02958
 -201.39244	 71.82591
 -201.29537	 71.62256
 -201.19765	 71.41953
 -201.09928	 71.21683
 -201.00025	 71.01446
 -200.90058	 70.81241
 -200.80025	 70.61070
 -200.69927	 70.40932
 -200.59765	 70.20827
 -200.49537	 70.00755
 -200.39244	 69.80717
 -200.28887	 69.60713
 -200.18465	 69.40743
 -200.07978	 69.20806
 -199.97427	 69.00904
 -199.86811	 68.81036
 -199.76131	 68.61203
 -199.65387	 68.41404
 -199.54579	 68.21640
 -199.43707	 68.01911
 -199.32770	 67.82217
 -199.21771	 67.62558
 -199.10707	 67.42934
 -198.99580	 67.23346
 -198.88390	 67.03794
 -198.77136	 66.84277
 -198.65819	 66.64797
 -198.54439	 66.45353
 -198.42997	 66.25945
 -198.31491	 66.06574
 -198.19923	 65.87240
 -198.08293	 65.67943
 -197.96600	 65.48683
 -197.84844	 65.29461
 -197.73027	 65.10277
 -197.61147	 64.91130
 -197.49205	 64.72022
 -197.37201	 64.52953
 -197.25134	 64.33922
 -197.13006	 64.14930
 -197.00817	 63.95977
 -196.88565	 63.77063
 -196.76251	 63.58190
 -196.63876	 63.39356
 -196.51439	 63.20562
 -196.38940	 63.01809
 -196.26379	 62.83096
 -196.13757	 62.64425
 -196.01073	 62.45794
 -195.88327	 62.27204
 -195.75520	 62.08656
 -195.62651	 61.90150
 -195.49721	 61.71685
 -195.36729	 61.53263
 -195.23675	 61.34882
 -195.10560	 61.16545
 -194.97383	 60.98250
 -194.84145	 60.79997
 -194.70845	 60.61788
 -194.57484	 60.43621
 -194.44061	 60.25498
 -194.30578	 60.07418
 -194.17033	 59.89382
 -194.03427	 59.71389
 -193.89760	 59.53441
 -193.76032	 59.35536
 -193.62244	 59.17675
 -193.48394	 58.99859
 -193.34484	 58.82086
 -193.20514	 58.64359
 -193.06483	 58.46676
 -192.92393	 58.29038
 -192.78242	 58.11444
 -192.64031	 57.93896
 -192.49760	 57.76393
 -192.35430	 57.58936
 -192.21041	 57.41524
 -192.06592	 57.24158
 -191.92084	 57.06838
 -191.77517	 56.89565
 -191.62891	 56.72337
 -191.48206	 56.55156
 -191.33463	 56.38022
 -191.18661	 56.20935
 -191.03801	 56.03895
 -190.88883	 55.86903
 -190.73907	 55.69958
 -190.58872	 55.53061
 -190.43780	 55.36213
 -190.28630	 55.19413
 -190.13422	 55.02661
 -189.98157	 54.85958
 -189.82834	 54.69305
 -189.67454	 54.52701
 -189.52016	 54.36147
 -189.36521	 54.19643
 -189.20969	 54.03189
 -189.05359	 53.86785
 -188.89693	 53.70432
 -188.73969	 53.54130
 -188.58188	 53.37880
 -188.42350	 53.21680
 -188.26455	 53.05533
 -188.10503	 52.89437
 -187.94494	 52.73393
 -187.78429	 52.57402
 -187.62306	 52.41463
 -187.46127	 52.25577
 -187.29890	 52.09744
 -187.13598	 51.93964
 -186.97248	 51.78237
 -186.80842	 51.62563
 -186.64380	 51.46944
 -186.47861	 51.31377
 -186.31286	 51.15865
 -186.14654	 51.00407
 -185.97967	 50.85004
 -185.81223	 50.69654
 -185.64424	 50.54359
 -185.47569	 50.39119
 -185.30658	 50.23934
 -185.13692	 50.08803
 -184.96671	 49.93728
 -184.79594	 49.78708
 -184.62463	 49.63743
 -184.45276	 49.48834
 -184.28035	 49.33981
 -184.10739	 49.19183
 -183.93390	 49.04442
 -183.75986	 48.89757
 -183.58528	 48.75128
 -183.41016	 48.60556
 -183.23450	 48.46040
 -183.05831	 48.31582
 -182.88159	 48.17181
 -182.70434	 48.02838
 -182.52656	 47.88552
 -182.34825	 47.74324
 -182.16941	 47.60154
 -181.99005	 47.46043
 -181.81017	 47.31990
 -181.62976	 47.17996
 -181.44884	 47.04062
 -181.26739	 46.90187
 -181.08543	 46.76372
 -180.90295	 46.62617
 -180.71995	 46.48922
 -180.53644	 46.35287
 -180.35241	 46.21714
 -180.16788	 46.08202
 -179.98283	 45.94751
 -179.79726	 45.81362
 -179.61119	 45.68034
 -179.42461	 45.54770
 -179.23752	 45.41567
 -179.04992	 45.28427
 -178.86181	 45.15351
 -178.67319	 45.02337
 -178.48407	 44.89387
 -178.29444	 44.76501
 -178.10431	 44.63679
 -177.91367	 44.50920
 -177.72253	 44.38227
 -177.53089	 44.25597
 -177.33874	 44.13032
 -177.14610	 44.00533
 -176.95295	 43.88098
 -176.75931	 43.75728
 -176.56517	 43.63424
 -176.37054	 43.51185
 -176.17541	 43.39012
 -175.97979	 43.26905
 -175.78367	 43.14864
 -175.58707	 43.02889
 -175.38998	 42.90980
 -175.19241	 42.79137
 -174.99435	 42.67361
 -174.79581	 42.55652
 -174.59679	 42.44009
 -174.39729	 42.32434
 -174.19732	 42.20926
 -173.99687	 42.09485
 -173.79595	 41.98111
 -173.59457	 41.86806
 -173.39271	 41.75568
 -173.19040	 41.64398
 -172.98762	 41.53297
 -172.78438	 41.42264
 -172.58068	 41.31300
 -172.37652	 41.20405
 -172.17192	 41.09580
 -171.96686	 40.98823
 -171.76135	 40.88137
 -171.55539	 40.77521
 -171.34899	 40.66975
 -171.14214	 40.56500
 -170.93485	 40.46095
 -170.72712	 40.35762
 -170.51895	 40.25501
 -170.31034	 40.15311
 -170.10130	 40.05194
 -169.89182	 39.95149
 -169.68191	 39.85176
 -169.47157	 39.75277
 -169.26080	 39.65451
 -169.04960	 39.55698
 -168.83797	 39.46020
 -168.62591	 39.36415
 -168.41343	 39.26886
 -168.20052	 39.17430
 -167.98719	 39.08050
 -167.77344	 38.98746
 -167.55926	 38.89516
 -167.34467	 38.80363
 -167.12966	 38.71285
 -166.91423	 38.62283
 -166.69838	 38.53358
 -166.48212	 38.44510
 -166.26545	 38.35738
 -166.04837	 38.27043
 -165.83087	 38.18425
 -165.61297	 38.09885
 -165.39466	 38.01422
 -165.17595	 37.93036
 -164.95684	 37.84728
 -164.73732	 37.76499
 -164.51741	 37.68347
 -164.29710	 37.60273
 -164.07639	 37.52278
 -163.85530	 37.44361
 -163.63381	 37.36523
 -163.41194	 37.28763
 -163.18969	 37.21083
 -162.96705	 37.13481
 -162.74404	 37.05959
 -162.52065	 36.98517
 -162.29689	 36.91154
 -162.07275	 36.83870
 -161.84825	 36.76667
 -161.62339	 36.69544
 -161.39816	 36.62502
 -161.17257	 36.55540
 -160.94663	 36.48660
 -160.72034	 36.41860
 -160.49369	 36.35142
 -160.26670	 36.28506
 -160.03936	 36.21952
 -159.81168	 36.15480
 -159.58365	 36.09091
 -159.35529	 36.02784
 -159.12660	 35.96561
 -158.89757	 35.90422
 -158.66821	 35.84367
 -158.43853	 35.78395
 -158.20851	 35.72509
 -157.97818	 35.66707
 -157.74752	 35.60991
 -157.51654	 35.55360
 -157.28525	 35.49815
 -157.05363	 35.44356
 -156.82171	 35.38984
 -156.58947	 35.33698
 -156.35692	 35.28500
 -156.12406	 35.23389
 -155.89089	 35.18366
 -155.65742	 35.13430
 -155.42365	 35.08583
 -155.18957	 35.03825
 -154.95520	 34.99155
 -154.72052	 34.94574
 -154.48555	 34.90082
 -154.25029	 34.85679
 -154.01473	 34.81366
 -153.77889	 34.77142
 -153.54275	 34.73009
 -153.30633	 34.68965
 -153.06963	 34.65011
 -152.83265	 34.61148
 -152.59539	 34.57375
 -152.35786	 34.53693
 -152.12005	 34.50101
 -151.88198	 34.46600
 -151.64363	 34.43190
 -151.40503	 34.39870
 -151.16617	 34.36643
 -150.92705	 34.33506
 -150.68767	 34.30461
 -150.44805	 34.27507
 -150.20818	 34.24645
 -149.96807	 34.21875
 -149.72772	 34.19197
 -149.48713	 34.16611
 -149.24632	 34.14118
 -149.00527	 34.11718
 -148.76400	 34.09410
 -148.52251	 34.07196
 -148.28081	 34.05075
 -148.03889	 34.03048
 -147.79676	 34.01115
 -147.55443	 33.99275
 -147.31189	 33.97531
 -147.06916	 33.95881
 -146.82623	 33.94327
 -146.58311	 33.92868
 -146.33980	 33.91504
 -146.09631	 33.90237
 -145.85263	 33.89067
 -145.60878	 33.87993
 -145.36475	 33.87016
 -145.12055	 33.86137
 -144.87618	 33.85356
 -144.63164	 33.84672
 -144.38694	 33.84088
 -144.14208	 33.83602
 -143.89707	 33.83215
 -143.65189	 33.82928
 -143.40657	 33.82741
 -143.16109	 33.82653
 -142.91547	 33.82666
 -142.66971	 33.82779
 -142.42380	 33.82993
 -142.17775	 33.83309
 -141.93157	 33.83725
 -141.68526	 33.84243
 -141.43881	 33.84863
 -141.19224	 33.85584
 -140.94554	 33.86408
 -140.69872	 33.87333
 -140.45179	 33.88361
 -140.20473	 33.89491
 -139.95757	 33.90724
 -139.71030	 33.92060
 -139.46292	 33.93498
 -139.21544	 33.95039
 -138.96786	 33.96683
 -138.72019	 33.98430
 -138.47243	 34.00280
 -138.22458	 34.02233
 -137.97665	 34.04290
 -137.72865	 34.06450
 -137.48057	 34.08714
 -137.23242	 34.11081
 -136.98421	 34.13552
 -136.73594	 34.16127
 -136.48761	 34.18806
 -136.23923	 34.21589
 -135.99081	 34.24476
 -135.74235	 34.27468
 -135.49385	 34.30565
 -135.24533	 34.33766
 -134.99677	 34.37073
 -134.74820	 34.40485
 -134.49961	 34.44003
 -134.25101	 34.47627
 -134.00241	 34.51356
 -133.75380	 34.55193
 -133.50520	 34.59136
 -133.25661	 34.63186
 -133.00803	 34.67343
 -132.75947	 34.71608
 -132.51094	 34.75981
 -132.26243	 34.80463
 -132.01395	 34.85053
 -131.76552	 34.89752
 -131.51712	 34.94560
 -131.26877	 34.99479
 -131.02047	 35.04507
 -130.77222	 35.09646
 -130.52403	 35.14895
 -130.27591	 35.20255
 -130.02785	 35.25726
 -129.77986	 35.31309
 -129.53194	 35.37004
 -129.28410	 35.42811
 -129.03634	 35.48730
 -128.78867	 35.54761
 -128.54109	 35.60905
 -128.29360	 35.67161
 -128.04620	 35.73531
 -127.79891	 35.80014
 -127.55172	 35.86609
 -127.30463	 35.93318
 -127.05766	 36.00141
 -126.81081	 36.07076
 -126.56408	 36.14126
 -126.31747	 36.21288
 -126.07099	 36.28564
 -125.82465	 36.35953
 -125.57844	 36.43456
 -125.33238	 36.51073
 -125.08646	 36.58803
 -124.84071	 36.66646
 -124.59511	 36.74603
 -124.34967	 36.82673
 -124.10441	 36.90857
 -123.85932	 36.99154
 -123.61441	 37.07564
 -123.36969	 37.16089
 -123.12517	 37.24727
 -122.88084	 37.33478
 -122.63672	 37.42343
 -122.39282	 37.51323
 -122.14913	 37.60416
 -121.90567	 37.69623
 -121.66244	 37.78944
 -121.41945	 37.88380
 -121.17671	 37.97930
 -120.93422	 38.07595
 -120.69199	 38.17375
 -120.45002	 38.27269
 -120.20832	 38.37280
 -119.96691	 38.47405
 -119.72578	 38.57647
 -119.48494	 38.68005
 -119.24439	 38.78479
 -119.00416	 38.89069
 -118.76423	 38.99777
 -118.52462	 39.10601
 -118.28533	 39.21543
 -118.04637	 39.32602
 -117.80775	 39.43780
 -117.56947	 39.55075
 -117.33153	 39.66489
 -117.09394	 39.78021
 -116.85671	 39.89672
 -116.61985	 40.01442
 -116.38335	 40.13331
 -116.14722	 40.25340
 -115.91147	 40.37467
 -115.67611	 40.49715
 -115.44113	 40.62082
 -115.20655	 40.74568
 -114.97237	 40.87174
 -114.73859	 40.99900
 -114.50522	 41.12746
 -114.27226	 41.25712
 -114.03972	 41.38797
 -113.80760	 41.52001
 -113.57592	 41.65326
 -113.34467	 41.78769
 -113.11386	 41.92332
 -112.88350	 42.06014
 -112.65358	 42.19815
 -112.42413	 42.33736
 -112.19514	 42.47774
 -111.96662	 42.61932
 -111.73857	 42.76207
 -111.51101	 42.90601
 -111.28394	 43.05113
 -111.05736	 43.19743
 -110.83129	 43.34491
 -110.60573	 43.49357
 -110.38068	 43.64339
 -110.15616	 43.79440
 -109.93218	 43.94657
 -109.70873	 44.09992
 -109.48583	 44.25443
 -109.26349	 44.41012
 -109.04172	 44.56697
 -108.82052	 44.72499
 -108.59990	 44.88418
 -108.37987	 45.04454
 -108.16043	 45.20606
 -107.94161	 45.36875
 -107.72340	 45.53261
 -107.50582	 45.69764
 -107.28887	 45.86384
 -107.07256	 46.03121
 -106.85690	 46.19975
 -106.64190	 46.36946
 -106.42756	 46.54034
 -106.21390	 46.71240
 -106.00093	 46.88563
 -105.78864	 47.06004
 -105.57706	 47.23563
 -105.36618	 47.41239
 -105.15601	 47.59033
 -104.94657	 47.76945
 -104.73785	 47.94976
 -104.52988	 48.13124
 -104.32264	 48.31390
 -104.11615	 48.49774
 -103.91042	 48.68277
 -103.70545	 48.86897
 -103.50125	 49.05635
 -103.29782	 49.24491
 -103.09518	 49.43465
 -102.89332	 49.62556
 -102.69225	 49.81765
 -102.49198	 50.01091
 -102.29251	 50.20533
 -102.09386	 50.40092
 -101.89601	 50.59768
 -101.69899	 50.79559
 -101.50280	 50.99466
 -101.30744	 51.19489
 -101.11292	 51.39626
 -100.91924	 51.59877
 -100.72641	 51.80243
 -100.53445	 52.00722
 -100.34334	 52.21314
 -100.15311	 52.42019
 -99.96376	 52.62836
 -99.77530	 52.83764
 -99.58773	 53.04804
 -99.40106	 53.25955
 -99.21530	 53.47216
 -99.03046	 53.68587
 -98.84655	 53.90067
 -98.66357	 54.11656
 -98.48154	 54.33354
 -98.30046	 54.55160
 -98.12034	 54.77074
 -97.94119	 54.99096
 -97.76303	 55.21224
 -97.58585	 55.43459
 -97.40968	 55.65801
 -97.23452	 55.88249
 -97.06037	 56.10802
 -96.88726	 56.33461
 -96.71519	 56.56225
 -96.54417	 56.79094
 -96.37420	 57.02068
 -96.20531	 57.25147
 -96.03750	 57.48329
 -95.87077	 57.71616
 -95.70515	 57.95007
 -95.54063	 58.18501
 -95.37723	 58.42099
 -95.21495	 58.65800
 -95.05381	 58.89604
 -94.89382	 59.13510
 -94.73497	 59.37520
 -94.57728	 59.61631
 -94.42077	 59.85845
 -94.26542	 60.10160
 -94.11126	 60.34576
 -93.95829	 60.59094
 -93.80651	 60.83712
 -93.65594	 61.08431
 -93.50657	 61.33250
 -93.35843	 61.58168
 -93.21150	 61.83185
 -93.06579	 62.08301
 -92.92132	 62.33515
 -92.77809	 62.58826
 -92.63610	 62.84234
 -92.49536	 63.09739
 -92.35588	 63.35339
 -92.21765	 63.61034
 -92.08069	 63.86823
 -91.94499	 64.12706
 -91.81057	 64.38681
 -91.67743	 64.64749
 -91.54558	 64.90908
 -91.41502	 65.17157
 -91.28576	 65.43496
 -91.15780	 65.69924
 -91.03114	 65.96440
 -90.90581	 66.23043
 -90.78180	 66.49732
 -90.65911	 66.76506
 -90.53776	 67.03365
 -90.41776	 67.30307
 -90.29911	 67.57332
 -90.18181	 67.84440
 -90.06589	 68.11628
 -89.95133	 68.38896
 -89.83817	 68.66244
 -89.72639	 68.93670
 -89.61602	 69.21174
 -89.50705	 69.48755
 -89.39951	 69.76411
 -89.29339	 70.04144
 -89.18871	 70.31950
 -89.08548	 70.59831
 -88.98371	 70.87784
 -88.88340	 71.15810
 -88.78458	 71.43908
 -88.68723	 71.72076
 -88.59139	 72.00315
 -88.49705	 72.28624
 -88.40422	 72.57002
 -88.31292	 72.85447
 -88.22315	 73.13961
 -88.13491	 73.42542
 -88.04823	 73.71189
 -87.96311	 73.99902
 -87.87955	 74.28681
 -87.79755	 74.57524
 -87.71714	 74.86431
 -87.63831	 75.15401
 -87.56107	 75.44435
 -87.48543	 75.73530
 -87.41138	 76.02686
 -87.33894	 76.31903
 -87.26811	 76.61180
 -87.19889	 76.90516
 -87.13129	 77.19910
 -87.06531	 77.49362
 -87.00095	 77.78870
 -86.93821	 78.08434
 -86.87710	 78.38052
 -86.81762	 78.67725
 -86.75977	 78.97450
 -86.70355	 79.27228
 -86.64896	 79.57056
 -86.59602	 79.86933
 -86.54471	 80.16860
 -86.49504	 80.46833
 -86.44701	 80.76853
 -86.40062	 81.06919
 -86.35588	 81.37028
 -86.31279	 81.67180
 -86.27135	 81.97373
 -86.23156	 82.27607
 -86.19343	 82.57880
 -86.15696	 82.88191
 -86.12215	 83.18538
 -86.08901	 83.48920
 -86.05754	 83.79337
 -86.02774	 84.09786
 -85.99963	 84.40267
 -85.97320	 84.70777
 -85.94845	 85.01317
 -85.92540	 85.31885
 -85.90405	 85.62479
 -85.88441	 85.93098
 -85.86647	 86.23742
 -85.85026	 86.54408
 -85.83576	 86.85096
 -85.82300	 87.15805
 -85.81197	 87.46533
 -85.80268	 87.77279
 -85.79513	 88.08042
 -85.78934	 88.38822
 -85.78531	 88.69616
 -85.78304	 89.00425
 -85.78255	 89.31246
 -85.78382	 89.62080
 -85.78688	 89.92924
 -85.79172	 90.23778
 -85.79835	 90.54640
 -85.80677	 90.85511
 -85.81698	 91.16389
 -85.82900	 91.47273
 -85.84282	 91.78162
 -85.85844	 92.09055
 -85.87587	 92.39951
 -85.89510	 92.70849
 -85.91614	 93.01749
 -85.93899	 93.32649
 -85.96365	 93.63548
 -85.99012	 93.94446
 -86.01839	 94.25341
 -86.04847	 94.56232
 -86.08035	 94.87119
 -86.11403	 95.18001
 -86.14951	 95.48875
 -86.18679	 95.79743
 -86.22586	 96.10601
 -86.26672	 96.41449
 -86.30936	 96.72287
 -86.35379	 97.03112
 -86.39999	 97.33923
 -86.44797	 97.64721
 -86.49772	 97.95502
 -86.54924	 98.26267
 -86.60252	 98.57013
 -86.65756	 98.87740
 -86.71436	 99.18446
 -86.77291	 99.49130
 -86.83320	 99.79791
 -86.89525	 100.10426
 -86.95903	 100.41036
 -87.02455	 100.71618
 -87.09182	 101.02171
 -87.16081	 101.32694
 -87.23154	 101.63185
 -87.30400	 101.93644
 -87.37819	 102.24067
 -87.45410	 102.54455
 -87.53175	 102.84806
 -87.61112	 103.15118
 -87.69221	 103.45390
 -87.77503	 103.75620
 -87.85957	 104.05808
 -87.94584	 104.35952
 -88.03383	 104.66050
 -88.12355	 104.96102
 -88.21499	 105.26106
 -88.30816	 105.56060
 -88.40305	 105.85964
 -88.49966	 106.15816
 -88.59801	 106.45616
 -88.69808	 106.75361
 -88.79987	 107.05051
 -88.90339	 107.34685
 -89.00863	 107.64262
 -89.11559	 107.93781
 -89.22428	 108.23240
 -89.33468	 108.52639
 -89.44681	 108.81977
 -89.56064	 109.11253
 -89.67619	 109.40466
 -89.79344	 109.69615
 -89.91240	 109.98699
 -90.03306	 110.27718
 -90.15541	 110.56671
 -90.27945	 110.85557
 -90.40516	 111.14374
 -90.53256	 111.43123
 -90.66162	 111.71803
 -90.79234	 112.00412
 -90.92471	 112.28950
 -91.05873	 112.57416
 -91.19438	 112.85810
 -91.33166	 113.14130
 -91.47056	 113.42375
 -91.61106	 113.70545
 -91.75316	 113.98639
 -91.89686	 114.26656
 -92.04213	 114.54595
 -92.18897	 114.82455
 -92.33738	 115.10235
 -92.48734	 115.37934
 -92.63884	 115.65551
 -92.79187	 115.93086
 -92.94643	 116.20536
 -93.10250	 116.47901
 -93.26008	 116.75180
 -93.41916	 117.02372
 -93.57973	 117.29476
 -93.74178	 117.56490
 -93.90531	 117.83414
 -94.07031	 118.10246
 -94.23676	 118.36985
 -94.40467	 118.63631
 -94.57402	 118.90181
 -94.74481	 119.16636
 -94.91704	 119.42993
 -95.09070	 119.69252
 -95.26577	 119.95411
 -95.44227	 120.21470
 -95.62017	 120.47427
 -95.79948	 120.73282
 -95.98018	 120.99033
 -96.16229	 121.24679
 -96.34578	 121.50220
 -96.53065	 121.75654
 -96.71691	 122.00980
 -96.90454	 122.26199
 -97.09353	 122.51308
 -97.28389	 122.76307
 -97.47561	 123.01195
 -97.66867	 123.25972
 -97.86309	 123.50637
 -98.05884	 123.75189
 -98.25592	 123.99627
 -98.45434	 124.23951
 -98.65407	 124.48161
 -98.85511	 124.72255
 -99.05746	 124.96233
 -99.26110	 125.20096
 -99.46603	 125.43841
 -99.67224	 125.67470
 -99.87972	 125.90981
 -100.08847	 126.14374
 -100.29846	 126.37649
 -100.50970	 126.60805
 -100.72217	 126.83843
 -100.93586	 127.06761
 -101.15076	 127.29559
 -101.36686	 127.52238
 -101.58415	 127.74796
 -101.80261	 127.97233
 -102.02225	 128.19550
 -102.24304	 128.41745
 -102.46497	 128.63818
 -102.68803	 128.85769
 -102.91221	 129.07597
 -103.13750	 129.29302
 -103.36389	 129.50884
 -103.59136	 129.72342
 -103.81991	 129.93675
 -104.04951	 130.14884
 -104.28017	 130.35967
 -104.51187	 130.56924
 -104.74459	 130.77755
 -104.97833	 130.98458
 -105.21308	 131.19034
 -105.44883	 131.39482
 -105.68556	 131.59800
 -105.92327	 131.79990
 -106.16194	 132.00049
 -106.40157	 132.19977
 -106.64215	 132.39774
 -106.88367	 132.59439
 -107.12611	 132.78971
 -107.36948	 132.98369
 -107.61376	 133.17634
 -107.85895	 133.36764
 -108.10503	 133.55759
 -108.35201	 133.74619
 -108.59986	 133.93342
 -108.84859	 134.11928
 -109.09818	 134.30377
 -109.34864	 134.48688
 -109.59994	 134.66860
 -109.85209	 134.84894
 -110.10508	 135.02789
 -110.35891	 135.20545
 -110.61355	 135.38161
 -110.86901	 135.55637
 -111.12528	 135.72972
 -111.38236	 135.90168
 -111.64022	 136.07223
 -111.89888	 136.24138
 -112.15831	 136.40912
 -112.41851	 136.57545
 -112.67947	 136.74038
 -112.94118	 136.90390
 -113.20364	 137.06601
 -113.46683	 137.22672
 -113.73075	 137.38603
 -113.99539	 137.54393
 -114.26073	 137.70043
 -114.52676	 137.85554
 -114.79349	 138.00924
 -115.06088	 138.16154
 -115.32895	 138.31245
 -115.59766	 138.46196
 -115.86702	 138.61008
 -116.13702	 138.75680
 -116.40763	 138.90213
 -116.67886	 139.04607
 -116.95069	 139.18862
 -117.22310	 139.32977
 -117.49610	 139.46954
 -117.76966	 139.60791
 -118.04378	 139.74489
 -118.31845	 139.88048
 -118.59365	 140.01468
 -118.86938	 140.14748
 -119.14562	 140.27889
 -119.42237	 140.40890
 -119.69961	 140.53752
 -119.97734	 140.66474
 -120.25555	 140.79056
 -120.53422	 140.91497
 -120.81334	 141.03798
 -121.09292	 141.15959
 -121.37293	 141.27979
 -121.65337	 141.39857
 -121.93424	 141.51595
 -122.21552	 141.63191
 -122.49720	 141.74646
 -122.77928	 141.85959
 -123.06176	 141.97130
 -123.34461	 142.08158
 -123.62784	 142.19045
 -123.91144	 142.29789
 -124.19540	 142.40391
 -124.47972	 142.50850
 -124.76438	 142.61166
 -125.04938	 142.71340
 -125.33471	 142.81372
 -125.62038	 142.91260
 -125.90636	 143.01006
 -126.19266	 143.10610
 -126.47926	 143.20071
 -126.76617	 143.29390
 -127.05337	 143.38567
 -127.34086	 143.47602
 -127.62863	 143.56495
 -127.91668	 143.65247
 -128.20499	 143.73858
 -128.49357	 143.82329
 -128.78239	 143.90658
 -129.07147	 143.98848
 -129.36078	 144.06898
 -129.65033	 144.14809
 -129.94010	 144.22580
 -130.23009	 144.30213
 -130.52029	 144.37707
 -130.81069	 144.45064
 -131.10128	 144.52284
 -131.39206	 144.59366
 -131.68301	 144.66311
 -131.97414	 144.73121
 -132.26543	 144.79794
 -132.55686	 144.86332
 -132.84845	 144.92734
 -133.14017	 144.99001
 -133.43202	 145.05134
 -133.72399	 145.11133
 -134.01606	 145.16997
 -134.30824	 145.22728
 -134.60052	 145.28325
 -134.89288	 145.33788
 -135.18532	 145.39119
 -135.47783	 145.44316
 -135.77040	 145.49380
 -136.06303	 145.54312
 -136.35570	 145.59111
 -136.64841	 145.63778
 -136.94115	 145.68312
 -137.23391	 145.72713
 -137.52670	 145.76983
 -137.81949	 145.81120
 -138.11228	 145.85125
 -138.40507	 145.88998
 -138.69785	 145.92739
 -138.99061	 145.96348
 -139.28335	 145.99825
 -139.57606	 146.03171
 -139.86874	 146.06384
 -140.16138	 146.09466
 -140.45397	 146.12416
 -140.74651	 146.15235
 -141.03899	 146.17923
 -141.33142	 146.20480
 -141.62378	 146.22906
 -141.91607	 146.25201
 -142.20828	 146.27367
 -142.50042	 146.29402
 -142.79247	 146.31307
 -143.08443	 146.33083
 -143.37630	 146.34730
 -143.66807	 146.36248
 -143.95974	 146.37637
 -144.25130	 146.38899
 -144.54276	 146.40034
 -144.83409	 146.41042
 -145.12530	 146.41923
 -145.41639	 146.42678
 -145.70735	 146.43308
 -145.99817	 146.43812
 -146.28885	 146.44192
 -146.57938	 146.44448
 -146.86977	 146.44581
 -147.15999	 146.44591
 -147.45005	 146.44478
 -147.73995	 146.44243
 -148.02967	 146.43887
 -148.31921	 146.43409
 -148.60856	 146.42811
 -148.89773	 146.42093
 -149.18669	 146.41255
 -149.47546	 146.40298
 -149.76401	 146.39222
 -150.05235	 146.38027
 -150.34047	 146.36714
 -150.62836	 146.35284
 -150.91601	 146.33736
 -151.20343	 146.32070
 -151.49060	 146.30288
 -151.77753	 146.28389
 -152.06419	 146.26374
 -152.35060	 146.24243
 -152.63673	 146.21996
 -152.92260	 146.19633
 -153.20818	 146.17155
 -153.49348	 146.14561
 -153.77849	 146.11853
 -154.06321	 146.09030
 -154.34763	 146.06092
 -154.63175	 146.03040
 -154.91556	 145.99873
 -155.19906	 145.96593
 -155.48224	 145.93199
 -155.76510	 145.89691
 -156.04764	 145.86070
 -156.32985	 145.82335
 -156.61173	 145.78488
 -156.89327	 145.74528
 -157.17447	 145.70456
 -157.45534	 145.66272
 -157.73585	 145.61976
 -158.01602	 145.57569
 -158.29584	 145.53050
 -158.57531	 145.48421
 -158.85441	 145.43682
 -159.13316	 145.38832
 -159.41155	 145.33873
 -159.68957	 145.28805
 -159.96722	 145.23629
 -160.24450	 145.18344
 -160.52140	 145.12951
 -160.79793	 145.07451
 -161.07408	 145.01844
 -161.34985	 144.96131
 -161.62523	 144.90312
 -161.90023	 144.84388
 -162.17483	 144.78359
 -162.44903	 144.72225
 -162.72284	 144.65988
 -162.99625	 144.59648
 -163.26925	 144.53204
 -163.54184	 144.46658
 -163.81402	 144.40011
 -164.08578	 144.33262
 -164.35712	 144.26412
 -164.62804	 144.19462
 -164.89853	 144.12411
 -165.16858	 144.05261
 -165.43820	 143.98012
 -165.70739	 143.90664
 -165.97612	 143.83217
 -166.24441	 143.75672
 -166.51225	 143.68030
 -166.77963	 143.60290
 -167.04654	 143.52453
 -167.31300	 143.44519
 -167.57898	 143.36488
 -167.84450	 143.28362
 -168.10953	 143.20139
 -168.37409	 143.11821
 -168.63816	 143.03407
 -168.90175	 142.94898
 -169.16484	 142.86294
 -169.42744	 142.77595
 -169.68955	 142.68802
 -169.95115	 142.59914
 -170.21225	 142.50933
 -170.47284	 142.41857
 -170.73293	 142.32688
 -170.99250	 142.23426
 -171.25156	 142.14071
 -171.51010	 142.04622
 -171.76813	 141.95082
 -172.02563	 141.85449
 -172.28262	 141.75724
 -172.53908	 141.65908
 -172.79501	 141.56001
 -173.05042	 141.46002
 -173.30530	 141.35913
 -173.55965	 141.25734
 -173.81347	 141.15466
 -174.06676	 141.05108
 -174.31951	 140.94661
 -174.57173	 140.84125
 -174.82341	 140.73501
 -175.07455	 140.62790
 -175.32515	 140.51992
 -175.57521	 140.41107
 -175.82473	 140.30135
 -176.07370	 140.19078
 -176.32212	 140.07936
 -176.57000	 139.96708
 -176.81732	 139.85397
 -177.06410	 139.74001
 -177.31032	 139.62522
 -177.55598	 139.50960
 -177.80108	 139.39315
 -178.04562	 139.27588
 -178.28960	 139.15779
 -178.53301	 139.03889
 -178.77586	 138.91918
 -179.01813	 138.79867
 -179.25983	 138.67736
 -179.50095	 138.55524
 -179.74149	 138.43234
 -179.98145	 138.30864
 -180.22082	 138.18416
 -180.45961	 138.05889
 -180.69780	 137.93284
 -180.93541	 137.80602
 -181.17241	 137.67841
 -181.40882	 137.55004
 -181.64463	 137.42090
 -181.87983	 137.29099
 -182.11443	 137.16031
 -182.34841	 137.02888
 -182.58179	 136.89668
 -182.81455	 136.76373
 -183.04670	 136.63003
 -183.27823	 136.49557
 -183.50914	 136.36036
 -183.73943	 136.22441
 -183.96909	 136.08771
 -184.19813	 135.95027
 -184.42655	 135.81209
 -184.65434	 135.67317
 -184.88150	 135.53352
 -185.10803	 135.39314
 -185.33393	 135.25203
 -185.55919	 135.11019
 -185.78383	 134.96764
 -186.00783	 134.82436
 -186.23120	 134.68037
 -186.45393	 134.53566
 -186.67603	 134.39025
 -186.89749	 134.24413
 -187.11832	 134.09730
 -187.33851	 133.94978
 -187.55806	 133.80157
 -187.77697	 133.65266
 -187.99525	 133.50307
 -188.21288	 133.35279
 -188.42988	 133.20184
 -188.64623	 133.05021
 -188.86195	 132.89791
 -189.07702	 132.74495
 -189.29144	 132.59132
 -189.50523	 132.43703
 -189.71836	 132.28209
 -189.93086	 132.12650
 -190.14270	 131.97026
 -190.35389	 131.81338
 -190.56443	 131.65586
 -190.77432	 131.49771
 -190.98356	 131.33892
 -191.19214	 131.17951
 -191.40006	 131.01947
 -191.60733	 130.85881
 -191.81393	 130.69754
 -192.01987	 130.53565
 -192.22515	 130.37314
 -192.42976	 130.21003
 -192.63370	 130.04632
 -192.83697	 129.88200
 -193.03957	 129.71708
 -193.24149	 129.55156
 -193.44274	 129.38545
 -193.64331	 129.21874
 -193.84320	 129.05145
 -194.04241	 128.88357
 -194.24094	 128.71510
 -194.43878	 128.54605
 -194.63594	 128.37642
 -194.83241	 128.20620
 -195.02819	 128.03542
 -195.22328	 127.86405
 -195.41768	 127.69212
 -195.61139	 127.51962
 -195.80441	 127.34655
 -195.99674	 127.17291
 -196.18837	 126.99871
 -196.37931	 126.82395
 -196.56956	 126.64864
 -196.75911	 126.47277
 -196.94797	 126.29634
 -197.13613	 126.11937
 -197.32360	 125.94185
 -197.51037	 125.76379
 -197.69645	 125.58519
 -197.88184	 125.40605
 -198.06653	 125.22638
 -198.25052	 125.04617
 -198.43383	 124.86544
 -198.61643	 124.68419
 -198.79835	 124.50241
 -198.97957	 124.32012
 -199.16009	 124.13732
 -199.33992	 123.95400
 -199.51906	 123.77018
 -199.69749	 123.58586
 -199.87524	 123.40103
 -200.05229	 123.21571
 -200.22864	 123.02990
 -200.40429	 122.84360
 -200.57925	 122.65682
 -200.75350	 122.46955
 -200.92706	 122.28181
 -201.09992	 122.09359
 -201.27207	 121.90490
 -201.44353	 121.71573
 -201.61427	 121.52611
 -201.78432	 121.33602
 -201.95366	 121.14547
 -202.12229	 120.95446
 -202.29021	 120.76300
 -202.45742	 120.57109
 -202.62392	 120.37873
 -202.78970	 120.18592
 -202.95478	 119.99267
 -203.11914	 119.79898
 -203.28278	 119.60484
 -203.44570	 119.41027
 -203.60790	 119.21527
 -203.76939	 119.01983
 -203.93015	 118.82396
 -204.09020	 118.62767
 -204.24952	 118.43094
 -204.40811	 118.23379
 -204.56598	 118.03622
 -204.72313	 117.83823
 -204.87955	 117.63982
 -205.03525	 117.44100
 -205.19022	 117.24176
 -205.34446	 117.04211
 -205.49798	 116.84205
 -205.65077	 116.64158
 -205.80284	 116.44070
 -205.95418	 116.23943
 -206.10479	 116.03775
 -206.25468	 115.83568
 -206.40384	 115.63321
 -206.55228	 115.43035
 -206.69999	 115.22709
 -206.84698	 115.02345
 -206.99324	 114.81943
 -207.13879	 114.61502
 -207.28360	 114.41024
 -207.42770	 114.20508
 -207.57107	 113.99955
 -207.71372	 113.79364
 -207.85565	 113.58738
 -207.99685	 113.38074
 -208.13733	 113.17375
 -208.27710	 112.96640
 -208.41614	 112.75869
 -208.55445	 112.55064
 -208.69205	 112.34223
 -208.82892	 112.13348
 -208.96508	 111.92439
 -209.10050	 111.71496
 -209.23521	 111.50519
 -209.36919	 111.29509
 -209.50244	 111.08466
 -209.63497	 110.87390
 -209.76678	 110.66282
 -209.89785	 110.45141
 -210.02820	 110.23969
 -210.15782	 110.02764
 -210.28671	 109.81529
 -210.41487	 109.60262
 -210.54230	 109.38963
 -210.66899	 109.17635
 -210.79495	 108.96275
 -210.92018	 108.74885
 -211.04467	 108.53466
 -211.16843	 108.32016
 -211.29145	 108.10536
 -211.41373	 107.89027
 -211.53527	 107.67488
 -211.65607	 107.45921
 -211.77614	 107.24324
 -211.89546	 107.02698
 -212.01405	 106.81044
 -212.13189	 106.59362
 -212.24899	 106.37651
 -212.36536	 106.15912
 -212.48098	 105.94145
 -212.59586	 105.72350
 -212.71001	 105.50528
 -212.82341	 105.28679
 -212.93608	 105.06802
 -213.04800	 104.84899
 -213.15919	 104.62969
 -213.26964	 104.41013
 -213.37935	 104.19030
 -213.48833	 103.97022
 -213.59657	 103.74987
 -213.70407	 103.52927
 -213.81084	 103.30842
 -213.91688	 103.08732
 -214.02218	 102.86598
 -214.12675	 102.64438
 -214.23059	 102.42255
 -214.33369	 102.20047
 -214.43607	 101.97816
 -214.53771	 101.75562
 -214.63862	 101.53284
 -214.73880	 101.30984
 -214.83825	 101.08661
 -214.93698	 100.86316
 -215.03497	 100.63949
 -215.13223	 100.41560
 -215.22876	 100.19149
 -215.32455	 99.96718
 -215.41962	 99.74265
 -215.51396	 99.51792
 -215.60756	 99.29298
 -215.70044	 99.06784
 -215.79257	 98.84250
 -215.88398	 98.61697
 -215.97465	 98.39124
 -216.06459	 98.16532
 -216.15379	 97.93920
 -216.24226	 97.71290
 -216.32998	 97.48641
 -216.41698	 97.25974
 -216.50323	 97.03289
 -216.58875	 96.80586
 -216.67352	 96.57864
 -216.75756	 96.35126
 -216.84086	 96.12369
 -216.92341	 95.89596
 -217.00523	 95.66805
 -217.08630	 95.43997
 -217.16664	 95.21173
 -217.24623	 94.98332
 -217.32508	 94.75475
 -217.40319	 94.52601
 -217.48056	 94.29711
 -217.55719	 94.06805
 -217.63308	 93.83884
 -217.70822	 93.60947
 -217.78263	 93.37995
 -217.85630	 93.15027
 -217.92923	 92.92044
 -218.00142	 92.69047
 -218.07288	 92.46035
 -218.14359	 92.23009
 -218.21357	 91.99968
 -218.28282	 91.76913
 -218.35133	 91.53845
 -218.41911	 91.30762
 -218.48615	 91.07667
 -218.55246	 90.84558
 -218.61804	 90.61437
 -218.68289	 90.38303
 -218.74701	 90.15156
 -218.81040	 89.91997
 -218.87306	 89.68827
 -218.93499	 89.45644
 -218.99620	 89.22450
 -219.05667	 88.99245
 -219.11642	 88.76029
 -219.17544	 88.52803
 -219.23373	 88.29565
 -219.29130	 88.06318
 -219.34813	 87.83061
 -219.40424	 87.59794
 -219.45963	 87.36517
 -219.51428	 87.13231
 -219.56820	 86.89937
 -219.62140	 86.66633
 -219.67387	 86.43321
 -219.72561	 86.20000
 -219.77662	 85.96672
 -219.82689	 85.73335
 -219.87644	 85.49991
 -219.92526	 85.26639
 -219.97334	 85.03280
 -220.02069	 84.79914
 -220.06731	 84.56540
 -220.11320	 84.33160
 -220.15835	 84.09774
 -220.20277	 83.86381
 -220.24645	 83.62981
 -220.28940	 83.39576
 -220.33162	 83.16164
 -220.37310	 82.92747
 -220.41385	 82.69324
 -220.45386	 82.45895
 -220.49314	 82.22461
 -220.53169	 81.99022
 -220.56950	 81.75578
 -220.60658	 81.52129
 -220.64292	 81.28675
 -220.67853	 81.05217
 -220.71342	 80.81755
 -220.74757	 80.58288
 -220.78099	 80.34817
 -220.81369	 80.11342
 -220.84565	 79.87863
 -220.87689	 79.64381
 -220.90740	 79.40896
 -220.93719	 79.17407
 -220.96625	 78.93915
 -220.99458	 78.70421
 -221.02220	 78.46924
 -221.04909	 78.23425
 -221.07526	 77.99924
 -221.10071	 77.76421
 -221.12544	 77.52916
 -221.14945	 77.29410
 -221.17275	 77.05903
 -221.19532	 76.82394
 -221.21718	 76.58885
 -221.23832	 76.35376
 -221.25874	 76.11866
 -221.27844	 75.88356
 -221.29743	 75.64846
 -221.31570	 75.41337
 -221.33326	 75.17828
 -221.35010	 74.94320
 -221.36622	 74.70814
 -221.38162	 74.47308
 -221.39631	 74.23804
 -221.41028	 74.00302
 -221.42353	 73.76802
 -221.43607	 73.53304
 -221.44789	 73.29808
 -221.45899	 73.06315
 -221.46937	 72.82825
 -221.47903	 72.59337
 -221.48797	 72.35853
 -221.49619	 72.12372
 -221.50369	 71.88894
 -221.51047	 71.65420
 -221.51653	 71.41949
 -221.52187	 71.18483
 -221.52649	 70.95021
 -221.53039	 70.71562
 -221.53357	 70.48109
 -221.53603	 70.24659
 -221.53777	 70.01215
 -221.53879	 69.77775
 -221.53909	 69.54340
 -221.53868	 69.30911
 -221.53754	 69.07487
 -221.53568	 68.84068
 -221.53311	 68.60654
 -221.52983	 68.37247
 -221.52582	 68.13845
 -221.52110	 67.90449
 -221.51567	 67.67059
 -221.50953	 67.43676
 -221.50267	 67.20299
 -221.49510	 66.96930
 -221.48682	 66.73566
 -221.47784	 66.50210
 -221.46814	 66.26862
 -221.45774	 66.03520
 -221.44663	 65.80187
 -221.43481	 65.56861
 -221.42229	 65.33543
 -221.40907	 65.10233
 -221.39514	 64.86932
 -221.38051	 64.63640
 -221.36517	 64.40356
 -221.34914	 64.17082
 -221.33240	 63.93817
 -221.31497	 63.70562
 -221.29683	 63.47316
 -221.27799	 63.24080
 -221.25846	 63.00855
 -221.23822	 62.77640
 -221.21728	 62.54436
 -221.19565	 62.31242
 -221.17331	 62.08060
 -221.15028	 61.84889
 -221.12654	 61.61729
 -221.10210	 61.38582
 -221.07697	 61.15446
 -221.05113	 60.92322
 -221.02459	 60.69211
 -220.99736	 60.46112
 -220.96942	 60.23026
 -220.94077	 59.99953
 -220.91143	 59.76892
 -220.88139	 59.53845
 -220.85064	 59.30812
 -220.81919	 59.07791
 -220.78704	 58.84785
 -220.75419	 58.61792
 -220.72063	 58.38814
 -220.68638	 58.15849
 -220.65142	 57.92899
 -220.61576	 57.69963
 -220.57940	 57.47042
 -220.54234	 57.24135
 -220.50458	 57.01243
 -220.46612	 56.78366
 -220.42697	 56.55504
 -220.38711	 56.32658
 -220.34656	 56.09826
 -220.30532	 55.87011
 -220.26338	 55.64211
 -220.22074	 55.41426
 -220.17741	 55.18658
 -220.13339	 54.95906
 -220.08868	 54.73170
 -220.04328	 54.50451
 -219.99719	 54.27748
 -219.95042	 54.05062
 -219.90295	 53.82393
 -219.85481	 53.59742
 -219.80597	 53.37107
 -219.75646	 53.14491
 -219.70626	 52.91892
 -219.65537	 52.69311
 -219.60381	 52.46748
 -219.55157	 52.24204
 -219.49864	 52.01679
 -219.44504	 51.79172
 -219.39076	 51.56684
 -219.33579	 51.34216
 -219.28016	 51.11767
 -219.22384	 50.89338
 -219.16684	 50.66929
 -219.10917	 50.44540
 -219.05082	 50.22171
 -218.99179	 49.99824
 -218.93209	 49.77496
 -218.87171	 49.55190
 -218.81065	 49.32906
 -218.74891	 49.10642
 -218.68650	 48.88400
 -218.62341	 48.66180
 -218.55964	 48.43982
 -218.49519	 48.21807
 -218.43007	 47.99653
 -218.36427	 47.77522
 -218.29779	 47.55414
 -218.23063	 47.33329
 -218.16279	 47.11267
 -218.09428	 46.89228
 -218.02509	 46.67212
 -217.95522	 46.45220
 -217.88468	 46.23251
 -217.81346	 46.01306
 -217.74156	 45.79386
 -217.66898	 45.57489
 -217.59574	 45.35616
 -217.52182	 45.13768
 -217.44722	 44.91944
 -217.37195	 44.70145
 -217.29601	 44.48370
 -217.21940	 44.26621
 -217.14212	 44.04896
 -217.06417	 43.83197
 -216.98555	 43.61522
 -216.90626	 43.39874
 -216.82631	 43.18251
 -216.74570	 42.96654
 -216.66442	 42.75082
 -216.58248	 42.53537
 -216.49987	 42.32018
 -216.41661	 42.10526
 -216.33269	 41.89060
 -216.24811	 41.67621
 -216.16287	 41.46210
 -216.07697	 41.24825
 -215.99043	 41.03468
 -215.90322	 40.82138
 -215.81537	 40.60837
 -215.72686	 40.39563
 -215.63769	 40.18318
 -215.54788	 39.97102
 -215.45742	 39.75914
 -215.36630	 39.54755
 -215.27454	 39.33625
 -215.18212	 39.12525
 -215.08906	 38.91455
 -214.99535	 38.70414
 -214.90098	 38.49403
 -214.80597	 38.28423
 -214.71031	 38.07473
 -214.61400	 37.86554
 -214.51705	 37.65667
 -214.41944	 37.44810
 -214.32119	 37.23984
 -214.22228	 37.03190
 -214.12273	 36.82428
 -214.02253	 36.61698
 -213.92168	 36.41000
 -213.82019	 36.20334
 -213.71804	 35.99701
 -213.61525	 35.79100
 -213.51181	 35.58532
 -213.40772	 35.37997
 -213.30298	 35.17495
 -213.19760	 34.97026
 -213.09157	 34.76591
 -212.98489	 34.56189
 -212.87757	 34.35821
 -212.76961	 34.15487
 -212.66100	 33.95186
 -212.55175	 33.74920
 -212.44186	 33.54687
 -212.33132	 33.34489
 -212.22015	 33.14326
 -212.10834	 32.94197
 -211.99589	 32.74103
 -211.88280	 32.54043
 -211.76908	 32.34019
 -211.65473	 32.14030
 -211.53974	 31.94076
 -211.42413	 31.74158
 -211.30788	 31.54275
 -211.19100	 31.34428
 -211.07350	 31.14617
 -210.95537	 30.94843
 -210.83662	 30.75105
 -210.71724	 30.55403
 -210.59724	 30.35739
 -210.47661	 30.16111
 -210.35537	 29.96521
 -210.23351	 29.76968
 -210.11103	 29.57452
 -209.98793	 29.37975
 -209.86421	 29.18536
 -209.73988	 28.99135
 -209.61494	 28.79773
 -209.48937	 28.60449
 -209.36319	 28.41165
 -209.23640	 28.21920
 -209.10900	 28.02715
 -208.98098	 27.83549
 -208.85235	 27.64423
 -208.72310	 27.45338
 -208.59324	 27.26293
 -208.46278	 27.07288
 -208.33169	 26.88325
 -208.20000	 26.69402
 -208.06769	 26.50521
 -207.93478	 26.31682
 -207.80125	 26.12884
 -207.66711	 25.94128
 -207.53236	 25.75414
 -207.39700	 25.56742
 -207.26102	 25.38113
 -207.12444	 25.19526
 -206.98725	 25.00982
 -206.84945	 24.82481
 -206.71105	 24.64023
 -206.57203	 24.45608
 -206.43241	 24.27237
 -206.29218	 24.08909
 -206.15135	 23.90624
 -206.00991	 23.72384
 -205.86787	 23.54187
 -205.72523	 23.36034
 -205.58199	 23.17925
 -205.43814	 22.99861
 -205.29370	 22.81841
 -205.14867	 22.63866
 -205.00303	 22.45936
 -204.85681	 22.28050
 -204.70999	 22.10209
 -204.56257	 21.92414
 -204.41457	 21.74664
 -204.26598	 21.56960
 -204.11681	 21.39301
 -203.96704	 21.21688
 -203.81670	 21.04122
 -203.66577	 20.86601
 -203.51426	 20.69128
 -203.36217	 20.51701
 -203.20950	 20.34321
 -203.05625	 20.16988
 -202.90243	 19.99702
 -202.74803	 19.82464
 -202.59305	 19.65274
 -202.43751	 19.48132
 -202.28139	 19.31039
 -202.12470	 19.13994
 -201.96744	 18.96998
 -201.80961	 18.80051
 -201.65121	 18.63153
 -201.49224	 18.46305
 -201.33271	 18.29507
 -201.17260	 18.12759
 -201.01193	 17.96062
 -200.85070	 17.79415
 -200.68890	 17.62819
 -200.52653	 17.46274
 -200.36359	 17.29780
 -200.20009	 17.13338
 -200.03603	 16.96947
 -199.87140	 16.80609
 -199.70621	 16.64322
 -199.54046	 16.48088
 -199.37414	 16.31907
 -199.20726	 16.15778
 -199.03982	 15.99702
 -198.87182	 15.83679
 -198.70325	 15.67709
 -198.53413	 15.51793
 -198.36445	 15.35930
 -198.19421	 15.20121
 -198.02342	 15.04366
 -197.85207	 14.88665
 -197.68016	 14.73018
 -197.50770	 14.57425
 -197.33470	 14.41886
 -197.16113	 14.26402
 -196.98703	 14.10973
 -196.81237	 13.95598
 -196.63717	 13.80279
 -196.46142	 13.65014
 -196.28513	 13.49805
 -196.10830	 13.34651
 -195.93094	 13.19553
 -195.75303	 13.04510
 -195.57459	 12.89524
 -195.39561	 12.74593
 -195.21611	 12.59719
 -195.03607	 12.44901
 -194.85551	 12.30140
 -194.67441	 12.15436
 -194.49280	 12.00789
 -194.31066	 11.86200
 -194.12799	 11.71668
 -193.94481	 11.57193
 -193.76111	 11.42777
 -193.57689	 11.28420
 -193.39215	 11.14121
 -193.20690	 10.99881
 -193.02113	 10.85700
 -192.83486	 10.71578
 -192.64806	 10.57516
 -192.46076	 10.43514
 -192.27295	 10.29572
 -192.08463	 10.15691
 -191.89581	 10.01870
 -191.70647	  9.88111
 -191.51663	  9.74413
 -191.32628	  9.60776
 -191.13543	  9.47201
 -190.94407	  9.33688
 -190.75221	  9.20238
 -190.55985	  9.06850
 -190.36698	  8.93524
 -190.17361	  8.80262
 -189.97974	  8.67063
 -189.78538	  8.53927
 -189.59051	  8.40854
 -189.39515	  8.27846
 -189.19928	  8.14901
 -189.00292	  8.02021
 -188.80607	  7.89204
 -188.60872	  7.76453
 -188.41088	  7.63765
 -188.21255	  7.51143
 -188.01373	  7.38585
 -187.81442	  7.26093
 -187.61463	  7.13665
 -187.41435	  7.01303
 -187.21358	  6.89006
 -187.01234	  6.76775
 -186.81061	  6.64610
 -186.60841	  6.52511
 -186.40573	  6.40477
 -186.20257	  6.28510
 -185.99895	  6.16610
 -185.79485	  6.04776
 -185.59029	  5.93008
 -185.38526	  5.81307
 -185.17977	  5.69674
 -184.97382	  5.58108
 -184.76740	  5.46609
 -184.56053	  5.35178
 -184.35321	  5.23815
 -184.14543	  5.12520
 -183.93721	  5.01294
 -183.72853	  4.90136
 -183.51941	  4.79047
 -183.30984	  4.68027
 -183.09983	  4.57077
 -182.88938	  4.46197
 -182.67848	  4.35386
 -182.46715	  4.24646
 -182.25539	  4.13976
 -182.04319	  4.03378
 -181.83056	  3.92850
 -181.61749	  3.82394
 -181.40400	  3.72010
 -181.19007	  3.61698
 -180.97572	  3.51458
 -180.76094	  3.41291
 -180.54574	  3.31196
 -180.33011	  3.21175
 -180.11406	  3.11228
 -179.89759	  3.01354
 -179.68069	  2.91554
 -179.46338	  2.81829
 -179.24564	  2.72178
 -179.02749	  2.62601
 -178.80893	  2.53100
 -178.58995	  2.43674
 -178.37055	  2.34323
 -178.15074	  2.25048
 -177.93052	  2.15849
 -177.70989	  2.06725
 -177.48886	  1.97678
 -177.26741	  1.88707
 -177.04556	  1.79812
 -176.82331	  1.70993
 -176.60066	  1.62252
 -176.37761	  1.53587
 -176.15416	  1.44999
 -175.93032	  1.36489
 -175.70608	  1.28055
 -175.48145	  1.19699
 -175.25644	  1.11420
 -175.03104	  1.03220
 -174.80525	  0.95096
 -174.57909	  0.87051
 -174.35255	  0.79084
 -174.12563	  0.71196
 -173.89835	  0.63385
 -173.67069	  0.55654
 -173.44266	  0.48001
 -173.21428	  0.40428
 -172.98552	  0.32933
 -172.75642	  0.25519
 -172.52695	  0.18184
 -172.29713	  0.10929
 -172.06697	  0.03754
 -171.83645	 -0.03340
 -171.60559	 -0.10353
 -171.37438	 -0.17285
 -171.14284	 -0.24136
 -170.91096	 -0.30905
 -170.67874	 -0.37592
 -170.44619	 -0.44197
 -170.21331	 -0.50719
 -169.98009	 -0.57158
 -169.74656	 -0.63514
 -169.51269	 -0.69786
 -169.27851	 -0.75974
 -169.04400	 -0.82079
 -168.80917	 -0.88098
 -168.57403	 -0.94033
 -168.33857	 -0.99883
 -168.10280	 -1.05647
 -167.86672	 -1.11325
 -167.63032	 -1.16918
 -167.39362	 -1.22424
 -167.15661	 -1.27844
 -166.91930	 -1.33177
 -166.68168	 -1.38423
 -166.44376	 -1.43582
 -166.20554	 -1.48653
 -165.96703	 -1.53637
 -165.72822	 -1.58533
 -165.48911	 -1.63341
 -165.24972	 -1.68061
 -165.01003	 -1.72692
 -164.77006	 -1.77235
 -164.52980	 -1.81690
 -164.28927	 -1.86056
 -164.04845	 -1.90332
 -163.80735	 -1.94520
 -163.56598	 -1.98618
 -163.32434	 -2.02628
 -163.08244	 -2.06548
 -162.84026	 -2.10378
 -162.59782	 -2.14118
 -162.35513	 -2.17769
 -162.11218	 -2.21330
 -161.86897	 -2.24801
 -161.62552	 -2.28181
 -161.38182	 -2.31471
 -161.13788	 -2.34670
 -160.89370	 -2.37779
 -160.64928	 -2.40796
 -160.40463	 -2.43723
 -160.15975	 -2.46558
 -159.91465	 -2.49301
 -159.66933	 -2.51952
 -159.42379	 -2.54511
 -159.17804	 -2.56978
 -158.93208	 -2.59352
 -158.68591	 -2.61633
 -158.43953	 -2.63821
 -158.19296	 -2.65916
 -157.94619	 -2.67916
 -157.69923	 -2.69822
 -157.45207	 -2.71634
 -157.20473	 -2.73351
 -156.95721	 -2.74972
 -156.70950	 -2.76498
 -156.46162	 -2.77928
 -156.21356	 -2.79262
 -155.96533	 -2.80499
 -155.71693	 -2.81640
 -155.46837	 -2.82683
 -155.21964	 -2.83629
 -154.97075	 -2.84476
 -154.72170	 -2.85226
 -154.47249	 -2.85877
 -154.22313	 -2.86430
 -153.97362	 -2.86884
 -153.72397	 -2.87238
 -153.47416	 -2.87493
 -153.22421	 -2.87648
 -152.97412	 -2.87704
 -152.72390	 -2.87659
 -152.47353	 -2.87514
 -152.22304	 -2.87269
 -151.97242	 -2.86924
 -151.72166	 -2.86477
 -151.47079	 -2.85930
 -151.21979	 -2.85282
 -150.96868	 -2.84533
 -150.71745	 -2.83683
 -150.46611	 -2.82732
 -150.21467	 -2.81679
 -149.96312	 -2.80525
 -149.71147	 -2.79270
 -149.45973	 -2.77913
 -149.20790	 -2.76455
 -148.95598	 -2.74894
 -148.70397	 -2.73232
 -148.45189	 -2.71468
 -148.19973	 -2.69602
 -147.94750	 -2.67634
 -147.69521	 -2.65563
 -147.44285	 -2.63390
 -147.19044	 -2.61114
 -146.93798	 -2.58736
 -146.68547	 -2.56254
 -146.43293	 -2.53669
 -146.18034	 -2.50980
 -145.92772	 -2.48188
 -145.67507	 -2.45292
 -145.42241	 -2.42292
 -145.16972	 -2.39187
 -144.91702	 -2.35978
 -144.66431	 -2.32663
 -144.41160	 -2.29243
 -144.15889	 -2.25717
 -143.90618	 -2.22086
 -143.65348	 -2.18348
 -143.40080	 -2.14503
 -143.14813	 -2.10551
 -142.89549	 -2.06492
 -142.64288	 -2.02326
 -142.39029	 -1.98051
 -142.13774	 -1.93669
 -141.88523	 -1.89177
 -141.63276	 -1.84577
 -141.38033	 -1.79868
 -141.12796	 -1.75049
 -140.87564	 -1.70121
 -140.62338	 -1.65083
 -140.37118	 -1.59934
 -140.11904	 -1.54675
 -139.86697	 -1.49306
 -139.61498	 -1.43826
 -139.36306	 -1.38235
 -139.11122	 -1.32533
 -138.85946	 -1.26719
 -138.60779	 -1.20795
 -138.35621	 -1.14759
 -138.10473	 -1.08612
 -137.85335	 -1.02353
 -137.60206	 -0.95982
 -137.35089	 -0.89500
 -137.09983	 -0.82906
 -136.84888	 -0.76201
 -136.59806	 -0.69383
 -136.34736	 -0.62454
 -136.09679	 -0.55414
 -135.84636	 -0.48261
 -135.59607	 -0.40997
 -135.34592	 -0.33621
 -135.09592	 -0.26133
 -134.84608	 -0.18533
 -134.59641	 -0.10821
 -134.34690	 -0.02998
 -134.09756	  0.04938
 -133.84841	  0.12985
 -133.59944	  0.21145
 -133.35066	  0.29417
 -133.10208	  0.37802
 -132.85371	  0.46299
 -132.60554	  0.54908
 -132.35759	  0.63630
 -132.10987	  0.72466
 -131.86238	  0.81414
 -131.61512	  0.90476
 -131.36810	  0.99651
 -131.12134	  1.08940
 -130.87483	  1.18343
 -130.62858	  1.27860
 -130.38260	  1.37492
 -130.13689	  1.47238
 -129.89146	  1.57100
 -129.64632	  1.67076
 -129.40148	  1.77169
 -129.15693	  1.87377
 -128.91268	  1.97701
 -128.66875	  2.08142
 -128.42513	  2.18700
 -128.18183	  2.29374
 -127.93886	  2.40166
 -127.69622	  2.51074
 -127.45392	  2.62101
 -127.21195	  2.73245
 -126.97034	  2.84507
 -126.72908	  2.95888
 -126.48817	  3.07386
 -126.24762	  3.19003
 -126.00744	  3.30738
 -125.76763	  3.42591
 -125.52820	  3.54563
 -125.28915	  3.66654
 -125.05048	  3.78863
 -124.81221	  3.91190
 -124.57433	  4.03636
 -124.33685	  4.16200
 -124.09977	  4.28882
 -123.86311	  4.41683
 -123.62686	  4.54601
 -123.39104	  4.67637
 -123.15564	  4.80791
 -122.92067	  4.94062
 -122.68615	  5.07451
 -122.45207	  5.20957
 -122.21845	  5.34581
 -121.98528	  5.48321
 -121.75258	  5.62178
 -121.52035	  5.76152
 -121.28860	  5.90242
 -121.05734	  6.04449
 -120.82657	  6.18772
 -120.59630	  6.33211
 -120.36654	  6.47767
 -120.13730	  6.62438
 -119.90859	  6.77226
 -119.68041	  6.92130
 -119.45277	  7.07150
 -119.22567	  7.22286
 -118.99914	  7.37538
 -118.77317	  7.52906
 -118.54777	  7.68390
 -118.32296	  7.83990
 -118.09874	  7.99707
 -117.87511	  8.15540
 -117.65210	  8.31489
 -117.42969	  8.47555
 -117.20791	  8.63738
 -116.98676	  8.80038
 -116.76625	  8.96454
 -116.54639	  9.12988
 -116.32718	  9.29638
 -116.10863	  9.46406
 -115.89075	  9.63291
 -115.67354	  9.80294
 -115.45702	  9.97414
 -115.24119	 10.14652
 -115.02605	 10.32007
 -114.81162	 10.49481
 -114.59790	 10.67071
 -114.38489	 10.84780
 -114.17261	 11.02606
 -113.96105	 11.20549
 -113.75023	 11.38610
 -113.54015	 11.56788
 -113.33081	 11.75084
 -113.12223	 11.93496
 -112.91441	 12.12026
 -112.70734	 12.30672
 -112.50105	 12.49434
 -112.29553	 12.68313
 -112.09080	 12.87307
 -111.88685	 13.06417
 -111.68369	 13.25642
 -111.48134	 13.44981
 -111.27978	 13.64436
 -111.07904	 13.84004
 -110.87912	 14.03686
 -110.68003	 14.23481
 -110.48176	 14.43389
 -110.28434	 14.63410
 -110.08776	 14.83542
 -109.89204	 15.03787
 -109.69717	 15.24142
 -109.50318	 15.44608
 -109.31007	 15.65185
 -109.11784	 15.85872
 -108.92650	 16.06668
 -108.73607	 16.27573
 -108.54655	 16.48587
 -108.35795	 16.69710
 -108.17028	 16.90941
 -107.98355	 17.12280
 -107.79777	 17.33726
 -107.61294	 17.55279
 -107.42909	 17.76940
 -107.24621	 17.98707
 -107.06433	 18.20580
 -106.88344	 18.42560
 -106.70355	 18.64645
 -106.52469	 18.86836
 -106.34685	 19.09133
 -106.17005	 19.31536
 -105.99430	 19.54043
 -105.81960	 19.76656
 -105.64597	 19.99373
 -105.47341	 20.22195
 -105.30194	 20.45122
 -105.13155	 20.68153
 -104.96227	 20.91289
 -104.79410	 21.14528
 -104.62705	 21.37871
 -104.46112	 21.61318
 -104.29633	 21.84868
 -104.13267	 22.08521
 -103.97016	 22.32278
 -103.80881	 22.56136
 -103.64861	 22.80097
 -103.48959	 23.04160
 -103.33173	 23.28324
 -103.17505	 23.52589
 -103.01956	 23.76955
 -102.86525	 24.01421
 -102.71214	 24.25986
 -102.56023	 24.50650
 -102.40952	 24.75413
 -102.26003	 25.00274
 -102.11175	 25.25231
 -101.96469	 25.50286
 -101.81886	 25.75435
 -101.67426	 26.00680
 -101.53090	 26.26020
 -101.38878	 26.51452
 -101.24791	 26.76978
 -101.10829	 27.02595
 -100.96994	 27.28304
 -100.83285	 27.54103
 -100.69704	 27.79991
 -100.56251	 28.05969
 -100.42927	 28.32034
 -100.29733	 28.58186
 -100.16669	 28.84424
 -100.03736	 29.10748
 -99.90935	 29.37157
 -99.78268	 29.63649
 -99.65734	 29.90225
 -99.53334	 30.16882
 -99.41071	 30.43622
 -99.28943	 30.70442
 -99.16954	 30.97342
 -99.05102	 31.24322
 -98.93390	 31.51380
 -98.81818	 31.78516
 -98.70388	 32.05730
 -98.59099	 32.33020
 -98.47954	 32.60386
 -98.36953	 32.87828
 -98.26097	 33.15345
 -98.15387	 33.42935
 -98.04825	 33.70599
 -97.94410	 33.98336
 -97.84143	 34.26146
 -97.74027	 34.54027
 -97.64061	 34.81979
 -97.54246	 35.10002
 -97.44583	 35.38095
 -97.35073	 35.66258
 -97.25716	 35.94489
 -97.16514	 36.22789
 -97.07466	 36.51156
 -96.98574	 36.79589
 -96.89837	 37.08090
 -96.81257	 37.36655
 -96.72834	 37.65286
 -96.64569	 37.93981
 -96.56461	 38.22739
 -96.48511	 38.51560
 -96.40720	 38.80442
 -96.33088	 39.09386
 -96.25616	 39.38389
 -96.18302	 39.67452
 -96.11149	 39.96573
 -96.04155	 40.25751
 -95.97322	 40.54986
 -95.90650	 40.84276
 -95.84138	 41.13620
 -95.77787	 41.43017
 -95.71598	 41.72467
 -95.65570	 42.01968
 -95.59704	 42.31518
 -95.54000	 42.61117
 -95.48458	 42.90764
 -95.43079	 43.20457
 -95.37864	 43.50196
 -95.32811	 43.79978
 -95.27922	 44.09803
 -95.23198	 44.39670
 -95.18638	 44.69577
 -95.14242	 44.99523
 -95.10013	 45.29507
 -95.05949	 45.59528
 -95.02051	 45.89584
 -94.98321	 46.19674
 -94.94758	 46.49797
 -94.91363	 46.79952
 -94.88137	 47.10137
 -94.85081	 47.40352
 -94.82194	 47.70594
 -94.79478	 48.00864
 -94.76933	 48.31160
 -94.74561	 48.61480
 -94.72361	 48.91824
 -94.70334	 49.22191
 -94.68481	 49.52579
 -94.66803	 49.82987
 -94.65301	 50.13415
 -94.63974	 50.43861
 -94.62824	 50.74325
 -94.61851	 51.04805
 -94.61055	 51.35300
 -94.60438	 51.65810
 -94.59999	 51.96333
 -94.59739	 52.26869
 -94.59659	 52.57417
 -94.59758	 52.87975
 -94.60037	 53.18544
 -94.60497	 53.49121
 -94.61137	 53.79706
 -94.61957	 54.10299
 -94.62959	 54.40897
 -94.64140	 54.71501
 -94.65503	 55.02109
 -94.67045	 55.32721
 -94.68769	 55.63334
 -94.70672	 55.93950
 -94.72755	 56.24565
 -94.75019	 56.55180
 -94.77462	 56.85793
 -94.80084	 57.16403
 -94.82885	 57.47008
 -94.85864	 57.77609
 -94.89022	 58.08203
 -94.92358	 58.38790
 -94.95872	 58.69367
 -94.99563	 58.99935
 -95.03431	 59.30491
 -95.07476	 59.61034
 -95.11697	 59.91564
 -95.16094	 60.22078
 -95.20667	 60.52575
 -95.25416	 60.83055
 -95.30340	 61.13514
 -95.35439	 61.43953
 -95.40713	 61.74370
 -95.46162	 62.04763
 -95.51786	 62.35131
 -95.57584	 62.65472
 -95.63557	 62.95786
 -95.69704	 63.26070
 -95.76026	 63.56323
 -95.82522	 63.86545
 -95.89193	 64.16733
 -95.96038	 64.46886
 -96.03058	 64.77002
 -96.10252	 65.07082
 -96.17621	 65.37122
 -96.25165	 65.67122
 -96.32884	 65.97081
 -96.40777	 66.26996
 -96.48846	 66.56868
 -96.57089	 66.86695
 -96.65508	 67.16475
 -96.74102	 67.46207
 -96.82871	 67.75891
 -96.91815	 68.05525
 -97.00934	 68.35108
 -97.10229	 68.64639
 -97.19698	 68.94117
 -97.29342	 69.23541
 -97.39161	 69.52910
 -97.49154	 69.82223
 -97.59322	 70.11479
 -97.69663	 70.40677
 -97.80178	 70.69817
 -97.90866	 70.98896
 -98.01727	 71.27915
 -98.12760	 71.56873
 -98.23964	 71.85769
 -98.35340	 72.14601
 -98.46887	 72.43369
 -98.58603	 72.72073
 -98.70488	 73.00710
 -98.82542	 73.29281
 -98.94763	 73.57785
 -99.07152	 73.86220
 -99.19706	 74.14586
 -99.32426	 74.42882
 -99.45309	 74.71107
 -99.58357	 74.99259
 -99.71567	 75.27339
 -99.84938	 75.55345
 -99.98471	 75.83276
 -100.12163	 76.11131
 -100.26015	 76.38909
 -100.40024	 76.66609
 -100.54191	 76.94230
 -100.68514	 77.21770
 -100.82992	 77.49230
 -100.97625	 77.76607
 -101.12412	 78.03901
 -101.27352	 78.31110
 -101.42445	 78.58233
 -101.57688	 78.85269
 -101.73083	 79.12218
 -101.88628	 79.39076
 -102.04322	 79.65845
 -102.20164	 79.92522
 -102.36155	 80.19105
 -102.52294	 80.45595
 -102.68579	 80.71990
 -102.85011	 80.98288
 -103.01589	 81.24489
 -103.18311	 81.50591
 -103.35179	 81.76593
 -103.52191	 82.02495
 -103.69347	 82.28294
 -103.86647	 82.53991
 -104.04089	 82.79584
 -104.21674	 83.05071
 -104.39400	 83.30453
 -104.57269	 83.55728
 -104.75278	 83.80895
 -104.93427	 84.05954
 -105.11717	 84.30904
 -105.30146	 84.55743
 -105.48714	 84.80472
 -105.67420	 85.05089
 -105.86263	 85.29595
 -106.05244	 85.53987
 -106.24360	 85.78267
 -106.43612	 86.02433
 -106.62999	 86.26485
 -106.82519	 86.50422
 -107.02173	 86.74244
 -107.21958	 86.97950
 -107.41875	 87.21540
 -107.61921	 87.45015
 -107.82097	 87.68372
 -108.02400	 87.91612
 -108.22831	 88.14735
 -108.43387	 88.37740
 -108.64068	 88.60626
 -108.84873	 88.83394
 -109.05800	 89.06043
 -109.26848	 89.28572
 -109.48016	 89.50981
 -109.69303	 89.73270
 -109.90708	 89.95438
 -110.12229	 90.17484
 -110.33866	 90.39409
 -110.55616	 90.61211
 -110.77480	 90.82891
 -110.99455	 91.04446
 -111.21541	 91.25878
 -111.43736	 91.47185
 -111.66040	 91.68367
 -111.88451	 91.89422
 -112.10968	 92.10352
 -112.33590	 92.31153
 -112.56317	 92.51827
 -112.79146	 92.72372
 -113.02078	 92.92788
 -113.25111	 93.13074
 -113.48244	 93.33229
 -113.71477	 93.53253
 -113.94808	 93.73145
 -114.18237	 93.92904
 -114.41762	 94.12529
 -114.65383	 94.32021
 -114.89100	 94.51377
 -115.12911	 94.70598
 -115.36815	 94.89684
 -115.60812	 95.08632
 -115.84902	 95.27444
 -116.09082	 95.46118
 -116.33353	 95.64654
 -116.57714	 95.83051
 -116.82164	 96.01309
 -117.06703	 96.19428
 -117.31329	 96.37407
 -117.56041	 96.55246
 -117.80840	 96.72944
 -118.05725	 96.90502
 -118.30693	 97.07920
 -118.55746	 97.25196
 -118.80881	 97.42331
 -119.06098	 97.59324
 -119.31397	 97.76177
 -119.56776	 97.92888
 -119.82234	 98.09457
 -120.07771	 98.25886
 -120.33386	 98.42172
 -120.59077	 98.58318
 -120.84844	 98.74322
 -121.10685	 98.90185
 -121.36600	 99.05907
 -121.62588	 99.21488
 -121.88647	 99.36928
 -122.14777	 99.52227
 -122.40976	 99.67385
 -122.67244	 99.82402
 -122.93578	 99.97279
 -123.19979	 100.12016
 -123.46445	 100.26611
 -123.72975	 100.41066
 -123.99568	 100.55381
 -124.26222	 100.69555
 -124.52937	 100.83589
 -124.79711	 100.97482
 -125.06543	 101.11235
 -125.33433	 101.24846
 -125.60379	 101.38317
 -125.87380	 101.51647
 -126.14435	 101.64836
 -126.41544	 101.77884
 -126.68704	 101.90790
 -126.95915	 102.03555
 -127.23176	 102.16178
 -127.50486	 102.28659
 -127.77844	 102.40998
 -128.05250	 102.53194
 -128.32702	 102.65247
 -128.60199	 102.77158
 -128.87740	 102.88925
 -129.15326	 103.00549
 -129.42954	 103.12029
 -129.70624	 103.23366
 -129.98336	 103.34558
 -130.26088	 103.45606
 -130.53880	 103.56509
 -130.81711	 103.67268
 -131.09581	 103.77882
 -131.37488	 103.88352
 -131.65432	 103.98676
 -131.93413	 104.08856
 -132.21429	 104.18890
 -132.49481	 104.28780
 -132.77566	 104.38526
 -133.05686	 104.48126
 -133.33838	 104.57582
 -133.62023	 104.66894
 -133.90239	 104.76061
 -134.18487	 104.85084
 -134.46764	 104.93964
 -134.75071	 105.02701
 -135.03408	 105.11294
 -135.31772	 105.19745
 -135.60163	 105.28054
 -135.88581	 105.36220
 -136.17025	 105.44245
 -136.45494	 105.52129
 -136.73988	 105.59872
 -137.02504	 105.67475
 -137.31043	 105.74937
 -137.59604	 105.82260
 -137.88186	 105.89444
 -138.16788	 105.96489
 -138.45409	 106.03395
 -138.74049	 106.10163
 -139.02705	 106.16794
 -139.31379	 106.23287
 -139.60068	 106.29643
 -139.88771	 106.35862
 -140.17489	 106.41945
 -140.46220	 106.47891
 -140.74962	 106.53701
 -141.03716	 106.59375
 -141.32481	 106.64913
 -141.61255	 106.70316
 -141.90038	 106.75584
 -142.18828	 106.80716
 -142.47626	 106.85713
 -142.76430	 106.90575
 -143.05240	 106.95302
 -143.34055	 106.99894
 -143.62873	 107.04351
 -143.91695	 107.08674
 -144.20519	 107.12862
 -144.49345	 107.16915
 -144.78172	 107.20834
 -145.07000	 107.24618
 -145.35828	 107.28268
 -145.64654	 107.31783
 -145.93480	 107.35164
 -146.22303	 107.38411
 -146.51124	 107.41524
 -146.79942	 107.44503
 -147.08756	 107.47349
 -147.37566	 107.50060
 -147.66371	 107.52639
 -147.95171	 107.55084
 -148.23965	 107.57396
 -148.52753	 107.59575
 -148.81534	 107.61622
 -149.10308	 107.63537
 -149.39074	 107.65320
 -149.67832	 107.66971
 -149.96581	 107.68492
 -150.25321	 107.69881
 -150.54052	 107.71141
 -150.82772	 107.72271
 -151.11482	 107.73271
 -151.40180	 107.74142
 -151.68867	 107.74885
 -151.97541	 107.75500
 -152.26203	 107.75987
 -152.54852	 107.76348
 -152.83487	 107.76582
 -153.12107	 107.76690
 -153.40713	 107.76673
 -153.69303	 107.76531
 -153.97877	 107.76264
 -154.26435	 107.75874
 -154.54975	 107.75360
 -154.83497	 107.74723
 -155.12002	 107.73963
 -155.40487	 107.73082
 -155.68952	 107.72078
 -155.97398	 107.70954
 -156.25822	 107.69709
 -156.54225	 107.68343
 -156.82606	 107.66858
 -157.10964	 107.65252
 -157.39298	 107.63527
 -157.67609	 107.61683
 -157.95895	 107.59720
 -158.24157	 107.57639
 -158.52392	 107.55439
 -158.80601	 107.53122
 -159.08783	 107.50686
 -159.36937	 107.48133
 -159.65064	 107.45463
 -159.93162	 107.42675
 -160.21231	 107.39770
 -160.49270	 107.36749
 -160.77280	 107.33611
 -161.05258	 107.30357
 -161.33206	 107.26986
 -161.61122	 107.23500
 -161.89007	 107.19897
 -162.16859	 107.16179
 -162.44678	 107.12346
 -162.72465	 107.08397
 -163.00218	 107.04334
 -163.27937	 107.00157
 -163.55622	 106.95864
 -163.83273	 106.91458
 -164.10889	 106.86939
 -164.38470	 106.82306
 -164.66016	 106.77560
 -164.93526	 106.72702
 -165.21000	 106.67731
 -165.48438	 106.62649
 -165.75840	 106.57456
 -166.03205	 106.52152
 -166.30532	 106.46737
 -166.57823	 106.41213
 -166.85075	 106.35580
 -167.12290	 106.29837
 -167.39467	 106.23987
 -167.66604	 106.18028
 -167.93703	 106.11963
 -168.20763	 106.05791
 -168.47783	 105.99512
 -168.74763	 105.93128
 -169.01703	 105.86639
 -169.28602	 105.80045
 -169.55461	 105.73347
 -169.82277	 105.66545
 -170.09052	 105.59640
 -170.35785	 105.52632
 -170.62475	 105.45523
 -170.89122	 105.38311
 -171.15725	 105.30998
 -171.42285	 105.23584
 -171.68800	 105.16069
 -171.95271	 105.08455
 -172.21696	 105.00740
 -172.48076	 104.92926
 -172.74410	 104.85013
 -173.00697	 104.77001
 -173.26938	 104.68890
 -173.53131	 104.60682
 -173.79277	 104.52375
 -174.05375	 104.43971
 -174.31424	 104.35469
 -174.57424	 104.26871
 -174.83376	 104.18175
 -175.09278	 104.09383
 -175.35130	 104.00495
 -175.60932	 103.91510
 -175.86683	 103.82430
 -176.12384	 103.73254
 -176.38033	 103.63982
 -176.63631	 103.54616
 -176.89178	 103.45155
 -177.14673	 103.35599
 -177.40115	 103.25949
 -177.65506	 103.16206
 -177.90843	 103.06368
 -178.16129	 102.96437
 -178.41361	 102.86413
 -178.66540	 102.76297
 -178.91666	 102.66088
 -179.16738	 102.55787
 -179.41757	 102.45395
 -179.66722	 102.34911
 -179.91633	 102.24337
 -180.16490	 102.13673
 -180.41293	 102.02918
 -180.66041	 101.92074
 -180.90735	 101.81141
 -181.15375	 101.70120
 -181.39959	 101.59010
 -181.64489	 101.47813
 -181.88963	 101.36529
 -182.13382	 101.25158
 -182.37746	 101.13700
 -182.62053	 101.02157
 -182.86305	 100.90529
 -183.10501	 100.78816
 -183.34640	 100.67019
 -183.58723	 100.55138
 -183.82749	 100.43173
 -184.06718	 100.31125
 -184.30630	 100.18995
 -184.54484	 100.06783
 -184.78280	 99.94489
 -185.02018	 99.82113
 -185.25698	 99.69657
 -185.49319	 99.57120
 -185.72882	 99.44503
 -185.96385	 99.31806
 -186.19828	 99.19030
 -186.43212	 99.06174
 -186.66536	 98.93240
 -186.89799	 98.80227
 -187.13002	 98.67136
 -187.36144	 98.53967
 -187.59225	 98.40720
 -187.82244	 98.27395
 -188.05201	 98.13994
 -188.28097	 98.00515
 -188.50931	 97.86960
 -188.73702	 97.73328
 -188.96410	 97.59621
 -189.19056	 97.45837
 -189.41639	 97.31977
 -189.64158	 97.18042
 -189.86615	 97.04032
 -190.09008	 96.89947
 -190.31337	 96.75787
 -190.53602	 96.61553
 -190.75804	 96.47245
 -190.97942	 96.32862
 -191.20016	 96.18407
 -191.42026	 96.03878
 -191.63971	 95.89276
 -191.85852	 95.74602
 -192.07669	 95.59855
 -192.29422	 95.45037
 -192.51110	 95.30147
 -192.72734	 95.15186
 -192.94293	 95.00154
 -193.15788	 94.85052
 -193.37218	 94.69881
 -193.58583	 94.54639
 -193.79884	 94.39329
 -194.01120	 94.23950
 -194.22291	 94.08502
 -194.43397	 93.92987
 -194.64438	 93.77404
 -194.85414	 93.61754
 -195.06324	 93.46038
 -195.27169	 93.30256
 -195.47949	 93.14408
 -195.68663	 92.98494
 -195.89312	 92.82516
 -196.09894	 92.66473
 -196.30410	 92.50365
 -196.50861	 92.34194
 -196.71244	 92.17960
 -196.91562	 92.01662
 -197.11812	 91.85302
 -197.31996	 91.68880
 -197.52112	 91.52395
 -197.72161	 91.35848
 -197.92143	 91.19241
 -198.12057	 91.02572
 -198.31903	 90.85842
 -198.51681	 90.69051
 -198.71391	 90.52201
 -198.91033	 90.35290
 -199.10605	 90.18319
 -199.30109	 90.01289
 -199.49545	 89.84200
 -199.68911	 89.67051
 -199.88207	 89.49844
 -200.07435	 89.32578
 -200.26593	 89.15254
 -200.45681	 88.97872
 -200.64699	 88.80432
 -200.83648	 88.62934
 -201.02526	 88.45379
 -201.21335	 88.27767
 -201.40074	 88.10097
 -201.58742	 87.92372
 -201.77340	 87.74589
 -201.95868	 87.56751
 -202.14326	 87.38857
 -202.32713	 87.20907
 -202.51030	 87.02902
 -202.69277	 86.84842
 -202.87454	 86.66727
 -203.05560	 86.48558
 -203.23596	 86.30334
 -203.41561	 86.12057
 -203.59456	 85.93727
 -203.77281	 85.75343
 -203.95035	 85.56907
 -204.12720	 85.38418
 -204.30334	 85.19878
 -204.47877	 85.01285
 -204.65350	 84.82641
 -204.82753	 84.63947
 -205.00086	 84.45201
 -205.17348	 84.26406
 -205.34540	 84.07560
 -205.51661	 83.88666
 -205.68711	 83.69722
 -205.85691	 83.50729
 -206.02601	 83.31687
 -206.19439	 83.12598
 -206.36207	 82.93461
 -206.52903	 82.74276
 -206.69529	 82.55044
 -206.86083	 82.35765
 -207.02567	 82.16440
 -207.18978	 81.97069
 -207.35319	 81.77652
 -207.51587	 81.58189
 -207.67784	 81.38681
 -207.83909	 81.19127
 -207.99961	 80.99529
 -208.15942	 80.79887
 -208.31850	 80.60200
 -208.47686	 80.40468
 -208.63449	 80.20693
 -208.79140	 80.00875
 -208.94757	 79.81013
 -209.10302	 79.61108
 -209.25774	 79.41159
 -209.41173	 79.21168
 -209.56498	 79.01135
 -209.71750	 78.81059
 -209.86929	 78.60941
 -210.02035	 78.40781
 -210.17067	 78.20579
 -210.32026	 78.00336
 -210.46911	 77.80051
 -210.61723	 77.59726
 -210.76462	 77.39359
 -210.91127	 77.18952
 -211.05719	 76.98504
 -211.20237	 76.78017
 -211.34682	 76.57489
 -211.49053	 76.36922
 -211.63352	 76.16316
 -211.77577	 75.95670
 -211.91729	 75.74986
 -212.05807	 75.54263
 -212.19813	 75.33502
 -212.33746	 75.12703
 -212.47605	 74.91866
 -212.61392	 74.70992
 -212.75105	 74.50081
 -212.88746	 74.29133
 -213.02314	 74.08149
 -213.15809	 73.87129
 -213.29231	 73.66073
 -213.42580	 73.44982
 -213.55856	 73.23855
 -213.69060	 73.02694
 -213.82190	 72.81499
 -213.95248	 72.60269
 -214.08232	 72.39005
 -214.21144	 72.17707
 -214.33982	 71.96377
 -214.46747	 71.75013
 -214.59439	 71.53617
 -214.72058	 71.32188
 -214.84604	 71.10727
 -214.97076	 70.89234
 -215.09474	 70.67710
 -215.21799	 70.46154
 -215.34050	 70.24567
 -215.46227	 70.02949
 -215.58331	 69.81300
 -215.70360	 69.59621
 -215.82316	 69.37912
 -215.94197	 69.16173
 -216.06004	 68.94403
 -216.17737	 68.72605
 -216.29396	 68.50777
 -216.40980	 68.28919
 -216.52489	 68.07033
 -216.63924	 67.85118
 -216.75285	 67.63174
 -216.86571	 67.41201
 -216.97782	 67.19201
 -217.08919	 66.97172
 -217.19981	 66.75116
 -217.30968	 66.53031
 -217.41881	 66.30920
 -217.52719	 66.08781
 -217.63483	 65.86614
 -217.74172	 65.64422
 -217.84787	 65.42202
 -217.95327	 65.19956
 -218.05793	 64.97684
 -218.16185	 64.75385
 -218.26502	 64.53061
 -218.36745	 64.30712
 -218.46914	 64.08337
 -218.57009	 63.85937
 -218.67030	 63.63512
 -218.76977	 63.41063
 -218.86851	 63.18590
 -218.96650	 62.96093
 -219.06376	 62.73571
 -219.16028	 62.51027
 -219.25606	 62.28459
 -219.35111	 62.05869
 -219.44542	 61.83255
 -219.53899	 61.60620
 -219.63183	 61.37962
 -219.72393	 61.15283
 -219.81530	 60.92582
 -219.90593	 60.69860
 -219.99582	 60.47117
 -220.08498	 60.24353
 -220.17341	 60.01569
 -220.26109	 59.78764
 -220.34804	 59.55940
 -220.43425	 59.33096
 -220.51973	 59.10232
 -220.60446	 58.87350
 -220.68846	 58.64448
 -220.77171	 58.41528
 -220.85423	 58.18589
 -220.93600	 57.95632
 -221.01703	 57.72656
 -221.09732	 57.49663
 -221.17686	 57.26652
 -221.25567	 57.03624
 -221.33372	 56.80578
 -221.41104	 56.57515
 -221.48760	 56.34435
 -221.56342	 56.11339
 -221.63850	 55.88225
 -221.71283	 55.65096
 -221.78641	 55.41950
 -221.85925	 55.18788
 -221.93134	 54.95610
 -222.00269	 54.72416
 -222.07329	 54.49206
 -222.14315	 54.25981
 -222.21226	 54.02741
 -222.28062	 53.79486
 -222.34825	 53.56216
 -222.41512	 53.32931
 -222.48126	 53.09632
 -222.54666	 52.86318
 -222.61131	 52.62990
 -222.67522	 52.39649
 -222.73840	 52.16293
 -222.80083	 51.92925
 -222.86253	 51.69542
 -222.92349	 51.46147
 -222.98372	 51.22739
 -223.04321	 50.99319
 -223.10196	 50.75886
 -223.15998	 50.52441
 -223.21727	 50.28984
 -223.27382	 50.05516
 -223.32965	 49.82036
 -223.38474	 49.58545
 -223.43910	 49.35043
 -223.49273	 49.11531
 -223.54562	 48.88008
 -223.59779	 48.64475
 -223.64923	 48.40932
 -223.69993	 48.17380
 -223.74991	 47.93818
 -223.79915	 47.70248
 -223.84766	 47.46668
 -223.89545	 47.23080
 -223.94250	 46.99483
 -223.98882	 46.75878
 -224.03440	 46.52265
 -224.07926	 46.28644
 -224.12338	 46.05016
 -224.16677	 45.81380
 -224.20942	 45.57737
 -224.25134	 45.34088
 -224.29253	 45.10431
 -224.33298	 44.86768
 -224.37270	 44.63099
 -224.41168	 44.39423
 -224.44992	 44.15741
 -224.48743	 43.92053
 -224.52420	 43.68360
 -224.56024	 43.44661
 -224.59554	 43.20957
 -224.63010	 42.97247
 -224.66393	 42.73532
 -224.69702	 42.49813
 -224.72937	 42.26088
 -224.76099	 42.02359
 -224.79188	 41.78626
 -224.82203	 41.54888
 -224.85144	 41.31146
 -224.88013	 41.07400
 -224.90808	 40.83650
 -224.93530	 40.59897
 -224.96178	 40.36140
 -224.98754	 40.12380
 -225.01257	 39.88617
 -225.03687	 39.64851
 -225.06044	 39.41082
 -225.08329	 39.17310
 -225.10541	 38.93537
 -225.12680	 38.69761
 -225.14748	 38.45983
 -225.16742	 38.22204
 -225.18665	 37.98423
 -225.20515	 37.74641
 -225.22294	 37.50858
 -225.24000	 37.27074
 -225.25634	 37.03290
 -225.27197	 36.79505
 -225.28687	 36.55720
 -225.30106	 36.31935
 -225.31453	 36.08150
 -225.32728	 35.84366
 -225.33931	 35.60583
 -225.35063	 35.36801
 -225.36122	 35.13021
 -225.37110	 34.89241
 -225.38026	 34.65464
 -225.38871	 34.41688
 -225.39643	 34.17915
 -225.40344	 33.94144
 -225.40973	 33.70375
 -225.41530	 33.46609
 -225.42015	 33.22846
 -225.42428	 32.99087
 -225.42769	 32.75330
 -225.43038	 32.51578
 -225.43235	 32.27829
 -225.43360	 32.04083
 -225.43413	 31.80342
 -225.43394	 31.56605
 -225.43302	 31.32873
 -225.43139	 31.09144
 -225.42903	 30.85421
 -225.42596	 30.61702
 -225.42216	 30.37988
 -225.41764	 30.14280
 -225.41240	 29.90576
 -225.40644	 29.66879
 -225.39976	 29.43186
 -225.39236	 29.19499
 -225.38425	 28.95818
 -225.37541	 28.72143
 -225.36586	 28.48474
 -225.35560	 28.24812
 -225.34461	 28.01156
 -225.33292	 27.77506
 -225.32051	 27.53863
 -225.30739	 27.30227
 -225.29355	 27.06598
 -225.27901	 26.82977
 -225.26376	 26.59363
 -225.24780	 26.35756
 -225.23113	 26.12158
 -225.21375	 25.88567
 -225.19567	 25.64985
 -225.17688	 25.41411
 -225.15739	 25.17845
 -225.13720	 24.94289
 -225.11631	 24.70741
 -225.09471	 24.47203
 -225.07241	 24.23675
 -225.04941	 24.00156
 -225.02571	 23.76647
 -225.00131	 23.53148
 -224.97622	 23.29659
 -224.95042	 23.06181
 -224.92392	 22.82714
 -224.89673	 22.59258
 -224.86883	 22.35814
 -224.84024	 22.12380
 -224.81095	 21.88959
 -224.78096	 21.65549
 -224.75027	 21.42151
 -224.71888	 21.18766
 -224.68679	 20.95393
 -224.65401	 20.72033
 -224.62052	 20.48686
 -224.58633	 20.25351
 -224.55145	 20.02030
 -224.51586	 19.78723
 -224.47957	 19.55428
 -224.44259	 19.32148
 -224.40490	 19.08882
 -224.36651	 18.85629
 -224.32742	 18.62391
 -224.28764	 18.39167
 -224.24715	 18.15958
 -224.20596	 17.92763
 -224.16408	 17.69583
 -224.12149	 17.46418
 -224.07821	 17.23267
 -224.03423	 17.00133
 -223.98955	 16.77013
 -223.94418	 16.53909
 -223.89811	 16.30820
 -223.85134	 16.07748
 -223.80388	 15.84691
 -223.75573	 15.61650
 -223.70689	 15.38625
 -223.65735	 15.15617
 -223.60713	 14.92625
 -223.55621	 14.69650
 -223.50461	 14.46692
 -223.45232	 14.23750
 -223.39935	 14.00826
 -223.34569	 13.77919
 -223.29135	 13.55030
 -223.23632	 13.32159
 -223.18061	 13.09305
 -223.12423	 12.86470
 -223.06716	 12.63652
 -223.00941	 12.40854
 -222.95098	 12.18074
 -222.89188	 11.95313
 -222.83210	 11.72571
 -222.77164	 11.49849
 -222.71050	 11.27146
 -222.64869	 11.04463
 -222.58621	 10.81800
 -222.52305	 10.59158
 -222.45921	 10.36536
 -222.39470	 10.13934
 -222.32952	  9.91353
 -222.26366	  9.68794
 -222.19712	  9.46256
 -222.12991	  9.23739
 -222.06203	  9.01244
 -221.99347	  8.78771
 -221.92424	  8.56321
 -221.85433	  8.33892
 -221.78374	  8.11486
 -221.71249	  7.89103
 -221.64055	  7.66742
 -221.56794	  7.44405
 -221.49466	  7.22090
 -221.42070	  6.99799
 -221.34607	  6.77532
 -221.27076	  6.55288
 -221.19478	  6.33068
 -221.11812	  6.10872
 -221.04079	  5.88700
 -220.96279	  5.66552
 -220.88411	  5.44428
 -220.80476	  5.22329
 -220.72474	  5.00254
 -220.64405	  4.78204
 -220.56269	  4.56179
 -220.48066	  4.34179
 -220.39796	  4.12205
 -220.31460	  3.90255
 -220.23056	  3.68331
 -220.14587	  3.46432
 -220.06051	  3.24559
 -219.97448	  3.02712
 -219.88780	  2.80891
 -219.80045	  2.59096
 -219.71245	  2.37327
 -219.62379	  2.15585
 -219.53447	  1.93870
 -219.44449	  1.72181
 -219.35386	  1.50520
 -219.26258	  1.28886
 -219.17064	  1.07279
 -219.07805	  0.85700
 -218.98481	  0.64148
 -218.89092	  0.42625
 -218.79639	  0.21130
 -218.70120	 -0.00337
 -218.60536	 -0.21774
 -218.50888	 -0.43183
 -218.41175	 -0.64563
 -218.31398	 -0.85914
 -218.21556	 -1.07235
 -218.11649	 -1.28526
 -218.01678	 -1.49787
 -217.91643	 -1.71017
 -217.81542	 -1.92218
 -217.71378	 -2.13388
 -217.61149	 -2.34526
 -217.50855	 -2.55634
 -217.40498	 -2.76711
 -217.30075	 -2.97756
 -217.19589	 -3.18769
 -217.09037	 -3.39751
 -216.98422	 -3.60700
 -216.87742	 -3.81617
 -216.76998	 -4.02502
 -216.66189	 -4.23355
 -216.55316	 -4.44174
 -216.44379	 -4.64961
 -216.33377	 -4.85715
 -216.22311	 -5.06435
 -216.11181	 -5.27122
 -215.99987	 -5.47776
 -215.88729	 -5.68396
 -215.77406	 -5.88983
 -215.66020	 -6.09535
 -215.54570	 -6.30054
 -215.43056	 -6.50539
 -215.31478	 -6.70989
 -215.19837	 -6.91405
 -215.08132	 -7.11786
 -214.96364	 -7.32132
 -214.84533	 -7.52444
 -214.72638	 -7.72721
 -214.60681	 -7.92963
 -214.48660	 -8.13169
 -214.36577	 -8.33341
 -214.24431	 -8.53476
 -214.12222	 -8.73576
 -213.99952	 -8.93640
 -213.87618	 -9.13668
 -213.75223	 -9.33659
 -213.62766	 -9.53614
 -213.50247	 -9.73533
 -213.37666	 -9.93415
 -213.25023	 -10.13259
 -213.12319	 -10.33067
 -212.99553	 -10.52837
 -212.86726	 -10.72569
 -212.73837	 -10.92263
 -212.60888	 -11.11919
 -212.47877	 -11.31537
 -212.34805	 -11.51117
 -212.21672	 -11.70657
 -212.08478	 -11.90158
 -211.95223	 -12.09621
 -211.81908	 -12.29043
 -211.68531	 -12.48426
 -211.55094	 -12.67769
 -211.41596	 -12.87072
 -211.28037	 -13.06334
 -211.14418	 -13.25556
 -211.00737	 -13.44737
 -210.86996	 -13.63877
 -210.73195	 -13.82976
 -210.59333	 -14.02033
 -210.45410	 -14.21049
 -210.31426	 -14.40022
 -210.17382	 -14.58954
 -210.03278	 -14.77844
 -209.89113	 -14.96691
 -209.74887	 -15.15496
 -209.60601	 -15.34258
 -209.46255	 -15.52977
 -209.31848	 -15.71654
 -209.17381	 -15.90287
 -209.02854	 -16.08877
 -208.88267	 -16.27424
 -208.73619	 -16.45927
 -208.58912	 -16.64386
 -208.44145	 -16.82802
 -208.29319	 -17.01174
 -208.14432	 -17.19501
 -207.99487	 -17.37785
 -207.84482	 -17.56024
 -207.69417	 -17.74219
 -207.54294	 -17.92369
 -207.39112	 -18.10475
 -207.23871	 -18.28536
 -207.08571	 -18.46551
 -206.93213	 -18.64522
 -206.77796	 -18.82447
 -206.62322	 -19.00326
 -206.46789	 -19.18160
 -206.31199	 -19.35948
 -206.15550	 -19.53690
 -205.99844	 -19.71385
 -205.84081	 -19.89034
 -205.68260	 -20.06637
 -205.52382	 -20.24192
 -205.36447	 -20.41700
 -205.20455	 -20.59161
 -205.04406	 -20.76574
 -204.88300	 -20.93940
 -204.72137	 -21.11257
 -204.55918	 -21.28526
 -204.39642	 -21.45746
 -204.23310	 -21.62918
 -204.06922	 -21.80041
 -203.90477	 -21.97114
 -203.73976	 -22.14138
 -203.57419	 -22.31111
 -203.40805	 -22.48035
 -203.24136	 -22.64909
 -203.07410	 -22.81732
 -202.90629	 -22.98505
 -202.73791	 -23.15226
 -202.56898	 -23.31897
 -202.39949	 -23.48516
 -202.22943	 -23.65084
 -202.05883	 -23.81599
 -201.88766	 -23.98063
 -201.71593	 -24.14475
 -201.54365	 -24.30834
 -201.37082	 -24.47141
 -201.19743	 -24.63395
 -201.02348	 -24.79597
 -200.84898	 -24.95746
 -200.67393	 -25.11841
 -200.49833	 -25.27883
 -200.32218	 -25.43872
 -200.14547	 -25.59807
 -199.96822	 -25.75689
 -199.79042	 -25.91516
 -199.61208	 -26.07290
 -199.43319	 -26.23010
 -199.25375	 -26.38675
 -199.07378	 -26.54286
 -198.89326	 -26.69843
 -198.71221	 -26.85345
 -198.53062	 -27.00792
 -198.34850	 -27.16184
 -198.16584	 -27.31521
 -197.98265	 -27.46803
 -197.79893	 -27.62030
 -197.61468	 -27.77200
 -197.42990	 -27.92315
 -197.24460	 -28.07374
 -197.05878	 -28.22377
 -196.87243	 -28.37323
 -196.68557	 -28.52213
 -196.49819	 -28.67046
 -196.31028	 -28.81822
 -196.12187	 -28.96540
 -195.93294	 -29.11201
 -195.74350	 -29.25804
 -195.55354	 -29.40349
 -195.36308	 -29.54836
 -195.17211	 -29.69265
 -194.98063	 -29.83634
 -194.78864	 -29.97944
 -194.59615	 -30.12195
 -194.40315	 -30.26387
 -194.20965	 -30.40518
 -194.01565	 -30.54590
 -193.82115	 -30.68601
 -193.62614	 -30.82551
 -193.43063	 -30.96440
 -193.23462	 -31.10269
 -193.03812	 -31.24036
 -192.84111	 -31.37741
 -192.64361	 -31.51384
 -192.44561	 -31.64965
 -192.24712	 -31.78484
 -192.04813	 -31.91941
 -191.84864	 -32.05335
 -191.64866	 -32.18666
 -191.44819	 -32.31933
 -191.24722	 -32.45138
 -191.04576	 -32.58279
 -190.84381	 -32.71356
 -190.64138	 -32.84370
 -190.43845	 -32.97320
 -190.23504	 -33.10206
 -190.03114	 -33.23028
 -189.82676	 -33.35785
 -189.62190	 -33.48478
 -189.41655	 -33.61106
 -189.21073	 -33.73670
 -189.00443	 -33.86168
 -188.79765	 -33.98602
 -188.59040	 -34.10971
 -188.38268	 -34.23274
 -188.17449	 -34.35512
 -187.96583	 -34.47684
 -187.75671	 -34.59791
 -187.54712	 -34.71832
 -187.33707	 -34.83806
 -187.12656	 -34.95715
 -186.91560	 -35.07557
 -186.70418	 -35.19332
 -186.49230	 -35.31040
 -186.27998	 -35.42682
 -186.06720	 -35.54256
 -185.85398	 -35.65762
 -185.64032	 -35.77201
 -185.42621	 -35.88572
 -185.21166	 -35.99874
 -184.99667	 -36.11108
 -184.78125	 -36.22273
 -184.56539	 -36.33369
 -184.34909	 -36.44396
 -184.13236	 -36.55353
 -183.91520	 -36.66240
 -183.69761	 -36.77057
 -183.47960	 -36.87803
 -183.26115	 -36.98479
 -183.04228	 -37.09083
 -182.82299	 -37.19616
 -182.60327	 -37.30078
 -182.38313	 -37.40468
 -182.16257	 -37.50785
 -181.94159	 -37.61031
 -181.72019	 -37.71203
 -181.49837	 -37.81303
 -181.27614	 -37.91329
 -181.05349	 -38.01282
 -180.83043	 -38.11162
 -180.60695	 -38.20967
 -180.38307	 -38.30699
 -180.15877	 -38.40356
 -179.93406	 -38.49939
 -179.70895	 -38.59448
 -179.48343	 -38.68881
 -179.25750	 -38.78240
 -179.03117	 -38.87524
 -178.80444	 -38.96732
 -178.57731	 -39.05865
 -178.34978	 -39.14923
 -178.12186	 -39.23904
 -177.89354	 -39.32810
 -177.66483	 -39.41641
 -177.43573	 -39.50395
 -177.20624	 -39.59072
 -176.97637	 -39.67674
 -176.74611	 -39.76199
 -176.51547	 -39.84647
 -176.28446	 -39.93019
 -176.05307	 -40.01314
 -175.82130	 -40.09531
 -175.58917	 -40.17671
 -175.35667	 -40.25734
 -175.12380	 -40.33719
 -174.89057	 -40.41626
 -174.65698	 -40.49455
 -174.42304	 -40.57206
 -174.18874	 -40.64879
 -173.95408	 -40.72472
 -173.71908	 -40.79987
 -173.48373	 -40.87422
 -173.24804	 -40.94778
 -173.01201	 -41.02054
 -172.77563	 -41.09250
 -172.53892	 -41.16365
 -172.30187	 -41.23400
 -172.06450	 -41.30354
 -171.82679	 -41.37226
 -171.58875	 -41.44017
 -171.35039	 -41.50726
 -171.11170	 -41.57353
 -170.87269	 -41.63897
 -170.63336	 -41.70359
 -170.39371	 -41.76737
 -170.15375	 -41.83032
 -169.91347	 -41.89243
 -169.67287	 -41.95370
 -169.43197	 -42.01413
 -169.19075	 -42.07371
 -168.94923	 -42.13244
 -168.70740	 -42.19032
 -168.46526	 -42.24735
 -168.22282	 -42.30353
 -167.98008	 -42.35884
 -167.73704	 -42.41330
 -167.49370	 -42.46689
 -167.25006	 -42.51962
 -167.00613	 -42.57148
 -166.76191	 -42.62248
 -166.51740	 -42.67261
 -166.27260	 -42.72186
 -166.02751	 -42.77025
 -165.78214	 -42.81776
 -165.53648	 -42.86440
 -165.29055	 -42.91017
 -165.04435	 -42.95505
 -164.79787	 -42.99906
 -164.55111	 -43.04219
 -164.30410	 -43.08444
 -164.05681	 -43.12581
 -163.80927	 -43.16630
 -163.56147	 -43.20590
 -163.31341	 -43.24461
 -163.06510	 -43.28244
 -162.81654	 -43.31938
 -162.56773	 -43.35543
 -162.31869	 -43.39059
 -162.06940	 -43.42485
 -161.81988	 -43.45822
 -161.57013	 -43.49069
 -161.32016	 -43.52225
 -161.06995	 -43.55292
 -160.81953	 -43.58268
 -160.56889	 -43.61153
 -160.31803	 -43.63947
 -160.06696	 -43.66650
 -159.81569	 -43.69261
 -159.56421	 -43.71780
 -159.31253	 -43.74207
 -159.06065	 -43.76542
 -158.80857	 -43.78783
 -158.55631	 -43.80932
 -158.30385	 -43.82987
 -158.05121	 -43.84948
 -157.79838	 -43.86815
 -157.54538	 -43.88587
 -157.29220	 -43.90265
 -157.03884	 -43.91848
 -156.78530	 -43.93335
 -156.53160	 -43.94726
 -156.27773	 -43.96021
 -156.02370	 -43.97221
 -155.76950	 -43.98323
 -155.51514	 -43.99329
 -155.26063	 -44.00238
 -155.00596	 -44.01049
 -154.75113	 -44.01763
 -154.49616	 -44.02379
 -154.24104	 -44.02897
 -153.98577	 -44.03317
 -153.73036	 -44.03639
 -153.47481	 -44.03862
 -153.21913	 -44.03987
 -152.96331	 -44.04013
 -152.70736	 -44.03940
 -152.45128	 -44.03768
 -152.19507	 -44.03497
 -151.93875	 -44.03127
 -151.68230	 -44.02658
 -151.42574	 -44.02089
 -151.16907	 -44.01420
 -150.91229	 -44.00653
 -150.65541	 -43.99785
 -150.39843	 -43.98818
 -150.14135	 -43.97750
 -149.88418	 -43.96583
 -149.62691	 -43.95316
 -149.36957	 -43.93948
 -149.11215	 -43.92480
 -148.85465	 -43.90912
 -148.59708	 -43.89243
 -148.33944	 -43.87473
 -148.08174	 -43.85602
 -147.82398	 -43.83630
 -147.56617	 -43.81557
 -147.30832	 -43.79382
 -147.05042	 -43.77105
 -146.79247	 -43.74726
 -146.53450	 -43.72245
 -146.27649	 -43.69662
 -146.01846	 -43.66975
 -145.76041	 -43.64185
 -145.50234	 -43.61292
 -145.24427	 -43.58295
 -144.98618	 -43.55194
 -144.72809	 -43.51988
 -144.47000	 -43.48678
 -144.21191	 -43.45263
 -143.95383	 -43.41743
 -143.69577	 -43.38116
 -143.43772	 -43.34384
 -143.17970	 -43.30546
 -142.92169	 -43.26600
 -142.66372	 -43.22548
 -142.40578	 -43.18389
 -142.14787	 -43.14122
 -141.89001	 -43.09747
 -141.63218	 -43.05265
 -141.37440	 -43.00674
 -141.11667	 -42.95974
 -140.85899	 -42.91166
 -140.60137	 -42.86249
 -140.34381	 -42.81223
 -140.08631	 -42.76088
 -139.82888	 -42.70844
 -139.57152	 -42.65490
 -139.31423	 -42.60027
 -139.05702	 -42.54454
 -138.79989	 -42.48771
 -138.54284	 -42.42979
 -138.28589	 -42.37077
 -138.02903	 -42.31065
 -137.77227	 -42.24944
 -137.51561	 -42.18712
 -137.25905	 -42.12371
 -137.00261	 -42.05920
 -136.74628	 -41.99359
 -136.49008	 -41.92688
 -136.23400	 -41.85907
 -135.97805	 -41.79016
 -135.72224	 -41.72016
 -135.46658	 -41.64905
 -135.21106	 -41.57684
 -134.95569	 -41.50353
 -134.70048	 -41.42912
 -134.44544	 -41.35360
 -134.19057	 -41.27698
 -133.93587	 -41.19925
 -133.68136	 -41.12042
 -133.42704	 -41.04048
 -133.17291	 -40.95943
 -132.91898	 -40.87727
 -132.66526	 -40.79399
 -132.41176	 -40.70959
 -132.15847	 -40.62408
 -131.90541	 -40.53745
 -131.65258	 -40.44970
 -131.39998	 -40.36082
 -131.14763	 -40.27081
 -130.89553	 -40.17967
 -130.64369	 -40.08739
 -130.39210	 -39.99398
 -130.14078	 -39.89943
 -129.88974	 -39.80374
 -129.63897	 -39.70691
 -129.38848	 -39.60893
 -129.13828	 -39.50980
 -128.88837	 -39.40952
 -128.63876	 -39.30808
 -128.38946	 -39.20549
 -128.14046	 -39.10174
 -127.89178	 -38.99683
 -127.64341	 -38.89076
 -127.39537	 -38.78352
 -127.14765	 -38.67512
 -126.90027	 -38.56556
 -126.65322	 -38.45483
 -126.40651	 -38.34293
 -126.16015	 -38.22987
 -125.91414	 -38.11564
 -125.66848	 -38.00024
 -125.42319	 -37.88367
 -125.17826	 -37.76594
 -124.93370	 -37.64704
 -124.68952	 -37.52697
 -124.44572	 -37.40574
 -124.20230	 -37.28335
 -123.95927	 -37.15979
 -123.71664	 -37.03507
 -123.47442	 -36.90919
 -123.23260	 -36.78215
 -122.99119	 -36.65395
 -122.75021	 -36.52460
 -122.50965	 -36.39409
 -122.26952	 -36.26242
 -122.02984	 -36.12960
 -121.79060	 -35.99562
 -121.55182	 -35.86050
 -121.31349	 -35.72422
 -121.07564	 -35.58679
 -120.83825	 -35.44822
 -120.60136	 -35.30849
 -120.36495	 -35.16761
 -120.12904	 -35.02559
 -119.89363	 -34.88241
 -119.65874	 -34.73809
 -119.42437	 -34.59262
 -119.19053	 -34.44599
 -118.95723	 -34.29822
 -118.72447	 -34.14929
 -118.49227	 -33.99921
 -118.26062	 -33.84798
 -118.02955	 -33.69559
 -117.79905	 -33.54205
 -117.56914	 -33.38735
 -117.33983	 -33.23149
 -117.11111	 -33.07447
 -116.88300	 -32.91628
 -116.65550	 -32.75694
 -116.42863	 -32.59643
 -116.20239	 -32.43475
 -115.97678	 -32.27191
 -115.75182	 -32.10790
 -115.52751	 -31.94271
 -115.30386	 -31.77636
 -115.08086	 -31.60884
 -114.85854	 -31.44015
 -114.63689	 -31.27028
 -114.41593	 -31.09925
 -114.19565	 -30.92704
 -113.97606	 -30.75366
 -113.75717	 -30.57912
 -113.53899	 -30.40341
 -113.32152	 -30.22652
 -113.10476	 -30.04848
 -112.88872	 -29.86927
 -112.67341	 -29.68890
 -112.45883	 -29.50737
 -112.24498	 -29.32469
 -112.03189	 -29.14085
 -111.81954	 -28.95587
 -111.60794	 -28.76974
 -111.39711	 -28.58246
 -111.18704	 -28.39405
 -110.97775	 -28.20450
 -110.76924	 -28.01382
 -110.56152	 -27.82201
 -110.35460	 -27.62908
 -110.14847	 -27.43502
 -109.94316	 -27.23985
 -109.73866	 -27.04357
 -109.53499	 -26.84618
 -109.33215	 -26.64768
 -109.13015	 -26.44808
 -108.92900	 -26.24738
 -108.72871	 -26.04558
 -108.52929	 -25.84270
 -108.33075	 -25.63872
 -108.13309	 -25.43365
 -107.93632	 -25.22751
 -107.74047	 -25.02028
 -107.54552	 -24.81197
 -107.35150	 -24.60258
 -107.15841	 -24.39212
 -106.96626	 -24.18058
 -106.77506	 -23.96798
 -106.58483	 -23.75430
 -106.39556	 -23.53956
 -106.20728	 -23.32375
 -106.01999	 -23.10687
 -105.83369	 -22.88893
 -105.64841	 -22.66992
 -105.46414	 -22.44985
 -105.28089	 -22.22873
 -105.09868	 -22.00654
 -104.91751	 -21.78330
 -104.73740	 -21.55900
 -104.55834	 -21.33365
 -104.38035	 -21.10724
 -104.20343	 -20.87978
 -104.02760	 -20.65128
 -103.85285	 -20.42173
 -103.67920	 -20.19113
 -103.50665	 -19.95949
 -103.33521	 -19.72682
 -103.16488	 -19.49311
 -102.99568	 -19.25838
 -102.82760	 -19.02261
 -102.66065	 -18.78582
 -102.49485	 -18.54802
 -102.33019	 -18.30920
 -102.16667	 -18.06937
 -102.00432	 -17.82855
 -101.84312	 -17.58672
 -101.68309	 -17.34391
 -101.52423	 -17.10011
 -101.36655	 -16.85533
 -101.21005	 -16.60958
 -101.05474	 -16.36286
 -100.90063	 -16.11519
 -100.74772	 -15.86656
 -100.59601	 -15.61700
 -100.44552	 -15.36649
 -100.29625	 -15.11506
 -100.14821	 -14.86271
 -100.00140	 -14.60944
 -99.85584	 -14.35527
 -99.71152	 -14.10020
 -99.56847	 -13.84424
 -99.42667	 -13.58739
 -99.28616	 -13.32967
 -99.14692	 -13.07108
 -99.00898	 -12.81163
 -98.87233	 -12.55133
 -98.73700	 -12.29018
 -98.60298	 -12.02818
 -98.47029	 -11.76536
 -98.33895	 -11.50171
 -98.20894	 -11.23724
 -98.08030	 -10.97195
 -97.95302	 -10.70586
 -97.82712	 -10.43897
 -97.70261	 -10.17128
 -97.57949	 -9.90280
 -97.45779	 -9.63354
 -97.33750	 -9.36350
 -97.21863	 -9.09268
 -97.10120	 -8.82110
 -96.98522	 -8.54875
 -96.87069	 -8.27565
 -96.75762	 -8.00180
 -96.64602	 -7.72720
 -96.53590	 -7.45185
 -96.42727	 -7.17577
 -96.32014	 -6.89896
 -96.21450	 -6.62142
 -96.11037	 -6.34317
 -96.00775	 -6.06420
 -95.90666	 -5.78452
 -95.80708	 -5.50414
 -95.70904	 -5.22306
 -95.61253	 -4.94130
 -95.51756	 -4.65885
 -95.42414	 -4.37573
 -95.33226	 -4.09195
 -95.24192	 -3.80751
 -95.15315	 -3.52242
 -95.06593	 -3.23668
 -94.98026	 -2.95032
 -94.89616	 -2.66333
 -94.81363	 -2.37574
 -94.73266	 -2.08753
 -94.65326	 -1.79874
 -94.57544	 -1.50936
 -94.49919	 -1.21942
 -94.42453	 -0.92891
 -94.35144	 -0.63785
 -94.27995	 -0.34626
 -94.21004	 -0.05414
 -94.14173	  0.23849
 -94.07501	  0.53163
 -94.00990	  0.82526
 -93.94639	  1.11937
 -93.88450	  1.41394
 -93.82422	  1.70898
 -93.76557	  2.00445
 -93.70854	  2.30036
 -93.65315	  2.59669
 -93.59939	  2.89342
 -93.54729	  3.19055
 -93.49683	  3.48807
 -93.44804	  3.78596
 -93.40091	  4.08422
 -93.35546	  4.38282
 -93.31168	  4.68177
 -93.26960	  4.98104
 -93.22921	  5.28063
 -93.19052	  5.58054
 -93.15354	  5.88074
 -93.11827	  6.18122
 -93.08473	  6.48199
 -93.05292	  6.78302
 -93.02285	  7.08431
 -92.99452	  7.38585
 -92.96794	  7.68763
 -92.94312	  7.98963
 -92.92005	  8.29186
 -92.89875	  8.59430
 -92.87923	  8.89694
 -92.86148	  9.19977
 -92.84551	  9.50278
 -92.83132	  9.80597
 -92.81891	 10.10933
 -92.80830	 10.41284
 -92.79948	 10.71650
 -92.79245	 11.02029
 -92.78721	 11.32422
 -92.78377	 11.62826
 -92.78212	 11.93241
 -92.78227	 12.23666
 -92.78421	 12.54100
 -92.78795	 12.84542
 -92.79348	 13.14990
 -92.80080	 13.45445
 -92.80991	 13.75904
 -92.82080	 14.06367
 -92.83349	 14.36832
 -92.84796	 14.67298
 -92.86420	 14.97764
 -92.88223	 15.28230
 -92.90204	 15.58692
 -92.92362	 15.89152
 -92.94697	 16.19606
 -92.97209	 16.50054
 -92.99897	 16.80495
 -93.02763	 17.10927
 -93.05804	 17.41348
 -93.09022	 17.71758
 -93.12416	 18.02155
 -93.15985	 18.32538
 -93.19731	 18.62904
 -93.23652	 18.93254
 -93.27748	 19.23585
 -93.32021	 19.53896
 -93.36469	 19.84186
 -93.41092	 20.14453
 -93.45891	 20.44695
 -93.50866	 20.74912
 -93.56016	 21.05101
 -93.61343	 21.35262
 -93.66845	 21.65394
 -93.72524	 21.95493
 -93.78379	 22.25561
 -93.84410	 22.55594
 -93.90618	 22.85592
 -93.97003	 23.15553
 -94.03565	 23.45477
 -94.10304	 23.75361
 -94.17220	 24.05205
 -94.24314	 24.35008
 -94.31586	 24.64768
 -94.39035	 24.94484
 -94.46661	 25.24156
 -94.54466	 25.53781
 -94.62448	 25.83360
 -94.70608	 26.12890
 -94.78945	 26.42372
 -94.87460	 26.71803
 -94.96152	 27.01184
 -95.05021	 27.30512
 -95.14067	 27.59788
 -95.23289	 27.89011
 -95.32687	 28.18178
 -95.42261	 28.47291
 -95.52010	 28.76347
 -95.61933	 29.05345
 -95.72029	 29.34286
 -95.82299	 29.63168
 -95.92742	 29.91990
 -96.03356	 30.20751
 -96.14141	 30.49450
 -96.25097	 30.78086
 -96.36221	 31.06659
 -96.47515	 31.35168
 -96.58976	 31.63611
 -96.70604	 31.91987
 -96.82398	 32.20295
 -96.94357	 32.48535
 -97.06481	 32.76705
 -97.18767	 33.04804
 -97.31217	 33.32831
 -97.43828	 33.60785
 -97.56600	 33.88665
 -97.69533	 34.16469
 -97.82625	 34.44196
 -97.95875	 34.71846
 -98.09283	 34.99416
 -98.22848	 35.26907
 -98.36570	 35.54315
 -98.50448	 35.81641
 -98.64481	 36.08883
 -98.78668	 36.36039
 -98.93010	 36.63109
 -99.07504	 36.90091
 -99.22152	 37.16984
 -99.36952	 37.43787
 -99.51904	 37.70498
 -99.67007	 37.97117
 -99.82261	 38.23642
 -99.97666	 38.50072
 -100.13220	 38.76405
 -100.28924	 39.02642
 -100.44778	 39.28780
 -100.60779	 39.54819
 -100.76929	 39.80757
 -100.93227	 40.06594
 -101.09672	 40.32328
 -101.26264	 40.57959
 -101.43003	 40.83486
 -101.59887	 41.08907
 -101.76916	 41.34223
 -101.94090	 41.59432
 -102.11409	 41.84534
 -102.28870	 42.09527
 -102.46475	 42.34412
 -102.64222	 42.59187
 -102.82111	 42.83851
 -103.00140	 43.08405
 -103.18309	 43.32848
 -103.36617	 43.57179
 -103.55064	 43.81398
 -103.73648	 44.05503
 -103.92368	 44.29495
 -104.11224	 44.53374
 -104.30214	 44.77138
 -104.49337	 45.00787
 -104.68593	 45.24321
 -104.87980	 45.47739
 -105.07498	 45.71041
 -105.27144	 45.94227
 -105.46918	 46.17295
 -105.66819	 46.40245
 -105.86845	 46.63078
 -106.06996	 46.85791
 -106.27270	 47.08386
 -106.47666	 47.30861
 -106.68182	 47.53215
 -106.88818	 47.75449
 -107.09573	 47.97561
 -107.30445	 48.19551
 -107.51433	 48.41418
 -107.72536	 48.63162
 -107.93753	 48.84782
 -108.15082	 49.06277
 -108.36523	 49.27647
 -108.58075	 49.48890
 -108.79736	 49.70007
 -109.01506	 49.90996
 -109.23383	 50.11856
 -109.45367	 50.32587
 -109.67457	 50.53188
 -109.89651	 50.73659
 -110.11949	 50.93998
 -110.34349	 51.14205
 -110.56852	 51.34279
 -110.79456	 51.54219
 -111.02161	 51.74024
 -111.24965	 51.93695
 -111.47868	 52.13229
 -111.70869	 52.32627
 -111.93968	 52.51888
 -112.17163	 52.71011
 -112.40454	 52.89996
 -112.63841	 53.08842
 -112.87321	 53.27549
 -113.10896	 53.46116
 -113.34563	 53.64543
 -113.58323	 53.82829
 -113.82174	 54.00975
 -114.06116	 54.18979
 -114.30148	 54.36842
 -114.54269	 54.54563
 -114.78478	 54.72143
 -115.02775	 54.89581
 -115.27158	 55.06877
 -115.51627	 55.24031
 -115.76180	 55.41042
 -116.00818	 55.57912
 -116.25538	 55.74640
 -116.50340	 55.91226
 -116.75222	 56.07670
 -117.00184	 56.23972
 -117.25225	 56.40132
 -117.50344	 56.56150
 -117.75538	 56.72027
 -118.00808	 56.87761
 -118.26153	 57.03355
 -118.51570	 57.18806
 -118.77059	 57.34116
 -119.02618	 57.49285
 -119.28247	 57.64312
 -119.53945	 57.79197
 -119.79709	 57.93941
 -120.05540	 58.08543
 -120.31435	 58.23003
 -120.57394	 58.37321
 -120.83415	 58.51498
 -121.09498	 58.65532
 -121.35642	 58.79424
 -121.61844	 58.93173
 -121.88105	 59.06779
 -122.14423	 59.20243
 -122.40796	 59.33563
 -122.67225	 59.46740
 -122.93708	 59.59773
 -123.20244	 59.72662
 -123.46832	 59.85407
 -123.73471	 59.98008
 -124.00161	 60.10464
 -124.26899	 60.22774
 -124.53686	 60.34940
 -124.80521	 60.46959
 -125.07403	 60.58833
 -125.34331	 60.70561
 -125.61303	 60.82143
 -125.88321	 60.93578
 -126.15381	 61.04867
 -126.42485	 61.16009
 -126.69631	 61.27003
 -126.96818	 61.37851
 -127.24046	 61.48552
 -127.51314	 61.59106
 -127.78621	 61.69512
 -128.05967	 61.79771
 -128.33351	 61.89883
 -128.60771	 61.99849
 -128.88229	 62.09667
 -129.15721	 62.19339
 -129.43249	 62.28864
 -129.70812	 62.38243
 -129.98407	 62.47476
 -130.26036	 62.56563
 -130.53696	 62.65504
 -130.81388	 62.74301
 -131.09110	 62.82952
 -131.36862	 62.91459
 -131.64642	 62.99822
 -131.92451	 63.08041
 -132.20287	 63.16116
 -132.48149	 63.24049
 -132.76037	 63.31839
 -133.03949	 63.39486
 -133.31885	 63.46992
 -133.59844	 63.54356
 -133.87825	 63.61579
 -134.15827	 63.68662
 -134.43849	 63.75603
 -134.71890	 63.82405
 -134.99949	 63.89067
 -135.28026	 63.95589
 -135.56119	 64.01972
 -135.84228	 64.08216
 -136.12352	 64.14321
 -136.40489	 64.20288
 -136.68639	 64.26116
 -136.96801	 64.31806
 -137.24975	 64.37358
 -137.53158	 64.42772
 -137.81351	 64.48048
 -138.09552	 64.53186
 -138.37761	 64.58187
 -138.65976	 64.63050
 -138.94198	 64.67775
 -139.22425	 64.72363
 -139.50657	 64.76814
 -139.78892	 64.81127
 -140.07131	 64.85303
 -140.35371	 64.89342
 -140.63614	 64.93243
 -140.91857	 64.97007
 -141.20101	 65.00634
 -141.48345	 65.04124
 -141.76588	 65.07476
 -142.04829	 65.10692
 -142.33068	 65.13771
 -142.61305	 65.16714
 -142.89539	 65.19520
 -143.17769	 65.22190
 -143.45995	 65.24723
 -143.74216	 65.27121
 -144.02432	 65.29384
 -144.30643	 65.31512
 -144.58847	 65.33504
 -144.87044	 65.35363
 -145.15235	 65.37087
 -145.43417	 65.38677
 -145.71592	 65.40135
 -145.99758	 65.41459
 -146.27914	 65.42652
 -146.56061	 65.43713
 -146.84197	 65.44642
 -147.12323	 65.45441
 -147.40437	 65.46109
 -147.68539	 65.46648
 -147.96629	 65.47057
 -148.24706	 65.47338
 -148.52768	 65.47491
 -148.80817	 65.47517
 -149.08850	 65.47415
 -149.36868	 65.47187
 -149.64870	 65.46832
 -149.92855	 65.46352
 -150.20822	 65.45747
 -150.48771	 65.45017
 -150.76702	 65.44163
 -151.04612	 65.43186
 -151.32503	 65.42084
 -151.60373	 65.40860
 -151.88222	 65.39513
 -152.16048	 65.38044
 -152.43852	 65.36452
 -152.71633	 65.34739
 -152.99389	 65.32905
 -153.27121	 65.30949
 -153.54828	 65.28872
 -153.82509	 65.26675
 -154.10163	 65.24357
 -154.37791	 65.21919
 -154.65391	 65.19361
 -154.92963	 65.16684
 -155.20506	 65.13886
 -155.48020	 65.10970
 -155.75504	 65.07934
 -156.02958	 65.04779
 -156.30382	 65.01506
 -156.57774	 64.98114
 -156.85135	 64.94603
 -157.12464	 64.90975
 -157.39761	 64.87229
 -157.67024	 64.83365
 -157.94255	 64.79384
 -158.21452	 64.75286
 -158.48615	 64.71071
 -158.75744	 64.66740
 -159.02838	 64.62293
 -159.29898	 64.57730
 -159.56922	 64.53052
 -159.83911	 64.48259
 -160.10863	 64.43351
 -160.37780	 64.38329
 -160.64660	 64.33194
 -160.91503	 64.27946
 -161.18310	 64.22585
 -161.45078	 64.17112
 -161.71809	 64.11527
 -161.98502	 64.05831
 -162.25157	 64.00024
 -162.51773	 63.94107
 -162.78350	 63.88081
 -163.04887	 63.81945
 -163.31385	 63.75702
 -163.57843	 63.69350
 -163.84260	 63.62890
 -164.10636	 63.56324
 -164.36971	 63.49651
 -164.63265	 63.42873
 -164.89516	 63.35989
 -165.15725	 63.29000
 -165.41891	 63.21907
 -165.68014	 63.14710
 -165.94093	 63.07409
 -166.20128	 63.00005
 -166.46119	 62.92499
 -166.72064	 62.84890
 -166.97964	 62.77180
 -167.23818	 62.69368
 -167.49626	 62.61454
 -167.75387	 62.53440
 -168.01100	 62.45326
 -168.26767	 62.37111
 -168.52385	 62.28797
 -168.77954	 62.20383
 -169.03475	 62.11870
 -169.28946	 62.03257
 -169.54368	 61.94546
 -169.79739	 61.85736
 -170.05061	 61.76829
 -170.30331	 61.67823
 -170.55550	 61.58719
 -170.80719	 61.49518
 -171.05835	 61.40220
 -171.30899	 61.30824
 -171.55911	 61.21332
 -171.80871	 61.11744
 -172.05778	 61.02059
 -172.30632	 60.92278
 -172.55433	 60.82402
 -172.80180	 60.72431
 -173.04874	 60.62365
 -173.29514	 60.52204
 -173.54100	 60.41949
 -173.78632	 60.31601
 -174.03109	 60.21159
 -174.27532	 60.10624
 -174.51901	 59.99996
 -174.76215	 59.89277
 -175.00474	 59.78465
 -175.24678	 59.67563
 -175.48827	 59.56570
 -175.72921	 59.45487
 -175.96959	 59.34314
 -176.20941	 59.23051
 -176.44867	 59.11700
 -176.68738	 59.00261
 -176.92552	 58.88734
 -177.16310	 58.77119
 -177.40011	 58.65418
 -177.63655	 58.53631
 -177.87242	 58.41758
 -178.10772	 58.29799
 -178.34244	 58.17756
 -178.57658	 58.05628
 -178.81014	 57.93416
 -179.04312	 57.81121
 -179.27551	 57.68743
 -179.50732	 57.56282
 -179.73853	 57.43739
 -179.96915	 57.31113
 -180.19916	 57.18407
 -180.42858	 57.05619
 -180.65740	 56.92750
 -180.88560	 56.79801
 -181.11320	 56.66772
 -181.34019	 56.53662
 -181.56656	 56.40474
 -181.79231	 56.27206
 -182.01745	 56.13859
 -182.24196	 56.00433
 -182.46584	 55.86929
 -182.68909	 55.73347
 -182.91172	 55.59687
 -183.13371	 55.45950
 -183.35507	 55.32135
 -183.57579	 55.18243
 -183.79587	 55.04274
 -184.01531	 54.90228
 -184.23411	 54.76106
 -184.45226	 54.61909
 -184.66977	 54.47635
 -184.88663	 54.33286
 -185.10284	 54.18862
 -185.31841	 54.04363
 -185.53332	 53.89789
 -185.74758	 53.75142
 -185.96119	 53.60420
 -186.17415	 53.45625
 -186.38646	 53.30756
 -186.59811	 53.15815
 -186.80911	 53.00801
 -187.01945	 52.85716
 -187.22914	 52.70558
 -187.43817	 52.55329
 -187.64654	 52.40030
 -187.85426	 52.24659
 -188.06132	 52.09219
 -188.26772	 51.93709
 -188.47346	 51.78130
 -188.67854	 51.62483
 -188.88296	 51.46766
 -189.08672	 51.30982
 -189.28982	 51.15131
 -189.49225	 50.99212
 -189.69402	 50.83227
 -189.89512	 50.67176
 -190.09555	 50.51058
 -190.29531	 50.34876
 -190.49441	 50.18628
 -190.69283	 50.02316
 -190.89057	 49.85940
 -191.08764	 49.69499
 -191.28404	 49.52996
 -191.47975	 49.36429
 -191.67479	 49.19799
 -191.86914	 49.03107
 -192.06280	 48.86353
 -192.25578	 48.69537
 -192.44807	 48.52659
 -192.63967	 48.35720
 -192.83058	 48.18721
 -193.02079	 48.01660
 -193.21031	 47.84539
 -193.39912	 47.67358
 -193.58724	 47.50118
 -193.77465	 47.32817
 -193.96137	 47.15457
 -194.14737	 46.98038
 -194.33267	 46.80560
 -194.51727	 46.63023
 -194.70115	 46.45428
 -194.88433	 46.27775
 -195.06679	 46.10063
 -195.24855	 45.92294
 -195.42959	 45.74468
 -195.60992	 45.56584
 -195.78954	 45.38643
 -195.96844	 45.20646
 -196.14663	 45.02592
 -196.32411	 44.84482
 -196.50087	 44.66316
 -196.67692	 44.48094
 -196.85225	 44.29818
 -197.02687	 44.11486
 -197.20078	 43.93100
 -197.37397	 43.74660
 -197.54645	 43.56166
 -197.71822	 43.37618
 -197.88927	 43.19017
 -198.05961	 43.00363
 -198.22924	 42.81657
 -198.39815	 42.62898
 -198.56635	 42.44088
 -198.73384	 42.25227
 -198.90061	 42.06314
 -199.06667	 41.87351
 -199.23202	 41.68338
 -199.39665	 41.49275
 -199.56056	 41.30163
 -199.72376	 41.11001
 -199.88624	 40.91790
 -200.04801	 40.72532
 -200.20906	 40.53225
 -200.36938	 40.33870
 -200.52899	 40.14468
 -200.68787	 39.95019
 -200.84604	 39.75523
 -201.00348	 39.55981
 -201.16019	 39.36392
 -201.31618	 39.16758
 -201.47144	 38.97078
 -201.62597	 38.77353
 -201.77977	 38.57583
 -201.93284	 38.37768
 -202.08518	 38.17909
 -202.23678	 37.98005
 -202.38765	 37.78057
 -202.53778	 37.58066
 -202.68717	 37.38031
 -202.83583	 37.17953
 -202.98375	 36.97831
 -203.13092	 36.77667
 -203.27736	 36.57460
 -203.42305	 36.37210
 -203.56801	 36.16919
 -203.71222	 35.96585
 -203.85568	 35.76210
 -203.99841	 35.55793
 -204.14038	 35.35334
 -204.28162	 35.14835
 -204.42211	 34.94294
 -204.56186	 34.73713
 -204.70087	 34.53092
 -204.83913	 34.32430
 -204.97665	 34.11729
 -205.11342	 33.90988
 -205.24946	 33.70207
 -205.38475	 33.49388
 -205.51930	 33.28529
 -205.65311	 33.07632
 -205.78618	 32.86697
 -205.91851	 32.65724
 -206.05010	 32.44713
 -206.18095	 32.23665
 -206.31106	 32.02580
 -206.44043	 31.81459
 -206.56907	 31.60301
 -206.69697	 31.39107
 -206.82413	 31.17877
 -206.95055	 30.96612
 -207.07623	 30.75311
 -207.20118	 30.53976
 -207.32539	 30.32607
 -207.44886	 30.11203
 -207.57159	 29.89765
 -207.69359	 29.68294
 -207.81484	 29.46790
 -207.93536	 29.25253
 -208.05513	 29.03683
 -208.17416	 28.82081
 -208.29246	 28.60447
 -208.41001	 28.38781
 -208.52681	 28.17084
 -208.64287	 27.95355
 -208.75819	 27.73595
 -208.87276	 27.51805
 -208.98658	 27.29984
 -209.09966	 27.08132
 -209.21199	 26.86251
 -209.32356	 26.64340
 -209.43439	 26.42399
 -209.54447	 26.20429
 -209.65379	 25.98430
 -209.76236	 25.76401
 -209.87018	 25.54344
 -209.97725	 25.32258
 -210.08356	 25.10143
 -210.18911	 24.88001
 -210.29392	 24.65830
 -210.39797	 24.43632
 -210.50126	 24.21405
 -210.60380	 23.99152
 -210.70559	 23.76871
 -210.80662	 23.54562
 -210.90690	 23.32228
 -211.00642	 23.09866
 -211.10520	 22.87478
 -211.20322	 22.65063
 -211.30049	 22.42623
 -211.39700	 22.20157
 -211.49277	 21.97665
 -211.58779	 21.75148
 -211.68206	 21.52606
 -211.77558	 21.30040
 -211.86836	 21.07448
 -211.96039	 20.84833
 -212.05167	 20.62193
 -212.14221	 20.39530
 -212.23200	 20.16843
 -212.32105	 19.94133
 -212.40935	 19.71400
 -212.49692	 19.48645
 -212.58374	 19.25867
 -212.66981	 19.03067
 -212.75515	 18.80246
 -212.83974	 18.57403
 -212.92359	 18.34538
 -213.00670	 18.11653
 -213.08907	 17.88747
 -213.17069	 17.65821
 -213.25157	 17.42875
 -213.33171	 17.19908
 -213.41110	 16.96923
 -213.48976	 16.73918
 -213.56766	 16.50893
 -213.64483	 16.27850
 -213.72124	 16.04788
 -213.79691	 15.81708
 -213.87184	 15.58610
 -213.94602	 15.35494
 -214.01945	 15.12360
 -214.09213	 14.89209
 -214.16406	 14.66040
 -214.23524	 14.42854
 -214.30568	 14.19651
 -214.37536	 13.96431
 -214.44430	 13.73195
 -214.51248	 13.49943
 -214.57991	 13.26674
 -214.64659	 13.03389
 -214.71252	 12.80089
 -214.77770	 12.56772
 -214.84213	 12.33440
 -214.90580	 12.10093
 -214.96873	 11.86731
 -215.03091	 11.63354
 -215.09233	 11.39962
 -215.15301	 11.16555
 -215.21293	 10.93134
 -215.27211	 10.69699
 -215.33054	 10.46249
 -215.38822	 10.22786
 -215.44516	  9.99309
 -215.50135	  9.75818
 -215.55680	  9.52315
 -215.61150	  9.28798
 -215.66546	  9.05268
 -215.71868	  8.81726
 -215.77116	  8.58172
 -215.82290	  8.34605
 -215.87389	  8.11027
 -215.92415	  7.87437
 -215.97367	  7.63835
 -216.02245	  7.40223
 -216.07050	  7.16599
 -216.11781	  6.92965
 -216.16438	  6.69320
 -216.21022	  6.45665
 -216.25532	  6.22001
 -216.29969	  5.98326
 -216.34332	  5.74643
 -216.38622	  5.50950
 -216.42838	  5.27248
 -216.46981	  5.03537
 -216.51050	  4.79819
 -216.55046	  4.56091
 -216.58968	  4.32356
 -216.62817	  4.08614
 -216.66592	  3.84864
 -216.70294	  3.61106
 -216.73921	  3.37342
 -216.77476	  3.13570
 -216.80956	  2.89792
 -216.84363	  2.66008
 -216.87695	  2.42217
 -216.90954	  2.18420
 -216.94139	  1.94618
 -216.97250	  1.70809
 -217.00287	  1.46995
 -217.03251	  1.23176
 -217.06140	  0.99351
 -217.08955	  0.75522
 -217.11696	  0.51688
 -217.14363	  0.27848
 -217.16956	  0.04005
 -217.19475	 -0.19843
 -217.21920	 -0.43696
 -217.24292	 -0.67552
 -217.26589	 -0.91413
 -217.28813	 -1.15277
 -217.30963	 -1.39144
 -217.33039	 -1.63016
 -217.35042	 -1.86890
 -217.36971	 -2.10768
 -217.38827	 -2.34649
 -217.40609	 -2.58532
 -217.42318	 -2.82418
 -217.43954	 -3.06307
 -217.45517	 -3.30197
 -217.47007	 -3.54090
 -217.48424	 -3.77984
 -217.49769	 -4.01880
 -217.51041	 -4.25778
 -217.52240	 -4.49676
 -217.53367	 -4.73576
 -217.54421	 -4.97476
 -217.55403	 -5.21377
 -217.56312	 -5.45278
 -217.57150	 -5.69179
 -217.57915	 -5.93080
 -217.58608	 -6.16981
 -217.59230	 -6.40881
 -217.59779	 -6.64780
 -217.60256	 -6.88678
 -217.60661	 -7.12575
 -217.60995	 -7.36470
 -217.61256	 -7.60363
 -217.61445	 -7.84254
 -217.61563	 -8.08143
 -217.61608	 -8.32030
 -217.61582	 -8.55914
 -217.61483	 -8.79795
 -217.61313	 -9.03673
 -217.61070	 -9.27548
 -217.60756	 -9.51419
 -217.60369	 -9.75286
 -217.59911	 -9.99150
 -217.59380	 -10.23010
 -217.58777	 -10.46865
 -217.58102	 -10.70716
 -217.57355	 -10.94562
 -217.56535	 -11.18404
 -217.55644	 -11.42241
 -217.54680	 -11.66072
 -217.53644	 -11.89899
 -217.52536	 -12.13720
 -217.51355	 -12.37535
 -217.50103	 -12.61345
 -217.48778	 -12.85149
 -217.47382	 -13.08948
 -217.45913	 -13.32740
 -217.44372	 -13.56525
 -217.42760	 -13.80305
 -217.41076	 -14.04078
 -217.39320	 -14.27844
 -217.37492	 -14.51603
 -217.35593	 -14.75356
 -217.33622	 -14.99101
 -217.31580	 -15.22839
 -217.29466	 -15.46569
 -217.27282	 -15.70292
 -217.25026	 -15.94007
 -217.22699	 -16.17714
 -217.20302	 -16.41413
 -217.17833	 -16.65103
 -217.15294	 -16.88785
 -217.12685	 -17.12458
 -217.10004	 -17.36122
 -217.07254	 -17.59777
 -217.04433	 -17.83423
 -217.01542	 -18.07059
 -216.98580	 -18.30685
 -216.95549	 -18.54301
 -216.92447	 -18.77907
 -216.89276	 -19.01502
 -216.86034	 -19.25087
 -216.82723	 -19.48661
 -216.79341	 -19.72224
 -216.75890	 -19.95775
 -216.72369	 -20.19315
 -216.68778	 -20.42843
 -216.65117	 -20.66359
 -216.61387	 -20.89863
 -216.57586	 -21.13354
 -216.53716	 -21.36833
 -216.49776	 -21.60299
 -216.45766	 -21.83752
 -216.41687	 -22.07192
 -216.37537	 -22.30619
 -216.33317	 -22.54031
 -216.29028	 -22.77431
 -216.24668	 -23.00816
 -216.20239	 -23.24187
 -216.15740	 -23.47543
 -216.11171	 -23.70886
 -216.06531	 -23.94214
 -216.01822	 -24.17527
 -215.97043	 -24.40825
 -215.92194	 -24.64108
 -215.87276	 -24.87376
 -215.82287	 -25.10629
 -215.77228	 -25.33866
 -215.72100	 -25.57088
 -215.66902	 -25.80294
 -215.61635	 -26.03484
 -215.56298	 -26.26658
 -215.50891	 -26.49817
 -215.45416	 -26.72958
 -215.39870	 -26.96084
 -215.34256	 -27.19193
 -215.28573	 -27.42285
 -215.22820	 -27.65361
 -215.16999	 -27.88419
 -215.11109	 -28.11460
 -215.05150	 -28.34485
 -214.99123	 -28.57491
 -214.93027	 -28.80480
 -214.86863	 -29.03451
 -214.80631	 -29.26404
 -214.74331	 -29.49339
 -214.67962	 -29.72256
 -214.61526	 -29.95154
 -214.55022	 -30.18033
 -214.48450	 -30.40893
 -214.41811	 -30.63734
 -214.35104	 -30.86555
 -214.28329	 -31.09357
 -214.21487	 -31.32140
 -214.14578	 -31.54902
 -214.07601	 -31.77643
 -214.00557	 -32.00365
 -213.93445	 -32.23066
 -213.86267	 -32.45745
 -213.79021	 -32.68404
 -213.71708	 -32.91041
 -213.64328	 -33.13657
 -213.56880	 -33.36251
 -213.49366	 -33.58823
 -213.41784	 -33.81373
 -213.34135	 -34.03901
 -213.26419	 -34.26406
 -213.18635	 -34.48889
 -213.10785	 -34.71348
 -213.02867	 -34.93785
 -212.94882	 -35.16198
 -212.86830	 -35.38588
 -212.78711	 -35.60954
 -212.70524	 -35.83296
 -212.62271	 -36.05615
 -212.53950	 -36.27909
 -212.45562	 -36.50180
 -212.37108	 -36.72426
 -212.28586	 -36.94647
 -212.19997	 -37.16844
 -212.11341	 -37.39017
 -212.02618	 -37.61164
 -211.93829	 -37.83286
 -211.84973	 -38.05383
 -211.76050	 -38.27455
 -211.67061	 -38.49502
 -211.58005	 -38.71523
 -211.48883	 -38.93518
 -211.39694	 -39.15488
 -211.30440	 -39.37431
 -211.21119	 -39.59349
 -211.11733	 -39.81240
 -211.02280	 -40.03105
 -210.92762	 -40.24944
 -210.83179	 -40.46755
 -210.73530	 -40.68540
 -210.63815	 -40.90298
 -210.54035	 -41.12028
 -210.44191	 -41.33731
 -210.34281	 -41.55407
 -210.24306	 -41.77054
 -210.14267	 -41.98674
 -210.04163	 -42.20266
 -209.93994	 -42.41829
 -209.83760	 -42.63363
 -209.73463	 -42.84869
 -209.63101	 -43.06346
 -209.52674	 -43.27793
 -209.42183	 -43.49211
 -209.31628	 -43.70600
 -209.21009	 -43.91958
 -209.10326	 -44.13287
 -208.99579	 -44.34585
 -208.88767	 -44.55852
 -208.77892	 -44.77089
 -208.66952	 -44.98295
 -208.55949	 -45.19470
 -208.44881	 -45.40613
 -208.33750	 -45.61725
 -208.22554	 -45.82805
 -208.11295	 -46.03853
 -207.99972	 -46.24869
 -207.88584	 -46.45852
 -207.77133	 -46.66803
 -207.65618	 -46.87722
 -207.54039	 -47.08607
 -207.42396	 -47.29460
 -207.30689	 -47.50279
 -207.18918	 -47.71065
 -207.07084	 -47.91818
 -206.95186	 -48.12537
 -206.83224	 -48.33222
 -206.71198	 -48.53874
 -206.59109	 -48.74491
 -206.46956	 -48.95074
 -206.34740	 -49.15623
 -206.22461	 -49.36138
 -206.10118	 -49.56618
 -205.97712	 -49.77064
 -205.85243	 -49.97475
 -205.72712	 -50.17851
 -205.60117	 -50.38192
 -205.47460	 -50.58497
 -205.34740	 -50.78768
 -205.21958	 -50.99003
 -205.09113	 -51.19202
 -204.96206	 -51.39366
 -204.83238	 -51.59494
 -204.70207	 -51.79585
 -204.57114	 -51.99641
 -204.43960	 -52.19660
 -204.30745	 -52.39642
 -204.17468	 -52.59588
 -204.04129	 -52.79496
 -203.90730	 -52.99368
 -203.77269	 -53.19202
 -203.63748	 -53.38998
 -203.50165	 -53.58757
 -203.36522	 -53.78478
 -203.22818	 -53.98160
 -203.09054	 -54.17804
 -202.95229	 -54.37409
 -202.81343	 -54.56976
 -202.67397	 -54.76503
 -202.53391	 -54.95991
 -202.39325	 -55.15439
 -202.25198	 -55.34848
 -202.11011	 -55.54216
 -201.96763	 -55.73545
 -201.82456	 -55.92832
 -201.68088	 -56.12080
 -201.53661	 -56.31286
 -201.39173	 -56.50451
 -201.24625	 -56.69575
 -201.10017	 -56.88658
 -200.95350	 -57.07699
 -200.80622	 -57.26698
 -200.65834	 -57.45655
 -200.50986	 -57.64570
 -200.36079	 -57.83442
 -200.21111	 -58.02272
 -200.06084	 -58.21059
 -199.90997	 -58.39804
 -199.75851	 -58.58505
 -199.60645	 -58.77164
 -199.45379	 -58.95779
 -199.30054	 -59.14351
 -199.14669	 -59.32879
 -198.99225	 -59.51364
 -198.83722	 -59.69805
 -198.68160	 -59.88202
 -198.52539	 -60.06555
 -198.36860	 -60.24864
 -198.21121	 -60.43128
 -198.05324	 -60.61348
 -197.89468	 -60.79524
 -197.73555	 -60.97655
 -197.57583	 -61.15741
 -197.41553	 -61.33782
 -197.25465	 -61.51778
 -197.09319	 -61.69728
 -196.93116	 -61.87633
 -196.76855	 -62.05493
 -196.60538	 -62.23306
 -196.44163	 -62.41074
 -196.27731	 -62.58795
 -196.11242	 -62.76470
 -195.94696	 -62.94098
 -195.78094	 -63.11680
 -195.61435	 -63.29214
 -195.44720	 -63.46702
 -195.27949	 -63.64141
 -195.11121	 -63.81534
 -194.94238	 -63.98878
 -194.77298	 -64.16174
 -194.60303	 -64.33421
 -194.43252	 -64.50620
 -194.26145	 -64.67770
 -194.08982	 -64.84871
 -193.91764	 -65.01923
 -193.74490	 -65.18925
 -193.57161	 -65.35877
 -193.39777	 -65.52779
 -193.22337	 -65.69631
 -193.04841	 -65.86432
 -192.87290	 -66.03183
 -192.69685	 -66.19882
 -192.52023	 -66.36531
 -192.34307	 -66.53128
 -192.16536	 -66.69674
 -191.98709	 -66.86167
 -191.80828	 -67.02609
 -191.62891	 -67.18999
 -191.44900	 -67.35337
 -191.26853	 -67.51622
 -191.08752	 -67.67855
 -190.90596	 -67.84035
 -190.72386	 -68.00162
 -190.54121	 -68.16236
 -190.35801	 -68.32256
 -190.17428	 -68.48224
 -189.99000	 -68.64138
 -189.80518	 -68.79999
 -189.61982	 -68.95806
 -189.43392	 -69.11559
 -189.24748	 -69.27259
 -189.06051	 -69.42904
 -188.87301	 -69.58495
 -188.68497	 -69.74032
 -188.49640	 -69.89514
 -188.30731	 -70.04942
 -188.11768	 -70.20315
 -187.92754	 -70.35633
 -187.73686	 -70.50896
 -187.54567	 -70.66104
 -187.35395	 -70.81256
 -187.16172	 -70.96353
 -186.96897	 -71.11394
 -186.77570	 -71.26379
 -186.58192	 -71.41307
 -186.38763	 -71.56180
 -186.19283	 -71.70995
 -185.99752	 -71.85754
 -185.80170	 -72.00456
 -185.60538	 -72.15100
 -185.40855	 -72.29687
 -185.21121	 -72.44216
 -185.01338	 -72.58687
 -184.81504	 -72.73100
 -184.61620	 -72.87454
 -184.41687	 -73.01750
 -184.21703	 -73.15986
 -184.01670	 -73.30163
 -183.81587	 -73.44280
 -183.61455	 -73.58338
 -183.41273	 -73.72335
 -183.21042	 -73.86272
 -183.00761	 -74.00149
 -182.80431	 -74.13965
 -182.60052	 -74.27719
 -182.39624	 -74.41413
 -182.19147	 -74.55045
 -181.98621	 -74.68616
 -181.78045	 -74.82124
 -181.57422	 -74.95571
 -181.36749	 -75.08955
 -181.16028	 -75.22277
 -180.95258	 -75.35536
 -180.74439	 -75.48733
 -180.53573	 -75.61866
 -180.32658	 -75.74937
 -180.11695	 -75.87944
 -179.90684	 -76.00888
 -179.69625	 -76.13769
 -179.48518	 -76.26586
 -179.27364	 -76.39339
 -179.06162	 -76.52028
 -178.84914	 -76.64654
 -178.63618	 -76.77215
 -178.42275	 -76.89712
 -178.20885	 -77.02144
 -177.99449	 -77.14512
 -177.77967	 -77.26815
 -177.56438	 -77.39053
 -177.34863	 -77.51227
 -177.13243	 -77.63335
 -176.91577	 -77.75377
 -176.69866	 -77.87355
 -176.48109	 -77.99266
 -176.26308	 -78.11112
 -176.04462	 -78.22892
 -175.82571	 -78.34605
 -175.60637	 -78.46252
 -175.38658	 -78.57832
 -175.16635	 -78.69345
 -174.94568	 -78.80791
 -174.72458	 -78.92170
 -174.50304	 -79.03481
 -174.28107	 -79.14724
 -174.05867	 -79.25899
 -173.83585	 -79.37005
 -173.61259	 -79.48042
 -173.38891	 -79.59011
 -173.16481	 -79.69910
 -172.94028	 -79.80740
 -172.71533	 -79.91500
 -172.48997	 -80.02190
 -172.26418	 -80.12809
 -172.03797	 -80.23358
 -171.81135	 -80.33836
 -171.58431	 -80.44242
 -171.35686	 -80.54577
 -171.12900	 -80.64841
 -170.90072	 -80.75032
 -170.67203	 -80.85152
 -170.44293	 -80.95198
 -170.21342	 -81.05173
 -169.98351	 -81.15074
 -169.75318	 -81.24903
 -169.52245	 -81.34658
 -169.29132	 -81.44340
 -169.05978	 -81.53948
 -168.82785	 -81.63482
 -168.59551	 -81.72943
 -168.36277	 -81.82329
 -168.12963	 -81.91642
 -167.89610	 -82.00880
 -167.66218	 -82.10043
 -167.42786	 -82.19132
 -167.19316	 -82.28147
 -166.95806	 -82.37086
 -166.72258	 -82.45951
 -166.48672	 -82.54740
 -166.25047	 -82.63454
 -166.01385	 -82.72093
 -165.77685	 -82.80656
 -165.53947	 -82.89144
 -165.30173	 -82.97556
 -165.06361	 -83.05892
 -164.82513	 -83.14152
 -164.58628	 -83.22335
 -164.34707	 -83.30443
 -164.10750	 -83.38473
 -163.86757	 -83.46427
 -163.62730	 -83.54303
 -163.38667	 -83.62102
 -163.14569	 -83.69824
 -162.90436	 -83.77468
 -162.66269	 -83.85034
 -162.42068	 -83.92522
 -162.17833	 -83.99931
 -161.93564	 -84.07262
 -161.69262	 -84.14513
 -161.44927	 -84.21685
 -161.20558	 -84.28777
 -160.96157	 -84.35790
 -160.71724	 -84.42722
 -160.47257	 -84.49574
 -160.22759	 -84.56345
 -159.98229	 -84.63034
 -159.73666	 -84.69643
 -159.49072	 -84.76169
 -159.24447	 -84.82614
 -158.99790	 -84.88976
 -158.75102	 -84.95256
 -158.50383	 -85.01453
 -158.25633	 -85.07567
 -158.00853	 -85.13598
 -157.76042	 -85.19545
 -157.51201	 -85.25409
 -157.26329	 -85.31188
 -157.01428	 -85.36883
 -156.76496	 -85.42494
 -156.51535	 -85.48020
 -156.26545	 -85.53461
 -156.01525	 -85.58818
 -155.76476	 -85.64089
 -155.51398	 -85.69275
 -155.26291	 -85.74376
 -155.01156	 -85.79391
 -154.75993	 -85.84320
 -154.50802	 -85.89164
 -154.25582	 -85.93921
 -154.00336	 -85.98593
 -153.75062	 -86.03178
 -153.49761	 -86.07678
 -153.24433	 -86.12090
 -152.99079	 -86.16416
 -152.73699	 -86.20656
 -152.48293	 -86.24809
 -152.22861	 -86.28875
 -151.97404	 -86.32853
 -151.71922	 -86.36745
 -151.46416	 -86.40549
 -151.20885	 -86.44265
 -150.95331	 -86.47894
 -150.69752	 -86.51435
 -150.44151	 -86.54887
 -150.18527	 -86.58252
 -149.92879	 -86.61527
 -149.67210	 -86.64714
 -149.41519	 -86.67812
 -149.15806	 -86.70820
 -148.90072	 -86.73739
 -148.64316	 -86.76568
 -148.38540	 -86.79307
 -148.12744	 -86.81956
 -147.86928	 -86.84513
 -147.61092	 -86.86980
 -147.35236	 -86.89355
 -147.09361	 -86.91639
 -146.83467	 -86.93830
 -146.57555	 -86.95929
 -146.31624	 -86.97936
 -146.05675	 -86.99850
 -145.79709	 -87.01670
 -145.53724	 -87.03397
 -145.27723	 -87.05030
 -145.01704	 -87.06569
 -144.75668	 -87.08013
 -144.49616	 -87.09363
 -144.23547	 -87.10618
 -143.97462	 -87.11777
 -143.71361	 -87.12841
 -143.45244	 -87.13810
 -143.19112	 -87.14683
 -142.92964	 -87.15459
 -142.66802	 -87.16140
 -142.40624	 -87.16724
 -142.14432	 -87.17211
 -141.88226	 -87.17602
 -141.62006	 -87.17896
 -141.35772	 -87.18093
 -141.09525	 -87.18193
 -140.83265	 -87.18196
 -140.56991	 -87.18101
 -140.30706	 -87.17910
 -140.04408	 -87.17620
 -139.78098	 -87.17234
 -139.51777	 -87.16749
 -139.25444	 -87.16167
 -138.99101	 -87.15488
 -138.72747	 -87.14710
 -138.46384	 -87.13835
 -138.20011	 -87.12861
 -137.93628	 -87.11789
 -137.67237	 -87.10619
 -137.40838	 -87.09350
 -137.14430	 -87.07983
 -136.88015	 -87.06517
 -136.61593	 -87.04952
 -136.35164	 -87.03288
 -136.08729	 -87.01524
 -135.82289	 -86.99661
 -135.55842	 -86.97698
 -135.29391	 -86.95636
 -135.02936	 -86.93472
 -134.76476	 -86.91209
 -134.50013	 -86.88844
 -134.23547	 -86.86379
 -133.97078	 -86.83812
 -133.70606	 -86.81143
 -133.44133	 -86.78373
 -133.17658	 -86.75500
 -132.91182	 -86.72524
 -132.64705	 -86.69446
 -132.38227	 -86.66264
 -132.11750	 -86.62979
 -131.85273	 -86.59590
 -131.58797	 -86.56097
 -131.32321	 -86.52500
 -131.05848	 -86.48798
 -130.79376	 -86.44990
 -130.52906	 -86.41078
 -130.26438	 -86.37060
 -129.99973	 -86.32937
 -129.73512	 -86.28707
 -129.47053	 -86.24371
 -129.20599	 -86.19929
 -128.94149	 -86.15381
 -128.67703	 -86.10725
 -128.41262	 -86.05963
 -128.14826	 -86.01094
 -127.88395	 -85.96118
 -127.61970	 -85.91035
 -127.35552	 -85.85844
 -127.09140	 -85.80546
 -126.82734	 -85.75141
 -126.56337	 -85.69628
 -126.29947	 -85.64008
 -126.03565	 -85.58280
 -125.77191	 -85.52445
 -125.50827	 -85.46502
 -125.24472	 -85.40451
 -124.98126	 -85.34293
 -124.71791	 -85.28027
 -124.45467	 -85.21653
 -124.19155	 -85.15171
 -123.92854	 -85.08582
 -123.66565	 -85.01885
 -123.40289	 -84.95080
 -123.14027	 -84.88166
 -122.87778	 -84.81145
 -122.61544	 -84.74016
 -122.35325	 -84.66778
 -122.09122	 -84.59432
 -121.82935	 -84.51977
 -121.56764	 -84.44413
 -121.30611	 -84.36741
 -121.04476	 -84.28960
 -120.78359	 -84.21069
 -120.52261	 -84.13069
 -120.26183	 -84.04959
 -120.00125	 -83.96739
 -119.74088	 -83.88409
 -119.48073	 -83.79969
 -119.22079	 -83.71418
 -118.96108	 -83.62756
 -118.70160	 -83.53983
 -118.44235	 -83.45098
 -118.18335	 -83.36102
 -117.92459	 -83.26994
 -117.66609	 -83.17773
 -117.40784	 -83.08439
 -117.14986	 -82.98993
 -116.89214	 -82.89434
 -116.63469	 -82.79761
 -116.37752	 -82.69975
 -116.12063	 -82.60075
 -115.86403	 -82.50061
 -115.60771	 -82.39933
 -115.35170	 -82.29690
 -115.09598	 -82.19333
 -114.84056	 -82.08862
 -114.58545	 -81.98276
 -114.33066	 -81.87575
 -114.07618	 -81.76760
 -113.82202	 -81.65829
 -113.56819	 -81.54784
 -113.31468	 -81.43624
 -113.06152	 -81.32350
 -112.80869	 -81.20960
 -112.55620	 -81.09456
 -112.30407	 -80.97837
 -112.05229	 -80.86104
 -111.80087	 -80.74257
 -111.54981	 -80.62295
 -111.29912	 -80.50219
 -111.04881	 -80.38028
 -110.79888	 -80.25724
 -110.54934	 -80.13306
 -110.30019	 -80.00774
 -110.05144	 -79.88128
 -109.80310	 -79.75369
 -109.55517	 -79.62496
 -109.30766	 -79.49510
 -109.06058	 -79.36410
 -108.81393	 -79.23197
 -108.56772	 -79.09870
 -108.32196	 -78.96430
 -108.07665	 -78.82877
 -107.83181	 -78.69210
 -107.58744	 -78.55430
 -107.34354	 -78.41537
 -107.10013	 -78.27530
 -106.85721	 -78.13409
 -106.61479	 -77.99174
 -106.37287	 -77.84826
 -106.13147	 -77.70364
 -105.89060	 -77.55788
 -105.65025	 -77.41097
 -105.41045	 -77.26293
 -105.17118	 -77.11373
 -104.93247	 -76.96339
 -104.69432	 -76.81191
 -104.45673	 -76.65927
 -104.21972	 -76.50548
 -103.98328	 -76.35054
 -103.74743	 -76.19444
 -103.51218	 -76.03719
 -103.27752	 -75.87879
 -103.04347	 -75.71922
 -102.81004	 -75.55850
 -102.57721	 -75.39662
 -102.34502	 -75.23358
 -102.11345	 -75.06938
 -101.88252	 -74.90403
 -101.65223	 -74.73751
 -101.42259	 -74.56983
 -101.19359	 -74.40100
 -100.96526	 -74.23101
 -100.73759	 -74.05986
 -100.51059	 -73.88756
 -100.28426	 -73.71410
 -100.05861	 -73.53950
 -99.83365	 -73.36374
 -99.60937	 -73.18684
 -99.38580	 -73.00880
 -99.16292	 -72.82961
 -98.94076	 -72.64929
 -98.71930	 -72.46783
 -98.49857	 -72.28524
 -98.27857	 -72.10151
 -98.05930	 -71.91667
 -97.84077	 -71.73069
 -97.62298	 -71.54360
 -97.40595	 -71.35540
 -97.18968	 -71.16608
 -96.97418	 -70.97565
 -96.75945	 -70.78411
 -96.54551	 -70.59147
 -96.33237	 -70.39773
 -96.12002	 -70.20289
 -95.90848	 -70.00695
 -95.69775	 -69.80993
 -95.48786	 -69.61181
 -95.27879	 -69.41261
 -95.07058	 -69.21232
 -94.86321	 -69.01095
 -94.65671	 -68.80850
 -94.45107	 -68.60497
 -94.24632	 -68.40036
 -94.04246	 -68.19467
 -93.83949	 -67.98791
 -93.63744	 -67.78008
 -93.43630	 -67.57117
 -93.23609	 -67.36119
 -93.03682	 -67.15015
 -92.83849	 -66.93803
 -92.64111	 -66.72484
 -92.44470	 -66.51058
 -92.24926	 -66.29526
 -92.05480	 -66.07887
 -91.86133	 -65.86141
 -91.66885	 -65.64289
 -91.47738	 -65.42330
 -91.28692	 -65.20266
 -91.09748	 -64.98095
 -90.90906	 -64.75818
 -90.72168	 -64.53435
 -90.53534	 -64.30947
 -90.35004	 -64.08353
 -90.16580	 -63.85655
 -89.98261	 -63.62851
 -89.80049	 -63.39943
 -89.61944	 -63.16931
 -89.43946	 -62.93815
 -89.26057	 -62.70596
 -89.08276	 -62.47274
 -88.90604	 -62.23850
 -88.73043	 -62.00324
 -88.55591	 -61.76696
 -88.38250	 -61.52968
 -88.21021	 -61.29139
 -88.03904	 -61.05211
 -87.86899	 -60.81184
 -87.70007	 -60.57058
 -87.53229	 -60.32835
 -87.36566	 -60.08515
 -87.20018	 -59.84098
 -87.03585	 -59.59586
 -86.87269	 -59.34979
 -86.71070	 -59.10278
 -86.54988	 -58.85483
 -86.39026	 -58.60595
 -86.23183	 -58.35614
 -86.07460	 -58.10543
 -85.91858	 -57.85380
 -85.76379	 -57.60128
 -85.61022	 -57.34785
 -85.45789	 -57.09354
 -85.30680	 -56.83835
 -85.15697	 -56.58228
 -85.00841	 -56.32534
 -84.86112	 -56.06753
 -84.71512	 -55.80887
 -84.57041	 -55.54935
 -84.42701	 -55.28898
 -84.28492	 -55.02777
 -84.14415	 -54.76572
 -84.00472	 -54.50284
 -83.86664	 -54.23914
 -83.72990	 -53.97461
 -83.59453	 -53.70926
 -83.46053	 -53.44309
 -83.32792	 -53.17612
 -83.19669	 -52.90835
 -83.06686	 -52.63977
 -82.93844	 -52.37040
 -82.81143	 -52.10024
 -82.68585	 -51.82930
 -82.56170	 -51.55757
 -82.43898	 -51.28507
 -82.31771	 -51.01180
 -82.19789	 -50.73777
 -82.07953	 -50.46297
 -81.96263	 -50.18743
 -81.84721	 -49.91113
 -81.73325	 -49.63410
 -81.62078	 -49.35633
 -81.50979	 -49.07783
 -81.40029	 -48.79861
 -81.29228	 -48.51868
 -81.18576	 -48.23804
 -81.08075	 -47.95671
 -80.97725	 -47.67468
 -80.87525	 -47.39197
 -80.77476	 -47.10860
 -80.67579	 -46.82456
 -80.57834	 -46.53986
 -80.48241	 -46.25452
 -80.38801	 -45.96855
 -80.29513	 -45.68195
 -80.20380	 -45.39474
 -80.11399	 -45.10693
 -80.02573	 -44.81853
 -79.93902	 -44.52954
 -79.85385	 -44.23998
 -79.77024	 -43.94986
 -79.68820	 -43.65919
 -79.60771	 -43.36799
 -79.52880	 -43.07626
 -79.45146	 -42.78401
 -79.37570	 -42.49126
 -79.30154	 -42.19802
 -79.22896	 -41.90430
 -79.15799	 -41.61010
 -79.08863	 -41.31545
 -79.02088	 -41.02035
 -78.95475	 -40.72481
 -78.89026	 -40.42885
 -78.82740	 -40.13247
 -78.76618	 -39.83569
 -78.70662	 -39.53851
 -78.64872	 -39.24094
 -78.59249	 -38.94300
 -78.53794	 -38.64470
 -78.48507	 -38.34604
 -78.43389	 -38.04704
 -78.38441	 -37.74770
 -78.33664	 -37.44803
 -78.29059	 -37.14804
 -78.24626	 -36.84775
 -78.20365	 -36.54715
 -78.16278	 -36.24627
 -78.12365	 -35.94510
 -78.08627	 -35.64365
 -78.05064	 -35.34194
 -78.01676	 -35.03997
 -77.98465	 -34.73776
 -77.95430	 -34.43530
 -77.92571	 -34.13261
 -77.89890	 -33.82970
 -77.87385	 -33.52657
 -77.85058	 -33.22324
 -77.82908	 -32.91971
 -77.80936	 -32.61599
 -77.79142	 -32.31210
 -77.77525	 -32.00804
 -77.76085	 -31.70383
 -77.74823	 -31.39947
 -77.73738	 -31.09497
 -77.72830	 -30.79035
 -77.72100	 -30.48562
 -77.71546	 -30.18078
 -77.71170	 -29.87585
 -77.70969	 -29.57085
 -77.70946	 -29.26578
 -77.71098	 -28.96066
 -77.71427	 -28.65549
 -77.71932	 -28.35030
 -77.72613	 -28.04510
 -77.73469	 -27.73990
 -77.74502	 -27.43471
 -77.75709	 -27.12954
 -77.77093	 -26.82442
 -77.78652	 -26.51935
 -77.80387	 -26.21435
 -77.82297	 -25.90944
 -77.84383	 -25.60462
 -77.86645	 -25.29991
 -77.89083	 -24.99533
 -77.91696	 -24.69089
 -77.94486	 -24.38660
 -77.97452	 -24.08248
 -78.00595	 -23.77854
 -78.03915	 -23.47480
 -78.07411	 -23.17126
 -78.11085	 -22.86795
 -78.14936	 -22.56488
 -78.18965	 -22.26205
 -78.23172	 -21.95948
 -78.27558	 -21.65719
 -78.32122	 -21.35519
 -78.36864	 -21.05349
 -78.41786	 -20.75209
 -78.46886	 -20.45103
 -78.52166	 -20.15029
 -78.57626	 -19.84991
 -78.63265	 -19.54988
 -78.69084	 -19.25021
 -78.75083	 -18.95093
 -78.81262	 -18.65204
 -78.87620	 -18.35355
 -78.94159	 -18.05547
 -79.00877	 -17.75781
 -79.07774	 -17.46057
 -79.14851	 -17.16378
 -79.22107	 -16.86744
 -79.29542	 -16.57156
 -79.37155	 -16.27614
 -79.44946	 -15.98120
 -79.52914	 -15.68675
 -79.61060	 -15.39280
 -79.69383	 -15.09935
 -79.77881	 -14.80642
 -79.86555	 -14.51401
 -79.95403	 -14.22214
 -80.04426	 -13.93081
 -80.13622	 -13.64004
 -80.22991	 -13.34983
 -80.32532	 -13.06020
 -80.42244	 -12.77116
 -80.52126	 -12.48271
 -80.62178	 -12.19487
 -80.72399	 -11.90765
 -80.82788	 -11.62106
 -80.93345	 -11.33511
 -81.04067	 -11.04982
 -81.14956	 -10.76519
 -81.26010	 -10.48124
 -81.37228	 -10.19798
 -81.48610	 -9.91543
 -81.60155	 -9.63358
 -81.71862	 -9.35247
 -81.83731	 -9.07209
 -81.95760	 -8.79248
 -82.07950	 -8.51362
 -82.20300	 -8.23555
 -82.32809	 -7.95827
 -82.45477	 -7.68179
 -82.58303	 -7.40614
 -82.71287	 -7.13132
 -82.84428	 -6.85734
 -82.97726	 -6.58422
 -83.11180	 -6.31197
 -83.24791	 -6.04061
 -83.38557	 -5.77014
 -83.52479	 -5.50058
 -83.66555	 -5.23194
 -83.80786	 -4.96424
 -83.95171	 -4.69747
 -84.09711	 -4.43166
 -84.24403	 -4.16682
 -84.39249	 -3.90295
 -84.54248	 -3.64006
 -84.69399	 -3.37817
 -84.84702	 -3.11728
 -85.00156	 -2.85741
 -85.15761	 -2.59856
 -85.31517	 -2.34073
 -85.47422	 -2.08394
 -85.63477	 -1.82820
 -85.79680	 -1.57350
 -85.96031	 -1.31987
 -86.12529	 -1.06729
 -86.29174	 -0.81579
 -86.45964	 -0.56536
 -86.62899	 -0.31601
 -86.79977	 -0.06775
 -86.97199	  0.17942
 -87.14562	  0.42549
 -87.32065	  0.67047
 -87.49709	  0.91433
 -87.67491	  1.15708
 -87.85411	  1.39871
 -88.03467	  1.63922
 -88.21658	  1.87860
 -88.39983	  2.11684
 -88.58441	  2.35394
 -88.77031	  2.58989
 -88.95751	  2.82469
 -89.14601	  3.05833
 -89.33578	  3.29081
 -89.52683	  3.52211
 -89.71913	  3.75223
 -89.91267	  3.98116
 -90.10745	  4.20890
 -90.30346	  4.43543
 -90.50067	  4.66076
 -90.69909	  4.88486
 -90.89869	  5.10774
 -91.09948	  5.32939
 -91.30143	  5.54979
 -91.50455	  5.76894
 -91.70881	  5.98683
 -91.91421	  6.20345
 -92.12075	  6.41879
 -92.32840	  6.63285
 -92.53717	  6.84562
 -92.74704	  7.05708
 -92.95801	  7.26723
 -93.17007	  7.47607
 -93.38321	  7.68357
 -93.59742	  7.88975
 -93.81269	  8.09458
 -94.02902	  8.29806
 -94.24640	  8.50019
 -94.46482	  8.70095
 -94.68428	  8.90035
 -94.90476	  9.09837
 -95.12626	  9.29501
 -95.34878	  9.49026
 -95.57229	  9.68412
 -95.79681	  9.87659
 -96.02231	 10.06766
 -96.24880	 10.25732
 -96.47625	 10.44558
 -96.70468	 10.63243
 -96.93406	 10.81787
 -97.16438	 11.00189
 -97.39565	 11.18450
 -97.62784	 11.36569
 -97.86096	 11.54546
 -98.09498	 11.72382
 -98.32991	 11.90075
 -98.56573	 12.07626
 -98.80242	 12.25034
 -99.03999	 12.42301
 -99.27841	 12.59425
 -99.51769	 12.76407
 -99.75780	 12.93247
 -99.99873	 13.09945
 -100.24048	 13.26500
 -100.48303	 13.42913
 -100.72637	 13.59184
 -100.97049	 13.75312
 -101.21537	 13.91298
 -101.46101	 14.07142
 -101.70739	 14.22843
 -101.95450	 14.38401
 -102.20233	 14.53817
 -102.45087	 14.69090
 -102.70010	 14.84219
 -102.95001	 14.99206
 -103.20060	 15.14049
 -103.45184	 15.28749
 -103.70373	 15.43305
 -103.95626	 15.57717
 -104.20942	 15.71984
 -104.46319	 15.86107
 -104.71756	 16.00085
 -104.97253	 16.13918
 -105.22808	 16.27605
 -105.48421	 16.41146
 -105.74090	 16.54542
 -105.99814	 16.67790
 -106.25593	 16.80892
 -106.51425	 16.93846
 -106.77310	 17.06653
 -107.03247	 17.19311
 -107.29235	 17.31822
 -107.55274	 17.44184
 -107.81361	 17.56398
 -108.07497	 17.68462
 -108.33682	 17.80378
 -108.59913	 17.92144
 -108.86190	 18.03760
 -109.12513	 18.15227
 -109.38881	 18.26544
 -109.65293	 18.37712
 -109.91749	 18.48729
 -110.18247	 18.59597
 -110.44787	 18.70315
 -110.71369	 18.80884
 -110.97991	 18.91304
 -111.24652	 19.01574
 -111.51353	 19.11695
 -111.78092	 19.21668
 -112.04868	 19.31492
 -112.31680	 19.41167
 -112.58529	 19.50695
 -112.85412	 19.60076
 -113.12329	 19.69309
 -113.39280	 19.78396
 -113.66263	 19.87336
 -113.93277	 19.96130
 -114.20322	 20.04778
 -114.47396	 20.13282
 -114.74499	 20.21640
 -115.01629	 20.29853
 -115.28786	 20.37923
 -115.55969	 20.45849
 -115.83177	 20.53631
 -116.10408	 20.61270
 -116.37662	 20.68765
 -116.64938	 20.76119
 -116.92235	 20.83330
 -117.19552	 20.90399
 -117.46887	 20.97325
 -117.74241	 21.04110
 -118.01611	 21.10754
 -118.28998	 21.17256
 -118.56400	 21.23617
 -118.83815	 21.29836
 -119.11244	 21.35915
 -119.38686	 21.41852
 -119.66139	 21.47648
 -119.93602	 21.53304
 -120.21076	 21.58819
 -120.48558	 21.64192
 -120.76049	 21.69425
 -121.03547	 21.74518
 -121.31051	 21.79469
 -121.58562	 21.84280
 -121.86077	 21.88950
 -122.13598	 21.93480
 -122.41121	 21.97869
 -122.68648	 22.02117
 -122.96177	 22.06225
 -123.23708	 22.10192
 -123.51241	 22.14020
 -123.78773	 22.17707
 -124.06306	 22.21254
 -124.33838	 22.24662
 -124.61369	 22.27930
 -124.88898	 22.31058
 -125.16425	 22.34048
 -125.43948	 22.36898
 -125.71469	 22.39611
 -125.98985	 22.42185
 -126.26497	 22.44621
 -126.54004	 22.46920
 -126.81505	 22.49082
 -127.09000	 22.51107
 -127.36488	 22.52996
 -127.63969	 22.54750
 -127.91443	 22.56368
 -128.18907	 22.57852
 -128.46363	 22.59202
 -128.73809	 22.60418
 -129.01245	 22.61501
 -129.28670	 22.62451
 -129.56084	 22.63270
 -129.83486	 22.63957
 -130.10875	 22.64513
 -130.38250	 22.64938
 -130.65612	 22.65234
 -130.92959	 22.65400
 -131.20291	 22.65437
 -131.47606	 22.65346
 -131.74905	 22.65127
 -132.02187	 22.64780
 -132.29450	 22.64306
 -132.56695	 22.63706
 -132.83921	 22.62979
 -133.11126	 22.62126
 -133.38310	 22.61148
 -133.65473	 22.60044
 -133.92614	 22.58816
 -134.19732	 22.57463
 -134.46826	 22.55985
 -134.73896	 22.54384
 -135.00942	 22.52659
 -135.27962	 22.50810
 -135.54955	 22.48837
 -135.81923	 22.46742
 -136.08862	 22.44524
 -136.35775	 22.42182
 -136.62658	 22.39719
 -136.89513	 22.37132
 -137.16338	 22.34424
 -137.43133	 22.31594
 -137.69898	 22.28642
 -137.96632	 22.25568
 -138.23335	 22.22374
 -138.50005	 22.19058
 -138.76644	 22.15621
 -139.03249	 22.12064
 -139.29822	 22.08386
 -139.56362	 22.04589
 -139.82867	 22.00672
 -140.09339	 21.96635
 -140.35776	 21.92480
 -140.62178	 21.88206
 -140.88545	 21.83814
 -141.14877	 21.79305
 -141.41173	 21.74678
 -141.67433	 21.69935
 -141.93656	 21.65075
 -142.19843	 21.60100
 -142.45993	 21.55010
 -142.72105	 21.49804
 -142.98179	 21.44485
 -143.24216	 21.39052
 -143.50214	 21.33507
 -143.76173	 21.27849
 -144.02093	 21.22078
 -144.27973	 21.16197
 -144.53814	 21.10205
 -144.79614	 21.04103
 -145.05373	 20.97891
 -145.31091	 20.91570
 -145.56768	 20.85140
 -145.82402	 20.78602
 -146.07994	 20.71957
 -146.33543	 20.65205
 -146.59049	 20.58346
 -146.84511	 20.51381
 -147.09929	 20.44310
 -147.35301	 20.37135
 -147.60629	 20.29854
 -147.85911	 20.22469
 -148.11147	 20.14979
 -148.36336	 20.07386
 -148.61478	 19.99690
 -148.86572	 19.91891
 -149.11619	 19.83989
 -149.36617	 19.75984
 -149.61566	 19.67878
 -149.86466	 19.59669
 -150.11317	 19.51360
 -150.36117	 19.42949
 -150.60867	 19.34437
 -150.85566	 19.25824
 -151.10214	 19.17111
 -151.34810	 19.08298
 -151.59354	 18.99384
 -151.83847	 18.90372
 -152.08286	 18.81260
 -152.32673	 18.72048
 -152.57007	 18.62738
 -152.81288	 18.53330
 -153.05515	 18.43824
 -153.29689	 18.34219
 -153.53808	 18.24517
 -153.77873	 18.14719
 -154.01884	 18.04823
 -154.25840	 17.94831
 -154.49741	 17.84743
 -154.73588	 17.74559
 -154.97379	 17.64280
 -155.21115	 17.53907
 -155.44795	 17.43439
 -155.68420	 17.32878
 -155.91989	 17.22223
 -156.15502	 17.11475
 -156.38959	 17.00635
 -156.62360	 16.89703
 -156.85704	 16.78680
 -157.08991	 16.67566
 -157.32222	 16.56362
 -157.55396	 16.45068
 -157.78512	 16.33684
 -158.01570	 16.22212
 -158.24572	 16.10651
 -158.47515	 15.99003
 -158.70400	 15.87267
 -158.93226	 15.75444
 -159.15994	 15.63536
 -159.38703	 15.51541
 -159.61352	 15.39461
 -159.83942	 15.27296
 -160.06473	 15.15046
 -160.28943	 15.02713
 -160.51353	 14.90295
 -160.73702	 14.77795
 -160.95990	 14.65211
 -161.18217	 14.52545
 -161.40382	 14.39797
 -161.62485	 14.26967
 -161.84526	 14.14055
 -162.06505	 14.01062
 -162.28421	 13.87989
 -162.50273	 13.74834
 -162.72063	 13.61600
 -162.93788	 13.48285
 -163.15450	 13.34891
 -163.37047	 13.21417
 -163.58581	 13.07864
 -163.80049	 12.94232
 -164.01453	 12.80521
 -164.22791	 12.66732
 -164.44065	 12.52865
 -164.65273	 12.38919
 -164.86415	 12.24897
 -165.07492	 12.10797
 -165.28503	 11.96620
 -165.49448	 11.82366
 -165.70326	 11.68036
 -165.91139	 11.53629
 -166.11885	 11.39147
 -166.32565	 11.24590
 -166.53179	 11.09958
 -166.73726	 10.95250
 -166.94207	 10.80469
 -167.14621	 10.65614
 -167.34968	 10.50685
 -167.55249	 10.35683
 -167.75463	 10.20609
 -167.95610	 10.05462
 -168.15690	  9.90243
 -168.35703	  9.74953
 -168.55649	  9.59593
 -168.75529	  9.44161
 -168.95341	  9.28660
 -169.15086	  9.13089
 -169.34763	  8.97449
 -169.54373	  8.81741
 -169.73916	  8.65964
 -169.93390	  8.50119
 -170.12798	  8.34208
 -170.32137	  8.18229
 -170.51408	  8.02184
 -170.70610	  7.86072
 -170.89745	  7.69895
 -171.08811	  7.53653
 -171.27808	  7.37346
 -171.46736	  7.20974
 -171.65595	  7.04539
 -171.84384	  6.88039
 -172.03105	  6.71476
 -172.21755	  6.54850
 -172.40336	  6.38161
 -172.58846	  6.21410
 -172.77286	  6.04597
 -172.95656	  5.87722
 -173.13955	  5.70785
 -173.32183	  5.53787
 -173.50340	  5.36727
 -173.68426	  5.19608
 -173.86440	  5.02427
 -174.04383	  4.85187
 -174.22254	  4.67886
 -174.40054	  4.50526
 -174.57781	  4.33106
 -174.75436	  4.15627
 -174.93020	  3.98089
 -175.10530	  3.80492
 -175.27969	  3.62837
 -175.45335	  3.45124
 -175.62628	  3.27352
 -175.79849	  3.09523
 -175.96998	  2.91637
 -176.14074	  2.73694
 -176.31077	  2.55693
 -176.48007	  2.37637
 -176.64865	  2.19524
 -176.81650	  2.01355
 -176.98363	  1.83131
 -177.15002	  1.64851
 -177.31570	  1.46517
 -177.48064	  1.28128
 -177.64486	  1.09685
 -177.80835	  0.91188
 -177.97112	  0.72638
 -178.13316	  0.54035
 -178.29447	  0.35379
 -178.45506	  0.16670
 -178.61493	 -0.02090
 -178.77406	 -0.20902
 -178.93247	 -0.39765
 -179.09015	 -0.58678
 -179.24711	 -0.77642
 -179.40334	 -0.96656
 -179.55883	 -1.15720
 -179.71360	 -1.34833
 -179.86764	 -1.53995
 -180.02095	 -1.73205
 -180.17353	 -1.92463
 -180.32538	 -2.11770
 -180.47649	 -2.31124
 -180.62687	 -2.50525
 -180.77651	 -2.69972
 -180.92541	 -2.89467
 -181.07358	 -3.09007
 -181.22101	 -3.28593
 -181.36769	 -3.48225
 -181.51364	 -3.67903
 -181.65884	 -3.87625
 -181.80329	 -4.07392
 -181.94700	 -4.27204
 -182.08996	 -4.47060
 -182.23218	 -4.66960
 -182.37364	 -4.86904
 -182.51435	 -5.06892
 -182.65432	 -5.26922
 -182.79352	 -5.46996
 -182.93198	 -5.67113
 -183.06968	 -5.87273
 -183.20663	 -6.07475
 -183.34282	 -6.27719
 -183.47825	 -6.48006
 -183.61293	 -6.68334
 -183.74686	 -6.88703
 -183.88002	 -7.09114
 -184.01243	 -7.29567
 -184.14409	 -7.50060
 -184.27499	 -7.70593
 -184.40513	 -7.91167
 -184.53452	 -8.11781
 -184.66315	 -8.32435
 -184.79104	 -8.53128
 -184.91816	 -8.73861
 -185.04453	 -8.94633
 -185.17015	 -9.15443
 -185.29502	 -9.36292
 -185.41914	 -9.57178
 -185.54250	 -9.78103
 -185.66512	 -9.99065
 -185.78698	 -10.20063
 -185.90810	 -10.41099
 -186.02847	 -10.62171
 -186.14808	 -10.83280
 -186.26695	 -11.04424
 -186.38507	 -11.25603
 -186.50244	 -11.46818
 -186.61906	 -11.68067
 -186.73494	 -11.89351
 -186.85006	 -12.10669
 -186.96444	 -12.32021
 -187.07806	 -12.53406
 -187.19094	 -12.74824
 -187.30307	 -12.96276
 -187.41444	 -13.17760
 -187.52506	 -13.39276
 -187.63493	 -13.60824
 -187.74405	 -13.82404
 -187.85242	 -14.04015
 -187.96003	 -14.25658
 -188.06688	 -14.47331
 -188.17298	 -14.69035
 -188.27832	 -14.90769
 -188.38290	 -15.12534
 -188.48672	 -15.34328
 -188.58979	 -15.56153
 -188.69209	 -15.78006
 -188.79363	 -15.99889
 -188.89441	 -16.21801
 -188.99443	 -16.43742
 -189.09369	 -16.65712
 -189.19218	 -16.87710
 -189.28991	 -17.09736
 -189.38688	 -17.31790
 -189.48308	 -17.53872
 -189.57851	 -17.75982
 -189.67319	 -17.98119
 -189.76709	 -18.20283
 -189.86024	 -18.42474
 -189.95262	 -18.64693
 -190.04423	 -18.86938
 -190.13509	 -19.09209
 -190.22518	 -19.31506
 -190.31451	 -19.53829
 -190.40308	 -19.76179
 -190.49089	 -19.98553
 -190.57794	 -20.20953
 -190.66422	 -20.43378
 -190.74975	 -20.65827
 -190.83453	 -20.88302
 -190.91854	 -21.10800
 -191.00180	 -21.33322
 -191.08431	 -21.55868
 -191.16605	 -21.78438
 -191.24705	 -22.01030
 -191.32729	 -22.23646
 -191.40678	 -22.46284
 -191.48551	 -22.68944
 -191.56350	 -22.91627
 -191.64073	 -23.14331
 -191.71721	 -23.37057
 -191.79294	 -23.59803
 -191.86792	 -23.82571
 -191.94215	 -24.05359
 -192.01563	 -24.28168
 -192.08835	 -24.50996
 -192.16033	 -24.73845
 -192.23155	 -24.96713
 -192.30202	 -25.19600
 -192.37174	 -25.42506
 -192.44071	 -25.65430
 -192.50892	 -25.88373
 -192.57638	 -26.11335
 -192.64309	 -26.34314
 -192.70904	 -26.57311
 -192.77424	 -26.80326
 -192.83868	 -27.03358
 -192.90236	 -27.26407
 -192.96529	 -27.49472
 -193.02746	 -27.72555
 -193.08887	 -27.95654
 -193.14953	 -28.18769
 -193.20942	 -28.41901
 -193.26856	 -28.65048
 -193.32693	 -28.88211
 -193.38455	 -29.11389
 -193.44141	 -29.34583
 -193.49751	 -29.57792
 -193.55285	 -29.81017
 -193.60743	 -30.04256
 -193.66125	 -30.27509
 -193.71431	 -30.50778
 -193.76661	 -30.74060
 -193.81816	 -30.97357
 -193.86895	 -31.20668
 -193.91898	 -31.43992
 -193.96826	 -31.67330
 -194.01678	 -31.90682
 -194.06455	 -32.14046
 -194.11157	 -32.37424
 -194.15783	 -32.60814
 -194.20335	 -32.84217
 -194.24811	 -33.07632
 -194.29212	 -33.31059
 -194.33539	 -33.54499
 -194.37791	 -33.77949
 -194.41968	 -34.01411
 -194.46070	 -34.24885
 -194.50099	 -34.48369
 -194.54052	 -34.71864
 -194.57931	 -34.95369
 -194.61736	 -35.18884
 -194.65467	 -35.42409
 -194.69124	 -35.65944
 -194.72706	 -35.89488
 -194.76214	 -36.13041
 -194.79648	 -36.36604
 -194.83009	 -36.60174
 -194.86295	 -36.83753
 -194.89506	 -37.07340
 -194.92644	 -37.30935
 -194.95708	 -37.54538
 -194.98698	 -37.78148
 -195.01613	 -38.01765
 -195.04455	 -38.25389
 -195.07222	 -38.49020
 -195.09915	 -38.72657
 -195.12533	 -38.96301
 -195.15078	 -39.19950
 -195.17548	 -39.43605
 -195.19944	 -39.67266
 -195.22265	 -39.90933
 -195.24512	 -40.14605
 -195.26685	 -40.38281
 -195.28783	 -40.61963
 -195.30806	 -40.85650
 -195.32755	 -41.09341
 -195.34630	 -41.33036
 -195.36430	 -41.56736
 -195.38156	 -41.80439
 -195.39807	 -42.04147
 -195.41384	 -42.27858
 -195.42886	 -42.51573
 -195.44314	 -42.75292
 -195.45668	 -42.99013
 -195.46947	 -43.22738
 -195.48152	 -43.46466
 -195.49284	 -43.70196
 -195.50341	 -43.93930
 -195.51324	 -44.17665
 -195.52233	 -44.41403
 -195.53068	 -44.65143
 -195.53830	 -44.88885
 -195.54518	 -45.12628
 -195.55132	 -45.36374
 -195.55673	 -45.60120
 -195.56141	 -45.83867
 -195.56536	 -46.07616
 -195.56857	 -46.31365
 -195.57106	 -46.55115
 -195.57281	 -46.78865
 -195.57384	 -47.02615
 -195.57414	 -47.26365
 -195.57371	 -47.50115
 -195.57256	 -47.73864
 -195.57068	 -47.97612
 -195.56807	 -48.21359
 -195.56475	 -48.45105
 -195.56069	 -48.68849
 -195.55592	 -48.92592
 -195.55042	 -49.16332
 -195.54420	 -49.40070
 -195.53725	 -49.63806
 -195.52959	 -49.87539
 -195.52120	 -50.11269
 -195.51208	 -50.34996
 -195.50225	 -50.58720
 -195.49169	 -50.82440
 -195.48041	 -51.06156
 -195.46840	 -51.29869
 -195.45568	 -51.53577
 -195.44222	 -51.77281
 -195.42805	 -52.00980
 -195.41315	 -52.24674
 -195.39752	 -52.48364
 -195.38118	 -52.72048
 -195.36410	 -52.95727
 -195.34630	 -53.19400
 -195.32778	 -53.43068
 -195.30853	 -53.66730
 -195.28856	 -53.90386
 -195.26786	 -54.14036
 -195.24644	 -54.37680
 -195.22430	 -54.61318
 -195.20143	 -54.84948
 -195.17783	 -55.08573
 -195.15352	 -55.32190
 -195.12848	 -55.55800
 -195.10272	 -55.79404
 -195.07624	 -56.03000
 -195.04904	 -56.26588
 -195.02112	 -56.50170
 -194.99248	 -56.73743
 -194.96312	 -56.97309
 -194.93305	 -57.20866
 -194.90227	 -57.44415
 -194.87076	 -57.67956
 -194.83855	 -57.91489
 -194.80562	 -58.15013
 -194.77199	 -58.38528
 -194.73764	 -58.62033
 -194.70258	 -58.85530
 -194.66682	 -59.09017
 -194.63035	 -59.32495
 -194.59317	 -59.55962
 -194.55529	 -59.79420
 -194.51671	 -60.02867
 -194.47742	 -60.26304
 -194.43743	 -60.49730
 -194.39674	 -60.73145
 -194.35534	 -60.96549
 -194.31325	 -61.19941
 -194.27045	 -61.43322
 -194.22696	 -61.66691
 -194.18276	 -61.90048
 -194.13787	 -62.13393
 -194.09228	 -62.36726
 -194.04599	 -62.60045
 -193.99900	 -62.83352
 -193.95131	 -63.06646
 -193.90292	 -63.29926
 -193.85383	 -63.53193
 -193.80405	 -63.76446
 -193.75356	 -63.99686
 -193.70238	 -64.22911
 -193.65050	 -64.46122
 -193.59792	 -64.69318
 -193.54464	 -64.92500
 -193.49066	 -65.15667
 -193.43598	 -65.38819
 -193.38060	 -65.61956
 -193.32452	 -65.85078
 -193.26775	 -66.08184
 -193.21027	 -66.31275
 -193.15210	 -66.54350
 -193.09322	 -66.77409
 -193.03365	 -67.00452
 -192.97339	 -67.23479
 -192.91242	 -67.46489
 -192.85076	 -67.69484
 -192.78841	 -67.92461
 -192.72536	 -68.15422
 -192.66161	 -68.38366
 -192.59717	 -68.61293
 -192.53204	 -68.84203
 -192.46622	 -69.07096
 -192.39971	 -69.29972
 -192.33251	 -69.52829
 -192.26462	 -69.75669
 -192.19604	 -69.98492
 -192.12678	 -70.21296
 -192.05683	 -70.44082
 -191.98620	 -70.66850
 -191.91489	 -70.89599
 -191.84289	 -71.12329
 -191.77021	 -71.35041
 -191.69686	 -71.57734
 -191.62283	 -71.80407
 -191.54812	 -72.03061
 -191.47273	 -72.25695
 -191.39667	 -72.48309
 -191.31993	 -72.70903
 -191.24252	 -72.93477
 -191.16443	 -73.16031
 -191.08568	 -73.38563
 -191.00625	 -73.61075
 -190.92615	 -73.83566
 -190.84537	 -74.06035
 -190.76393	 -74.28483
 -190.68182	 -74.50909
 -190.59903	 -74.73313
 -190.51558	 -74.95695
 -190.43145	 -75.18054
 -190.34666	 -75.40391
 -190.26120	 -75.62705
 -190.17506	 -75.84996
 -190.08826	 -76.07264
 -190.00079	 -76.29509
 -189.91264	 -76.51729
 -189.82383	 -76.73927
 -189.73435	 -76.96100
 -189.64420	 -77.18249
 -189.55338	 -77.40374
 -189.46188	 -77.62474
 -189.36972	 -77.84550
 -189.27689	 -78.06601
 -189.18339	 -78.28628
 -189.08923	 -78.50629
 -188.99439	 -78.72605
 -188.89889	 -78.94556
 -188.80272	 -79.16482
 -188.70588	 -79.38382
 -188.60838	 -79.60256
 -188.51022	 -79.82105
 -188.41138	 -80.03927
 -188.31189	 -80.25724
 -188.21173	 -80.47494
 -188.11091	 -80.69239
 -188.00944	 -80.90956
 -187.90730	 -81.12648
 -187.80450	 -81.34312
 -187.70105	 -81.55950
 -187.59695	 -81.77560
 -187.49219	 -81.99144
 -187.38677	 -82.20700
 -187.28070	 -82.42229
 -187.17399	 -82.63730
 -187.06662	 -82.85203
 -186.95861	 -83.06649
 -186.84995	 -83.28066
 -186.74064	 -83.49455
 -186.63069	 -83.70815
 -186.52009	 -83.92146
 -186.40886	 -84.13449
 -186.29698	 -84.34722
 -186.18445	 -84.55966
 -186.07129	 -84.77181
 -185.95749	 -84.98366
 -185.84305	 -85.19520
 -185.72797	 -85.40645
 -185.61226	 -85.61739
 -185.49590	 -85.82803
 -185.37891	 -86.03835
 -185.26128	 -86.24837
 -185.14302	 -86.45807
 -185.02412	 -86.66746
 -184.90459	 -86.87653
 -184.78441	 -87.08529
 -184.66361	 -87.29372
 -184.54217	 -87.50183
 -184.42009	 -87.70961
 -184.29738	 -87.91707
 -184.17403	 -88.12420
 -184.05005	 -88.33100
 -183.92543	 -88.53747
 -183.80018	 -88.74361
 -183.67429	 -88.94941
 -183.54778	 -89.15487
 -183.42062	 -89.36000
 -183.29284	 -89.56479
 -183.16442	 -89.76923
 -183.03537	 -89.97334
 -182.90569	 -90.17710
 -182.77538	 -90.38051
 -182.64444	 -90.58358
 -182.51287	 -90.78630
 -182.38067	 -90.98868
 -182.24784	 -91.19070
 -182.11439	 -91.39237
 -181.98031	 -91.59369
 -181.84561	 -91.79466
 -181.71029	 -91.99527
 -181.57434	 -92.19552
 -181.43777	 -92.39542
 -181.30059	 -92.59496
 -181.16278	 -92.79414
 -181.02436	 -92.99295
 -180.88532	 -93.19140
 -180.74567	 -93.38949
 -180.60541	 -93.58721
 -180.46453	 -93.78456
 -180.32305	 -93.98154
 -180.18096	 -94.17815
 -180.03825	 -94.37438
 -179.89495	 -94.57024
 -179.75103	 -94.76572
 -179.60651	 -94.96082
 -179.46139	 -95.15554
 -179.31567	 -95.34988
 -179.16935	 -95.54383
 -179.02242	 -95.73739
 -178.87490	 -95.93056
 -178.72677	 -96.12334
 -178.57805	 -96.31572
 -178.42873	 -96.50770
 -178.27882	 -96.69929
 -178.12830	 -96.89048
 -177.97719	 -97.08126
 -177.82549	 -97.27163
 -177.67319	 -97.46160
 -177.52029	 -97.65116
 -177.36680	 -97.84030
 -177.21271	 -98.02903
 -177.05803	 -98.21735
 -176.90276	 -98.40525
 -176.74689	 -98.59272
 -176.59043	 -98.77978
 -176.43337	 -98.96641
 -176.27572	 -99.15262
 -176.11748	 -99.33839
 -175.95865	 -99.52375
 -175.79922	 -99.70867
 -175.63921	 -99.89316
 -175.47860	 -100.07721
 -175.31741	 -100.26084
 -175.15562	 -100.44402
 -174.99325	 -100.62678
 -174.83028	 -100.80909
 -174.66674	 -100.99096
 -174.50260	 -101.17239
 -174.33789	 -101.35339
 -174.17259	 -101.53393
 -174.00670	 -101.71404
 -173.84024	 -101.89370
 -173.67320	 -102.07291
 -173.50557	 -102.25167
 -173.33738	 -102.42999
 -173.16860	 -102.60785
 -172.99926	 -102.78526
 -172.82934	 -102.96222
 -172.65885	 -103.13872
 -172.48779	 -103.31477
 -172.31616	 -103.49035
 -172.14397	 -103.66548
 -171.97121	 -103.84015
 -171.79789	 -104.01435
 -171.62401	 -104.18808
 -171.44957	 -104.36135
 -171.27456	 -104.53415
 -171.09901	 -104.70648
 -170.92289	 -104.87833
 -170.74621	 -105.04971
 -170.56899	 -105.22061
 -170.39121	 -105.39103
 -170.21287	 -105.56096
 -170.03399	 -105.73041
 -169.85455	 -105.89938
 -169.67456	 -106.06785
 -169.49403	 -106.23583
 -169.31295	 -106.40332
 -169.13131	 -106.57032
 -168.94913	 -106.73681
 -168.76641	 -106.90280
 -168.58313	 -107.06829
 -168.39932	 -107.23327
 -168.21495	 -107.39775
 -168.03004	 -107.56172
 -167.84459	 -107.72517
 -167.65859	 -107.88811
 -167.47205	 -108.05054
 -167.28497	 -108.21245
 -167.09734	 -108.37384
 -166.90917	 -108.53471
 -166.72046	 -108.69506
 -166.53121	 -108.85488
 -166.34143	 -109.01418
 -166.15110	 -109.17295
 -165.96023	 -109.33119
 -165.76883	 -109.48891
 -165.57689	 -109.64609
 -165.38441	 -109.80274
 -165.19140	 -109.95885
 -164.99786	 -110.11444
 -164.80379	 -110.26948
 -164.60919	 -110.42399
 -164.41405	 -110.57796
 -164.21839	 -110.73139
 -164.02221	 -110.88428
 -163.82550	 -111.03662
 -163.62827	 -111.18842
 -163.43051	 -111.33968
 -163.23224	 -111.49039
 -163.03345	 -111.64055
 -162.83414	 -111.79016
 -162.63432	 -111.93922
 -162.43399	 -112.08773
 -162.23315	 -112.23568
 -162.03179	 -112.38308
 -161.82993	 -112.52992
 -161.62757	 -112.67620
 -161.42469	 -112.82191
 -161.22132	 -112.96706
 -161.01745	 -113.11164
 -160.81307	 -113.25566
 -160.60820	 -113.39910
 -160.40283	 -113.54197
 -160.19696	 -113.68427
 -159.99061	 -113.82598
 -159.78375	 -113.96712
 -159.57641	 -114.10767
 -159.36857	 -114.24763
 -159.16025	 -114.38701
 -158.95143	 -114.52580
 -158.74213	 -114.66400
 -158.53234	 -114.80159
 -158.32206	 -114.93859
 -158.11130	 -115.07500
 -157.90005	 -115.21079
 -157.68831	 -115.34599
 -157.47610	 -115.48057
 -157.26340	 -115.61455
 -157.05022	 -115.74791
 -156.83655	 -115.88067
 -156.62241	 -116.01280
 -156.40779	 -116.14432
 -156.19269	 -116.27522
 -155.97710	 -116.40550
 -155.76105	 -116.53516
 -155.54451	 -116.66419
 -155.32750	 -116.79259
 -155.11001	 -116.92037
 -154.89206	 -117.04752
 -154.67363	 -117.17404
 -154.45472	 -117.29993
 -154.23535	 -117.42519
 -154.01551	 -117.54981
 -153.79521	 -117.67380
 -153.57444	 -117.79716
 -153.35321	 -117.91987
 -153.13151	 -118.04195
 -152.90936	 -118.16339
 -152.68675	 -118.28418
 -152.46368	 -118.40434
 -152.24016	 -118.52385
 -152.01619	 -118.64271
 -151.79176	 -118.76093
 -151.56689	 -118.87850
 -151.34158	 -118.99542
 -151.11582	 -119.11168
 -150.88961	 -119.22730
 -150.66297	 -119.34226
 -150.43590	 -119.45656
 -150.20838	 -119.57020
 -149.98043	 -119.68318
 -149.75205	 -119.79550
 -149.52324	 -119.90715
 -149.29401	 -120.01814
 -149.06434	 -120.12845
 -148.83426	 -120.23809
 -148.60374	 -120.34705
 -148.37281	 -120.45534
 -148.14146	 -120.56295
 -147.90969	 -120.66987
 -147.67751	 -120.77611
 -147.44490	 -120.88165
 -147.21189	 -120.98651
 -146.97846	 -121.09067
 -146.74462	 -121.19414
 -146.51037	 -121.29691
 -146.27571	 -121.39898
 -146.04065	 -121.50034
 -145.80517	 -121.60099
 -145.56929	 -121.70094
 -145.33301	 -121.80018
 -145.09632	 -121.89870
 -144.85923	 -121.99651
 -144.62174	 -122.09359
 -144.38385	 -122.18996
 -144.14556	 -122.28561
 -143.90687	 -122.38054
 -143.66778	 -122.47474
 -143.42830	 -122.56821
 -143.18843	 -122.66095
 -142.94816	 -122.75297
 -142.70750	 -122.84425
 -142.46645	 -122.93480
 -142.22501	 -123.02462
 -141.98319	 -123.11370
 -141.74099	 -123.20204
 -141.49840	 -123.28965
 -141.25543	 -123.37652
 -141.01208	 -123.46264
 -140.76835	 -123.54803
 -140.52425	 -123.63267
 -140.27978	 -123.71657
 -140.03494	 -123.79972
 -139.78973	 -123.88213
 -139.54416	 -123.96378
 -139.29822	 -124.04469
 -139.05193	 -124.12485
 -138.80527	 -124.20425
 -138.55826	 -124.28290
 -138.31090	 -124.36079
 -138.06319	 -124.43793
 -137.81513	 -124.51430
 -137.56672	 -124.58991
 -137.31797	 -124.66476
 -137.06889	 -124.73884
 -136.81946	 -124.81215
 -136.56970	 -124.88469
 -136.31960	 -124.95646
 -136.06918	 -125.02745
 -135.81842	 -125.09766
 -135.56734	 -125.16708
 -135.31594	 -125.23573
 -135.06421	 -125.30358
 -134.81216	 -125.37065
 -134.55980	 -125.43692
 -134.30712	 -125.50240
 -134.05412	 -125.56708
 -133.80081	 -125.63095
 -133.54719	 -125.69402
 -133.29326	 -125.75629
 -133.03902	 -125.81774
 -132.78448	 -125.87838
 -132.52963	 -125.93821
 -132.27448	 -125.99722
 -132.01903	 -126.05541
 -131.76328	 -126.11277
 -131.50723	 -126.16931
 -131.25088	 -126.22502
 -130.99424	 -126.27991
 -130.73730	 -126.33396
 -130.48007	 -126.38718
 -130.22255	 -126.43957
 -129.96475	 -126.49111
 -129.70665	 -126.54183
 -129.44827	 -126.59170
 -129.18961	 -126.64073
 -128.93067	 -126.68892
 -128.67145	 -126.73627
 -128.41196	 -126.78277
 -128.15218	 -126.82843
 -127.89214	 -126.87324
 -127.63183	 -126.91720
 -127.37125	 -126.96032
 -127.11041	 -127.00258
 -126.84931	 -127.04400
 -126.58795	 -127.08456
 -126.32633	 -127.12427
 -126.06447	 -127.16312
 -125.80235	 -127.20112
 -125.53999	 -127.23827
 -125.27738	 -127.27455
 -125.01453	 -127.30997
 -124.75145	 -127.34453
 -124.48813	 -127.37823
 -124.22459	 -127.41106
 -123.96081	 -127.44303
 -123.69681	 -127.47412
 -123.43259	 -127.50434
 -123.16816	 -127.53369
 -122.90351	 -127.56216
 -122.63864	 -127.58975
 -122.37357	 -127.61646
 -122.10829	 -127.64228
 -121.84282	 -127.66722
 -121.57714	 -127.69126
 -121.31126	 -127.71441
 -121.04519	 -127.73667
 -120.77893	 -127.75803
 -120.51248	 -127.77848
 -120.24585	 -127.79803
 -119.97903	 -127.81667
 -119.71203	 -127.83440
 -119.44485	 -127.85121
 -119.17750	 -127.86711
 -118.90997	 -127.88209
 -118.64227	 -127.89615
 -118.37440	 -127.90928
 -118.10636	 -127.92148
 -117.83816	 -127.93276
 -117.56980	 -127.94310
 -117.30128	 -127.95251
 -117.03260	 -127.96098
 -116.76376	 -127.96851
 -116.49477	 -127.97510
 -116.22563	 -127.98075
 -115.95634	 -127.98546
 -115.68691	 -127.98922
 -115.41733	 -127.99203
 -115.14761	 -127.99390
 -114.87775	 -127.99482
 -114.60775	 -127.99479
 -114.33763	 -127.99380
 -114.06737	 -127.99187
 -113.79699	 -127.98898
 -113.52648	 -127.98514
 -113.25585	 -127.98034
 -112.98511	 -127.97459
 -112.71425	 -127.96788
 -112.44328	 -127.96021
 -112.17220	 -127.95159
 -111.90102	 -127.94200
 -111.62975	 -127.93146
 -111.35837	 -127.91995
 -111.08691	 -127.90749
 -110.81536	 -127.89405
 -110.54372	 -127.87965
 -110.27200	 -127.86429
 -110.00021	 -127.84795
 -109.72835	 -127.83065
 -109.45642	 -127.81237
 -109.18443	 -127.79312
 -108.91238	 -127.77289
 -108.64027	 -127.75169
 -108.36811	 -127.72950
 -108.09591	 -127.70633
 -107.82367	 -127.68217
 -107.55138	 -127.65703
 -107.27906	 -127.63089
 -107.00672	 -127.60376
 -106.73434	 -127.57563
 -106.46194	 -127.54650
 -106.18953	 -127.51637
 -105.91710	 -127.48523
 -105.64466	 -127.45308
 -105.37221	 -127.41992
 -105.09975	 -127.38575
 -104.82730	 -127.35055
 -104.55484	 -127.31434
 -104.28240	 -127.27710
 -104.00996	 -127.23883
 -103.73754	 -127.19954
 -103.46513	 -127.15921
 -103.19274	 -127.11785
 -102.92037	 -127.07545
 -102.64802	 -127.03201
 -102.37571	 -126.98754
 -102.10342	 -126.94202
 -101.83117	 -126.89546
 -101.55896	 -126.84785
 -101.28678	 -126.79920
 -101.01465	 -126.74950
 -100.74257	 -126.69875
 -100.47054	 -126.64695
 -100.19856	 -126.59411
 -99.92664	 -126.54021
 -99.65478	 -126.48526
 -99.38298	 -126.42926
 -99.11126	 -126.37221
 -98.83960	 -126.31411
 -98.56802	 -126.25495
 -98.29653	 -126.19474
 -98.02511	 -126.13348
 -97.75379	 -126.07117
 -97.48256	 -126.00780
 -97.21144	 -125.94338
 -96.94041	 -125.87791
 -96.66949	 -125.81138
 -96.39869	 -125.74379
 -96.12801	 -125.67515
 -95.85745	 -125.60546
 -95.58701	 -125.53470
 -95.31672	 -125.46289
 -95.04656	 -125.39001
 -94.77655	 -125.31608
 -94.50669	 -125.24108
 -94.23698	 -125.16501
 -93.96744	 -125.08788
 -93.69806	 -125.00968
 -93.42886	 -124.93041
 -93.15984	 -124.85007
 -92.89099	 -124.76865
 -92.62234	 -124.68616
 -92.35388	 -124.60258
 -92.08562	 -124.51792
 -91.81757	 -124.43218
 -91.54972	 -124.34534
 -91.28209	 -124.25742
 -91.01468	 -124.16841
 -90.74749	 -124.07829
 -90.48053	 -123.98708
 -90.21381	 -123.89477
 -89.94733	 -123.80136
 -89.68109	 -123.70684
 -89.41510	 -123.61121
 -89.14936	 -123.51447
 -88.88387	 -123.41662
 -88.61865	 -123.31766
 -88.35370	 -123.21758
 -88.08901	 -123.11639
 -87.82460	 -123.01407
 -87.56047	 -122.91064
 -87.29661	 -122.80609
 -87.03305	 -122.70041
 -86.76977	 -122.59362
 -86.50680	 -122.48570
 -86.24412	 -122.37666
 -85.98174	 -122.26650
 -85.71967	 -122.15522
 -85.45792	 -122.04281
 -85.19648	 -121.92928
 -84.93536	 -121.81463
 -84.67457	 -121.69887
 -84.41411	 -121.58198
 -84.15399	 -121.46397
 -83.89421	 -121.34485
 -83.63478	 -121.22461
 -83.37570	 -121.10325
 -83.11698	 -120.98077
 -82.85862	 -120.85718
 -82.60063	 -120.73248
 -82.34302	 -120.60666
 -82.08579	 -120.47973
 -81.82895	 -120.35169
 -81.57250	 -120.22254
 -81.31646	 -120.09227
 -81.06082	 -119.96090
 -80.80560	 -119.82841
 -80.55080	 -119.69480
 -80.29643	 -119.56009
 -80.04249	 -119.42427
 -79.78900	 -119.28733
 -79.53596	 -119.14927
 -79.28337	 -119.01011
 -79.03125	 -118.86982
 -78.77960	 -118.72842
 -78.52843	 -118.58590
 -78.27774	 -118.44226
 -78.02755	 -118.29750
 -77.77786	 -118.15162
 -77.52867	 -118.00462
 -77.28000	 -117.85648
 -77.03185	 -117.70722
 -76.78423	 -117.55683
 -76.53713	 -117.40531
 -76.29058	 -117.25265
 -76.04458	 -117.09886
 -75.79913	 -116.94394
 -75.55424	 -116.78788
 -75.30991	 -116.63068
 -75.06616	 -116.47234
 -74.82298	 -116.31285
 -74.58038	 -116.15223
 -74.33837	 -115.99047
 -74.09695	 -115.82756
 -73.85613	 -115.66351
 -73.61591	 -115.49833
 -73.37630	 -115.33200
 -73.13731	 -115.16452
 -72.89893	 -114.99591
 -72.66118	 -114.82617
 -72.42405	 -114.65528
 -72.18756	 -114.48326
 -71.95171	 -114.31011
 -71.71650	 -114.13583
 -71.48194	 -113.96041
 -71.24804	 -113.78388
 -71.01480	 -113.60621
 -70.78222	 -113.42743
 -70.55032	 -113.24753
 -70.31910	 -113.06652
 -70.08856	 -112.88439
 -69.85871	 -112.70115
 -69.62956	 -112.51681
 -69.40112	 -112.33136
 -69.17339	 -112.14481
 -68.94638	 -111.95716
 -68.72009	 -111.76842
 -68.49454	 -111.57859
 -68.26974	 -111.38766
 -68.04568	 -111.19565
 -67.82238	 -111.00255
 -67.59985	 -110.80837
 -67.37809	 -110.61311
 -67.15711	 -110.41676
 -66.93693	 -110.21934
 -66.71755	 -110.02085
 -66.49898	 -109.82127
 -66.28122	 -109.62063
 -66.06429	 -109.41891
 -65.84820	 -109.21612
 -65.63295	 -109.01225
 -65.41856	 -108.80732
 -65.20503	 -108.60132
 -64.99237	 -108.39424
 -64.78058	 -108.18610
 -64.56969	 -107.97689
 -64.35969	 -107.76661
 -64.15060	 -107.55527
 -63.94241	 -107.34285
 -63.73515	 -107.12937
 -63.52882	 -106.91483
 -63.32342	 -106.69922
 -63.11896	 -106.48254
 -62.91545	 -106.26481
 -62.71290	 -106.04601
 -62.51131	 -105.82615
 -62.31069	 -105.60523
 -62.11105	 -105.38325
 -61.91239	 -105.16022
 -61.71472	 -104.93614
 -61.51805	 -104.71101
 -61.32237	 -104.48483
 -61.12770	 -104.25760
 -60.93404	 -104.02934
 -60.74140	 -103.80004
 -60.54978	 -103.56970
 -60.35919	 -103.33834
 -60.16964	 -103.10595
 -59.98112	 -102.87255
 -59.79365	 -102.63812
 -59.60722	 -102.40269
 -59.42186	 -102.16626
 -59.23756	 -101.92882
 -59.05432	 -101.69040
 -58.87216	 -101.45098
 -58.69108	 -101.21059
 -58.51109	 -100.96921
 -58.33219	 -100.72687
 -58.15439	 -100.48357
 -57.97770	 -100.23931
 -57.80213	 -99.99410
 -57.62767	 -99.74794
 -57.45435	 -99.50084
 -57.28217	 -99.25282
 -57.11113	 -99.00386
 -56.94125	 -98.75399
 -56.77254	 -98.50319
 -56.60499	 -98.25149
 -56.43863	 -97.99889
 -56.27346	 -97.74539
 -56.10949	 -97.49099
 -55.94673	 -97.23571
 -55.78519	 -96.97954
 -55.62487	 -96.72250
 -55.46580	 -96.46458
 -55.30798	 -96.20580
 -55.15141	 -95.94615
 -54.99611	 -95.68564
 -54.84209	 -95.42427
 -54.68936	 -95.16205
 -54.53793	 -94.89899
 -54.38780	 -94.63508
 -54.23898	 -94.37033
 -54.09149	 -94.10474
 -53.94534	 -93.83833
 -53.80052	 -93.57108
 -53.65706	 -93.30301
 -53.51495	 -93.03412
 -53.37421	 -92.76441
 -53.23483	 -92.49389
 -53.09684	 -92.22256
 -52.96024	 -91.95043
 -52.82502	 -91.67750
 -52.69120	 -91.40378
 -52.55879	 -91.12926
 -52.42778	 -90.85397
 -52.29819	 -90.57790
 -52.17001	 -90.30106
 -52.04326	 -90.02345
 -51.91793	 -89.74509
 -51.79403	 -89.46598
 -51.67157	 -89.18613
 -51.55055	 -88.90554
 -51.43097	 -88.62422
 -51.31283	 -88.34219
 -51.19615	 -88.05945
 -51.08092	 -87.77601
 -50.96714	 -87.49187
 -50.85483	 -87.20706
 -50.74399	 -86.92157
 -50.63461	 -86.63542
 -50.52671	 -86.34861
 -50.42029	 -86.06117
 -50.31536	 -85.77309
 -50.21191	 -85.48439
 -50.10996	 -85.19507
 -50.00952	 -84.90516
 -49.91057	 -84.61465
 -49.81315	 -84.32357
 -49.71724	 -84.03191
 -49.62286	 -83.73969
 -49.53001	 -83.44692
 -49.43870	 -83.15362
 -49.34894	 -82.85978
 -49.26074	 -82.56542
 -49.17410	 -82.27056
 -49.08903	 -81.97519
 -49.00554	 -81.67933
 -48.92364	 -81.38299
 -48.84333	 -81.08618
 -48.76463	 -80.78891
 -48.68754	 -80.49119
 -48.61207	 -80.19301
 -48.53824	 -79.89441
 -48.46603	 -79.59537
 -48.39547	 -79.29592
 -48.32657	 -78.99606
 -48.25932	 -78.69579
 -48.19375	 -78.39513
 -48.12984	 -78.09409
 -48.06762	 -77.79266
 -48.00708	 -77.49087
 -47.94824	 -77.18871
 -47.89110	 -76.88621
 -47.83566	 -76.58335
 -47.78193	 -76.28016
 -47.72991	 -75.97664
 -47.67961	 -75.67280
 -47.63103	 -75.36864
 -47.58418	 -75.06418
 -47.53905	 -74.75942
 -47.49565	 -74.45438
 -47.45398	 -74.14906
 -47.41404	 -73.84347
 -47.37584	 -73.53762
 -47.33937	 -73.23153
 -47.30464	 -72.92519
 -47.27164	 -72.61862
 -47.24037	 -72.31184
 -47.21085	 -72.00484
 -47.18306	 -71.69765
 -47.15700	 -71.39028
 -47.13268	 -71.08272
 -47.11009	 -70.77501
 -47.08924	 -70.46714
 -47.07012	 -70.15914
 -47.05273	 -69.85101
 -47.03708	 -69.54277
 -47.02316	 -69.23442
 -47.01097	 -68.92599
 -47.00051	 -68.61749
 -46.99179	 -68.30892
 -46.98480	 -68.00030
 -46.97955	 -67.69166
 -46.97604	 -67.38299
 -46.97426	 -67.07431
 -46.97422	 -66.76564
 -46.97592	 -66.45699
 -46.97936	 -66.14838
 -46.98455	 -65.83981
 -46.99149	 -65.53131
 -47.00018	 -65.22288
 -47.01063	 -64.91454
 -47.02283	 -64.60630
 -47.03679	 -64.29819
 -47.05251	 -63.99020
 -47.07001	 -63.68235
 -47.08927	 -63.37466
 -47.11031	 -63.06713
 -47.13313	 -62.75979
 -47.15773	 -62.45264
 -47.18412	 -62.14570
 -47.21230	 -61.83897
 -47.24227	 -61.53247
 -47.27403	 -61.22621
 -47.30760	 -60.92020
 -47.34297	 -60.61445
 -47.38014	 -60.30897
 -47.41912	 -60.00378
 -47.45990	 -59.69888
 -47.50249	 -59.39428
 -47.54689	 -59.08999
 -47.59309	 -58.78603
 -47.64111	 -58.48240
 -47.69092	 -58.17911
 -47.74254	 -57.87617
 -47.79597	 -57.57358
 -47.85119	 -57.27137
 -47.90820	 -56.96954
 -47.96701	 -56.66810
 -48.02760	 -56.36705
 -48.08997	 -56.06641
 -48.15412	 -55.76619
 -48.22005	 -55.46640
 -48.28773	 -55.16705
 -48.35718	 -54.86814
 -48.42838	 -54.56970
 -48.50132	 -54.27172
 -48.57601	 -53.97422
 -48.65242	 -53.67722
 -48.73057	 -53.38072
 -48.81043	 -53.08474
 -48.89200	 -52.78928
 -48.97528	 -52.49437
 -49.06026	 -52.20001
 -49.14694	 -51.90621
 -49.23529	 -51.61299
 -49.32533	 -51.32036
 -49.41705	 -51.02834
 -49.51043	 -50.73693
 -49.60548	 -50.44616
 -49.70218	 -50.15603
 -49.80054	 -49.86655
 -49.90055	 -49.57775
 -50.00220	 -49.28963
 -50.10549	 -49.00221
 -50.21042	 -48.71551
 -50.31698	 -48.42953
 -50.42516	 -48.14429
 -50.53498	 -47.85980
 -50.64642	 -47.57608
 -50.75947	 -47.29314
 -50.87415	 -47.01099
 -50.99043	 -46.72964
 -51.10833	 -46.44911
 -51.22784	 -46.16942
 -51.34895	 -45.89056
 -51.47167	 -45.61256
 -51.59598	 -45.33542
 -51.72189	 -45.05915
 -51.84940	 -44.78378
 -51.97850	 -44.50930
 -52.10919	 -44.23573
 -52.24145	 -43.96307
 -52.37530	 -43.69134
 -52.51073	 -43.42055
 -52.64772	 -43.15070
 -52.78628	 -42.88181
 -52.92640	 -42.61388
 -53.06808	 -42.34691
 -53.21130	 -42.08092
 -53.35606	 -41.81592
 -53.50236	 -41.55191
 -53.65019	 -41.28889
 -53.79953	 -41.02688
 -53.95039	 -40.76588
 -54.10275	 -40.50590
 -54.25659	 -40.24695
 -54.41193	 -39.98902
 -54.56874	 -39.73214
 -54.72701	 -39.47629
 -54.88673	 -39.22150
 -55.04790	 -38.96776
 -55.21049	 -38.71509
 -55.37451	 -38.46349
 -55.53994	 -38.21296
 -55.70677	 -37.96352
 -55.87498	 -37.71517
 -56.04457	 -37.46791
 -56.21552	 -37.22176
 -56.38783	 -36.97673
 -56.56147	 -36.73281
 -56.73645	 -36.49003
 -56.91275	 -36.24838
 -57.09035	 -36.00788
 -57.26925	 -35.76853
 -57.44943	 -35.53034
 -57.63089	 -35.29333
 -57.81362	 -35.05749
 -57.99760	 -34.82285
 -58.18282	 -34.58940
 -58.36928	 -34.35717
 -58.55697	 -34.12615
 -58.74587	 -33.89636
 -58.93598	 -33.66781
 -59.12728	 -33.44050
 -59.31978	 -33.21445
 -59.51347	 -32.98966
 -59.70832	 -32.76616
 -59.90434	 -32.54393
 -60.10153	 -32.32300
 -60.29986	 -32.10337
 -60.49934	 -31.88505
 -60.69995	 -31.66805
 -60.90170	 -31.45238
 -61.10457	 -31.23804
 -61.30856	 -31.02504
 -61.51365	 -30.81339
 -61.71985	 -30.60310
 -61.92714	 -30.39417
 -62.13552	 -30.18660
 -62.34499	 -29.98041
 -62.55552	 -29.77559
 -62.76712	 -29.57216
 -62.97978	 -29.37011
 -63.19349	 -29.16944
 -63.40824	 -28.97017
 -63.62402	 -28.77229
 -63.84083	 -28.57581
 -64.05865	 -28.38073
 -64.27747	 -28.18704
 -64.49728	 -27.99476
 -64.71808	 -27.80388
 -64.93986	 -27.61441
 -65.16259	 -27.42633
 -65.38628	 -27.23967
 -65.61090	 -27.05441
 -65.83645	 -26.87055
 -66.06292	 -26.68811
 -66.29029	 -26.50707
 -66.51856	 -26.32744
 -66.74770	 -26.14923
 -66.97771	 -25.97242
 -67.20857	 -25.79703
 -67.44028	 -25.62306
 -67.67282	 -25.45050
 -67.90617	 -25.27936
 -68.14033	 -25.10963
 -68.37527	 -24.94134
 -68.61100	 -24.77446
 -68.84750	 -24.60902
 -69.08475	 -24.44501
 -69.32275	 -24.28243
 -69.56148	 -24.12128
 -69.80093	 -23.96158
 -70.04109	 -23.80333
 -70.28195	 -23.64652
 -70.52349	 -23.49117
 -70.76571	 -23.33727
 -71.00860	 -23.18483
 -71.25215	 -23.03385
 -71.49634	 -22.88435
 -71.74116	 -22.73632
 -71.98662	 -22.58976
 -72.23269	 -22.44469
 -72.47937	 -22.30110
 -72.72665	 -22.15900
 -72.97452	 -22.01839
 -73.22298	 -21.87928
 -73.47200	 -21.74167
 -73.72160	 -21.60555
 -73.97175	 -21.47095
 -74.22245	 -21.33785
 -74.47369	 -21.20626
 -74.72547	 -21.07618
 -74.97777	 -20.94762
 -75.23059	 -20.82056
 -75.48393	 -20.69503
 -75.73776	 -20.57101
 -75.99209	 -20.44850
 -76.24691	 -20.32751
 -76.50221	 -20.20803
 -76.75797	 -20.09006
 -77.01420	 -19.97361
 -77.27089	 -19.85866
 -77.52802	 -19.74523
 -77.78559	 -19.63330
 -78.04359	 -19.52287
 -78.30201	 -19.41394
 -78.56084	 -19.30652
 -78.82008	 -19.20058
 -79.07970	 -19.09614
 -79.33972	 -18.99318
 -79.60010	 -18.89172
 -79.86085	 -18.79173
 -80.12195	 -18.69322
 -80.38340	 -18.59618
 -80.64519	 -18.50062
 -80.90730	 -18.40653
 -81.16972	 -18.31390
 -81.43245	 -18.22273
 -81.69547	 -18.13303
 -81.95877	 -18.04478
 -82.22235	 -17.95798
 -82.48619	 -17.87264
 -82.75028	 -17.78875
 -83.01462	 -17.70631
 -83.27918	 -17.62532
 -83.54397	 -17.54577
 -83.80897	 -17.46766
 -84.07418	 -17.39100
 -84.33957	 -17.31578
 -84.60515	 -17.24201
 -84.87090	 -17.16968
 -85.13682	 -17.09879
 -85.40289	 -17.02933
 -85.66910	 -16.96133
 -85.93545	 -16.89476
 -86.20193	 -16.82964
 -86.46853	 -16.76595
 -86.73524	 -16.70371
 -87.00205	 -16.64292
 -87.26896	 -16.58356
 -87.53596	 -16.52565
 -87.80304	 -16.46918
 -88.07019	 -16.41415
 -88.33741	 -16.36057
 -88.60469	 -16.30843
 -88.87203	 -16.25772
 -89.13941	 -16.20846
 -89.40683	 -16.16064
 -89.67429	 -16.11425
 -89.94178	 -16.06930
 -90.20929	 -16.02578
 -90.47681	 -15.98369
 -90.74435	 -15.94303
 -91.01190	 -15.90380
 -91.27944	 -15.86598
 -91.54698	 -15.82959
 -91.81450	 -15.79460
 -92.08201	 -15.76103
 -92.34950	 -15.72886
 -92.61695	 -15.69808
 -92.88437	 -15.66871
 -93.15175	 -15.64072
 -93.41907	 -15.61412
 -93.68635	 -15.58889
 -93.95356	 -15.56504
 -94.22071	 -15.54256
 -94.48777	 -15.52144
 -94.75476	 -15.50168
 -95.02166	 -15.48327
 -95.28847	 -15.46621
 -95.55517	 -15.45049
 -95.82176	 -15.43610
 -96.08823	 -15.42305
 -96.35458	 -15.41132
 -96.62080	 -15.40091
 -96.88687	 -15.39182
 -97.15280	 -15.38404
 -97.41858	 -15.37757
 -97.68419	 -15.37241
 -97.94963	 -15.36855
 -98.21490	 -15.36598
 -98.47998	 -15.36471
 -98.74487	 -15.36473
 -99.00956	 -15.36604
 -99.27405	 -15.36863
 -99.53832	 -15.37250
 -99.80237	 -15.37766
 -100.06619	 -15.38409
 -100.32979	 -15.39180
 -100.59314	 -15.40078
 -100.85624	 -15.41103
 -101.11909	 -15.42255
 -101.38169	 -15.43534
 -101.64402	 -15.44940
 -101.90607	 -15.46471
 -102.16786	 -15.48129
 -102.42936	 -15.49913
 -102.69057	 -15.51822
 -102.95149	 -15.53857
 -103.21212	 -15.56017
 -103.47245	 -15.58302
 -103.73247	 -15.60712
 -103.99218	 -15.63246
 -104.25157	 -15.65905
 -104.51065	 -15.68687
 -104.76940	 -15.71593
 -105.02783	 -15.74621
 -105.28593	 -15.77773
 -105.54370	 -15.81046
 -105.80112	 -15.84442
 -106.05821	 -15.87959
 -106.31495	 -15.91597
 -106.57134	 -15.95356
 -106.82738	 -15.99234
 -107.08307	 -16.03232
 -107.33840	 -16.07349
 -107.59336	 -16.11584
 -107.84795	 -16.15937
 -108.10218	 -16.20408
 -108.35603	 -16.24995
 -108.60950	 -16.29698
 -108.86259	 -16.34517
 -109.11530	 -16.39451
 -109.36761	 -16.44499
 -109.61953	 -16.49661
 -109.87105	 -16.54937
 -110.12216	 -16.60325
 -110.37287	 -16.65825
 -110.62317	 -16.71437
 -110.87304	 -16.77160
 -111.12249	 -16.82993
 -111.37152	 -16.88937
 -111.62011	 -16.94990
 -111.86827	 -17.01152
 -112.11599	 -17.07423
 -112.36325	 -17.13803
 -112.61007	 -17.20290
 -112.85643	 -17.26884
 -113.10232	 -17.33586
 -113.34775	 -17.40395
 -113.59271	 -17.47309
 -113.83719	 -17.54330
 -114.08119	 -17.61457
 -114.32470	 -17.68689
 -114.56772	 -17.76026
 -114.81025	 -17.83467
 -115.05228	 -17.91014
 -115.29380	 -17.98665
 -115.53482	 -18.06419
 -115.77532	 -18.14278
 -116.01531	 -18.22239
 -116.25478	 -18.30305
 -116.49373	 -18.38473
 -116.73215	 -18.46743
 -116.97005	 -18.55116
 -117.20741	 -18.63591
 -117.44424	 -18.72168
 -117.68053	 -18.80846
 -117.91628	 -18.89626
 -118.15149	 -18.98506
 -118.38616	 -19.07486
 -118.62028	 -19.16567
 -118.85385	 -19.25747
 -119.08687	 -19.35026
 -119.31935	 -19.44404
 -119.55126	 -19.53880
 -119.78263	 -19.63454
 -120.01343	 -19.73125
 -120.24368	 -19.82894
 -120.47336	 -19.92758
 -120.70248	 -20.02718
 -120.93104	 -20.12774
 -121.15904	 -20.22925
 -121.38646	 -20.33169
 -121.61331	 -20.43507
 -121.83960	 -20.53939
 -122.06530	 -20.64463
 -122.29043	 -20.75079
 -122.51499	 -20.85787
 -122.73895	 -20.96585
 -122.96234	 -21.07475
 -123.18514	 -21.18454
 -123.40735	 -21.29522
 -123.62896	 -21.40679
 -123.84999	 -21.51925
 -124.07041	 -21.63259
 -124.29023	 -21.74680
 -124.50945	 -21.86189
 -124.72806	 -21.97784
 -124.94605	 -22.09465
 -125.16344	 -22.21232
 -125.38021	 -22.33084
 -125.59635	 -22.45022
 -125.81188	 -22.57044
 -126.02677	 -22.69150
 -126.24104	 -22.81340
 -126.45467	 -22.93614
 -126.66767	 -23.05971
 -126.88002	 -23.18412
 -127.09174	 -23.30934
 -127.30281	 -23.43540
 -127.51323	 -23.56227
 -127.72300	 -23.68996
 -127.93212	 -23.81847
 -128.14058	 -23.94779
 -128.34839	 -24.07791
 -128.55554	 -24.20885
 -128.76202	 -24.34059
 -128.96784	 -24.47313
 -129.17300	 -24.60646
 -129.37749	 -24.74060
 -129.58131	 -24.87552
 -129.78446	 -25.01123
 -129.98694	 -25.14773
 -130.18874	 -25.28501
 -130.38988	 -25.42307
 -130.59034	 -25.56190
 -130.79013	 -25.70150
 -130.98924	 -25.84187
 -131.18767	 -25.98300
 -131.38543	 -26.12490
 -131.58251	 -26.26754
 -131.77891	 -26.41094
 -131.97463	 -26.55509
 -132.16967	 -26.69997
 -132.36403	 -26.84560
 -132.55772	 -26.99196
 -132.75072	 -27.13904
 -132.94303	 -27.28685
 -133.13467	 -27.43538
 -133.32562	 -27.58462
 -133.51589	 -27.73457
 -133.70546	 -27.88523
 -133.89436	 -28.03659
 -134.08256	 -28.18864
 -134.27007	 -28.34138
 -134.45690	 -28.49481
 -134.64303	 -28.64892
 -134.82846	 -28.80371
 -135.01320	 -28.95918
 -135.19725	 -29.11531
 -135.38059	 -29.27211
 -135.56323	 -29.42957
 -135.74517	 -29.58768
 -135.92640	 -29.74645
 -136.10692	 -29.90587
 -136.28674	 -30.06594
 -136.46584	 -30.22665
 -136.64423	 -30.38800
 -136.82190	 -30.54998
 -136.99886	 -30.71260
 -137.17509	 -30.87585
 -137.35061	 -31.03973
 -137.52539	 -31.20423
 -137.69946	 -31.36935
 -137.87279	 -31.53509
 -138.04540	 -31.70145
 -138.21728	 -31.86842
 -138.38842	 -32.03600
 -138.55883	 -32.20419
 -138.72850	 -32.37299
 -138.89744	 -32.54239
 -139.06565	 -32.71240
 -139.23311	 -32.88300
 -139.39983	 -33.05419
 -139.56582	 -33.22598
 -139.73107	 -33.39836
 -139.89557	 -33.57132
 -140.05934	 -33.74487
 -140.22236	 -33.91900
 -140.38465	 -34.09371
 -140.54619	 -34.26899
 -140.70699	 -34.44485
 -140.86705	 -34.62127
 -141.02637	 -34.79826
 -141.18496	 -34.97580
 -141.34280	 -35.15391
 -141.49990	 -35.33256
 -141.65626	 -35.51177
 -141.81188	 -35.69152
 -141.96676	 -35.87181
 -142.12090	 -36.05264
 -142.27430	 -36.23401
 -142.42697	 -36.41590
 -142.57889	 -36.59832
 -142.73007	 -36.78126
 -142.88051	 -36.96472
 -143.03021	 -37.14869
 -143.17917	 -37.33317
 -143.32739	 -37.51816
 -143.47486	 -37.70364
 -143.62160	 -37.88963
 -143.76758	 -38.07611
 -143.91282	 -38.26308
 -144.05732	 -38.45053
 -144.20107	 -38.63847
 -144.34407	 -38.82689
 -144.48632	 -39.01578
 -144.62782	 -39.20515
 -144.76856	 -39.39499
 -144.90856	 -39.58529
 -145.04780	 -39.77606
 -145.18628	 -39.96729
 -145.32400	 -40.15898
 -145.46097	 -40.35112
 -145.59718	 -40.54371
 -145.73262	 -40.73676
 -145.86731	 -40.93025
 -146.00123	 -41.12418
 -146.13438	 -41.31856
 -146.26677	 -41.51338
 -146.39839	 -41.70863
 -146.52925	 -41.90432
 -146.65934	 -42.10044
 -146.78866	 -42.29700
 -146.91721	 -42.49398
 -147.04499	 -42.69139
 -147.17200	 -42.88922
 -147.29824	 -43.08747
 -147.42371	 -43.28614
 -147.54841	 -43.48522
 -147.67234	 -43.68472
 -147.79550	 -43.88463
 -147.91790	 -44.08495
 -148.03952	 -44.28567
 -148.16037	 -44.48680
 -148.28046	 -44.68833
 -148.39977	 -44.89025
 -148.51832	 -45.09257
 -148.63611	 -45.29528
 -148.75312	 -45.49837
 -148.86938	 -45.70185
 -148.98486	 -45.90571
 -149.09958	 -46.10995
 -149.21354	 -46.31457
 -149.32674	 -46.51955
 -149.43917	 -46.72491
 -149.55084	 -46.93063
 -149.66174	 -47.13671
 -149.77188	 -47.34314
 -149.88127	 -47.54994
 -149.98988	 -47.75708
 -150.09774	 -47.96457
 -150.20483	 -48.17241
 -150.31117	 -48.38058
 -150.41674	 -48.58910
 -150.52154	 -48.79794
 -150.62558	 -49.00712
 -150.72886	 -49.21663
 -150.83137	 -49.42646
 -150.93312	 -49.63662
 -151.03410	 -49.84709
 -151.13432	 -50.05788
 -151.23377	 -50.26898
 -151.33244	 -50.48039
 -151.43035	 -50.69211
 -151.52749	 -50.90414
 -151.62386	 -51.11647
 -151.71946	 -51.32910
 -151.81428	 -51.54202
 -151.90833	 -51.75525
 -152.00160	 -51.96876
 -152.09410	 -52.18257
 -152.18583	 -52.39666
 -152.27678	 -52.61105
 -152.36695	 -52.82571
 -152.45634	 -53.04066
 -152.54496	 -53.25590
 -152.63280	 -53.47141
 -152.71986	 -53.68719
 -152.80614	 -53.90325
 -152.89165	 -54.11959
 -152.97638	 -54.33619
 -153.06033	 -54.55307
 -153.14351	 -54.77021
 -153.22591	 -54.98761
 -153.30753	 -55.20528
 -153.38838	 -55.42320
 -153.46846	 -55.64138
 -153.54776	 -55.85982
 -153.62629	 -56.07851
 -153.70404	 -56.29745
 -153.78103	 -56.51663
 -153.85725	 -56.73607
 -153.93269	 -56.95574
 -154.00737	 -57.17565
 -154.08128	 -57.39580
 -154.15443	 -57.61618
 -154.22680	 -57.83679
 -154.29842	 -58.05763
 -154.36926	 -58.27870
 -154.43935	 -58.49998
 -154.50867	 -58.72149
 -154.57722	 -58.94321
 -154.64502	 -59.16514
 -154.71205	 -59.38729
 -154.77832	 -59.60964
 -154.84382	 -59.83219
 -154.90857	 -60.05495
 -154.97255	 -60.27790
 -155.03577	 -60.50105
 -155.09822	 -60.72439
 -155.15992	 -60.94793
 -155.22085	 -61.17165
 -155.28101	 -61.39555
 -155.34042	 -61.61963
 -155.39905	 -61.84390
 -155.45693	 -62.06834
 -155.51403	 -62.29296
 -155.57038	 -62.51775
 -155.62595	 -62.74271
 -155.68076	 -62.96783
 -155.73480	 -63.19313
 -155.78807	 -63.41858
 -155.84058	 -63.64420
 -155.89231	 -63.86998
 -155.94328	 -64.09591
 -155.99347	 -64.32200
 -156.04290	 -64.54824
 -156.09156	 -64.77464
 -156.13945	 -65.00118
 -156.18656	 -65.22788
 -156.23291	 -65.45472
 -156.27849	 -65.68170
 -156.32330	 -65.90883
 -156.36734	 -66.13610
 -156.41061	 -66.36350
 -156.45312	 -66.59105
 -156.49485	 -66.81873
 -156.53583	 -67.04654
 -156.57603	 -67.27449
 -156.61547	 -67.50256
 -156.65415	 -67.73076
 -156.69206	 -67.95909
 -156.72921	 -68.18754
 -156.76560	 -68.41611
 -156.80123	 -68.64480
 -156.83610	 -68.87360
 -156.87021	 -69.10252
 -156.90357	 -69.33155
 -156.93616	 -69.56069
 -156.96801	 -69.78994
 -156.99909	 -70.01929
 -157.02943	 -70.24874
 -157.05901	 -70.47829
 -157.08784	 -70.70794
 -157.11591	 -70.93768
 -157.14324	 -71.16751
 -157.16981	 -71.39743
 -157.19563	 -71.62744
 -157.22071	 -71.85753
 -157.24503	 -72.08770
 -157.26860	 -72.31795
 -157.29143	 -72.54828
 -157.31350	 -72.77868
 -157.33483	 -73.00914
 -157.35540	 -73.23968
 -157.37523	 -73.47029
 -157.39430	 -73.70095
 -157.41263	 -73.93168
 -157.43020	 -74.16247
 -157.44703	 -74.39331
 -157.46310	 -74.62421
 -157.47842	 -74.85516
 -157.49299	 -75.08616
 -157.50680	 -75.31721
 -157.51987	 -75.54830
 -157.53218	 -75.77944
 -157.54374	 -76.01063
 -157.55454	 -76.24185
 -157.56459	 -76.47311
 -157.57389	 -76.70441
 -157.58243	 -76.93575
 -157.59023	 -77.16712
 -157.59726	 -77.39852
 -157.60355	 -77.62996
 -157.60908	 -77.86142
 -157.61386	 -78.09291
 -157.61789	 -78.32443
 -157.62117	 -78.55598
 -157.62370	 -78.78754
 -157.62548	 -79.01913
 -157.62651	 -79.25073
 -157.62679	 -79.48236
 -157.62633	 -79.71400
 -157.62512	 -79.94566
 -157.62316	 -80.17732
 -157.62046	 -80.40900
 -157.61702	 -80.64069
 -157.61284	 -80.87238
 -157.60792	 -81.10408
 -157.60225	 -81.33578
 -157.59585	 -81.56749
 -157.58872	 -81.79919
 -157.58084	 -82.03088
 -157.57223	 -82.26257
 -157.56289	 -82.49426
 -157.55281	 -82.72593
 -157.54200	 -82.95759
 -157.53046	 -83.18923
 -157.51818	 -83.42086
 -157.50518	 -83.65246
 -157.49144	 -83.88404
 -157.47698	 -84.11560
 -157.46178	 -84.34713
 -157.44586	 -84.57864
 -157.42921	 -84.81010
 -157.41183	 -85.04154
 -157.39372	 -85.27294
 -157.37488	 -85.50430
 -157.35531	 -85.73562
 -157.33502	 -85.96689
 -157.31399	 -86.19813
 -157.29224	 -86.42931
 -157.26976	 -86.66044
 -157.24655	 -86.89153
 -157.22261	 -87.12255
 -157.19794	 -87.35353
 -157.17254	 -87.58444
 -157.14641	 -87.81530
 -157.11955	 -88.04610
 -157.09197	 -88.27683
 -157.06365	 -88.50750
 -157.03460	 -88.73811
 -157.00482	 -88.96864
 -156.97432	 -89.19911
 -156.94308	 -89.42951
 -156.91112	 -89.65983
 -156.87842	 -89.89008
 -156.84500	 -90.12026
 -156.81085	 -90.35036
 -156.77598	 -90.58038
 -156.74037	 -90.81033
 -156.70405	 -91.04019
 -156.66699	 -91.26997
 -156.62922	 -91.49967
 -156.59072	 -91.72928
 -156.55150	 -91.95880
 -156.51155	 -92.18824
 -156.47089	 -92.41758
 -156.42951	 -92.64683
 -156.38741	 -92.87599
 -156.34460	 -93.10506
 -156.30107	 -93.33402
 -156.25682	 -93.56289
 -156.21186	 -93.79166
 -156.16619	 -94.02032
 -156.11981	 -94.24888
 -156.07272	 -94.47733
 -156.02492	 -94.70568
 -155.97641	 -94.93391
 -155.92720	 -95.16203
 -155.87728	 -95.39003
 -155.82665	 -95.61792
 -155.77532	 -95.84568
 -155.72328	 -96.07333
 -155.67054	 -96.30085
 -155.61710	 -96.52824
 -155.56295	 -96.75551
 -155.50810	 -96.98264
 -155.45255	 -97.20964
 -155.39630	 -97.43651
 -155.33934	 -97.66324
 -155.28168	 -97.88983
 -155.22332	 -98.11627
 -155.16426	 -98.34258
 -155.10450	 -98.56873
 -155.04404	 -98.79474
 -154.98287	 -99.02060
 -154.92100	 -99.24631
 -154.85843	 -99.47187
 -154.79516	 -99.69727
 -154.73119	 -99.92251
 -154.66651	 -100.14760
 -154.60113	 -100.37252
 -154.53505	 -100.59728
 -154.46827	 -100.82188
 -154.40079	 -101.04632
 -154.33261	 -101.27058
 -154.26372	 -101.49469
 -154.19413	 -101.71862
 -154.12385	 -101.94238
 -154.05286	 -102.16597
 -153.98118	 -102.38938
 -153.90879	 -102.61262
 -153.83571	 -102.83569
 -153.76194	 -103.05858
 -153.68747	 -103.28129
 -153.61230	 -103.50382
 -153.53644	 -103.72617
 -153.45988	 -103.94833
 -153.38264	 -104.17032
 -153.30470	 -104.39211
 -153.22608	 -104.61372
 -153.14677	 -104.83514
 -153.06677	 -105.05637
 -152.98608	 -105.27741
 -152.90471	 -105.49825
 -152.82266	 -105.71890
 -152.73993	 -105.93935
 -152.65651	 -106.15960
 -152.57242	 -106.37965
 -152.48765	 -106.59950
 -152.40220	 -106.81914
 -152.31607	 -107.03858
 -152.22927	 -107.25780
 -152.14179	 -107.47682
 -152.05364	 -107.69562
 -151.96481	 -107.91420
 -151.87531	 -108.13257
 -151.78514	 -108.35072
 -151.69430	 -108.56864
 -151.60278	 -108.78635
 -151.51060	 -109.00382
 -151.41774	 -109.22107
 -151.32421	 -109.43808
 -151.23002	 -109.65487
 -151.13515	 -109.87142
 -151.03961	 -110.08773
 -150.94341	 -110.30380
 -150.84653	 -110.51964
 -150.74899	 -110.73523
 -150.65077	 -110.95058
 -150.55189	 -111.16568
 -150.45233	 -111.38053
 -150.35211	 -111.59513
 -150.25122	 -111.80949
 -150.14965	 -112.02359
 -150.04742	 -112.23743
 -149.94452	 -112.45102
 -149.84096	 -112.66435
 -149.73672	 -112.87743
 -149.63182	 -113.09024
 -149.52625	 -113.30279
 -149.42002	 -113.51508
 -149.31312	 -113.72711
 -149.20555	 -113.93887
 -149.09732	 -114.15036
 -148.98843	 -114.36159
 -148.87887	 -114.57255
 -148.76866	 -114.78323
 -148.65778	 -114.99365
 -148.54624	 -115.20379
 -148.43405	 -115.41365
 -148.32120	 -115.62325
 -148.20769	 -115.83256
 -148.09353	 -116.04159
 -147.97871	 -116.25035
 -147.86325	 -116.45882
 -147.74713	 -116.66701
 -147.63036	 -116.87492
 -147.51295	 -117.08253
 -147.39489	 -117.28986
 -147.27618	 -117.49690
 -147.15683	 -117.70365
 -147.03683	 -117.91010
 -146.91619	 -118.11626
 -146.79491	 -118.32212
 -146.67299	 -118.52768
 -146.55043	 -118.73294
 -146.42724	 -118.93789
 -146.30340	 -119.14254
 -146.17893	 -119.34688
 -146.05382	 -119.55091
 -145.92807	 -119.75463
 -145.80169	 -119.95803
 -145.67468	 -120.16112
 -145.54703	 -120.36389
 -145.41874	 -120.56634
 -145.28983	 -120.76846
 -145.16028	 -120.97026
 -145.03009	 -121.17173
 -144.89928	 -121.37287
 -144.76783	 -121.57368
 -144.63574	 -121.77416
 -144.50303	 -121.97431
 -144.36968	 -122.17411
 -144.23570	 -122.37358
 -144.10109	 -122.57271
 -143.96585	 -122.77150
 -143.82998	 -122.96994
 -143.69347	 -123.16804
 -143.55633	 -123.36579
 -143.41857	 -123.56320
 -143.28017	 -123.76025
 -143.14115	 -123.95696
 -143.00149	 -124.15331
 -142.86121	 -124.34931
 -142.72030	 -124.54496
 -142.57877	 -124.74025
 -142.43661	 -124.93518
 -142.29382	 -125.12976
 -142.15041	 -125.32397
 -142.00638	 -125.51783
 -141.86173	 -125.71132
 -141.71645	 -125.90445
 -141.57056	 -126.09722
 -141.42405	 -126.28962
 -141.27693	 -126.48165
 -141.12919	 -126.67332
 -140.98084	 -126.86462
 -140.83187	 -127.05554
 -140.68230	 -127.24609
 -140.53211	 -127.43627
 -140.38132	 -127.62607
 -140.22992	 -127.81550
 -140.07791	 -128.00454
 -139.92530	 -128.19320
 -139.77209	 -128.38148
 -139.61828	 -128.56938
 -139.46387	 -128.75688
 -139.30886	 -128.94400
 -139.15325	 -129.13073
 -138.99704	 -129.31706
 -138.84024	 -129.50300
 -138.68284	 -129.68854
 -138.52484	 -129.87369
 -138.36626	 -130.05843
 -138.20707	 -130.24276
 -138.04730	 -130.42669
 -137.88694	 -130.61021
 -137.72598	 -130.79332
 -137.56443	 -130.97602
 -137.40229	 -131.15831
 -137.23956	 -131.34017
 -137.07624	 -131.52162
 -136.91233	 -131.70265
 -136.74784	 -131.88325
 -136.58275	 -132.06343
 -136.41708	 -132.24319
 -136.25081	 -132.42251
 -136.08396	 -132.60141
 -135.91652	 -132.77987
 -135.74850	 -132.95790
 -135.57989	 -133.13550
 -135.41069	 -133.31266
 -135.24090	 -133.48938
 -135.07054	 -133.66566
 -134.89958	 -133.84150
 -134.72805	 -134.01690
 -134.55593	 -134.19186
 -134.38323	 -134.36637
 -134.20995	 -134.54043
 -134.03609	 -134.71405
 -133.86165	 -134.88722
 -133.68664	 -135.05994
 -133.51104	 -135.23221
 -133.33488	 -135.40403
 -133.15814	 -135.57540
 -132.98082	 -135.74631
 -132.80294	 -135.91676
 -132.62449	 -136.08676
 -132.44547	 -136.25630
 -132.26588	 -136.42538
 -132.08573	 -136.59400
 -131.90501	 -136.76215
 -131.72374	 -136.92984
 -131.54190	 -137.09707
 -131.35950	 -137.26382
 -131.17655	 -137.43011
 -130.99304	 -137.59593
 -130.80898	 -137.76127
 -130.62436	 -137.92614
 -130.43919	 -138.09053
 -130.25348	 -138.25444
 -130.06721	 -138.41787
 -129.88039	 -138.58082
 -129.69303	 -138.74328
 -129.50512	 -138.90525
 -129.31667	 -139.06673
 -129.12767	 -139.22772
 -128.93813	 -139.38822
 -128.74804	 -139.54822
 -128.55742	 -139.70772
 -128.36625	 -139.86671
 -128.17454	 -140.02521
 -127.98230	 -140.18320
 -127.78951	 -140.34067
 -127.59618	 -140.49764
 -127.40232	 -140.65410
 -127.20792	 -140.81004
 -127.01298	 -140.96547
 -126.81751	 -141.12038
 -126.62150	 -141.27476
 -126.42495	 -141.42863
 -126.22787	 -141.58197
 -126.03025	 -141.73479
 -125.83210	 -141.88707
 -125.63342	 -142.03883
 -125.43421	 -142.19006
 -125.23446	 -142.34076
 -125.03418	 -142.49092
 -124.83337	 -142.64055
 -124.63203	 -142.78965
 -124.43017	 -142.93821
 -124.22778	 -143.08623
 -124.02486	 -143.23370
 -123.82142	 -143.38064
 -123.61746	 -143.52704
 -123.41297	 -143.67290
 -123.20796	 -143.81821
 -123.00244	 -143.96297
 -122.79640	 -144.10719
 -122.58984	 -144.25086
 -122.38277	 -144.39398
 -122.17519	 -144.53655
 -121.96710	 -144.67857
 -121.75850	 -144.82004
 -121.54939	 -144.96095
 -121.33978	 -145.10131
 -121.12966	 -145.24110
 -120.91905	 -145.38034
 -120.70793	 -145.51901
 -120.49632	 -145.65713
 -120.28421	 -145.79467
 -120.07160	 -145.93165
 -119.85850	 -146.06806
 -119.64491	 -146.20390
 -119.43083	 -146.33916
 -119.21627	 -146.47385
 -119.00121	 -146.60796
 -118.78567	 -146.74148
 -118.56964	 -146.87443
 -118.35313	 -147.00679
 -118.13613	 -147.13856
 -117.91866	 -147.26974
 -117.70070	 -147.40033
 -117.48227	 -147.53033
 -117.26335	 -147.65972
 -117.04396	 -147.78852
 -116.82409	 -147.91672
 -116.60374	 -148.04431
 -116.38292	 -148.17129
 -116.16162	 -148.29767
 -115.93985	 -148.42343
 -115.71761	 -148.54858
 -115.49490	 -148.67312
 -115.27171	 -148.79704
 -115.04805	 -148.92034
 -114.82392	 -149.04303
 -114.59932	 -149.16509
 -114.37426	 -149.28652
 -114.14873	 -149.40734
 -113.92273	 -149.52752
 -113.69626	 -149.64708
 -113.46934	 -149.76600
 -113.24195	 -149.88430
 -113.01410	 -150.00196
 -112.78579	 -150.11900
 -112.55702	 -150.23539
 -112.32779	 -150.35115
 -112.09811	 -150.46628
 -111.86797	 -150.58076
 -111.63738	 -150.69461
 -111.40635	 -150.80782
 -111.17486	 -150.92038
 -110.94293	 -151.03230
 -110.71055	 -151.14358
 -110.47773	 -151.25421
 -110.24447	 -151.36419
 -110.01077	 -151.47353
 -109.77663	 -151.58221
 -109.54206	 -151.69025
 -109.30706	 -151.79763
 -109.07162	 -151.90435
 -108.83576	 -152.01042
 -108.59947	 -152.11583
 -108.36276	 -152.22058
 -108.12562	 -152.32466
 -107.88807	 -152.42808
 -107.65009	 -152.53083
 -107.41170	 -152.63292
 -107.17290	 -152.73433
 -106.93368	 -152.83506
 -106.69404	 -152.93512
 -106.45400	 -153.03450
 -106.21355	 -153.13320
 -105.97269	 -153.23122
 -105.73143	 -153.32854
 -105.48976	 -153.42518
 -105.24769	 -153.52113
 -105.00522	 -153.61638
 -104.76235	 -153.71093
 -104.51908	 -153.80478
 -104.27541	 -153.89793
 -104.03134	 -153.99038
 -103.78688	 -154.08212
 -103.54202	 -154.17315
 -103.29677	 -154.26347
 -103.05112	 -154.35308
 -102.80509	 -154.44197
 -102.55866	 -154.53014
 -102.31185	 -154.61759
 -102.06464	 -154.70432
 -101.81705	 -154.79033
 -101.56907	 -154.87562
 -101.32071	 -154.96017
 -101.07197	 -155.04401
 -100.82284	 -155.12711
 -100.57334	 -155.20948
 -100.32345	 -155.29112
 -100.07319	 -155.37203
 -99.82256	 -155.45220
 -99.57155	 -155.53164
 -99.32017	 -155.61034
 -99.06842	 -155.68831
 -98.81630	 -155.76553
 -98.56382	 -155.84202
 -98.31097	 -155.91777
 -98.05777	 -155.99277
 -97.80420	 -156.06703
 -97.55029	 -156.14055
 -97.29601	 -156.21332
 -97.04139	 -156.28535
 -96.78642	 -156.35663
 -96.53110	 -156.42715
 -96.27544	 -156.49692
 -96.01943	 -156.56594
 -95.76309	 -156.63421
 -95.50642	 -156.70172
 -95.24940	 -156.76846
 -94.99206	 -156.83445
 -94.73439	 -156.89967
 -94.47639	 -156.96413
 -94.21807	 -157.02782
 -93.95943	 -157.09073
 -93.70047	 -157.15288
 -93.44119	 -157.21425
 -93.18159	 -157.27483
 -92.92169	 -157.33464
 -92.66147	 -157.39366
 -92.40094	 -157.45190
 -92.14010	 -157.50935
 -91.87896	 -157.56600
 -91.61751	 -157.62186
 -91.35577	 -157.67693
 -91.09372	 -157.73119
 -90.83137	 -157.78465
 -90.56873	 -157.83730
 -90.30579	 -157.88915
 -90.04256	 -157.94019
 -89.77903	 -157.99041
 -89.51521	 -158.03982
 -89.25111	 -158.08842
 -88.98672	 -158.13619
 -88.72204	 -158.18315
 -88.45707	 -158.22928
 -88.19183	 -158.27459
 -87.92630	 -158.31907
 -87.66049	 -158.36272
 -87.39441	 -158.40554
 -87.12805	 -158.44754
 -86.86142	 -158.48870
 -86.59451	 -158.52903
 -86.32734	 -158.56852
 -86.05990	 -158.60718
 -85.79219	 -158.64501
 -85.52423	 -158.68199
 -85.25600	 -158.71814
 -84.98751	 -158.75345
 -84.71877	 -158.78792
 -84.44977	 -158.82154
 -84.18053	 -158.85432
 -83.91104	 -158.88626
 -83.64131	 -158.91736
 -83.37133	 -158.94760
 -83.10112	 -158.97700
 -82.83067	 -159.00555
 -82.55999	 -159.03325
 -82.28907	 -159.06010
 -82.01794	 -159.08610
 -81.74658	 -159.11123
 -81.47500	 -159.13552
 -81.20321	 -159.15894
 -80.93120	 -159.18150
 -80.65898	 -159.20319
 -80.38655	 -159.22402
 -80.11392	 -159.24399
 -79.84109	 -159.26308
 -79.56806	 -159.28130
 -79.29484	 -159.29864
 -79.02142	 -159.31510
 -78.74781	 -159.33069
 -78.47402	 -159.34538
 -78.20004	 -159.35919
 -77.92588	 -159.37212
 -77.65154	 -159.38414
 -77.37703	 -159.39528
 -77.10234	 -159.40551
 -76.82748	 -159.41484
 -76.55245	 -159.42327
 -76.27725	 -159.43080
 -76.00189	 -159.43741
 -75.72636	 -159.44311
 -75.45068	 -159.44789
 -75.17484	 -159.45176
 -74.89884	 -159.45471
 -74.62269	 -159.45674
 -74.34638	 -159.45785
 -74.06993	 -159.45803
 -73.79333	 -159.45728
 -73.51658	 -159.45561
 -73.23969	 -159.45300
 -72.96267	 -159.44947
 -72.68550	 -159.44500
 -72.40820	 -159.43959
 -72.13076	 -159.43326
 -71.85320	 -159.42598
 -71.57550	 -159.41777
 -71.29768	 -159.40862
 -71.01974	 -159.39854
 -70.74168	 -159.38751
 -70.46351	 -159.37554
 -70.18522	 -159.36264
 -69.90682	 -159.34879
 -69.62832	 -159.33400
 -69.34971	 -159.31826
 -69.07101	 -159.30158
 -68.79221	 -159.28396
 -68.51332	 -159.26539
 -68.23434	 -159.24588
 -67.95527	 -159.22541
 -67.67613	 -159.20400
 -67.39691	 -159.18163
 -67.11762	 -159.15832
 -66.83826	 -159.13405
 -66.55883	 -159.10882
 -66.27935	 -159.08263
 -65.99981	 -159.05549
 -65.72021	 -159.02738
 -65.44057	 -158.99831
 -65.16088	 -158.96828
 -64.88116	 -158.93727
 -64.60139	 -158.90530
 -64.32160	 -158.87235
 -64.04177	 -158.83842
 -63.76192	 -158.80351
 -63.48205	 -158.76762
 -63.20216	 -158.73075
 -62.92226	 -158.69289
 -62.64235	 -158.65404
 -62.36242	 -158.61419
 -62.08250	 -158.57335
 -61.80257	 -158.53151
 -61.52265	 -158.48867
 -61.24273	 -158.44483
 -60.96282	 -158.39998
 -60.68292	 -158.35412
 -60.40304	 -158.30724
 -60.12318	 -158.25936
 -59.84333	 -158.21046
 -59.56352	 -158.16054
 -59.28372	 -158.10961
 -59.00396	 -158.05765
 -58.72423	 -158.00467
 -58.44454	 -157.95067
 -58.16489	 -157.89564
 -57.88528	 -157.83958
 -57.60571	 -157.78250
 -57.32620	 -157.72440
 -57.04673	 -157.66526
 -56.76733	 -157.60510
 -56.48798	 -157.54390
 -56.20869	 -157.48168
 -55.92947	 -157.41842
 -55.65032	 -157.35414
 -55.37125	 -157.28882
 -55.09225	 -157.22248
 -54.81333	 -157.15510
 -54.53450	 -157.08669
 -54.25577	 -157.01725
 -53.97712	 -156.94678
 -53.69858	 -156.87527
 -53.42014	 -156.80273
 -53.14181	 -156.72916
 -52.86360	 -156.65455
 -52.58550	 -156.57891
 -52.30752	 -156.50223
 -52.02968	 -156.42452
 -51.75197	 -156.34577
 -51.47440	 -156.26597
 -51.19697	 -156.18514
 -50.91969	 -156.10326
 -50.64257	 -156.02035
 -50.36560	 -155.93638
 -50.08880	 -155.85137
 -49.81218	 -155.76531
 -49.53572	 -155.67819
 -49.25945	 -155.59002
 -48.98336	 -155.50080
 -48.70747	 -155.41052
 -48.43177	 -155.31917
 -48.15627	 -155.22676
 -47.88098	 -155.13329
 -47.60589	 -155.03874
 -47.33103	 -154.94313
 -47.05638	 -154.84644
 -46.78196	 -154.74867
 -46.50776	 -154.64983
 -46.23380	 -154.54990
 -45.96008	 -154.44889
 -45.68660	 -154.34680
 -45.41336	 -154.24361
 -45.14038	 -154.13934
 -44.86765	 -154.03398
 -44.59518	 -153.92752
 -44.32296	 -153.81998
 -44.05102	 -153.71133
 -43.77934	 -153.60159
 -43.50794	 -153.49075
 -43.23682	 -153.37882
 -42.96598	 -153.26579
 -42.69542	 -153.15166
 -42.42515	 -153.03644
 -42.15518	 -152.92011
 -41.88550	 -152.80269
 -41.61613	 -152.68418
 -41.34706	 -152.56456
 -41.07831	 -152.44385
 -40.80987	 -152.32205
 -40.54175	 -152.19915
 -40.27395	 -152.07516
 -40.00649	 -151.95008
 -39.73937	 -151.82390
 -39.47258	 -151.69664
 -39.20614	 -151.56828
 -38.94005	 -151.43884
 -38.67432	 -151.30830
 -38.40896	 -151.17668
 -38.14396	 -151.04397
 -37.87935	 -150.91018
 -37.61511	 -150.77529
 -37.35126	 -150.63932
 -37.08781	 -150.50226
 -36.82476	 -150.36412
 -36.56211	 -150.22488
 -36.29988	 -150.08456
 -36.03808	 -149.94315
 -35.77670	 -149.80064
 -35.51575	 -149.65705
 -35.25525	 -149.51237
 -34.99520	 -149.36659
 -34.73559	 -149.21972
 -34.47646	 -149.07175
 -34.21779	 -148.92268
 -33.95959	 -148.77252
 -33.70188	 -148.62125
 -33.44465	 -148.46889
 -33.18792	 -148.31542
 -32.93169	 -148.16084
 -32.67596	 -148.00516
 -32.42074	 -147.84837
 -32.16605	 -147.69047
 -31.91188	 -147.53145
 -31.65823	 -147.37133
 -31.40512	 -147.21009
 -31.15256	 -147.04774
 -30.90054	 -146.88427
 -30.64907	 -146.71969
 -30.39815	 -146.55399
 -30.14780	 -146.38718
 -29.89801	 -146.21925
 -29.64880	 -146.05020
 -29.40016	 -145.88004
 -29.15210	 -145.70876
 -28.90463	 -145.53637
 -28.65775	 -145.36286
 -28.41146	 -145.18824
 -28.16578	 -145.01251
 -27.92070	 -144.83568
 -27.67624	 -144.65773
 -27.43239	 -144.47869
 -27.18916	 -144.29854
 -26.94655	 -144.11728
 -26.70458	 -143.93493
 -26.46325	 -143.75149
 -26.22256	 -143.56695
 -25.98253	 -143.38132
 -25.74314	 -143.19460
 -25.50442	 -143.00680
 -25.26637	 -142.81791
 -25.02900	 -142.62795
 -24.79230	 -142.43690
 -24.55630	 -142.24478
 -24.32099	 -142.05159
 -24.08638	 -141.85732
 -23.85248	 -141.66199
 -23.61931	 -141.46559
 -23.38686	 -141.26812
 -23.15514	 -141.06959
 -22.92416	 -140.87000
 -22.69394	 -140.66935
 -22.46447	 -140.46764
 -22.23577	 -140.26488
 -22.00785	 -140.06105
 -21.78071	 -139.85618
 -21.55436	 -139.65024
 -21.32880	 -139.44325
 -21.10406	 -139.23521
 -20.88014	 -139.02612
 -20.65704	 -138.81597
 -20.43477	 -138.60477
 -20.21334	 -138.39251
 -19.99277	 -138.17921
 -19.77305	 -137.96485
 -19.55419	 -137.74944
 -19.33621	 -137.53297
 -19.11910	 -137.31546
 -18.90288	 -137.09689
 -18.68756	 -136.87728
 -18.47314	 -136.65661
 -18.25962	 -136.43489
 -18.04701	 -136.21213
 -17.83533	 -135.98832
 -17.62457	 -135.76346
 -17.41474	 -135.53756
 -17.20585	 -135.31062
 -16.99789	 -135.08263
 -16.79089	 -134.85362
 -16.58484	 -134.62356
 -16.37975	 -134.39248
 -16.17562	 -134.16037
 -15.97246	 -133.92723
 -15.77027	 -133.69307
 -15.56906	 -133.45790
 -15.36884	 -133.22171
 -15.16961	 -132.98452
 -14.97137	 -132.74633
 -14.77412	 -132.50714
 -14.57789	 -132.26695
 -14.38267	 -132.02578
 -14.18846	 -131.78363
 -13.99528	 -131.54050
 -13.80313	 -131.29640
 -13.61202	 -131.05133
 -13.42195	 -130.80531
 -13.23293	 -130.55833
 -13.04496	 -130.31040
 -12.85807	 -130.06153
 -12.67224	 -129.81172
 -12.48750	 -129.56098
 -12.30385	 -129.30931
 -12.12129	 -129.05672
 -11.93984	 -128.80321
 -11.75950	 -128.54879
 -11.58028	 -128.29347
 -11.40220	 -128.03724
 -11.22526	 -127.78011
 -11.04947	 -127.52208
 -10.87483	 -127.26317
 -10.70137	 -127.00337
 -10.52908	 -126.74269
 -10.35798	 -126.48113
 -10.18808	 -126.21870
 -10.01938	 -125.95539
 -9.85189	 -125.69122
 -9.68563	 -125.42619
 -9.52060	 -125.16029
 -9.35682	 -124.89353
 -9.19428	 -124.62593
 -9.03299	 -124.35747
 -8.87298	 -124.08816
 -8.71423	 -123.81801
 -8.55677	 -123.54702
 -8.40060	 -123.27519
 -8.24572	 -123.00253
 -8.09214	 -122.72905
 -7.93988	 -122.45473
 -7.78892	 -122.17960
 -7.63929	 -121.90365
 -7.49099	 -121.62688
 -7.34401	 -121.34932
 -7.19838	 -121.07094
 -7.05408	 -120.79178
 -6.91114	 -120.51182
 -6.76954	 -120.23108
 -6.62930	 -119.94956
 -6.49043	 -119.66726
 -6.35291	 -119.38421
 -6.21677	 -119.10039
 -6.08200	 -118.81583
 -5.94861	 -118.53052
 -5.81659	 -118.24447
 -5.68597	 -117.95770
 -5.55673	 -117.67021
 -5.42889	 -117.38201
 -5.30245	 -117.09311
 -5.17741	 -116.80352
 -5.05378	 -116.51324
 -4.93156	 -116.22228
 -4.81076	 -115.93067
 -4.69138	 -115.63839
 -4.57344	 -115.34547
 -4.45692	 -115.05191
 -4.34185	 -114.75772
 -4.22823	 -114.46291
 -4.11606	 -114.16750
 -4.00535	 -113.87148
 -3.89611	 -113.57487
 -3.78834	 -113.27768
 -3.68206	 -112.97992
 -3.57727	 -112.68160
 -3.47397	 -112.38272
 -3.37218	 -112.08330
 -3.27191	 -111.78334
 -3.17315	 -111.48286
 -3.07593	 -111.18185
 -2.98025	 -110.88033
 -2.88612	 -110.57831
 -2.79354	 -110.27580
 -2.70252	 -109.97280
 -2.61308	 -109.66932
 -2.52522	 -109.36537
 -2.43895	 -109.06095
 -2.35428	 -108.75607
 -2.27121	 -108.45075
 -2.18975	 -108.14499
 -2.10991	 -107.83879
 -2.03170	 -107.53216
 -1.95512	 -107.22511
 -1.88017	 -106.91764
 -1.80687	 -106.60977
 -1.73522	 -106.30150
 -1.66521	 -105.99283
 -1.59687	 -105.68378
 -1.53019	 -105.37436
 -1.46517	 -105.06456
 -1.40181	 -104.75440
 -1.34013	 -104.44388
 -1.28011	 -104.13303
 -1.22177	 -103.82183
 -1.16510	 -103.51031
 -1.11011	 -103.19846
 -1.05680	 -102.88631
 -1.00516	 -102.57386
 -0.95520	 -102.26112
 -0.90692	 -101.94809
 -0.86031	 -101.63480
 -0.81539	 -101.32126
 -0.77214	 -101.00746
 -0.73058	 -100.69343
 -0.69069	 -100.37917
 -0.65248	 -100.06471
 -0.61596	 -99.75004
 -0.58111	 -99.43519
 -0.54795	 -99.12016
 -0.51648	 -98.80496
 -0.48669	 -98.48962
 -0.45858	 -98.17414
 -0.43217	 -97.85853
 -0.40744	 -97.54281
 -0.38441	 -97.22700
 -0.36308	 -96.91109
 -0.34344	 -96.59512
 -0.32551	 -96.27908
 -0.30928	 -95.96300
 -0.29476	 -95.64688
 -0.28196	 -95.33074
 -0.27087	 -95.01460
 -0.26150	 -94.69845
 -0.25386	 -94.38232
 -0.24795	 -94.06622
 -0.24377	 -93.75016
 -0.24134	 -93.43415
 -0.24064	 -93.11821
 -0.24169	 -92.80234
 -0.24450	 -92.48656
 -0.24906	 -92.17088
 -0.25538	 -91.85531
 -0.26347	 -91.53986
 -0.27333	 -91.22453
 -0.28495	 -90.90935
 -0.29835	 -90.59433
 -0.31353	 -90.27946
 -0.33049	 -89.96476
 -0.34923	 -89.65025
 -0.36976	 -89.33593
 -0.39206	 -89.02181
 -0.41616	 -88.70790
 -0.44204	 -88.39421
 -0.46970	 -88.08075
 -0.49915	 -87.76753
 -0.53039	 -87.45456
 -0.56341	 -87.14184
 -0.59820	 -86.82939
 -0.63478	 -86.51722
 -0.67312	 -86.20534
 -0.71325	 -85.89375
 -0.75513	 -85.58247
 -0.79879	 -85.27151
 -0.84420	 -84.96087
 -0.89137	 -84.65057
 -0.94028	 -84.34062
 -0.99095	 -84.03102
 -1.04335	 -83.72180
 -1.09749	 -83.41295
 -1.15336	 -83.10450
 -1.21095	 -82.79645
 -1.27026	 -82.48881
 -1.33128	 -82.18161
 -1.39402	 -81.87484
 -1.45845	 -81.56852
 -1.52459	 -81.26267
 -1.59241	 -80.95730
 -1.66193	 -80.65241
 -1.73312	 -80.34803
 -1.80600	 -80.04417
 -1.88055	 -79.74084
 -1.95677	 -79.43805
 -2.03466	 -79.13582
 -2.11422	 -78.83415
 -2.19543	 -78.53308
 -2.27830	 -78.23260
 -2.36283	 -77.93273
 -2.44901	 -77.63349
 -2.53684	 -77.33489
 -2.62631	 -77.03694
 -2.71744	 -76.73966
 -2.81020	 -76.44306
 -2.90461	 -76.14715
 -3.00067	 -75.85195
 -3.09836	 -75.55746
 -3.19769	 -75.26371
 -3.29866	 -74.97069
 -3.40126	 -74.67844
 -3.50550	 -74.38694
 -3.61137	 -74.09623
 -3.71887	 -73.80630
 -3.82800	 -73.51718
 -3.93876	 -73.22886
 -4.05114	 -72.94136
 -4.16514	 -72.65469
 -4.28076	 -72.36885
 -4.39799	 -72.08387
 -4.51683	 -71.79974
 -4.63728	 -71.51647
 -4.75933	 -71.23407
 -4.88297	 -70.95255
 -5.00820	 -70.67192
 -5.13502	 -70.39218
 -5.26341	 -70.11334
 -5.39336	 -69.83541
 -5.52488	 -69.55839
 -5.65795	 -69.28230
 -5.79256	 -69.00714
 -5.92870	 -68.73291
 -6.06637	 -68.45962
 -6.20555	 -68.18729
 -6.34623	 -67.91591
 -6.48841	 -67.64550
 -6.63207	 -67.37606
 -6.77721	 -67.10760
 -6.92381	 -66.84013
 -7.07186	 -66.57366
 -7.22135	 -66.30819
 -7.37227	 -66.04373
 -7.52462	 -65.78030
 -7.67837	 -65.51789
 -7.83352	 -65.25653
 -7.99006	 -64.99621
 -8.14798	 -64.73696
 -8.30726	 -64.47877
 -8.46791	 -64.22166
 -8.62990	 -63.96564
 -8.79324	 -63.71072
 -8.95790	 -63.45691
 -9.12389	 -63.20421
 -9.29119	 -62.95265
 -9.45980	 -62.70222
 -9.62970	 -62.45294
 -9.80089	 -62.20483
 -9.97336	 -61.95789
 -10.14711	 -61.71212
 -10.32213	 -61.46755
 -10.49840	 -61.22418
 -10.67593	 -60.98202
 -10.85470	 -60.74108
 -11.03471	 -60.50138
 -11.21596	 -60.26291
 -11.39843	 -60.02569
 -11.58212	 -59.78972
 -11.76702	 -59.55503
 -11.95313	 -59.32160
 -12.14044	 -59.08946
 -12.32895	 -58.85860
 -12.51864	 -58.62904
 -12.70951	 -58.40078
 -12.90156	 -58.17383
 -13.09477	 -57.94820
 -13.28914	 -57.72388
 -13.48466	 -57.50088
 -13.68132	 -57.27921
 -13.87912	 -57.05888
 -14.07804	 -56.83988
 -14.27808	 -56.62222
 -14.47923	 -56.40590
 -14.68147	 -56.19093
 -14.88481	 -55.97731
 -15.08923	 -55.76504
 -15.29471	 -55.55412
 -15.50125	 -55.34456
 -15.70884	 -55.13636
 -15.91747	 -54.92952
 -16.12712	 -54.72404
 -16.33779	 -54.51992
 -16.54946	 -54.31717
 -16.76211	 -54.11578
 -16.97575	 -53.91577
 -17.19035	 -53.71713
 -17.40590	 -53.51986
 -17.62240	 -53.32397
 -17.83982	 -53.12946
 -18.05817	 -52.93633
 -18.27741	 -52.74459
 -18.49755	 -52.55424
 -18.71856	 -52.36528
 -18.94045	 -52.17771
 -19.16319	 -51.99154
 -19.38677	 -51.80678
 -19.61118	 -51.62342
 -19.83642	 -51.44147
 -20.06246	 -51.26094
 -20.28930	 -51.08183
 -20.51692	 -50.90415
 -20.74532	 -50.72789
 -20.97449	 -50.55308
 -21.20441	 -50.37970
 -21.43507	 -50.20777
 -21.66647	 -50.03729
 -21.89859	 -49.86827
 -22.13142	 -49.70071
 -22.36497	 -49.53461
 -22.59920	 -49.36999
 -22.83413	 -49.20684
 -23.06974	 -49.04518
 -23.30602	 -48.88500
 -23.54296	 -48.72631
 -23.78055	 -48.56912
 -24.01879	 -48.41342
 -24.25768	 -48.25923
 -24.49719	 -48.10653
 -24.73733	 -47.95535
 -24.97808	 -47.80567
 -25.21944	 -47.65750
 -25.46140	 -47.51085
 -25.70395	 -47.36571
 -25.94709	 -47.22208
 -26.19081	 -47.07996
 -26.43509	 -46.93935
 -26.67994	 -46.80026
 -26.92533	 -46.66268
 -27.17127	 -46.52661
 -27.41774	 -46.39204
 -27.66474	 -46.25899
 -27.91226	 -46.12743
 -28.16028	 -45.99738
 -28.40879	 -45.86882
 -28.65780	 -45.74176
 -28.90728	 -45.61620
 -29.15723	 -45.49213
 -29.40764	 -45.36954
 -29.65849	 -45.24844
 -29.90978	 -45.12882
 -30.16149	 -45.01068
 -30.41362	 -44.89402
 -30.66615	 -44.77883
 -30.91907	 -44.66512
 -31.17237	 -44.55288
 -31.42605	 -44.44210
 -31.68008	 -44.33280
 -31.93446	 -44.22496
 -32.18918	 -44.11858
 -32.44422	 -44.01367
 -32.69959	 -43.91022
 -32.95525	 -43.80823
 -33.21121	 -43.70770
 -33.46746	 -43.60864
 -33.72398	 -43.51104
 -33.98076	 -43.41490
 -34.23780	 -43.32022
 -34.49508	 -43.22701
 -34.75260	 -43.13525
 -35.01034	 -43.04496
 -35.26830	 -42.95614
 -35.52647	 -42.86878
 -35.78483	 -42.78289
 -36.04339	 -42.69847
 -36.30212	 -42.61551
 -36.56103	 -42.53402
 -36.82011	 -42.45400
 -37.07934	 -42.37545
 -37.33872	 -42.29837
 -37.59825	 -42.22276
 -37.85791	 -42.14862
 -38.11770	 -42.07594
 -38.37761	 -42.00474
 -38.63764	 -41.93500
 -38.89777	 -41.86673
 -39.15801	 -41.79993
 -39.41834	 -41.73459
 -39.67876	 -41.67071
 -39.93926	 -41.60829
 -40.19984	 -41.54733
 -40.46048	 -41.48782
 -40.72119	 -41.42976
 -40.98196	 -41.37315
 -41.24277	 -41.31799
 -41.50363	 -41.26426
 -41.76453	 -41.21197
 -42.02545	 -41.16110
 -42.28640	 -41.11167
 -42.54737	 -41.06365
 -42.80834	 -41.01706
 -43.06932	 -40.97187
 -43.33030	 -40.92809
 -43.59126	 -40.88571
 -43.85220	 -40.84473
 -44.11312	 -40.80514
 -44.37400	 -40.76693
 -44.63484	 -40.73011
 -44.89564	 -40.69466
 -45.15637	 -40.66058
 -45.41704	 -40.62787
 -45.67764	 -40.59652
 -45.93816	 -40.56652
 -46.19858	 -40.53788
 -46.45891	 -40.51059
 -46.71914	 -40.48464
 -46.97925	 -40.46003
 -47.23924	 -40.43676
 -47.49910	 -40.41482
 -47.75882	 -40.39422
 -48.01840	 -40.37494
 -48.27783	 -40.35699
 -48.53709	 -40.34036
 -48.79619	 -40.32505
 -49.05511	 -40.31106
 -49.31385	 -40.29838
 -49.57239	 -40.28702
 -49.83074	 -40.27697
 -50.08889	 -40.26823
 -50.34682	 -40.26080
 -50.60454	 -40.25468
 -50.86203	 -40.24987
 -51.11929	 -40.24635
 -51.37632	 -40.24414
 -51.63310	 -40.24324
 -51.88964	 -40.24363
 -52.14592	 -40.24531
 -52.40195	 -40.24829
 -52.65771	 -40.25257
 -52.91320	 -40.25813
 -53.16843	 -40.26498
 -53.42337	 -40.27312
 -53.67803	 -40.28253
 -53.93241	 -40.29322
 -54.18650	 -40.30519
 -54.44029	 -40.31843
 -54.69379	 -40.33293
 -54.94698	 -40.34869
 -55.19987	 -40.36571
 -55.45244	 -40.38398
 -55.70471	 -40.40350
 -55.95665	 -40.42426
 -56.20827	 -40.44626
 -56.45957	 -40.46949
 -56.71054	 -40.49394
 -56.96117	 -40.51961
 -57.21146	 -40.54649
 -57.46141	 -40.57458
 -57.71101	 -40.60387
 -57.96026	 -40.63436
 -58.20915	 -40.66603
 -58.45768	 -40.69889
 -58.70584	 -40.73293
 -58.95363	 -40.76813
 -59.20104	 -40.80451
 -59.44807	 -40.84204
 -59.69471	 -40.88073
 -59.94096	 -40.92057
 -60.18682	 -40.96155
 -60.43226	 -41.00368
 -60.67730	 -41.04693
 -60.92193	 -41.09132
 -61.16613	 -41.13684
 -61.40991	 -41.18348
 -61.65326	 -41.23123
 -61.89617	 -41.28010
 -62.13864	 -41.33008
 -62.38066	 -41.38117
 -62.62223	 -41.43336
 -62.86335	 -41.48666
 -63.10400	 -41.54104
 -63.34418	 -41.59653
 -63.58389	 -41.65310
 -63.82313	 -41.71077
 -64.06188	 -41.76951
 -64.30014	 -41.82934
 -64.53792	 -41.89026
 -64.77520	 -41.95224
 -65.01198	 -42.01531
 -65.24826	 -42.07944
 -65.48403	 -42.14465
 -65.71929	 -42.21092
 -65.95404	 -42.27825
 -66.18828	 -42.34664
 -66.42199	 -42.41609
 -66.65518	 -42.48659
 -66.88785	 -42.55814
 -67.11999	 -42.63074
 -67.35160	 -42.70438
 -67.58268	 -42.77906
 -67.81322	 -42.85477
 -68.04322	 -42.93151
 -68.27269	 -43.00928
 -68.50161	 -43.08806
 -68.72999	 -43.16787
 -68.95782	 -43.24868
 -69.18511	 -43.33050
 -69.41184	 -43.41332
 -69.63803	 -43.49713
 -69.86366	 -43.58194
 -70.08873	 -43.66773
 -70.31324	 -43.75449
 -70.53719	 -43.84223
 -70.76058	 -43.93094
 -70.98341	 -44.02061
 -71.20566	 -44.11124
 -71.42734	 -44.20282
 -71.64845	 -44.29534
 -71.86899	 -44.38881
 -72.08894	 -44.48321
 -72.30831	 -44.57853
 -72.52709	 -44.67479
 -72.74529	 -44.77196
 -72.96289	 -44.87004
 -73.17990	 -44.96904
 -73.39631	 -45.06893
 -73.61211	 -45.16973
 -73.82731	 -45.27143
 -74.04190	 -45.37401
 -74.25588	 -45.47749
 -74.46924	 -45.58184
 -74.68198	 -45.68708
 -74.89410	 -45.79319
 -75.10559	 -45.90018
 -75.31644	 -46.00803
 -75.52667	 -46.11675
 -75.73626	 -46.22633
 -75.94520	 -46.33677
 -76.15351	 -46.44807
 -76.36116	 -46.56022
 -76.56817	 -46.67322
 -76.77452	 -46.78707
 -76.98022	 -46.90176
 -77.18526	 -47.01730
 -77.38964	 -47.13367
 -77.59336	 -47.25088
 -77.79642	 -47.36893
 -77.99881	 -47.48780
 -78.20053	 -47.60750
 -78.40158	 -47.72803
 -78.60196	 -47.84937
 -78.80167	 -47.97154
 -79.00071	 -48.09451
 -79.19907	 -48.21830
 -79.39676	 -48.34289
 -79.59377	 -48.46828
 -79.79011	 -48.59447
 -79.98576	 -48.72145
 -80.18074	 -48.84923
 -80.37504	 -48.97779
 -80.56866	 -49.10712
 -80.76159	 -49.23724
 -80.95385	 -49.36812
 -81.14542	 -49.49978
 -81.33632	 -49.63219
 -81.52652	 -49.76536
 -81.71605	 -49.89928
 -81.90488	 -50.03394
 -82.09303	 -50.16935
 -82.28050	 -50.30550
 -82.46727	 -50.44237
 -82.65335	 -50.57998
 -82.83874	 -50.71830
 -83.02343	 -50.85734
 -83.20744	 -50.99709
 -83.39074	 -51.13756
 -83.57334	 -51.27872
 -83.75525	 -51.42058
 -83.93645	 -51.56314
 -84.11694	 -51.70639
 -84.29673	 -51.85032
 -84.47581	 -51.99493
 -84.65418	 -52.14023
 -84.83184	 -52.28619
 -85.00878	 -52.43283
 -85.18500	 -52.58013
 -85.36050	 -52.72810
 -85.53528	 -52.87673
 -85.70933	 -53.02602
 -85.88266	 -53.17595
 -86.05526	 -53.32654
 -86.22713	 -53.47778
 -86.39826	 -53.62966
 -86.56866	 -53.78219
 -86.73833	 -53.93535
 -86.90725	 -54.08915
 -87.07544	 -54.24359
 -87.24288	 -54.39865
 -87.40959	 -54.55435
 -87.57554	 -54.71067
 -87.74076	 -54.86761
 -87.90523	 -55.02517
 -88.06895	 -55.18335
 -88.23192	 -55.34214
 -88.39415	 -55.50154
 -88.55562	 -55.66155
 -88.71635	 -55.82217
 -88.87633	 -55.98339
 -89.03556	 -56.14520
 -89.19404	 -56.30761
 -89.35177	 -56.47061
 -89.50876	 -56.63420
 -89.66499	 -56.79838
 -89.82047	 -56.96313
 -89.97520	 -57.12846
 -90.12919	 -57.29437
 -90.28242	 -57.46084
 -90.43491	 -57.62787
 -90.58664	 -57.79547
 -90.73763	 -57.96362
 -90.88787	 -58.13233
 -91.03735	 -58.30158
 -91.18609	 -58.47138
 -91.33408	 -58.64171
 -91.48132	 -58.81259
 -91.62781	 -58.98399
 -91.77354	 -59.15592
 -91.91853	 -59.32837
 -92.06276	 -59.50134
 -92.20624	 -59.67483
 -92.34896	 -59.84882
 -92.49093	 -60.02333
 -92.63214	 -60.19833
 -92.77260	 -60.37384
 -92.91229	 -60.54984
 -93.05123	 -60.72634
 -93.18940	 -60.90332
 -93.32682	 -61.08079
 -93.46346	 -61.25874
 -93.59935	 -61.43717
 -93.73446	 -61.61607
 -93.86881	 -61.79545
 -94.00239	 -61.97529
 -94.13519	 -62.15561
 -94.26722	 -62.33639
 -94.39848	 -62.51763
 -94.52897	 -62.69933
 -94.65868	 -62.88148
 -94.78761	 -63.06409
 -94.91576	 -63.24716
 -95.04313	 -63.43067
 -95.16972	 -63.61463
 -95.29554	 -63.79903
 -95.42057	 -63.98387
 -95.54482	 -64.16916
 -95.66828	 -64.35488
 -95.79097	 -64.54103
 -95.91287	 -64.72762
 -96.03399	 -64.91464
 -96.15433	 -65.10208
 -96.27389	 -65.28995
 -96.39266	 -65.47824
 -96.51065	 -65.66694
 -96.62787	 -65.85607
 -96.74430	 -66.04560
 -96.85995	 -66.23555
 -96.97483	 -66.42590
 -97.08892	 -66.61665
 -97.20224	 -66.80781
 -97.31478	 -66.99936
 -97.42654	 -67.19130
 -97.53753	 -67.38363
 -97.64774	 -67.57635
 -97.75718	 -67.76946
 -97.86584	 -67.96294
 -97.97373	 -68.15679
 -98.08085	 -68.35102
 -98.18719	 -68.54561
 -98.29275	 -68.74057
 -98.39754	 -68.93589
 -98.50156	 -69.13157
 -98.60481	 -69.32760
 -98.70728	 -69.52399
 -98.80898	 -69.72072
 -98.90990	 -69.91779
 -99.01004	 -70.11520
 -99.10941	 -70.31295
 -99.20801	 -70.51103
 -99.30582	 -70.70945
 -99.40286	 -70.90819
 -99.49912	 -71.10725
 -99.59460	 -71.30664
 -99.68930	 -71.50635
 -99.78322	 -71.70637
 -99.87636	 -71.90670
 -99.96871	 -72.10735
 -100.06028	 -72.30830
 -100.15106	 -72.50956
 -100.24106	 -72.71112
 -100.33028	 -72.91298
 -100.41870	 -73.11514
 -100.50634	 -73.31760
 -100.59319	 -73.52035
 -100.67925	 -73.72340
 -100.76453	 -73.92673
 -100.84901	 -74.13035
 -100.93271	 -74.33425
 -101.01561	 -74.53844
 -101.09773	 -74.74291
 -101.17905	 -74.94766
 -101.25959	 -75.15268
 -101.33934	 -75.35798
 -101.41830	 -75.56356
 -101.49647	 -75.76940
 -101.57386	 -75.97551
 -101.65045	 -76.18188
 -101.72626	 -76.38852
 -101.80129	 -76.59541
 -101.87553	 -76.80257
 -101.94899	 -77.00998
 -102.02166	 -77.21764
 -102.09356	 -77.42555
 -102.16467	 -77.63371
 -102.23500	 -77.84211
 -102.30455	 -78.05075
 -102.37332	 -78.25963
 -102.44131	 -78.46875
 -102.50853	 -78.67810
 -102.57497	 -78.88768
 -102.64064	 -79.09748
 -102.70552	 -79.30751
 -102.76964	 -79.51775
 -102.83298	 -79.72822
 -102.89554	 -79.93889
 -102.95734	 -80.14978
 -103.01835	 -80.36088
 -103.07860	 -80.57218
 -103.13807	 -80.78368
 -103.19676	 -80.99538
 -103.25468	 -81.20728
 -103.31183	 -81.41937
 -103.36821	 -81.63165
 -103.42380	 -81.84412
 -103.47863	 -82.05677
 -103.53267	 -82.26960
 -103.58595	 -82.48262
 -103.63844	 -82.69581
 -103.69016	 -82.90917
 -103.74109	 -83.12271
 -103.79125	 -83.33642
 -103.84063	 -83.55029
 -103.88924	 -83.76433
 -103.93706	 -83.97853
 -103.98410	 -84.19290
 -104.03036	 -84.40742
 -104.07584	 -84.62210
 -104.12053	 -84.83694
 -104.16445	 -85.05193
 -104.20758	 -85.26707
 -104.24994	 -85.48236
 -104.29151	 -85.69780
 -104.33230	 -85.91339
 -104.37231	 -86.12912
 -104.41154	 -86.34499
 -104.44999	 -86.56100
 -104.48766	 -86.77715
 -104.52455	 -86.99344
 -104.56067	 -87.20986
 -104.59600	 -87.42641
 -104.63056	 -87.64310
 -104.66435	 -87.85991
 -104.69736	 -88.07685
 -104.72960	 -88.29391
 -104.76106	 -88.51110
 -104.79176	 -88.72840
 -104.82168	 -88.94582
 -104.85084	 -89.16336
 -104.87923	 -89.38100
 -104.90685	 -89.59876
 -104.93370	 -89.81662
 -104.95980	 -90.03459
 -104.98512	 -90.25266
 -105.00968	 -90.47083
 -105.03348	 -90.68909
 -105.05652	 -90.90745
 -105.07880	 -91.12590
 -105.10031	 -91.34443
 -105.12107	 -91.56305
 -105.14106	 -91.78176
 -105.16030	 -92.00054
 -105.17878	 -92.21941
 -105.19649	 -92.43834
 -105.21345	 -92.65735
 -105.22965	 -92.87643
 -105.24508	 -93.09558
 -105.25976	 -93.31479
 -105.27368	 -93.53406
 -105.28684	 -93.75339
 -105.29924	 -93.97278
 -105.31088	 -94.19223
 -105.32176	 -94.41173
 -105.33187	 -94.63127
 -105.34123	 -94.85087
 -105.34982	 -95.07052
 -105.35766	 -95.29020
 -105.36473	 -95.50994
 -105.37103	 -95.72971
 -105.37658	 -95.94952
 -105.38136	 -96.16937
 -105.38538	 -96.38925
 -105.38864	 -96.60917
 -105.39114	 -96.82912
 -105.39287	 -97.04910
 -105.39384	 -97.26911
 -105.39405	 -97.48914
 -105.39350	 -97.70920
 -105.39219	 -97.92928
 -105.39012	 -98.14939
 -105.38729	 -98.36952
 -105.38370	 -98.58966
 -105.37936	 -98.80982
 -105.37426	 -99.03000
 -105.36840	 -99.25019
 -105.36178	 -99.47039
 -105.35442	 -99.69060
 -105.34630	 -99.91082
 -105.33743	 -100.13104
 -105.32781	 -100.35127
 -105.31744	 -100.57149
 -105.30632	 -100.79172
 -105.29446	 -101.01195
 -105.28185	 -101.23217
 -105.26849	 -101.45238
 -105.25439	 -101.67258
 -105.23955	 -101.89277
 -105.22396	 -102.11295
 -105.20764	 -102.33311
 -105.19057	 -102.55325
 -105.17277	 -102.77338
 -105.15423	 -102.99347
 -105.13494	 -103.21354
 -105.11492	 -103.43359
 -105.09417	 -103.65360
 -105.07267	 -103.87358
 -105.05044	 -104.09352
 -105.02747	 -104.31342
 -105.00377	 -104.53329
 -104.97933	 -104.75311
 -104.95415	 -104.97288
 -104.92824	 -105.19261
 -104.90159	 -105.41229
 -104.87421	 -105.63191
 -104.84609	 -105.85148
 -104.81723	 -106.07100
 -104.78763	 -106.29046
 -104.75730	 -106.50986
 -104.72623	 -106.72919
 -104.69443	 -106.94846
 -104.66188	 -107.16767
 -104.62860	 -107.38681
 -104.59458	 -107.60588
 -104.55983	 -107.82488
 -104.52433	 -108.04380
 -104.48810	 -108.26266
 -104.45114	 -108.48143
 -104.41343	 -108.70013
 -104.37499	 -108.91876
 -104.33582	 -109.13730
 -104.29591	 -109.35576
 -104.25526	 -109.57414
 -104.21389	 -109.79243
 -104.17178	 -110.01064
 -104.12893	 -110.22875
 -104.08536	 -110.44679
 -104.04105	 -110.66473
 -103.99602	 -110.88257
 -103.95026	 -111.10033
 -103.90377	 -111.31799
 -103.85656	 -111.53555
 -103.80862	 -111.75301
 -103.75996	 -111.97037
 -103.71057	 -112.18763
 -103.66047	 -112.40479
 -103.60965	 -112.62184
 -103.55811	 -112.83878
 -103.50585	 -113.05561
 -103.45287	 -113.27233
 -103.39918	 -113.48893
 -103.34478	 -113.70542
 -103.28966	 -113.92179
 -103.23383	 -114.13804
 -103.17729	 -114.35416
 -103.12004	 -114.57016
 -103.06207	 -114.78603
 -103.00340	 -115.00178
 -102.94402	 -115.21739
 -102.88393	 -115.43286
 -102.82314	 -115.64820
 -102.76163	 -115.86340
 -102.69942	 -116.07846
 -102.63650	 -116.29337
 -102.57287	 -116.50814
 -102.50854	 -116.72276
 -102.44350	 -116.93723
 -102.37775	 -117.15155
 -102.31130	 -117.36572
 -102.24414	 -117.57973
 -102.17627	 -117.79358
 -102.10770	 -118.00727
 -102.03842	 -118.22081
 -101.96843	 -118.43417
 -101.89774	 -118.64738
 -101.82633	 -118.86041
 -101.75423	 -119.07328
 -101.68141	 -119.28598
 -101.60789	 -119.49851
 -101.53367	 -119.71086
 -101.45874	 -119.92305
 -101.38310	 -120.13505
 -101.30676	 -120.34688
 -101.22972	 -120.55853
 -101.15197	 -120.77000
 -101.07352	 -120.98128
 -100.99437	 -121.19239
 -100.91451	 -121.40331
 -100.83396	 -121.61405
 -100.75271	 -121.82460
 -100.67076	 -122.03496
 -100.58811	 -122.24513
 -100.50477	 -122.45511
 -100.42073	 -122.66490
 -100.33600	 -122.87449
 -100.25058	 -123.08389
 -100.16447	 -123.29309
 -100.07767	 -123.50209
 -99.99018	 -123.71089
 -99.90200	 -123.91949
 -99.81313	 -124.12788
 -99.72359	 -124.33607
 -99.63335	 -124.54405
 -99.54244	 -124.75182
 -99.45084	 -124.95937
 -99.35857	 -125.16671
 -99.26561	 -125.37384
 -99.17198	 -125.58075
 -99.07767	 -125.78744
 -98.98268	 -125.99390
 -98.88701	 -126.20014
 -98.79067	 -126.40616
 -98.69366	 -126.61194
 -98.59597	 -126.81749
 -98.49760	 -127.02281
 -98.39856	 -127.22790
 -98.29885	 -127.43274
 -98.19847	 -127.63735
 -98.09741	 -127.84171
 -97.99568	 -128.04583
 -97.89327	 -128.24971
 -97.79020	 -128.45333
 -97.68645	 -128.65671
 -97.58203	 -128.85984
 -97.47694	 -129.06271
 -97.37117	 -129.26532
 -97.26474	 -129.46768
 -97.15763	 -129.66978
 -97.04985	 -129.87162
 -96.94139	 -130.07320
 -96.83227	 -130.27451
 -96.72248	 -130.47556
 -96.61201	 -130.67634
 -96.50088	 -130.87686
 -96.38907	 -131.07710
 -96.27660	 -131.27708
 -96.16346	 -131.47678
 -96.04965	 -131.67621
 -95.93517	 -131.87537
 -95.82003	 -132.07425
 -95.70422	 -132.27285
 -95.58775	 -132.47118
 -95.47062	 -132.66922
 -95.35282	 -132.86699
 -95.23436	 -133.06447
 -95.11525	 -133.26167
 -94.99548	 -133.45859
 -94.87505	 -133.65521
 -94.75396	 -133.85156
 -94.63222	 -134.04761
 -94.50983	 -134.24337
 -94.38679	 -134.43884
 -94.26309	 -134.63401
 -94.13875	 -134.82889
 -94.01376	 -135.02347
 -93.88813	 -135.21775
 -93.76185	 -135.41173
 -93.63493	 -135.60541
 -93.50736	 -135.79878
 -93.37915	 -135.99185
 -93.25030	 -136.18460
 -93.12081	 -136.37704
 -92.99069	 -136.56917
 -92.85992	 -136.76099
 -92.72852	 -136.95249
 -92.59648	 -137.14366
 -92.46380	 -137.33452
 -92.33049	 -137.52505
 -92.19654	 -137.71525
 -92.06196	 -137.90513
 -91.92675	 -138.09467
 -91.79090	 -138.28389
 -91.65441	 -138.47277
 -91.51730	 -138.66131
 -91.37955	 -138.84951
 -91.24116	 -139.03737
 -91.10215	 -139.22489
 -90.96250	 -139.41207
 -90.82222	 -139.59890
 -90.68131	 -139.78538
 -90.53976	 -139.97152
 -90.39759	 -140.15730
 -90.25478	 -140.34273
 -90.11134	 -140.52781
 -89.96728	 -140.71253
 -89.82258	 -140.89689
 -89.67726	 -141.08090
 -89.53130	 -141.26454
 -89.38472	 -141.44783
 -89.23751	 -141.63075
 -89.08968	 -141.81331
 -88.94122	 -141.99550
 -88.79213	 -142.17733
 -88.64243	 -142.35879
 -88.49210	 -142.53989
 -88.34115	 -142.72061
 -88.18958	 -142.90096
 -88.03739	 -143.08094
 -87.88458	 -143.26055
 -87.73116	 -143.43978
 -87.57713	 -143.61864
 -87.42248	 -143.79712
 -87.26722	 -143.97522
 -87.11135	 -144.15294
 -86.95487	 -144.33027
 -86.79779	 -144.50723
 -86.64010	 -144.68379
 -86.48180	 -144.85997
 -86.32290	 -145.03576
 -86.16340	 -145.21116
 -86.00330	 -145.38617
 -85.84260	 -145.56078
 -85.68130	 -145.73500
 -85.51940	 -145.90882
 -85.35691	 -146.08224
 -85.19382	 -146.25525
 -85.03014	 -146.42786
 -84.86586	 -146.60006
 -84.70100	 -146.77185
 -84.53554	 -146.94323
 -84.36949	 -147.11420
 -84.20285	 -147.28475
 -84.03561	 -147.45488
 -83.86779	 -147.62460
 -83.69938	 -147.79389
 -83.53039	 -147.96275
 -83.36080	 -148.13119
 -83.19062	 -148.29920
 -83.01986	 -148.46678
 -82.84852	 -148.63393
 -82.67658	 -148.80065
 -82.50406	 -148.96692
 -82.33095	 -149.13276
 -82.15726	 -149.29816
 -81.98298	 -149.46312
 -81.80811	 -149.62764
 -81.63267	 -149.79171
 -81.45664	 -149.95533
 -81.28002	 -150.11851
 -81.10282	 -150.28124
 -80.92505	 -150.44352
 -80.74669	 -150.60535
 -80.56775	 -150.76673
 -80.38823	 -150.92765
 -80.20814	 -151.08812
 -80.02747	 -151.24813
 -79.84622	 -151.40769
 -79.66440	 -151.56678
 -79.48200	 -151.72542
 -79.29904	 -151.88359
 -79.11550	 -152.04131
 -78.93140	 -152.19856
 -78.74672	 -152.35535
 -78.56149	 -152.51167
 -78.37569	 -152.66752
 -78.18932	 -152.82291
 -78.00240	 -152.97782
 -77.81491	 -153.13227
 -77.62687	 -153.28624
 -77.43828	 -153.43973
 -77.24912	 -153.59275
 -77.05942	 -153.74529
 -76.86916	 -153.89735
 -76.67836	 -154.04893
 -76.48700	 -154.20002
 -76.29510	 -154.35063
 -76.10265	 -154.50075
 -75.90965	 -154.65037
 -75.71612	 -154.79951
 -75.52204	 -154.94815
 -75.32741	 -155.09629
 -75.13225	 -155.24394
 -74.93655	 -155.39108
 -74.74030	 -155.53772
 -74.54352	 -155.68385
 -74.34620	 -155.82948
 -74.14835	 -155.97459
 -73.94996	 -156.11920
 -73.75103	 -156.26328
 -73.55157	 -156.40685
 -73.35158	 -156.54990
 -73.15105	 -156.69243
 -72.94999	 -156.83444
 -72.74839	 -156.97592
 -72.54626	 -157.11688
 -72.34361	 -157.25731
 -72.14042	 -157.39720
 -71.93670	 -157.53656
 -71.73245	 -157.67540
 -71.52767	 -157.81369
 -71.32237	 -157.95145
 -71.11653	 -158.08867
 -70.91017	 -158.22535
 -70.70329	 -158.36149
 -70.49588	 -158.49708
 -70.28795	 -158.63214
 -70.07949	 -158.76665
 -69.87052	 -158.90061
 -69.66102	 -159.03402
 -69.45101	 -159.16689
 -69.24048	 -159.29921
 -69.02943	 -159.43097
 -68.81787	 -159.56219
 -68.60580	 -159.69285
 -68.39322	 -159.82296
 -68.18013	 -159.95251
 -67.96653	 -160.08150
 -67.75243	 -160.20994
 -67.53782	 -160.33781
 -67.32271	 -160.46513
 -67.10710	 -160.59188
 -66.89099	 -160.71807
 -66.67439	 -160.84369
 -66.45728	 -160.96874
 -66.23969	 -161.09323
 -66.02161	 -161.21714
 -65.80303	 -161.34048
 -65.58397	 -161.46324
 -65.36442	 -161.58543
 -65.14439	 -161.70703
 -64.92387	 -161.82806
 -64.70287	 -161.94850
 -64.48139	 -162.06835
 -64.25943	 -162.18761
 -64.03699	 -162.30629
 -63.81407	 -162.42437
 -63.59068	 -162.54185
 -63.36681	 -162.65874
 -63.14247	 -162.77502
 -62.91766	 -162.89070
 -62.69237	 -163.00578
 -62.46661	 -163.12025
 -62.24038	 -163.23410
 -62.01368	 -163.34735
 -61.78652	 -163.45998
 -61.55888	 -163.57200
 -61.33078	 -163.68339
 -61.10221	 -163.79417
 -60.87318	 -163.90432
 -60.64368	 -164.01385
 -60.41371	 -164.12275
 -60.18329	 -164.23103
 -59.95240	 -164.33867
 -59.72105	 -164.44568
 -59.48924	 -164.55207
 -59.25697	 -164.65781
 -59.02424	 -164.76293
 -58.79106	 -164.86740
 -58.55742	 -164.97124
 -58.32332	 -165.07444
 -58.08878	 -165.17700
 -57.85378	 -165.27891
 -57.61833	 -165.38019
 -57.38244	 -165.48082
 -57.14610	 -165.58081
 -56.90931	 -165.68015
 -56.67208	 -165.77884
 -56.43442	 -165.87689
 -56.19631	 -165.97429
 -55.95777	 -166.07103
 -55.71879	 -166.16713
 -55.47938	 -166.26257
 -55.23954	 -166.35735
 -54.99927	 -166.45148
 -54.75857	 -166.54495
 -54.51745	 -166.63776
 -54.27591	 -166.72991
 -54.03395	 -166.82140
 -53.79157	 -166.91222
 -53.54878	 -167.00237
 -53.30557	 -167.09186
 -53.06195	 -167.18067
 -52.81792	 -167.26881
 -52.57348	 -167.35627
 -52.32863	 -167.44306
 -52.08338	 -167.52916
 -51.83772	 -167.61458
 -51.59167	 -167.69931
 -51.34521	 -167.78336
 -51.09836	 -167.86671
 -50.85110	 -167.94938
 -50.60346	 -168.03134
 -50.35541	 -168.11261
 -50.10698	 -168.19318
 -49.85815	 -168.27304
 -49.60893	 -168.35220
 -49.35932	 -168.43065
 -49.10933	 -168.50839
 -48.85894	 -168.58542
 -48.60817	 -168.66174
 -48.35702	 -168.73733
 -48.10548	 -168.81221
 -47.85355	 -168.88637
 -47.60125	 -168.95980
 -47.34857	 -169.03252
 -47.09550	 -169.10450
 -46.84206	 -169.17576
 -46.58824	 -169.24629
 -46.33405	 -169.31608
 -46.07948	 -169.38515
 -45.82454	 -169.45348
 -45.56924	 -169.52108
 -45.31356	 -169.58795
 -45.05751	 -169.65407
 -44.80110	 -169.71946
 -44.54433	 -169.78411
 -44.28720	 -169.84802
 -44.02970	 -169.91119
 -43.77185	 -169.97362
 -43.51365	 -170.03530
 -43.25509	 -170.09624
 -42.99618	 -170.15643
 -42.73692	 -170.21587
 -42.47732	 -170.27457
 -42.21738	 -170.33252
 -41.95709	 -170.38971
 -41.69647	 -170.44615
 -41.43551	 -170.50184
 -41.17422	 -170.55677
 -40.91259	 -170.61095
 -40.65064	 -170.66436
 -40.38836	 -170.71702
 -40.12576	 -170.76891
 -39.86284	 -170.82003
 -39.59960	 -170.87039
 -39.33605	 -170.91998
 -39.07218	 -170.96879
 -38.80800	 -171.01683
 -38.54351	 -171.06409
 -38.27871	 -171.11057
 -38.01361	 -171.15627
 -37.74821	 -171.20118
 -37.48250	 -171.24531
 -37.21650	 -171.28865
 -36.95020	 -171.33119
 -36.68360	 -171.37293
 -36.41671	 -171.41388
 -36.14953	 -171.45403
 -35.88206	 -171.49337
 -35.61430	 -171.53191
 -35.34626	 -171.56964
 -35.07793	 -171.60655
 -34.80931	 -171.64265
 -34.54042	 -171.67794
 -34.27124	 -171.71241
 -34.00179	 -171.74606
 -33.73205	 -171.77889
 -33.46204	 -171.81089
 -33.19176	 -171.84207
 -32.92121	 -171.87242
 -32.65038	 -171.90194
 -32.37929	 -171.93063
 -32.10793	 -171.95850
 -31.83630	 -171.98552
 -31.56441	 -172.01172
 -31.29226	 -172.03708
 -31.01985	 -172.06160
 -30.74719	 -172.08529
 -30.47427	 -172.10814
 -30.20110	 -172.13015
 -29.92768	 -172.15132
 -29.65401	 -172.17165
 -29.38010	 -172.19113
 -29.10594	 -172.20978
 -28.83155	 -172.22758
 -28.55693	 -172.24454
 -28.28207	 -172.26065
 -28.00698	 -172.27591
 -27.73166	 -172.29033
 -27.45612	 -172.30389
 -27.18036	 -172.31660
 -26.90438	 -172.32846
 -26.62819	 -172.33947
 -26.35179	 -172.34962
 -26.07517	 -172.35891
 -25.79836	 -172.36734
 -25.52134	 -172.37491
 -25.24412	 -172.38162
 -24.96671	 -172.38745
 -24.68910	 -172.39242
 -24.41131	 -172.39652
 -24.13333	 -172.39974
 -23.85516	 -172.40209
 -23.57681	 -172.40356
 -23.29829	 -172.40414
 -23.01958	 -172.40384
 -22.74071	 -172.40265
 -22.46166	 -172.40058
 -22.18245	 -172.39760
 -21.90307	 -172.39374
 -21.62353	 -172.38897
 -21.34383	 -172.38331
 -21.06397	 -172.37674
 -20.78395	 -172.36926
 -20.50378	 -172.36088
 -20.22346	 -172.35159
 -19.94298	 -172.34138
 -19.66237	 -172.33025
 -19.38160	 -172.31821
 -19.10069	 -172.30525
 -18.81965	 -172.29137
 -18.53846	 -172.27657
 -18.25714	 -172.26084
 -17.97568	 -172.24418
 -17.69409	 -172.22660
 -17.41237	 -172.20809
 -17.13053	 -172.18865
 -16.84856	 -172.16828
 -16.56647	 -172.14698
 -16.28427	 -172.12474
 -16.00194	 -172.10157
 -15.71950	 -172.07747
 -15.43696	 -172.05243
 -15.15430	 -172.02645
 -14.87154	 -171.99954
 -14.58868	 -171.97169
 -14.30573	 -171.94290
 -14.02268	 -171.91318
 -13.73953	 -171.88251
 -13.45631	 -171.85091
 -13.17299	 -171.81836
 -12.88960	 -171.78487
 -12.60613	 -171.75044
 -12.32259	 -171.71506
 -12.03899	 -171.67873
 -11.75531	 -171.64146
 -11.47158	 -171.60324
 -11.18779	 -171.56407
 -10.90395	 -171.52395
 -10.62006	 -171.48287
 -10.33612	 -171.44084
 -10.05214	 -171.39785
 -9.76813	 -171.35390
 -9.48408	 -171.30899
 -9.20001	 -171.26311
 -8.91591	 -171.21627
 -8.63179	 -171.16845
 -8.34765	 -171.11966
 -8.06350	 -171.06990
 -7.77934	 -171.01916
 -7.49517	 -170.96744
 -7.21100	 -170.91474
 -6.92683	 -170.86104
 -6.64266	 -170.80637
 -6.35850	 -170.75070
 -6.07435	 -170.69403
 -5.79022	 -170.63637
 -5.50610	 -170.57771
 -5.22200	 -170.51804
 -4.93792	 -170.45738
 -4.65387	 -170.39571
 -4.36985	 -170.33303
 -4.08586	 -170.26934
 -3.80190	 -170.20463
 -3.51798	 -170.13892
 -3.23411	 -170.07219
 -2.95027	 -170.00444
 -2.66648	 -169.93568
 -2.38275	 -169.86589
 -2.09906	 -169.79509
 -1.81543	 -169.72327
 -1.53186	 -169.65043
 -1.24835	 -169.57657
 -0.96491	 -169.50168
 -0.68153	 -169.42578
 -0.39823	 -169.34885
 -0.11500	 -169.27090
  0.16814	 -169.19193
  0.45120	 -169.11193
  0.73418	 -169.03092
  1.01706	 -168.94888
  1.29984	 -168.86582
  1.58252	 -168.78173
  1.86510	 -168.69662
  2.14757	 -168.61049
  2.42993	 -168.52334
  2.71216	 -168.43516
  2.99427	 -168.34595
  3.27625	 -168.25572
  3.55810	 -168.16446
  3.83981	 -168.07217
  4.12137	 -167.97885
  4.40279	 -167.88451
  4.68405	 -167.78913
  4.96515	 -167.69272
  5.24609	 -167.59527
  5.52686	 -167.49678
  5.80746	 -167.39726
  6.08787	 -167.29669
  6.36810	 -167.19509
  6.64814	 -167.09243
  6.92799	 -166.98873
  7.20764	 -166.88398
  7.48708	 -166.77818
  7.76631	 -166.67132
  8.04533	 -166.56341
  8.32414	 -166.45443
  8.60271	 -166.34440
  8.88107	 -166.23330
  9.15919	 -166.12114
  9.43707	 -166.00790
  9.71472	 -165.89360
  9.99212	 -165.77822
 10.26927	 -165.66178
 10.54617	 -165.54425
 10.82281	 -165.42565
 11.09920	 -165.30597
 11.37532	 -165.18521
 11.65117	 -165.06337
 11.92675	 -164.94044
 12.20205	 -164.81644
 12.47707	 -164.69135
 12.75181	 -164.56518
 13.02627	 -164.43793
 13.30043	 -164.30959
 13.57429	 -164.18017
 13.84786	 -164.04967
 14.12112	 -163.91808
 14.39408	 -163.78541
 14.66672	 -163.65167
 14.93904	 -163.51684
 15.21105	 -163.38093
 15.48272	 -163.24394
 15.75407	 -163.10587
 16.02508	 -162.96672
 16.29574	 -162.82650
 16.56607	 -162.68521
 16.83603	 -162.54283
 17.10564	 -162.39938
 17.37489	 -162.25486
 17.64377	 -162.10927
 17.91227	 -161.96260
 18.18040	 -161.81485
 18.44813	 -161.66604
 18.71547	 -161.51615
 18.98242	 -161.36519
 19.24895	 -161.21316
 19.51508	 -161.06006
 19.78079	 -160.90588
 20.04607	 -160.75062
 20.31091	 -160.59429
 20.57533	 -160.43689
 20.83929	 -160.27841
 21.10281	 -160.11885
 21.36586	 -159.95821
 21.62845	 -159.79649
 21.89057	 -159.63368
 22.15222	 -159.46980
 22.41338	 -159.30483
 22.67404	 -159.13877
 22.93422	 -158.97162
 23.19389	 -158.80338
 23.45305	 -158.63406
 23.71170	 -158.46363
 23.96983	 -158.29212
 24.22744	 -158.11951
 24.48451	 -157.94580
 24.74105	 -157.77099
 24.99705	 -157.59509
 25.25251	 -157.41809
 25.50741	 -157.23998
 25.76176	 -157.06078
 26.01554	 -156.88048
 26.26876	 -156.69907
 26.52141	 -156.51657
 26.77349	 -156.33297
 27.02499	 -156.14827
 27.27590	 -155.96247
 27.52623	 -155.77558
 27.77596	 -155.58760
 28.02509	 -155.39852
 28.27362	 -155.20835
 28.52155	 -155.01709
 28.76886	 -154.82475
 29.01555	 -154.63133
 29.26162	 -154.43682
 29.50706	 -154.24123
 29.75187	 -154.04456
 29.99604	 -153.84683
 30.23956	 -153.64802
 30.48243	 -153.44814
 30.72464	 -153.24719
 30.96619	 -153.04518
 31.20707	 -152.84211
 31.44727	 -152.63799
 31.68678	 -152.43280
 31.92560	 -152.22656
 32.16373	 -152.01927
 32.40114	 -151.81093
 32.63785	 -151.60154
 32.87383	 -151.39110
 33.10908	 -151.17961
 33.34360	 -150.96709
 33.57737	 -150.75352
 33.81039	 -150.53891
 34.04265	 -150.32325
 34.27414	 -150.10656
 34.50485	 -149.88883
 34.73478	 -149.67006
 34.96392	 -149.45025
 35.19226	 -149.22940
 35.41979	 -149.00752
 35.64650	 -148.78460
 35.87239	 -148.56064
 36.09745	 -148.33565
 36.32167	 -148.10961
 36.54504	 -147.88255
 36.76757	 -147.65444
 36.98923	 -147.42531
 37.21002	 -147.19513
 37.42995	 -146.96393
 37.64899	 -146.73169
 37.86715	 -146.49841
 38.08442	 -146.26411
 38.30079	 -146.02877
 38.51625	 -145.79241
 38.73081	 -145.55502
 38.94445	 -145.31661
 39.15717	 -145.07717
 39.36897	 -144.83671
 39.57983	 -144.59524
 39.78976	 -144.35275
 39.99875	 -144.10924
 40.20680	 -143.86473
 40.41389	 -143.61922
 40.62002	 -143.37271
 40.82520	 -143.12519
 41.02941	 -142.87669
 41.23264	 -142.62720
 41.43490	 -142.37673
 41.63618	 -142.12527
 41.83647	 -141.87285
 42.03577	 -141.61945
 42.23407	 -141.36509
 42.43136	 -141.10978
 42.62764	 -140.85351
 42.82290	 -140.59629
 43.01713	 -140.33813
 43.21034	 -140.07904
 43.40250	 -139.81901
 43.59362	 -139.55805
 43.78369	 -139.29617
 43.97270	 -139.03338
 44.16063	 -138.76967
 44.34750	 -138.50506
 44.53327	 -138.23955
 44.71795	 -137.97313
 44.90153	 -137.70583
 45.08400	 -137.43764
 45.26535	 -137.16856
 45.44558	 -136.89860
 45.62466	 -136.62777
 45.80260	 -136.35606
 45.97939	 -136.08348
 46.15501	 -135.81004
 46.32946	 -135.53574
 46.50273	 -135.26058
 46.67480	 -134.98456
 46.84568	 -134.70769
 47.01535	 -134.42997
 47.18381	 -134.15141
 47.35104	 -133.87200
 47.51704	 -133.59175
 47.68180	 -133.31067
 47.84531	 -133.02875
 48.00757	 -132.74600
 48.16857	 -132.46242
 48.32830	 -132.17802
 48.48676	 -131.89280
 48.64393	 -131.60676
 48.79983	 -131.31991
 48.95443	 -131.03225
 49.10773	 -130.74379
 49.25973	 -130.45453
 49.41043	 -130.16448
 49.55982	 -129.87363
 49.70790	 -129.58201
 49.85465	 -129.28961
 50.00008	 -128.99643
 50.14419	 -128.70250
 50.28697	 -128.40780
 50.42841	 -128.11236
 50.56851	 -127.81617
 50.70727	 -127.51925
 50.84468	 -127.22160
 50.98075	 -126.92323
 51.11546	 -126.62415
 51.24881	 -126.32436
 51.38080	 -126.02389
 51.51141	 -125.72272
 51.64066	 -125.42088
 51.76853	 -125.11837
 51.89501	 -124.81520
 52.02010	 -124.51138
 52.14380	 -124.20691
 52.26610	 -123.90182
 52.38699	 -123.59610
 52.50647	 -123.28976
 52.62452	 -122.98282
 52.74115	 -122.67528
 52.85634	 -122.36715
 52.97009	 -122.05843
 53.08239	 -121.74915
 53.19323	 -121.43930
 53.30261	 -121.12890
 53.41051	 -120.81795
 53.51693	 -120.50645
 53.62186	 -120.19443
 53.72529	 -119.88188
 53.82722	 -119.56881
 53.92763	 -119.25523
 54.02652	 -118.94115
 54.12388	 -118.62657
 54.21971	 -118.31151
 54.31398	 -117.99596
 54.40671	 -117.67994
 54.49788	 -117.36345
 54.58748	 -117.04649
 54.67551	 -116.72909
 54.76196	 -116.41123
 54.84682	 -116.09293
 54.93010	 -115.77420
 55.01177	 -115.45504
 55.09185	 -115.13546
 55.17032	 -114.81547
 55.24719	 -114.49507
 55.32244	 -114.17427
 55.39608	 -113.85308
 55.46809	 -113.53150
 55.53849	 -113.20955
 55.60726	 -112.88722
 55.67440	 -112.56454
 55.73992	 -112.24150
 55.80380	 -111.91813
 55.86606	 -111.59441
 55.92668	 -111.27038
 55.98567	 -110.94602
 56.04303	 -110.62136
 56.09875	 -110.29641
 56.15283	 -109.97116
 56.20528	 -109.64565
 56.25610	 -109.31987
 56.30527	 -108.99383
 56.35280	 -108.66755
 56.39870	 -108.34104
 56.44296	 -108.01431
 56.48557	 -107.68737
 56.52654	 -107.36023
 56.56586	 -107.03291
 56.60354	 -106.70541
 56.63957	 -106.37776
 56.67395	 -106.04995
 56.70667	 -105.72201
 56.73774	 -105.39395
 56.76715	 -105.06577
 56.79490	 -104.73750
 56.82098	 -104.40913
 56.84539	 -104.08069
 56.86813	 -103.75219
 56.88918	 -103.42364
 56.90856	 -103.09504
 56.92625	 -102.76643
 56.94225	 -102.43779
 56.95655	 -102.10915
 56.96916	 -101.78052
 56.98005	 -101.45191
 56.98924	 -101.12333
 56.99671	 -100.79479
 57.00246	 -100.46630
 57.00649	 -100.13788
 57.00879	 -99.80952
 57.00935	 -99.48125
 57.00818	 -99.15307
 57.00527	 -98.82499
 57.00061	 -98.49703
 56.99421	 -98.16918
 56.98606	 -97.84147
 56.97616	 -97.51389
 56.96450	 -97.18646
 56.95109	 -96.85919
 56.93593	 -96.53209
 56.91901	 -96.20516
 56.90033	 -95.87841
 56.87991	 -95.55186
 56.85773	 -95.22550
 56.83380	 -94.89936
 56.80812	 -94.57344
 56.78070	 -94.24774
 56.75153	 -93.92228
 56.72063	 -93.59707
 56.68799	 -93.27212
 56.65362	 -92.94743
 56.61752	 -92.62302
 56.57970	 -92.29890
 56.54016	 -91.97508
 56.49890	 -91.65156
 56.45594	 -91.32837
 56.41127	 -91.00551
 56.36490	 -90.68299
 56.31684	 -90.36082
 56.26709	 -90.03902
 56.21565	 -89.71760
 56.16253	 -89.39657
 56.10774	 -89.07595
 56.05127	 -88.75574
 55.99313	 -88.43596
 55.93332	 -88.11662
 55.87185	 -87.79774
 55.80872	 -87.47932
 55.74394	 -87.16139
 55.67749	 -86.84395
 55.60940	 -86.52702
 55.53966	 -86.21062
 55.46827	 -85.89474
 55.39523	 -85.57941
 55.32055	 -85.26465
 55.24422	 -84.95046
 55.16625	 -84.63685
 55.08664	 -84.32385
 55.00539	 -84.01145
 54.92250	 -83.69968
 54.83797	 -83.38855
 54.75180	 -83.07807
 54.66399	 -82.76824
 54.57455	 -82.45909
 54.48347	 -82.15062
 54.39076	 -81.84285
 54.29641	 -81.53577
 54.20043	 -81.22942
 54.10282	 -80.92379
 54.00359	 -80.61889
 53.90272	 -80.31474
 53.80024	 -80.01135
 53.69614	 -79.70871
 53.59041	 -79.40685
 53.48308	 -79.10576
 53.37414	 -78.80547
 53.26359	 -78.50597
 53.15144	 -78.20728
 53.03771	 -77.90940
 52.92238	 -77.61234
 52.80547	 -77.31610
 52.68699	 -77.02070
 52.56694	 -76.72614
 52.44533	 -76.43243
 52.32217	 -76.13958
 52.19746	 -75.84760
 52.07122	 -75.55648
 51.94345	 -75.26625
 51.81417	 -74.97690
 51.68337	 -74.68844
 51.55108	 -74.40089
 51.41729	 -74.11425
 51.28203	 -73.82852
 51.14530	 -73.54373
 51.00710	 -73.25986
 50.86746	 -72.97695
 50.72637	 -72.69498
 50.58385	 -72.41398
 50.43991	 -72.13395
 50.29455	 -71.85490
 50.14779	 -71.57683
 49.99964	 -71.29977
 49.85010	 -71.02372
 49.69919	 -70.74869
 49.54691	 -70.47469
 49.39326	 -70.20173
 49.23827	 -69.92982
 49.08193	 -69.65898
 48.92426	 -69.38920
 48.76526	 -69.12051
 48.60493	 -68.85292
 48.44330	 -68.58642
 48.28035	 -68.32105
 48.11610	 -68.05680
 47.95056	 -67.79368
 47.78373	 -67.53171
 47.61561	 -67.27090
 47.44622	 -67.01125
 47.27556	 -66.75278
 47.10363	 -66.49549
 46.93044	 -66.23940
 46.75599	 -65.98451
 46.58030	 -65.73083
 46.40336	 -65.47837
 46.22518	 -65.22714
 46.04578	 -64.97714
 45.86514	 -64.72838
 45.68329	 -64.48087
 45.50023	 -64.23461
 45.31596	 -63.98961
 45.13049	 -63.74587
 44.94383	 -63.50339
 44.75598	 -63.26219
 44.56696	 -63.02227
 44.37677	 -62.78363
 44.18542	 -62.54626
 43.99293	 -62.31019
 43.79929	 -62.07540
 43.60452	 -61.84191
 43.40864	 -61.60971
 43.21164	 -61.37881
 43.01354	 -61.14921
 42.81436	 -60.92091
 42.61410	 -60.69392
 42.41277	 -60.46823
 42.21039	 -60.24386
 42.00697	 -60.02079
 41.80252	 -59.79905
 41.59705	 -59.57862
 41.39057	 -59.35951
 41.18310	 -59.14173
 40.97465	 -58.92528
 40.76522	 -58.71016
 40.55484	 -58.49638
 40.34352	 -58.28394
 40.13125	 -58.07285
 39.91807	 -57.86311
 39.70398	 -57.65472
 39.48898	 -57.44769
 39.27310	 -57.24202
 39.05633	 -57.03773
 38.83870	 -56.83481
 38.62022	 -56.63328
 38.40089	 -56.43313
 38.18072	 -56.23437
 37.95972	 -56.03701
 37.73791	 -55.84106
 37.51529	 -55.64651
 37.29188	 -55.45339
 37.06767	 -55.26168
 36.84268	 -55.07140
 36.61693	 -54.88256
 36.39041	 -54.69515
 36.16313	 -54.50919
 35.93511	 -54.32467
 35.70635	 -54.14161
 35.47686	 -53.96000
 35.24664	 -53.77986
 35.01571	 -53.60118
 34.78407	 -53.42397
 34.55174	 -53.24823
 34.31871	 -53.07397
 34.08499	 -52.90118
 33.85060	 -52.72988
 33.61554	 -52.56005
 33.37982	 -52.39171
 33.14345	 -52.22485
 32.90643	 -52.05947
 32.66877	 -51.89558
 32.43049	 -51.73318
 32.19158	 -51.57225
 31.95207	 -51.41281
 31.71195	 -51.25486
 31.47124	 -51.09838
 31.22995	 -50.94338
 30.98808	 -50.78986
 30.74564	 -50.63782
 30.50266	 -50.48725
 30.25912	 -50.33816
 30.01505	 -50.19053
 29.77046	 -50.04437
 29.52536	 -49.89968
 29.27975	 -49.75646
 29.03364	 -49.61470
 28.78706	 -49.47440
 28.54000	 -49.33555
 28.29249	 -49.19817
 28.04452	 -49.06224
 27.79612	 -48.92777
 27.54729	 -48.79475
 27.29804	 -48.66319
 27.04839	 -48.53308
 26.79835	 -48.40442
 26.54792	 -48.27721
 26.29711	 -48.15146
 26.04595	 -48.02716
 25.79443	 -47.90431
 25.54257	 -47.78291
 25.29038	 -47.66297
 25.03787	 -47.54449
 24.78505	 -47.42746
 24.53192	 -47.31189
 24.27851	 -47.19777
 24.02481	 -47.08512
 23.77083	 -46.97393
 23.51659	 -46.86420
 23.26210	 -46.75594
 23.00735	 -46.64915
 22.75237	 -46.54382
 22.49715	 -46.43996
 22.24171	 -46.33757
 21.98605	 -46.23665
 21.73018	 -46.13721
 21.47411	 -46.03923
 21.21784	 -45.94273
 20.96139	 -45.84770
 20.70475	 -45.75414
 20.44794	 -45.66206
 20.19096	 -45.57144
 19.93381	 -45.48229
 19.67652	 -45.39461
 19.41907	 -45.30840
 19.16148	 -45.22365
 18.90376	 -45.14036
 18.64590	 -45.05852
 18.38792	 -44.97814
 18.12983	 -44.89921
 17.87163	 -44.82172
 17.61332	 -44.74568
 17.35492	 -44.67108
 17.09643	 -44.59790
 16.83787	 -44.52616
 16.57922	 -44.45584
 16.32051	 -44.38694
 16.06175	 -44.31945
 15.80293	 -44.25338
 15.54407	 -44.18870
 15.28517	 -44.12543
 15.02625	 -44.06355
 14.76731	 -44.00307
 14.50836	 -43.94396
 14.24940	 -43.88624
 13.99046	 -43.82990
 13.73152	 -43.77493
 13.47262	 -43.72133
 13.21374	 -43.66909
 12.95491	 -43.61821
 12.69612	 -43.56870
 12.43739	 -43.52054
 12.17873	 -43.47373
 11.92014	 -43.42827
 11.66163	 -43.38416
 11.40321	 -43.34139
 11.14489	 -43.29997
 10.88668	 -43.25989
 10.62858	 -43.22115
 10.37061	 -43.18374
 10.11276	 -43.14767
  9.85505	 -43.11294
  9.59748	 -43.07954
  9.34007	 -43.04747
  9.08281	 -43.01673
  8.82571	 -42.98732
  8.56879	 -42.95923
  8.31205	 -42.93247
  8.05548	 -42.90704
  7.79911	 -42.88293
  7.54293	 -42.86014
  7.28695	 -42.83867
  7.03118	 -42.81852
  6.77562	 -42.79968
  6.52028	 -42.78216
  6.26515	 -42.76594
  6.01026	 -42.75103
  5.75559	 -42.73742
  5.50116	 -42.72512
  5.24697	 -42.71411
  4.99302	 -42.70440
  4.73933	 -42.69597
  4.48588	 -42.68883
  4.23270	 -42.68297
  3.97977	 -42.67839
  3.72712	 -42.67508
  3.47473	 -42.67303
  3.22262	 -42.67224
  2.97079	 -42.67271
  2.71925	 -42.67443
  2.46799	 -42.67739
  2.21703	 -42.68159
  1.96637	 -42.68702
  1.71601	 -42.69368
  1.46596	 -42.70156
  1.21622	 -42.71066
  0.96681	 -42.72097
  0.71771	 -42.73248
  0.46895	 -42.74519
  0.22052	 -42.75909
 -0.02756	 -42.77418
 -0.27531	 -42.79045
 -0.52269	 -42.80790
 -0.76973	 -42.82652
 -1.01639	 -42.84631
 -1.26269	 -42.86726
 -1.50862	 -42.88937
 -1.75416	 -42.91263
 -1.99932	 -42.93705
 -2.24408	 -42.96261
 -2.48845	 -42.98931
 -2.73241	 -43.01715
 -2.97596	 -43.04613
 -3.21909	 -43.07624
 -3.46181	 -43.10748
 -3.70410	 -43.13984
 -3.94595	 -43.17333
 -4.18737	 -43.20794
 -4.42835	 -43.24367
 -4.66888	 -43.28052
 -4.90896	 -43.31848
 -5.14858	 -43.35754
 -5.38774	 -43.39772
 -5.62644	 -43.43900
 -5.86467	 -43.48139
 -6.10242	 -43.52487
 -6.33970	 -43.56946
 -6.57650	 -43.61514
 -6.81281	 -43.66190
 -7.04864	 -43.70976
 -7.28397	 -43.75871
 -7.51881	 -43.80873
 -7.75316	 -43.85983
 -7.98701	 -43.91201
 -8.22036	 -43.96526
 -8.45320	 -44.01957
 -8.68554	 -44.07494
 -8.91737	 -44.13137
 -9.14868	 -44.18885
 -9.37949	 -44.24738
 -9.60978	 -44.30695
 -9.83955	 -44.36756
 -10.06880	 -44.42920
 -10.29753	 -44.49186
 -10.52573	 -44.55555
 -10.75341	 -44.62025
 -10.98056	 -44.68595
 -11.20717	 -44.75267
 -11.43325	 -44.82037
 -11.65878	 -44.88907
 -11.88378	 -44.95876
 -12.10823	 -45.02942
 -12.33214	 -45.10106
 -12.55549	 -45.17367
 -12.77829	 -45.24725
 -13.00053	 -45.32178
 -13.22221	 -45.39726
 -13.44332	 -45.47370
 -13.66387	 -45.55107
 -13.88384	 -45.62939
 -14.10324	 -45.70864
 -14.32205	 -45.78882
 -14.54029	 -45.86992
 -14.75793	 -45.95195
 -14.97499	 -46.03489
 -15.19144	 -46.11875
 -15.40730	 -46.20351
 -15.62256	 -46.28919
 -15.83721	 -46.37576
 -16.05125	 -46.46323
 -16.26468	 -46.55160
 -16.47749	 -46.64086
 -16.68967	 -46.73102
 -16.90124	 -46.82205
 -17.11217	 -46.91398
 -17.32248	 -47.00678
 -17.53215	 -47.10046
 -17.74119	 -47.19501
 -17.94959	 -47.29044
 -18.15735	 -47.38674
 -18.36446	 -47.48390
 -18.57093	 -47.58192
 -18.77675	 -47.68081
 -18.98192	 -47.78055
 -19.18644	 -47.88114
 -19.39031	 -47.98258
 -19.59352	 -48.08487
 -19.79608	 -48.18800
 -19.99797	 -48.29197
 -20.19921	 -48.39678
 -20.39979	 -48.50241
 -20.59971	 -48.60888
 -20.79897	 -48.71616
 -20.99756	 -48.82426
 -21.19549	 -48.93318
 -21.39276	 -49.04290
 -21.58936	 -49.15343
 -21.78529	 -49.26475
 -21.98056	 -49.37687
 -22.17515	 -49.48978
 -22.36908	 -49.60348
 -22.56233	 -49.71795
 -22.75492	 -49.83320
 -22.94683	 -49.94921
 -23.13806	 -50.06599
 -23.32862	 -50.18353
 -23.51850	 -50.30182
 -23.70770	 -50.42087
 -23.89622	 -50.54065
 -24.08405	 -50.66118
 -24.27121	 -50.78244
 -24.45767	 -50.90443
 -24.64344	 -51.02714
 -24.82853	 -51.15058
 -25.01292	 -51.27473
 -25.19661	 -51.39960
 -25.37960	 -51.52517
 -25.56190	 -51.65145
 -25.74349	 -51.77842
 -25.92438	 -51.90610
 -26.10455	 -52.03447
 -26.28402	 -52.16352
 -26.46277	 -52.29327
 -26.64081	 -52.42369
 -26.81813	 -52.55480
 -26.99473	 -52.68658
 -27.17061	 -52.81903
 -27.34576	 -52.95216
 -27.52019	 -53.08596
 -27.69388	 -53.22042
 -27.86685	 -53.35554
 -28.03908	 -53.49132
 -28.21058	 -53.62776
 -28.38135	 -53.76485
 -28.55138	 -53.90259
 -28.72067	 -54.04098
 -28.88922	 -54.18002
 -29.05703	 -54.31970
 -29.22410	 -54.46002
 -29.39043	 -54.60097
 -29.55602	 -54.74256
 -29.72086	 -54.88478
 -29.88496	 -55.02763
 -30.04832	 -55.17110
 -30.21094	 -55.31519
 -30.37281	 -55.45989
 -30.53394	 -55.60521
 -30.69433	 -55.75113
 -30.85397	 -55.89766
 -31.01287	 -56.04479
 -31.17103	 -56.19252
 -31.32845	 -56.34084
 -31.48512	 -56.48974
 -31.64104	 -56.63923
 -31.79623	 -56.78930
 -31.95067	 -56.93994
 -32.10436	 -57.09116
 -32.25732	 -57.24294
 -32.40952	 -57.39528
 -32.56099	 -57.54818
 -32.71170	 -57.70163
 -32.86167	 -57.85563
 -33.01089	 -58.01017
 -33.15937	 -58.16526
 -33.30709	 -58.32088
 -33.45406	 -58.47703
 -33.60029	 -58.63371
 -33.74575	 -58.79091
 -33.89047	 -58.94863
 -34.03443	 -59.10687
 -34.17763	 -59.26563
 -34.32008	 -59.42489
 -34.46176	 -59.58466
 -34.60268	 -59.74493
 -34.74284	 -59.90570
 -34.88224	 -60.06697
 -35.02087	 -60.22873
 -35.15873	 -60.39097
 -35.29582	 -60.55371
 -35.43214	 -60.71693
 -35.56769	 -60.88064
 -35.70247	 -61.04482
 -35.83648	 -61.20948
 -35.96970	 -61.37461
 -36.10215	 -61.54021
 -36.23383	 -61.70629
 -36.36472	 -61.87282
 -36.49484	 -62.03983
 -36.62418	 -62.20729
 -36.75274	 -62.37521
 -36.88051	 -62.54359
 -37.00751	 -62.71242
 -37.13372	 -62.88170
 -37.25916	 -63.05143
 -37.38381	 -63.22160
 -37.50768	 -63.39222
 -37.63078	 -63.56328
 -37.75309	 -63.73477
 -37.87462	 -63.90670
 -37.99537	 -64.07905
 -38.11534	 -64.25184
 -38.23454	 -64.42504
 -38.35295	 -64.59867
 -38.47059	 -64.77272
 -38.58745	 -64.94718
 -38.70354	 -65.12205
 -38.81885	 -65.29732
 -38.93338	 -65.47300
 -39.04714	 -65.64908
 -39.16012	 -65.82555
 -39.27233	 -66.00242
 -39.38377	 -66.17967
 -39.49443	 -66.35731
 -39.60432	 -66.53533
 -39.71343	 -66.71372
 -39.82177	 -66.89249
 -39.92933	 -67.07163
 -40.03612	 -67.25114
 -40.14214	 -67.43101
 -40.24738	 -67.61124
 -40.35184	 -67.79182
 -40.45552	 -67.97276
 -40.55843	 -68.15404
 -40.66056	 -68.33567
 -40.76191	 -68.51764
 -40.86249	 -68.69995
 -40.96228	 -68.88260
 -41.06129	 -69.06558
 -41.15951	 -69.24890
 -41.25696	 -69.43254
 -41.35361	 -69.61650
 -41.44949	 -69.80079
 -41.54457	 -69.98540
 -41.63887	 -70.17032
 -41.73238	 -70.35556
 -41.82510	 -70.54112
 -41.91703	 -70.72698
 -42.00817	 -70.91315
 -42.09852	 -71.09963
 -42.18808	 -71.28641
 -42.27685	 -71.47349
 -42.36482	 -71.66088
 -42.45201	 -71.84856
 -42.53840	 -72.03653
 -42.62400	 -72.22480
 -42.70881	 -72.41335
 -42.79282	 -72.60220
 -42.87605	 -72.79133
 -42.95848	 -72.98075
 -43.04012	 -73.17044
 -43.12098	 -73.36042
 -43.20105	 -73.55067
 -43.28033	 -73.74119
 -43.35882	 -73.93198
 -43.43652	 -74.12305
 -43.51344	 -74.31437
 -43.58958	 -74.50596
 -43.66493	 -74.69781
 -43.73950	 -74.88992
 -43.81329	 -75.08228
 -43.88630	 -75.27489
 -43.95853	 -75.46774
 -44.02997	 -75.66084
 -44.10064	 -75.85419
 -44.17054	 -76.04777
 -44.23965	 -76.24158
 -44.30798	 -76.43562
 -44.37554	 -76.62990
 -44.44233	 -76.82440
 -44.50833	 -77.01912
 -44.57356	 -77.21405
 -44.63802	 -77.40921
 -44.70169	 -77.60457
 -44.76460	 -77.80015
 -44.82672	 -77.99593
 -44.88807	 -78.19192
 -44.94864	 -78.38810
 -45.00843	 -78.58449
 -45.06744	 -78.78107
 -45.12568	 -78.97784
 -45.18313	 -79.17480
 -45.23981	 -79.37195
 -45.29571	 -79.56928
 -45.35082	 -79.76679
 -45.40516	 -79.96449
 -45.45871	 -80.16236
 -45.51148	 -80.36041
 -45.56346	 -80.55863
 -45.61467	 -80.75702
 -45.66509	 -80.95558
 -45.71472	 -81.15431
 -45.76357	 -81.35320
 -45.81164	 -81.55225
 -45.85893	 -81.75147
 -45.90542	 -81.95084
 -45.95114	 -82.15037
 -45.99607	 -82.35006
 -46.04022	 -82.54990
 -46.08358	 -82.74989
 -46.12616	 -82.95003
 -46.16796	 -83.15031
 -46.20898	 -83.35075
 -46.24921	 -83.55132
 -46.28867	 -83.75204
 -46.32735	 -83.95289
 -46.36524	 -84.15388
 -46.40237	 -84.35500
 -46.43871	 -84.55626
 -46.47428	 -84.75765
 -46.50908	 -84.95916
 -46.54310	 -85.16080
 -46.57635	 -85.36256
 -46.60883	 -85.56444
 -46.64054	 -85.76644
 -46.67148	 -85.96855
 -46.70165	 -86.17078
 -46.73105	 -86.37311
 -46.75969	 -86.57555
 -46.78756	 -86.77809
 -46.81467	 -86.98074
 -46.84101	 -87.18348
 -46.86659	 -87.38632
 -46.89141	 -87.58925
 -46.91546	 -87.79227
 -46.93875	 -87.99537
 -46.96127	 -88.19857
 -46.98303	 -88.40184
 -47.00404	 -88.60519
 -47.02427	 -88.80862
 -47.04375	 -89.01212
 -47.06246	 -89.21570
 -47.08041	 -89.41934
 -47.09760	 -89.62305
 -47.11402	 -89.82682
 -47.12968	 -90.03065
 -47.14458	 -90.23454
 -47.15871	 -90.43849
 -47.17208	 -90.64250
 -47.18468	 -90.84655
 -47.19651	 -91.05066
 -47.20758	 -91.25482
 -47.21789	 -91.45902
 -47.22743	 -91.66327
 -47.23620	 -91.86756
 -47.24421	 -92.07189
 -47.25145	 -92.27626
 -47.25792	 -92.48067
 -47.26363	 -92.68512
 -47.26857	 -92.88960
 -47.27275	 -93.09411
 -47.27616	 -93.29865
 -47.27881	 -93.50323
 -47.28070	 -93.70783
 -47.28182	 -93.91245
 -47.28218	 -94.11710
 -47.28178	 -94.32178
 -47.28062	 -94.52647
 -47.27870	 -94.73118
 -47.27602	 -94.93591
 -47.27259	 -95.14065
 -47.26840	 -95.34541
 -47.26346	 -95.55018
 -47.25776	 -95.75495
 -47.25131	 -95.95973
 -47.24411	 -96.16452
 -47.23616	 -96.36931
 -47.22746	 -96.57410
 -47.21801	 -96.77889
 -47.20782	 -96.98367
 -47.19688	 -97.18844
 -47.18519	 -97.39321
 -47.17276	 -97.59797
 -47.15959	 -97.80271
 -47.14568	 -98.00743
 -47.13102	 -98.21213
 -47.11563	 -98.41681
 -47.09949	 -98.62147
 -47.08261	 -98.82610
 -47.06500	 -99.03070
 -47.04664	 -99.23527
 -47.02755	 -99.43981
 -47.00771	 -99.64431
 -46.98714	 -99.84877
 -46.96583	 -100.05319
 -46.94378	 -100.25756
 -46.92099	 -100.46189
 -46.89746	 -100.66617
 -46.87319	 -100.87041
 -46.84819	 -101.07459
 -46.82244	 -101.27871
 -46.79596	 -101.48278
 -46.76873	 -101.68679
 -46.74076	 -101.89074
 -46.71206	 -102.09463
 -46.68262	 -102.29845
 -46.65243	 -102.50221
 -46.62151	 -102.70590
 -46.58985	 -102.90953
 -46.55744	 -103.11308
 -46.52430	 -103.31656
 -46.49042	 -103.51997
 -46.45580	 -103.72330
 -46.42045	 -103.92655
 -46.38435	 -104.12973
 -46.34752	 -104.33283
 -46.30996	 -104.53584
 -46.27165	 -104.73877
 -46.23262	 -104.94162
 -46.19285	 -105.14438
 -46.15235	 -105.34706
 -46.11112	 -105.54964
 -46.06915	 -105.75214
 -46.02646	 -105.95454
 -45.98304	 -106.15684
 -45.93890	 -106.35906
 -45.89403	 -106.56117
 -45.84843	 -106.76318
 -45.80211	 -106.96509
 -45.75507	 -107.16690
 -45.70731	 -107.36861
 -45.65883	 -107.57020
 -45.60963	 -107.77169
 -45.55971	 -107.97306
 -45.50908	 -108.17432
 -45.45773	 -108.37546
 -45.40567	 -108.57649
 -45.35290	 -108.77739
 -45.29941	 -108.97817
 -45.24521	 -109.17882
 -45.19030	 -109.37935
 -45.13468	 -109.57975
 -45.07834	 -109.78002
 -45.02130	 -109.98015
 -44.96355	 -110.18014
 -44.90509	 -110.38000
 -44.84592	 -110.57971
 -44.78604	 -110.77928
 -44.72545	 -110.97871
 -44.66415	 -111.17798
 -44.60214	 -111.37711
 -44.53943	 -111.57609
 -44.47601	 -111.77491
 -44.41187	 -111.97357
 -44.34703	 -112.17208
 -44.28148	 -112.37043
 -44.21523	 -112.56862
 -44.14826	 -112.76664
 -44.08058	 -112.96450
 -44.01220	 -113.16219
 -43.94311	 -113.35971
 -43.87330	 -113.55707
 -43.80280	 -113.75425
 -43.73158	 -113.95126
 -43.65966	 -114.14810
 -43.58703	 -114.34476
 -43.51369	 -114.54125
 -43.43965	 -114.73755
 -43.36490	 -114.93368
 -43.28946	 -115.12962
 -43.21330	 -115.32539
 -43.13645	 -115.52097
 -43.05889	 -115.71636
 -42.98064	 -115.91157
 -42.90169	 -116.10659
 -42.82204	 -116.30142
 -42.74169	 -116.49606
 -42.66065	 -116.69051
 -42.57891	 -116.88477
 -42.49649	 -117.07882
 -42.41337	 -117.27268
 -42.32956	 -117.46634
 -42.24506	 -117.65981
 -42.15988	 -117.85306
 -42.07401	 -118.04612
 -41.98745	 -118.23896
 -41.90022	 -118.43160
 -41.81230	 -118.62403
 -41.72369	 -118.81624
 -41.63441	 -119.00824
 -41.54445	 -119.20002
 -41.45381	 -119.39158
 -41.36249	 -119.58293
 -41.27049	 -119.77405
 -41.17782	 -119.96494
 -41.08447	 -120.15560
 -40.99045	 -120.34604
 -40.89575	 -120.53624
 -40.80037	 -120.72621
 -40.70433	 -120.91594
 -40.60760	 -121.10544
 -40.51021	 -121.29469
 -40.41214	 -121.48370
 -40.31339	 -121.67247
 -40.21398	 -121.86099
 -40.11389	 -122.04926
 -40.01312	 -122.23728
 -39.91169	 -122.42504
 -39.80958	 -122.61256
 -39.70680	 -122.79981
 -39.60334	 -122.98681
 -39.49922	 -123.17356
 -39.39442	 -123.36004
 -39.28895	 -123.54625
 -39.18281	 -123.73221
 -39.07600	 -123.91789
 -38.96852	 -124.10332
 -38.86036	 -124.28847
 -38.75154	 -124.47335
 -38.64205	 -124.65797
 -38.53189	 -124.84231
 -38.42107	 -125.02638
 -38.30958	 -125.21017
 -38.19742	 -125.39369
 -38.08460	 -125.57693
 -37.97111	 -125.75989
 -37.85697	 -125.94257
 -37.74216	 -126.12498
 -37.62670	 -126.30709
 -37.51057	 -126.48893
 -37.39379	 -126.67048
 -37.27635	 -126.85174
 -37.15826	 -127.03271
 -37.03952	 -127.21340
 -36.92012	 -127.39379
 -36.80007	 -127.57389
 -36.67938	 -127.75369
 -36.55803	 -127.93320
 -36.43605	 -128.11240
 -36.31341	 -128.29131
 -36.19013	 -128.46992
 -36.06621	 -128.64822
 -35.94165	 -128.82621
 -35.81644	 -129.00390
 -35.69060	 -129.18127
 -35.56411	 -129.35833
 -35.43699	 -129.53508
 -35.30923	 -129.71151
 -35.18084	 -129.88762
 -35.05180	 -130.06342
 -34.92214	 -130.23888
 -34.79183	 -130.41402
 -34.66089	 -130.58884
 -34.52932	 -130.76332
 -34.39712	 -130.93747
 -34.26428	 -131.11129
 -34.13080	 -131.28477
 -33.99670	 -131.45792
 -33.86196	 -131.63072
 -33.72658	 -131.80318
 -33.59058	 -131.97530
 -33.45394	 -132.14708
 -33.31667	 -132.31850
 -33.17877	 -132.48958
 -33.04024	 -132.66031
 -32.90108	 -132.83068
 -32.76128	 -133.00070
 -32.62086	 -133.17037
 -32.47980	 -133.33968
 -32.33812	 -133.50863
 -32.19581	 -133.67723
 -32.05287	 -133.84546
 -31.90930	 -134.01333
 -31.76511	 -134.18084
 -31.62029	 -134.34799
 -31.47484	 -134.51477
 -31.32878	 -134.68118
 -31.18209	 -134.84722
 -31.03478	 -135.01290
 -30.88685	 -135.17821
 -30.73830	 -135.34314
 -30.58914	 -135.50771
 -30.43936	 -135.67189
 -30.28896	 -135.83571
 -30.13795	 -135.99915
 -29.98633	 -136.16220
 -29.83411	 -136.32488
 -29.68127	 -136.48718
 -29.52783	 -136.64910
 -29.37378	 -136.81063
 -29.21912	 -136.97177
 -29.06387	 -137.13253
 -28.90801	 -137.29289
 -28.75155	 -137.45286
 -28.59449	 -137.61245
 -28.43684	 -137.77163
 -28.27859	 -137.93042
 -28.11974	 -138.08880
 -27.96030	 -138.24679
 -27.80026	 -138.40437
 -27.63963	 -138.56154
 -27.47841	 -138.71831
 -27.31660	 -138.87467
 -27.15420	 -139.03061
 -26.99121	 -139.18614
 -26.82763	 -139.34125
 -26.66346	 -139.49594
 -26.49870	 -139.65021
 -26.33335	 -139.80406
 -26.16742	 -139.95748
 -26.00090	 -140.11047
 -25.83379	 -140.26304
 -25.66610	 -140.41517
 -25.49782	 -140.56687
 -25.32895	 -140.71814
 -25.15950	 -140.86897
 -24.98946	 -141.01936
 -24.81884	 -141.16931
 -24.64764	 -141.31881
 -24.47585	 -141.46788
 -24.30348	 -141.61650
 -24.13053	 -141.76468
 -23.95700	 -141.91240
 -23.78289	 -142.05968
 -23.60820	 -142.20651
 -23.43292	 -142.35289
 -23.25707	 -142.49881
 -23.08065	 -142.64429
 -22.90365	 -142.78930
 -22.72607	 -142.93386
 -22.54792	 -143.07797
 -22.36920	 -143.22161
 -22.18991	 -143.36480
 -22.01005	 -143.50752
 -21.82962	 -143.64978
 -21.64863	 -143.79158
 -21.46707	 -143.93292
 -21.28495	 -144.07378
 -21.10227	 -144.21418
 -20.91902	 -144.35412
 -20.73522	 -144.49358
 -20.55086	 -144.63256
 -20.36595	 -144.77108
 -20.18048	 -144.90912
 -19.99446	 -145.04668
 -19.80789	 -145.18376
 -19.62077	 -145.32036
 -19.43311	 -145.45648
 -19.24489	 -145.59211
 -19.05613	 -145.72726
 -18.86683	 -145.86192
 -18.67699	 -145.99608
 -18.48660	 -146.12975
 -18.29567	 -146.26293
 -18.10420	 -146.39561
 -17.91219	 -146.52779
 -17.71965	 -146.65946
 -17.52657	 -146.79063
 -17.33295	 -146.92130
 -17.13879	 -147.05145
 -16.94411	 -147.18109
 -16.74888	 -147.31022
 -16.55312	 -147.43884
 -16.35683	 -147.56693
 -16.16001	 -147.69451
 -15.96265	 -147.82156
 -15.76477	 -147.94809
 -15.56635	 -148.07410
 -15.36740	 -148.19957
 -15.16792	 -148.32452
 -14.96791	 -148.44893
 -14.76737	 -148.57282
 -14.56631	 -148.69617
 -14.36472	 -148.81898
 -14.16260	 -148.94126
 -13.95995	 -149.06299
 -13.75678	 -149.18419
 -13.55309	 -149.30485
 -13.34887	 -149.42496
 -13.14414	 -149.54453
 -12.93888	 -149.66356
 -12.73310	 -149.78204
 -12.52681	 -149.89997
 -12.32000	 -150.01736
 -12.11267	 -150.13419
 -11.90483	 -150.25048
 -11.69648	 -150.36621
 -11.48762	 -150.48139
 -11.27826	 -150.59602
 -11.06838	 -150.71009
 -10.85800	 -150.82361
 -10.64712	 -150.93656
 -10.43574	 -151.04896
 -10.22385	 -151.16080
 -10.01147	 -151.27207
 -9.79860	 -151.38278
 -9.58523	 -151.49292
 -9.37136	 -151.60250
 -9.15701	 -151.71150
 -8.94217	 -151.81994
 -8.72684	 -151.92780
 -8.51103	 -152.03508
 -8.29473	 -152.14178
 -8.07795	 -152.24791
 -7.86068	 -152.35345
 -7.64294	 -152.45841
 -7.42472	 -152.56278
 -7.20602	 -152.66657
 -6.98684	 -152.76976
 -6.76719	 -152.87235
 -6.54707	 -152.97435
 -6.32647	 -153.07576
 -6.10540	 -153.17656
 -5.88386	 -153.27675
 -5.66185	 -153.37635
 -5.43936	 -153.47533
 -5.21642	 -153.57370
 -4.99300	 -153.67147
 -4.76911	 -153.76861
 -4.54476	 -153.86515
 -4.31994	 -153.96106
 -4.09466	 -154.05635
 -3.86892	 -154.15102
 -3.64271	 -154.24507
 -3.41604	 -154.33849
 -3.18890	 -154.43129
 -2.96131	 -154.52345
 -2.73326	 -154.61499
 -2.50475	 -154.70590
 -2.27579	 -154.79617
 -2.04636	 -154.88581
 -1.81649	 -154.97481
 -1.58616	 -155.06317
 -1.35538	 -155.15090
 -1.12415	 -155.23799
 -0.89247	 -155.32444
 -0.66034	 -155.41025
 -0.42777	 -155.49541
 -0.19476	 -155.57994
  0.03870	 -155.66381
  0.27259	 -155.74704
  0.50693	 -155.82963
  0.74169	 -155.91156
  0.97690	 -155.99285
  1.21253	 -156.07348
  1.44859	 -156.15347
  1.68509	 -156.23279
  1.92200	 -156.31147
  2.15934	 -156.38948
  2.39710	 -156.46683
  2.63528	 -156.54353
  2.87388	 -156.61956
  3.11289	 -156.69493
  3.35232	 -156.76963
  3.59216	 -156.84366
  3.83241	 -156.91701
  4.07306	 -156.98970
  4.31412	 -157.06171
  4.55559	 -157.13304
  4.79745	 -157.20369
  5.03972	 -157.27366
  5.28239	 -157.34294
  5.52546	 -157.41153
  5.76892	 -157.47943
  6.01278	 -157.54664
  6.25703	 -157.61315
  6.50167	 -157.67897
  6.74671	 -157.74408
  6.99213	 -157.80849
  7.23795	 -157.87220
  7.48415	 -157.93520
  7.73074	 -157.99748
  7.97772	 -158.05906
  8.22508	 -158.11992
  8.47282	 -158.18006
  8.72095	 -158.23949
  8.96946	 -158.29819
  9.21835	 -158.35618
  9.46761	 -158.41344
  9.71726	 -158.46997
  9.96728	 -158.52578
 10.21767	 -158.58086
 10.46844	 -158.63521
 10.71959	 -158.68883
 10.97110	 -158.74171
 11.22298	 -158.79387
 11.47523	 -158.84529
 11.72784	 -158.89597
 11.98082	 -158.94592
 12.23415	 -158.99513
 12.48785	 -159.04360
 12.74191	 -159.09133
 12.99631	 -159.13832
 13.25108	 -159.18457
 13.50619	 -159.23008
 13.76165	 -159.27484
 14.01746	 -159.31885
 14.27361	 -159.36212
 14.53010	 -159.40464
 14.78693	 -159.44641
 15.04409	 -159.48743
 15.30159	 -159.52770
 15.55942	 -159.56721
 15.81757	 -159.60596
 16.07606	 -159.64396
 16.33486	 -159.68119
 16.59399	 -159.71767
 16.85343	 -159.75337
 17.11320	 -159.78831
 17.37327	 -159.82248
 17.63366	 -159.85588
 17.89436	 -159.88851
 18.15536	 -159.92035
 18.41667	 -159.95142
 18.67828	 -159.98171
 18.94020	 -160.01121
 19.20241	 -160.03992
 19.46492	 -160.06784
 19.72773	 -160.09497
 19.99083	 -160.12131
 20.25422	 -160.14685
 20.51790	 -160.17158
 20.78187	 -160.19552
 21.04613	 -160.21865
 21.31068	 -160.24097
 21.57551	 -160.26248
 21.84062	 -160.28318
 22.10601	 -160.30306
 22.37168	 -160.32213
 22.63763	 -160.34038
 22.90386	 -160.35781
 23.17036	 -160.37442
 23.43713	 -160.39020
 23.70417	 -160.40516
 23.97149	 -160.41929
 24.23907	 -160.43260
 24.50692	 -160.44507
 24.77503	 -160.45672
 25.04340	 -160.46754
 25.31203	 -160.47752
 25.58092	 -160.48667
 25.85006	 -160.49498
 26.11946	 -160.50246
 26.38910	 -160.50910
 26.65899	 -160.51491
 26.92913	 -160.51987
 27.19951	 -160.52400
 27.47013	 -160.52729
 27.74099	 -160.52973
 28.01208	 -160.53133
 28.28340	 -160.53209
 28.55494	 -160.53200
 28.82672	 -160.53107
 29.09871	 -160.52928
 29.37092	 -160.52665
 29.64335	 -160.52317
 29.91599	 -160.51883
 30.18884	 -160.51364
 30.46190	 -160.50759
 30.73516	 -160.50068
 31.00862	 -160.49291
 31.28227	 -160.48427
 31.55613	 -160.47478
 31.83017	 -160.46441
 32.10440	 -160.45317
 32.37881	 -160.44106
 32.65341	 -160.42807
 32.92819	 -160.41420
 33.20314	 -160.39946
 33.47827	 -160.38382
 33.75357	 -160.36731
 34.02904	 -160.34990
 34.30468	 -160.33160
 34.58048	 -160.31240
 34.85644	 -160.29230
 35.13257	 -160.27131
 35.40885	 -160.24941
 35.68529	 -160.22660
 35.96188	 -160.20289
 36.23862	 -160.17827
 36.51551	 -160.15273
 36.79254	 -160.12628
 37.06972	 -160.09891
 37.34705	 -160.07063
 37.62451	 -160.04142
 37.90211	 -160.01129
 38.17985	 -159.98024
 38.45772	 -159.94826
 38.73573	 -159.91536
 39.01386	 -159.88153
 39.29212	 -159.84677
 39.57050	 -159.81108
 39.84900	 -159.77446
 40.12762	 -159.73691
 40.40636	 -159.69843
 40.68521	 -159.65902
 40.96417	 -159.61867
 41.24324	 -159.57739
 41.52241	 -159.53518
 41.80168	 -159.49203
 42.08104	 -159.44794
 42.36050	 -159.40292
 42.64005	 -159.35696
 42.91969	 -159.31006
 43.19941	 -159.26222
 43.47920	 -159.21344
 43.75907	 -159.16372
 44.03902	 -159.11306
 44.31902	 -159.06145
 44.59910	 -159.00890
 44.87923	 -158.95540
 45.15941	 -158.90095
 45.43965	 -158.84554
 45.71994	 -158.78919
 46.00027	 -158.73188
 46.28064	 -158.67361
 46.56104	 -158.61438
 46.84148	 -158.55419
 47.12194	 -158.49304
 47.40243	 -158.43091
 47.68294	 -158.36782
 47.96347	 -158.30376
 48.24401	 -158.23872
 48.52456	 -158.17270
 48.80511	 -158.10570
 49.08567	 -158.03772
 49.36623	 -157.96876
 49.64679	 -157.89880
 49.92733	 -157.82785
 50.20787	 -157.75591
 50.48840	 -157.68298
 50.76891	 -157.60904
 51.04940	 -157.53410
 51.32987	 -157.45817
 51.61031	 -157.38122
 51.89073	 -157.30327
 52.17111	 -157.22431
 52.45147	 -157.14435
 52.73178	 -157.06337
 53.01206	 -156.98137
 53.29229	 -156.89837
 53.57248	 -156.81434
 53.85261	 -156.72931
 54.13270	 -156.64325
 54.41273	 -156.55618
 54.69270	 -156.46809
 54.97261	 -156.37898
 55.25246	 -156.28885
 55.53223	 -156.19771
 55.81193	 -156.10554
 56.09156	 -156.01235
 56.37111	 -155.91815
 56.65057	 -155.82292
 56.92994	 -155.72668
 57.20922	 -155.62941
 57.48840	 -155.53112
 57.76749	 -155.43181
 58.04646	 -155.33148
 58.32533	 -155.23013
 58.60408	 -155.12775
 58.88271	 -155.02436
 59.16122	 -154.91993
 59.43960	 -154.81448
 59.71784	 -154.70801
 59.99594	 -154.60051
 60.27390	 -154.49198
 60.55171	 -154.38242
 60.82936	 -154.27183
 61.10686	 -154.16020
 61.38419	 -154.04754
 61.66135	 -153.93385
 61.93833	 -153.81911
 62.21514	 -153.70334
 62.49176	 -153.58652
 62.76819	 -153.46865
 63.04442	 -153.34974
 63.32046	 -153.22978
 63.59629	 -153.10876
 63.87191	 -152.98669
 64.14732	 -152.86356
 64.42250	 -152.73937
 64.69747	 -152.61412
 64.97221	 -152.48781
 65.24672	 -152.36043
 65.52099	 -152.23197
 65.79502	 -152.10245
 66.06881	 -151.97186
 66.34235	 -151.84018
 66.61564	 -151.70744
 66.88867	 -151.57361
 67.16144	 -151.43871
 67.43395	 -151.30272
 67.70620	 -151.16565
 67.97817	 -151.02751
 68.24987	 -150.88828
 68.52129	 -150.74796
 68.79242	 -150.60656
 69.06327	 -150.46408
 69.33384	 -150.32052
 69.60410	 -150.17587
 69.87407	 -150.03015
 70.14374	 -149.88334
 70.41309	 -149.73545
 70.68214	 -149.58647
 70.95087	 -149.43642
 71.21928	 -149.28529
 71.48737	 -149.13308
 71.75512	 -148.97980
 72.02254	 -148.82544
 72.28961	 -148.67000
 72.55634	 -148.51349
 72.82272	 -148.35590
 73.08874	 -148.19724
 73.35440	 -148.03751
 73.61969	 -147.87670
 73.88460	 -147.71482
 74.14913	 -147.55187
 74.41327	 -147.38785
 74.67702	 -147.22275
 74.94037	 -147.05658
 75.20331	 -146.88933
 75.46584	 -146.72102
 75.72795	 -146.55162
 75.98963	 -146.38115
 76.25088	 -146.20961
 76.51169	 -146.03699
 76.77206	 -145.86328
 77.03197	 -145.68850
 77.29142	 -145.51264
 77.55041	 -145.33569
 77.80893	 -145.15766
 78.06698	 -144.97854
 78.32454	 -144.79833
 78.58161	 -144.61704
 78.83818	 -144.43465
 79.09425	 -144.25117
 79.34982	 -144.06660
 79.60488	 -143.88093
 79.85941	 -143.69417
 80.11343	 -143.50630
 80.36691	 -143.31735
 80.61986	 -143.12729
 80.87228	 -142.93613
 81.12415	 -142.74387
 81.37547	 -142.55051
 81.62623	 -142.35605
 81.87644	 -142.16049
 82.12609	 -141.96384
 82.37517	 -141.76608
 82.62368	 -141.56722
 82.87160	 -141.36727
 83.11895	 -141.16622
 83.36571	 -140.96407
 83.61188	 -140.76083
 83.85745	 -140.55650
 84.10243	 -140.35108
 84.34679	 -140.14457
 84.59054	 -139.93698
 84.83368	 -139.72831
 85.07619	 -139.51855
 85.31808	 -139.30771
 85.55933	 -139.09580
 85.79995	 -138.88281
 86.03991	 -138.66875
 86.27923	 -138.45363
 86.51789	 -138.23744
 86.75588	 -138.02018
 86.99320	 -137.80186
 87.22985	 -137.58248
 87.46581	 -137.36205
 87.70108	 -137.14056
 87.93564	 -136.91801
 88.16951	 -136.69442
 88.40265	 -136.46978
 88.63508	 -136.24408
 88.86677	 -136.01734
 89.09773	 -135.78956
 89.32794	 -135.56073
 89.55740	 -135.33086
 89.78610	 -135.09994
 90.01403	 -134.86799
 90.24118	 -134.63499
 90.46754	 -134.40095
 90.69311	 -134.16587
 90.91788	 -133.92975
 91.14184	 -133.69259
 91.36499	 -133.45439
 91.58730	 -133.21515
 91.80879	 -132.97487
 92.02944	 -132.73355
 92.24924	 -132.49120
 92.46818	 -132.24780
 92.68627	 -132.00336
 92.90348	 -131.75789
 93.11983	 -131.51138
 93.33529	 -131.26383
 93.54987	 -131.01524
 93.76355	 -130.76562
 93.97634	 -130.51497
 94.18822	 -130.26328
 94.39920	 -130.01056
 94.60926	 -129.75682
 94.81840	 -129.50205
 95.02662	 -129.24625
 95.23390	 -128.98944
 95.44025	 -128.73161
 95.64567	 -128.47276
 95.85013	 -128.21290
 96.05365	 -127.95204
 96.25621	 -127.69017
 96.45782	 -127.42731
 96.65846	 -127.16345
 96.85812	 -126.89861
 97.05682	 -126.63278
 97.25453	 -126.36597
 97.45125	 -126.09819
 97.64698	 -125.82944
 97.84171	 -125.55972
 98.03544	 -125.28905
 98.22815	 -125.01742
 98.41985	 -124.74485
 98.61052	 -124.47133
 98.80016	 -124.19688
 98.98876	 -123.92149
 99.17630	 -123.64517
 99.36280	 -123.36794
 99.54823	 -123.08978
 99.73259	 -122.81071
 99.91587	 -122.53073
 100.09806	 -122.24985
 100.27915	 -121.96807
 100.45914	 -121.68540
 100.63802	 -121.40183
 100.81577	 -121.11737
 100.99239	 -120.83203
 101.16787	 -120.54581
 101.34220	 -120.25871
 101.51537	 -119.97074
 101.68738	 -119.68190
 101.85821	 -119.39219
 102.02785	 -119.10162
 102.19630	 -118.81018
 102.36355	 -118.51789
 102.52959	 -118.22475
 102.69442	 -117.93075
 102.85802	 -117.63590
 103.02038	 -117.34021
 103.18151	 -117.04368
 103.34139	 -116.74631
 103.50001	 -116.44810
 103.65738	 -116.14906
 103.81348	 -115.84919
 103.96830	 -115.54850
 104.12185	 -115.24698
 104.27411	 -114.94465
 104.42508	 -114.64151
 104.57476	 -114.33757
 104.72314	 -114.03282
 104.87022	 -113.72728
 105.01599	 -113.42094
 105.16044	 -113.11382
 105.30358	 -112.80592
 105.44539	 -112.49725
 105.58588	 -112.18782
 105.72504	 -111.87762
 105.86287	 -111.56668
 105.99936	 -111.25499
 106.13451	 -110.94256
 106.26830	 -110.62940
 106.40075	 -110.31553
 106.53185	 -110.00094
 106.66158	 -109.68564
 106.78995	 -109.36965
 106.91695	 -109.05297
 107.04258	 -108.73562
 107.16683	 -108.41759
 107.28969	 -108.09890
 107.41116	 -107.77956
 107.53123	 -107.45957
 107.64990	 -107.13895
 107.76717	 -106.81771
 107.88301	 -106.49584
 107.99743	 -106.17337
 108.11042	 -105.85030
 108.22198	 -105.52663
 108.33208	 -105.20238
 108.44074	 -104.87756
 108.54793	 -104.55217
 108.65366	 -104.22622
 108.75791	 -103.89972
 108.86067	 -103.57268
 108.96194	 -103.24511
 109.06171	 -102.91700
 109.15997	 -102.58838
 109.25671	 -102.25924
 109.35193	 -101.92960
 109.44561	 -101.59946
 109.53775	 -101.26882
 109.62834	 -100.93770
 109.71737	 -100.60611
 109.80484	 -100.27404
 109.89073	 -99.94150
 109.97505	 -99.60851
 110.05779	 -99.27506
 110.13894	 -98.94117
 110.21849	 -98.60684
 110.29644	 -98.27207
 110.37279	 -97.93688
 110.44753	 -97.60127
 110.52066	 -97.26525
 110.59217	 -96.92882
 110.66207	 -96.59200
 110.73034	 -96.25478
 110.79699	 -95.91719
 110.86201	 -95.57922
 110.92541	 -95.24089
 110.98718	 -94.90219
 111.04731	 -94.56316
 111.10582	 -94.22378
 111.16270	 -93.88407
 111.21794	 -93.54405
 111.27155	 -93.20371
 111.32353	 -92.86308
 111.37387	 -92.52215
 111.42258	 -92.18095
 111.46965	 -91.83949
 111.51509	 -91.49776
 111.55888	 -91.15580
 111.60104	 -90.81360
 111.64156	 -90.47118
 111.68043	 -90.12855
 111.71766	 -89.78572
 111.75325	 -89.44271
 111.78718	 -89.09953
 111.81946	 -88.75619
 111.85009	 -88.41269
 111.87907	 -88.06906
 111.90638	 -87.72531
 111.93203	 -87.38145
 111.95601	 -87.03748
 111.97832	 -86.69343
 111.99895	 -86.34930
 112.01790	 -86.00510
 112.03517	 -85.66086
 112.05075	 -85.31657
 112.06463	 -84.97226
 112.07681	 -84.62792
 112.08730	 -84.28358
 112.09607	 -83.93925
 112.10313	 -83.59493
 112.10847	 -83.25063
 112.11209	 -82.90637
 112.11398	 -82.56216
 112.11414	 -82.21800
 112.11257	 -81.87391
 112.10925	 -81.52990
 112.10420	 -81.18598
 112.09740	 -80.84214
 112.08885	 -80.49842
 112.07855	 -80.15480
 112.06650	 -79.81132
 112.05270	 -79.46796
 112.03714	 -79.12474
 112.01982	 -78.78168
 112.00075	 -78.43878
 111.97993	 -78.09604
 111.95735	 -77.75348
 111.93301	 -77.41111
 111.90692	 -77.06893
 111.87908	 -76.72696
 111.84950	 -76.38520
 111.81817	 -76.04367
 111.78509	 -75.70237
 111.75028	 -75.36131
 111.71373	 -75.02051
 111.67545	 -74.67997
 111.63544	 -74.33970
 111.59370	 -73.99972
 111.55025	 -73.66003
 111.50508	 -73.32065
 111.45820	 -72.98158
 111.40962	 -72.64284
 111.35933	 -72.30445
 111.30735	 -71.96640
 111.25367	 -71.62872
 111.19831	 -71.29141
 111.14126	 -70.95449
 111.08253	 -70.61797
 111.02212	 -70.28187
 110.96005	 -69.94619
 110.89630	 -69.61095
 110.83088	 -69.27616
 110.76380	 -68.94183
 110.69506	 -68.60799
 110.62466	 -68.27463
 110.55261	 -67.94178
 110.47890	 -67.60945
 110.40354	 -67.27765
 110.32653	 -66.94640
 110.24787	 -66.61570
 110.16755	 -66.28557
 110.08560	 -65.95603
 110.00199	 -65.62708
 109.91674	 -65.29874
 109.82984	 -64.97103
 109.74130	 -64.64394
 109.65112	 -64.31751
 109.55928	 -63.99173
 109.46581	 -63.66662
 109.37069	 -63.34218
 109.27394	 -63.01844
 109.17554	 -62.69540
 109.07550	 -62.37307
 108.97382	 -62.05147
 108.87051	 -61.73059
 108.76557	 -61.41045
 108.65899	 -61.09106
 108.55079	 -60.77243
 108.44096	 -60.45457
 108.32951	 -60.13748
 108.21645	 -59.82117
 108.10177	 -59.50565
 107.98549	 -59.19093
 107.86761	 -58.87701
 107.74814	 -58.56390
 107.62708	 -58.25162
 107.50444	 -57.94016
 107.38023	 -57.62953
 107.25446	 -57.31974
 107.12713	 -57.01081
 106.99825	 -56.70273
 106.86783	 -56.39551
 106.73589	 -56.08916
 106.60242	 -55.78369
 106.46745	 -55.47911
 106.33097	 -55.17543
 106.19301	 -54.87264
 106.05356	 -54.57077
 105.91264	 -54.26982
 105.77026	 -53.96980
 105.62643	 -53.67072
 105.48115	 -53.37258
 105.33444	 -53.07541
 105.18631	 -52.77920
 105.03676	 -52.48397
 104.88580	 -52.18972
 104.73345	 -51.89647
 104.57970	 -51.60424
 104.42458	 -51.31302
 104.26808	 -51.02282
 104.11021	 -50.73367
 103.95099	 -50.44557
 103.79042	 -50.15853
 103.62850	 -49.87256
 103.46524	 -49.58767
 103.30066	 -49.30388
 103.13475	 -49.02119
 102.96752	 -48.73961
 102.79898	 -48.45916
 102.62913	 -48.17984
 102.45799	 -47.90167
 102.28555	 -47.62465
 102.11182	 -47.34879
 101.93680	 -47.07410
 101.76051	 -46.80060
 101.58295	 -46.52828
 101.40412	 -46.25716
 101.22403	 -45.98724
 101.04269	 -45.71854
 100.86009	 -45.45106
 100.67626	 -45.18481
 100.49119	 -44.91978
 100.30489	 -44.65600
 100.11737	 -44.39346
 99.92863	 -44.13217
 99.73868	 -43.87214
 99.54754	 -43.61336
 99.35520	 -43.35585
 99.16168	 -43.09960
 98.96698	 -42.84463
 98.77112	 -42.59093
 98.57410	 -42.33851
 98.37593	 -42.08737
 98.17662	 -41.83752
 97.97619	 -41.58895
 97.77464	 -41.34168
 97.57198	 -41.09569
 97.36823	 -40.85100
 97.16339	 -40.60762
 96.95748	 -40.36553
 96.75051	 -40.12474
 96.54249	 -39.88527
 96.33343	 -39.64710
 96.12334	 -39.41025
 95.91224	 -39.17472
 95.70014	 -38.94050
 95.48704	 -38.70761
 95.27296	 -38.47605
 95.05792	 -38.24582
 94.84192	 -38.01693
 94.62498	 -37.78938
 94.40710	 -37.56318
 94.18831	 -37.33832
 93.96860	 -37.11482
 93.74799	 -36.89269
 93.52649	 -36.67192
 93.30412	 -36.45252
 93.08088	 -36.23450
 92.85678	 -36.01786
 92.63183	 -35.80261
 92.40605	 -35.58876
 92.17944	 -35.37631
 91.95201	 -35.16527
 91.72377	 -34.95564
 91.49472	 -34.74743
 91.26489	 -34.54065
 91.03427	 -34.33529
 90.80288	 -34.13138
 90.57071	 -33.92890
 90.33779	 -33.72787
 90.10411	 -33.52829
 89.86969	 -33.33017
 89.63454	 -33.13351
 89.39865	 -32.93831
 89.16204	 -32.74458
 88.92471	 -32.55232
 88.68668	 -32.36154
 88.44795	 -32.17222
 88.20852	 -31.98439
 87.96841	 -31.79803
 87.72762	 -31.61316
 87.48617	 -31.42976
 87.24405	 -31.24784
 87.00128	 -31.06741
 86.75786	 -30.88845
 86.51381	 -30.71097
 86.26914	 -30.53497
 86.02384	 -30.36045
 85.77794	 -30.18740
 85.53144	 -30.01582
 85.28434	 -29.84572
 85.03667	 -29.67709
 84.78844	 -29.50992
 84.53964	 -29.34422
 84.29029	 -29.17998
 84.04041	 -29.01721
 83.79000	 -28.85590
 83.53907	 -28.69604
 83.28764	 -28.53765
 83.03572	 -28.38070
 82.78331	 -28.22522
 82.53043	 -28.07118
 82.27709	 -27.91860
 82.02330	 -27.76747
 81.76907	 -27.61779
 81.51441	 -27.46957
 81.25934	 -27.32279
 81.00386	 -27.17746
 80.74798	 -27.03359
 80.49172	 -26.89117
 80.23508	 -26.75020
 79.97808	 -26.61068
 79.72072	 -26.47262
 79.46302	 -26.33602
 79.20498	 -26.20087
 78.94662	 -26.06718
 78.68794	 -25.93495
 78.42895	 -25.80418
 78.16967	 -25.67488
 77.91009	 -25.54704
 77.65024	 -25.42067
 77.39011	 -25.29576
 77.12971	 -25.17233
 76.86906	 -25.05036
 76.60816	 -24.92986
 76.34701	 -24.81084
 76.08563	 -24.69329
 75.82403	 -24.57721
 75.56220	 -24.46261
 75.30016	 -24.34948
 75.03791	 -24.23782
 74.77547	 -24.12763
 74.51283	 -24.01892
 74.25000	 -23.91167
 73.98699	 -23.80590
 73.72382	 -23.70159
 73.46047	 -23.59874
 73.19697	 -23.49736
 72.93331	 -23.39743
 72.66950	 -23.29896
 72.40556	 -23.20195
 72.14148	 -23.10638
 71.87728	 -23.01226
 71.61296	 -22.91958
 71.34853	 -22.82833
 71.08399	 -22.73852
 70.81935	 -22.65014
 70.55463	 -22.56318
 70.28982	 -22.47764
 70.02494	 -22.39352
 69.76000	 -22.31080
 69.49499	 -22.22949
 69.22994	 -22.14958
 68.96484	 -22.07107
 68.69970	 -21.99395
 68.43455	 -21.91822
 68.16937	 -21.84387
 67.90419	 -21.77089
 67.63900	 -21.69930
 67.37382	 -21.62907
 67.10866	 -21.56022
 66.84352	 -21.49272
 66.57842	 -21.42659
 66.31335	 -21.36182
 66.04834	 -21.29841
 65.78339	 -21.23635
 65.51850	 -21.17564
 65.25368	 -21.11628
 64.98895	 -21.05826
 64.72431	 -21.00159
 64.45977	 -20.94627
 64.19533	 -20.89229
 63.93101	 -20.83965
 63.66681	 -20.78835
 63.40273	 -20.73839
 63.13879	 -20.68976
 62.87499	 -20.64248
 62.61134	 -20.59653
 62.34785	 -20.55191
 62.08451	 -20.50862
 61.82134	 -20.46667
 61.55834	 -20.42605
 61.29553	 -20.38675
 61.03289	 -20.34878
 60.77044	 -20.31214
 60.50819	 -20.27681
 60.24614	 -20.24281
 59.98428	 -20.21012
 59.72264	 -20.17875
 59.46121	 -20.14869
 59.20000	 -20.11993
 58.93901	 -20.09248
 58.67824	 -20.06633
 58.41771	 -20.04147
 58.15741	 -20.01791
 57.89735	 -19.99563
 57.63753	 -19.97463
 57.37796	 -19.95490
 57.11864	 -19.93645
 56.85958	 -19.91926
 56.60079	 -19.90333
 56.34226	 -19.88866
 56.08400	 -19.87523
 55.82601	 -19.86305
 55.56831	 -19.85210
 55.31090	 -19.84238
 55.05378	 -19.83389
 54.79695	 -19.82661
 54.54043	 -19.82055
 54.28422	 -19.81570
 54.02832	 -19.81205
 53.77274	 -19.80960
 53.51748	 -19.80834
 53.26256	 -19.80826
 53.00797	 -19.80937
 52.75373	 -19.81166
 52.49983	 -19.81512
 52.24629	 -19.81976
 51.99311	 -19.82555
 51.74030	 -19.83251
 51.48786	 -19.84062
 51.23580	 -19.84989
 50.98412	 -19.86031
 50.73284	 -19.87188
 50.48194	 -19.88459
 50.23145	 -19.89845
 49.98137	 -19.91344
 49.73170	 -19.92957
 49.48244	 -19.94683
 49.23361	 -19.96522
 48.98520	 -19.98474
 48.73723	 -20.00538
 48.48969	 -20.02715
 48.24259	 -20.05003
 47.99594	 -20.07404
 47.74974	 -20.09916
 47.50399	 -20.12539
 47.25869	 -20.15273
 47.01386	 -20.18118
 46.76949	 -20.21073
 46.52559	 -20.24139
 46.28216	 -20.27313
 46.03921	 -20.30598
 45.79673	 -20.33991
 45.55473	 -20.37493
 45.31321	 -20.41103
 45.07218	 -20.44820
 44.83163	 -20.48646
 44.59158	 -20.52578
 44.35202	 -20.56616
 44.11295	 -20.60760
 43.87438	 -20.65010
 43.63631	 -20.69365
 43.39875	 -20.73824
 43.16168	 -20.78387
 42.92513	 -20.83053
 42.68909	 -20.87822
 42.45356	 -20.92694
 42.21854	 -20.97667
 41.98405	 -21.02741
 41.75007	 -21.07915
 41.51662	 -21.13190
 41.28370	 -21.18564
 41.05130	 -21.24036
 40.81945	 -21.29607
 40.58813	 -21.35276
 40.35735	 -21.41042
 40.12711	 -21.46905
 39.89742	 -21.52864
 39.66829	 -21.58919
 39.43970	 -21.65069
 39.21168	 -21.71314
 38.98423	 -21.77653
 38.75733	 -21.84086
 38.53101	 -21.90612
 38.30527	 -21.97232
 38.08010	 -22.03944
 37.85552	 -22.10749
 37.63152	 -22.17645
 37.40811	 -22.24633
 37.18530	 -22.31713
 36.96309	 -22.38883
 36.74147	 -22.46144
 36.52046	 -22.53496
 36.30007	 -22.60937
 36.08028	 -22.68468
 35.86111	 -22.76089
 35.64255	 -22.83799
 35.42462	 -22.91597
 35.20731	 -22.99485
 34.99062	 -23.07461
 34.77457	 -23.15524
 34.55914	 -23.23676
 34.34435	 -23.31915
 34.13020	 -23.40241
 33.91668	 -23.48654
 33.70380	 -23.57153
 33.49155	 -23.65738
 33.27995	 -23.74409
 33.06900	 -23.83166
 32.85868	 -23.92007
 32.64902	 -24.00933
 32.43999	 -24.09943
 32.23162	 -24.19037
 32.02389	 -24.28214
 31.81682	 -24.37474
 31.61039	 -24.46816
 31.40461	 -24.56240
 31.19949	 -24.65745
 30.99502	 -24.75331
 30.79120	 -24.84998
 30.58804	 -24.94744
 30.38553	 -25.04569
 30.18369	 -25.14474
 29.98250	 -25.24456
 29.78198	 -25.34517
 29.58211	 -25.44654
 29.38291	 -25.54869
 29.18438	 -25.65160
 28.98651	 -25.75526
 28.78932	 -25.85968
 28.59279	 -25.96484
 28.39694	 -26.07075
 28.20177	 -26.17740
 28.00727	 -26.28479
 27.81346	 -26.39290
 27.62033	 -26.50174
 27.42788	 -26.61130
 27.23612	 -26.72158
 27.04505	 -26.83257
 26.85468	 -26.94427
 26.66500	 -27.05669
 26.47602	 -27.16980
 26.28774	 -27.28361
 26.10016	 -27.39813
 25.91329	 -27.51333
 25.72713	 -27.62923
 25.54168	 -27.74581
 25.35693	 -27.86308
 25.17291	 -27.98103
 24.98960	 -28.09965
 24.80700	 -28.21896
 24.62513	 -28.33893
 24.44398	 -28.45958
 24.26355	 -28.58090
 24.08385	 -28.70288
 23.90487	 -28.82552
 23.72662	 -28.94882
 23.54910	 -29.07277
 23.37230	 -29.19738
 23.19624	 -29.32264
 23.02090	 -29.44855
 22.84630	 -29.57509
 22.67242	 -29.70228
 22.49928	 -29.83011
 22.32687	 -29.95856
 22.15519	 -30.08765
 21.98425	 -30.21736
 21.81403	 -30.34769
 21.64455	 -30.47864
 21.47580	 -30.61021
 21.30778	 -30.74238
 21.14050	 -30.87516
 20.97395	 -31.00854
 20.80813	 -31.14252
 20.64305	 -31.27709
 20.47869	 -31.41224
 20.31508	 -31.54798
 20.15219	 -31.68430
 19.99004	 -31.82120
 19.82863	 -31.95867
 19.66795	 -32.09670
 19.50801	 -32.23529
 19.34880	 -32.37444
 19.19033	 -32.51415
 19.03261	 -32.65440
 18.87562	 -32.79520
 18.71937	 -32.93654
 18.56387	 -33.07842
 18.40911	 -33.22083
 18.25510	 -33.36377
 18.10183	 -33.50723
 17.94931	 -33.65122
 17.79754	 -33.79573
 17.64653	 -33.94075
 17.49626	 -34.08628
 17.34675	 -34.23232
 17.19800	 -34.37887
 17.05001	 -34.52592
 16.90277	 -34.67347
 16.75630	 -34.82152
 16.61059	 -34.97006
 16.46564	 -35.11910
 16.32146	 -35.26862
 16.17805	 -35.41863
 16.03540	 -35.56913
 15.89352	 -35.72010
 15.75241	 -35.87156
 15.61207	 -36.02349
 15.47251	 -36.17589
 15.33371	 -36.32877
 15.19569	 -36.48211
 15.05843	 -36.63593
 14.92195	 -36.79020
 14.78625	 -36.94494
 14.65131	 -37.10013
 14.51715	 -37.25578
 14.38376	 -37.41188
 14.25114	 -37.56843
 14.11929	 -37.72543
 13.98821	 -37.88287
 13.85791	 -38.04074
 13.72837	 -38.19906
 13.59960	 -38.35781
 13.47160	 -38.51699
 13.34437	 -38.67659
 13.21791	 -38.83662
 13.09221	 -38.99706
 12.96729	 -39.15792
 12.84312	 -39.31919
 12.71973	 -39.48087
 12.59710	 -39.64296
 12.47523	 -39.80544
 12.35413	 -39.96832
 12.23380	 -40.13159
 12.11423	 -40.29525
 11.99543	 -40.45930
 11.87740	 -40.62373
 11.76013	 -40.78853
 11.64363	 -40.95371
 11.52789	 -41.11926
 11.41292	 -41.28518
 11.29873	 -41.45146
 11.18530	 -41.61810
 11.07264	 -41.78510
 10.96075	 -41.95245
 10.84964	 -42.12015
 10.73929	 -42.28820
 10.62973	 -42.45660
 10.52093	 -42.62533
 10.41291	 -42.79441
 10.30567	 -42.96382
 10.19921	 -43.13357
 10.09352	 -43.30365
  9.98862	 -43.47405
  9.88449	 -43.64479
  9.78115	 -43.81584
  9.67859	 -43.98722
  9.57681	 -44.15892
  9.47581	 -44.33093
  9.37560	 -44.50326
  9.27617	 -44.67590
  9.17752	 -44.84885
  9.07966	 -45.02211
  8.98259	 -45.19567
  8.88629	 -45.36954
  8.79078	 -45.54371
  8.69606	 -45.71818
  8.60212	 -45.89294
  8.50896	 -46.06800
  8.41658	 -46.24335
  8.32499	 -46.41898
  8.23417	 -46.59491
  8.14414	 -46.77112
  8.05489	 -46.94760
  7.96641	 -47.12437
  7.87872	 -47.30141
  7.79180	 -47.47873
  7.70565	 -47.65631
  7.62029	 -47.83416
  7.53570	 -48.01228
  7.45188	 -48.19065
  7.36883	 -48.36928
  7.28656	 -48.54817
  7.20506	 -48.72731
  7.12433	 -48.90670
  7.04438	 -49.08633
  6.96519	 -49.26620
  6.88677	 -49.44631
  6.80912	 -49.62665
  6.73225	 -49.80723
  6.65614	 -49.98804
  6.58080	 -50.16907
  6.50623	 -50.35032
  6.43243	 -50.53180
  6.35940	 -50.71349
  6.28714	 -50.89539
  6.21565	 -51.07750
  6.14493	 -51.25982
  6.07499	 -51.44235
  6.00581	 -51.62508
  5.93741	 -51.80801
  5.86978	 -51.99113
  5.80293	 -52.17445
  5.73685	 -52.35796
  5.67154	 -52.54166
  5.60701	 -52.72554
  5.54326	 -52.90961
  5.48028	 -53.09387
  5.41808	 -53.27830
  5.35665	 -53.46291
  5.29601	 -53.64770
  5.23614	 -53.83267
  5.17705	 -54.01780
  5.11874	 -54.20311
  5.06121	 -54.38858
  5.00445	 -54.57422
  4.94848	 -54.76003
  4.89328	 -54.94599
  4.83886	 -55.13212
  4.78521	 -55.31841
  4.73234	 -55.50485
  4.68025	 -55.69145
  4.62893	 -55.87820
  4.57839	 -56.06510
  4.52862	 -56.25215
  4.47962	 -56.43935
  4.43139	 -56.62669
  4.38393	 -56.81417
  4.33724	 -57.00179
  4.29132	 -57.18954
  4.24617	 -57.37743
  4.20178	 -57.56545
  4.15816	 -57.75360
  4.11529	 -57.94188
  4.07320	 -58.13028
  4.03186	 -58.31880
  3.99129	 -58.50744
  3.95147	 -58.69619
  3.91242	 -58.88506
  3.87412	 -59.07404
  3.83659	 -59.26312
  3.79981	 -59.45231
  3.76378	 -59.64160
  3.72852	 -59.83099
  3.69401	 -60.02047
  3.66026	 -60.21005
  3.62726	 -60.39971
  3.59502	 -60.58947
  3.56354	 -60.77931
  3.53281	 -60.96923
  3.50284	 -61.15923
  3.47362	 -61.34931
  3.44517	 -61.53946
  3.41747	 -61.72969
  3.39052	 -61.91999
  3.36434	 -62.11035
  3.33891	 -62.30078
  3.31424	 -62.49127
  3.29033	 -62.68182
  3.26718	 -62.87244
  3.24479	 -63.06311
  3.22316	 -63.25383
  3.20229	 -63.44461
  3.18217	 -63.63544
  3.16282	 -63.82632
  3.14423	 -64.01725
  3.12639	 -64.20822
  3.10932	 -64.39924
  3.09300	 -64.59030
  3.07744	 -64.78140
  3.06264	 -64.97254
  3.04860	 -65.16372
  3.03532	 -65.35493
  3.02279	 -65.54617
  3.01102	 -65.73745
  3.00000	 -65.92876
  2.98973	 -66.12010
  2.98022	 -66.31146
  2.97146	 -66.50285
  2.96345	 -66.69426
  2.95619	 -66.88570
  2.94968	 -67.07715
  2.94392	 -67.26861
  2.93890	 -67.46010
  2.93463	 -67.65159
  2.93110	 -67.84309
  2.92831	 -68.03461
  2.92627	 -68.22612
  2.92497	 -68.41765
  2.92440	 -68.60917
  2.92458	 -68.80069
  2.92549	 -68.99220
  2.92714	 -69.18371
  2.92953	 -69.37521
  2.93265	 -69.56670
  2.93651	 -69.75818
  2.94110	 -69.94964
  2.94642	 -70.14108
  2.95248	 -70.33249
  2.95928	 -70.52389
  2.96680	 -70.71526
  2.97506	 -70.90659
  2.98405	 -71.09790
  2.99378	 -71.28918
  3.00423	 -71.48041
  3.01542	 -71.67162
  3.02735	 -71.86278
  3.04000	 -72.05389
  3.05339	 -72.24496
  3.06752	 -72.43599
  3.08237	 -72.62697
  3.09796	 -72.81789
  3.11429	 -73.00877
  3.13134	 -73.19959
  3.14914	 -73.39035
  3.16766	 -73.58105
  3.18692	 -73.77170
  3.20692	 -73.96228
  3.22764	 -74.15280
  3.24910	 -74.34326
  3.27130	 -74.53365
  3.29422	 -74.72397
  3.31788	 -74.91422
  3.34227	 -75.10441
  3.36739	 -75.29452
  3.39325	 -75.48455
  3.41983	 -75.67451
  3.44714	 -75.86440
  3.47517	 -76.05420
  3.50394	 -76.24393
  3.53343	 -76.43358
  3.56364	 -76.62314
  3.59458	 -76.81261
  3.62623	 -77.00200
  3.65861	 -77.19130
  3.69171	 -77.38052
  3.72553	 -77.56963
  3.76006	 -77.75866
  3.79531	 -77.94759
  3.83128	 -78.13642
  3.86795	 -78.32515
  3.90534	 -78.51378
  3.94345	 -78.70230
  3.98226	 -78.89072
  4.02178	 -79.07903
  4.06200	 -79.26723
  4.10294	 -79.45531
  4.14458	 -79.64328
  4.18693	 -79.83113
  4.22999	 -80.01886
  4.27374	 -80.20647
  4.31821	 -80.39396
  4.36337	 -80.58132
  4.40924	 -80.76854
  4.45582	 -80.95564
  4.50309	 -81.14260
  4.55107	 -81.32943
  4.59975	 -81.51612
  4.64914	 -81.70267
  4.69922	 -81.88907
  4.75001	 -82.07533
  4.80150	 -82.26145
  4.85370	 -82.44741
  4.90660	 -82.63323
  4.96019	 -82.81890
  5.01450	 -83.00441
  5.06950	 -83.18976
  5.12521	 -83.37496
  5.18161	 -83.56000
  5.23872	 -83.74488
  5.29653	 -83.92960
  5.35505	 -84.11415
  5.41426	 -84.29854
  5.47417	 -84.48276
  5.53479	 -84.66681
  5.59610	 -84.85070
  5.65811	 -85.03441
  5.72082	 -85.21795
  5.78423	 -85.40132
  5.84834	 -85.58452
  5.91313	 -85.76753
  5.97863	 -85.95037
  6.04481	 -86.13303
  6.11169	 -86.31551
  6.17926	 -86.49781
  6.24752	 -86.67993
  6.31647	 -86.86185
  6.38611	 -87.04360
  6.45643	 -87.22515
  6.52744	 -87.40651
  6.59913	 -87.58769
  6.67150	 -87.76867
  6.74455	 -87.94945
  6.81829	 -88.13003
  6.89270	 -88.31042
  6.96779	 -88.49061
  7.04355	 -88.67059
  7.11999	 -88.85037
  7.19711	 -89.02994
  7.27490	 -89.20930
  7.35336	 -89.38845
  7.43249	 -89.56738
  7.51230	 -89.74610
  7.59277	 -89.92460
  7.67392	 -90.10288
  7.75573	 -90.28094
  7.83821	 -90.45878
  7.92137	 -90.63639
  8.00519	 -90.81376
  8.08967	 -90.99091
  8.17483	 -91.16783
  8.26065	 -91.34451
  8.34714	 -91.52095
  8.43430	 -91.69715
  8.52212	 -91.87312
  8.61061	 -92.04884
  8.69977	 -92.22431
  8.78959	 -92.39954
  8.88008	 -92.57452
  8.97124	 -92.74925
  9.06306	 -92.92373
  9.15555	 -93.09796
  9.24871	 -93.27193
  9.34253	 -93.44564
  9.43701	 -93.61910
  9.53216	 -93.79230
  9.62798	 -93.96524
  9.72446	 -94.13791
  9.82160	 -94.31033
  9.91940	 -94.48248
 10.01786	 -94.65436
 10.11699	 -94.82598
 10.21677	 -94.99733
 10.31721	 -95.16841
 10.41831	 -95.33922
 10.52007	 -95.50976
 10.62248	 -95.68002
 10.72554	 -95.85001
 10.82926	 -96.01973
 10.93362	 -96.18916
 11.03864	 -96.35832
 11.14430	 -96.52720
 11.25061	 -96.69580
 11.35757	 -96.86411
 11.46517	 -97.03214
 11.57341	 -97.19988
 11.68230	 -97.36733
 11.79183	 -97.53450
 11.90199	 -97.70137
 12.01279	 -97.86794
 12.12423	 -98.03422
 12.23631	 -98.20021
 12.34902	 -98.36589
 12.46236	 -98.53127
 12.57634	 -98.69634
 12.69095	 -98.86111
 12.80618	 -99.02557
 12.92206	 -99.18972
 13.03856	 -99.35356
 13.15569	 -99.51708
 13.27345	 -99.68029
 13.39183	 -99.84317
 13.51085	 -100.00574
 13.63049	 -100.16798
 13.75076	 -100.32990
 13.87166	 -100.49149
 13.99319	 -100.65275
 14.11534	 -100.81368
 14.23812	 -100.97427
 14.36153	 -101.13453
 14.48556	 -101.29446
 14.61021	 -101.45405
 14.73550	 -101.61329
 14.86140	 -101.77220
 14.98794	 -101.93076
 15.11509	 -102.08898
 15.24287	 -102.24686
 15.37128	 -102.40438
 15.50030	 -102.56156
 15.62995	 -102.71839
 15.76022	 -102.87486
 15.89111	 -103.03099
 16.02262	 -103.18676
 16.15475	 -103.34217
 16.28750	 -103.49723
 16.42086	 -103.65193
 16.55484	 -103.80627
 16.68944	 -103.96026
 16.82464	 -104.11388
 16.96046	 -104.26714
 17.09690	 -104.42004
 17.23394	 -104.57257
 17.37158	 -104.72473
 17.50984	 -104.87653
 17.64870	 -105.02796
 17.78816	 -105.17902
 17.92823	 -105.32970
 18.06890	 -105.48001
 18.21017	 -105.62995
 18.35203	 -105.77951
 18.49449	 -105.92869
 18.63755	 -106.07749
 18.78120	 -106.22591
 18.92545	 -106.37394
 19.07029	 -106.52159
 19.21571	 -106.66885
 19.36173	 -106.81572
 19.50834	 -106.96220
 19.65553	 -107.10828
 19.80331	 -107.25397
 19.95168	 -107.39925
 20.10064	 -107.54414
 20.25017	 -107.68862
 20.40029	 -107.83270
 20.55100	 -107.97637
 20.70229	 -108.11963
 20.85416	 -108.26248
 21.00661	 -108.40492
 21.15965	 -108.54694
 21.31327	 -108.68854
 21.46746	 -108.82972
 21.62224	 -108.97048
 21.77760	 -109.11082
 21.93354	 -109.25074
 22.09006	 -109.39022
 22.24716	 -109.52928
 22.40483	 -109.66791
 22.56309	 -109.80611
 22.72192	 -109.94387
 22.88133	 -110.08120
 23.04132	 -110.21809
 23.20188	 -110.35455
 23.36302	 -110.49057
 23.52473	 -110.62614
 23.68702	 -110.76128
 23.84988	 -110.89598
 24.01331	 -111.03023
 24.17731	 -111.16404
 24.34188	 -111.29740
 24.50701	 -111.43031
 24.67272	 -111.56278
 24.83899	 -111.69480
 25.00582	 -111.82637
 25.17322	 -111.95748
 25.34117	 -112.08815
 25.50969	 -112.21836
 25.67876	 -112.34811
 25.84840	 -112.47741
 26.01858	 -112.60625
 26.18932	 -112.73463
 26.36061	 -112.86255
 26.53245	 -112.99001
 26.70484	 -113.11700
 26.87777	 -113.24353
 27.05126	 -113.36958
 27.22528	 -113.49517
 27.39985	 -113.62029
 27.57496	 -113.74493
 27.75061	 -113.86909
 27.92680	 -113.99278
 28.10353	 -114.11599
 28.28079	 -114.23872
 28.45859	 -114.36096
 28.63693	 -114.48271
 28.81580	 -114.60398
 28.99520	 -114.72476
 29.17514	 -114.84504
 29.35560	 -114.96483
 29.53660	 -115.08411
 29.71813	 -115.20290
 29.90019	 -115.32119
 30.08278	 -115.43898
 30.26589	 -115.55626
 30.44954	 -115.67303
 30.63371	 -115.78929
 30.81840	 -115.90504
 31.00363	 -116.02028
 31.18938	 -116.13500
 31.37566	 -116.24920
 31.56246	 -116.36289
 31.74978	 -116.47606
 31.93763	 -116.58870
 32.12600	 -116.70082
 32.31489	 -116.81242
 32.50430	 -116.92349
 32.69424	 -117.03403
 32.88469	 -117.14405
 33.07566	 -117.25353
 33.26715	 -117.36249
 33.45915	 -117.47091
 33.65167	 -117.57880
 33.84470	 -117.68615
 34.03824	 -117.79297
 34.23229	 -117.89926
 34.42685	 -118.00500
 34.62192	 -118.11021
 34.81749	 -118.21488
 35.01357	 -118.31900
 35.21015	 -118.42258
 35.40723	 -118.52562
 35.60481	 -118.62812
 35.80289	 -118.73006
 36.00146	 -118.83146
 36.20052	 -118.93231
 36.40008	 -119.03260
 36.60013	 -119.13235
 36.80067	 -119.23154
 37.00169	 -119.33017
 37.20320	 -119.42824
 37.40519	 -119.52575
 37.60767	 -119.62270
 37.81062	 -119.71909
 38.01406	 -119.81491
 38.21797	 -119.91016
 38.42236	 -120.00483
 38.62722	 -120.09894
 38.83256	 -120.19247
 39.03838	 -120.28542
 39.24466	 -120.37779
 39.45141	 -120.46958
 39.65864	 -120.56078
 39.86633	 -120.65139
 40.07450	 -120.74142
 40.28313	 -120.83085
 40.49222	 -120.91969
 40.70179	 -121.00794
 40.91181	 -121.09558
 41.12231	 -121.18263
 41.33326	 -121.26907
 41.54468	 -121.35491
 41.75656	 -121.44014
 41.96890	 -121.52476
 42.18170	 -121.60877
 42.39497	 -121.69218
 42.60869	 -121.77497
 42.82287	 -121.85714
 43.03750	 -121.93870
 43.25259	 -122.01964
 43.46814	 -122.09996
 43.68414	 -122.17967
 43.90059	 -122.25875
 44.11750	 -122.33721
 44.33485	 -122.41504
 44.55265	 -122.49226
 44.77090	 -122.56884
 44.98959	 -122.64480
 45.20873	 -122.72014
 45.42831	 -122.79484
 45.64832	 -122.86891
 45.86878	 -122.94236
 46.08967	 -123.01517
 46.31100	 -123.08735
 46.53276	 -123.15889
 46.75495	 -123.22979
 46.97756	 -123.30006
 47.20060	 -123.36969
 47.42407	 -123.43868
 47.64796	 -123.50703
 47.87227	 -123.57473
 48.09700	 -123.64179
 48.32214	 -123.70819
 48.54769	 -123.77395
 48.77366	 -123.83906
 49.00004	 -123.90351
 49.22683	 -123.96731
 49.45403	 -124.03045
 49.68163	 -124.09293
 49.90963	 -124.15475
 50.13804	 -124.21590
 50.36685	 -124.27638
 50.59606	 -124.33619
 50.82566	 -124.39533
 51.05566	 -124.45380
 51.28606	 -124.51159
 51.51685	 -124.56870
 51.74803	 -124.62513
 51.97960	 -124.68087
 52.21157	 -124.73592
 52.44392	 -124.79029
 52.67666	 -124.84397
 52.90979	 -124.89695
 53.14331	 -124.94923
 53.37721	 -125.00082
 53.61149	 -125.05171
 53.84616	 -125.10190
 54.08120	 -125.15139
 54.31663	 -125.20017
 54.55244	 -125.24824
 54.78863	 -125.29560
 55.02519	 -125.34226
 55.26213	 -125.38820
 55.49944	 -125.43344
 55.73713	 -125.47795
 55.97519	 -125.52176
 56.21361	 -125.56485
 56.45241	 -125.60722
 56.69157	 -125.64887
 56.93109	 -125.68980
 57.17098	 -125.73001
 57.41123	 -125.76951
 57.65183	 -125.80827
 57.89279	 -125.84632
 58.13411	 -125.88364
 58.37578	 -125.92023
 58.61779	 -125.95610
 58.86016	 -125.99124
 59.10287	 -126.02564
 59.34592	 -126.05932
 59.58931	 -126.09226
 59.83305	 -126.12447
 60.07711	 -126.15595
 60.32151	 -126.18668
 60.56624	 -126.21668
 60.81130	 -126.24593
 61.05668	 -126.27445
 61.30239	 -126.30221
 61.54842	 -126.32923
 61.79477	 -126.35550
 62.04143	 -126.38102
 62.28841	 -126.40578
 62.53571	 -126.42978
 62.78331	 -126.45303
 63.03122	 -126.47551
 63.27944	 -126.49723
 63.52796	 -126.51818
 63.77679	 -126.53836
 64.02592	 -126.55777
 64.27534	 -126.57641
 64.52507	 -126.59426
 64.77509	 -126.61134
 65.02541	 -126.62764
 65.27601	 -126.64314
 65.52691	 -126.65786
 65.77810	 -126.67180
 66.02958	 -126.68494
 66.28135	 -126.69728
 66.53340	 -126.70883
 66.78574	 -126.71958
 67.03836	 -126.72953
 67.29126	 -126.73867
 67.54444	 -126.74702
 67.79789	 -126.75455
 68.05163	 -126.76129
 68.30564	 -126.76721
 68.55992	 -126.77232
 68.81448	 -126.77662
 69.06930	 -126.78011
 69.32439	 -126.78279
 69.57975	 -126.78465
 69.83537	 -126.78570
 70.09125	 -126.78593
 70.34739	 -126.78534
 70.60378	 -126.78394
 70.86043	 -126.78172
 71.11733	 -126.77867
 71.37448	 -126.77481
 71.63188	 -126.77012
 71.88952	 -126.76461
 72.14740	 -126.75828
 72.40552	 -126.75112
 72.66387	 -126.74313
 72.92245	 -126.73432
 73.18127	 -126.72467
 73.44030	 -126.71420
 73.69957	 -126.70289
 73.95905	 -126.69075
 74.21875	 -126.67777
 74.47866	 -126.66395
 74.73878	 -126.64929
 74.99912	 -126.63379
 75.25965	 -126.61744
 75.52040	 -126.60024
 75.78134	 -126.58220
 76.04247	 -126.56330
 76.30380	 -126.54355
 76.56533	 -126.52294
 76.82704	 -126.50147
 77.08894	 -126.47914
 77.35102	 -126.45594
 77.61329	 -126.43187
 77.87573	 -126.40694
 78.13835	 -126.38113
 78.40115	 -126.35444
 78.66411	 -126.32687
 78.92725	 -126.29842
 79.19056	 -126.26909
 79.45403	 -126.23887
 79.71767	 -126.20777
 79.98147	 -126.17577
 80.24543	 -126.14288
 80.50954	 -126.10909
 80.77382	 -126.07441
 81.03824	 -126.03883
 81.30282	 -126.00234
 81.56755	 -125.96496
 81.83243	 -125.92667
 82.09745	 -125.88747
 82.36261	 -125.84737
 82.62791	 -125.80637
 82.89336	 -125.76445
 83.15893	 -125.72162
 83.42464	 -125.67789
 83.69049	 -125.63324
 83.95645	 -125.58768
 84.22255	 -125.54120
 84.48876	 -125.49382
 84.75510	 -125.44552
 85.02155	 -125.39630
 85.28811	 -125.34616
 85.55479	 -125.29511
 85.82157	 -125.24314
 86.08845	 -125.19026
 86.35543	 -125.13645
 86.62251	 -125.08172
 86.88968	 -125.02607
 87.15694	 -124.96950
 87.42428	 -124.91200
 87.69171	 -124.85357
 87.95921	 -124.79422
 88.22678	 -124.73394
 88.49443	 -124.67273
 88.76214	 -124.61058
 89.02992	 -124.54750
 89.29775	 -124.48348
 89.56564	 -124.41852
 89.83358	 -124.35262
 90.10156	 -124.28578
 90.36960	 -124.21799
 90.63767	 -124.14925
 90.90577	 -124.07956
 91.17392	 -124.00891
 91.44209	 -123.93731
 91.71028	 -123.86475
 91.97850	 -123.79122
 92.24674	 -123.71673
 92.51500	 -123.64127
 92.78327	 -123.56484
 93.05155	 -123.48744
 93.31984	 -123.40906
 93.58813	 -123.32970
 93.85643	 -123.24935
 94.12472	 -123.16803
 94.39302	 -123.08572
 94.66130	 -123.00242
 94.92958	 -122.91814
 95.19784	 -122.83286
 95.46609	 -122.74658
 95.73432	 -122.65932
 96.00253	 -122.57105
 96.27071	 -122.48179
 96.53888	 -122.39154
 96.80701	 -122.30028
 97.07511	 -122.20802
 97.34317	 -122.11476
 97.61120	 -122.02050
 97.87918	 -121.92524
 98.14712	 -121.82898
 98.41502	 -121.73171
 98.68286	 -121.63345
 98.95064	 -121.53417
 99.21837	 -121.43390
 99.48603	 -121.33262
 99.75362	 -121.23034
 100.02114	 -121.12705
 100.28859	 -121.02276
 100.55596	 -120.91746
 100.82324	 -120.81116
 101.09044	 -120.70385
 101.35754	 -120.59554
 101.62455	 -120.48622
 101.89145	 -120.37588
 102.15824	 -120.26454
 102.42492	 -120.15219
 102.69149	 -120.03882
 102.95793	 -119.92444
 103.22425	 -119.80905
 103.49044	 -119.69264
 103.75649	 -119.57521
 104.02239	 -119.45676
 104.28816	 -119.33728
 104.55377	 -119.21678
 104.81922	 -119.09526
 105.08452	 -118.97270
 105.34965	 -118.84911
 105.61461	 -118.72449
 105.87940	 -118.59883
 106.14400	 -118.47213
 106.40843	 -118.34438
 106.67267	 -118.21560
 106.93671	 -118.08577
 107.20056	 -117.95488
 107.46421	 -117.82295
 107.72766	 -117.68996
 107.99089	 -117.55592
 108.25392	 -117.42082
 108.51673	 -117.28466
 108.77932	 -117.14743
 109.04168	 -117.00915
 109.30382	 -116.86979
 109.56573	 -116.72938
 109.82740	 -116.58789
 110.08884	 -116.44534
 110.35003	 -116.30172
 110.61097	 -116.15703
 110.87167	 -116.01127
 111.13211	 -115.86443
 111.39230	 -115.71653
 111.65222	 -115.56756
 111.91188	 -115.41752
 112.17127	 -115.26640
 112.43039	 -115.11422
 112.68923	 -114.96096
 112.94778	 -114.80664
 113.20605	 -114.65125
 113.46403	 -114.49479
 113.72171	 -114.33726
 113.97909	 -114.17866
 114.23617	 -114.01900
 114.49293	 -113.85828
 114.74938	 -113.69648
 115.00550	 -113.53362
 115.26130	 -113.36970
 115.51676	 -113.20471
 115.77189	 -113.03866
 116.02667	 -112.87154
 116.28110	 -112.70335
 116.53517	 -112.53411
 116.78889	 -112.36379
 117.04223	 -112.19241
 117.29520	 -112.01997
 117.54778	 -111.84645
 117.79998	 -111.67187
 118.05178	 -111.49622
 118.30319	 -111.31950
 118.55419	 -111.14170
 118.80477	 -110.96284
 119.05493	 -110.78290
 119.30467	 -110.60188
 119.55398	 -110.41978
 119.80285	 -110.23660
 120.05128	 -110.05234
 120.29925	 -109.86700
 120.54677	 -109.68057
 120.79383	 -109.49306
 121.04042	 -109.30445
 121.28654	 -109.11476
 121.53218	 -108.92397
 121.77734	 -108.73209
 122.02201	 -108.53911
 122.26618	 -108.34504
 122.50986	 -108.14986
 122.75303	 -107.95360
 122.99569	 -107.75623
 123.23784	 -107.55776
 123.47948	 -107.35819
 123.72059	 -107.15752
 123.96117	 -106.95576
 124.20122	 -106.75289
 124.44074	 -106.54892
 124.67971	 -106.34386
 124.91814	 -106.13770
 125.15602	 -105.93045
 125.39334	 -105.72210
 125.63011	 -105.51265
 125.86631	 -105.30212
 126.10194	 -105.09050
 126.33699	 -104.87779
 126.57147	 -104.66400
 126.80536	 -104.44912
 127.03866	 -104.23316
 127.27136	 -104.01613
 127.50346	 -103.79802
 127.73495	 -103.57883
 127.96583	 -103.35857
 128.19609	 -103.13725
 128.42571	 -102.91485
 128.65471	 -102.69139
 128.88306	 -102.46686
 129.11076	 -102.24128
 129.33781	 -102.01463
 129.56419	 -101.78692
 129.78990	 -101.55816
 130.01494	 -101.32834
 130.23929	 -101.09746
 130.46294	 -100.86553
 130.68590	 -100.63254
 130.90814	 -100.39850
 131.12967	 -100.16341
 131.35047	 -99.92726
 131.57055	 -99.69007
 131.78988	 -99.45182
 132.00846	 -99.21252
 132.22629	 -98.97216
 132.44335	 -98.73076
 132.65964	 -98.48830
 132.87516	 -98.24479
 133.08988	 -98.00022
 133.30382	 -97.75461
 133.51695	 -97.50794
 133.72928	 -97.26022
 133.94079	 -97.01144
 134.15148	 -96.76161
 134.36134	 -96.51073
 134.57037	 -96.25880
 134.77856	 -96.00581
 134.98591	 -95.75177
 135.19240	 -95.49669
 135.39803	 -95.24055
 135.60280	 -94.98337
 135.80670	 -94.72515
 136.00973	 -94.46587
 136.21188	 -94.20556
 136.41314	 -93.94421
 136.61351	 -93.68182
 136.81299	 -93.41840
 137.01157	 -93.15394
 137.20924	 -92.88846
 137.40600	 -92.62196
 137.60184	 -92.35443
 137.79677	 -92.08589
 137.99076	 -91.81634
 138.18382	 -91.54578
 138.37595	 -91.27421
 138.56713	 -91.00165
 138.75736	 -90.72809
 138.94663	 -90.45354
 139.13494	 -90.17801
 139.32229	 -89.90149
 139.50865	 -89.62400
 139.69404	 -89.34554
 139.87843	 -89.06611
 140.06183	 -88.78572
 140.24422	 -88.50438
 140.42561	 -88.22208
 140.60597	 -87.93883
 140.78530	 -87.65465
 140.96360	 -87.36952
 141.14085	 -87.08346
 141.31705	 -86.79646
 141.49219	 -86.50854
 141.66625	 -86.21970
 141.83924	 -85.92994
 142.01114	 -85.63926
 142.18194	 -85.34767
 142.35163	 -85.05517
 142.52020	 -84.76176
 142.68766	 -84.46745
 142.85397	 -84.17223
 143.01915	 -83.87612
 143.18317	 -83.57912
 143.34603	 -83.28122
 143.50772	 -82.98243
 143.66824	 -82.68276
 143.82756	 -82.38220
 143.98570	 -82.08075
 144.14263	 -81.77843
 144.29835	 -81.47523
 144.45286	 -81.17115
 144.60614	 -80.86621
 144.75819	 -80.56039
 144.90901	 -80.25371
 145.05858	 -79.94617
 145.20690	 -79.63776
 145.35397	 -79.32851
 145.49978	 -79.01840
 145.64432	 -78.70745
 145.78760	 -78.39566
 145.92960	 -78.08304
 146.07032	 -77.76958
 146.20975	 -77.45530
 146.34790	 -77.14020
 146.48476	 -76.82428
 146.62032	 -76.50757
 146.75457	 -76.19005
 146.88752	 -75.87174
 147.01917	 -75.55265
 147.14949	 -75.23278
 147.27850	 -74.91214
 147.40618	 -74.59073
 147.53254	 -74.26858
 147.65756	 -73.94568
 147.78124	 -73.62204
 147.90357	 -73.29767
 148.02456	 -72.97259
 148.14418	 -72.64679
 148.26245	 -72.32029
 148.37934	 -71.99309
 148.49486	 -71.66520
 148.60900	 -71.33664
 148.72174	 -71.00741
 148.83309	 -70.67752
 148.94303	 -70.34697
 149.05156	 -70.01578
 149.15867	 -69.68395
 149.26435	 -69.35150
 149.36859	 -69.01842
 149.47138	 -68.68472
 149.57272	 -68.35042
 149.67260	 -68.01553
 149.77101	 -67.68004
 149.86793	 -67.34396
 149.96336	 -67.00731
 150.05730	 -66.67008
 150.14973	 -66.33230
 150.24065	 -65.99395
 150.33004	 -65.65506
 150.41791	 -65.31561
 150.50423	 -64.97564
 150.58901	 -64.63513
 150.67224	 -64.29409
 150.75391	 -63.95254
 150.83401	 -63.61047
 150.91254	 -63.26789
 150.98948	 -62.92482
 151.06485	 -62.58125
 151.13862	 -62.23720
 151.21080	 -61.89267
 151.28138	 -61.54766
 151.35036	 -61.20219
 151.41773	 -60.85626
 151.48348	 -60.50988
 151.54763	 -60.16306
 151.61016	 -59.81580
 151.67107	 -59.46811
 151.73035	 -59.12001
 151.78801	 -58.77149
 151.84405	 -58.42258
 151.89846	 -58.07327
 151.95124	 -57.72358
 152.00239	 -57.37352
 152.05191	 -57.02310
 152.09979	 -56.67232
 152.14604	 -56.32120
 152.19065	 -55.96975
 152.23363	 -55.61799
 152.27496	 -55.26591
 152.31466	 -54.91353
 152.35270	 -54.56087
 152.38911	 -54.20794
 152.42387	 -53.85474
 152.45697	 -53.50129
 152.48843	 -53.14760
 152.51822	 -52.79369
 152.54636	 -52.43956
 152.57284	 -52.08523
 152.59765	 -51.73071
 152.62079	 -51.37601
 152.64226	 -51.02115
 152.66204	 -50.66614
 152.68015	 -50.31098
 152.69657	 -49.95569
 152.71129	 -49.60029
 152.72432	 -49.24478
 152.73564	 -48.88918
 152.74525	 -48.53350
 152.75315	 -48.17775
 152.75933	 -47.82194
 152.76379	 -47.46608
 152.76651	 -47.11019
 152.76750	 -46.75427
 152.76674	 -46.39833
 152.76423	 -46.04239
 152.75998	 -45.68646
 152.75396	 -45.33054
 152.74619	 -44.97464
 152.73665	 -44.61878
 152.72533	 -44.26297
 152.71225	 -43.90720
 152.69738	 -43.55150
 152.68074	 -43.19588
 152.66232	 -42.84033
 152.64211	 -42.48487
 152.62012	 -42.12951
 152.59635	 -41.77426
 152.57079	 -41.41913
 152.54344	 -41.06412
 152.51431	 -40.70925
 152.48340	 -40.35452
 152.45071	 -39.99995
 152.41624	 -39.64554
 152.38000	 -39.29130
 152.34198	 -38.93725
 152.30219	 -38.58338
 152.26064	 -38.22973
 152.21732	 -37.87629
 152.17224	 -37.52307
 152.12541	 -37.17009
 152.07683	 -36.81736
 152.02650	 -36.46489
 151.97444	 -36.11269
 151.92063	 -35.76077
 151.86508	 -35.40915
 151.80781	 -35.05783
 151.74881	 -34.70684
 151.68809	 -34.35619
 151.62565	 -34.00588
 151.56149	 -33.65593
 151.49561	 -33.30635
 151.42803	 -32.95716
 151.35874	 -32.60838
 151.28774	 -32.26000
 151.21504	 -31.91206
 151.14064	 -31.56456
 151.06454	 -31.21751
 150.98674	 -30.87094
 150.90724	 -30.52484
 150.82604	 -30.17925
 150.74315	 -29.83416
 150.65856	 -29.48960
 150.57228	 -29.14558
 150.48430	 -28.80210
 150.39462	 -28.45919
 150.30325	 -28.11686
 150.21019	 -27.77511
 150.11543	 -27.43397
 150.01898	 -27.09344
 149.92083	 -26.75353
 149.82099	 -26.41426
 149.71946	 -26.07564
 149.61623	 -25.73768
 149.51131	 -25.40039
 149.40471	 -25.06378
 149.29641	 -24.72786
 149.18643	 -24.39264
 149.07477	 -24.05813
 148.96142	 -23.72434
 148.84639	 -23.39128
 148.72969	 -23.05896
 148.61132	 -22.72738
 148.49128	 -22.39656
 148.36958	 -22.06650
 148.24622	 -21.73722
 148.12121	 -21.40871
 147.99456	 -21.08100
 147.86627	 -20.75408
 147.73634	 -20.42796
 147.60480	 -20.10266
 147.47163	 -19.77817
 147.33686	 -19.45452
 147.20049	 -19.13170
 147.06253	 -18.80972
 146.92299	 -18.48860
 146.78187	 -18.16834
 146.63919	 -17.84895
 146.49495	 -17.53044
 146.34917	 -17.21282
 146.20185	 -16.89610
 146.05301	 -16.58028
 145.90265	 -16.26537
 145.75078	 -15.95139
 145.59742	 -15.63835
 145.44257	 -15.32625
 145.28624	 -15.01511
 145.12844	 -14.70493
 144.96917	 -14.39573
 144.80846	 -14.08752
 144.64630	 -13.78030
 144.48271	 -13.47410
 144.31769	 -13.16891
 144.15126	 -12.86476
 143.98341	 -12.56165
 143.81415	 -12.25960
 143.64350	 -11.95861
 143.47146	 -11.65870
 143.29804	 -11.35988
 143.12323	 -11.06216
 142.94706	 -10.76554
 142.76952	 -10.47006
 142.59063	 -10.17570
 142.41038	 -9.88249
 142.22878	 -9.59043
 142.04584	 -9.29954
 141.86156	 -9.00982
 141.67595	 -8.72129
 141.48901	 -8.43395
 141.30076	 -8.14781
 141.11119	 -7.86288
 140.92031	 -7.57917
 140.72812	 -7.29669
 140.53464	 -7.01544
 140.33987	 -6.73543
 140.14381	 -6.45667
 139.94648	 -6.17916
 139.74787	 -5.90291
 139.54800	 -5.62792
 139.34687	 -5.35420
 139.14450	 -5.08175
 138.94089	 -4.81058
 138.73605	 -4.54069
 138.52999	 -4.27209
 138.32271	 -4.00477
 138.11424	 -3.73874
 137.90458	 -3.47401
 137.69373	 -3.21058
 137.48172	 -2.94844
 137.26855	 -2.68761
 137.05424	 -2.42809
 136.83879	 -2.16988
 136.62222	 -1.91298
 136.40454	 -1.65739
 136.18576	 -1.40313
 135.96590	 -1.15019
 135.74496	 -0.89858
 135.52296	 -0.64830
 135.29991	 -0.39935
 135.07583	 -0.15175
 134.85073	  0.09452
 134.62461	  0.33943
 134.39749	  0.58298
 134.16938	  0.82518
 133.94030	  1.06601
 133.71026	  1.30548
 133.47926	  1.54356
 133.24732	  1.78026
 133.01444	  2.01558
 132.78065	  2.24950
 132.54595	  2.48202
 132.31035	  2.71313
 132.07386	  2.94283
 131.83649	  3.17111
 131.59825	  3.39796
 131.35914	  3.62338
 131.11919	  3.84736
 130.87840	  4.06989
 130.63677	  4.29098
 130.39431	  4.51061
 130.15104	  4.72877
 129.90696	  4.94547
 129.66208	  5.16069
 129.41641	  5.37444
 129.16995	  5.58670
 128.92272	  5.79748
 128.67472	  6.00677
 128.42596	  6.21456
 128.17644	  6.42085
 127.92618	  6.62565
 127.67519	  6.82894
 127.42346	  7.03073
 127.17102	  7.23101
 126.91786	  7.42978
 126.66400	  7.62705
 126.40944	  7.82281
 126.15419	  8.01705
 125.89827	  8.20979
 125.64168	  8.40102
 125.38443	  8.59074
 125.12653	  8.77896
 124.86799	  8.96567
 124.60881	  9.15087
 124.34902	  9.33457
 124.08862	  9.51677
 123.82762	  9.69748
 123.56602	  9.87668
 123.30385	 10.05439
 123.04112	 10.23060
 122.77782	 10.40532
 122.51398	 10.57855
 122.24961	 10.75029
 121.98471	 10.92054
 121.71930	 11.08931
 121.45339	 11.25659
 121.18700	 11.42238
 120.92012	 11.58669
 120.65278	 11.74952
 120.38499	 11.91087
 120.11675	 12.07073
 119.84808	 12.22911
 119.57898	 12.38601
 119.30948	 12.54142
 119.03958	 12.69535
 118.76929	 12.84779
 118.49862	 12.99875
 118.22759	 13.14822
 117.95620	 13.29620
 117.68446	 13.44269
 117.41238	 13.58769
 117.13997	 13.73120
 116.86725	 13.87321
 116.59422	 14.01372
 116.32088	 14.15273
 116.04725	 14.29025
 115.77334	 14.42626
 115.49916	 14.56077
 115.22471	 14.69377
 114.94999	 14.82527
 114.67503	 14.95526
 114.39982	 15.08374
 114.12438	 15.21071
 113.84870	 15.33618
 113.57280	 15.46013
 113.29669	 15.58258
 113.02036	 15.70352
 112.74384	 15.82296
 112.46712	 15.94089
 112.19021	 16.05733
 111.91311	 16.17226
 111.63584	 16.28569
 111.35841	 16.39763
 111.08081	 16.50808
 110.80306	 16.61705
 110.52516	 16.72453
 110.24712	 16.83053
 109.96894	 16.93505
 109.69064	 17.03811
 109.41223	 17.13970
 109.13370	 17.23983
 108.85507	 17.33850
 108.57635	 17.43572
 108.29754	 17.53149
 108.01865	 17.62583
 107.73969	 17.71873
 107.46068	 17.81019
 107.18160	 17.90023
 106.90249	 17.98885
 106.62334	 18.07605
 106.34416	 18.16183
 106.06497	 18.24620
 105.78576	 18.32917
 105.50656	 18.41074
 105.22737	 18.49091
 104.94819	 18.56968
 104.66904	 18.64706
 104.38992	 18.72305
 104.11085	 18.79766
 103.83183	 18.87088
 103.55287	 18.94272
 103.27398	 19.01318
 102.99517	 19.08226
 102.71644	 19.14996
 102.43780	 19.21629
 102.15927	 19.28125
 101.88085	 19.34484
 101.60254	 19.40705
 101.32435	 19.46790
 101.04630	 19.52738
 100.76838	 19.58549
 100.49061	 19.64224
 100.21299	 19.69762
 99.93552	 19.75165
 99.65822	 19.80431
 99.38109	 19.85561
 99.10413	 19.90556
 98.82736	 19.95415
 98.55077	 20.00139
 98.27437	 20.04728
 97.99817	 20.09182
 97.72217	 20.13502
 97.44637	 20.17688
 97.17079	 20.21740
 96.89543	 20.25658
 96.62028	 20.29443
 96.34537	 20.33096
 96.07068	 20.36616
 95.79622	 20.40005
 95.52201	 20.43262
 95.24804	 20.46388
 94.97432	 20.49384
 94.70085	 20.52251
 94.42764	 20.54988
 94.15470	 20.57596
 93.88202	 20.60077
 93.60961	 20.62430
 93.33749	 20.64655
 93.06564	 20.66755
 92.79409	 20.68729
 92.52282	 20.70577
 92.25186	 20.72301
 91.98120	 20.73902
 91.71084	 20.75378
 91.44081	 20.76732
 91.17109	 20.77963
 90.90171	 20.79073
 90.63265	 20.80061
 90.36393	 20.80929
 90.09556	 20.81676
 89.82754	 20.82304
 89.55988	 20.82812
 89.29258	 20.83201
 89.02564	 20.83472
 88.75909	 20.83625
 88.49291	 20.83660
 88.22712	 20.83578
 87.96172	 20.83379
 87.69672	 20.83063
 87.43213	 20.82630
 87.16794	 20.82082
 86.90417	 20.81418
 86.64082	 20.80638
 86.37790	 20.79743
 86.11541	 20.78734
 85.85336	 20.77609
 85.59174	 20.76370
 85.33058	 20.75017
 85.06986	 20.73550
 84.80960	 20.71969
 84.54979	 20.70275
 84.29045	 20.68467
 84.03157	 20.66547
 83.77317	 20.64514
 83.51524	 20.62370
 83.25778	 20.60113
 83.00080	 20.57744
 82.74430	 20.55265
 82.48829	 20.52675
 82.23277	 20.49974
 81.97774	 20.47164
 81.72320	 20.44244
 81.46915	 20.41215
 81.21561	 20.38078
 80.96256	 20.34833
 80.71002	 20.31480
 80.45798	 20.28020
 80.20645	 20.24454
 79.95543	 20.20782
 79.70492	 20.17005
 79.45492	 20.13123
 79.20545	 20.09137
 78.95650	 20.05048
 78.70807	 20.00855
 78.46016	 19.96560
 78.21279	 19.92164
 77.96595	 19.87666
 77.71964	 19.83068
 77.47388	 19.78370
 77.22865	 19.73572
 76.98398	 19.68676
 76.73985	 19.63680
 76.49628	 19.58588
 76.25327	 19.53397
 76.01081	 19.48110
 75.76893	 19.42726
 75.52761	 19.37247
 75.28686	 19.31672
 75.04669	 19.26001
 74.80711	 19.20236
 74.56810	 19.14377
 74.32969	 19.08424
 74.09187	 19.02378
 73.85464	 18.96238
 73.61802	 18.90005
 73.38200	 18.83680
 73.14659	 18.77263
 72.91179	 18.70754
 72.67760	 18.64153
 72.44403	 18.57461
 72.21108	 18.50679
 71.97876	 18.43805
 71.74706	 18.36842
 71.51600	 18.29788
 71.28556	 18.22644
 71.05576	 18.15412
 70.82660	 18.08090
 70.59808	 18.00679
 70.37019	 17.93180
 70.14295	 17.85593
 69.91636	 17.77918
 69.69041	 17.70155
 69.46511	 17.62306
 69.24046	 17.54370
 69.01646	 17.46347
 68.79311	 17.38239
 68.57042	 17.30046
 68.34837	 17.21767
 68.12699	 17.13404
 67.90626	 17.04957
 67.68619	 16.96427
 67.46677	 16.87813
 67.24802	 16.79117
 67.02992	 16.70338
 66.81249	 16.61478
 66.59571	 16.52537
 66.37960	 16.43515
 66.16416	 16.34413
 65.94938	 16.25232
 65.73527	 16.15972
 65.52183	 16.06633
 65.30906	 15.97216
 65.09696	 15.87722
 64.88554	 15.78150
 64.67479	 15.68503
 64.46472	 15.58779
 64.25533	 15.48979
 64.04662	 15.39105
 63.83859	 15.29156
 63.63125	 15.19133
 63.42460	 15.09036
 63.21864	 14.98866
 63.01338	 14.88623
 62.80881	 14.78308
 62.60494	 14.67920
 62.40177	 14.57461
 62.19930	 14.46930
 61.99754	 14.36329
 61.79649	 14.25656
 61.59615	 14.14914
 61.39653	 14.04101
 61.19762	 13.93218
 60.99942	 13.82267
 60.80195	 13.71246
 60.60520	 13.60156
 60.40918	 13.48998
 60.21388	 13.37771
 60.01931	 13.26476
 59.82546	 13.15114
 59.63235	 13.03684
 59.43997	 12.92187
 59.24832	 12.80624
 59.05741	 12.68993
 58.86723	 12.57297
 58.67779	 12.45535
 58.48908	 12.33707
 58.30111	 12.21813
 58.11388	 12.09855
 57.92738	 11.97832
 57.74162	 11.85745
 57.55660	 11.73595
 57.37231	 11.61380
 57.18877	 11.49103
 57.00596	 11.36763
 56.82388	 11.24361
 56.64255	 11.11897
 56.46195	 10.99371
 56.28209	 10.86785
 56.10297	 10.74138
 55.92459	 10.61431
 55.74694	 10.48664
 55.57003	 10.35838
 55.39387	 10.22954
 55.21844	 10.10011
 55.04374	  9.97010
 54.86979	  9.83952
 54.69658	  9.70837
 54.52412	  9.57665
 54.35239	  9.44437
 54.18141	  9.31154
 54.01117	  9.17815
 53.84168	  9.04422
 53.67293	  8.90974
 53.50494	  8.77472
 53.33769	  8.63916
 53.17119	  8.50307
 53.00545	  8.36645
 52.84046	  8.22931
 52.67622	  8.09164
 52.51274	  7.95346
 52.35003	  7.81476
 52.18807	  7.67554
 52.02687	  7.53582
 51.86644	  7.39559
 51.70677	  7.25486
 51.54786	  7.11362
 51.38973	  6.97189
 51.23236	  6.82966
 51.07576	  6.68694
 50.91993	  6.54373
 50.76488	  6.40003
 50.61059	  6.25585
 50.45708	  6.11118
 50.30435	  5.96604
 50.15239	  5.82041
 50.00120	  5.67432
 49.85079	  5.52775
 49.70115	  5.38071
 49.55229	  5.23321
 49.40421	  5.08524
 49.25690	  4.93681
 49.11037	  4.78792
 48.96461	  4.63858
 48.81962	  4.48879
 48.67541	  4.33855
 48.53198	  4.18787
 48.38931	  4.03674
 48.24742	  3.88517
 48.10630	  3.73317
 47.96596	  3.58074
 47.82638	  3.42788
 47.68757	  3.27459
 47.54954	  3.12089
 47.41227	  2.96676
 47.27578	  2.81223
 47.14005	  2.65728
 47.00509	  2.50193
 46.87090	  2.34618
 46.73747	  2.19003
 46.60482	  2.03348
 46.47293	  1.87654
 46.34182	  1.71922
 46.21147	  1.56152
 46.08189	  1.40343
 45.95308	  1.24497
 45.82504	  1.08613
 45.69777	  0.92693
 45.57127	  0.76736
 45.44554	  0.60743
 45.32059	  0.44714
 45.19641	  0.28649
 45.07300	  0.12550
 44.95037	 -0.03585
 44.82852	 -0.19755
 44.70744	 -0.35958
 44.58715	 -0.52196
 44.46763	 -0.68468
 44.34889	 -0.84774
 44.23093	 -1.01112
 44.11376	 -1.17484
 43.99737	 -1.33889
 43.88176	 -1.50326
 43.76693	 -1.66795
 43.65289	 -1.83297
 43.53964	 -1.99831
 43.42717	 -2.16396
 43.31549	 -2.32992
 43.20459	 -2.49620
 43.09448	 -2.66279
 42.98515	 -2.82969
 42.87661	 -2.99689
 42.76886	 -3.16440
 42.66189	 -3.33221
 42.55570	 -3.50031
 42.45030	 -3.66872
 42.34568	 -3.83741
 42.24185	 -4.00640
 42.13879	 -4.17567
 42.03652	 -4.34523
 41.93502	 -4.51507
 41.83431	 -4.68520
 41.73437	 -4.85560
 41.63521	 -5.02627
 41.53683	 -5.19722
 41.43922	 -5.36843
 41.34239	 -5.53991
 41.24633	 -5.71165
 41.15105	 -5.88365
 41.05654	 -6.05590
 40.96279	 -6.22841
 40.86982	 -6.40116
 40.77762	 -6.57416
 40.68619	 -6.74741
 40.59553	 -6.92089
 40.50564	 -7.09461
 40.41652	 -7.26856
 40.32817	 -7.44274
 40.24059	 -7.61715
 40.15377	 -7.79178
 40.06773	 -7.96663
 39.98246	 -8.14170
 39.89796	 -8.31699
 39.81422	 -8.49248
 39.73126	 -8.66818
 39.64907	 -8.84409
 39.56765	 -9.02021
 39.48701	 -9.19652
 39.40714	 -9.37303
 39.32804	 -9.54974
 39.24971	 -9.72664
 39.17216	 -9.90373
 39.09539	 -10.08101
 39.01939	 -10.25848
 38.94416	 -10.43613
 38.86971	 -10.61396
 38.79604	 -10.79197
 38.72315	 -10.97017
 38.65103	 -11.14853
 38.57969	 -11.32707
 38.50913	 -11.50578
 38.43934	 -11.68466
 38.37033	 -11.86371
 38.30210	 -12.04293
 38.23464	 -12.22231
 38.16795	 -12.40185
 38.10205	 -12.58155
 38.03691	 -12.76141
 37.97255	 -12.94142
 37.90896	 -13.12159
 37.84615	 -13.30191
 37.78410	 -13.48238
 37.72283	 -13.66299
 37.66232	 -13.84375
 37.60258	 -14.02466
 37.54361	 -14.20570
 37.48540	 -14.38688
 37.42796	 -14.56819
 37.37128	 -14.74964
 37.31537	 -14.93122
 37.26021	 -15.11292
 37.20582	 -15.29475
 37.15218	 -15.47670
 37.09931	 -15.65877
 37.04719	 -15.84096
 36.99583	 -16.02326
 36.94523	 -16.20567
 36.89538	 -16.38818
 36.84629	 -16.57080
 36.79795	 -16.75353
 36.75037	 -16.93635
 36.70354	 -17.11927
 36.65746	 -17.30229
 36.61214	 -17.48540
 36.56758	 -17.66859
 36.52377	 -17.85187
 36.48071	 -18.03523
 36.43840	 -18.21868
 36.39685	 -18.40220
 36.35606	 -18.58580
 36.31602	 -18.76947
 36.27674	 -18.95322
 36.23821	 -19.13703
 36.20044	 -19.32091
 36.16342	 -19.50485
 36.12716	 -19.68886
 36.09166	 -19.87292
 36.05691	 -20.05705
 36.02292	 -20.24123
 35.98969	 -20.42547
 35.95721	 -20.60975
 35.92550	 -20.79409
 35.89453	 -20.97848
 35.86433	 -21.16292
 35.83488	 -21.34740
 35.80619	 -21.53193
 35.77826	 -21.71650
 35.75108	 -21.90111
 35.72465	 -22.08576
 35.69898	 -22.27045
 35.67406	 -22.45517
 35.64989	 -22.63993
 35.62647	 -22.82471
 35.60381	 -23.00953
 35.58189	 -23.19438
 35.56072	 -23.37925
 35.54030	 -23.56415
 35.52062	 -23.74907
 35.50169	 -23.93401
 35.48350	 -24.11897
 35.46605	 -24.30394
 35.44934	 -24.48893
 35.43338	 -24.67393
 35.41815	 -24.85894
 35.40366	 -25.04396
 35.38990	 -25.22898
 35.37688	 -25.41400
 35.36459	 -25.59903
 35.35304	 -25.78405
 35.34222	 -25.96906
 35.33213	 -26.15407
 35.32278	 -26.33906
 35.31415	 -26.52405
 35.30626	 -26.70902
 35.29909	 -26.89397
 35.29265	 -27.07890
 35.28695	 -27.26381
 35.28197	 -27.44869
 35.27772	 -27.63354
 35.27420	 -27.81837
 35.27141	 -28.00317
 35.26934	 -28.18792
 35.26801	 -28.37265
 35.26740	 -28.55733
 35.26753	 -28.74198
 35.26838	 -28.92658
 35.26996	 -29.11113
 35.27227	 -29.29564
 35.27531	 -29.48010
 35.27908	 -29.66451
 35.28358	 -29.84887
 35.28880	 -30.03317
 35.29476	 -30.21742
 35.30144	 -30.40161
 35.30886	 -30.58573
 35.31700	 -30.76980
 35.32587	 -30.95381
 35.33547	 -31.13775
 35.34579	 -31.32163
 35.35685	 -31.50544
 35.36862	 -31.68918
 35.38113	 -31.87285
 35.39435	 -32.05645
 35.40831	 -32.23998
 35.42298	 -32.42343
 35.43838	 -32.60681
 35.45449	 -32.79010
 35.47133	 -32.97332
 35.48888	 -33.15646
 35.50715	 -33.33951
 35.52614	 -33.52248
 35.54584	 -33.70536
 35.56626	 -33.88816
 35.58739	 -34.07086
 35.60922	 -34.25347
 35.63177	 -34.43599
 35.65503	 -34.61841
 35.67899	 -34.80073
 35.70366	 -34.98296
 35.72904	 -35.16508
 35.75512	 -35.34709
 35.78190	 -35.52900
 35.80939	 -35.71080
 35.83758	 -35.89249
 35.86646	 -36.07407
 35.89605	 -36.25552
 35.92634	 -36.43686
 35.95733	 -36.61809
 35.98901	 -36.79918
 36.02140	 -36.98016
 36.05448	 -37.16100
 36.08825	 -37.34172
 36.12273	 -37.52230
 36.15790	 -37.70275
 36.19377	 -37.88307
 36.23034	 -38.06324
 36.26760	 -38.24328
 36.30556	 -38.42317
 36.34422	 -38.60292
 36.38357	 -38.78253
 36.42363	 -38.96198
 36.46437	 -39.14129
 36.50582	 -39.32045
 36.54796	 -39.49945
 36.59079	 -39.67830
 36.63433	 -39.85699
 36.67856	 -40.03552
 36.72348	 -40.21390
 36.76910	 -40.39211
 36.81542	 -40.57016
 36.86243	 -40.74805
 36.91013	 -40.92578
 36.95853	 -41.10333
 37.00762	 -41.28072
 37.05740	 -41.45794
 37.10787	 -41.63499
 37.15903	 -41.81187
 37.21088	 -41.98858
 37.26342	 -42.16511
 37.31664	 -42.34147
 37.37055	 -42.51764
 37.42515	 -42.69364
 37.48042	 -42.86946
 37.53638	 -43.04510
 37.59302	 -43.22055
 37.65034	 -43.39582
 37.70833	 -43.57090
 37.76700	 -43.74580
 37.82635	 -43.92050
 37.88637	 -44.09501
 37.94706	 -44.26933
 38.00842	 -44.44344
 38.07045	 -44.61737
 38.13315	 -44.79109
 38.19652	 -44.96461
 38.26056	 -45.13792
 38.32526	 -45.31103
 38.39063	 -45.48394
 38.45667	 -45.65663
 38.52336	 -45.82910
 38.59073	 -46.00137
 38.65875	 -46.17341
 38.72743	 -46.34524
 38.79678	 -46.51684
 38.86679	 -46.68823
 38.93746	 -46.85938
 39.00879	 -47.03031
 39.08078	 -47.20101
 39.15344	 -47.37148
 39.22675	 -47.54172
 39.30072	 -47.71172
 39.37535	 -47.88148
 39.45065	 -48.05100
 39.52660	 -48.22028
 39.60321	 -48.38932
 39.68048	 -48.55812
 39.75841	 -48.72667
 39.83700	 -48.89497
 39.91624	 -49.06303
 39.99615	 -49.23083
 40.07671	 -49.39838
 40.15793	 -49.56568
 40.23981	 -49.73272
 40.32234	 -49.89951
 40.40553	 -50.06604
 40.48937	 -50.23231
 40.57387	 -50.39833
 40.65901	 -50.56408
 40.74482	 -50.72957
 40.83127	 -50.89480
 40.91837	 -51.05976
 41.00612	 -51.22445
 41.09452	 -51.38888
 41.18356	 -51.55304
 41.27325	 -51.71693
 41.36358	 -51.88055
 41.45456	 -52.04389
 41.54618	 -52.20696
 41.63843	 -52.36976
 41.73133	 -52.53228
 41.82486	 -52.69452
 41.91903	 -52.85647
 42.01383	 -53.01815
 42.10927	 -53.17954
 42.20533	 -53.34065
 42.30203	 -53.50146
 42.39936	 -53.66199
 42.49732	 -53.82223
 42.59590	 -53.98217
 42.69511	 -54.14182
 42.79495	 -54.30117
 42.89541	 -54.46022
 42.99649	 -54.61896
 43.09820	 -54.77741
 43.20053	 -54.93554
 43.30349	 -55.09337
 43.40706	 -55.25089
 43.51126	 -55.40810
 43.61607	 -55.56499
 43.72151	 -55.72157
 43.82757	 -55.87783
 43.93424	 -56.03376
 44.04154	 -56.18938
 44.14945	 -56.34467
 44.25799	 -56.49964
 44.36714	 -56.65427
 44.47691	 -56.80858
 44.58730	 -56.96256
 44.69831	 -57.11620
 44.80993	 -57.26951
 44.92217	 -57.42248
 45.03503	 -57.57512
 45.14851	 -57.72742
 45.26260	 -57.87937
 45.37730	 -58.03099
 45.49262	 -58.18226
 45.60856	 -58.33319
 45.72511	 -58.48377
 45.84227	 -58.63401
 45.96004	 -58.78390
 46.07842	 -58.93344
 46.19742	 -59.08263
 46.31702	 -59.23147
 46.43722	 -59.37996
 46.55804	 -59.52809
 46.67946	 -59.67587
 46.80148	 -59.82329
 46.92410	 -59.97036
 47.04733	 -60.11707
 47.17115	 -60.26342
 47.29557	 -60.40940
 47.42059	 -60.55503
 47.54620	 -60.70029
 47.67241	 -60.84518
 47.79920	 -60.98971
 47.92659	 -61.13387
 48.05457	 -61.27765
 48.18314	 -61.42107
 48.31229	 -61.56411
 48.44203	 -61.70677
 48.57235	 -61.84906
 48.70325	 -61.99097
 48.83474	 -62.13249
 48.96681	 -62.27363
 49.09946	 -62.41439
 49.23269	 -62.55476
 49.36649	 -62.69474
 49.50088	 -62.83432
 49.63584	 -62.97351
 49.77137	 -63.11231
 49.90749	 -63.25070
 50.04417	 -63.38870
 50.18144	 -63.52629
 50.31927	 -63.66348
 50.45769	 -63.80026
 50.59667	 -63.93664
 50.73623	 -64.07260
 50.87636	 -64.20816
 51.01706	 -64.34329
 51.15833	 -64.47802
 51.30018	 -64.61232
 51.44260	 -64.74621
 51.58558	 -64.87967
 51.72914	 -65.01272
 51.87327	 -65.14534
 52.01796	 -65.27754
 52.16323	 -65.40930
 52.30906	 -65.54065
 52.45546	 -65.67156
 52.60242	 -65.80204
 52.74995	 -65.93210
 52.89805	 -66.06172
 53.04671	 -66.19090
 53.19593	 -66.31965
 53.34571	 -66.44797
 53.49605	 -66.57585
 53.64695	 -66.70329
 53.79840	 -66.83029
 53.95041	 -66.95685
 54.10298	 -67.08297
 54.25610	 -67.20865
 54.40977	 -67.33388
 54.56399	 -67.45866
 54.71876	 -67.58300
 54.87408	 -67.70690
 55.02994	 -67.83034
 55.18635	 -67.95333
 55.34329	 -68.07587
 55.50078	 -68.19796
 55.65881	 -68.31958
 55.81738	 -68.44075
 55.97648	 -68.56147
 56.13612	 -68.68172
 56.29629	 -68.80150
 56.45700	 -68.92083
 56.61823	 -69.03968
 56.78000	 -69.15807
 56.94230	 -69.27598
 57.10512	 -69.39342
 57.26847	 -69.51039
 57.43235	 -69.62687
 57.59675	 -69.74288
 57.76168	 -69.85841
 57.92713	 -69.97345
 58.09311	 -70.08801
 58.25960	 -70.20208
 58.42662	 -70.31565
 58.59417	 -70.42874
 58.76223	 -70.54133
 58.93081	 -70.65342
 59.09991	 -70.76502
 59.26953	 -70.87611
 59.43967	 -70.98671
 59.61033	 -71.09680
 59.78151	 -71.20638
 59.95320	 -71.31546
 60.12541	 -71.42403
 60.29814	 -71.53209
 60.47138	 -71.63963
 60.64514	 -71.74667
 60.81940	 -71.85319
 60.99419	 -71.95920
 61.16948	 -72.06469
 61.34528	 -72.16966
 61.52160	 -72.27411
 61.69842	 -72.37804
 61.87575	 -72.48145
 62.05359	 -72.58434
 62.23193	 -72.68671
 62.41077	 -72.78855
 62.59011	 -72.88987
 62.76996	 -72.99066
 62.95030	 -73.09092
 63.13114	 -73.19066
 63.31248	 -73.28986
 63.49431	 -73.38854
 63.67663	 -73.48668
 63.85944	 -73.58429
 64.04274	 -73.68136
 64.22653	 -73.77789
 64.41080	 -73.87389
 64.59556	 -73.96934
 64.78079	 -74.06426
 64.96651	 -74.15863
 65.15271	 -74.25246
 65.33938	 -74.34574
 65.52653	 -74.43847
 65.71415	 -74.53064
 65.90224	 -74.62227
 66.09081	 -74.71334
 66.27984	 -74.80385
 66.46935	 -74.89381
 66.65932	 -74.98320
 66.84976	 -75.07202
 67.04066	 -75.16029
 67.23203	 -75.24798
 67.42386	 -75.33510
 67.61616	 -75.42165
 67.80891	 -75.50762
 68.00213	 -75.59302
 68.19581	 -75.67784
 68.38994	 -75.76207
 68.58454	 -75.84573
 68.77959	 -75.92879
 68.97510	 -76.01127
 69.17106	 -76.09316
 69.36749	 -76.17446
 69.56436	 -76.25517
 69.76169	 -76.33528
 69.95947	 -76.41480
 70.15771	 -76.49372
 70.35640	 -76.57204
 70.55553	 -76.64976
 70.75512	 -76.72688
 70.95515	 -76.80339
 71.15563	 -76.87931
 71.35656	 -76.95461
 71.55793	 -77.02931
 71.75975	 -77.10340
 71.96201	 -77.17689
 72.16470	 -77.24976
 72.36784	 -77.32202
 72.57141	 -77.39367
 72.77542	 -77.46471
 72.97986	 -77.53514
 73.18474	 -77.60494
 73.39004	 -77.67414
 73.59577	 -77.74271
 73.80193	 -77.81067
 74.00852	 -77.87800
 74.21552	 -77.94472
 74.42295	 -78.01081
 74.63080	 -78.07627
 74.83906	 -78.14111
 75.04774	 -78.20533
 75.25683	 -78.26891
 75.46633	 -78.33186
 75.67624	 -78.39418
 75.88655	 -78.45586
 76.09728	 -78.51691
 76.30840	 -78.57732
 76.51993	 -78.63708
 76.73186	 -78.69621
 76.94419	 -78.75469
 77.15692	 -78.81251
 77.37004	 -78.86969
 77.58355	 -78.92622
 77.79746	 -78.98209
 78.01176	 -79.03731
 78.22645	 -79.09186
 78.44153	 -79.14575
 78.65700	 -79.19898
 78.87285	 -79.25154
 79.08910	 -79.30343
 79.30572	 -79.35466
 79.52273	 -79.40520
 79.74012	 -79.45507
 79.95790	 -79.50427
 80.17605	 -79.55278
 80.39459	 -79.60062
 80.61350	 -79.64777
 80.83279	 -79.69423
 81.05246	 -79.74001
 81.27251	 -79.78510
 81.49293	 -79.82950
 81.71372	 -79.87321
 81.93488	 -79.91622
 82.15642	 -79.95855
 82.37832	 -80.00017
 82.60059	 -80.04110
 82.82323	 -80.08134
 83.04623	 -80.12087
 83.26960	 -80.15971
 83.49332	 -80.19785
 83.71741	 -80.23528
 83.94185	 -80.27201
 84.16665	 -80.30804
 84.39181	 -80.34336
 84.61731	 -80.37798
 84.84316	 -80.41189
 85.06936	 -80.44510
 85.29591	 -80.47759
 85.52280	 -80.50938
 85.75002	 -80.54045
 85.97759	 -80.57081
 86.20549	 -80.60046
 86.43373	 -80.62939
 86.66229	 -80.65760
 86.89119	 -80.68509
 87.12041	 -80.71186
 87.34995	 -80.73791
 87.57982	 -80.76323
 87.81001	 -80.78783
 88.04051	 -80.81169
 88.27133	 -80.83482
 88.50246	 -80.85722
 88.73391	 -80.87889
 88.96566	 -80.89981
 89.19772	 -80.92000
 89.43009	 -80.93944
 89.66276	 -80.95813
 89.89574	 -80.97607
 90.12901	 -80.99327
 90.36259	 -81.00971
 90.59646	 -81.02539
 90.83062	 -81.04032
 91.06509	 -81.05448
 91.29984	 -81.06789
 91.53488	 -81.08052
 91.77022	 -81.09239
 92.00584	 -81.10349
 92.24175	 -81.11382
 92.47795	 -81.12337
 92.71443	 -81.13215
 92.95120	 -81.14015
 93.18824	 -81.14737
 93.42557	 -81.15381
 93.66317	 -81.15947
 93.90105	 -81.16434
 94.13921	 -81.16843
 94.37764	 -81.17173
 94.61634	 -81.17424
 94.85531	 -81.17597
 95.09455	 -81.17690
 95.33406	 -81.17704
 95.57383	 -81.17640
 95.81386	 -81.17495
 96.05415	 -81.17272
 96.29470	 -81.16969
 96.53550	 -81.16586
 96.77656	 -81.16124
 97.01787	 -81.15582
 97.25942	 -81.14959
 97.50122	 -81.14257
 97.74327	 -81.13475
 97.98555	 -81.12613
 98.22807	 -81.11670
 98.47082	 -81.10647
 98.71381	 -81.09543
 98.95702	 -81.08358
 99.20046	 -81.07092
 99.44412	 -81.05745
 99.68801	 -81.04317
 99.93211	 -81.02807
 100.17642	 -81.01216
 100.42095	 -80.99543
 100.66569	 -80.97787
 100.91063	 -80.95950
 101.15578	 -80.94029
 101.40113	 -80.92026
 101.64667	 -80.89940
 101.89241	 -80.87771
 102.13835	 -80.85517
 102.38448	 -80.83180
 102.63079	 -80.80759
 102.87729	 -80.78254
 103.12398	 -80.75664
 103.37085	 -80.72989
 103.61790	 -80.70228
 103.86512	 -80.67383
 104.11253	 -80.64452
 104.36010	 -80.61434
 104.60785	 -80.58331
 104.85577	 -80.55141
 105.10385	 -80.51865
 105.35211	 -80.48502
 105.60052	 -80.45051
 105.84910	 -80.41514
 106.09784	 -80.37889
 106.34674	 -80.34177
 106.59579	 -80.30377
 106.84500	 -80.26489
 107.09436	 -80.22513
 107.34388	 -80.18449
 107.59354	 -80.14297
 107.84334	 -80.10056
 108.09329	 -80.05727
 108.34338	 -80.01310
 108.59361	 -79.96804
 108.84398	 -79.92209
 109.09448	 -79.87526
 109.34510	 -79.82753
 109.59586	 -79.77892
 109.84674	 -79.72942
 110.09775	 -79.67903
 110.34887	 -79.62775
 110.60011	 -79.57557
 110.85146	 -79.52251
 111.10292	 -79.46854
 111.35448	 -79.41369
 111.60615	 -79.35794
 111.85791	 -79.30129
 112.10977	 -79.24374
 112.36173	 -79.18529
 112.61377	 -79.12594
 112.86589	 -79.06569
 113.11810	 -79.00453
 113.37038	 -78.94246
 113.62274	 -78.87949
 113.87517	 -78.81560
 114.12766	 -78.75080
 114.38022	 -78.68509
 114.63284	 -78.61845
 114.88551	 -78.55090
 115.13824	 -78.48242
 115.39101	 -78.41302
 115.64384	 -78.34269
 115.89671	 -78.27143
 116.14961	 -78.19924
 116.40256	 -78.12610
 116.65554	 -78.05203
 116.90855	 -77.97702
 117.16159	 -77.90107
 117.41465	 -77.82417
 117.66774	 -77.74632
 117.92085	 -77.66752
 118.17397	 -77.58776
 118.42711	 -77.50705
 118.68026	 -77.42538
 118.93342	 -77.34276
 119.18659	 -77.25917
 119.43976	 -77.17461
 119.69294	 -77.08910
 119.94611	 -77.00261
 120.19928	 -76.91516
 120.45244	 -76.82674
 120.70559	 -76.73735
 120.95874	 -76.64699
 121.21186	 -76.55565
 121.46497	 -76.46335
 121.71806	 -76.37007
 121.97112	 -76.27581
 122.22416	 -76.18059
 122.47716	 -76.08438
 122.73013	 -75.98721
 122.98307	 -75.88905
 123.23596	 -75.78993
 123.48881	 -75.68982
 123.74161	 -75.58874
 123.99436	 -75.48668
 124.24705	 -75.38364
 124.49968	 -75.27962
 124.75225	 -75.17463
 125.00475	 -75.06866
 125.25718	 -74.96170
 125.50953	 -74.85377
 125.76179	 -74.74485
 126.01397	 -74.63495
 126.26606	 -74.52406
 126.51806	 -74.41219
 126.76995	 -74.29933
 127.02175	 -74.18548
 127.27343	 -74.07064
 127.52500	 -73.95481
 127.77645	 -73.83798
 128.02778	 -73.72016
 128.27898	 -73.60133
 128.53004	 -73.48151
 128.78098	 -73.36068
 129.03177	 -73.23885
 129.28241	 -73.11601
 129.53291	 -72.99215
 129.78325	 -72.86729
 130.03344	 -72.74140
 130.28346	 -72.61450
 130.53332	 -72.48658
 130.78301	 -72.35764
 131.03252	 -72.22767
 131.28186	 -72.09667
 131.53101	 -71.96464
 131.77998	 -71.83157
 132.02876	 -71.69748
 132.27735	 -71.56235
 132.52574	 -71.42617
 132.77393	 -71.28896
 133.02192	 -71.15071
 133.26971	 -71.01142
 133.51728	 -70.87108
 133.76465	 -70.72970
 134.01179	 -70.58727
 134.25872	 -70.44380
 134.50542	 -70.29929
 134.75190	 -70.15372
 134.99814	 -70.00711
 135.24415	 -69.85946
 135.48992	 -69.71076
 135.73545	 -69.56101
 135.98073	 -69.41022
 136.22577	 -69.25839
 136.47054	 -69.10551
 136.71506	 -68.95158
 136.95931	 -68.79661
 137.20330	 -68.64060
 137.44701	 -68.48355
 137.69044	 -68.32545
 137.93359	 -68.16631
 138.17645	 -68.00613
 138.41902	 -67.84491
 138.66128	 -67.68264
 138.90324	 -67.51933
 139.14489	 -67.35498
 139.38623	 -67.18959
 139.62724	 -67.02316
 139.86792	 -66.85567
 140.10828	 -66.68715
 140.34829	 -66.51758
 140.58795	 -66.34696
 140.82727	 -66.17530
 141.06622	 -66.00258
 141.30482	 -65.82882
 141.54304	 -65.65400
 141.78089	 -65.47813
 142.01836	 -65.30121
 142.25544	 -65.12322
 142.49213	 -64.94418
 142.72842	 -64.76408
 142.96430	 -64.58291
 143.19978	 -64.40068
 143.43484	 -64.21738
 143.66948	 -64.03301
 143.90370	 -63.84758
 144.13748	 -63.66107
 144.37083	 -63.47349
 144.60374	 -63.28483
 144.83621	 -63.09509
 145.06822	 -62.90428
 145.29978	 -62.71239
 145.53088	 -62.51942
 145.76151	 -62.32537
 145.99167	 -62.13024
 146.22137	 -61.93403
 146.45058	 -61.73673
 146.67931	 -61.53836
 146.90756	 -61.33890
 147.13531	 -61.13837
 147.36257	 -60.93675
 147.58933	 -60.73405
 147.81558	 -60.53028
 148.04133	 -60.32542
 148.26656	 -60.11949
 148.49127	 -59.91249
 148.71546	 -59.70441
 148.93912	 -59.49526
 149.16225	 -59.28505
 149.38483	 -59.07376
 149.60688	 -58.86140
 149.82837	 -58.64798
 150.04930	 -58.43350
 150.26968	 -58.21796
 150.48949	 -58.00136
 150.70872	 -57.78370
 150.92737	 -57.56498
 151.14544	 -57.34521
 151.36291	 -57.12438
 151.57979	 -56.90250
 151.79605	 -56.67957
 152.01171	 -56.45560
 152.22674	 -56.23057
 152.44114	 -56.00449
 152.65491	 -55.77737
 152.86803	 -55.54920
 153.08050	 -55.31999
 153.29232	 -55.08973
 153.50347	 -54.85842
 153.71394	 -54.62607
 153.92374	 -54.39267
 154.13285	 -54.15822
 154.34126	 -53.92273
 154.54896	 -53.68619
 154.75596	 -53.44861
 154.96224	 -53.20997
 155.16779	 -52.97029
 155.37261	 -52.72955
 155.57669	 -52.48777
 155.78002	 -52.24493
 155.98260	 -52.00105
 156.18442	 -51.75611
 156.38547	 -51.51013
 156.58576	 -51.26308
 156.78526	 -51.01499
 156.98398	 -50.76585
 157.18190	 -50.51565
 157.37904	 -50.26441
 157.57537	 -50.01211
 157.77089	 -49.75877
 157.96560	 -49.50437
 158.15950	 -49.24893
 158.35257	 -48.99245
 158.54481	 -48.73493
 158.73623	 -48.47636
 158.92680	 -48.21676
 159.11654	 -47.95612
 159.30542	 -47.69445
 159.49346	 -47.43175
 159.68063	 -47.16803
 159.86694	 -46.90328
 160.05239	 -46.63752
 160.23696	 -46.37075
 160.42065	 -46.10296
 160.60345	 -45.83417
 160.78536	 -45.56438
 160.96638	 -45.29358
 161.14649	 -45.02180
 161.32569	 -44.74903
 161.50397	 -44.47527
 161.68133	 -44.20053
 161.85776	 -43.92482
 162.03324	 -43.64813
 162.20778	 -43.37047
 162.38137	 -43.09185
 162.55399	 -42.81227
 162.72564	 -42.53173
 162.89631	 -42.25024
 163.06599	 -41.96779
 163.23468	 -41.68440
 163.40237	 -41.40007
 163.56904	 -41.11479
 163.73468	 -40.82858
 163.89930	 -40.54142
 164.06287	 -40.25334
 164.22540	 -39.96432
 164.38687	 -39.67438
 164.54727	 -39.38351
 164.70660	 -39.09171
 164.86484	 -38.79899
 165.02199	 -38.50536
 165.17804	 -38.21080
 165.33298	 -37.91533
 165.48681	 -37.61894
 165.63951	 -37.32164
 165.79107	 -37.02343
 165.94150	 -36.72431
 166.09078	 -36.42429
 166.23890	 -36.12336
 166.38586	 -35.82154
 166.53166	 -35.51881
 166.67628	 -35.21519
 166.81972	 -34.91068
 166.96197	 -34.60528
 167.10304	 -34.29900
 167.24290	 -33.99183
 167.38156	 -33.68379
 167.51902	 -33.37488
 167.65526	 -33.06510
 167.79028	 -32.75445
 167.92408	 -32.44295
 168.05665	 -32.13060
 168.18799	 -31.81740
 168.31809	 -31.50336
 168.44695	 -31.18849
 168.57456	 -30.87278
 168.70093	 -30.55626
 168.82603	 -30.23892
 168.94987	 -29.92078
 169.07244	 -29.60184
 169.19375	 -29.28210
 169.31377	 -28.96158
 169.43251	 -28.64028
 169.54996	 -28.31821
 169.66611	 -27.99537
 169.78096	 -27.67178
 169.89450	 -27.34745
 170.00673	 -27.02238
 170.11763	 -26.69657
 170.22721	 -26.37004
 170.33544	 -26.04280
 170.44233	 -25.71484
 170.54787	 -25.38618
 170.65204	 -25.05684
 170.75484	 -24.72680
 170.85627	 -24.39609
 170.95631	 -24.06470
 171.05495	 -23.73265
 171.15218	 -23.39994
 171.24801	 -23.06657
 171.34241	 -22.73257
 171.43537	 -22.39792
 171.52690	 -22.06264
 171.61697	 -21.72673
 171.70559	 -21.39021
 171.79274	 -21.05307
 171.87841	 -20.71532
 171.96259	 -20.37696
 172.04529	 -20.03801
 172.12648	 -19.69847
 172.20616	 -19.35834
 172.28432	 -19.01763
 172.36097	 -18.67634
 172.43608	 -18.33449
 172.50965	 -17.99207
 172.58169	 -17.64909
 172.65217	 -17.30556
 172.72110	 -16.96149
 172.78847	 -16.61687
 172.85429	 -16.27172
 172.91853	 -15.92605
 172.98120	 -15.57986
 173.04230	 -15.23315
 173.10183	 -14.88595
 173.15977	 -14.53824
 173.21613	 -14.19005
 173.27091	 -13.84138
 173.32410	 -13.49223
 173.37570	 -13.14263
 173.42571	 -12.79257
 173.47412	 -12.44207
 173.52094	 -12.09114
 173.56616	 -11.73979
 173.60978	 -11.38802
 173.65180	 -11.03585
 173.69221	 -10.68330
 173.73102	 -10.33036
 173.76821	 -9.97705
 173.80379	 -9.62339
 173.83776	 -9.26938
 173.87010	 -8.91504
 173.90082	 -8.56037
 173.92992	 -8.20540
 173.95738	 -7.85012
 173.98320	 -7.49456
 174.00739	 -7.13873
 174.02992	 -6.78263
 174.05081	 -6.42627
 174.07004	 -6.06968
 174.08760	 -5.71286
 174.10350	 -5.35582
 174.11773	 -4.99858
 174.13027	 -4.64114
 174.14113	 -4.28352
 174.15029	 -3.92573
 174.15776	 -3.56777
 174.16351	 -3.20967
 174.16756	 -2.85142
 174.16989	 -2.49305
 174.17049	 -2.13455
 174.16936	 -1.77595
 174.16650	 -1.41724
 174.16189	 -1.05845
 174.15554	 -0.69957
 174.14743	 -0.34063
 174.13756	  0.01838
 174.12593	  0.37743
 174.11253	  0.73653
 174.09736	  1.09567
 174.08042	  1.45482
 174.06169	  1.81400
 174.04119	  2.17317
 174.01891	  2.53235
 173.99484	  2.89151
 173.96899	  3.25066
 173.94135	  3.60977
 173.91192	  3.96884
 173.88071	  4.32786
 173.84771	  4.68683
 173.81293	  5.04572
 173.77636	  5.40454
 173.73801	  5.76327
 173.69788	  6.12190
 173.65597	  6.48042
 173.61229	  6.83882
 173.56683	  7.19708
 173.51960	  7.55521
 173.47061	  7.91318
 173.41985	  8.27099
 173.36732	  8.62861
 173.31304	  8.98605
 173.25701	  9.34329
 173.19921	  9.70031
 173.13967	 10.05711
 173.07838	 10.41366
 173.01535	 10.76996
 172.95057	 11.12599
 172.88405	 11.48175
 172.81580	 11.83720
 172.74581	 12.19235
[truncated: 303,952 more chars]
