# Supplementary material for: Discovery of the most compact 3+1-type quadruple star system TIC 120362137
Source: Nat Commun. 2026 Mar 3;17:1859. doi: 10.1038/s41467-026-69223-4 (PMC12957322; doi:10.1038/s41467-026-69223-4)
Supplement: Supplementary file 13 — Source Data [file 41467_2026_69223_MOESM13_ESM.zip › SDF_Fig5b_part5.txt]

# Figure 5b
#
#SDF_Fig5b_part5.txt
#
# The orbit of component C during its one full revolution (steel blue curve) 
#
#x   X coordinate [in solar radius]
#y   Y coordinate [in solar radius]
 358.24126	 -709.90066
 358.32153	 -709.85052
 358.40178	 -709.80037
 358.48203	 -709.75020
 358.56227	 -709.70002
 358.64250	 -709.64982
 358.72273	 -709.59961
 358.80295	 -709.54939
 358.88316	 -709.49915
 358.96337	 -709.44890
 359.04357	 -709.39864
 359.12376	 -709.34836
 359.20395	 -709.29806
 359.28412	 -709.24776
 359.36430	 -709.19744
 359.44446	 -709.14711
 359.52462	 -709.09676
 359.60477	 -709.04640
 359.68492	 -708.99602
 359.76505	 -708.94564
 359.84518	 -708.89523
 359.92531	 -708.84482
 360.00542	 -708.79439
 360.08553	 -708.74395
 360.16564	 -708.69349
 360.24573	 -708.64302
 360.32582	 -708.59254
 360.40591	 -708.54204
 360.48598	 -708.49153
 360.56605	 -708.44100
 360.64611	 -708.39046
 360.72617	 -708.33991
 360.80621	 -708.28935
 360.88625	 -708.23877
 360.96629	 -708.18817
 361.04632	 -708.13757
 361.12634	 -708.08695
 361.20635	 -708.03631
 361.28636	 -707.98566
 361.36636	 -707.93500
 361.44635	 -707.88433
 361.52633	 -707.83364
 361.60631	 -707.78293
 361.68628	 -707.73222
 361.76625	 -707.68149
 361.84621	 -707.63074
 361.92616	 -707.57999
 362.00610	 -707.52921
 362.08604	 -707.47843
 362.16597	 -707.42763
 362.24589	 -707.37682
 362.32581	 -707.32599
 362.40572	 -707.27515
 362.48562	 -707.22430
 362.56552	 -707.17343
 362.64541	 -707.12255
 362.72529	 -707.07166
 362.80516	 -707.02075
 362.88503	 -706.96983
 362.96489	 -706.91889
 363.04474	 -706.86794
 363.12459	 -706.81698
 363.20443	 -706.76600
 363.28426	 -706.71501
 363.36409	 -706.66401
 363.44391	 -706.61299
 363.52372	 -706.56196
 363.60353	 -706.51092
 363.68332	 -706.45986
 363.76312	 -706.40879
 363.84290	 -706.35770
 363.92268	 -706.30660
 364.00245	 -706.25549
 364.08221	 -706.20436
 364.16197	 -706.15322
 364.24172	 -706.10207
 364.32146	 -706.05090
 364.40119	 -705.99972
 364.48092	 -705.94853
 364.56064	 -705.89732
 364.64036	 -705.84610
 364.72007	 -705.79486
 364.79977	 -705.74361
 364.87946	 -705.69235
 364.95915	 -705.64107
 365.03883	 -705.58978
 365.11850	 -705.53848
 365.19816	 -705.48716
 365.27782	 -705.43583
 365.35747	 -705.38449
 365.43712	 -705.33313
 365.51676	 -705.28176
 365.59639	 -705.23037
 365.67601	 -705.17897
 365.75563	 -705.12756
 365.83524	 -705.07613
 365.91484	 -705.02469
 365.99443	 -704.97324
 366.07402	 -704.92177
 366.15360	 -704.87029
 366.23318	 -704.81879
 366.31274	 -704.76729
 366.39230	 -704.71576
 366.47186	 -704.66423
 366.55140	 -704.61268
 366.63094	 -704.56112
 366.71047	 -704.50954
 366.79000	 -704.45795
 366.86952	 -704.40635
 366.94903	 -704.35473
 367.02853	 -704.30310
 367.10803	 -704.25145
 367.18752	 -704.19980
 367.26700	 -704.14812
 367.34648	 -704.09644
 367.42595	 -704.04474
 367.50541	 -703.99303
 367.58486	 -703.94130
 367.66431	 -703.88956
 367.74375	 -703.83781
 367.82318	 -703.78604
 367.90261	 -703.73426
 367.98203	 -703.68247
 368.06144	 -703.63066
 368.14085	 -703.57884
 368.22025	 -703.52700
 368.29964	 -703.47515
 368.37902	 -703.42329
 368.45840	 -703.37142
 368.53777	 -703.31953
 368.61713	 -703.26762
 368.69648	 -703.21571
 368.77583	 -703.16378
 368.85517	 -703.11183
 368.93451	 -703.05988
 369.01384	 -703.00791
 369.09316	 -702.95592
 369.17247	 -702.90392
 369.25178	 -702.85191
 369.33107	 -702.79989
 369.41037	 -702.74785
 369.48965	 -702.69580
 369.56893	 -702.64373
 369.64820	 -702.59165
 369.72746	 -702.53956
 369.80672	 -702.48745
 369.88597	 -702.43533
 369.96521	 -702.38320
 370.04444	 -702.33105
 370.12367	 -702.27889
 370.20289	 -702.22671
 370.28211	 -702.17452
 370.36131	 -702.12232
 370.44051	 -702.07011
 370.51970	 -702.01788
 370.59889	 -701.96564
 370.67807	 -701.91338
 370.75724	 -701.86111
 370.83640	 -701.80883
 370.91556	 -701.75653
 370.99471	 -701.70422
 371.07385	 -701.65190
 371.15298	 -701.59956
 371.23211	 -701.54721
 371.31123	 -701.49484
 371.39034	 -701.44246
 371.46945	 -701.39007
 371.54855	 -701.33767
 371.62764	 -701.28525
 371.70673	 -701.23282
 371.78580	 -701.18037
 371.86488	 -701.12791
 371.94394	 -701.07544
 372.02300	 -701.02295
 372.10204	 -700.97045
 372.18109	 -700.91794
 372.26012	 -700.86541
 372.33915	 -700.81287
 372.41817	 -700.76032
 372.49718	 -700.70775
 372.57619	 -700.65517
 372.65519	 -700.60257
 372.73418	 -700.54996
 372.81316	 -700.49734
 372.89214	 -700.44470
 372.97111	 -700.39205
 373.05007	 -700.33939
 373.12903	 -700.28672
 373.20798	 -700.23403
 373.28692	 -700.18132
 373.36585	 -700.12861
 373.44478	 -700.07587
 373.52370	 -700.02313
 373.60261	 -699.97037
 373.68152	 -699.91760
 373.76042	 -699.86482
 373.83931	 -699.81202
 373.91819	 -699.75921
 373.99707	 -699.70638
 374.07594	 -699.65354
 374.15480	 -699.60069
 374.23365	 -699.54782
 374.31250	 -699.49495
 374.39134	 -699.44205
 374.47017	 -699.38915
 374.54900	 -699.33623
 374.62782	 -699.28329
 374.70663	 -699.23034
 374.78543	 -699.17738
 374.86423	 -699.12441
 374.94302	 -699.07142
 375.02180	 -699.01842
 375.10058	 -698.96541
 375.17934	 -698.91238
 375.25811	 -698.85934
 375.33686	 -698.80628
 375.41561	 -698.75321
 375.49434	 -698.70013
 375.57308	 -698.64703
 375.65180	 -698.59392
 375.73052	 -698.54080
 375.80923	 -698.48766
 375.88793	 -698.43451
 375.96662	 -698.38135
 376.04531	 -698.32817
 376.12399	 -698.27498
 376.20267	 -698.22178
 376.28133	 -698.16856
 376.35999	 -698.11533
 376.43864	 -698.06209
 376.51729	 -698.00883
 376.59592	 -697.95556
 376.67455	 -697.90227
 376.75318	 -697.84897
 376.83179	 -697.79566
 376.91040	 -697.74234
 376.98900	 -697.68900
 377.06759	 -697.63564
 377.14618	 -697.58228
 377.22476	 -697.52890
 377.30333	 -697.47550
 377.38189	 -697.42210
 377.46045	 -697.36868
 377.53900	 -697.31524
 377.61754	 -697.26180
 377.69608	 -697.20834
 377.77460	 -697.15486
 377.85312	 -697.10137
 377.93164	 -697.04787
 378.01014	 -696.99436
 378.08864	 -696.94083
 378.16713	 -696.88729
 378.24562	 -696.83373
 378.32409	 -696.78016
 378.40256	 -696.72658
 378.48102	 -696.67299
 378.55948	 -696.61938
 378.63792	 -696.56575
 378.71636	 -696.51212
 378.79479	 -696.45847
 378.87322	 -696.40480
 378.95164	 -696.35113
 379.03005	 -696.29744
 379.10845	 -696.24373
 379.18684	 -696.19002
 379.26523	 -696.13629
 379.34361	 -696.08254
 379.42199	 -696.02878
 379.50035	 -695.97501
 379.57871	 -695.92123
 379.65706	 -695.86743
 379.73541	 -695.81362
 379.81374	 -695.75979
 379.89207	 -695.70596
 379.97039	 -695.65210
 380.04871	 -695.59824
 380.12701	 -695.54436
 380.20531	 -695.49047
 380.28361	 -695.43656
 380.36189	 -695.38264
 380.44017	 -695.32871
 380.51844	 -695.27476
 380.59670	 -695.22080
 380.67496	 -695.16683
 380.75320	 -695.11284
 380.83144	 -695.05884
 380.90968	 -695.00483
 380.98790	 -694.95080
 381.06612	 -694.89676
 381.14433	 -694.84270
 381.22253	 -694.78864
 381.30073	 -694.73456
 381.37892	 -694.68046
 381.45710	 -694.62635
 381.53527	 -694.57223
 381.61344	 -694.51810
 381.69160	 -694.46395
 381.76975	 -694.40979
 381.84789	 -694.35561
 381.92603	 -694.30142
 382.00416	 -694.24722
 382.08228	 -694.19300
 382.16039	 -694.13877
 382.23850	 -694.08453
 382.31660	 -694.03027
 382.39469	 -693.97600
 382.47278	 -693.92172
 382.55085	 -693.86743
 382.62892	 -693.81311
 382.70698	 -693.75879
 382.78504	 -693.70445
 382.86309	 -693.65010
 382.94113	 -693.59574
 383.01916	 -693.54136
 383.09718	 -693.48697
 383.17520	 -693.43257
 383.25321	 -693.37815
 383.33121	 -693.32372
 383.40921	 -693.26927
 383.48719	 -693.21481
 383.56517	 -693.16034
 383.64315	 -693.10586
 383.72111	 -693.05136
 383.79907	 -692.99685
 383.87702	 -692.94232
 383.95496	 -692.88778
 384.03290	 -692.83323
 384.11082	 -692.77866
 384.18874	 -692.72408
 384.26666	 -692.66949
 384.34456	 -692.61488
 384.42246	 -692.56026
 384.50035	 -692.50563
 384.57823	 -692.45098
 384.65610	 -692.39632
 384.73397	 -692.34165
 384.81183	 -692.28696
 384.88968	 -692.23226
 384.96753	 -692.17755
 385.04537	 -692.12282
 385.12320	 -692.06808
 385.20102	 -692.01333
 385.27883	 -691.95856
 385.35664	 -691.90378
 385.43444	 -691.84898
 385.51223	 -691.79417
 385.59002	 -691.73935
 385.66779	 -691.68452
 385.74556	 -691.62967
 385.82332	 -691.57481
 385.90108	 -691.51993
 385.97883	 -691.46504
 386.05656	 -691.41014
 386.13430	 -691.35523
 386.21202	 -691.30030
 386.28974	 -691.24535
 386.36745	 -691.19040
 386.44515	 -691.13543
 386.52284	 -691.08044
 386.60053	 -691.02545
 386.67821	 -690.97044
 386.75588	 -690.91542
 386.83354	 -690.86038
 386.91120	 -690.80533
 386.98885	 -690.75026
 387.06649	 -690.69519
 387.14412	 -690.64010
 387.22175	 -690.58499
 387.29936	 -690.52988
 387.37697	 -690.47475
 387.45458	 -690.41960
 387.53217	 -690.36444
 387.60976	 -690.30927
 387.68734	 -690.25409
 387.76491	 -690.19889
 387.84248	 -690.14368
 387.92003	 -690.08845
 387.99758	 -690.03321
 388.07513	 -689.97796
 388.15266	 -689.92270
 388.23019	 -689.86742
 388.30771	 -689.81213
 388.38522	 -689.75682
 388.46272	 -689.70150
 388.54022	 -689.64617
 388.61771	 -689.59082
 388.69519	 -689.53546
 388.77266	 -689.48009
 388.85013	 -689.42470
 388.92759	 -689.36931
 389.00504	 -689.31389
 389.08248	 -689.25847
 389.15992	 -689.20303
 389.23734	 -689.14757
 389.31476	 -689.09211
 389.39218	 -689.03663
 389.46958	 -688.98113
 389.54698	 -688.92562
 389.62437	 -688.87010
 389.70175	 -688.81457
 389.77912	 -688.75902
 389.85649	 -688.70346
 389.93385	 -688.64789
 390.01120	 -688.59230
 390.08854	 -688.53670
 390.16588	 -688.48108
 390.24321	 -688.42546
 390.32053	 -688.36981
 390.39784	 -688.31416
 390.47514	 -688.25849
 390.55244	 -688.20281
 390.62973	 -688.14711
 390.70701	 -688.09141
 390.78429	 -688.03568
 390.86155	 -687.97995
 390.93881	 -687.92420
 391.01606	 -687.86844
 391.09331	 -687.81266
 391.17054	 -687.75687
 391.24777	 -687.70107
 391.32499	 -687.64525
 391.40221	 -687.58942
 391.47941	 -687.53358
 391.55661	 -687.47772
 391.63380	 -687.42185
 391.71098	 -687.36597
 391.78815	 -687.31007
 391.86532	 -687.25416
 391.94248	 -687.19824
 392.01963	 -687.14230
 392.09677	 -687.08635
 392.17391	 -687.03039
 392.25104	 -686.97441
 392.32816	 -686.91842
 392.40527	 -686.86242
 392.48237	 -686.80640
 392.55947	 -686.75037
 392.63656	 -686.69433
 392.71364	 -686.63827
 392.79071	 -686.58220
 392.86778	 -686.52611
 392.94484	 -686.47001
 393.02189	 -686.41390
 393.09893	 -686.35778
 393.17597	 -686.30164
 393.25299	 -686.24549
 393.33001	 -686.18932
 393.40702	 -686.13314
 393.48403	 -686.07695
 393.56102	 -686.02075
 393.63801	 -685.96453
 393.71499	 -685.90829
 393.79197	 -685.85205
 393.86893	 -685.79579
 393.94589	 -685.73952
 394.02284	 -685.68323
 394.09978	 -685.62693
 394.17671	 -685.57062
 394.25364	 -685.51429
 394.33056	 -685.45795
 394.40747	 -685.40160
 394.48437	 -685.34523
 394.56127	 -685.28885
 394.63815	 -685.23246
 394.71503	 -685.17605
 394.79190	 -685.11963
 394.86877	 -685.06320
 394.94562	 -685.00675
 395.02247	 -684.95029
 395.09931	 -684.89382
 395.17615	 -684.83733
 395.25297	 -684.78083
 395.32979	 -684.72432
 395.40660	 -684.66779
 395.48340	 -684.61125
 395.56019	 -684.55469
 395.63698	 -684.49812
 395.71375	 -684.44154
 395.79052	 -684.38495
 395.86729	 -684.32834
 395.94404	 -684.27172
 396.02079	 -684.21508
 396.09753	 -684.15843
 396.17426	 -684.10177
 396.25098	 -684.04510
 396.32769	 -683.98841
 396.40440	 -683.93171
 396.48110	 -683.87499
 396.55779	 -683.81826
 396.63448	 -683.76152
 396.71115	 -683.70476
 396.78782	 -683.64799
 396.86448	 -683.59121
 396.94113	 -683.53441
 397.01778	 -683.47761
 397.09441	 -683.42078
 397.17104	 -683.36395
 397.24766	 -683.30710
 397.32428	 -683.25023
 397.40088	 -683.19336
 397.47748	 -683.13647
 397.55407	 -683.07956
 397.63065	 -683.02265
 397.70722	 -682.96572
 397.78379	 -682.90877
 397.86035	 -682.85181
 397.93690	 -682.79484
 398.01344	 -682.73786
 398.08997	 -682.68086
 398.16650	 -682.62385
 398.24302	 -682.56683
 398.31953	 -682.50979
 398.39603	 -682.45274
 398.47252	 -682.39567
 398.54901	 -682.33860
 398.62549	 -682.28150
 398.70196	 -682.22440
 398.77842	 -682.16728
 398.85488	 -682.11015
 398.93133	 -682.05301
 399.00777	 -681.99585
 399.08420	 -681.93867
 399.16062	 -681.88149
 399.23704	 -681.82429
 399.31344	 -681.76708
 399.38984	 -681.70985
 399.46624	 -681.65261
 399.54262	 -681.59536
 399.61900	 -681.53810
 399.69536	 -681.48082
 399.77172	 -681.42352
 399.84808	 -681.36622
 399.92442	 -681.30890
 400.00076	 -681.25156
 400.07708	 -681.19422
 400.15341	 -681.13686
 400.22972	 -681.07949
 400.30602	 -681.02210
 400.38232	 -680.96470
 400.45861	 -680.90728
 400.53489	 -680.84986
 400.61116	 -680.79242
 400.68742	 -680.73496
 400.76368	 -680.67750
 400.83993	 -680.62002
 400.91617	 -680.56252
 400.99240	 -680.50502
 401.06863	 -680.44749
 401.14485	 -680.38996
 401.22106	 -680.33241
 401.29726	 -680.27485
 401.37345	 -680.21728
 401.44963	 -680.15969
 401.52581	 -680.10209
 401.60198	 -680.04447
 401.67814	 -679.98684
 401.75430	 -679.92920
 401.83044	 -679.87155
 401.90658	 -679.81388
 401.98271	 -679.75620
 402.05883	 -679.69850
 402.13494	 -679.64079
 402.21105	 -679.58307
 402.28714	 -679.52534
 402.36323	 -679.46759
 402.43931	 -679.40982
 402.51539	 -679.35205
 402.59145	 -679.29426
 402.66751	 -679.23646
 402.74356	 -679.17864
 402.81960	 -679.12081
 402.89563	 -679.06297
 402.97166	 -679.00511
 403.04768	 -678.94724
 403.12369	 -678.88936
 403.19969	 -678.83146
 403.27568	 -678.77355
 403.35166	 -678.71563
 403.42764	 -678.65769
 403.50361	 -678.59974
 403.57957	 -678.54178
 403.65552	 -678.48380
 403.73147	 -678.42581
 403.80741	 -678.36781
 403.88334	 -678.30979
 403.95926	 -678.25176
 404.03517	 -678.19371
 404.11107	 -678.13566
 404.18697	 -678.07759
 404.26286	 -678.01950
 404.33874	 -677.96140
 404.41461	 -677.90329
 404.49048	 -677.84517
 404.56633	 -677.78703
 404.64218	 -677.72888
 404.71802	 -677.67071
 404.79386	 -677.61253
 404.86968	 -677.55434
 404.94550	 -677.49614
 405.02131	 -677.43792
 405.09711	 -677.37969
 405.17290	 -677.32144
 405.24868	 -677.26318
 405.32446	 -677.20491
 405.40023	 -677.14663
 405.47599	 -677.08833
 405.55174	 -677.03001
 405.62748	 -676.97169
 405.70322	 -676.91335
 405.77894	 -676.85500
 405.85466	 -676.79663
 405.93037	 -676.73825
 406.00608	 -676.67986
 406.08177	 -676.62145
 406.15746	 -676.56303
 406.23314	 -676.50460
 406.30881	 -676.44615
 406.38447	 -676.38769
 406.46013	 -676.32922
 406.53578	 -676.27073
 406.61141	 -676.21223
 406.68705	 -676.15372
 406.76267	 -676.09519
 406.83828	 -676.03665
 406.91389	 -675.97810
 406.98949	 -675.91953
 407.06508	 -675.86095
 407.14066	 -675.80235
 407.21623	 -675.74375
 407.29180	 -675.68513
 407.36736	 -675.62649
 407.44290	 -675.56784
 407.51845	 -675.50918
 407.59398	 -675.45051
 407.66950	 -675.39182
 407.74502	 -675.33312
 407.82053	 -675.27440
 407.89603	 -675.21568
 407.97152	 -675.15693
 408.04701	 -675.09818
 408.12249	 -675.03941
 408.19795	 -674.98063
 408.27341	 -674.92183
 408.34887	 -674.86303
 408.42431	 -674.80420
 408.49975	 -674.74537
 408.57517	 -674.68652
 408.65059	 -674.62766
 408.72600	 -674.56878
 408.80141	 -674.50989
 408.87680	 -674.45099
 408.95219	 -674.39207
 409.02757	 -674.33314
 409.10294	 -674.27420
 409.17830	 -674.21525
 409.25366	 -674.15628
 409.32900	 -674.09729
 409.40434	 -674.03830
 409.47967	 -673.97929
 409.55499	 -673.92026
 409.63031	 -673.86123
 409.70561	 -673.80218
 409.78091	 -673.74312
 409.85620	 -673.68404
 409.93148	 -673.62495
 410.00675	 -673.56585
 410.08202	 -673.50673
 410.15727	 -673.44760
 410.23252	 -673.38845
 410.30776	 -673.32930
 410.38299	 -673.27013
 410.45822	 -673.21094
 410.53343	 -673.15175
 410.60864	 -673.09254
 410.68384	 -673.03331
 410.75903	 -672.97407
 410.83421	 -672.91482
 410.90939	 -672.85556
 410.98456	 -672.79628
 411.05972	 -672.73699
 411.13487	 -672.67769
 411.21001	 -672.61837
 411.28514	 -672.55904
 411.36027	 -672.49969
 411.43539	 -672.44034
 411.51049	 -672.38096
 411.58560	 -672.32158
 411.66069	 -672.26218
 411.73577	 -672.20277
 411.81085	 -672.14335
 411.88592	 -672.08391
 411.96098	 -672.02446
 412.03603	 -671.96499
 412.11107	 -671.90551
 412.18611	 -671.84602
 412.26114	 -671.78651
 412.33616	 -671.72700
 412.41117	 -671.66747
 412.48617	 -671.60792
 412.56116	 -671.54836
 412.63615	 -671.48879
 412.71113	 -671.42920
 412.78610	 -671.36961
 412.86106	 -671.30999
 412.93601	 -671.25037
 413.01096	 -671.19073
 413.08590	 -671.13108
 413.16082	 -671.07141
 413.23575	 -671.01173
 413.31066	 -670.95204
 413.38556	 -670.89233
 413.46046	 -670.83261
 413.53535	 -670.77288
 413.61023	 -670.71314
 413.68510	 -670.65338
 413.75996	 -670.59360
 413.83481	 -670.53382
 413.90966	 -670.47402
 413.98450	 -670.41421
 414.05933	 -670.35438
 414.13415	 -670.29454
 414.20897	 -670.23469
 414.28377	 -670.17482
 414.35857	 -670.11494
 414.43336	 -670.05505
 414.50814	 -669.99514
 414.58291	 -669.93522
 414.65767	 -669.87529
 414.73243	 -669.81534
 414.80718	 -669.75538
 414.88192	 -669.69541
 414.95665	 -669.63543
 415.03137	 -669.57542
 415.10609	 -669.51541
 415.18079	 -669.45539
 415.25549	 -669.39535
 415.33018	 -669.33529
 415.40486	 -669.27523
 415.47953	 -669.21515
 415.55420	 -669.15505
 415.62886	 -669.09495
 415.70350	 -669.03483
 415.77815	 -668.97469
 415.85278	 -668.91455
 415.92740	 -668.85439
 416.00202	 -668.79421
 416.07662	 -668.73403
 416.15122	 -668.67383
 416.22581	 -668.61361
 416.30040	 -668.55339
 416.37497	 -668.49315
 416.44954	 -668.43289
 416.52409	 -668.37263
 416.59864	 -668.31235
 416.67318	 -668.25205
 416.74772	 -668.19175
 416.82224	 -668.13143
 416.89676	 -668.07109
 416.97126	 -668.01075
 417.04576	 -667.95039
 417.12025	 -667.89001
 417.19474	 -667.82963
 417.26921	 -667.76923
 417.34368	 -667.70881
 417.41814	 -667.64839
 417.49259	 -667.58795
 417.56703	 -667.52749
 417.64146	 -667.46703
 417.71589	 -667.40655
 417.79030	 -667.34605
 417.86471	 -667.28555
 417.93911	 -667.22503
 418.01350	 -667.16449
 418.08788	 -667.10395
 418.16226	 -667.04339
 418.23663	 -666.98281
 418.31099	 -666.92223
 418.38534	 -666.86163
 418.45968	 -666.80101
 418.53401	 -666.74039
 418.60834	 -666.67975
 418.68265	 -666.61909
 418.75696	 -666.55843
 418.83126	 -666.49775
 418.90555	 -666.43705
 418.97984	 -666.37635
 419.05411	 -666.31563
 419.12838	 -666.25490
 419.20264	 -666.19415
 419.27689	 -666.13339
 419.35113	 -666.07262
 419.42536	 -666.01183
 419.49959	 -665.95103
 419.57380	 -665.89022
 419.64801	 -665.82939
 419.72221	 -665.76855
 419.79640	 -665.70770
 419.87059	 -665.64684
 419.94476	 -665.58596
 420.01893	 -665.52506
 420.09309	 -665.46416
 420.16724	 -665.40324
 420.24138	 -665.34231
 420.31551	 -665.28136
 420.38964	 -665.22040
 420.46375	 -665.15943
 420.53786	 -665.09844
 420.61196	 -665.03745
 420.68605	 -664.97643
 420.76014	 -664.91541
 420.83421	 -664.85437
 420.90828	 -664.79332
 420.98234	 -664.73225
 421.05639	 -664.67117
 421.13043	 -664.61008
 421.20446	 -664.54898
 421.27849	 -664.48786
 421.35250	 -664.42673
 421.42651	 -664.36558
 421.50051	 -664.30442
 421.57450	 -664.24325
 421.64848	 -664.18207
 421.72246	 -664.12087
 421.79642	 -664.05966
 421.87038	 -663.99843
 421.94433	 -663.93720
 422.01827	 -663.87595
 422.09220	 -663.81468
 422.16613	 -663.75340
 422.24004	 -663.69211
 422.31395	 -663.63081
 422.38785	 -663.56949
 422.46174	 -663.50816
 422.53562	 -663.44682
 422.60949	 -663.38546
 422.68336	 -663.32409
 422.75722	 -663.26271
 422.83107	 -663.20131
 422.90490	 -663.13990
 422.97874	 -663.07848
 423.05256	 -663.01704
 423.12637	 -662.95559
 423.20018	 -662.89413
 423.27398	 -662.83265
 423.34777	 -662.77116
 423.42155	 -662.70966
 423.49532	 -662.64814
 423.56909	 -662.58662
 423.64284	 -662.52507
 423.71659	 -662.46352
 423.79033	 -662.40195
 423.86406	 -662.34037
 423.93778	 -662.27877
 424.01149	 -662.21716
 424.08520	 -662.15554
 424.15890	 -662.09391
 424.23258	 -662.03226
 424.30626	 -661.97060
 424.37994	 -661.90892
 424.45360	 -661.84723
 424.52725	 -661.78553
 424.60090	 -661.72382
 424.67454	 -661.66209
 424.74817	 -661.60035
 424.82179	 -661.53860
 424.89540	 -661.47683
 424.96900	 -661.41505
 425.04260	 -661.35325
 425.11619	 -661.29145
 425.18976	 -661.22963
 425.26333	 -661.16779
 425.33690	 -661.10595
 425.41045	 -661.04409
 425.48399	 -660.98222
 425.55753	 -660.92033
 425.63106	 -660.85843
 425.70458	 -660.79652
 425.77809	 -660.73459
 425.85159	 -660.67265
 425.92508	 -660.61070
 425.99857	 -660.54874
 426.07205	 -660.48676
 426.14551	 -660.42477
 426.21897	 -660.36276
 426.29243	 -660.30074
 426.36587	 -660.23871
 426.43930	 -660.17667
 426.51273	 -660.11461
 426.58615	 -660.05254
 426.65955	 -659.99046
 426.73295	 -659.92836
 426.80635	 -659.86625
 426.87973	 -659.80412
 426.95310	 -659.74199
 427.02647	 -659.67984
 427.09983	 -659.61768
 427.17318	 -659.55550
 427.24652	 -659.49331
 427.31985	 -659.43111
 427.39317	 -659.36889
 427.46649	 -659.30666
 427.53980	 -659.24442
 427.61310	 -659.18216
 427.68638	 -659.11990
 427.75967	 -659.05761
 427.83294	 -658.99532
 427.90620	 -658.93301
 427.97946	 -658.87069
 428.05271	 -658.80836
 428.12594	 -658.74601
 428.19917	 -658.68365
 428.27240	 -658.62127
 428.34561	 -658.55889
 428.41881	 -658.49649
 428.49201	 -658.43407
 428.56520	 -658.37165
 428.63837	 -658.30921
 428.71154	 -658.24676
 428.78471	 -658.18429
 428.85786	 -658.12181
 428.93100	 -658.05932
 429.00414	 -657.99681
 429.07727	 -657.93429
 429.15038	 -657.87176
 429.22349	 -657.80922
 429.29660	 -657.74666
 429.36969	 -657.68409
 429.44277	 -657.62150
 429.51585	 -657.55891
 429.58892	 -657.49630
 429.66198	 -657.43367
 429.73503	 -657.37104
 429.80807	 -657.30839
 429.88110	 -657.24572
 429.95412	 -657.18305
 430.02714	 -657.12036
 430.10015	 -657.05765
 430.17315	 -656.99494
 430.24614	 -656.93221
 430.31912	 -656.86947
 430.39209	 -656.80671
 430.46505	 -656.74394
 430.53801	 -656.68116
 430.61096	 -656.61837
 430.68389	 -656.55556
 430.75682	 -656.49274
 430.82974	 -656.42991
 430.90266	 -656.36706
 430.97556	 -656.30420
 431.04846	 -656.24133
 431.12134	 -656.17844
 431.19422	 -656.11554
 431.26709	 -656.05263
 431.33995	 -655.98970
 431.41280	 -655.92676
 431.48565	 -655.86381
 431.55848	 -655.80084
 431.63131	 -655.73787
 431.70412	 -655.67488
 431.77693	 -655.61187
 431.84973	 -655.54885
 431.92252	 -655.48582
 431.99531	 -655.42278
 432.06808	 -655.35972
 432.14085	 -655.29665
 432.21360	 -655.23357
 432.28635	 -655.17047
 432.35909	 -655.10736
 432.43182	 -655.04424
 432.50454	 -654.98110
 432.57726	 -654.91795
 432.64996	 -654.85479
 432.72266	 -654.79162
 432.79535	 -654.72843
 432.86803	 -654.66523
 432.94070	 -654.60201
 433.01336	 -654.53879
 433.08601	 -654.47555
 433.15865	 -654.41229
 433.23129	 -654.34903
 433.30392	 -654.28575
 433.37653	 -654.22245
 433.44914	 -654.15915
 433.52174	 -654.09583
 433.59434	 -654.03249
 433.66692	 -653.96915
 433.73949	 -653.90579
 433.81206	 -653.84242
 433.88462	 -653.77903
 433.95716	 -653.71564
 434.02970	 -653.65223
 434.10223	 -653.58880
 434.17476	 -653.52536
 434.24727	 -653.46191
 434.31977	 -653.39845
 434.39227	 -653.33497
 434.46476	 -653.27149
 434.53724	 -653.20798
 434.60971	 -653.14447
 434.68217	 -653.08094
 434.75462	 -653.01740
 434.82706	 -652.95384
 434.89950	 -652.89027
 434.97192	 -652.82669
 435.04434	 -652.76310
 435.11675	 -652.69949
 435.18915	 -652.63587
 435.26154	 -652.57224
 435.33392	 -652.50859
 435.40630	 -652.44493
 435.47866	 -652.38126
 435.55102	 -652.31757
 435.62336	 -652.25387
 435.69570	 -652.19016
 435.76803	 -652.12643
 435.84035	 -652.06270
 435.91266	 -651.99894
 435.98497	 -651.93518
 436.05726	 -651.87140
 436.12955	 -651.80761
 436.20183	 -651.74381
 436.27409	 -651.67999
 436.34635	 -651.61616
 436.41860	 -651.55232
 436.49085	 -651.48846
 436.56308	 -651.42459
 436.63530	 -651.36071
 436.70752	 -651.29682
 436.77972	 -651.23291
 436.85192	 -651.16899
 436.92411	 -651.10505
 436.99629	 -651.04110
 437.06846	 -650.97714
 437.14062	 -650.91317
 437.21278	 -650.84918
 437.28492	 -650.78518
 437.35706	 -650.72117
 437.42919	 -650.65714
 437.50130	 -650.59311
 437.57341	 -650.52905
 437.64552	 -650.46499
 437.71761	 -650.40091
 437.78969	 -650.33682
 437.86176	 -650.27271
 437.93383	 -650.20860
 438.00589	 -650.14447
 438.07793	 -650.08032
 438.14997	 -650.01616
 438.22200	 -649.95200
 438.29402	 -649.88781
 438.36604	 -649.82362
 438.43804	 -649.75941
 438.51003	 -649.69518
 438.58202	 -649.63095
 438.65399	 -649.56670
 438.72596	 -649.50244
 438.79792	 -649.43817
 438.86987	 -649.37388
 438.94181	 -649.30958
 439.01375	 -649.24526
 439.08567	 -649.18094
 439.15758	 -649.11660
 439.22949	 -649.05224
 439.30139	 -648.98788
 439.37327	 -648.92350
 439.44515	 -648.85911
 439.51702	 -648.79470
 439.58888	 -648.73028
 439.66074	 -648.66585
 439.73258	 -648.60141
 439.80441	 -648.53695
 439.87624	 -648.47248
 439.94806	 -648.40800
 440.01986	 -648.34350
 440.09166	 -648.27899
 440.16345	 -648.21447
 440.23523	 -648.14993
 440.30701	 -648.08538
 440.37877	 -648.02082
 440.45052	 -647.95624
 440.52227	 -647.89166
 440.59401	 -647.82705
 440.66573	 -647.76244
 440.73745	 -647.69781
 440.80916	 -647.63317
 440.88086	 -647.56852
 440.95255	 -647.50385
 441.02424	 -647.43917
 441.09591	 -647.37448
 441.16757	 -647.30977
 441.23923	 -647.24506
 441.31088	 -647.18032
 441.38252	 -647.11558
 441.45414	 -647.05082
 441.52576	 -646.98605
 441.59738	 -646.92126
 441.66898	 -646.85647
 441.74057	 -646.79166
 441.81215	 -646.72683
 441.88373	 -646.66200
 441.95530	 -646.59715
 442.02685	 -646.53229
 442.09840	 -646.46741
 442.16994	 -646.40252
 442.24147	 -646.33762
 442.31299	 -646.27270
 442.38450	 -646.20778
 442.45601	 -646.14284
 442.52750	 -646.07788
 442.59899	 -646.01291
 442.67046	 -645.94793
 442.74193	 -645.88294
 442.81339	 -645.81794
 442.88484	 -645.75292
 442.95628	 -645.68788
 443.02771	 -645.62284
 443.09913	 -645.55778
 443.17055	 -645.49271
 443.24195	 -645.42762
 443.31335	 -645.36253
 443.38473	 -645.29742
 443.45611	 -645.23229
 443.52748	 -645.16715
 443.59884	 -645.10200
 443.67019	 -645.03684
 443.74153	 -644.97167
 443.81286	 -644.90648
 443.88418	 -644.84127
 443.95550	 -644.77606
 444.02680	 -644.71083
 444.09810	 -644.64559
 444.16938	 -644.58033
 444.24066	 -644.51507
 444.31193	 -644.44979
 444.38319	 -644.38449
 444.45444	 -644.31919
 444.52568	 -644.25387
 444.59692	 -644.18853
 444.66814	 -644.12319
 444.73935	 -644.05783
 444.81056	 -643.99246
 444.88176	 -643.92707
 444.95294	 -643.86167
 445.02412	 -643.79626
 445.09529	 -643.73084
 445.16645	 -643.66540
 445.23760	 -643.59995
 445.30874	 -643.53449
 445.37988	 -643.46901
 445.45100	 -643.40352
 445.52212	 -643.33802
 445.59322	 -643.27250
 445.66432	 -643.20697
 445.73540	 -643.14143
 445.80648	 -643.07588
 445.87755	 -643.01031
 445.94861	 -642.94473
 446.01966	 -642.87914
 446.09070	 -642.81353
 446.16174	 -642.74791
 446.23276	 -642.68228
 446.30378	 -642.61663
 446.37478	 -642.55097
 446.44578	 -642.48530
 446.51676	 -642.41961
 446.58774	 -642.35391
 446.65871	 -642.28820
 446.72967	 -642.22248
 446.80062	 -642.15674
 446.87156	 -642.09099
 446.94250	 -642.02523
 447.01342	 -641.95945
 447.08433	 -641.89366
 447.15524	 -641.82786
 447.22614	 -641.76204
 447.29702	 -641.69621
 447.36790	 -641.63037
 447.43877	 -641.56451
 447.50963	 -641.49865
 447.58048	 -641.43276
 447.65132	 -641.36687
 447.72215	 -641.30096
 447.79297	 -641.23504
 447.86379	 -641.16911
 447.93459	 -641.10316
 448.00539	 -641.03720
 448.07618	 -640.97123
 448.14695	 -640.90524
 448.21772	 -640.83925
 448.28848	 -640.77323
 448.35923	 -640.70721
 448.42997	 -640.64117
 448.50070	 -640.57512
 448.57142	 -640.50906
 448.64213	 -640.44298
 448.71284	 -640.37689
 448.78353	 -640.31079
 448.85422	 -640.24467
 448.92489	 -640.17854
 448.99556	 -640.11240
 449.06622	 -640.04624
 449.13687	 -639.98007
 449.20751	 -639.91389
 449.27814	 -639.84770
 449.34876	 -639.78149
 449.41937	 -639.71527
 449.48997	 -639.64904
 449.56057	 -639.58279
 449.63115	 -639.51653
 449.70173	 -639.45026
 449.77229	 -639.38397
 449.84285	 -639.31767
 449.91340	 -639.25136
 449.98393	 -639.18503
 450.05446	 -639.11870
 450.12498	 -639.05235
 450.19549	 -638.98598
 450.26600	 -638.91960
 450.33649	 -638.85321
 450.40697	 -638.78681
 450.47744	 -638.72039
 450.54791	 -638.65396
 450.61836	 -638.58752
 450.68881	 -638.52107
 450.75925	 -638.45460
 450.82967	 -638.38812
 450.90009	 -638.32162
 450.97050	 -638.25511
 451.04090	 -638.18859
 451.11129	 -638.12206
 451.18167	 -638.05551
 451.25205	 -637.98895
 451.32241	 -637.92238
 451.39276	 -637.85579
 451.46311	 -637.78919
 451.53344	 -637.72258
 451.60377	 -637.65596
 451.67408	 -637.58932
 451.74439	 -637.52267
 451.81469	 -637.45600
 451.88498	 -637.38933
 451.95526	 -637.32263
 452.02553	 -637.25593
 452.09579	 -637.18921
 452.16604	 -637.12249
 452.23628	 -637.05574
 452.30652	 -636.98899
 452.37674	 -636.92222
 452.44696	 -636.85544
 452.51716	 -636.78864
 452.58736	 -636.72183
 452.65754	 -636.65501
 452.72772	 -636.58818
 452.79789	 -636.52133
 452.86805	 -636.45447
 452.93820	 -636.38760
 453.00834	 -636.32071
 453.07847	 -636.25381
 453.14859	 -636.18690
 453.21870	 -636.11998
 453.28881	 -636.05304
 453.35890	 -635.98609
 453.42899	 -635.91912
 453.49906	 -635.85215
 453.56913	 -635.78515
 453.63918	 -635.71815
 453.70923	 -635.65113
 453.77927	 -635.58411
 453.84930	 -635.51706
 453.91932	 -635.45001
 453.98933	 -635.38294
 454.05933	 -635.31586
 454.12932	 -635.24876
 454.19930	 -635.18165
 454.26928	 -635.11453
 454.33924	 -635.04740
 454.40919	 -634.98025
 454.47914	 -634.91309
 454.54907	 -634.84592
 454.61900	 -634.77873
 454.68892	 -634.71153
 454.75883	 -634.64432
 454.82872	 -634.57710
 454.89861	 -634.50986
 454.96849	 -634.44261
 455.03836	 -634.37534
 455.10822	 -634.30807
 455.17807	 -634.24078
 455.24792	 -634.17347
 455.31775	 -634.10616
 455.38757	 -634.03883
 455.45739	 -633.97149
 455.52719	 -633.90413
 455.59699	 -633.83676
 455.66677	 -633.76938
 455.73655	 -633.70199
 455.80632	 -633.63458
 455.87608	 -633.56716
 455.94583	 -633.49972
 456.01556	 -633.43228
 456.08529	 -633.36482
 456.15502	 -633.29734
 456.22473	 -633.22986
 456.29443	 -633.16236
 456.36412	 -633.09485
 456.43380	 -633.02732
 456.50348	 -632.95979
 456.57314	 -632.89224
 456.64280	 -632.82467
 456.71244	 -632.75709
 456.78208	 -632.68951
 456.85171	 -632.62190
 456.92132	 -632.55429
 456.99093	 -632.48666
 457.06053	 -632.41901
 457.13012	 -632.35136
 457.19970	 -632.28369
 457.26927	 -632.21601
 457.33883	 -632.14832
 457.40838	 -632.08061
 457.47793	 -632.01289
 457.54746	 -631.94516
 457.61698	 -631.87741
 457.68650	 -631.80965
 457.75600	 -631.74188
 457.82550	 -631.67409
 457.89498	 -631.60630
 457.96446	 -631.53848
 458.03393	 -631.47066
 458.10338	 -631.40282
 458.17283	 -631.33497
 458.24227	 -631.26711
 458.31170	 -631.19923
 458.38112	 -631.13134
 458.45053	 -631.06344
 458.51993	 -630.99553
 458.58932	 -630.92760
 458.65871	 -630.85966
 458.72808	 -630.79170
 458.79744	 -630.72373
 458.86680	 -630.65575
 458.93614	 -630.58776
 459.00548	 -630.51975
 459.07480	 -630.45174
 459.14412	 -630.38370
 459.21342	 -630.31566
 459.28272	 -630.24760
 459.35201	 -630.17953
 459.42129	 -630.11144
 459.49056	 -630.04335
 459.55982	 -629.97524
 459.62907	 -629.90711
 459.69831	 -629.83898
 459.76754	 -629.77083
 459.83676	 -629.70266
 459.90597	 -629.63449
 459.97518	 -629.56630
 460.04437	 -629.49810
 460.11355	 -629.42988
 460.18273	 -629.36166
 460.25189	 -629.29342
 460.32105	 -629.22516
 460.39020	 -629.15690
 460.45933	 -629.08862
 460.52846	 -629.02032
 460.59758	 -628.95202
 460.66669	 -628.88370
 460.73578	 -628.81537
 460.80487	 -628.74702
 460.87395	 -628.67867
 460.94302	 -628.61030
 461.01208	 -628.54191
 461.08114	 -628.47352
 461.15018	 -628.40511
 461.21921	 -628.33669
 461.28823	 -628.26825
 461.35725	 -628.19980
 461.42625	 -628.13134
 461.49525	 -628.06287
 461.56423	 -627.99438
 461.63321	 -627.92588
 461.70217	 -627.85737
 461.77113	 -627.78884
 461.84008	 -627.72030
 461.90901	 -627.65175
 461.97794	 -627.58318
 462.04686	 -627.51461
 462.11577	 -627.44601
 462.18467	 -627.37741
 462.25356	 -627.30879
 462.32244	 -627.24016
 462.39131	 -627.17152
 462.46017	 -627.10286
 462.52902	 -627.03419
 462.59787	 -626.96551
 462.66670	 -626.89682
 462.73552	 -626.82811
 462.80434	 -626.75939
 462.87314	 -626.69066
 462.94194	 -626.62191
 463.01072	 -626.55315
 463.07950	 -626.48438
 463.14826	 -626.41559
 463.21702	 -626.34679
 463.28577	 -626.27798
 463.35451	 -626.20915
 463.42323	 -626.14032
 463.49195	 -626.07147
 463.56066	 -626.00260
 463.62936	 -625.93373
 463.69805	 -625.86484
 463.76673	 -625.79594
 463.83540	 -625.72702
 463.90406	 -625.65809
 463.97272	 -625.58915
 464.04136	 -625.52020
 464.10999	 -625.45123
 464.17861	 -625.38225
 464.24723	 -625.31325
 464.31583	 -625.24425
 464.38443	 -625.17523
 464.45301	 -625.10620
 464.52159	 -625.03715
 464.59015	 -624.96809
 464.65871	 -624.89902
 464.72726	 -624.82994
 464.79579	 -624.76084
 464.86432	 -624.69173
 464.93284	 -624.62261
 465.00135	 -624.55348
 465.06985	 -624.48433
 465.13834	 -624.41517
 465.20682	 -624.34599
 465.27529	 -624.27680
 465.34375	 -624.20760
 465.41220	 -624.13839
 465.48064	 -624.06916
 465.54907	 -623.99992
 465.61749	 -623.93067
 465.68591	 -623.86141
 465.75431	 -623.79213
 465.82270	 -623.72284
 465.89109	 -623.65354
 465.95946	 -623.58422
 466.02783	 -623.51489
 466.09618	 -623.44555
 466.16453	 -623.37619
 466.23286	 -623.30682
 466.30119	 -623.23744
 466.36951	 -623.16805
 466.43781	 -623.09864
 466.50611	 -623.02922
 466.57440	 -622.95979
 466.64268	 -622.89034
 466.71095	 -622.82088
 466.77921	 -622.75141
 466.84746	 -622.68192
 466.91570	 -622.61243
 466.98393	 -622.54291
 467.05215	 -622.47339
 467.12036	 -622.40386
 467.18856	 -622.33431
 467.25675	 -622.26474
 467.32494	 -622.19517
 467.39311	 -622.12558
 467.46127	 -622.05598
 467.52942	 -621.98636
 467.59757	 -621.91674
 467.66570	 -621.84710
 467.73383	 -621.77744
 467.80194	 -621.70778
 467.87005	 -621.63810
 467.93814	 -621.56841
 468.00623	 -621.49870
 468.07431	 -621.42899
 468.14237	 -621.35926
 468.21043	 -621.28951
 468.27848	 -621.21976
 468.34652	 -621.14999
 468.41454	 -621.08021
 468.48256	 -621.01041
 468.55057	 -620.94060
 468.61857	 -620.87078
 468.68656	 -620.80095
 468.75454	 -620.73110
 468.82251	 -620.66124
 468.89047	 -620.59137
 468.95842	 -620.52149
 469.02636	 -620.45159
 469.09430	 -620.38168
 469.16222	 -620.31176
 469.23013	 -620.24182
 469.29803	 -620.17187
 469.36593	 -620.10191
 469.43381	 -620.03193
 469.50168	 -619.96194
 469.56955	 -619.89194
 469.63740	 -619.82193
 469.70525	 -619.75190
 469.77308	 -619.68186
 469.84091	 -619.61181
 469.90872	 -619.54174
 469.97653	 -619.47167
 470.04432	 -619.40157
 470.11211	 -619.33147
 470.17989	 -619.26135
 470.24766	 -619.19122
 470.31541	 -619.12108
 470.38316	 -619.05092
 470.45090	 -618.98076
 470.51863	 -618.91058
 470.58635	 -618.84038
 470.65406	 -618.77017
 470.72175	 -618.69995
 470.78944	 -618.62972
 470.85712	 -618.55947
 470.92479	 -618.48922
 470.99246	 -618.41895
 471.06011	 -618.34866
 471.12775	 -618.27836
 471.19538	 -618.20805
 471.26300	 -618.13773
 471.33061	 -618.06740
 471.39822	 -617.99705
 471.46581	 -617.92669
 471.53339	 -617.85631
 471.60096	 -617.78592
 471.66853	 -617.71552
 471.73608	 -617.64511
 471.80363	 -617.57469
 471.87116	 -617.50425
 471.93868	 -617.43380
 472.00620	 -617.36333
 472.07371	 -617.29285
 472.14120	 -617.22236
 472.20869	 -617.15186
 472.27616	 -617.08135
 472.34363	 -617.01082
 472.41109	 -616.94028
 472.47853	 -616.86972
 472.54597	 -616.79916
 472.61340	 -616.72858
 472.68081	 -616.65798
 472.74822	 -616.58738
 472.81562	 -616.51676
 472.88301	 -616.44613
 472.95039	 -616.37548
 473.01776	 -616.30483
 473.08511	 -616.23416
 473.15246	 -616.16347
 473.21980	 -616.09278
 473.28713	 -616.02207
 473.35445	 -615.95135
 473.42176	 -615.88062
 473.48906	 -615.80987
 473.55635	 -615.73911
 473.62364	 -615.66834
 473.69091	 -615.59755
 473.75817	 -615.52676
 473.82542	 -615.45594
 473.89266	 -615.38512
 473.95989	 -615.31429
 474.02712	 -615.24344
 474.09433	 -615.17257
 474.16153	 -615.10170
 474.22873	 -615.03081
 474.29591	 -614.95991
 474.36308	 -614.88900
 474.43025	 -614.81807
 474.49740	 -614.74713
 474.56454	 -614.67618
 474.63168	 -614.60522
 474.69880	 -614.53424
 474.76592	 -614.46325
 474.83302	 -614.39225
 474.90012	 -614.32123
 474.96720	 -614.25020
 475.03428	 -614.17916
 475.10135	 -614.10811
 475.16840	 -614.03704
 475.23545	 -613.96596
 475.30248	 -613.89487
 475.36951	 -613.82376
 475.43653	 -613.75265
 475.50353	 -613.68152
 475.57053	 -613.61037
 475.63752	 -613.53922
 475.70450	 -613.46805
 475.77146	 -613.39687
 475.83842	 -613.32567
 475.90537	 -613.25446
 475.97231	 -613.18324
 476.03924	 -613.11201
 476.10616	 -613.04076
 476.17306	 -612.96951
 476.23996	 -612.89823
 476.30685	 -612.82695
 476.37373	 -612.75565
 476.44060	 -612.68434
 476.50746	 -612.61302
 476.57431	 -612.54169
 476.64115	 -612.47034
 476.70798	 -612.39898
 476.77480	 -612.32760
 476.84161	 -612.25622
 476.90841	 -612.18482
 476.97520	 -612.11341
 477.04198	 -612.04198
 477.10875	 -611.97055
 477.17551	 -611.89910
 477.24227	 -611.82763
 477.30901	 -611.75616
 477.37574	 -611.68467
 477.44246	 -611.61317
 477.50917	 -611.54165
 477.57588	 -611.47013
 477.64257	 -611.39859
 477.70925	 -611.32704
 477.77592	 -611.25547
 477.84258	 -611.18389
 477.90924	 -611.11230
 477.97588	 -611.04070
 478.04251	 -610.96908
 478.10914	 -610.89746
 478.17575	 -610.82581
 478.24235	 -610.75416
 478.30895	 -610.68249
 478.37553	 -610.61081
 478.44210	 -610.53912
 478.50867	 -610.46742
 478.57522	 -610.39570
 478.64176	 -610.32397
 478.70830	 -610.25223
 478.77482	 -610.18047
 478.84134	 -610.10870
 478.90784	 -610.03692
 478.97434	 -609.96513
 479.04082	 -609.89332
 479.10730	 -609.82150
 479.17376	 -609.74967
 479.24021	 -609.67782
 479.30666	 -609.60597
 479.37309	 -609.53409
 479.43952	 -609.46221
 479.50593	 -609.39032
 479.57234	 -609.31841
 479.63874	 -609.24649
 479.70512	 -609.17455
 479.77150	 -609.10261
 479.83786	 -609.03065
 479.90422	 -608.95867
 479.97056	 -608.88669
 480.03690	 -608.81469
 480.10323	 -608.74268
 480.16954	 -608.67066
 480.23585	 -608.59862
 480.30214	 -608.52657
 480.36843	 -608.45451
 480.43471	 -608.38244
 480.50097	 -608.31035
 480.56723	 -608.23825
 480.63347	 -608.16614
 480.69971	 -608.09402
 480.76594	 -608.02188
 480.83215	 -607.94973
 480.89836	 -607.87757
 480.96456	 -607.80539
 481.03074	 -607.73321
 481.09692	 -607.66101
 481.16309	 -607.58879
 481.22924	 -607.51657
 481.29539	 -607.44433
 481.36153	 -607.37208
 481.42766	 -607.29981
 481.49377	 -607.22754
 481.55988	 -607.15525
 481.62598	 -607.08294
 481.69206	 -607.01063
 481.75814	 -606.93830
 481.82421	 -606.86596
 481.89026	 -606.79361
 481.95631	 -606.72124
 482.02235	 -606.64887
 482.08838	 -606.57648
 482.15439	 -606.50407
 482.22040	 -606.43166
 482.28640	 -606.35923
 482.35239	 -606.28679
 482.41836	 -606.21433
 482.48433	 -606.14187
 482.55029	 -606.06939
 482.61623	 -605.99689
 482.68217	 -605.92439
 482.74810	 -605.85187
 482.81402	 -605.77934
 482.87992	 -605.70680
 482.94582	 -605.63424
 483.01171	 -605.56168
 483.07758	 -605.48910
 483.14345	 -605.41650
 483.20931	 -605.34390
 483.27516	 -605.27128
 483.34099	 -605.19865
 483.40682	 -605.12600
 483.47264	 -605.05335
 483.53844	 -604.98068
 483.60424	 -604.90800
 483.67003	 -604.83530
 483.73580	 -604.76259
 483.80157	 -604.68988
 483.86733	 -604.61714
 483.93307	 -604.54440
 483.99881	 -604.47164
 484.06454	 -604.39887
 484.13025	 -604.32609
 484.19596	 -604.25329
 484.26166	 -604.18048
 484.32734	 -604.10766
 484.39302	 -604.03483
 484.45869	 -603.96198
 484.52434	 -603.88913
 484.58999	 -603.81626
 484.65563	 -603.74337
 484.72125	 -603.67047
 484.78687	 -603.59757
 484.85247	 -603.52464
 484.91807	 -603.45171
 484.98366	 -603.37876
 485.04923	 -603.30580
 485.11480	 -603.23283
 485.18035	 -603.15985
 485.24590	 -603.08685
 485.31143	 -603.01384
 485.37696	 -602.94082
 485.44248	 -602.86778
 485.50798	 -602.79473
 485.57348	 -602.72167
 485.63896	 -602.64860
 485.70444	 -602.57552
 485.76990	 -602.50242
 485.83535	 -602.42931
 485.90080	 -602.35618
 485.96623	 -602.28305
 486.03166	 -602.20990
 486.09707	 -602.13674
 486.16248	 -602.06356
 486.22787	 -601.99038
 486.29326	 -601.91718
 486.35863	 -601.84397
 486.42399	 -601.77075
 486.48935	 -601.69751
 486.55469	 -601.62426
 486.62002	 -601.55100
 486.68535	 -601.47772
 486.75066	 -601.40444
 486.81596	 -601.33114
 486.88126	 -601.25783
 486.94654	 -601.18450
 487.01181	 -601.11116
 487.07707	 -601.03781
 487.14233	 -600.96445
 487.20757	 -600.89108
 487.27280	 -600.81769
 487.33802	 -600.74429
 487.40323	 -600.67088
 487.46844	 -600.59745
 487.53363	 -600.52401
 487.59881	 -600.45056
 487.66398	 -600.37710
 487.72914	 -600.30362
 487.79429	 -600.23014
 487.85943	 -600.15664
 487.92456	 -600.08312
 487.98968	 -600.00960
 488.05479	 -599.93606
 488.11989	 -599.86251
 488.18498	 -599.78894
 488.25006	 -599.71537
 488.31513	 -599.64178
 488.38019	 -599.56818
 488.44524	 -599.49457
 488.51028	 -599.42094
 488.57531	 -599.34730
 488.64033	 -599.27365
 488.70534	 -599.19999
 488.77033	 -599.12631
 488.83532	 -599.05262
 488.90030	 -598.97892
 488.96527	 -598.90521
 489.03022	 -598.83148
 489.09517	 -598.75774
 489.16011	 -598.68399
 489.22504	 -598.61023
 489.28995	 -598.53645
 489.35486	 -598.46266
 489.41976	 -598.38886
 489.48464	 -598.31504
 489.54952	 -598.24122
 489.61438	 -598.16738
 489.67924	 -598.09353
 489.74408	 -598.01966
 489.80892	 -597.94579
 489.87374	 -597.87190
 489.93856	 -597.79799
 490.00336	 -597.72408
 490.06815	 -597.65015
 490.13294	 -597.57621
 490.19771	 -597.50226
 490.26247	 -597.42830
 490.32723	 -597.35432
 490.39197	 -597.28033
 490.45670	 -597.20633
 490.52142	 -597.13231
 490.58614	 -597.05829
 490.65084	 -596.98425
 490.71553	 -596.91020
 490.78021	 -596.83613
 490.84488	 -596.76205
 490.90954	 -596.68796
 490.97419	 -596.61386
 491.03883	 -596.53975
 491.10346	 -596.46562
 491.16808	 -596.39148
 491.23269	 -596.31733
 491.29729	 -596.24316
 491.36188	 -596.16899
 491.42646	 -596.09480
 491.49102	 -596.02060
 491.55558	 -595.94638
 491.62013	 -595.87215
 491.68467	 -595.79792
 491.74919	 -595.72366
 491.81371	 -595.64940
 491.87822	 -595.57512
 491.94271	 -595.50083
 492.00720	 -595.42653
 492.07167	 -595.35222
 492.13614	 -595.27789
 492.20059	 -595.20355
 492.26504	 -595.12920
 492.32947	 -595.05483
 492.39390	 -594.98046
 492.45831	 -594.90607
 492.52271	 -594.83167
 492.58711	 -594.75725
 492.65149	 -594.68282
 492.71586	 -594.60838
 492.78022	 -594.53393
 492.84457	 -594.45947
 492.90892	 -594.38499
 492.97325	 -594.31050
 493.03757	 -594.23600
 493.10188	 -594.16149
 493.16618	 -594.08696
 493.23047	 -594.01242
 493.29475	 -593.93787
 493.35901	 -593.86331
 493.42327	 -593.78873
 493.48752	 -593.71414
 493.55176	 -593.63954
 493.61599	 -593.56492
 493.68020	 -593.49030
 493.74441	 -593.41566
 493.80861	 -593.34101
 493.87279	 -593.26634
 493.93697	 -593.19167
 494.00113	 -593.11698
 494.06529	 -593.04228
 494.12943	 -592.96757
 494.19357	 -592.89284
 494.25769	 -592.81810
 494.32180	 -592.74335
 494.38590	 -592.66859
 494.45000	 -592.59381
 494.51408	 -592.51902
 494.57815	 -592.44422
 494.64221	 -592.36941
 494.70626	 -592.29458
 494.77030	 -592.21975
 494.83433	 -592.14490
 494.89835	 -592.07003
 494.96236	 -591.99516
 495.02636	 -591.92027
 495.09035	 -591.84537
 495.15433	 -591.77046
 495.21829	 -591.69553
 495.28225	 -591.62059
 495.34620	 -591.54564
 495.41013	 -591.47068
 495.47406	 -591.39571
 495.53798	 -591.32072
 495.60188	 -591.24572
 495.66578	 -591.17071
 495.72966	 -591.09568
 495.79353	 -591.02065
 495.85740	 -590.94560
 495.92125	 -590.87053
 495.98509	 -590.79546
 496.04892	 -590.72037
 496.11274	 -590.64528
 496.17655	 -590.57016
 496.24035	 -590.49504
 496.30414	 -590.41990
 496.36792	 -590.34475
 496.43169	 -590.26959
 496.49545	 -590.19442
 496.55920	 -590.11923
 496.62294	 -590.04404
 496.68666	 -589.96882
 496.75038	 -589.89360
 496.81409	 -589.81836
 496.87778	 -589.74312
 496.94147	 -589.66786
 497.00514	 -589.59258
 497.06881	 -589.51730
 497.13246	 -589.44200
 497.19610	 -589.36669
 497.25974	 -589.29137
 497.32336	 -589.21603
 497.38697	 -589.14068
 497.45057	 -589.06532
 497.51416	 -588.98995
 497.57774	 -588.91457
 497.64131	 -588.83917
 497.70487	 -588.76376
 497.76842	 -588.68834
 497.83196	 -588.61290
 497.89548	 -588.53746
 497.95900	 -588.46200
 498.02251	 -588.38653
 498.08600	 -588.31104
 498.14949	 -588.23555
 498.21296	 -588.16004
 498.27643	 -588.08452
 498.33988	 -588.00898
 498.40333	 -587.93344
 498.46676	 -587.85788
 498.53018	 -587.78231
 498.59359	 -587.70673
 498.65699	 -587.63113
 498.72038	 -587.55552
 498.78376	 -587.47990
 498.84713	 -587.40427
 498.91049	 -587.32862
 498.97384	 -587.25297
 499.03718	 -587.17730
 499.10050	 -587.10162
 499.16382	 -587.02592
 499.22713	 -586.95021
 499.29042	 -586.87449
 499.35371	 -586.79876
 499.41698	 -586.72302
 499.48024	 -586.64726
 499.54350	 -586.57149
 499.60674	 -586.49571
 499.66997	 -586.41992
 499.73319	 -586.34411
 499.79640	 -586.26829
 499.85960	 -586.19246
 499.92279	 -586.11662
 499.98597	 -586.04076
 500.04914	 -585.96490
 500.11230	 -585.88902
 500.17544	 -585.81312
 500.23858	 -585.73722
 500.30170	 -585.66130
 500.36482	 -585.58537
 500.42792	 -585.50943
 500.49102	 -585.43347
 500.55410	 -585.35751
 500.61717	 -585.28153
 500.68023	 -585.20554
 500.74329	 -585.12953
 500.80633	 -585.05352
 500.86936	 -584.97749
 500.93238	 -584.90145
 500.99538	 -584.82539
 501.05838	 -584.74933
 501.12137	 -584.67325
 501.18435	 -584.59716
 501.24731	 -584.52105
 501.31027	 -584.44494
 501.37321	 -584.36881
 501.43615	 -584.29267
 501.49907	 -584.21652
 501.56198	 -584.14035
 501.62488	 -584.06418
 501.68778	 -583.98799
 501.75066	 -583.91179
 501.81353	 -583.83557
 501.87639	 -583.75934
 501.93923	 -583.68311
 502.00207	 -583.60685
 502.06490	 -583.53059
 502.12772	 -583.45431
 502.19052	 -583.37803
 502.25332	 -583.30173
 502.31610	 -583.22541
 502.37887	 -583.14909
 502.44164	 -583.07275
 502.50439	 -582.99640
 502.56713	 -582.92004
 502.62986	 -582.84366
 502.69258	 -582.76727
 502.75529	 -582.69088
 502.81799	 -582.61446
 502.88068	 -582.53804
 502.94335	 -582.46160
 503.00602	 -582.38515
 503.06868	 -582.30869
 503.13132	 -582.23222
 503.19396	 -582.15573
 503.25658	 -582.07923
 503.31919	 -582.00272
 503.38179	 -581.92620
 503.44439	 -581.84966
 503.50697	 -581.77312
 503.56954	 -581.69656
 503.63210	 -581.61998
 503.69464	 -581.54340
 503.75718	 -581.46680
 503.81971	 -581.39019
 503.88222	 -581.31357
 503.94473	 -581.23694
 504.00722	 -581.16029
 504.06971	 -581.08363
 504.13218	 -581.00696
 504.19464	 -580.93028
 504.25709	 -580.85358
 504.31953	 -580.77687
 504.38196	 -580.70015
 504.44438	 -580.62342
 504.50679	 -580.54667
 504.56919	 -580.46992
 504.63157	 -580.39315
 504.69395	 -580.31637
 504.75631	 -580.23957
 504.81867	 -580.16276
 504.88101	 -580.08595
 504.94334	 -580.00911
 505.00567	 -579.93227
 505.06798	 -579.85541
 505.13028	 -579.77854
 505.19257	 -579.70166
 505.25484	 -579.62477
 505.31711	 -579.54787
 505.37937	 -579.47095
 505.44161	 -579.39402
 505.50385	 -579.31707
 505.56607	 -579.24012
 505.62829	 -579.16315
 505.69049	 -579.08617
 505.75268	 -579.00918
 505.81486	 -578.93218
 505.87703	 -578.85516
 505.93919	 -578.77813
 506.00134	 -578.70109
 506.06348	 -578.62404
 506.12560	 -578.54697
 506.18772	 -578.46989
 506.24982	 -578.39280
 506.31192	 -578.31570
 506.37400	 -578.23859
 506.43607	 -578.16146
 506.49814	 -578.08432
 506.56019	 -578.00717
 506.62223	 -577.93000
 506.68425	 -577.85283
 506.74627	 -577.77564
 506.80828	 -577.69844
 506.87027	 -577.62122
 506.93226	 -577.54400
 506.99423	 -577.46676
 507.05620	 -577.38951
 507.11815	 -577.31224
 507.18009	 -577.23497
 507.24202	 -577.15768
 507.30394	 -577.08038
 507.36585	 -577.00307
 507.42775	 -576.92574
 507.48964	 -576.84841
 507.55151	 -576.77106
 507.61338	 -576.69370
 507.67523	 -576.61632
 507.73707	 -576.53894
 507.79891	 -576.46154
 507.86073	 -576.38413
 507.92254	 -576.30670
 507.98434	 -576.22927
 508.04613	 -576.15182
 508.10791	 -576.07436
 508.16967	 -575.99689
 508.23143	 -575.91940
 508.29317	 -575.84191
 508.35491	 -575.76440
 508.41663	 -575.68688
 508.47834	 -575.60934
 508.54004	 -575.53180
 508.60173	 -575.45424
 508.66341	 -575.37667
 508.72508	 -575.29908
 508.78674	 -575.22149
 508.84838	 -575.14388
 508.91002	 -575.06626
 508.97164	 -574.98863
 509.03326	 -574.91098
 509.09486	 -574.83333
 509.15645	 -574.75566
 509.21803	 -574.67798
 509.27960	 -574.60028
 509.34116	 -574.52258
 509.40271	 -574.44486
 509.46424	 -574.36713
 509.52577	 -574.28938
 509.58728	 -574.21163
 509.64879	 -574.13386
 509.71028	 -574.05608
 509.77176	 -573.97829
 509.83323	 -573.90048
 509.89469	 -573.82267
 509.95614	 -573.74484
 510.01758	 -573.66700
 510.07900	 -573.58914
 510.14042	 -573.51128
 510.20182	 -573.43340
 510.26322	 -573.35551
 510.32460	 -573.27760
 510.38597	 -573.19969
 510.44733	 -573.12176
 510.50868	 -573.04382
 510.57002	 -572.96587
 510.63135	 -572.88790
 510.69266	 -572.80993
 510.75397	 -572.73194
 510.81526	 -572.65394
 510.87655	 -572.57592
 510.93782	 -572.49789
 510.99908	 -572.41986
 511.06033	 -572.34181
 511.12157	 -572.26374
 511.18279	 -572.18567
 511.24401	 -572.10758
 511.30522	 -572.02948
 511.36641	 -571.95137
 511.42760	 -571.87324
 511.48877	 -571.79511
 511.54993	 -571.71696
 511.61108	 -571.63880
 511.67222	 -571.56062
 511.73335	 -571.48244
 511.79446	 -571.40424
 511.85557	 -571.32603
 511.91666	 -571.24780
 511.97775	 -571.16957
 512.03882	 -571.09132
 512.09988	 -571.01306
 512.16093	 -570.93479
 512.22197	 -570.85651
 512.28300	 -570.77821
 512.34402	 -570.69990
 512.40502	 -570.62158
 512.46602	 -570.54325
 512.52700	 -570.46490
 512.58798	 -570.38654
 512.64894	 -570.30817
 512.70989	 -570.22979
 512.77083	 -570.15139
 512.83176	 -570.07299
 512.89267	 -569.99457
 512.95358	 -569.91613
 513.01448	 -569.83769
 513.07536	 -569.75923
 513.13623	 -569.68076
 513.19709	 -569.60228
 513.25794	 -569.52379
 513.31878	 -569.44528
 513.37961	 -569.36677
 513.44043	 -569.28824
 513.50124	 -569.20969
 513.56203	 -569.13114
 513.62281	 -569.05257
 513.68359	 -568.97399
 513.74435	 -568.89540
 513.80510	 -568.81680
 513.86584	 -568.73818
 513.92656	 -568.65955
 513.98728	 -568.58091
 514.04799	 -568.50226
 514.10868	 -568.42359
 514.16937	 -568.34491
 514.23004	 -568.26623
 514.29070	 -568.18752
 514.35135	 -568.10881
 514.41199	 -568.03008
 514.47261	 -567.95134
 514.53323	 -567.87259
 514.59384	 -567.79383
 514.65443	 -567.71505
 514.71501	 -567.63626
 514.77558	 -567.55746
 514.83614	 -567.47865
 514.89669	 -567.39982
 514.95723	 -567.32099
 515.01776	 -567.24214
 515.07827	 -567.16328
 515.13878	 -567.08440
 515.19927	 -567.00551
 515.25975	 -566.92662
 515.32022	 -566.84771
 515.38068	 -566.76878
 515.44113	 -566.68985
 515.50157	 -566.61090
 515.56200	 -566.53194
 515.62241	 -566.45297
 515.68281	 -566.37398
 515.74321	 -566.29498
 515.80359	 -566.21597
 515.86396	 -566.13695
 515.92432	 -566.05792
 515.98466	 -565.97887
 516.04500	 -565.89981
 516.10532	 -565.82074
 516.16564	 -565.74166
 516.22594	 -565.66257
 516.28623	 -565.58346
 516.34651	 -565.50434
 516.40678	 -565.42521
 516.46704	 -565.34606
 516.52729	 -565.26691
 516.58752	 -565.18774
 516.64774	 -565.10856
 516.70796	 -565.02936
 516.76816	 -564.95016
 516.82835	 -564.87094
 516.88853	 -564.79171
 516.94870	 -564.71247
 517.00885	 -564.63321
 517.06900	 -564.55394
 517.12913	 -564.47467
 517.18925	 -564.39537
 517.24936	 -564.31607
 517.30947	 -564.23675
 517.36955	 -564.15743
 517.42963	 -564.07809
 517.48970	 -563.99873
 517.54975	 -563.91937
 517.60980	 -563.83999
 517.66983	 -563.76060
 517.72985	 -563.68120
 517.78986	 -563.60178
 517.84986	 -563.52236
 517.90985	 -563.44292
 517.96982	 -563.36347
 518.02979	 -563.28401
 518.08974	 -563.20453
 518.14968	 -563.12504
 518.20961	 -563.04554
 518.26953	 -562.96603
 518.32944	 -562.88651
 518.38934	 -562.80697
 518.44922	 -562.72742
 518.50910	 -562.64786
 518.56896	 -562.56829
 518.62881	 -562.48870
 518.68865	 -562.40910
 518.74848	 -562.32949
 518.80830	 -562.24987
 518.86811	 -562.17023
 518.92790	 -562.09059
 518.98769	 -562.01093
 519.04746	 -561.93126
 519.10722	 -561.85157
 519.16697	 -561.77188
 519.22671	 -561.69217
 519.28644	 -561.61245
 519.34615	 -561.53272
 519.40586	 -561.45297
 519.46555	 -561.37321
 519.52523	 -561.29344
 519.58491	 -561.21366
 519.64456	 -561.13387
 519.70421	 -561.05406
 519.76385	 -560.97424
 519.82348	 -560.89441
 519.88309	 -560.81457
 519.94269	 -560.73472
 520.00228	 -560.65485
 520.06186	 -560.57497
 520.12143	 -560.49508
 520.18099	 -560.41517
 520.24054	 -560.33526
 520.30007	 -560.25533
 520.35959	 -560.17539
 520.41911	 -560.09543
 520.47861	 -560.01547
 520.53810	 -559.93549
 520.59757	 -559.85550
 520.65704	 -559.77550
 520.71650	 -559.69548
 520.77594	 -559.61546
 520.83537	 -559.53542
 520.89479	 -559.45537
 520.95420	 -559.37531
 521.01360	 -559.29523
 521.07299	 -559.21514
 521.13237	 -559.13504
 521.19173	 -559.05493
 521.25108	 -558.97481
 521.31042	 -558.89467
 521.36975	 -558.81452
 521.42907	 -558.73436
 521.48838	 -558.65419
 521.54768	 -558.57400
 521.60696	 -558.49381
 521.66623	 -558.41360
 521.72550	 -558.33337
 521.78475	 -558.25314
 521.84399	 -558.17289
 521.90321	 -558.09264
 521.96243	 -558.01236
 522.02164	 -557.93208
 522.08083	 -557.85179
 522.14001	 -557.77148
 522.19918	 -557.69116
 522.25834	 -557.61083
 522.31749	 -557.53048
 522.37663	 -557.45013
 522.43575	 -557.36976
 522.49487	 -557.28938
 522.55397	 -557.20899
 522.61306	 -557.12858
 522.67214	 -557.04816
 522.73121	 -556.96773
 522.79026	 -556.88729
 522.84931	 -556.80684
 522.90834	 -556.72637
 522.96737	 -556.64589
 523.02638	 -556.56540
 523.08538	 -556.48490
 523.14436	 -556.40439
 523.20334	 -556.32386
 523.26231	 -556.24332
 523.32126	 -556.16277
 523.38020	 -556.08221
 523.43914	 -556.00163
 523.49805	 -555.92104
 523.55696	 -555.84044
 523.61586	 -555.75983
 523.67474	 -555.67921
 523.73362	 -555.59857
 523.79248	 -555.51792
 523.85133	 -555.43726
 523.91017	 -555.35659
 523.96900	 -555.27590
 524.02782	 -555.19520
 524.08662	 -555.11449
 524.14542	 -555.03377
 524.20420	 -554.95304
 524.26297	 -554.87229
 524.32173	 -554.79153
 524.38048	 -554.71076
 524.43921	 -554.62998
 524.49794	 -554.54919
 524.55665	 -554.46838
 524.61536	 -554.38756
 524.67405	 -554.30673
 524.73273	 -554.22589
 524.79139	 -554.14503
 524.85005	 -554.06416
 524.90869	 -553.98328
 524.96733	 -553.90239
 525.02595	 -553.82149
 525.08456	 -553.74057
 525.14316	 -553.65964
 525.20175	 -553.57870
 525.26032	 -553.49775
 525.31889	 -553.41678
 525.37744	 -553.33581
 525.43598	 -553.25482
 525.49451	 -553.17382
 525.55303	 -553.09280
 525.61154	 -553.01178
 525.67003	 -552.93074
 525.72852	 -552.84969
 525.78699	 -552.76863
 525.84545	 -552.68755
 525.90390	 -552.60647
 525.96234	 -552.52537
 526.02077	 -552.44426
 526.07918	 -552.36314
 526.13759	 -552.28200
 526.19598	 -552.20085
 526.25436	 -552.11969
 526.31273	 -552.03852
 526.37109	 -551.95734
 526.42943	 -551.87615
 526.48777	 -551.79494
 526.54609	 -551.71372
 526.60440	 -551.63249
 526.66270	 -551.55124
 526.72099	 -551.46999
 526.77927	 -551.38872
 526.83754	 -551.30744
 526.89579	 -551.22615
 526.95403	 -551.14484
 527.01226	 -551.06352
 527.07048	 -550.98220
 527.12869	 -550.90086
 527.18689	 -550.81950
 527.24507	 -550.73814
 527.30325	 -550.65676
 527.36141	 -550.57537
 527.41956	 -550.49397
 527.47770	 -550.41256
 527.53583	 -550.33113
 527.59394	 -550.24969
 527.65204	 -550.16824
 527.71014	 -550.08678
 527.76822	 -550.00531
 527.82629	 -549.92382
 527.88435	 -549.84233
 527.94239	 -549.76082
 528.00043	 -549.67929
 528.05845	 -549.59776
 528.11646	 -549.51621
 528.17446	 -549.43466
 528.23245	 -549.35308
 528.29043	 -549.27150
 528.34840	 -549.18991
 528.40635	 -549.10830
 528.46429	 -549.02668
 528.52222	 -548.94505
 528.58014	 -548.86341
 528.63805	 -548.78175
 528.69595	 -548.70009
 528.75383	 -548.61841
 528.81170	 -548.53672
 528.86957	 -548.45501
 528.92742	 -548.37330
 528.98525	 -548.29157
 529.04308	 -548.20983
 529.10090	 -548.12808
 529.15870	 -548.04632
 529.21649	 -547.96454
 529.27427	 -547.88275
 529.33204	 -547.80096
 529.38980	 -547.71914
 529.44754	 -547.63732
 529.50528	 -547.55549
 529.56300	 -547.47364
 529.62071	 -547.39178
 529.67841	 -547.30991
 529.73610	 -547.22802
 529.79377	 -547.14613
 529.85144	 -547.06422
 529.90909	 -546.98230
 529.96673	 -546.90037
 530.02436	 -546.81842
 530.08198	 -546.73647
 530.13958	 -546.65450
 530.19718	 -546.57252
 530.25476	 -546.49053
 530.31233	 -546.40852
 530.36989	 -546.32651
 530.42744	 -546.24448
 530.48498	 -546.16244
 530.54250	 -546.08039
 530.60002	 -545.99832
 530.65752	 -545.91625
 530.71501	 -545.83416
 530.77249	 -545.75206
 530.82995	 -545.66995
 530.88741	 -545.58782
 530.94485	 -545.50569
 531.00228	 -545.42354
 531.05970	 -545.34138
 531.11711	 -545.25920
 531.17451	 -545.17702
 531.23189	 -545.09482
 531.28927	 -545.01262
 531.34663	 -544.93040
 531.40398	 -544.84816
 531.46132	 -544.76592
 531.51864	 -544.68366
 531.57596	 -544.60140
 531.63326	 -544.51912
 531.69055	 -544.43682
 531.74783	 -544.35452
 531.80510	 -544.27220
 531.86236	 -544.18988
 531.91960	 -544.10754
 531.97684	 -544.02518
 532.03406	 -543.94282
 532.09127	 -543.86044
 532.14847	 -543.77806
 532.20565	 -543.69566
 532.26283	 -543.61324
 532.31999	 -543.53082
 532.37714	 -543.44838
 532.43428	 -543.36594
 532.49141	 -543.28348
 532.54853	 -543.20101
 532.60563	 -543.11852
 532.66272	 -543.03603
 532.71980	 -542.95352
 532.77687	 -542.87100
 532.83393	 -542.78847
 532.89098	 -542.70592
 532.94801	 -542.62337
 533.00503	 -542.54080
 533.06205	 -542.45822
 533.11905	 -542.37563
 533.17603	 -542.29303
 533.23301	 -542.21041
 533.28997	 -542.12779
 533.34692	 -542.04515
 533.40386	 -541.96250
 533.46079	 -541.87983
 533.51771	 -541.79716
 533.57461	 -541.71447
 533.63151	 -541.63177
 533.68839	 -541.54906
 533.74526	 -541.46634
 533.80212	 -541.38360
 533.85896	 -541.30086
 533.91580	 -541.21810
 533.97262	 -541.13533
 534.02943	 -541.05255
 534.08623	 -540.96975
 534.14302	 -540.88695
 534.19979	 -540.80413
 534.25656	 -540.72130
 534.31331	 -540.63846
 534.37005	 -540.55560
 534.42678	 -540.47274
 534.48350	 -540.38986
 534.54020	 -540.30697
 534.59689	 -540.22407
 534.65358	 -540.14115
 534.71025	 -540.05823
 534.76690	 -539.97529
 534.82355	 -539.89234
 534.88018	 -539.80938
 534.93681	 -539.72641
 534.99342	 -539.64342
 535.05001	 -539.56043
 535.10660	 -539.47742
 535.16318	 -539.39440
 535.21974	 -539.31137
 535.27629	 -539.22832
 535.33283	 -539.14527
 535.38936	 -539.06220
 535.44587	 -538.97912
 535.50238	 -538.89602
 535.55887	 -538.81292
 535.61535	 -538.72981
 535.67182	 -538.64668
 535.72828	 -538.56354
 535.78472	 -538.48039
 535.84115	 -538.39722
 535.89757	 -538.31405
 535.95398	 -538.23086
 536.01038	 -538.14766
 536.06677	 -538.06445
 536.12314	 -537.98123
 536.17950	 -537.89799
 536.23585	 -537.81475
 536.29219	 -537.73149
 536.34852	 -537.64822
 536.40483	 -537.56494
 536.46113	 -537.48164
 536.51742	 -537.39833
 536.57370	 -537.31502
 536.62997	 -537.23169
 536.68622	 -537.14835
 536.74247	 -537.06499
 536.79870	 -536.98163
 536.85492	 -536.89825
 536.91113	 -536.81486
 536.96732	 -536.73146
 537.02350	 -536.64805
 537.07968	 -536.56462
 537.13584	 -536.48119
 537.19198	 -536.39774
 537.24812	 -536.31428
 537.30424	 -536.23080
 537.36036	 -536.14732
 537.41646	 -536.06382
 537.47254	 -535.98032
 537.52862	 -535.89680
 537.58468	 -535.81327
 537.64074	 -535.72972
 537.69678	 -535.64617
 537.75280	 -535.56260
 537.80882	 -535.47902
 537.86483	 -535.39543
 537.92082	 -535.31183
 537.97680	 -535.22821
 538.03277	 -535.14459
 538.08872	 -535.06095
 538.14467	 -534.97730
 538.20060	 -534.89364
 538.25652	 -534.80996
 538.31243	 -534.72628
 538.36833	 -534.64258
 538.42421	 -534.55887
 538.48009	 -534.47515
 538.53595	 -534.39142
 538.59180	 -534.30767
 538.64763	 -534.22392
 538.70346	 -534.14015
 538.75927	 -534.05637
 538.81507	 -533.97257
 538.87086	 -533.88877
 538.92664	 -533.80496
 538.98240	 -533.72113
 539.03816	 -533.63729
 539.09390	 -533.55344
 539.14963	 -533.46957
 539.20534	 -533.38570
 539.26105	 -533.30181
 539.31674	 -533.21791
 539.37242	 -533.13400
 539.42809	 -533.05008
 539.48375	 -532.96615
 539.53939	 -532.88220
 539.59502	 -532.79824
 539.65065	 -532.71427
 539.70625	 -532.63029
 539.76185	 -532.54630
 539.81744	 -532.46229
 539.87301	 -532.37827
 539.92857	 -532.29425
 539.98412	 -532.21020
 540.03965	 -532.12615
 540.09518	 -532.04209
 540.15069	 -531.95801
 540.20619	 -531.87392
 540.26168	 -531.78982
 540.31715	 -531.70571
 540.37262	 -531.62159
 540.42807	 -531.53745
 540.48351	 -531.45331
 540.53894	 -531.36915
 540.59435	 -531.28498
 540.64976	 -531.20080
 540.70515	 -531.11660
 540.76053	 -531.03239
 540.81590	 -530.94818
 540.87125	 -530.86395
 540.92659	 -530.77971
 540.98193	 -530.69545
 541.03725	 -530.61119
 541.09255	 -530.52691
 541.14785	 -530.44262
 541.20313	 -530.35832
 541.25840	 -530.27401
 541.31366	 -530.18968
 541.36890	 -530.10535
 541.42414	 -530.02100
 541.47936	 -529.93664
 541.53457	 -529.85227
 541.58977	 -529.76789
 541.64495	 -529.68349
 541.70013	 -529.59908
 541.75529	 -529.51466
 541.81044	 -529.43023
 541.86557	 -529.34579
 541.92070	 -529.26134
 541.97581	 -529.17687
 542.03091	 -529.09239
 542.08600	 -529.00790
 542.14108	 -528.92340
 542.19614	 -528.83889
 542.25119	 -528.75437
 542.30623	 -528.66983
 542.36126	 -528.58528
 542.41628	 -528.50072
 542.47128	 -528.41615
 542.52627	 -528.33156
 542.58125	 -528.24697
 542.63622	 -528.16236
 542.69117	 -528.07774
 542.74611	 -527.99311
 542.80104	 -527.90847
 542.85596	 -527.82381
 542.91087	 -527.73915
 542.96576	 -527.65447
 543.02064	 -527.56978
 543.07551	 -527.48508
 543.13037	 -527.40036
 543.18521	 -527.31564
 543.24004	 -527.23090
 543.29486	 -527.14615
 543.34967	 -527.06139
 543.40447	 -526.97662
 543.45925	 -526.89183
 543.51402	 -526.80704
 543.56878	 -526.72223
 543.62353	 -526.63741
 543.67826	 -526.55258
 543.73299	 -526.46773
 543.78770	 -526.38288
 543.84239	 -526.29801
 543.89708	 -526.21313
 543.95175	 -526.12824
 544.00641	 -526.04334
 544.06106	 -525.95843
 544.11570	 -525.87350
 544.17032	 -525.78856
 544.22494	 -525.70361
 544.27954	 -525.61865
 544.33412	 -525.53368
 544.38870	 -525.44869
 544.44326	 -525.36370
 544.49781	 -525.27869
 544.55235	 -525.19367
 544.60688	 -525.10864
 544.66139	 -525.02359
 544.71589	 -524.93854
 544.77038	 -524.85347
 544.82486	 -524.76839
 544.87932	 -524.68330
 544.93378	 -524.59820
 544.98822	 -524.51308
 545.04265	 -524.42796
 545.09706	 -524.34282
 545.15146	 -524.25767
 545.20586	 -524.17251
 545.26023	 -524.08734
 545.31460	 -524.00215
 545.36895	 -523.91696
 545.42330	 -523.83175
 545.47762	 -523.74653
 545.53194	 -523.66129
 545.58625	 -523.57605
 545.64054	 -523.49080
 545.69482	 -523.40553
 545.74909	 -523.32025
 545.80334	 -523.23496
 545.85758	 -523.14966
 545.91182	 -523.06434
 545.96603	 -522.97901
 546.02024	 -522.89368
 546.07443	 -522.80833
 546.12861	 -522.72297
 546.18278	 -522.63759
 546.23694	 -522.55221
 546.29108	 -522.46681
 546.34522	 -522.38140
 546.39934	 -522.29598
 546.45344	 -522.21055
 546.50754	 -522.12511
 546.56162	 -522.03965
 546.61569	 -521.95418
 546.66975	 -521.86870
 546.72379	 -521.78321
 546.77783	 -521.69771
 546.83185	 -521.61220
 546.88585	 -521.52667
 546.93985	 -521.44113
 546.99383	 -521.35558
 547.04780	 -521.27002
 547.10176	 -521.18445
 547.15571	 -521.09886
 547.20964	 -521.01327
 547.26356	 -520.92766
 547.31747	 -520.84204
 547.37137	 -520.75640
 547.42525	 -520.67076
 547.47912	 -520.58511
 547.53298	 -520.49944
 547.58683	 -520.41376
 547.64066	 -520.32807
 547.69449	 -520.24237
 547.74829	 -520.15665
 547.80209	 -520.07093
 547.85588	 -519.98519
 547.90965	 -519.89944
 547.96341	 -519.81368
 548.01715	 -519.72790
 548.07089	 -519.64212
 548.12461	 -519.55632
 548.17832	 -519.47051
 548.23202	 -519.38469
 548.28570	 -519.29886
 548.33938	 -519.21302
 548.39304	 -519.12716
 548.44668	 -519.04130
 548.50032	 -518.95542
 548.55394	 -518.86953
 548.60755	 -518.78362
 548.66115	 -518.69771
 548.71474	 -518.61178
 548.76831	 -518.52585
 548.82187	 -518.43990
 548.87542	 -518.35394
 548.92895	 -518.26796
 548.98247	 -518.18198
 549.03599	 -518.09598
 549.08948	 -518.00998
 549.14297	 -517.92396
 549.19644	 -517.83792
 549.24990	 -517.75188
 549.30335	 -517.66583
 549.35678	 -517.57976
 549.41021	 -517.49368
 549.46362	 -517.40759
 549.51702	 -517.32149
 549.57040	 -517.23537
 549.62377	 -517.14925
 549.67713	 -517.06311
 549.73048	 -516.97696
 549.78382	 -516.89080
 549.83714	 -516.80463
 549.89045	 -516.71845
 549.94375	 -516.63225
 549.99703	 -516.54604
 550.05031	 -516.45982
 550.10357	 -516.37359
 550.15681	 -516.28735
 550.21005	 -516.20109
 550.26327	 -516.11483
 550.31648	 -516.02855
 550.36968	 -515.94226
 550.42286	 -515.85596
 550.47603	 -515.76964
 550.52919	 -515.68332
 550.58234	 -515.59698
 550.63548	 -515.51064
 550.68860	 -515.42427
 550.74171	 -515.33790
 550.79480	 -515.25152
 550.84789	 -515.16512
 550.90096	 -515.07872
 550.95402	 -514.99230
 551.00707	 -514.90587
 551.06010	 -514.81942
 551.11312	 -514.73297
 551.16613	 -514.64651
 551.21913	 -514.56003
 551.27211	 -514.47354
 551.32508	 -514.38704
 551.37804	 -514.30053
 551.43099	 -514.21400
 551.48392	 -514.12746
 551.53684	 -514.04092
 551.58975	 -513.95436
 551.64264	 -513.86779
 551.69553	 -513.78120
 551.74840	 -513.69461
 551.80126	 -513.60800
 551.85410	 -513.52138
 551.90693	 -513.43475
 551.95975	 -513.34811
 552.01256	 -513.26146
 552.06536	 -513.17479
 552.11814	 -513.08812
 552.17091	 -513.00143
 552.22366	 -512.91473
 552.27641	 -512.82802
 552.32914	 -512.74129
 552.38186	 -512.65456
 552.43456	 -512.56781
 552.48726	 -512.48105
 552.53994	 -512.39428
 552.59261	 -512.30750
 552.64526	 -512.22071
 552.69791	 -512.13390
 552.75054	 -512.04708
 552.80315	 -511.96025
 552.85576	 -511.87341
 552.90835	 -511.78656
 552.96093	 -511.69970
 553.01350	 -511.61282
 553.06605	 -511.52593
 553.11859	 -511.43903
 553.17112	 -511.35212
 553.22364	 -511.26520
 553.27614	 -511.17827
 553.32864	 -511.09132
 553.38111	 -511.00436
 553.43358	 -510.91739
 553.48603	 -510.83041
 553.53847	 -510.74342
 553.59090	 -510.65641
 553.64332	 -510.56940
 553.69572	 -510.48237
 553.74811	 -510.39533
 553.80049	 -510.30828
 553.85285	 -510.22121
 553.90520	 -510.13414
 553.95754	 -510.04705
 554.00987	 -509.95996
 554.06218	 -509.87285
 554.11448	 -509.78572
 554.16677	 -509.69859
 554.21905	 -509.61145
 554.27131	 -509.52429
 554.32356	 -509.43712
 554.37580	 -509.34994
 554.42802	 -509.26275
 554.48023	 -509.17555
 554.53243	 -509.08833
 554.58462	 -509.00110
 554.63679	 -508.91387
 554.68895	 -508.82661
 554.74110	 -508.73935
 554.79324	 -508.65208
 554.84536	 -508.56479
 554.89747	 -508.47750
 554.94957	 -508.39019
 555.00165	 -508.30287
 555.05372	 -508.21554
 555.10578	 -508.12819
 555.15783	 -508.04084
 555.20986	 -507.95347
 555.26188	 -507.86609
 555.31389	 -507.77870
 555.36589	 -507.69130
 555.41787	 -507.60388
 555.46984	 -507.51646
 555.52180	 -507.42902
 555.57374	 -507.34157
 555.62567	 -507.25411
 555.67759	 -507.16664
 555.72950	 -507.07916
 555.78139	 -506.99166
 555.83327	 -506.90415
 555.88514	 -506.81664
 555.93699	 -506.72910
 555.98884	 -506.64156
 556.04067	 -506.55401
 556.09248	 -506.46644
 556.14429	 -506.37887
 556.19608	 -506.29128
 556.24786	 -506.20368
 556.29962	 -506.11606
 556.35138	 -506.02844
 556.40312	 -505.94080
 556.45484	 -505.85316
 556.50656	 -505.76550
 556.55826	 -505.67783
 556.60995	 -505.59015
 556.66162	 -505.50245
 556.71329	 -505.41475
 556.76494	 -505.32703
 556.81658	 -505.23930
 556.86820	 -505.15156
 556.91981	 -505.06381
 556.97141	 -504.97604
 557.02300	 -504.88827
 557.07457	 -504.80048
 557.12613	 -504.71268
 557.17768	 -504.62487
 557.22922	 -504.53705
 557.28074	 -504.44922
 557.33225	 -504.36137
 557.38374	 -504.27351
 557.43523	 -504.18564
 557.48670	 -504.09776
 557.53816	 -504.00987
 557.58960	 -503.92197
 557.64104	 -503.83405
 557.69246	 -503.74613
 557.74386	 -503.65819
 557.79526	 -503.57024
 557.84664	 -503.48227
 557.89801	 -503.39430
 557.94936	 -503.30632
 558.00070	 -503.21832
 558.05203	 -503.13031
 558.10335	 -503.04229
 558.15466	 -502.95426
 558.20595	 -502.86622
 558.25722	 -502.77816
 558.30849	 -502.69009
 558.35974	 -502.60202
 558.41098	 -502.51393
 558.46221	 -502.42582
 558.51342	 -502.33771
 558.56463	 -502.24959
 558.61581	 -502.16145
 558.66699	 -502.07330
 558.71815	 -501.98514
 558.76930	 -501.89697
 558.82044	 -501.80879
 558.87156	 -501.72059
 558.92267	 -501.63239
 558.97377	 -501.54417
 559.02486	 -501.45594
 559.07593	 -501.36770
 559.12699	 -501.27945
 559.17804	 -501.19118
 559.22907	 -501.10291
 559.28009	 -501.01462
 559.33110	 -500.92632
 559.38209	 -500.83801
 559.43308	 -500.74969
 559.48405	 -500.66135
 559.53500	 -500.57301
 559.58595	 -500.48465
 559.63688	 -500.39628
 559.68779	 -500.30790
 559.73870	 -500.21951
 559.78959	 -500.13110
 559.84047	 -500.04269
 559.89134	 -499.95426
 559.94219	 -499.86582
 559.99303	 -499.77737
 560.04386	 -499.68891
 560.09467	 -499.60044
 560.14547	 -499.51195
 560.19626	 -499.42346
 560.24704	 -499.33495
 560.29780	 -499.24643
 560.34855	 -499.15790
 560.39929	 -499.06935
 560.45001	 -498.98080
 560.50072	 -498.89223
 560.55142	 -498.80366
 560.60210	 -498.71507
 560.65278	 -498.62647
 560.70344	 -498.53785
 560.75408	 -498.44923
 560.80471	 -498.36059
 560.85534	 -498.27195
 560.90594	 -498.18329
 560.95654	 -498.09462
 561.00712	 -498.00594
 561.05769	 -497.91724
 561.10824	 -497.82854
 561.15879	 -497.73982
 561.20932	 -497.65109
 561.25983	 -497.56235
 561.31034	 -497.47360
 561.36083	 -497.38484
 561.41130	 -497.29606
 561.46177	 -497.20728
 561.51222	 -497.11848
 561.56266	 -497.02967
 561.61309	 -496.94085
 561.66350	 -496.85202
 561.71390	 -496.76317
 561.76429	 -496.67432
 561.81466	 -496.58545
 561.86502	 -496.49657
 561.91537	 -496.40768
 561.96571	 -496.31878
 562.01603	 -496.22986
 562.06634	 -496.14094
 562.11663	 -496.05200
 562.16692	 -495.96306
 562.21719	 -495.87410
 562.26744	 -495.78513
 562.31769	 -495.69614
 562.36792	 -495.60715
 562.41814	 -495.51814
 562.46834	 -495.42912
 562.51853	 -495.34010
 562.56871	 -495.25105
 562.61888	 -495.16200
 562.66903	 -495.07294
 562.71917	 -494.98386
 562.76930	 -494.89478
 562.81941	 -494.80568
 562.86951	 -494.71657
 562.91960	 -494.62745
 562.96968	 -494.53831
 563.01974	 -494.44917
 563.06979	 -494.36001
 563.11982	 -494.27085
 563.16985	 -494.18167
 563.21986	 -494.09248
 563.26985	 -494.00328
 563.31984	 -493.91406
 563.36981	 -493.82484
 563.41977	 -493.73560
 563.46971	 -493.64635
 563.51964	 -493.55709
 563.56956	 -493.46782
 563.61947	 -493.37854
 563.66936	 -493.28924
 563.71924	 -493.19994
 563.76911	 -493.11062
 563.81896	 -493.02129
 563.86880	 -492.93195
 563.91863	 -492.84260
 563.96844	 -492.75324
 564.01824	 -492.66386
 564.06803	 -492.57448
 564.11781	 -492.48508
 564.16757	 -492.39567
 564.21732	 -492.30625
 564.26705	 -492.21681
 564.31677	 -492.12737
 564.36648	 -492.03792
 564.41618	 -491.94845
 564.46586	 -491.85897
 564.51554	 -491.76948
 564.56519	 -491.67998
 564.61484	 -491.59047
 564.66447	 -491.50094
 564.71409	 -491.41140
 564.76369	 -491.32186
 564.81328	 -491.23230
 564.86286	 -491.14273
 564.91243	 -491.05315
 564.96198	 -490.96355
 565.01152	 -490.87395
 565.06105	 -490.78433
 565.11056	 -490.69470
 565.16006	 -490.60506
 565.20955	 -490.51541
 565.25902	 -490.42575
 565.30848	 -490.33608
 565.35793	 -490.24639
 565.40737	 -490.15670
 565.45679	 -490.06699
 565.50620	 -489.97727
 565.55559	 -489.88754
 565.60498	 -489.79779
 565.65435	 -489.70804
 565.70370	 -489.61827
 565.75304	 -489.52850
 565.80237	 -489.43871
 565.85169	 -489.34891
 565.90100	 -489.25910
 565.95029	 -489.16927
 565.99956	 -489.07944
 566.04883	 -488.98959
 566.09808	 -488.89974
 566.14732	 -488.80987
 566.19654	 -488.71999
 566.24575	 -488.63010
 566.29495	 -488.54019
 566.34414	 -488.45028
 566.39331	 -488.36035
 566.44247	 -488.27042
 566.49162	 -488.18047
 566.54075	 -488.09051
 566.58987	 -488.00053
 566.63898	 -487.91055
 566.68807	 -487.82056
 566.73715	 -487.73055
 566.78622	 -487.64053
 566.83527	 -487.55050
 566.88431	 -487.46046
 566.93334	 -487.37041
 566.98235	 -487.28035
 567.03136	 -487.19027
 567.08034	 -487.10019
 567.12932	 -487.01009
 567.17828	 -486.91998
 567.22723	 -486.82986
 567.27617	 -486.73973
 567.32509	 -486.64959
 567.37400	 -486.55943
 567.42289	 -486.46927
 567.47178	 -486.37909
 567.52065	 -486.28890
 567.56950	 -486.19870
 567.61835	 -486.10849
 567.66718	 -486.01826
 567.71599	 -485.92803
 567.76480	 -485.83778
 567.81359	 -485.74753
 567.86236	 -485.65726
 567.91113	 -485.56698
 567.95988	 -485.47669
 568.00862	 -485.38638
 568.05734	 -485.29607
 568.10605	 -485.20574
 568.15475	 -485.11540
 568.20344	 -485.02506
 568.25211	 -484.93470
 568.30077	 -484.84433
 568.34941	 -484.75394
 568.39804	 -484.66355
 568.44666	 -484.57314
 568.49527	 -484.48273
 568.54386	 -484.39230
 568.59244	 -484.30186
 568.64101	 -484.21141
 568.68956	 -484.12094
 568.73810	 -484.03047
 568.78663	 -483.93999
 568.83514	 -483.84949
 568.88364	 -483.75898
 568.93213	 -483.66846
 568.98060	 -483.57793
 569.02906	 -483.48739
 569.07751	 -483.39684
 569.12594	 -483.30627
 569.17436	 -483.21570
 569.22277	 -483.12511
 569.27116	 -483.03451
 569.31954	 -482.94390
 569.36791	 -482.85328
 569.41626	 -482.76264
 569.46461	 -482.67200
 569.51293	 -482.58134
 569.56125	 -482.49068
 569.60955	 -482.40000
 569.65784	 -482.30931
 569.70611	 -482.21861
 569.75437	 -482.12790
 569.80262	 -482.03717
 569.85086	 -481.94644
 569.89908	 -481.85569
 569.94729	 -481.76493
 569.99548	 -481.67416
 570.04366	 -481.58338
 570.09183	 -481.49259
 570.13999	 -481.40179
 570.18813	 -481.31097
 570.23626	 -481.22015
 570.28437	 -481.12931
 570.33248	 -481.03846
 570.38057	 -480.94760
 570.42864	 -480.85673
 570.47670	 -480.76585
 570.52475	 -480.67496
 570.57279	 -480.58405
 570.62081	 -480.49314
 570.66882	 -480.40221
 570.71682	 -480.31127
 570.76480	 -480.22032
 570.81277	 -480.12936
 570.86072	 -480.03838
 570.90867	 -479.94740
 570.95660	 -479.85640
 571.00451	 -479.76540
 571.05241	 -479.67438
 571.10030	 -479.58335
 571.14818	 -479.49231
 571.19604	 -479.40126
 571.24389	 -479.31020
 571.29173	 -479.21912
 571.33955	 -479.12803
 571.38736	 -479.03694
 571.43516	 -478.94583
 571.48294	 -478.85471
 571.53071	 -478.76358
 571.57846	 -478.67244
 571.62621	 -478.58128
 571.67394	 -478.49012
 571.72165	 -478.39894
 571.76936	 -478.30775
 571.81705	 -478.21656
 571.86472	 -478.12535
 571.91238	 -478.03412
 571.96003	 -477.94289
 572.00767	 -477.85165
 572.05529	 -477.76039
 572.10290	 -477.66913
 572.15050	 -477.57785
 572.19808	 -477.48656
 572.24565	 -477.39526
 572.29320	 -477.30395
 572.34075	 -477.21263
 572.38828	 -477.12129
 572.43579	 -477.02995
 572.48329	 -476.93859
 572.53078	 -476.84722
 572.57826	 -476.75585
 572.62572	 -476.66446
 572.67317	 -476.57305
 572.72061	 -476.48164
 572.76803	 -476.39022
 572.81544	 -476.29878
 572.86283	 -476.20734
 572.91021	 -476.11588
 572.95758	 -476.02441
 573.00494	 -475.93293
 573.05228	 -475.84144
 573.09961	 -475.74994
 573.14692	 -475.65842
 573.19422	 -475.56690
 573.24151	 -475.47536
 573.28879	 -475.38381
 573.33605	 -475.29226
 573.38330	 -475.20069
 573.43053	 -475.10911
 573.47775	 -475.01751
 573.52496	 -474.92591
 573.57215	 -474.83429
 573.61934	 -474.74267
 573.66650	 -474.65103
 573.71366	 -474.55938
 573.76080	 -474.46772
 573.80793	 -474.37605
 573.85504	 -474.28437
 573.90214	 -474.19268
 573.94923	 -474.10097
 573.99630	 -474.00926
 574.04336	 -473.91753
 574.09041	 -473.82579
 574.13744	 -473.73405
 574.18446	 -473.64229
 574.23147	 -473.55051
 574.27846	 -473.45873
 574.32544	 -473.36694
 574.37240	 -473.27513
 574.41936	 -473.18332
 574.46629	 -473.09149
 574.51322	 -472.99965
 574.56013	 -472.90780
 574.60703	 -472.81594
 574.65392	 -472.72407
 574.70079	 -472.63219
 574.74765	 -472.54029
 574.79449	 -472.44839
 574.84132	 -472.35647
 574.88814	 -472.26454
 574.93494	 -472.17260
 574.98173	 -472.08065
 575.02851	 -471.98869
 575.07528	 -471.89672
 575.12203	 -471.80473
 575.16876	 -471.71274
 575.21549	 -471.62073
 575.26220	 -471.52872
 575.30889	 -471.43669
 575.35558	 -471.34465
 575.40225	 -471.25260
 575.44890	 -471.16054
 575.49554	 -471.06846
 575.54217	 -470.97638
 575.58879	 -470.88428
 575.63539	 -470.79218
 575.68198	 -470.70006
 575.72855	 -470.60793
 575.77511	 -470.51579
 575.82166	 -470.42364
 575.86820	 -470.33148
 575.91472	 -470.23931
 575.96122	 -470.14712
 576.00772	 -470.05493
 576.05420	 -469.96272
 576.10067	 -469.87050
 576.14712	 -469.77827
 576.19356	 -469.68603
 576.23998	 -469.59378
 576.28640	 -469.50152
 576.33280	 -469.40925
 576.37918	 -469.31696
 576.42555	 -469.22467
 576.47191	 -469.13236
 576.51826	 -469.04005
 576.56459	 -468.94772
 576.61091	 -468.85538
 576.65721	 -468.76303
 576.70350	 -468.67066
 576.74978	 -468.57829
 576.79604	 -468.48591
 576.84229	 -468.39351
 576.88853	 -468.30111
 576.93475	 -468.20869
 576.98096	 -468.11626
 577.02715	 -468.02382
 577.07334	 -467.93137
 577.11950	 -467.83891
 577.16566	 -467.74643
 577.21180	 -467.65395
 577.25793	 -467.56146
 577.30404	 -467.46895
 577.35014	 -467.37643
 577.39623	 -467.28390
 577.44230	 -467.19137
 577.48836	 -467.09881
 577.53441	 -467.00625
 577.58044	 -466.91368
 577.62646	 -466.82110
 577.67247	 -466.72850
 577.71846	 -466.63590
 577.76444	 -466.54328
 577.81040	 -466.45065
 577.85635	 -466.35801
 577.90229	 -466.26536
 577.94821	 -466.17270
 577.99412	 -466.08003
 578.04002	 -465.98735
 578.08590	 -465.89465
 578.13177	 -465.80195
 578.17763	 -465.70923
 578.22347	 -465.61651
 578.26930	 -465.52377
 578.31511	 -465.43102
 578.36091	 -465.33826
 578.40670	 -465.24549
 578.45247	 -465.15271
 578.49823	 -465.05991
 578.54398	 -464.96711
 578.58971	 -464.87429
 578.63543	 -464.78147
 578.68114	 -464.68863
 578.72683	 -464.59578
 578.77251	 -464.50292
 578.81817	 -464.41005
 578.86382	 -464.31717
 578.90946	 -464.22428
 578.95508	 -464.13137
 579.00069	 -464.03846
 579.04629	 -463.94553
 579.09187	 -463.85259
 579.13744	 -463.75965
 579.18299	 -463.66669
 579.22853	 -463.57372
 579.27406	 -463.48074
 579.31958	 -463.38775
 579.36507	 -463.29474
 579.41056	 -463.20173
 579.45603	 -463.10871
 579.50149	 -463.01567
 579.54694	 -462.92262
 579.59237	 -462.82957
 579.63779	 -462.73650
 579.68319	 -462.64342
 579.72858	 -462.55033
 579.77396	 -462.45723
 579.81932	 -462.36411
 579.86467	 -462.27099
 579.91001	 -462.17786
 579.95533	 -462.08471
 580.00064	 -461.99155
 580.04593	 -461.89839
 580.09121	 -461.80521
 580.13648	 -461.71202
 580.18173	 -461.61882
 580.22697	 -461.52561
 580.27220	 -461.43239
 580.31741	 -461.33915
 580.36261	 -461.24591
 580.40779	 -461.15265
 580.45296	 -461.05939
 580.49812	 -460.96611
 580.54326	 -460.87282
 580.58839	 -460.77952
 580.63351	 -460.68621
 580.67861	 -460.59289
 580.72370	 -460.49956
 580.76877	 -460.40622
 580.81383	 -460.31286
 580.85888	 -460.21950
 580.90391	 -460.12612
 580.94893	 -460.03274
 580.99394	 -459.93934
 581.03893	 -459.84593
 581.08391	 -459.75251
 581.12887	 -459.65908
 581.17382	 -459.56564
 581.21876	 -459.47219
 581.26368	 -459.37873
 581.30859	 -459.28525
 581.35348	 -459.19177
 581.39837	 -459.09827
 581.44323	 -459.00477
 581.48809	 -458.91125
 581.53293	 -458.81772
 581.57775	 -458.72418
 581.62257	 -458.63063
 581.66736	 -458.53707
 581.71215	 -458.44350
 581.75692	 -458.34991
 581.80168	 -458.25632
 581.84642	 -458.16271
 581.89115	 -458.06910
 581.93586	 -457.97547
 581.98056	 -457.88183
 582.02525	 -457.78819
 582.06993	 -457.69453
 582.11459	 -457.60086
 582.15923	 -457.50717
 582.20386	 -457.41348
 582.24848	 -457.31978
 582.29309	 -457.22607
 582.33768	 -457.13234
 582.38225	 -457.03860
 582.42682	 -456.94486
 582.47137	 -456.85110
 582.51590	 -456.75733
 582.56042	 -456.66355
 582.60493	 -456.56976
 582.64942	 -456.47596
 582.69390	 -456.38215
 582.73837	 -456.28833
 582.78282	 -456.19449
 582.82726	 -456.10065
 582.87168	 -456.00679
 582.91609	 -455.91293
 582.96049	 -455.81905
 583.00487	 -455.72516
 583.04924	 -455.63126
 583.09359	 -455.53735
 583.13793	 -455.44343
 583.18226	 -455.34950
 583.22657	 -455.25556
 583.27087	 -455.16161
 583.31516	 -455.06764
 583.35943	 -454.97367
 583.40369	 -454.87968
 583.44793	 -454.78569
 583.49216	 -454.69168
 583.53637	 -454.59766
 583.58057	 -454.50363
 583.62476	 -454.40959
 583.66893	 -454.31554
 583.71309	 -454.22148
 583.75724	 -454.12741
 583.80137	 -454.03332
 583.84549	 -453.93923
 583.88959	 -453.84512
 583.93368	 -453.75101
 583.97776	 -453.65688
 584.02182	 -453.56275
 584.06587	 -453.46860
 584.10990	 -453.37444
 584.15392	 -453.28027
 584.19792	 -453.18609
 584.24192	 -453.09190
 584.28589	 -452.99769
 584.32986	 -452.90348
 584.37381	 -452.80926
 584.41774	 -452.71502
 584.46167	 -452.62078
 584.50557	 -452.52652
 584.54947	 -452.43225
 584.59335	 -452.33797
 584.63721	 -452.24368
 584.68106	 -452.14938
 584.72490	 -452.05507
 584.76873	 -451.96075
 584.81254	 -451.86642
 584.85633	 -451.77208
 584.90011	 -451.67772
 584.94388	 -451.58336
 584.98763	 -451.48898
 585.03137	 -451.39460
 585.07510	 -451.30020
 585.11881	 -451.20579
 585.16251	 -451.11137
 585.20619	 -451.01695
 585.24986	 -450.92250
 585.29352	 -450.82805
 585.33716	 -450.73359
 585.38078	 -450.63912
 585.42440	 -450.54464
 585.46800	 -450.45014
 585.51158	 -450.35564
 585.55515	 -450.26112
 585.59871	 -450.16660
 585.64225	 -450.07206
 585.68578	 -449.97751
 585.72929	 -449.88295
 585.77279	 -449.78838
 585.81628	 -449.69380
 585.85975	 -449.59921
 585.90321	 -449.50461
 585.94666	 -449.41000
 585.99009	 -449.31537
 586.03350	 -449.22074
 586.07690	 -449.12609
 586.12029	 -449.03144
 586.16366	 -448.93677
 586.20702	 -448.84209
 586.25037	 -448.74741
 586.29370	 -448.65271
 586.33702	 -448.55800
 586.38032	 -448.46328
 586.42361	 -448.36855
 586.46688	 -448.27380
 586.51014	 -448.17905
 586.55339	 -448.08429
 586.59662	 -447.98951
 586.63984	 -447.89473
 586.68304	 -447.79993
 586.72623	 -447.70513
 586.76941	 -447.61031
 586.81257	 -447.51548
 586.85572	 -447.42064
 586.89885	 -447.32579
 586.94197	 -447.23093
 586.98507	 -447.13606
 587.02817	 -447.04118
 587.07124	 -446.94629
 587.11430	 -446.85139
 587.15735	 -446.75647
 587.20039	 -446.66155
 587.24341	 -446.56661
 587.28641	 -446.47167
 587.32940	 -446.37671
 587.37238	 -446.28174
 587.41534	 -446.18677
 587.45829	 -446.09178
 587.50123	 -445.99678
 587.54415	 -445.90177
 587.58705	 -445.80675
 587.62994	 -445.71172
 587.67282	 -445.61667
 587.71569	 -445.52162
 587.75853	 -445.42656
 587.80137	 -445.33148
 587.84419	 -445.23640
 587.88700	 -445.14130
 587.92979	 -445.04619
 587.97257	 -444.95108
 588.01533	 -444.85595
 588.05808	 -444.76081
 588.10082	 -444.66566
 588.14354	 -444.57050
 588.18624	 -444.47533
 588.22894	 -444.38015
 588.27161	 -444.28495
 588.31428	 -444.18975
 588.35693	 -444.09454
 588.39956	 -443.99931
 588.44218	 -443.90408
 588.48479	 -443.80883
 588.52738	 -443.71357
 588.56996	 -443.61831
 588.61253	 -443.52303
 588.65508	 -443.42774
 588.69761	 -443.33244
 588.74013	 -443.23713
 588.78264	 -443.14181
 588.82513	 -443.04648
 588.86761	 -442.95114
 588.91007	 -442.85578
 588.95252	 -442.76042
 588.99496	 -442.66505
 589.03738	 -442.56966
 589.07979	 -442.47427
 589.12218	 -442.37886
 589.16456	 -442.28344
 589.20692	 -442.18802
 589.24927	 -442.09258
 589.29161	 -441.99713
 589.33393	 -441.90167
 589.37623	 -441.80620
 589.41852	 -441.71072
 589.46080	 -441.61522
 589.50307	 -441.51972
 589.54531	 -441.42421
 589.58755	 -441.32869
 589.62977	 -441.23315
 589.67198	 -441.13761
 589.71417	 -441.04205
 589.75634	 -440.94648
 589.79851	 -440.85091
 589.84066	 -440.75532
 589.88279	 -440.65972
 589.92491	 -440.56411
 589.96701	 -440.46849
 590.00911	 -440.37286
 590.05118	 -440.27722
 590.09324	 -440.18157
 590.13529	 -440.08591
 590.17732	 -439.99023
 590.21934	 -439.89455
 590.26135	 -439.79886
 590.30334	 -439.70315
 590.34531	 -439.60744
 590.38727	 -439.51171
 590.42922	 -439.41597
 590.47115	 -439.32022
 590.51307	 -439.22447
 590.55498	 -439.12870
 590.59686	 -439.03292
 590.63874	 -438.93713
 590.68060	 -438.84133
 590.72245	 -438.74552
 590.76428	 -438.64969
 590.80609	 -438.55386
 590.84790	 -438.45802
 590.88968	 -438.36216
 590.93146	 -438.26630
 590.97322	 -438.17042
 591.01496	 -438.07454
 591.05669	 -437.97864
 591.09841	 -437.88273
 591.14011	 -437.78682
 591.18180	 -437.69089
 591.22347	 -437.59495
 591.26513	 -437.49900
 591.30677	 -437.40304
 591.34840	 -437.30707
 591.39001	 -437.21109
 591.43161	 -437.11509
 591.47320	 -437.01909
 591.51477	 -436.92308
 591.55633	 -436.82705
 591.59787	 -436.73102
 591.63939	 -436.63497
 591.68091	 -436.53892
 591.72241	 -436.44285
 591.76389	 -436.34677
 591.80536	 -436.25068
 591.84681	 -436.15459
 591.88825	 -436.05848
 591.92968	 -435.96236
 591.97109	 -435.86623
 592.01249	 -435.77008
 592.05387	 -435.67393
 592.09524	 -435.57777
 592.13659	 -435.48160
 592.17793	 -435.38541
 592.21925	 -435.28922
 592.26056	 -435.19301
 592.30186	 -435.09680
 592.34314	 -435.00057
 592.38440	 -434.90434
 592.42565	 -434.80809
 592.46689	 -434.71183
 592.50811	 -434.61556
 592.54932	 -434.51928
 592.59051	 -434.42299
 592.63169	 -434.32669
 592.67286	 -434.23038
 592.71400	 -434.13406
 592.75514	 -434.03773
 592.79626	 -433.94139
 592.83736	 -433.84503
 592.87846	 -433.74867
 592.91953	 -433.65230
 592.96059	 -433.55591
 593.00164	 -433.45951
 593.04267	 -433.36311
 593.08369	 -433.26669
 593.12469	 -433.17026
 593.16568	 -433.07383
 593.20666	 -432.97738
 593.24762	 -432.88092
 593.28856	 -432.78445
 593.32949	 -432.68797
 593.37041	 -432.59148
 593.41131	 -432.49498
 593.45219	 -432.39846
 593.49307	 -432.30194
 593.53392	 -432.20541
 593.57476	 -432.10886
 593.61559	 -432.01231
 593.65641	 -431.91574
 593.69720	 -431.81917
 593.73799	 -431.72258
 593.77876	 -431.62598
 593.81951	 -431.52938
 593.86025	 -431.43276
 593.90098	 -431.33613
 593.94169	 -431.23949
 593.98238	 -431.14284
 594.02306	 -431.04618
 594.06373	 -430.94951
 594.10438	 -430.85283
 594.14502	 -430.75613
 594.18564	 -430.65943
 594.22625	 -430.56272
 594.26684	 -430.46599
 594.30742	 -430.36926
 594.34798	 -430.27251
 594.38853	 -430.17576
 594.42907	 -430.07899
 594.46958	 -429.98222
 594.51009	 -429.88543
 594.55058	 -429.78863
 594.59105	 -429.69182
 594.63151	 -429.59500
 594.67196	 -429.49817
 594.71239	 -429.40133
 594.75281	 -429.30448
 594.79321	 -429.20762
 594.83360	 -429.11075
 594.87397	 -429.01387
 594.91433	 -428.91697
 594.95467	 -428.82007
 594.99500	 -428.72315
 595.03531	 -428.62623
 595.07561	 -428.52929
 595.11589	 -428.43235
 595.15616	 -428.33539
 595.19642	 -428.23843
 595.23666	 -428.14145
 595.27688	 -428.04446
 595.31709	 -427.94746
 595.35729	 -427.85045
 595.39747	 -427.75343
 595.43763	 -427.65640
 595.47778	 -427.55936
 595.51792	 -427.46231
 595.55804	 -427.36525
 595.59815	 -427.26817
 595.63824	 -427.17109
 595.67832	 -427.07400
 595.71838	 -426.97689
 595.75843	 -426.87978
 595.79846	 -426.78265
 595.83848	 -426.68552
 595.87848	 -426.58837
 595.91847	 -426.49121
 595.95844	 -426.39405
 595.99840	 -426.29687
 596.03835	 -426.19968
 596.07827	 -426.10248
 596.11819	 -426.00527
 596.15809	 -425.90805
 596.19797	 -425.81082
 596.23784	 -425.71358
 596.27770	 -425.61633
 596.31754	 -425.51906
 596.35736	 -425.42179
 596.39717	 -425.32451
 596.43697	 -425.22721
 596.47675	 -425.12991
 596.51652	 -425.03259
 596.55627	 -424.93527
 596.59600	 -424.83793
 596.63573	 -424.74058
 596.67543	 -424.64323
 596.71513	 -424.54586
 596.75480	 -424.44848
 596.79446	 -424.35109
 596.83411	 -424.25369
 596.87374	 -424.15628
 596.91336	 -424.05886
 596.95296	 -423.96143
 596.99255	 -423.86399
 597.03212	 -423.76654
 597.07168	 -423.66907
 597.11123	 -423.57160
 597.15075	 -423.47412
 597.19027	 -423.37662
 597.22977	 -423.27912
 597.26925	 -423.18160
 597.30872	 -423.08408
 597.34817	 -422.98654
 597.38761	 -422.88899
 597.42704	 -422.79144
 597.46645	 -422.69387
 597.50584	 -422.59629
 597.54522	 -422.49870
 597.58459	 -422.40110
 597.62394	 -422.30349
 597.66327	 -422.20587
 597.70259	 -422.10824
 597.74190	 -422.01060
 597.78119	 -421.91295
 597.82046	 -421.81529
 597.85972	 -421.71761
 597.89897	 -421.61993
 597.93820	 -421.52224
 597.97741	 -421.42453
 598.01661	 -421.32682
 598.05580	 -421.22909
 598.09497	 -421.13136
 598.13413	 -421.03361
 598.17327	 -420.93585
 598.21239	 -420.83808
 598.25150	 -420.74031
 598.29060	 -420.64252
 598.32968	 -420.54472
 598.36875	 -420.44691
 598.40780	 -420.34909
 598.44684	 -420.25126
 598.48586	 -420.15342
 598.52486	 -420.05557
 598.56386	 -419.95770
 598.60283	 -419.85983
 598.64179	 -419.76195
 598.68074	 -419.66406
 598.71967	 -419.56615
 598.75859	 -419.46824
 598.79749	 -419.37031
 598.83638	 -419.27238
 598.87525	 -419.17443
 598.91411	 -419.07648
 598.95295	 -418.97851
 598.99178	 -418.88053
 599.03059	 -418.78254
 599.06939	 -418.68455
 599.10817	 -418.58654
 599.14693	 -418.48852
 599.18569	 -418.39049
 599.22442	 -418.29245
 599.26315	 -418.19440
 599.30185	 -418.09634
 599.34055	 -417.99826
 599.37922	 -417.90018
 599.41789	 -417.80209
 599.45653	 -417.70399
 599.49516	 -417.60587
 599.53378	 -417.50775
 599.57238	 -417.40962
 599.61097	 -417.31147
 599.64954	 -417.21332
 599.68810	 -417.11515
 599.72664	 -417.01697
 599.76517	 -416.91879
 599.80368	 -416.82059
 599.84218	 -416.72238
 599.88066	 -416.62416
 599.91913	 -416.52594
 599.95758	 -416.42770
 599.99602	 -416.32945
 600.03444	 -416.23119
 600.07285	 -416.13292
 600.11124	 -416.03464
 600.14962	 -415.93635
 600.18798	 -415.83805
 600.22633	 -415.73973
 600.26466	 -415.64141
 600.30298	 -415.54308
 600.34128	 -415.44473
 600.37956	 -415.34638
 600.41784	 -415.24802
 600.45609	 -415.14964
 600.49434	 -415.05126
 600.53256	 -414.95286
 600.57077	 -414.85446
 600.60897	 -414.75604
 600.64715	 -414.65761
 600.68532	 -414.55918
 600.72347	 -414.46073
 600.76161	 -414.36227
 600.79973	 -414.26380
 600.83783	 -414.16532
 600.87592	 -414.06683
 600.91400	 -413.96833
 600.95206	 -413.86982
 600.99011	 -413.77130
 601.02814	 -413.67277
 601.06616	 -413.57423
 601.10416	 -413.47568
 601.14214	 -413.37712
 601.18011	 -413.27854
 601.21807	 -413.17996
 601.25601	 -413.08137
 601.29393	 -412.98276
 601.33184	 -412.88415
 601.36974	 -412.78553
 601.40762	 -412.68689
 601.44549	 -412.58825
 601.48334	 -412.48959
 601.52117	 -412.39092
 601.55899	 -412.29225
 601.59680	 -412.19356
 601.63459	 -412.09486
 601.67236	 -411.99616
 601.71012	 -411.89744
 601.74786	 -411.79871
 601.78559	 -411.69997
 601.82331	 -411.60122
 601.86101	 -411.50246
 601.89869	 -411.40369
 601.93636	 -411.30491
 601.97401	 -411.20612
 602.01165	 -411.10732
 602.04928	 -411.00851
 602.08688	 -410.90969
 602.12448	 -410.81086
 602.16206	 -410.71201
 602.19962	 -410.61316
 602.23717	 -410.51430
 602.27470	 -410.41542
 602.31222	 -410.31654
 602.34972	 -410.21764
 602.38721	 -410.11874
 602.42468	 -410.01983
 602.46214	 -409.92090
 602.49958	 -409.82196
 602.53701	 -409.72302
 602.57442	 -409.62406
 602.61181	 -409.52509
 602.64920	 -409.42612
 602.68656	 -409.32713
 602.72391	 -409.22813
 602.76125	 -409.12912
 602.79857	 -409.03011
 602.83588	 -408.93108
 602.87317	 -408.83204
 602.91044	 -408.73299
 602.94770	 -408.63393
 602.98495	 -408.53486
 603.02218	 -408.43578
 603.05939	 -408.33669
 603.09659	 -408.23759
 603.13378	 -408.13848
 603.17095	 -408.03935
 603.20810	 -407.94022
 603.24524	 -407.84108
 603.28236	 -407.74193
 603.31947	 -407.64277
 603.35657	 -407.54359
 603.39365	 -407.44441
 603.43071	 -407.34522
 603.46776	 -407.24601
 603.50479	 -407.14680
 603.54181	 -407.04757
 603.57881	 -406.94834
 603.61580	 -406.84909
 603.65277	 -406.74984
 603.68973	 -406.65057
 603.72667	 -406.55129
 603.76359	 -406.45201
 603.80051	 -406.35271
 603.83740	 -406.25340
 603.87428	 -406.15409
 603.91115	 -406.05476
 603.94800	 -405.95542
 603.98483	 -405.85607
 604.02165	 -405.75672
 604.05846	 -405.65735
 604.09525	 -405.55797
 604.13202	 -405.45858
 604.16878	 -405.35918
 604.20553	 -405.25977
 604.24226	 -405.16035
 604.27897	 -405.06092
 604.31567	 -404.96148
 604.35235	 -404.86203
 604.38902	 -404.76257
 604.42567	 -404.66310
 604.46231	 -404.56362
 604.49893	 -404.46412
 604.53554	 -404.36462
 604.57213	 -404.26511
 604.60871	 -404.16559
 604.64527	 -404.06606
 604.68181	 -403.96651
 604.71835	 -403.86696
 604.75486	 -403.76740
 604.79136	 -403.66782
 604.82785	 -403.56824
 604.86432	 -403.46865
 604.90077	 -403.36904
 604.93721	 -403.26943
 604.97363	 -403.16980
 605.01004	 -403.07017
 605.04644	 -402.97052
 605.08281	 -402.87087
 605.11918	 -402.77120
 605.15553	 -402.67153
 605.19186	 -402.57184
 605.22817	 -402.47215
 605.26448	 -402.37244
 605.30076	 -402.27272
 605.33703	 -402.17300
 605.37329	 -402.07326
 605.40953	 -401.97351
 605.44576	 -401.87376
 605.48197	 -401.77399
 605.51816	 -401.67421
 605.55434	 -401.57442
 605.59051	 -401.47463
 605.62666	 -401.37482
 605.66279	 -401.27500
 605.69891	 -401.17517
 605.73501	 -401.07533
 605.77110	 -400.97548
 605.80717	 -400.87562
 605.84323	 -400.77575
 605.87927	 -400.67588
 605.91530	 -400.57599
 605.95131	 -400.47609
 605.98730	 -400.37618
 606.02328	 -400.27626
 606.05925	 -400.17633
 606.09520	 -400.07639
 606.13114	 -399.97644
 606.16705	 -399.87648
 606.20296	 -399.77651
 606.23885	 -399.67652
 606.27472	 -399.57653
 606.31058	 -399.47653
 606.34642	 -399.37652
 606.38225	 -399.27650
 606.41806	 -399.17647
 606.45386	 -399.07643
 606.48964	 -398.97638
 606.52540	 -398.87631
 606.56115	 -398.77624
 606.59689	 -398.67616
 606.63261	 -398.57607
 606.66831	 -398.47597
 606.70400	 -398.37585
 606.73968	 -398.27573
 606.77533	 -398.17560
 606.81098	 -398.07546
 606.84661	 -397.97530
 606.88222	 -397.87514
 606.91781	 -397.77497
 606.95340	 -397.67478
 606.98896	 -397.57459
 607.02451	 -397.47439
 607.06005	 -397.37417
 607.09557	 -397.27395
 607.13107	 -397.17372
 607.16656	 -397.07347
 607.20204	 -396.97322
 607.23749	 -396.87295
 607.27294	 -396.77268
 607.30836	 -396.67240
 607.34378	 -396.57210
 607.37917	 -396.47180
 607.41455	 -396.37148
 607.44992	 -396.27116
 607.48527	 -396.17083
 607.52060	 -396.07048
 607.55592	 -395.97013
 607.59123	 -395.86976
 607.62652	 -395.76939
 607.66179	 -395.66900
 607.69705	 -395.56861
 607.73229	 -395.46820
 607.76752	 -395.36779
 607.80273	 -395.26736
 607.83792	 -395.16693
 607.87310	 -395.06648
 607.90827	 -394.96603
 607.94342	 -394.86556
 607.97855	 -394.76509
 608.01367	 -394.66460
 608.04877	 -394.56411
 608.08386	 -394.46360
 608.11893	 -394.36309
 608.15399	 -394.26256
 608.18903	 -394.16203
 608.22406	 -394.06148
 608.25907	 -393.96093
 608.29406	 -393.86036
 608.32904	 -393.75979
 608.36401	 -393.65920
 608.39896	 -393.55860
 608.43389	 -393.45800
 608.46881	 -393.35738
 608.50371	 -393.25676
 608.53859	 -393.15612
 608.57346	 -393.05548
 608.60832	 -392.95482
 608.64316	 -392.85416
 608.67798	 -392.75348
 608.71279	 -392.65279
 608.74759	 -392.55210
 608.78236	 -392.45139
 608.81713	 -392.35068
 608.85187	 -392.24995
 608.88660	 -392.14922
 608.92132	 -392.04847
 608.95602	 -391.94772
 608.99070	 -391.84695
 609.02537	 -391.74618
 609.06003	 -391.64539
 609.09466	 -391.54460
 609.12929	 -391.44379
 609.16389	 -391.34297
 609.19848	 -391.24215
 609.23306	 -391.14131
 609.26762	 -391.04047
 609.30216	 -390.93961
 609.33669	 -390.83875
 609.37121	 -390.73787
 609.40570	 -390.63699
 609.44019	 -390.53609
 609.47465	 -390.43519
 609.50910	 -390.33427
 609.54354	 -390.23335
 609.57796	 -390.13241
 609.61236	 -390.03147
 609.64675	 -389.93051
 609.68112	 -389.82955
 609.71548	 -389.72857
 609.74982	 -389.62759
 609.78415	 -389.52659
 609.81846	 -389.42559
 609.85276	 -389.32458
 609.88703	 -389.22355
 609.92130	 -389.12252
 609.95555	 -389.02147
 609.98978	 -388.92042
 610.02399	 -388.81935
 610.05820	 -388.71828
 610.09238	 -388.61720
 610.12655	 -388.51610
 610.16070	 -388.41500
 610.19484	 -388.31388
 610.22897	 -388.21276
 610.26307	 -388.11163
 610.29716	 -388.01048
 610.33124	 -387.90933
 610.36530	 -387.80817
 610.39935	 -387.70699
 610.43337	 -387.60581
 610.46739	 -387.50462
 610.50138	 -387.40341
 610.53537	 -387.30220
 610.56933	 -387.20098
 610.60328	 -387.09975
 610.63722	 -386.99850
 610.67114	 -386.89725
 610.70504	 -386.79599
 610.73893	 -386.69472
 610.77280	 -386.59343
 610.80665	 -386.49214
 610.84050	 -386.39084
 610.87432	 -386.28953
 610.90813	 -386.18820
 610.94192	 -386.08687
 610.97570	 -385.98553
 611.00946	 -385.88418
 611.04321	 -385.78282
 611.07694	 -385.68145
 611.11065	 -385.58007
 611.14435	 -385.47868
 611.17803	 -385.37727
 611.21170	 -385.27586
 611.24535	 -385.17444
 611.27899	 -385.07301
 611.31261	 -384.97157
 611.34621	 -384.87012
 611.37980	 -384.76866
 611.41337	 -384.66719
 611.44693	 -384.56571
 611.48047	 -384.46422
 611.51400	 -384.36272
 611.54751	 -384.26121
 611.58100	 -384.15969
 611.61448	 -384.05817
 611.64794	 -383.95663
 611.68139	 -383.85508
 611.71482	 -383.75352
 611.74823	 -383.65195
 611.78163	 -383.55037
 611.81501	 -383.44878
 611.84838	 -383.34719
 611.88173	 -383.24558
 611.91507	 -383.14396
 611.94839	 -383.04233
 611.98169	 -382.94069
 612.01498	 -382.83905
 612.04825	 -382.73739
 612.08151	 -382.63572
 612.11475	 -382.53405
 612.14798	 -382.43236
 612.18119	 -382.33066
 612.21438	 -382.22896
 612.24756	 -382.12724
 612.28072	 -382.02551
 612.31386	 -381.92378
 612.34699	 -381.82203
 612.38011	 -381.72028
 612.41320	 -381.61851
 612.44629	 -381.51674
 612.47935	 -381.41495
 612.51240	 -381.31316
 612.54544	 -381.21135
 612.57846	 -381.10954
 612.61146	 -381.00771
 612.64445	 -380.90588
 612.67742	 -380.80404
 612.71037	 -380.70218
 612.74331	 -380.60032
 612.77623	 -380.49845
 612.80914	 -380.39656
 612.84203	 -380.29467
 612.87491	 -380.19277
 612.90777	 -380.09086
 612.94061	 -379.98893
 612.97344	 -379.88700
 613.00625	 -379.78506
 613.03905	 -379.68311
 613.07183	 -379.58115
 613.10459	 -379.47917
 613.13734	 -379.37719
 613.17007	 -379.27520
 613.20279	 -379.17320
 613.23549	 -379.07119
 613.26817	 -378.96917
 613.30084	 -378.86714
 613.33349	 -378.76510
 613.36613	 -378.66305
 613.39875	 -378.56099
 613.43135	 -378.45892
 613.46394	 -378.35684
 613.49651	 -378.25476
 613.52907	 -378.15266
 613.56161	 -378.05055
 613.59413	 -377.94843
 613.62664	 -377.84630
 613.65914	 -377.74416
 613.69161	 -377.64202
 613.72407	 -377.53986
 613.75652	 -377.43769
 613.78894	 -377.33552
 613.82136	 -377.23333
 613.85375	 -377.13113
 613.88613	 -377.02893
 613.91850	 -376.92671
 613.95085	 -376.82449
 613.98318	 -376.72225
 614.01549	 -376.62001
 614.04779	 -376.51775
 614.08008	 -376.41549
 614.11235	 -376.31321
 614.14460	 -376.21093
 614.17684	 -376.10863
 614.20905	 -376.00633
 614.24126	 -375.90402
 614.27345	 -375.80169
 614.30562	 -375.69936
 614.33777	 -375.59702
 614.36991	 -375.49467
 614.40204	 -375.39230
 614.43414	 -375.28993
 614.46624	 -375.18755
 614.49831	 -375.08516
 614.53037	 -374.98276
 614.56241	 -374.88035
 614.59444	 -374.77792
 614.62645	 -374.67549
 614.65845	 -374.57305
 614.69042	 -374.47060
 614.72239	 -374.36814
 614.75433	 -374.26568
 614.78626	 -374.16320
 614.81818	 -374.06071
 614.85008	 -373.95821
 614.88196	 -373.85570
 614.91382	 -373.75318
 614.94567	 -373.65065
 614.97751	 -373.54812
 615.00932	 -373.44557
 615.04113	 -373.34301
 615.07291	 -373.24045
 615.10468	 -373.13787
 615.13643	 -373.03528
 615.16817	 -372.93269
 615.19989	 -372.83008
 615.23159	 -372.72747
 615.26328	 -372.62484
 615.29495	 -372.52221
 615.32661	 -372.41956
 615.35825	 -372.31691
 615.38987	 -372.21424
 615.42148	 -372.11157
 615.45307	 -372.00889
 615.48465	 -371.90620
 615.51621	 -371.80349
 615.54775	 -371.70078
 615.57928	 -371.59806
 615.61079	 -371.49533
 615.64228	 -371.39258
 615.67376	 -371.28983
 615.70522	 -371.18707
 615.73666	 -371.08430
 615.76809	 -370.98152
 615.79951	 -370.87873
 615.83090	 -370.77593
 615.86228	 -370.67312
 615.89365	 -370.57030
 615.92500	 -370.46747
 615.95633	 -370.36463
 615.98764	 -370.26179
 616.01894	 -370.15893
 616.05022	 -370.05606
 616.08149	 -369.95318
 616.11274	 -369.85030
 616.14398	 -369.74740
 616.17519	 -369.64449
 616.20640	 -369.54158
 616.23758	 -369.43865
 616.26875	 -369.33572
 616.29990	 -369.23277
 616.33104	 -369.12982
 616.36216	 -369.02685
 616.39327	 -368.92388
 616.42435	 -368.82089
 616.45543	 -368.71790
 616.48648	 -368.61490
 616.51752	 -368.51188
 616.54854	 -368.40886
 616.57955	 -368.30583
 616.61054	 -368.20279
 616.64151	 -368.09974
 616.67247	 -367.99667
 616.70341	 -367.89360
 616.73434	 -367.79052
 616.76525	 -367.68743
 616.79614	 -367.58433
 616.82701	 -367.48122
 616.85787	 -367.37810
 616.88872	 -367.27497
 616.91954	 -367.17183
 616.95035	 -367.06869
 616.98115	 -366.96553
 617.01193	 -366.86236
 617.04269	 -366.75918
 617.07343	 -366.65600
 617.10416	 -366.55280
 617.13488	 -366.44959
 617.16557	 -366.34638
 617.19625	 -366.24315
 617.22692	 -366.13992
 617.25756	 -366.03667
 617.28819	 -365.93342
 617.31881	 -365.83015
 617.34940	 -365.72688
 617.37999	 -365.62360
 617.41055	 -365.52030
 617.44110	 -365.41700
 617.47163	 -365.31369
 617.50215	 -365.21037
 617.53265	 -365.10703
 617.56313	 -365.00369
 617.59360	 -364.90034
 617.62405	 -364.79698
 617.65448	 -364.69361
 617.68490	 -364.59023
 617.71530	 -364.48684
 617.74569	 -364.38344
 617.77606	 -364.28003
 617.80641	 -364.17661
 617.83674	 -364.07319
 617.86706	 -363.96975
 617.89737	 -363.86630
 617.92765	 -363.76284
 617.95792	 -363.65938
 617.98818	 -363.55590
 618.01841	 -363.45241
 618.04863	 -363.34892
 618.07884	 -363.24541
 618.10903	 -363.14190
 618.13920	 -363.03837
 618.16935	 -362.93484
 618.19949	 -362.83130
 618.22961	 -362.72774
 618.25972	 -362.62418
 618.28981	 -362.52061
 618.31988	 -362.41703
 618.34994	 -362.31343
 618.37998	 -362.20983
 618.41000	 -362.10622
 618.44000	 -362.00260
 618.46999	 -361.89897
 618.49997	 -361.79533
 618.52993	 -361.69168
 618.55987	 -361.58802
 618.58979	 -361.48435
 618.61970	 -361.38067
 618.64959	 -361.27699
 618.67946	 -361.17329
 618.70932	 -361.06958
 618.73916	 -360.96587
 618.76899	 -360.86214
 618.79880	 -360.75840
 618.82859	 -360.65466
 618.85837	 -360.55090
 618.88813	 -360.44714
 618.91787	 -360.34336
 618.94759	 -360.23958
 618.97730	 -360.13579
 619.00700	 -360.03198
 619.03667	 -359.92817
 619.06633	 -359.82435
 619.09598	 -359.72052
 619.12560	 -359.61668
 619.15521	 -359.51282
 619.18481	 -359.40896
 619.21438	 -359.30509
 619.24395	 -359.20121
 619.27349	 -359.09732
 619.30302	 -358.99343
 619.33253	 -358.88952
 619.36202	 -358.78560
 619.39150	 -358.68167
 619.42096	 -358.57773
 619.45041	 -358.47379
 619.47983	 -358.36983
 619.50925	 -358.26586
 619.53864	 -358.16189
 619.56802	 -358.05790
 619.59738	 -357.95391
 619.62673	 -357.84990
 619.65606	 -357.74589
 619.68537	 -357.64187
 619.71466	 -357.53783
 619.74394	 -357.43379
 619.77320	 -357.32974
 619.80245	 -357.22568
 619.83168	 -357.12161
 619.86089	 -357.01752
 619.89009	 -356.91344
 619.91927	 -356.80934
 619.94843	 -356.70523
 619.97757	 -356.60111
 620.00670	 -356.49698
 620.03582	 -356.39284
 620.06491	 -356.28869
 620.09399	 -356.18453
 620.12306	 -356.08037
 620.15210	 -355.97619
 620.18113	 -355.87201
 620.21014	 -355.76781
 620.23914	 -355.66361
 620.26812	 -355.55939
 620.29708	 -355.45517
 620.32603	 -355.35093
 620.35496	 -355.24669
 620.38387	 -355.14244
 620.41277	 -355.03817
 620.44165	 -354.93390
 620.47051	 -354.82962
 620.49936	 -354.72533
 620.52819	 -354.62103
 620.55700	 -354.51672
 620.58580	 -354.41240
 620.61458	 -354.30807
 620.64334	 -354.20373
 620.67208	 -354.09938
 620.70081	 -353.99503
 620.72953	 -353.89066
 620.75822	 -353.78628
 620.78690	 -353.68190
 620.81557	 -353.57750
 620.84421	 -353.47310
 620.87284	 -353.36868
 620.90145	 -353.26426
 620.93005	 -353.15982
 620.95863	 -353.05538
 620.98719	 -352.95093
 621.01574	 -352.84646
 621.04427	 -352.74199
 621.07278	 -352.63751
 621.10128	 -352.53302
 621.12976	 -352.42852
 621.15822	 -352.32401
 621.18666	 -352.21949
 621.21509	 -352.11496
 621.24350	 -352.01042
 621.27190	 -351.90588
 621.30028	 -351.80132
 621.32864	 -351.69675
 621.35699	 -351.59217
 621.38531	 -351.48759
 621.41363	 -351.38299
 621.44192	 -351.27839
 621.47020	 -351.17377
 621.49846	 -351.06915
 621.52671	 -350.96452
 621.55493	 -350.85987
 621.58314	 -350.75522
 621.61134	 -350.65056
 621.63952	 -350.54589
 621.66768	 -350.44121
 621.69582	 -350.33652
 621.72395	 -350.23182
 621.75206	 -350.12711
 621.78015	 -350.02239
 621.80823	 -349.91766
 621.83629	 -349.81292
 621.86433	 -349.70818
 621.89236	 -349.60342
 621.92037	 -349.49865
 621.94836	 -349.39388
 621.97634	 -349.28909
 622.00430	 -349.18430
 622.03224	 -349.07949
 622.06017	 -348.97468
 622.08808	 -348.86986
 622.11597	 -348.76503
 622.14385	 -348.66018
 622.17170	 -348.55533
 622.19955	 -348.45047
 622.22737	 -348.34560
 622.25518	 -348.24072
 622.28297	 -348.13583
 622.31074	 -348.03093
 622.33850	 -347.92603
 622.36624	 -347.82111
 622.39397	 -347.71618
 622.42168	 -347.61124
 622.44937	 -347.50630
 622.47704	 -347.40134
 622.50470	 -347.29638
 622.53234	 -347.19140
 622.55996	 -347.08642
 622.58757	 -346.98143
 622.61515	 -346.87643
 622.64273	 -346.77141
 622.67028	 -346.66639
 622.69782	 -346.56136
 622.72534	 -346.45632
 622.75285	 -346.35127
 622.78034	 -346.24621
 622.80781	 -346.14114
 622.83526	 -346.03607
 622.86270	 -345.93098
 622.89012	 -345.82588
 622.91753	 -345.72077
 622.94491	 -345.61566
 622.97228	 -345.51053
 622.99964	 -345.40540
 623.02697	 -345.30026
 623.05429	 -345.19510
 623.08160	 -345.08994
 623.10888	 -344.98477
 623.13615	 -344.87959
 623.16340	 -344.77439
 623.19064	 -344.66919
 623.21786	 -344.56398
 623.24506	 -344.45877
 623.27224	 -344.35354
 623.29941	 -344.24830
 623.32656	 -344.14305
 623.35369	 -344.03779
 623.38081	 -343.93253
 623.40791	 -343.82725
 623.43499	 -343.72197
 623.46206	 -343.61667
 623.48911	 -343.51137
 623.51614	 -343.40605
 623.54316	 -343.30073
 623.57015	 -343.19540
 623.59714	 -343.09006
 623.62410	 -342.98471
 623.65105	 -342.87935
 623.67798	 -342.77398
 623.70489	 -342.66860
 623.73179	 -342.56321
 623.75867	 -342.45781
 623.78553	 -342.35241
 623.81238	 -342.24699
 623.83921	 -342.14156
 623.86602	 -342.03613
 623.89281	 -341.93068
 623.91959	 -341.82523
 623.94635	 -341.71977
 623.97310	 -341.61429
 623.99982	 -341.50881
 624.02654	 -341.40332
 624.05323	 -341.29782
 624.07991	 -341.19231
 624.10656	 -341.08679
 624.13321	 -340.98126
 624.15983	 -340.87572
 624.18644	 -340.77018
 624.21303	 -340.66462
 624.23961	 -340.55905
 624.26617	 -340.45348
 624.29271	 -340.34789
 624.31923	 -340.24230
 624.34574	 -340.13670
 624.37223	 -340.03108
 624.39870	 -339.92546
 624.42515	 -339.81983
 624.45159	 -339.71419
 624.47801	 -339.60854
 624.50442	 -339.50288
 624.53081	 -339.39721
 624.55718	 -339.29153
 624.58353	 -339.18584
 624.60987	 -339.08015
 624.63619	 -338.97444
 624.66249	 -338.86872
 624.68878	 -338.76300
 624.71505	 -338.65727
 624.74130	 -338.55152
 624.76753	 -338.44577
 624.79375	 -338.34001
 624.81995	 -338.23424
 624.84613	 -338.12845
 624.87230	 -338.02266
 624.89845	 -337.91687
 624.92458	 -337.81106
 624.95070	 -337.70524
 624.97680	 -337.59941
 625.00288	 -337.49357
 625.02894	 -337.38773
 625.05499	 -337.28187
 625.08102	 -337.17601
 625.10703	 -337.07014
 625.13303	 -336.96425
 625.15901	 -336.85836
 625.18497	 -336.75246
 625.21092	 -336.64655
 625.23684	 -336.54063
 625.26275	 -336.43470
 625.28865	 -336.32876
 625.31453	 -336.22281
 625.34038	 -336.11685
 625.36623	 -336.01089
 625.39205	 -335.90491
 625.41786	 -335.79893
 625.44365	 -335.69293
 625.46943	 -335.58693
 625.49519	 -335.48092
 625.52093	 -335.37489
 625.54665	 -335.26886
 625.57235	 -335.16282
 625.59804	 -335.05677
 625.62372	 -334.95071
 625.64937	 -334.84464
 625.67501	 -334.73857
 625.70063	 -334.63248
 625.72623	 -334.52638
 625.75182	 -334.42028
 625.77739	 -334.31416
 625.80294	 -334.20804
 625.82848	 -334.10191
 625.85399	 -333.99576
 625.87949	 -333.88961
 625.90498	 -333.78345
 625.93045	 -333.67728
 625.95590	 -333.57110
 625.98133	 -333.46491
 626.00674	 -333.35871
 626.03214	 -333.25251
 626.05752	 -333.14629
 626.08289	 -333.04007
 626.10823	 -332.93383
 626.13356	 -332.82759
 626.15888	 -332.72133
 626.18417	 -332.61507
 626.20945	 -332.50880
 626.23471	 -332.40252
 626.25996	 -332.29623
 626.28518	 -332.18993
 626.31039	 -332.08362
 626.33559	 -331.97730
 626.36076	 -331.87098
 626.38592	 -331.76464
 626.41106	 -331.65830
 626.43618	 -331.55194
 626.46129	 -331.44558
 626.48638	 -331.33920
 626.51145	 -331.23282
 626.53651	 -331.12643
 626.56155	 -331.02003
 626.58657	 -330.91362
 626.61157	 -330.80720
 626.63656	 -330.70077
 626.66153	 -330.59434
 626.68648	 -330.48789
 626.71142	 -330.38144
 626.73634	 -330.27497
 626.76124	 -330.16850
 626.78612	 -330.06201
 626.81099	 -329.95552
 626.83584	 -329.84902
 626.86067	 -329.74251
 626.88549	 -329.63599
 626.91028	 -329.52946
 626.93506	 -329.42292
 626.95983	 -329.31638
 626.98457	 -329.20982
 627.00930	 -329.10326
 627.03402	 -328.99668
 627.05871	 -328.89010
 627.08339	 -328.78351
 627.10805	 -328.67690
 627.13269	 -328.57029
 627.15732	 -328.46367
 627.18193	 -328.35704
 627.20652	 -328.25040
 627.23109	 -328.14376
 627.25565	 -328.03710
 627.28019	 -327.93043
 627.30471	 -327.82376
 627.32922	 -327.71707
 627.35371	 -327.61038
 627.37818	 -327.50368
 627.40263	 -327.39697
 627.42707	 -327.29025
 627.45149	 -327.18352
 627.47589	 -327.07678
 627.50027	 -326.97003
 627.52464	 -326.86327
 627.54899	 -326.75651
 627.57333	 -326.64973
 627.59764	 -326.54295
 627.62194	 -326.43615
 627.64622	 -326.32935
 627.67049	 -326.22254
 627.69473	 -326.11572
 627.71896	 -326.00889
 627.74318	 -325.90205
 627.76737	 -325.79520
 627.79155	 -325.68835
 627.81571	 -325.58148
 627.83985	 -325.47460
 627.86398	 -325.36772
 627.88809	 -325.26083
 627.91218	 -325.15392
 627.93626	 -325.04701
 627.96031	 -324.94009
 627.98435	 -324.83316
 628.00838	 -324.72622
 628.03238	 -324.61928
 628.05637	 -324.51232
 628.08034	 -324.40535
 628.10429	 -324.29838
 628.12823	 -324.19139
 628.15215	 -324.08440
 628.17605	 -323.97740
 628.19993	 -323.87039
 628.22380	 -323.76337
 628.24765	 -323.65634
 628.27148	 -323.54930
 628.29530	 -323.44225
 628.31910	 -323.33520
 628.34288	 -323.22813
 628.36664	 -323.12106
 628.39039	 -323.01397
 628.41411	 -322.90688
 628.43783	 -322.79978
 628.46152	 -322.69267
 628.48520	 -322.58555
 628.50886	 -322.47842
 628.53250	 -322.37128
 628.55612	 -322.26414
 628.57973	 -322.15698
 628.60332	 -322.04982
 628.62689	 -321.94265
 628.65045	 -321.83546
 628.67399	 -321.72827
 628.69751	 -321.62107
 628.72101	 -321.51386
 628.74450	 -321.40664
 628.76797	 -321.29942
 628.79142	 -321.19218
 628.81485	 -321.08493
 628.83827	 -320.97768
 628.86167	 -320.87042
 628.88505	 -320.76314
 628.90842	 -320.65586
 628.93176	 -320.54857
 628.95509	 -320.44127
 628.97841	 -320.33396
 629.00170	 -320.22665
 629.02498	 -320.11932
 629.04824	 -320.01199
 629.07148	 -319.90464
 629.09471	 -319.79729
 629.11792	 -319.68993
 629.14111	 -319.58255
 629.16428	 -319.47518
 629.18744	 -319.36779
 629.21058	 -319.26039
 629.23370	 -319.15298
 629.25680	 -319.04557
 629.27989	 -318.93814
 629.30296	 -318.83071
 629.32601	 -318.72327
 629.34905	 -318.61581
 629.37206	 -318.50835
 629.39506	 -318.40088
 629.41805	 -318.29341
 629.44101	 -318.18592
 629.46396	 -318.07842
 629.48689	 -317.97092
 629.50980	 -317.86340
 629.53270	 -317.75588
 629.55558	 -317.64835
 629.57844	 -317.54081
 629.60128	 -317.43326
 629.62411	 -317.32570
 629.64692	 -317.21813
 629.66971	 -317.11056
 629.69248	 -317.00297
 629.71524	 -316.89538
 629.73798	 -316.78777
 629.76070	 -316.68016
 629.78340	 -316.57254
 629.80609	 -316.46491
 629.82876	 -316.35727
 629.85141	 -316.24963
 629.87404	 -316.14197
 629.89666	 -316.03431
 629.91926	 -315.92663
 629.94184	 -315.81895
 629.96441	 -315.71126
 629.98695	 -315.60356
 630.00948	 -315.49585
 630.03199	 -315.38813
 630.05449	 -315.28040
 630.07697	 -315.17267
 630.09943	 -315.06492
 630.12187	 -314.95717
 630.14429	 -314.84940
 630.16670	 -314.74163
 630.18909	 -314.63385
 630.21146	 -314.52606
 630.23382	 -314.41827
 630.25616	 -314.31046
 630.27848	 -314.20264
 630.30078	 -314.09482
 630.32306	 -313.98699
 630.34533	 -313.87915
 630.36758	 -313.77129
 630.38981	 -313.66343
 630.41203	 -313.55557
 630.43423	 -313.44769
 630.45641	 -313.33980
 630.47857	 -313.23191
 630.50072	 -313.12400
 630.52284	 -313.01609
 630.54495	 -312.90817
 630.56705	 -312.80024
 630.58912	 -312.69230
 630.61118	 -312.58435
 630.63322	 -312.47640
 630.65524	 -312.36843
 630.67725	 -312.26046
 630.69923	 -312.15247
 630.72120	 -312.04448
 630.74316	 -311.93648
 630.76509	 -311.82847
 630.78701	 -311.72046
 630.80891	 -311.61243
 630.83079	 -311.50439
 630.85266	 -311.39635
 630.87450	 -311.28830
 630.89633	 -311.18023
 630.91815	 -311.07216
 630.93994	 -310.96408
 630.96172	 -310.85600
 630.98348	 -310.74790
 631.00522	 -310.63979
 631.02695	 -310.53168
 631.04865	 -310.42356
 631.07034	 -310.31542
 631.09201	 -310.20728
 631.11367	 -310.09914
 631.13531	 -309.99098
 631.15693	 -309.88281
 631.17853	 -309.77464
 631.20011	 -309.66645
 631.22168	 -309.55826
 631.24323	 -309.45006
 631.26476	 -309.34185
 631.28627	 -309.23363
 631.30777	 -309.12540
 631.32925	 -309.01716
 631.35071	 -308.90892
 631.37215	 -308.80066
 631.39358	 -308.69240
 631.41499	 -308.58413
 631.43638	 -308.47585
 631.45775	 -308.36756
 631.47911	 -308.25927
 631.50044	 -308.15096
 631.52176	 -308.04264
 631.54307	 -307.93432
 631.56435	 -307.82599
 631.58562	 -307.71765
 631.60687	 -307.60930
 631.62810	 -307.50094
 631.64932	 -307.39257
 631.67051	 -307.28420
 631.69169	 -307.17582
 631.71286	 -307.06742
 631.73400	 -306.95902
 631.75513	 -306.85061
 631.77624	 -306.74219
 631.79733	 -306.63376
 631.81840	 -306.52533
 631.83946	 -306.41688
 631.86049	 -306.30843
 631.88152	 -306.19997
 631.90252	 -306.09150
 631.92350	 -305.98302
 631.94447	 -305.87453
 631.96542	 -305.76603
 631.98635	 -305.65753
 632.00727	 -305.54902
 632.02817	 -305.44049
 632.04905	 -305.33196
 632.06991	 -305.22342
 632.09075	 -305.11487
 632.11158	 -305.00632
 632.13239	 -304.89775
 632.15318	 -304.78918
 632.17395	 -304.68060
 632.19471	 -304.57201
 632.21545	 -304.46341
 632.23617	 -304.35480
 632.25687	 -304.24618
 632.27756	 -304.13755
 632.29822	 -304.02892
 632.31887	 -303.92028
 632.33951	 -303.81163
 632.36012	 -303.70297
 632.38072	 -303.59430
 632.40130	 -303.48562
 632.42186	 -303.37694
 632.44240	 -303.26824
 632.46293	 -303.15954
 632.48343	 -303.05083
 632.50392	 -302.94211
 632.52440	 -302.83338
 632.54485	 -302.72464
 632.56529	 -302.61590
 632.58571	 -302.50714
 632.60611	 -302.39838
 632.62649	 -302.28961
 632.64686	 -302.18083
 632.66721	 -302.07204
 632.68754	 -301.96324
 632.70785	 -301.85444
 632.72815	 -301.74562
 632.74843	 -301.63680
 632.76869	 -301.52797
 632.78893	 -301.41913
 632.80915	 -301.31028
 632.82936	 -301.20143
 632.84955	 -301.09256
 632.86972	 -300.98369
 632.88987	 -300.87481
 632.91001	 -300.76592
 632.93013	 -300.65702
 632.95023	 -300.54811
 632.97031	 -300.43919
 632.99037	 -300.33027
 633.01042	 -300.22134
 633.03045	 -300.11240
 633.05046	 -300.00345
 633.07045	 -299.89449
 633.09043	 -299.78552
 633.11039	 -299.67654
 633.13033	 -299.56756
 633.15025	 -299.45857
 633.17015	 -299.34957
 633.19004	 -299.24056
 633.20991	 -299.13154
 633.22976	 -299.02251
 633.24959	 -298.91348
 633.26941	 -298.80444
 633.28920	 -298.69538
 633.30898	 -298.58632
 633.32874	 -298.47726
 633.34849	 -298.36818
 633.36821	 -298.25909
 633.38792	 -298.15000
 633.40761	 -298.04090
 633.42729	 -297.93179
 633.44694	 -297.82267
 633.46658	 -297.71354
 633.48620	 -297.60440
 633.50580	 -297.49526
 633.52538	 -297.38611
 633.54495	 -297.27694
 633.56449	 -297.16778
 633.58402	 -297.05860
 633.60354	 -296.94941
 633.62303	 -296.84021
 633.64251	 -296.73101
 633.66196	 -296.62180
 633.68141	 -296.51258
 633.70083	 -296.40335
 633.72023	 -296.29411
 633.73962	 -296.18487
 633.75899	 -296.07562
 633.77834	 -295.96635
 633.79767	 -295.85708
 633.81699	 -295.74780
 633.83629	 -295.63852
 633.85556	 -295.52922
 633.87483	 -295.41992
 633.89407	 -295.31060
 633.91329	 -295.20128
 633.93250	 -295.09195
 633.95169	 -294.98262
 633.97087	 -294.87327
 633.99002	 -294.76392
 634.00915	 -294.65455
 634.02827	 -294.54518
 634.04737	 -294.43580
 634.06646	 -294.32642
 634.08552	 -294.21702
 634.10457	 -294.10762
 634.12360	 -293.99820
 634.14261	 -293.88878
 634.16160	 -293.77935
 634.18057	 -293.66991
 634.19953	 -293.56047
 634.21847	 -293.45101
 634.23739	 -293.34155
 634.25629	 -293.23208
 634.27518	 -293.12260
 634.29404	 -293.01311
 634.31289	 -292.90362
 634.33172	 -292.79411
 634.35054	 -292.68460
 634.36933	 -292.57508
 634.38811	 -292.46555
 634.40687	 -292.35601
 634.42561	 -292.24647
 634.44433	 -292.13691
 634.46304	 -292.02735
 634.48172	 -291.91778
 634.50039	 -291.80820
 634.51904	 -291.69861
 634.53768	 -291.58902
 634.55629	 -291.47941
 634.57489	 -291.36980
 634.59347	 -291.26018
 634.61203	 -291.15055
 634.63057	 -291.04092
 634.64910	 -290.93127
 634.66760	 -290.82162
 634.68609	 -290.71196
 634.70456	 -290.60229
 634.72302	 -290.49261
 634.74145	 -290.38292
 634.75987	 -290.27323
 634.77827	 -290.16352
 634.79665	 -290.05381
 634.81501	 -289.94409
 634.83335	 -289.83436
 634.85168	 -289.72463
 634.86999	 -289.61489
 634.88828	 -289.50513
 634.90655	 -289.39537
 634.92480	 -289.28560
 634.94304	 -289.17583
 634.96126	 -289.06604
 634.97946	 -288.95625
 634.99764	 -288.84645
 635.01580	 -288.73664
 635.03395	 -288.62682
 635.05208	 -288.51699
 635.07018	 -288.40716
 635.08828	 -288.29731
 635.10635	 -288.18746
 635.12440	 -288.07760
 635.14244	 -287.96774
 635.16046	 -287.85786
 635.17846	 -287.74798
 635.19644	 -287.63808
 635.21441	 -287.52818
 635.23235	 -287.41827
 635.25028	 -287.30836
 635.26819	 -287.19843
 635.28608	 -287.08850
 635.30396	 -286.97856
 635.32181	 -286.86861
 635.33965	 -286.75865
 635.35747	 -286.64869
 635.37527	 -286.53871
 635.39305	 -286.42873
 635.41082	 -286.31874
 635.42857	 -286.20874
 635.44629	 -286.09874
 635.46400	 -285.98872
 635.48170	 -285.87870
 635.49937	 -285.76867
 635.51703	 -285.65863
 635.53466	 -285.54858
 635.55228	 -285.43853
 635.56988	 -285.32846
 635.58747	 -285.21839
 635.60503	 -285.10831
 635.62258	 -284.99822
 635.64011	 -284.88813
 635.65762	 -284.77802
 635.67511	 -284.66791
 635.69258	 -284.55779
 635.71004	 -284.44766
 635.72748	 -284.33753
 635.74489	 -284.22738
 635.76229	 -284.11723
 635.77968	 -284.00707
 635.79704	 -283.89690
 635.81439	 -283.78672
 635.83172	 -283.67654
 635.84903	 -283.56634
 635.86632	 -283.45614
 635.88359	 -283.34593
 635.90084	 -283.23572
 635.91808	 -283.12549
 635.93530	 -283.01526
 635.95250	 -282.90501
 635.96968	 -282.79476
 635.98684	 -282.68451
 636.00399	 -282.57424
 636.02112	 -282.46397
 636.03823	 -282.35368
 636.05532	 -282.24339
 636.07239	 -282.13309
 636.08944	 -282.02279
 636.10648	 -281.91247
 636.12349	 -281.80215
 636.14049	 -281.69182
 636.15747	 -281.58148
 636.17443	 -281.47113
 636.19138	 -281.36078
 636.20830	 -281.25042
 636.22521	 -281.14005
 636.24210	 -281.02967
 636.25897	 -280.91928
 636.27582	 -280.80889
 636.29266	 -280.69848
 636.30947	 -280.58807
 636.32627	 -280.47765
 636.34305	 -280.36723
 636.35981	 -280.25679
 636.37655	 -280.14635
 636.39327	 -280.03590
 636.40998	 -279.92544
 636.42667	 -279.81497
 636.44334	 -279.70449
 636.45999	 -279.59401
 636.47662	 -279.48352
 636.49323	 -279.37302
 636.50983	 -279.26251
 636.52640	 -279.15200
 636.54296	 -279.04147
 636.55950	 -278.93094
 636.57602	 -278.82040
 636.59253	 -278.70986
 636.60901	 -278.59930
 636.62548	 -278.48874
 636.64192	 -278.37817
 636.65835	 -278.26759
 636.67476	 -278.15700
 636.69116	 -278.04640
 636.70753	 -277.93580
 636.72389	 -277.82519
 636.74022	 -277.71457
 636.75654	 -277.60394
 636.77284	 -277.49331
 636.78912	 -277.38266
 636.80539	 -277.27201
 636.82163	 -277.16135
 636.83786	 -277.05069
 636.85407	 -276.94001
 636.87026	 -276.82933
 636.88643	 -276.71864
 636.90258	 -276.60794
 636.91872	 -276.49723
 636.93483	 -276.38652
 636.95093	 -276.27579
 636.96701	 -276.16506
 636.98307	 -276.05433
 636.99911	 -275.94358
 637.01513	 -275.83282
 637.03114	 -275.72206
 637.04712	 -275.61129
 637.06309	 -275.50051
 637.07904	 -275.38973
 637.09497	 -275.27893
 637.11088	 -275.16813
 637.12678	 -275.05732
 637.14265	 -274.94650
 637.15851	 -274.83568
 637.17435	 -274.72484
 637.19017	 -274.61400
 637.20597	 -274.50315
 637.22175	 -274.39229
 637.23751	 -274.28143
 637.25326	 -274.17056
 637.26898	 -274.05967
 637.28469	 -273.94878
 637.30038	 -273.83789
 637.31605	 -273.72698
 637.33170	 -273.61607
 637.34734	 -273.50515
 637.36295	 -273.39422
 637.37855	 -273.28328
 637.39413	 -273.17234
 637.40969	 -273.06139
 637.42523	 -272.95043
 637.44075	 -272.83946
 637.45625	 -272.72848
 637.47174	 -272.61750
 637.48721	 -272.50651
 637.50265	 -272.39551
 637.51808	 -272.28450
 637.53349	 -272.17349
 637.54888	 -272.06246
 637.56426	 -271.95143
 637.57961	 -271.84039
 637.59495	 -271.72934
 637.61027	 -271.61829
 637.62557	 -271.50723
 637.64085	 -271.39616
 637.65611	 -271.28508
 637.67135	 -271.17399
 637.68657	 -271.06290
 637.70178	 -270.95180
 637.71697	 -270.84069
 637.73213	 -270.72957
 637.74728	 -270.61844
 637.76241	 -270.50731
 637.77753	 -270.39617
 637.79262	 -270.28502
 637.80769	 -270.17386
 637.82275	 -270.06270
 637.83779	 -269.95153
 637.85281	 -269.84035
 637.86780	 -269.72916
 637.88279	 -269.61796
 637.89775	 -269.50676
 637.91269	 -269.39555
 637.92762	 -269.28433
 637.94252	 -269.17310
 637.95741	 -269.06187
 637.97228	 -268.95062
 637.98713	 -268.83937
 638.00196	 -268.72811
 638.01677	 -268.61685
 638.03157	 -268.50557
 638.04634	 -268.39429
 638.06110	 -268.28300
 638.07584	 -268.17170
 638.09056	 -268.06040
 638.10525	 -267.94909
 638.11994	 -267.83776
 638.13460	 -267.72644
 638.14924	 -267.61510
 638.16387	 -267.50375
 638.17847	 -267.39240
 638.19306	 -267.28104
 638.20763	 -267.16967
 638.22218	 -267.05830
 638.23671	 -266.94692
 638.25122	 -266.83552
 638.26572	 -266.72413
 638.28019	 -266.61272
 638.29465	 -266.50130
 638.30908	 -266.38988
 638.32350	 -266.27845
 638.33790	 -266.16701
 638.35228	 -266.05557
 638.36664	 -265.94412
 638.38098	 -265.83265
 638.39531	 -265.72119
 638.40961	 -265.60971
 638.42390	 -265.49822
 638.43817	 -265.38673
 638.45242	 -265.27523
 638.46665	 -265.16373
 638.48086	 -265.05221
 638.49505	 -264.94069
 638.50922	 -264.82916
 638.52338	 -264.71762
 638.53751	 -264.60607
 638.55163	 -264.49452
 638.56572	 -264.38295
 638.57980	 -264.27138
 638.59386	 -264.15981
 638.60790	 -264.04822
 638.62193	 -263.93663
 638.63593	 -263.82503
 638.64991	 -263.71342
 638.66388	 -263.60180
 638.67783	 -263.49018
 638.69175	 -263.37855
 638.70566	 -263.26691
 638.71955	 -263.15526
 638.73342	 -263.04361
 638.74727	 -262.93194
 638.76111	 -262.82027
 638.77492	 -262.70860
 638.78871	 -262.59691
 638.80249	 -262.48522
 638.81625	 -262.37352
 638.82999	 -262.26181
 638.84371	 -262.15009
 638.85741	 -262.03837
 638.87109	 -261.92663
 638.88475	 -261.81489
 638.89839	 -261.70315
 638.91202	 -261.59139
 638.92562	 -261.47963
 638.93921	 -261.36786
 638.95278	 -261.25608
 638.96632	 -261.14429
 638.97985	 -261.03250
 638.99337	 -260.92070
 639.00686	 -260.80889
 639.02033	 -260.69707
 639.03378	 -260.58525
 639.04722	 -260.47342
 639.06063	 -260.36158
 639.07403	 -260.24973
 639.08741	 -260.13787
 639.10077	 -260.02601
 639.11410	 -259.91414
 639.12742	 -259.80226
 639.14073	 -259.69038
 639.15401	 -259.57848
 639.16727	 -259.46658
 639.18052	 -259.35467
 639.19374	 -259.24276
 639.20695	 -259.13083
 639.22014	 -259.01890
 639.23330	 -258.90696
 639.24645	 -258.79501
 639.25958	 -258.68306
 639.27269	 -258.57110
 639.28579	 -258.45913
 639.29886	 -258.34715
 639.31191	 -258.23516
 639.32495	 -258.12317
 639.33796	 -258.01117
 639.35096	 -257.89916
 639.36394	 -257.78714
 639.37690	 -257.67512
 639.38984	 -257.56309
 639.40276	 -257.45105
 639.41566	 -257.33900
 639.42854	 -257.22695
 639.44140	 -257.11489
 639.45425	 -257.00282
 639.46707	 -256.89074
 639.47988	 -256.77865
 639.49266	 -256.66656
 639.50543	 -256.55446
 639.51818	 -256.44235
 639.53091	 -256.33024
 639.54362	 -256.21811
 639.55631	 -256.10598
 639.56898	 -255.99384
 639.58163	 -255.88170
 639.59427	 -255.76954
 639.60688	 -255.65738
 639.61948	 -255.54521
 639.63205	 -255.43304
 639.64461	 -255.32085
 639.65715	 -255.20866
 639.66967	 -255.09646
 639.68217	 -254.98425
 639.69465	 -254.87204
 639.70711	 -254.75982
 639.71955	 -254.64759
 639.73198	 -254.53535
 639.74438	 -254.42310
 639.75676	 -254.31085
 639.76913	 -254.19859
 639.78148	 -254.08632
 639.79380	 -253.97405
 639.80611	 -253.86177
 639.81840	 -253.74947
 639.83067	 -253.63718
 639.84292	 -253.52487
 639.85515	 -253.41256
 639.86736	 -253.30024
 639.87956	 -253.18791
 639.89173	 -253.07557
 639.90389	 -252.96323
 639.91602	 -252.85088
 639.92814	 -252.73852
 639.94023	 -252.62615
 639.95231	 -252.51378
 639.96437	 -252.40139
 639.97641	 -252.28901
 639.98843	 -252.17661
 640.00043	 -252.06420
 640.01241	 -251.95179
 640.02437	 -251.83937
 640.03632	 -251.72695
 640.04824	 -251.61451
 640.06015	 -251.50207
 640.07203	 -251.38962
 640.08390	 -251.27716
 640.09575	 -251.16470
 640.10757	 -251.05222
 640.11938	 -250.93974
 640.13117	 -250.82726
 640.14294	 -250.71476
 640.15469	 -250.60226
 640.16642	 -250.48975
 640.17814	 -250.37723
 640.18983	 -250.26471
 640.20150	 -250.15217
 640.21316	 -250.03963
 640.22479	 -249.92708
 640.23641	 -249.81453
 640.24800	 -249.70197
 640.25958	 -249.58939
 640.27114	 -249.47682
 640.28268	 -249.36423
 640.29420	 -249.25164
 640.30570	 -249.13904
 640.31718	 -249.02643
 640.32864	 -248.91381
 640.34008	 -248.80119
 640.35151	 -248.68856
 640.36291	 -248.57592
 640.37430	 -248.46328
 640.38566	 -248.35062
 640.39701	 -248.23796
 640.40833	 -248.12529
 640.41964	 -248.01262
 640.43093	 -247.89993
 640.44220	 -247.78724
 640.45345	 -247.67455
 640.46468	 -247.56184
 640.47589	 -247.44913
 640.48708	 -247.33641
 640.49825	 -247.22368
 640.50941	 -247.11094
 640.52054	 -246.99820
 640.53165	 -246.88545
 640.54275	 -246.77269
 640.55382	 -246.65992
 640.56488	 -246.54715
 640.57592	 -246.43437
 640.58694	 -246.32158
 640.59793	 -246.20879
 640.60891	 -246.09598
 640.61987	 -245.98317
 640.63081	 -245.87036
 640.64173	 -245.75753
 640.65264	 -245.64470
 640.66352	 -245.53186
 640.67438	 -245.41901
 640.68522	 -245.30615
 640.69605	 -245.19329
 640.70685	 -245.08042
 640.71764	 -244.96754
 640.72840	 -244.85466
 640.73915	 -244.74177
 640.74988	 -244.62887
 640.76059	 -244.51596
 640.77128	 -244.40304
 640.78194	 -244.29012
 640.79259	 -244.17719
 640.80322	 -244.06426
 640.81384	 -243.95131
 640.82443	 -243.83836
 640.83500	 -243.72540
 640.84555	 -243.61243
 640.85609	 -243.49946
 640.86660	 -243.38648
 640.87710	 -243.27349
 640.88757	 -243.16049
 640.89803	 -243.04749
 640.90846	 -242.93448
 640.91888	 -242.82146
 640.92928	 -242.70843
 640.93966	 -242.59540
 640.95002	 -242.48236
 640.96036	 -242.36931
 640.97068	 -242.25626
 640.98098	 -242.14319
 640.99126	 -242.03012
 641.00152	 -241.91704
 641.01177	 -241.80396
 641.02199	 -241.69087
 641.03219	 -241.57777
 641.04238	 -241.46466
 641.05254	 -241.35155
 641.06269	 -241.23842
 641.07281	 -241.12529
 641.08292	 -241.01216
 641.09301	 -240.89901
 641.10308	 -240.78586
 641.11312	 -240.67270
 641.12315	 -240.55954
 641.13316	 -240.44636
 641.14315	 -240.33318
 641.15312	 -240.21999
 641.16307	 -240.10680
 641.17301	 -239.99360
 641.18292	 -239.88039
 641.19281	 -239.76717
 641.20269	 -239.65394
 641.21254	 -239.54071
 641.22237	 -239.42747
 641.23219	 -239.31423
 641.24199	 -239.20097
 641.25176	 -239.08771
 641.26152	 -238.97444
 641.27126	 -238.86117
 641.28097	 -238.74788
 641.29067	 -238.63459
 641.30035	 -238.52129
 641.31001	 -238.40799
 641.31965	 -238.29468
 641.32927	 -238.18136
 641.33887	 -238.06803
 641.34845	 -237.95469
 641.35802	 -237.84135
 641.36756	 -237.72800
 641.37708	 -237.61465
 641.38658	 -237.50128
 641.39607	 -237.38791
 641.40553	 -237.27453
 641.41498	 -237.16115
 641.42441	 -237.04776
 641.43381	 -236.93436
 641.44320	 -236.82095
 641.45256	 -236.70754
 641.46191	 -236.59411
 641.47124	 -236.48068
 641.48055	 -236.36725
 641.48984	 -236.25381
 641.49911	 -236.14036
 641.50836	 -236.02690
 641.51759	 -235.91343
 641.52680	 -235.79996
 641.53599	 -235.68648
 641.54517	 -235.57299
 641.55432	 -235.45950
 641.56345	 -235.34600
 641.57256	 -235.23249
 641.58166	 -235.11897
 641.59073	 -235.00545
 641.59979	 -234.89192
 641.60882	 -234.77838
 641.61784	 -234.66484
 641.62684	 -234.55129
 641.63581	 -234.43773
 641.64477	 -234.32416
 641.65371	 -234.21059
 641.66263	 -234.09701
 641.67152	 -233.98342
 641.68040	 -233.86983
 641.68926	 -233.75622
 641.69810	 -233.64262
 641.70692	 -233.52900
 641.71573	 -233.41537
 641.72451	 -233.30174
 641.73327	 -233.18811
 641.74201	 -233.07446
 641.75073	 -232.96081
 641.75944	 -232.84715
 641.76812	 -232.73348
 641.77679	 -232.61981
 641.78543	 -232.50613
 641.79405	 -232.39244
 641.80266	 -232.27875
 641.81125	 -232.16504
 641.81981	 -232.05133
 641.82836	 -231.93762
 641.83689	 -231.82389
 641.84539	 -231.71016
 641.85388	 -231.59643
 641.86235	 -231.48268
 641.87080	 -231.36893
 641.87923	 -231.25517
 641.88764	 -231.14140
 641.89603	 -231.02763
 641.90440	 -230.91385
 641.91275	 -230.80006
 641.92108	 -230.68627
 641.92939	 -230.57247
 641.93768	 -230.45866
 641.94595	 -230.34484
 641.95421	 -230.23102
 641.96244	 -230.11719
 641.97065	 -230.00335
 641.97885	 -229.88951
 641.98702	 -229.77566
 641.99517	 -229.66180
 642.00331	 -229.54793
 642.01142	 -229.43406
 642.01952	 -229.32018
 642.02760	 -229.20629
 642.03565	 -229.09240
 642.04369	 -228.97850
 642.05171	 -228.86459
 642.05970	 -228.75068
 642.06768	 -228.63676
 642.07564	 -228.52283
 642.08358	 -228.40889
 642.09150	 -228.29495
 642.09939	 -228.18100
 642.10727	 -228.06704
 642.11513	 -227.95308
 642.12297	 -227.83911
 642.13079	 -227.72513
 642.13859	 -227.61114
 642.14638	 -227.49715
 642.15414	 -227.38315
 642.16188	 -227.26915
 642.16960	 -227.15513
 642.17730	 -227.04111
 642.18499	 -226.92709
 642.19265	 -226.81305
 642.20029	 -226.69901
 642.20792	 -226.58496
 642.21552	 -226.47091
 642.22310	 -226.35685
 642.23067	 -226.24278
 642.23821	 -226.12870
 642.24574	 -226.01462
 642.25324	 -225.90053
 642.26073	 -225.78643
 642.26819	 -225.67233
 642.27564	 -225.55822
 642.28307	 -225.44410
 642.29047	 -225.32998
 642.29786	 -225.21585
 642.30523	 -225.10171
 642.31257	 -224.98756
 642.31990	 -224.87341
 642.32721	 -224.75925
 642.33450	 -224.64509
 642.34177	 -224.53091
 642.34902	 -224.41673
 642.35624	 -224.30255
 642.36345	 -224.18835
 642.37064	 -224.07415
 642.37781	 -223.95995
 642.38496	 -223.84573
 642.39209	 -223.73151
 642.39920	 -223.61728
 642.40629	 -223.50305
 642.41336	 -223.38881
 642.42042	 -223.27456
 642.42745	 -223.16030
 642.43446	 -223.04604
 642.44145	 -222.93177
 642.44842	 -222.81750
 642.45537	 -222.70321
 642.46231	 -222.58892
 642.46922	 -222.47463
 642.47611	 -222.36032
 642.48298	 -222.24601
 642.48984	 -222.13169
 642.49667	 -222.01737
 642.50348	 -221.90304
 642.51028	 -221.78870
 642.51705	 -221.67436
 642.52380	 -221.56001
 642.53054	 -221.44565
 642.53725	 -221.33128
 642.54395	 -221.21691
 642.55062	 -221.10253
 642.55728	 -220.98815
 642.56391	 -220.87375
 642.57053	 -220.75935
 642.57712	 -220.64495
 642.58370	 -220.53054
 642.59025	 -220.41612
 642.59679	 -220.30169
 642.60330	 -220.18726
 642.60980	 -220.07282
 642.61627	 -219.95837
 642.62273	 -219.84392
 642.62917	 -219.72946
 642.63558	 -219.61499
 642.64198	 -219.50052
 642.64836	 -219.38603
 642.65471	 -219.27155
 642.66105	 -219.15705
 642.66737	 -219.04255
 642.67366	 -218.92804
 642.67994	 -218.81353
 642.68620	 -218.69901
 642.69243	 -218.58448
 642.69865	 -218.46995
 642.70485	 -218.35540
 642.71103	 -218.24086
 642.71718	 -218.12630
 642.72332	 -218.01174
 642.72944	 -217.89717
 642.73554	 -217.78260
 642.74161	 -217.66802
 642.74767	 -217.55343
 642.75371	 -217.43883
 642.75973	 -217.32423
 642.76572	 -217.20962
 642.77170	 -217.09501
 642.77766	 -216.98038
 642.78360	 -216.86576
 642.78952	 -216.75112
 642.79541	 -216.63648
 642.80129	 -216.52183
 642.80715	 -216.40717
 642.81299	 -216.29251
 642.81881	 -216.17784
 642.82461	 -216.06317
 642.83038	 -215.94848
 642.83614	 -215.83380
 642.84188	 -215.71910
 642.84760	 -215.60440
 642.85330	 -215.48969
 642.85897	 -215.37497
 642.86463	 -215.26025
 642.87027	 -215.14552
 642.87589	 -215.03079
 642.88149	 -214.91604
 642.88706	 -214.80130
 642.89262	 -214.68654
 642.89816	 -214.57178
 642.90368	 -214.45701
 642.90918	 -214.34223
 642.91465	 -214.22745
 642.92011	 -214.11266
 642.92555	 -213.99787
 642.93097	 -213.88307
 642.93636	 -213.76826
 642.94174	 -213.65344
 642.94710	 -213.53862
 642.95244	 -213.42379
 642.95775	 -213.30896
 642.96305	 -213.19412
 642.96833	 -213.07927
 642.97358	 -212.96441
 642.97882	 -212.84955
 642.98404	 -212.73468
 642.98923	 -212.61981
 642.99441	 -212.50493
 642.99957	 -212.39004
 643.00470	 -212.27515
 643.00982	 -212.16025
 643.01491	 -212.04534
 643.01999	 -211.93043
 643.02505	 -211.81550
 643.03008	 -211.70058
 643.03510	 -211.58564
 643.04009	 -211.47070
 643.04507	 -211.35576
 643.05002	 -211.24080
 643.05496	 -211.12584
 643.05987	 -211.01088
 643.06477	 -210.89590
 643.06964	 -210.78093
 643.07450	 -210.66594
 643.07933	 -210.55095
 643.08414	 -210.43595
 643.08894	 -210.32094
 643.09371	 -210.20593
 643.09846	 -210.09091
 643.10320	 -209.97589
 643.10791	 -209.86085
 643.11260	 -209.74582
 643.11728	 -209.63077
 643.12193	 -209.51572
 643.12656	 -209.40066
 643.13117	 -209.28560
 643.13576	 -209.17053
 643.14034	 -209.05545
 643.14489	 -208.94037
 643.14942	 -208.82528
 643.15393	 -208.71018
 643.15842	 -208.59508
 643.16289	 -208.47997
 643.16734	 -208.36485
 643.17177	 -208.24973
 643.17618	 -208.13460
 643.18057	 -208.01946
 643.18494	 -207.90432
 643.18928	 -207.78917
 643.19361	 -207.67402
 643.19792	 -207.55886
 643.20221	 -207.44369
 643.20648	 -207.32851
 643.21072	 -207.21333
 643.21495	 -207.09815
 643.21916	 -206.98295
 643.22334	 -206.86775
 643.22751	 -206.75254
 643.23166	 -206.63733
 643.23578	 -206.52211
 643.23989	 -206.40689
 643.24397	 -206.29165
 643.24804	 -206.17642
 643.25208	 -206.06117
 643.25610	 -205.94592
 643.26011	 -205.83066
 643.26409	 -205.71540
 643.26805	 -205.60013
 643.27200	 -205.48485
 643.27592	 -205.36956
 643.27982	 -205.25427
 643.28370	 -205.13898
 643.28756	 -205.02368
 643.29140	 -204.90837
 643.29522	 -204.79305
 643.29902	 -204.67773
 643.30280	 -204.56240
 643.30656	 -204.44706
 643.31030	 -204.33172
 643.31402	 -204.21638
 643.31771	 -204.10102
 643.32139	 -203.98566
 643.32505	 -203.87029
 643.32869	 -203.75492
 643.33230	 -203.63954
 643.33590	 -203.52416
 643.33947	 -203.40876
 643.34303	 -203.29336
 643.34656	 -203.17796
 643.35008	 -203.06255
 643.35357	 -202.94713
 643.35704	 -202.83171
 643.36050	 -202.71627
 643.36393	 -202.60084
 643.36734	 -202.48540
 643.37073	 -202.36995
 643.37410	 -202.25449
 643.37746	 -202.13903
 643.38078	 -202.02356
 643.38409	 -201.90808
 643.38738	 -201.79260
 643.39065	 -201.67712
 643.39390	 -201.56162
 643.39713	 -201.44612
 643.40033	 -201.33062
 643.40352	 -201.21510
 643.40669	 -201.09958
 643.40983	 -200.98406
 643.41296	 -200.86853
 643.41606	 -200.75299
 643.41915	 -200.63744
 643.42221	 -200.52189
 643.42525	 -200.40634
 643.42828	 -200.29077
 643.43128	 -200.17520
 643.43426	 -200.05963
 643.43722	 -199.94405
 643.44016	 -199.82846
 643.44308	 -199.71286
 643.44598	 -199.59726
 643.44886	 -199.48165
 643.45172	 -199.36604
 643.45455	 -199.25042
 643.45737	 -199.13480
 643.46017	 -199.01916
 643.46294	 -198.90352
 643.46570	 -198.78788
 643.46843	 -198.67223
 643.47115	 -198.55657
 643.47384	 -198.44091
 643.47651	 -198.32524
 643.47916	 -198.20956
 643.48180	 -198.09388
 643.48441	 -197.97819
 643.48700	 -197.86249
 643.48957	 -197.74679
 643.49212	 -197.63109
 643.49464	 -197.51537
 643.49715	 -197.39965
 643.49964	 -197.28393
 643.50211	 -197.16819
 643.50455	 -197.05246
 643.50698	 -196.93671
 643.50938	 -196.82096
 643.51177	 -196.70520
 643.51413	 -196.58944
 643.51647	 -196.47367
 643.51879	 -196.35789
 643.52110	 -196.24211
 643.52338	 -196.12632
 643.52564	 -196.01053
 643.52788	 -195.89473
 643.53009	 -195.77892
 643.53229	 -195.66311
 643.53447	 -195.54729
 643.53663	 -195.43146
 643.53876	 -195.31563
 643.54088	 -195.19979
 643.54297	 -195.08395
 643.54504	 -194.96810
 643.54710	 -194.85224
 643.54913	 -194.73638
 643.55114	 -194.62051
 643.55313	 -194.50464
 643.55510	 -194.38875
 643.55705	 -194.27287
 643.55898	 -194.15697
 643.56089	 -194.04107
 643.56277	 -193.92517
 643.56464	 -193.80926
 643.56649	 -193.69334
 643.56831	 -193.57741
 643.57011	 -193.46148
 643.57190	 -193.34555
 643.57366	 -193.22960
 643.57540	 -193.11365
 643.57712	 -192.99770
 643.57882	 -192.88174
 643.58050	 -192.76577
 643.58216	 -192.64980
 643.58380	 -192.53382
 643.58541	 -192.41783
 643.58701	 -192.30184
 643.58858	 -192.18584
 643.59014	 -192.06984
 643.59167	 -191.95383
 643.59319	 -191.83781
 643.59468	 -191.72179
 643.59615	 -191.60576
 643.59760	 -191.48972
 643.59903	 -191.37368
 643.60044	 -191.25764
 643.60182	 -191.14158
 643.60319	 -191.02552
 643.60454	 -190.90946
 643.60586	 -190.79339
 643.60717	 -190.67731
 643.60845	 -190.56123
 643.60971	 -190.44514
 643.61095	 -190.32904
 643.61218	 -190.21294
 643.61338	 -190.09683
 643.61455	 -189.98072
 643.61571	 -189.86460
 643.61685	 -189.74847
 643.61797	 -189.63234
 643.61906	 -189.51620
 643.62014	 -189.40005
 643.62119	 -189.28390
 643.62222	 -189.16775
 643.62323	 -189.05158
 643.62422	 -188.93542
 643.62520	 -188.81924
 643.62614	 -188.70306
 643.62707	 -188.58687
 643.62798	 -188.47068
 643.62887	 -188.35448
 643.62973	 -188.23827
 643.63058	 -188.12206
 643.63140	 -188.00585
 643.63220	 -187.88962
 643.63298	 -187.77339
 643.63374	 -187.65716
 643.63448	 -187.54092
 643.63520	 -187.42467
 643.63590	 -187.30842
 643.63657	 -187.19216
 643.63723	 -187.07589
 643.63787	 -186.95962
 643.63848	 -186.84334
 643.63907	 -186.72706
 643.63964	 -186.61077
 643.64019	 -186.49447
 643.64072	 -186.37817
 643.64123	 -186.26186
 643.64172	 -186.14555
 643.64219	 -186.02923
 643.64263	 -185.91290
 643.64306	 -185.79657
 643.64346	 -185.68023
 643.64384	 -185.56389
 643.64421	 -185.44754
 643.64455	 -185.33118
 643.64487	 -185.21482
 643.64516	 -185.09845
 643.64544	 -184.98208
 643.64570	 -184.86570
 643.64593	 -184.74931
 643.64615	 -184.63292
 643.64634	 -184.51652
 643.64651	 -184.40012
 643.64666	 -184.28371
 643.64679	 -184.16730
 643.64690	 -184.05087
 643.64699	 -183.93445
 643.64706	 -183.81801
 643.64710	 -183.70157
 643.64713	 -183.58513
 643.64713	 -183.46868
 643.64711	 -183.35222
 643.64707	 -183.23576
 643.64701	 -183.11929
 643.64693	 -183.00281
 643.64683	 -182.88633
 643.64671	 -182.76984
 643.64656	 -182.65335
 643.64640	 -182.53685
 643.64621	 -182.42035
 643.64600	 -182.30383
 643.64578	 -182.18732
 643.64553	 -182.07079
 643.64525	 -181.95427
 643.64496	 -181.83773
 643.64465	 -181.72119
 643.64432	 -181.60464
 643.64396	 -181.48809
 643.64358	 -181.37153
 643.64318	 -181.25497
 643.64277	 -181.13840
 643.64233	 -181.02182
 643.64186	 -180.90524
 643.64138	 -180.78865
 643.64088	 -180.67206
 643.64035	 -180.55546
 643.63981	 -180.43885
 643.63924	 -180.32224
 643.63865	 -180.20562
 643.63804	 -180.08900
 643.63741	 -179.97237
 643.63676	 -179.85574
 643.63608	 -179.73909
 643.63539	 -179.62245
 643.63467	 -179.50580
 643.63394	 -179.38914
 643.63318	 -179.27247
 643.63240	 -179.15580
 643.63160	 -179.03913
 643.63078	 -178.92244
 643.62993	 -178.80575
 643.62907	 -178.68906
 643.62818	 -178.57236
 643.62728	 -178.45566
 643.62635	 -178.33894
 643.62540	 -178.22223
 643.62443	 -178.10550
 643.62344	 -177.98877
 643.62243	 -177.87204
 643.62139	 -177.75530
 643.62034	 -177.63855
 643.61926	 -177.52180
 643.61816	 -177.40504
 643.61704	 -177.28828
 643.61590	 -177.17151
 643.61474	 -177.05473
 643.61356	 -176.93795
 643.61235	 -176.82116
 643.61113	 -176.70437
 643.60988	 -176.58757
 643.60861	 -176.47076
 643.60732	 -176.35395
 643.60601	 -176.23713
 643.60468	 -176.12031
 643.60332	 -176.00348
 643.60195	 -175.88665
 643.60055	 -175.76981
 643.59913	 -175.65296
 643.59770	 -175.53611
 643.59624	 -175.41926
 643.59476	 -175.30239
 643.59325	 -175.18552
 643.59173	 -175.06865
 643.59018	 -174.95177
 643.58862	 -174.83488
 643.58703	 -174.71799
 643.58542	 -174.60109
 643.58379	 -174.48419
 643.58214	 -174.36728
 643.58046	 -174.25036
 643.57877	 -174.13344
 643.57705	 -174.01651
 643.57531	 -173.89958
 643.57355	 -173.78264
 643.57177	 -173.66570
 643.56997	 -173.54875
 643.56815	 -173.43179
 643.56630	 -173.31483
 643.56444	 -173.19786
 643.56255	 -173.08089
 643.56064	 -172.96391
 643.55871	 -172.84693
 643.55676	 -172.72994
 643.55479	 -172.61294
 643.55279	 -172.49594
 643.55078	 -172.37893
 643.54874	 -172.26192
 643.54668	 -172.14490
 643.54460	 -172.02787
 643.54250	 -171.91084
 643.54038	 -171.79381
 643.53823	 -171.67677
 643.53607	 -171.55972
 643.53388	 -171.44266
 643.53167	 -171.32561
 643.52944	 -171.20854
 643.52719	 -171.09147
 643.52492	 -170.97439
 643.52263	 -170.85731
 643.52031	 -170.74022
 643.51797	 -170.62313
 643.51561	 -170.50603
 643.51323	 -170.38893
 643.51083	 -170.27182
 643.50841	 -170.15470
 643.50597	 -170.03758
 643.50350	 -169.92045
 643.50101	 -169.80332
 643.49850	 -169.68618
 643.49597	 -169.56903
 643.49342	 -169.45188
 643.49085	 -169.33473
 643.48825	 -169.21756
 643.48564	 -169.10040
 643.48300	 -168.98322
 643.48034	 -168.86604
 643.47766	 -168.74886
 643.47496	 -168.63167
 643.47223	 -168.51447
 643.46949	 -168.39727
 643.46672	 -168.28007
 643.46393	 -168.16285
 643.46112	 -168.04563
 643.45829	 -167.92841
 643.45544	 -167.81118
 643.45257	 -167.69394
 643.44967	 -167.57670
 643.44675	 -167.45946
 643.44381	 -167.34220
 643.44085	 -167.22495
 643.43787	 -167.10768
 643.43487	 -166.99041
 643.43184	 -166.87314
 643.42880	 -166.75586
 643.42573	 -166.63857
 643.42264	 -166.52128
 643.41953	 -166.40398
 643.41639	 -166.28668
 643.41324	 -166.16937
 643.41006	 -166.05206
 643.40687	 -165.93474
 643.40365	 -165.81741
 643.40041	 -165.70008
 643.39715	 -165.58274
 643.39386	 -165.46540
 643.39056	 -165.34805
 643.38723	 -165.23070
 643.38388	 -165.11334
 643.38051	 -164.99598
 643.37712	 -164.87861
 643.37371	 -164.76123
 643.37027	 -164.64385
 643.36682	 -164.52646
 643.36334	 -164.40907
 643.35984	 -164.29167
 643.35632	 -164.17427
 643.35277	 -164.05686
 643.34921	 -163.93944
 643.34562	 -163.82202
 643.34202	 -163.70460
 643.33839	 -163.58716
 643.33474	 -163.46973
 643.33106	 -163.35228
 643.32737	 -163.23484
 643.32365	 -163.11738
 643.31992	 -162.99992
 643.31616	 -162.88246
 643.31238	 -162.76499
 643.30857	 -162.64751
 643.30475	 -162.53003
 643.30090	 -162.41254
 643.29704	 -162.29505
 643.29315	 -162.17755
 643.28924	 -162.06005
 643.28531	 -161.94254
 643.28135	 -161.82502
 643.27738	 -161.70750
 643.27338	 -161.58998
 643.26936	 -161.47245
 643.26532	 -161.35491
 643.26126	 -161.23737
 643.25717	 -161.11982
 643.25307	 -161.00227
 643.24894	 -160.88471
 643.24479	 -160.76714
 643.24062	 -160.64957
 643.23643	 -160.53200
 643.23222	 -160.41442
 643.22798	 -160.29683
 643.22372	 -160.17924
 643.21945	 -160.06164
 643.21515	 -159.94404
 643.21082	 -159.82643
 643.20648	 -159.70882
 643.20211	 -159.59120
 643.19773	 -159.47357
 643.19332	 -159.35594
 643.18889	 -159.23831
 643.18443	 -159.12067
 643.17996	 -159.00302
 643.17546	 -158.88537
 643.17094	 -158.76771
 643.16641	 -158.65005
 643.16184	 -158.53238
 643.15726	 -158.41471
 643.15266	 -158.29703
 643.14803	 -158.17934
 643.14338	 -158.06165
 643.13871	 -157.94396
 643.13402	 -157.82626
 643.12931	 -157.70855
 643.12457	 -157.59084
 643.11982	 -157.47312
 643.11504	 -157.35540
 643.11024	 -157.23767
 643.10542	 -157.11994
 643.10057	 -157.00220
 643.09571	 -156.88445
 643.09082	 -156.76670
 643.08591	 -156.64895
 643.08098	 -156.53119
 643.07603	 -156.41342
 643.07105	 -156.29565
 643.06606	 -156.17787
 643.06104	 -156.06009
 643.05600	 -155.94231
 643.05094	 -155.82451
 643.04585	 -155.70671
 643.04075	 -155.58891
 643.03562	 -155.47110
 643.03047	 -155.35329
 643.02530	 -155.23547
 643.02011	 -155.11764
 643.01490	 -154.99981
 643.00966	 -154.88198
 643.00440	 -154.76414
 642.99912	 -154.64629
 642.99382	 -154.52844
 642.98850	 -154.41058
 642.98316	 -154.29272
 642.97779	 -154.17485
 642.97240	 -154.05698
 642.96699	 -153.93910
 642.96156	 -153.82121
 642.95610	 -153.70332
 642.95063	 -153.58543
 642.94513	 -153.46753
 642.93961	 -153.34962
 642.93407	 -153.23171
 642.92851	 -153.11380
 642.92292	 -152.99588
 642.91732	 -152.87795
 642.91169	 -152.76002
 642.90604	 -152.64208
 642.90037	 -152.52414
 642.89467	 -152.40619
 642.88896	 -152.28824
 642.88322	 -152.17028
 642.87746	 -152.05232
 642.87168	 -151.93435
 642.86587	 -151.81637
 642.86005	 -151.69839
 642.85420	 -151.58041
 642.84833	 -151.46242
 642.84244	 -151.34442
 642.83653	 -151.22642
 642.83060	 -151.10842
 642.82464	 -150.99041
 642.81866	 -150.87239
 642.81266	 -150.75437
 642.80664	 -150.63634
 642.80060	 -150.51831
 642.79453	 -150.40027
 642.78844	 -150.28223
 642.78233	 -150.16418
 642.77620	 -150.04613
 642.77005	 -149.92807
 642.76387	 -149.81001
 642.75768	 -149.69194
 642.75146	 -149.57386
 642.74522	 -149.45578
 642.73895	 -149.33770
 642.73267	 -149.21961
 642.72636	 -149.10151
 642.72003	 -148.98342
 642.71368	 -148.86531
 642.70731	 -148.74720
 642.70092	 -148.62908
 642.69450	 -148.51096
 642.68806	 -148.39284
 642.68160	 -148.27470
 642.67512	 -148.15657
 642.66862	 -148.03843
 642.66209	 -147.92028
 642.65554	 -147.80213
 642.64897	 -147.68397
 642.64238	 -147.56581
 642.63577	 -147.44764
 642.62914	 -147.32947
 642.62248	 -147.21129
 642.61580	 -147.09311
 642.60910	 -146.97492
 642.60237	 -146.85672
 642.59563	 -146.73853
 642.58886	 -146.62032
 642.58207	 -146.50211
 642.57526	 -146.38390
 642.56843	 -146.26568
 642.56157	 -146.14746
 642.55470	 -146.02923
 642.54780	 -145.91099
 642.54088	 -145.79275
 642.53394	 -145.67451
 642.52697	 -145.55626
 642.51998	 -145.43800
 642.51298	 -145.31974
 642.50595	 -145.20148
 642.49889	 -145.08321
 642.49182	 -144.96493
 642.48472	 -144.84665
 642.47760	 -144.72836
 642.47046	 -144.61007
 642.46330	 -144.49178
 642.45612	 -144.37348
 642.44891	 -144.25517
 642.44168	 -144.13686
 642.43443	 -144.01854
 642.42716	 -143.90022
 642.41986	 -143.78190
 642.41255	 -143.66356
 642.40521	 -143.54523
 642.39785	 -143.42689
 642.39047	 -143.30854
 642.38306	 -143.19019
 642.37564	 -143.07183
 642.36819	 -142.95347
 642.36072	 -142.83510
 642.35322	 -142.71673
 642.34571	 -142.59835
 642.33817	 -142.47997
 642.33061	 -142.36159
 642.32303	 -142.24319
 642.31543	 -142.12480
 642.30781	 -142.00639
 642.30016	 -141.88799
 642.29249	 -141.76957
 642.28480	 -141.65116
 642.27709	 -141.53274
 642.26935	 -141.41431
 642.26160	 -141.29588
 642.25382	 -141.17744
 642.24602	 -141.05900
 642.23819	 -140.94055
 642.23035	 -140.82210
 642.22248	 -140.70364
 642.21459	 -140.58518
 642.20668	 -140.46671
 642.19875	 -140.34824
 642.19079	 -140.22976
 642.18282	 -140.11128
 642.17482	 -139.99279
 642.16680	 -139.87430
 642.15875	 -139.75581
 642.15069	 -139.63730
 642.14260	 -139.51880
 642.13449	 -139.40029
 642.12636	 -139.28177
 642.11820	 -139.16325
 642.11003	 -139.04472
 642.10183	 -138.92619
 642.09361	 -138.80765
 642.08537	 -138.68911
 642.07710	 -138.57056
 642.06882	 -138.45201
 642.06051	 -138.33346
 642.05218	 -138.21490
 642.04382	 -138.09633
 642.03545	 -137.97776
 642.02705	 -137.85918
 642.01863	 -137.74060
 642.01019	 -137.62202
 642.00173	 -137.50343
 641.99324	 -137.38483
 641.98474	 -137.26623
 641.97621	 -137.14763
 641.96766	 -137.02902
 641.95908	 -136.91040
 641.95049	 -136.79178
 641.94187	 -136.67316
 641.93323	 -136.55453
 641.92457	 -136.43590
 641.91588	 -136.31726
 641.90718	 -136.19861
 641.89845	 -136.07996
 641.88970	 -135.96131
 641.88092	 -135.84265
 641.87213	 -135.72399
 641.86331	 -135.60532
 641.85447	 -135.48665
 641.84561	 -135.36797
 641.83673	 -135.24929
 641.82782	 -135.13060
 641.81889	 -135.01191
 641.80994	 -134.89321
 641.80097	 -134.77451
 641.79198	 -134.65580
 641.78296	 -134.53709
 641.77392	 -134.41838
 641.76486	 -134.29965
 641.75578	 -134.18093
 641.74667	 -134.06220
 641.73755	 -133.94346
 641.72840	 -133.82472
 641.71923	 -133.70598
 641.71003	 -133.58723
 641.70082	 -133.46847
 641.69158	 -133.34971
 641.68232	 -133.23095
 641.67304	 -133.11218
 641.66373	 -132.99341
 641.65440	 -132.87463
 641.64506	 -132.75585
 641.63568	 -132.63706
 641.62629	 -132.51827
 641.61688	 -132.39947
 641.60744	 -132.28067
 641.59798	 -132.16186
 641.58850	 -132.04305
 641.57899	 -131.92423
 641.56946	 -131.80541
 641.55992	 -131.68659
 641.55035	 -131.56776
 641.54075	 -131.44892
 641.53114	 -131.33008
 641.52150	 -131.21124
 641.51184	 -131.09239
 641.50216	 -130.97354
 641.49245	 -130.85468
 641.48273	 -130.73581
 641.47298	 -130.61695
 641.46321	 -130.49807
 641.45341	 -130.37920
 641.44360	 -130.26032
 641.43376	 -130.14143
 641.42390	 -130.02254
 641.41402	 -129.90364
 641.40412	 -129.78474
 641.39419	 -129.66584
 641.38424	 -129.54693
 641.37427	 -129.42801
 641.36428	 -129.30910
 641.35426	 -129.19017
 641.34422	 -129.07124
 641.33416	 -128.95231
 641.32408	 -128.83337
 641.31398	 -128.71443
 641.30385	 -128.59549
 641.29370	 -128.47653
 641.28353	 -128.35758
 641.27334	 -128.23862
 641.26312	 -128.11965
 641.25288	 -128.00068
 641.24262	 -127.88171
 641.23234	 -127.76273
 641.22204	 -127.64375
 641.21171	 -127.52476
 641.20136	 -127.40577
 641.19099	 -127.28677
 641.18059	 -127.16777
 641.17018	 -127.04876
 641.15974	 -126.92975
 641.14928	 -126.81074
 641.13880	 -126.69172
 641.12829	 -126.57269
 641.11776	 -126.45366
 641.10721	 -126.33463
 641.09664	 -126.21559
 641.08605	 -126.09655
 641.07543	 -125.97750
 641.06479	 -125.85845
 641.05413	 -125.73940
 641.04344	 -125.62033
 641.03274	 -125.50127
 641.02201	 -125.38220
 641.01126	 -125.26313
 641.00049	 -125.14405
 640.98969	 -125.02497
 640.97887	 -124.90588
 640.96803	 -124.78679
 640.95717	 -124.66769
 640.94629	 -124.54859
 640.93538	 -124.42948
 640.92445	 -124.31037
 640.91350	 -124.19126
 640.90252	 -124.07214
 640.89153	 -123.95302
 640.88051	 -123.83389
 640.86947	 -123.71476
 640.85841	 -123.59562
 640.84732	 -123.47648
 640.83621	 -123.35734
 640.82508	 -123.23819
 640.81393	 -123.11903
 640.80275	 -122.99987
 640.79156	 -122.88071
 640.78034	 -122.76154
 640.76909	 -122.64237
 640.75783	 -122.52319
 640.74654	 -122.40401
 640.73523	 -122.28483
 640.72390	 -122.16564
 640.71255	 -122.04644
 640.70117	 -121.92725
 640.68977	 -121.80804
 640.67835	 -121.68884
 640.66691	 -121.56963
 640.65544	 -121.45041
 640.64395	 -121.33119
 640.63244	 -121.21197
 640.62091	 -121.09274
 640.60935	 -120.97350
 640.59778	 -120.85427
 640.58618	 -120.73502
 640.57455	 -120.61578
 640.56291	 -120.49653
 640.55124	 -120.37727
 640.53955	 -120.25801
 640.52784	 -120.13875
 640.51610	 -120.01948
 640.50435	 -119.90021
 640.49257	 -119.78093
 640.48077	 -119.66165
 640.46894	 -119.54237
 640.45709	 -119.42308
 640.44523	 -119.30379
 640.43333	 -119.18449
 640.42142	 -119.06519
 640.40948	 -118.94588
 640.39752	 -118.82657
 640.38554	 -118.70725
 640.37354	 -118.58794
 640.36151	 -118.46861
 640.34946	 -118.34928
 640.33739	 -118.22995
 640.32530	 -118.11062
 640.31318	 -117.99128
 640.30104	 -117.87193
 640.28888	 -117.75258
 640.27670	 -117.63323
 640.26449	 -117.51387
 640.25226	 -117.39451
 640.24001	 -117.27514
 640.22774	 -117.15577
 640.21544	 -117.03640
 640.20313	 -116.91702
 640.19079	 -116.79764
 640.17842	 -116.67825
 640.16604	 -116.55886
 640.15363	 -116.43947
 640.14120	 -116.32007
 640.12874	 -116.20066
 640.11627	 -116.08126
 640.10377	 -115.96184
 640.09125	 -115.84243
 640.07871	 -115.72301
 640.06614	 -115.60358
 640.05355	 -115.48415
 640.04094	 -115.36472
 640.02831	 -115.24529
 640.01565	 -115.12584
 640.00297	 -115.00640
 639.99027	 -114.88695
 639.97755	 -114.76750
 639.96480	 -114.64804
 639.95204	 -114.52858
 639.93924	 -114.40911
 639.92643	 -114.28964
 639.91359	 -114.17017
 639.90074	 -114.05069
 639.88786	 -113.93121
 639.87495	 -113.81172
 639.86203	 -113.69223
 639.84908	 -113.57274
 639.83611	 -113.45324
 639.82311	 -113.33374
 639.81010	 -113.21423
 639.79706	 -113.09472
 639.78400	 -112.97521
 639.77091	 -112.85569
 639.75780	 -112.73616
 639.74468	 -112.61664
 639.73152	 -112.49711
 639.71835	 -112.37757
 639.70515	 -112.25803
 639.69193	 -112.13849
 639.67869	 -112.01894
 639.66543	 -111.89939
 639.65214	 -111.77984
 639.63883	 -111.66028
 639.62550	 -111.54071
 639.61214	 -111.42115
 639.59876	 -111.30158
 639.58536	 -111.18200
 639.57194	 -111.06242
 639.55849	 -110.94284
 639.54503	 -110.82325
 639.53154	 -110.70366
 639.51802	 -110.58407
 639.50449	 -110.46447
 639.49093	 -110.34487
 639.47735	 -110.22526
 639.46374	 -110.10565
 639.45012	 -109.98603
 639.43647	 -109.86642
 639.42280	 -109.74679
 639.40910	 -109.62717
 639.39538	 -109.50754
 639.38164	 -109.38790
 639.36788	 -109.26826
 639.35410	 -109.14862
 639.34029	 -109.02897
 639.32646	 -108.90932
 639.31261	 -108.78967
 639.29873	 -108.67001
 639.28483	 -108.55035
 639.27091	 -108.43069
 639.25697	 -108.31102
 639.24300	 -108.19134
 639.22901	 -108.07167
 639.21500	 -107.95199
 639.20097	 -107.83230
 639.18691	 -107.71261
 639.17283	 -107.59292
 639.15873	 -107.47322
 639.14460	 -107.35352
 639.13046	 -107.23382
 639.11628	 -107.11411
 639.10209	 -106.99440
 639.08788	 -106.87468
 639.07364	 -106.75496
 639.05938	 -106.63524
 639.04509	 -106.51551
 639.03079	 -106.39578
 639.01646	 -106.27605
 639.00210	 -106.15631
 638.98773	 -106.03657
 638.97333	 -105.91682
 638.95891	 -105.79707
 638.94447	 -105.67732
 638.93000	 -105.55756
 638.91551	 -105.43780
 638.90100	 -105.31803
 638.88647	 -105.19826
 638.87191	 -105.07849
 638.85733	 -104.95871
 638.84273	 -104.83893
 638.82810	 -104.71915
 638.81345	 -104.59936
 638.79878	 -104.47957
 638.78409	 -104.35977
 638.76937	 -104.23998
 638.75463	 -104.12017
 638.73987	 -104.00037
 638.72509	 -103.88056
 638.71028	 -103.76074
 638.69545	 -103.64093
 638.68060	 -103.52110
 638.66572	 -103.40128
 638.65082	 -103.28145
 638.63590	 -103.16162
 638.62096	 -103.04178
 638.60599	 -102.92194
 638.59100	 -102.80210
 638.57599	 -102.68225
 638.56095	 -102.56240
 638.54589	 -102.44255
 638.53081	 -102.32269
 638.51571	 -102.20283
 638.50058	 -102.08296
 638.48543	 -101.96310
 638.47026	 -101.84322
 638.45506	 -101.72335
 638.43984	 -101.60347
 638.42460	 -101.48358
 638.40934	 -101.36370
 638.39405	 -101.24381
 638.37874	 -101.12391
 638.36341	 -101.00401
 638.34806	 -100.88411
 638.33268	 -100.76421
 638.31728	 -100.64430
 638.30185	 -100.52439
 638.28640	 -100.40447
 638.27093	 -100.28455
 638.25544	 -100.16463
 638.23993	 -100.04470
 638.22439	 -99.92477
 638.20883	 -99.80484
 638.19324	 -99.68490
 638.17763	 -99.56496
 638.16200	 -99.44502
 638.14635	 -99.32507
 638.13067	 -99.20512
 638.11498	 -99.08516
 638.09925	 -98.96520
 638.08351	 -98.84524
 638.06774	 -98.72527
 638.05195	 -98.60531
 638.03614	 -98.48533
 638.02030	 -98.36536
 638.00444	 -98.24538
 637.98856	 -98.12539
 637.97265	 -98.00541
 637.95672	 -97.88542
 637.94077	 -97.76542
 637.92480	 -97.64543
 637.90880	 -97.52542
 637.89278	 -97.40542
 637.87674	 -97.28541
 637.86067	 -97.16540
 637.84458	 -97.04539
 637.82847	 -96.92537
 637.81233	 -96.80535
 637.79618	 -96.68532
 637.77999	 -96.56530
 637.76379	 -96.44526
 637.74756	 -96.32523
 637.73131	 -96.20519
 637.71504	 -96.08515
 637.69874	 -95.96510
 637.68242	 -95.84505
 637.66608	 -95.72500
 637.64972	 -95.60495
 637.63333	 -95.48489
 637.61692	 -95.36482
 637.60048	 -95.24476
 637.58402	 -95.12469
 637.56754	 -95.00462
 637.55104	 -94.88454
 637.53451	 -94.76446
 637.51796	 -94.64438
 637.50139	 -94.52429
 637.48479	 -94.40420
 637.46817	 -94.28411
 637.45153	 -94.16401
 637.43487	 -94.04391
 637.41818	 -93.92381
 637.40147	 -93.80370
 637.38473	 -93.68359
 637.36797	 -93.56348
 637.35119	 -93.44337
 637.33439	 -93.32325
 637.31756	 -93.20312
 637.30071	 -93.08300
 637.28384	 -92.96287
 637.26694	 -92.84273
 637.25002	 -92.72260
 637.23308	 -92.60246
 637.21611	 -92.48232
 637.19913	 -92.36217
 637.18211	 -92.24202
 637.16508	 -92.12187
 637.14802	 -92.00171
 637.13094	 -91.88155
 637.11383	 -91.76139
 637.09671	 -91.64122
 637.07955	 -91.52105
 637.06238	 -91.40088
 637.04518	 -91.28071
 637.02796	 -91.16053
 637.01072	 -91.04035
 636.99345	 -90.92016
 636.97616	 -90.79997
 636.95885	 -90.67978
 636.94151	 -90.55959
 636.92415	 -90.43939
 636.90677	 -90.31919
 636.88936	 -90.19898
 636.87193	 -90.07877
 636.85448	 -89.95856
 636.83700	 -89.83835
 636.81951	 -89.71813
 636.80198	 -89.59791
 636.78444	 -89.47769
 636.76687	 -89.35746
 636.74928	 -89.23723
 636.73166	 -89.11699
 636.71402	 -88.99676
 636.69636	 -88.87652
 636.67868	 -88.75628
 636.66097	 -88.63603
 636.64324	 -88.51578
 636.62548	 -88.39553
 636.60770	 -88.27527
 636.58990	 -88.15501
 636.57208	 -88.03475
 636.55423	 -87.91449
 636.53636	 -87.79422
 636.51846	 -87.67395
 636.50054	 -87.55367
 636.48260	 -87.43340
 636.46464	 -87.31312
 636.44665	 -87.19283
 636.42864	 -87.07255
 636.41060	 -86.95226
 636.39255	 -86.83196
 636.37446	 -86.71167
 636.35636	 -86.59137
 636.33823	 -86.47106
 636.32008	 -86.35076
 636.30191	 -86.23045
 636.28371	 -86.11014
 636.26549	 -85.98982
 636.24724	 -85.86951
 636.22897	 -85.74919
 636.21068	 -85.62886
 636.19237	 -85.50854
 636.17403	 -85.38821
 636.15567	 -85.26787
 636.13728	 -85.14754
 636.11887	 -85.02720
 636.10044	 -84.90686
 636.08199	 -84.78651
 636.06351	 -84.66616
 636.04500	 -84.54581
 636.02648	 -84.42546
 636.00793	 -84.30510
 635.98936	 -84.18474
 635.97076	 -84.06438
 635.95214	 -83.94401
 635.93350	 -83.82364
 635.91483	 -83.70327
 635.89614	 -83.58289
 635.87743	 -83.46252
 635.85869	 -83.34213
 635.83993	 -83.22175
 635.82115	 -83.10136
 635.80234	 -82.98097
 635.78351	 -82.86058
 635.76466	 -82.74018
 635.74578	 -82.61978
 635.72688	 -82.49938
 635.70796	 -82.37898
 635.68901	 -82.25857
 635.67004	 -82.13816
 635.65104	 -82.01775
 635.63202	 -81.89733
 635.61298	 -81.77691
 635.59392	 -81.65649
 635.57483	 -81.53606
 635.55571	 -81.41563
 635.53658	 -81.29520
 635.51742	 -81.17477
 635.49823	 -81.05433
 635.47903	 -80.93389
 635.45980	 -80.81345
 635.44054	 -80.69300
 635.42127	 -80.57255
 635.40197	 -80.45210
 635.38264	 -80.33165
 635.36329	 -80.21119
 635.34392	 -80.09073
 635.32453	 -79.97026
 635.30511	 -79.84980
 635.28566	 -79.72933
 635.26620	 -79.60886
 635.24671	 -79.48838
 635.22719	 -79.36791
 635.20766	 -79.24742
 635.18810	 -79.12694
 635.16851	 -79.00646
 635.14891	 -78.88597
 635.12927	 -78.76547
 635.10962	 -78.64498
 635.08994	 -78.52448
 635.07024	 -78.40398
 635.05051	 -78.28348
 635.03076	 -78.16297
 635.01099	 -78.04246
 634.99119	 -77.92195
 634.97137	 -77.80144
 634.95153	 -77.68092
 634.93166	 -77.56040
 634.91177	 -77.43988
 634.89185	 -77.31935
 634.87191	 -77.19882
 634.85195	 -77.07829
 634.83197	 -76.95776
 634.81196	 -76.83722
 634.79192	 -76.71668
 634.77186	 -76.59614
 634.75178	 -76.47559
 634.73168	 -76.35505
 634.71155	 -76.23449
 634.69140	 -76.11394
 634.67122	 -75.99339
 634.65102	 -75.87283
 634.63080	 -75.75226
 634.61055	 -75.63170
 634.59028	 -75.51113
 634.56999	 -75.39056
 634.54967	 -75.26999
 634.52933	 -75.14941
 634.50896	 -75.02884
 634.48857	 -74.90825
 634.46816	 -74.78767
 634.44772	 -74.66708
 634.42726	 -74.54650
 634.40677	 -74.42590
 634.38626	 -74.30531
 634.36573	 -74.18471
 634.34518	 -74.06411
 634.32460	 -73.94351
 634.30399	 -73.82290
 634.28336	 -73.70229
 634.26271	 -73.58168
 634.24204	 -73.46107
 634.22134	 -73.34045
 634.20062	 -73.21983
 634.17987	 -73.09921
 634.15910	 -72.97859
 634.13831	 -72.85796
 634.11749	 -72.73733
 634.09665	 -72.61670
 634.07578	 -72.49607
 634.05489	 -72.37543
 634.03398	 -72.25479
 634.01304	 -72.13414
 633.99208	 -72.01350
 633.97109	 -71.89285
 633.95008	 -71.77220
 633.92905	 -71.65155
 633.90799	 -71.53089
 633.88691	 -71.41023
 633.86581	 -71.28957
 633.84468	 -71.16890
 633.82353	 -71.04824
 633.80235	 -70.92757
 633.78115	 -70.80690
 633.75993	 -70.68622
 633.73868	 -70.56554
 633.71741	 -70.44486
 633.69611	 -70.32418
 633.67479	 -70.20350
 633.65345	 -70.08281
 633.63208	 -69.96212
 633.61069	 -69.84143
 633.58928	 -69.72073
 633.56784	 -69.60003
 633.54638	 -69.47933
 633.52489	 -69.35863
 633.50338	 -69.23792
 633.48184	 -69.11721
 633.46028	 -68.99650
 633.43870	 -68.87579
 633.41709	 -68.75507
 633.39546	 -68.63436
 633.37381	 -68.51363
 633.35213	 -68.39291
 633.33043	 -68.27218
 633.30870	 -68.15146
 633.28695	 -68.03072
 633.26518	 -67.90999
 633.24338	 -67.78925
 633.22156	 -67.66851
 633.19971	 -67.54777
 633.17784	 -67.42703
 633.15594	 -67.30628
 633.13403	 -67.18553
 633.11208	 -67.06478
 633.09012	 -66.94403
 633.06813	 -66.82327
 633.04611	 -66.70251
 633.02407	 -66.58175
 633.00201	 -66.46098
 632.97992	 -66.34022
 632.95781	 -66.21945
 632.93568	 -66.09868
 632.91352	 -65.97790
 632.89134	 -65.85713
 632.86913	 -65.73635
 632.84690	 -65.61556
 632.82465	 -65.49478
 632.80237	 -65.37399
 632.78006	 -65.25320
 632.75774	 -65.13241
 632.73539	 -65.01162
 632.71301	 -64.89082
 632.69061	 -64.77002
 632.66819	 -64.64922
 632.64574	 -64.52842
 632.62327	 -64.40761
 632.60077	 -64.28680
 632.57826	 -64.16599
 632.55571	 -64.04518
 632.53314	 -63.92436
 632.51055	 -63.80354
 632.48794	 -63.68272
 632.46530	 -63.56190
 632.44263	 -63.44107
 632.41994	 -63.32024
 632.39723	 -63.19941
 632.37450	 -63.07858
 632.35174	 -62.95774
 632.32895	 -62.83691
 632.30614	 -62.71607
 632.28331	 -62.59522
 632.26045	 -62.47438
 632.23757	 -62.35353
 632.21467	 -62.23268
 632.19174	 -62.11183
 632.16878	 -61.99097
 632.14581	 -61.87012
 632.12281	 -61.74926
 632.09978	 -61.62839
 632.07673	 -61.50753
 632.05366	 -61.38666
 632.03056	 -61.26579
 632.00744	 -61.14492
 631.98429	 -61.02405
 631.96112	 -60.90317
 631.93792	 -60.78229
 631.91471	 -60.66141
 631.89146	 -60.54053
 631.86820	 -60.41964
 631.84490	 -60.29876
 631.82159	 -60.17787
 631.79825	 -60.05697
 631.77489	 -59.93608
 631.75150	 -59.81518
 631.72809	 -59.69428
 631.70465	 -59.57338
 631.68119	 -59.45248
 631.65770	 -59.33157
 631.63420	 -59.21066
 631.61066	 -59.08975
 631.58711	 -58.96884
 631.56352	 -58.84792
 631.53992	 -58.72700
 631.51629	 -58.60608
 631.49264	 -58.48516
 631.46896	 -58.36423
 631.44525	 -58.24331
 631.42153	 -58.12238
 631.39778	 -58.00145
 631.37400	 -57.88051
 631.35020	 -57.75958
 631.32638	 -57.63864
 631.30253	 -57.51770
 631.27866	 -57.39675
 631.25476	 -57.27581
 631.23084	 -57.15486
 631.20690	 -57.03391
 631.18293	 -56.91296
 631.15894	 -56.79200
 631.13492	 -56.67105
 631.11088	 -56.55009
 631.08681	 -56.42913
 631.06272	 -56.30817
 631.03861	 -56.18720
 631.01447	 -56.06623
 630.99031	 -55.94526
 630.96612	 -55.82429
 630.94191	 -55.70332
 630.91768	 -55.58234
 630.89342	 -55.46136
 630.86913	 -55.34038
 630.84483	 -55.21940
 630.82049	 -55.09841
 630.79614	 -54.97742
 630.77176	 -54.85644
 630.74735	 -54.73544
 630.72292	 -54.61445
 630.69847	 -54.49345
 630.67399	 -54.37245
 630.64949	 -54.25145
 630.62496	 -54.13045
 630.60041	 -54.00945
 630.57584	 -53.88844
 630.55124	 -53.76743
 630.52662	 -53.64642
 630.50197	 -53.52541
 630.47730	 -53.40439
 630.45260	 -53.28337
 630.42788	 -53.16235
 630.40314	 -53.04133
 630.37837	 -52.92031
 630.35357	 -52.79928
 630.32876	 -52.67825
 630.30392	 -52.55722
 630.27905	 -52.43619
 630.25416	 -52.31516
 630.22924	 -52.19412
 630.20431	 -52.07308
 630.17934	 -51.95204
 630.15435	 -51.83100
 630.12934	 -51.70995
 630.10431	 -51.58891
 630.07925	 -51.46786
 630.05416	 -51.34681
 630.02905	 -51.22575
 630.00392	 -51.10470
 629.97876	 -50.98364
 629.95358	 -50.86258
 629.92837	 -50.74152
 629.90314	 -50.62046
 629.87789	 -50.49939
 629.85261	 -50.37833
 629.82731	 -50.25726
 629.80198	 -50.13618
 629.77663	 -50.01511
 629.75125	 -49.89404
 629.72585	 -49.77296
 629.70042	 -49.65188
 629.67497	 -49.53080
 629.64950	 -49.40971
 629.62400	 -49.28863
 629.59848	 -49.16754
 629.57293	 -49.04645
 629.54736	 -48.92536
 629.52177	 -48.80427
 629.49615	 -48.68317
 629.47050	 -48.56207
 629.44484	 -48.44098
 629.41914	 -48.31987
 629.39343	 -48.19877
 629.36768	 -48.07767
 629.34192	 -47.95656
 629.31613	 -47.83545
 629.29031	 -47.71434
 629.26448	 -47.59323
 629.23861	 -47.47211
 629.21273	 -47.35100
 629.18681	 -47.22988
 629.16088	 -47.10876
 629.13492	 -46.98763
 629.10893	 -46.86651
 629.08292	 -46.74538
 629.05689	 -46.62426
 629.03083	 -46.50313
 629.00475	 -46.38199
 628.97864	 -46.26086
 628.95251	 -46.13972
 628.92636	 -46.01859
 628.90018	 -45.89745
 628.87397	 -45.77631
 628.84774	 -45.65516
 628.82149	 -45.53402
 628.79521	 -45.41287
 628.76891	 -45.29172
 628.74258	 -45.17057
 628.71623	 -45.04942
 628.68986	 -44.92827
 628.66346	 -44.80711
 628.63704	 -44.68596
 628.61059	 -44.56480
 628.58412	 -44.44363
 628.55762	 -44.32247
 628.53110	 -44.20131
 628.50455	 -44.08014
 628.47798	 -43.95897
 628.45139	 -43.83780
 628.42477	 -43.71663
 628.39813	 -43.59546
 628.37146	 -43.47428
 628.34477	 -43.35310
 628.31805	 -43.23192
 628.29131	 -43.11074
 628.26454	 -42.98956
 628.23775	 -42.86838
 628.21094	 -42.74719
 628.18410	 -42.62600
 628.15724	 -42.50482
 628.13035	 -42.38362
 628.10344	 -42.26243
 628.07650	 -42.14124
 628.04954	 -42.02004
 628.02256	 -41.89884
 627.99555	 -41.77764
 627.96851	 -41.65644
 627.94145	 -41.53524
 627.91437	 -41.41404
 627.88726	 -41.29283
 627.86013	 -41.17162
 627.83298	 -41.05041
 627.80580	 -40.92920
 627.77859	 -40.80799
 627.75136	 -40.68677
 627.72411	 -40.56556
 627.69683	 -40.44434
 627.66952	 -40.32312
 627.64220	 -40.20190
 627.61485	 -40.08068
 627.58747	 -39.95945
 627.56007	 -39.83823
 627.53264	 -39.71700
 627.50519	 -39.59577
 627.47772	 -39.47454
 627.45022	 -39.35331
 627.42270	 -39.23207
 627.39515	 -39.11084
 627.36758	 -38.98960
 627.33998	 -38.86836
 627.31236	 -38.74712
 627.28471	 -38.62588
 627.25704	 -38.50464
 627.22935	 -38.38339
 627.20163	 -38.26215
 627.17389	 -38.14090
 627.14612	 -38.01965
 627.11833	 -37.89840
 627.09051	 -37.77715
 627.06267	 -37.65589
 627.03480	 -37.53464
 627.00691	 -37.41338
 626.97899	 -37.29212
 626.95105	 -37.17086
 626.92309	 -37.04960
 626.89510	 -36.92834
 626.86709	 -36.80707
 626.83905	 -36.68581
 626.81099	 -36.56454
 626.78290	 -36.44327
 626.75479	 -36.32200
 626.72665	 -36.20073
 626.69849	 -36.07946
 626.67031	 -35.95818
 626.64210	 -35.83691
 626.61386	 -35.71563
 626.58561	 -35.59435
 626.55732	 -35.47307
 626.52902	 -35.35179
 626.50068	 -35.23051
 626.47233	 -35.10922
 626.44394	 -34.98793
 626.41554	 -34.86665
 626.38711	 -34.74536
 626.35865	 -34.62407
 626.33017	 -34.50278
 626.30167	 -34.38149
 626.27314	 -34.26019
 626.24459	 -34.13890
 626.21601	 -34.01760
 626.18741	 -33.89630
 626.15878	 -33.77500
 626.13013	 -33.65370
 626.10145	 -33.53240
 626.07275	 -33.41110
 626.04402	 -33.28979
 626.01527	 -33.16848
 625.98650	 -33.04718
 625.95770	 -32.92587
 625.92887	 -32.80456
 625.90003	 -32.68325
 625.87115	 -32.56194
 625.84225	 -32.44062
 625.81333	 -32.31931
 625.78438	 -32.19799
 625.75541	 -32.07667
 625.72642	 -31.95535
 625.69739	 -31.83403
 625.66835	 -31.71271
 625.63928	 -31.59139
 625.61018	 -31.47007
 625.58106	 -31.34874
 625.55192	 -31.22742
 625.52275	 -31.10609
 625.49356	 -30.98476
 625.46434	 -30.86343
 625.43510	 -30.74210
 625.40583	 -30.62077
 625.37654	 -30.49943
 625.34722	 -30.37810
 625.31788	 -30.25676
 625.28851	 -30.13543
 625.25912	 -30.01409
 625.22970	 -29.89275
 625.20026	 -29.77141
 625.17080	 -29.65007
 625.14131	 -29.52872
 625.11179	 -29.40738
 625.08225	 -29.28603
 625.05269	 -29.16469
 625.02310	 -29.04334
 624.99349	 -28.92199
 624.96385	 -28.80064
 624.93419	 -28.67929
 624.90450	 -28.55794
 624.87479	 -28.43659
 624.84505	 -28.31523
 624.81529	 -28.19388
 624.78550	 -28.07252
 624.75569	 -27.95117
 624.72586	 -27.82981
 624.69600	 -27.70845
 624.66611	 -27.58709
 624.63620	 -27.46573
 624.60626	 -27.34436
 624.57631	 -27.22300
 624.54632	 -27.10164
 624.51631	 -26.98027
 624.48628	 -26.85891
 624.45622	 -26.73754
 624.42614	 -26.61617
 624.39603	 -26.49480
 624.36589	 -26.37343
 624.33574	 -26.25206
 624.30555	 -26.13069
 624.27535	 -26.00931
 624.24511	 -25.88794
 624.21486	 -25.76656
 624.18458	 -25.64519
 624.15427	 -25.52381
 624.12394	 -25.40243
 624.09358	 -25.28105
 624.06320	 -25.15967
 624.03279	 -25.03829
 624.00236	 -24.91691
 623.97191	 -24.79552
 623.94143	 -24.67414
 623.91092	 -24.55276
 623.88039	 -24.43137
 623.84984	 -24.30998
 623.81926	 -24.18860
 623.78865	 -24.06721
 623.75802	 -23.94582
 623.72737	 -23.82443
 623.69669	 -23.70304
 623.66598	 -23.58164
 623.63525	 -23.46025
 623.60450	 -23.33886
 623.57372	 -23.21746
 623.54292	 -23.09607
 623.51209	 -22.97467
 623.48124	 -22.85327
 623.45036	 -22.73188
 623.41946	 -22.61048
 623.38853	 -22.48908
 623.35757	 -22.36768
 623.32660	 -22.24628
 623.29559	 -22.12487
 623.26457	 -22.00347
 623.23351	 -21.88207
 623.20243	 -21.76066
 623.17133	 -21.63926
 623.14020	 -21.51785
 623.10905	 -21.39645
 623.07787	 -21.27504
 623.04667	 -21.15363
 623.01544	 -21.03222
 622.98419	 -20.91081
 622.95292	 -20.78940
 622.92161	 -20.66799
 622.89029	 -20.54658
 622.85893	 -20.42517
 622.82756	 -20.30375
 622.79615	 -20.18234
 622.76473	 -20.06092
 622.73328	 -19.93951
 622.70180	 -19.81809
 622.67030	 -19.69667
 622.63877	 -19.57526
 622.60722	 -19.45384
 622.57564	 -19.33242
 622.54404	 -19.21100
 622.51241	 -19.08958
 622.48076	 -18.96816
 622.44908	 -18.84674
 622.41738	 -18.72532
 622.38565	 -18.60389
 622.35390	 -18.48247
 622.32212	 -18.36104
 622.29032	 -18.23962
 622.25849	 -18.11819
 622.22664	 -17.99677
 622.19476	 -17.87534
 622.16286	 -17.75391
 622.13093	 -17.63249
 622.09898	 -17.51106
 622.06700	 -17.38963
 622.03500	 -17.26820
 622.00297	 -17.14677
 621.97092	 -17.02534
 621.93884	 -16.90390
 621.90674	 -16.78247
 621.87461	 -16.66104
 621.84246	 -16.53961
 621.81028	 -16.41817
 621.77807	 -16.29674
 621.74585	 -16.17530
 621.71359	 -16.05387
 621.68131	 -15.93243
 621.64901	 -15.81100
 621.61668	 -15.68956
 621.58433	 -15.56812
 621.55195	 -15.44669
 621.51954	 -15.32525
 621.48711	 -15.20381
 621.45466	 -15.08237
 621.42218	 -14.96093
 621.38967	 -14.83949
 621.35714	 -14.71805
 621.32459	 -14.59661
 621.29200	 -14.47516
 621.25940	 -14.35372
 621.22677	 -14.23228
 621.19411	 -14.11084
 621.16143	 -13.98939
 621.12872	 -13.86795
 621.09599	 -13.74650
 621.06323	 -13.62506
 621.03045	 -13.50361
 620.99764	 -13.38217
 620.96481	 -13.26072
 620.93195	 -13.13928
 620.89907	 -13.01783
 620.86616	 -12.89638
 620.83323	 -12.77493
 620.80027	 -12.65349
 620.76728	 -12.53204
 620.73427	 -12.41059
 620.70124	 -12.28914
 620.66818	 -12.16769
 620.63510	 -12.04624
 620.60198	 -11.92479
 620.56885	 -11.80334
 620.53569	 -11.68189
 620.50250	 -11.56044
 620.46929	 -11.43898
 620.43605	 -11.31753
 620.40279	 -11.19608
 620.36950	 -11.07463
 620.33619	 -10.95317
 620.30285	 -10.83172
 620.26949	 -10.71027
 620.23610	 -10.58881
 620.20269	 -10.46736
 620.16925	 -10.34590
 620.13578	 -10.22445
 620.10229	 -10.10299
 620.06878	 -9.98154
 620.03524	 -9.86008
 620.00167	 -9.73863
 619.96808	 -9.61717
 619.93446	 -9.49572
 619.90082	 -9.37426
 619.86715	 -9.25280
 619.83346	 -9.13134
 619.79974	 -9.00989
 619.76600	 -8.88843
 619.73223	 -8.76697
 619.69843	 -8.64551
 619.66461	 -8.52406
 619.63077	 -8.40260
 619.59690	 -8.28114
 619.56300	 -8.15968
 619.52908	 -8.03822
 619.49513	 -7.91676
 619.46116	 -7.79530
 619.42716	 -7.67384
 619.39314	 -7.55238
 619.35909	 -7.43092
 619.32502	 -7.30946
 619.29092	 -7.18800
 619.25679	 -7.06654
 619.22264	 -6.94508
 619.18847	 -6.82362
 619.15427	 -6.70216
 619.12004	 -6.58070
 619.08579	 -6.45924
 619.05151	 -6.33778
 619.01721	 -6.21632
 618.98288	 -6.09486
 618.94852	 -5.97339
 618.91414	 -5.85193
 618.87974	 -5.73047
 618.84531	 -5.60901
 618.81085	 -5.48755
 618.77637	 -5.36609
 618.74186	 -5.24462
 618.70733	 -5.12316
 618.67277	 -5.00170
 618.63819	 -4.88024
 618.60358	 -4.75878
 618.56894	 -4.63731
 618.53428	 -4.51585
 618.49960	 -4.39439
 618.46489	 -4.27293
 618.43015	 -4.15146
 618.39539	 -4.03000
 618.36060	 -3.90854
 618.32579	 -3.78708
 618.29095	 -3.66561
 618.25608	 -3.54415
 618.22119	 -3.42269
 618.18627	 -3.30123
 618.15133	 -3.17976
 618.11637	 -3.05830
 618.08137	 -2.93684
 618.04635	 -2.81538
 618.01131	 -2.69391
 617.97624	 -2.57245
 617.94115	 -2.45099
 617.90602	 -2.32953
 617.87088	 -2.20807
 617.83571	 -2.08660
 617.80051	 -1.96514
 617.76529	 -1.84368
 617.73004	 -1.72222
 617.69476	 -1.60076
 617.65946	 -1.47929
 617.62413	 -1.35783
 617.58878	 -1.23637
 617.55341	 -1.11491
 617.51800	 -0.99345
 617.48257	 -0.87199
 617.44712	 -0.75052
 617.41164	 -0.62906
 617.37613	 -0.50760
 617.34060	 -0.38614
 617.30504	 -0.26468
 617.26946	 -0.14322
 617.23385	 -0.02176
 617.19822	  0.09970
 617.16256	  0.22116
 617.12687	  0.34262
 617.09116	  0.46408
 617.05542	  0.58554
 617.01966	  0.70700
 616.98387	  0.82846
 616.94806	  0.94992
 616.91222	  1.07138
 616.87635	  1.19284
 616.84046	  1.31430
 616.80454	  1.43575
 616.76860	  1.55721
 616.73263	  1.67867
 616.69664	  1.80013
 616.66062	  1.92159
 616.62457	  2.04304
 616.58850	  2.16450
 616.55240	  2.28596
 616.51628	  2.40741
 616.48013	  2.52887
 616.44395	  2.65033
 616.40775	  2.77178
 616.37152	  2.89324
 616.33527	  3.01469
 616.29899	  3.13615
 616.26269	  3.25761
 616.22636	  3.37906
 616.19000	  3.50051
 616.15362	  3.62197
 616.11721	  3.74342
 616.08078	  3.86488
 616.04432	  3.98633
 616.00783	  4.10778
 615.97132	  4.22923
 615.93479	  4.35069
 615.89822	  4.47214
 615.86163	  4.59359
 615.82502	  4.71504
 615.78838	  4.83649
 615.75171	  4.95794
 615.71502	  5.07939
 615.67830	  5.20084
 615.64156	  5.32230
 615.60479	  5.44374
 615.56799	  5.56519
 615.53117	  5.68664
 615.49432	  5.80809
 615.45745	  5.92954
 615.42055	  6.05099
 615.38362	  6.17243
 615.34667	  6.29388
 615.30970	  6.41533
 615.27269	  6.53677
 615.23566	  6.65822
 615.19861	  6.77966
 615.16153	  6.90111
 615.12442	  7.02255
 615.08729	  7.14400
 615.05013	  7.26544
 615.01294	  7.38688
 614.97573	  7.50833
 614.93849	  7.62977
 614.90123	  7.75121
 614.86394	  7.87265
 614.82663	  7.99409
 614.78929	  8.11553
 614.75192	  8.23697
 614.71453	  8.35841
 614.67711	  8.47985
 614.63966	  8.60129
 614.60219	  8.72273
 614.56469	  8.84417
 614.52717	  8.96560
 614.48962	  9.08704
 614.45205	  9.20848
 614.41445	  9.32991
 614.37682	  9.45135
 614.33916	  9.57278
 614.30149	  9.69422
 614.26378	  9.81565
 614.22605	  9.93708
 614.18829	 10.05852
 614.15051	 10.17995
 614.11270	 10.30138
 614.07486	 10.42281
 614.03700	 10.54424
 613.99911	 10.66567
 613.96120	 10.78710
 613.92326	 10.90853
 613.88529	 11.02996
 613.84730	 11.15138
 613.80928	 11.27281
 613.77124	 11.39424
 613.73317	 11.51566
 613.69507	 11.63709
 613.65695	 11.75851
 613.61880	 11.87994
 613.58062	 12.00136
 613.54242	 12.12278
 613.50419	 12.24421
 613.46594	 12.36563
 613.42766	 12.48705
 613.38936	 12.60847
 613.35102	 12.72989
 613.31267	 12.85131
 613.27428	 12.97273
 613.23587	 13.09415
 613.19743	 13.21556
 613.15897	 13.33698
 613.12048	 13.45840
 613.08197	 13.57981
 613.04343	 13.70123
 613.00486	 13.82264
 612.96627	 13.94405
 612.92765	 14.06547
 612.88900	 14.18688
 612.85033	 14.30829
 612.81163	 14.42970
 612.77290	 14.55111
 612.73415	 14.67252
 612.69538	 14.79393
 612.65657	 14.91533
 612.61774	 15.03674
 612.57889	 15.15815
 612.54000	 15.27955
 612.50110	 15.40096
 612.46216	 15.52236
 612.42320	 15.64377
 612.38421	 15.76517
 612.34520	 15.88657
 612.30616	 16.00797
 612.26710	 16.12937
 612.22800	 16.25077
 612.18889	 16.37217
 612.14974	 16.49357
 612.11057	 16.61497
 612.07137	 16.73636
 612.03215	 16.85776
 611.99290	 16.97915
 611.95362	 17.10055
 611.91432	 17.22194
 611.87499	 17.34333
 611.83564	 17.46472
 611.79626	 17.58612
 611.75685	 17.70751
 611.71741	 17.82889
 611.67795	 17.95028
 611.63847	 18.07167
 611.59896	 18.19306
 611.55942	 18.31444
 611.51985	 18.43583
 611.48026	 18.55721
 611.44064	 18.67860
 611.40100	 18.79998
 611.36133	 18.92136
 611.32163	 19.04274
 611.28190	 19.16412
 611.24215	 19.28550
 611.20238	 19.40688
 611.16258	 19.52826
 611.12275	 19.64963
 611.08289	 19.77101
 611.04301	 19.89238
 611.00310	 20.01376
 610.96317	 20.13513
 610.92321	 20.25650
 610.88322	 20.37787
 610.84321	 20.49924
 610.80317	 20.62061
 610.76310	 20.74198
 610.72301	 20.86335
 610.68289	 20.98471
 610.64274	 21.10608
 610.60257	 21.22744
 610.56237	 21.34881
 610.52215	 21.47017
 610.48190	 21.59153
 610.44162	 21.71289
 610.40131	 21.83425
 610.36098	 21.95561
 610.32063	 22.07697
 610.28024	 22.19833
 610.23983	 22.31968
 610.19940	 22.44104
 610.15893	 22.56239
 610.11844	 22.68374
 610.07793	 22.80509
 610.03739	 22.92644
 609.99682	 23.04779
 609.95622	 23.16914
 609.91560	 23.29049
 609.87495	 23.41184
 609.83428	 23.53318
 609.79358	 23.65453
 609.75285	 23.77587
 609.71209	 23.89721
 609.67131	 24.01856
 609.63051	 24.13990
 609.58967	 24.26124
 609.54881	 24.38257
 609.50793	 24.50391
 609.46701	 24.62525
 609.42607	 24.74658
 609.38511	 24.86792
 609.34412	 24.98925
 609.30310	 25.11058
 609.26205	 25.23191
 609.22098	 25.35324
 609.17988	 25.47457
 609.13876	 25.59590
 609.09760	 25.71722
 609.05643	 25.83855
 609.01522	 25.95987
 608.97399	 26.08120
 608.93273	 26.20252
 608.89145	 26.32384
 608.85014	 26.44516
 608.80880	 26.56648
 608.76744	 26.68779
 608.72605	 26.80911
 608.68463	 26.93043
 608.64318	 27.05174
 608.60171	 27.17305
 608.56022	 27.29436
 608.51869	 27.41567
 608.47714	 27.53698
 608.43557	 27.65829
 608.39396	 27.77960
 608.35233	 27.90090
 608.31068	 28.02221
 608.26899	 28.14351
 608.22728	 28.26481
 608.18555	 28.38611
 608.14379	 28.50741
 608.10200	 28.62871
 608.06018	 28.75001
 608.01834	 28.87130
 607.97647	 28.99260
 607.93457	 29.11389
 607.89265	 29.23518
 607.85070	 29.35647
 607.80872	 29.47776
 607.76672	 29.59905
 607.72469	 29.72034
 607.68264	 29.84162
 607.64055	 29.96291
 607.59845	 30.08419
 607.55631	 30.20547
 607.51415	 30.32675
 607.47196	 30.44803
 607.42974	 30.56931
 607.38750	 30.69059
 607.34523	 30.81186
 607.30294	 30.93314
 607.26062	 31.05441
 607.21827	 31.17568
 607.17589	 31.29695
 607.13349	 31.41822
 607.09106	 31.53949
 607.04860	 31.66075
 607.00612	 31.78202
 606.96361	 31.90328
 606.92108	 32.02454
 606.87852	 32.14580
 606.83593	 32.26706
 606.79331	 32.38832
 606.75067	 32.50958
 606.70800	 32.63083
 606.66530	 32.75209
 606.62258	 32.87334
 606.57983	 32.99459
 606.53706	 33.11584
 606.49425	 33.23709
 606.45142	 33.35834
 606.40857	 33.47958
 606.36569	 33.60083
 606.32278	 33.72207
 606.27984	 33.84331
 606.23688	 33.96455
 606.19389	 34.08579
 606.15087	 34.20702
 606.10783	 34.32826
 606.06476	 34.44949
 606.02166	 34.57073
 605.97854	 34.69196
 605.93539	 34.81319
 605.89221	 34.93441
 605.84901	 35.05564
 605.80578	 35.17687
 605.76252	 35.29809
 605.71924	 35.41931
 605.67593	 35.54053
 605.63259	 35.66175
 605.58922	 35.78297
 605.54583	 35.90419
 605.50242	 36.02540
 605.45897	 36.14662
 605.41550	 36.26783
 605.37200	 36.38904
 605.32848	 36.51025
 605.28492	 36.63145
 605.24135	 36.75266
 605.19774	 36.87386
 605.15411	 36.99507
 605.11045	 37.11627
 605.06677	 37.23747
 605.02305	 37.35866
 604.97931	 37.47986
 604.93555	 37.60106
 604.89176	 37.72225
 604.84794	 37.84344
 604.80409	 37.96463
 604.76022	 38.08582
 604.71632	 38.20701
 604.67239	 38.32819
 604.62844	 38.44938
 604.58446	 38.57056
 604.54045	 38.69174
 604.49641	 38.81292
 604.45235	 38.93409
 604.40827	 39.05527
 604.36415	 39.17644
 604.32001	 39.29762
 604.27584	 39.41879
 604.23165	 39.53996
 604.18742	 39.66112
 604.14317	 39.78229
 604.09890	 39.90345
 604.05460	 40.02462
 604.01027	 40.14578
 603.96591	 40.26694
 603.92153	 40.38809
 603.87712	 40.50925
 603.83268	 40.63040
 603.78822	 40.75156
 603.74373	 40.87271
 603.69921	 40.99386
 603.65467	 41.11500
 603.61009	 41.23615
 603.56550	 41.35729
 603.52087	 41.47843
 603.47622	 41.59957
 603.43154	 41.72071
 603.38684	 41.84185
 603.34210	 41.96299
 603.29734	 42.08412
 603.25256	 42.20525
 603.20774	 42.32638
 603.16291	 42.44751
 603.11804	 42.56864
 603.07314	 42.68976
 603.02822	 42.81088
 602.98328	 42.93200
 602.93830	 43.05312
 602.89330	 43.17424
 602.84827	 43.29536
 602.80322	 43.41647
 602.75814	 43.53758
 602.71303	 43.65869
 602.66789	 43.77980
 602.62273	 43.90091
 602.57754	 44.02201
 602.53232	 44.14312
 602.48708	 44.26422
 602.44181	 44.38532
 602.39651	 44.50642
 602.35119	 44.62751
 602.30584	 44.74860
 602.26046	 44.86970
 602.21505	 44.99079
 602.16962	 45.11187
 602.12416	 45.23296
 602.07868	 45.35405
 602.03316	 45.47513
 601.98762	 45.59621
 601.94206	 45.71729
 601.89646	 45.83836
 601.85084	 45.95944
 601.80520	 46.08051
 601.75952	 46.20158
 601.71382	 46.32265
 601.66809	 46.44372
 601.62234	 46.56479
 601.57655	 46.68585
 601.53075	 46.80691
 601.48491	 46.92797
 601.43905	 47.04903
 601.39316	 47.17008
 601.34724	 47.29114
 601.30129	 47.41219
 601.25532	 47.53324
 601.20933	 47.65429
 601.16330	 47.77533
 601.11725	 47.89638
 601.07117	 48.01742
 601.02506	 48.13846
 600.97893	 48.25950
 600.93277	 48.38053
 600.88659	 48.50157
 600.84037	 48.62260
 600.79413	 48.74363
 600.74786	 48.86466
 600.70157	 48.98568
 600.65525	 49.10671
 600.60890	 49.22773
 600.56252	 49.34875
 600.51612	 49.46976
 600.46969	 49.59078
 600.42323	 49.71179
 600.37675	 49.83281
 600.33024	 49.95382
 600.28370	 50.07482
 600.23714	 50.19583
 600.19055	 50.31683
 600.14393	 50.43783
 600.09728	 50.55883
 600.05061	 50.67983
 600.00391	 50.80082
 599.95718	 50.92182
 599.91043	 51.04281
 599.86365	 51.16379
 599.81684	 51.28478
 599.77000	 51.40576
 599.72314	 51.52675
 599.67625	 51.64773
 599.62934	 51.76870
 599.58240	 51.88968
 599.53543	 52.01065
 599.48843	 52.13162
 599.44140	 52.25259
 599.39435	 52.37356
 599.34728	 52.49452
 599.30017	 52.61549
 599.25304	 52.73645
 599.20588	 52.85741
 599.15869	 52.97836
 599.11148	 53.09931
 599.06424	 53.22027
 599.01697	 53.34122
 598.96968	 53.46216
 598.92236	 53.58311
 598.87501	 53.70405
 598.82763	 53.82499
 598.78023	 53.94593
 598.73280	 54.06686
 598.68534	 54.18780
 598.63786	 54.30873
 598.59035	 54.42966
 598.54281	 54.55059
 598.49525	 54.67151
 598.44765	 54.79243
 598.40004	 54.91335
 598.35239	 55.03427
 598.30472	 55.15519
 598.25702	 55.27610
 598.20929	 55.39701
 598.16153	 55.51792
 598.11375	 55.63882
 598.06595	 55.75973
 598.01811	 55.88063
 597.97025	 56.00153
 597.92236	 56.12242
 597.87444	 56.24332
 597.82650	 56.36421
 597.77853	 56.48510
 597.73053	 56.60599
 597.68250	 56.72687
 597.63445	 56.84776
 597.58637	 56.96864
 597.53827	 57.08951
 597.49013	 57.21039
 597.44197	 57.33126
 597.39378	 57.45213
 597.34557	 57.57300
 597.29733	 57.69387
 597.24906	 57.81473
 597.20076	 57.93559
 597.15244	 58.05645
 597.10409	 58.17731
 597.05571	 58.29816
 597.00731	 58.41901
 596.95888	 58.53986
 596.91042	 58.66071
 596.86193	 58.78155
 596.81342	 58.90239
 596.76488	 59.02323
 596.71631	 59.14407
 596.66772	 59.26490
 596.61910	 59.38573
 596.57045	 59.50656
 596.52178	 59.62739
 596.47307	 59.74821
 596.42434	 59.86903
 596.37559	 59.98985
 596.32680	 60.11067
 596.27799	 60.23148
 596.22915	 60.35229
 596.18029	 60.47310
 596.13140	 60.59391
 596.08248	 60.71471
 596.03353	 60.83551
 595.98456	 60.95631
 595.93556	 61.07711
 595.88653	 61.19790
 595.83747	 61.31869
 595.78839	 61.43948
 595.73928	 61.56026
 595.69015	 61.68105
 595.64098	 61.80183
 595.59179	 61.92260
 595.54257	 62.04338
 595.49333	 62.16415
 595.44406	 62.28492
 595.39476	 62.40569
 595.34543	 62.52645
 595.29608	 62.64722
 595.24670	 62.76798
 595.19729	 62.88873
 595.14785	 63.00949
 595.09839	 63.13024
 595.04890	 63.25099
 594.99939	 63.37173
 594.94984	 63.49248
 594.90027	 63.61322
 594.85067	 63.73395
 594.80105	 63.85469
 594.75140	 63.97542
 594.70172	 64.09615
 594.65201	 64.21688
 594.60228	 64.33760
 594.55252	 64.45832
 594.50273	 64.57904
 594.45292	 64.69976
 594.40307	 64.82047
 594.35320	 64.94118
 594.30331	 65.06189
 594.25338	 65.18259
 594.20343	 65.30330
 594.15345	 65.42400
 594.10345	 65.54469
 594.05342	 65.66539
 594.00336	 65.78608
 593.95327	 65.90677
 593.90316	 66.02745
 593.85302	 66.14813
 593.80285	 66.26881
 593.75265	 66.38949
 593.70243	 66.51016
 593.65218	 66.63084
 593.60190	 66.75150
 593.55160	 66.87217
 593.50127	 66.99283
 593.45091	 67.11349
 593.40052	 67.23415
 593.35011	 67.35480
 593.29967	 67.47545
 593.24921	 67.59610
 593.19871	 67.71675
 593.14819	 67.83739
 593.09764	 67.95803
 593.04707	 68.07867
 592.99646	 68.19930
 592.94583	 68.31993
 592.89517	 68.44056
 592.84449	 68.56118
 592.79378	 68.68181
 592.74304	 68.80242
 592.69227	 68.92304
 592.64148	 69.04365
 592.59066	 69.16426
 592.53981	 69.28487
 592.48894	 69.40547
 592.43803	 69.52608
 592.38711	 69.64667
 592.33615	 69.76727
 592.28517	 69.88786
 592.23415	 70.00845
 592.18312	 70.12904
 592.13205	 70.24962
 592.08096	 70.37020
 592.02984	 70.49078
 591.97869	 70.61135
 591.92752	 70.73192
 591.87632	 70.85249
 591.82509	 70.97305
 591.77383	 71.09361
 591.72255	 71.21417
 591.67124	 71.33473
 591.61990	 71.45528
 591.56854	 71.57583
 591.51714	 71.69638
 591.46572	 71.81692
 591.41428	 71.93746
 591.36280	 72.05800
 591.31130	 72.17853
 591.25978	 72.29906
 591.20822	 72.41959
 591.15664	 72.54011
 591.10503	 72.66063
 591.05339	 72.78115
 591.00173	 72.90167
 590.95004	 73.02218
 590.89832	 73.14269
 590.84657	 73.26319
 590.79480	 73.38369
 590.74300	 73.50419
 590.69117	 73.62469
 590.63932	 73.74518
 590.58743	 73.86567
 590.53552	 73.98615
 590.48359	 74.10664
 590.43162	 74.22712
 590.37963	 74.34759
 590.32762	 74.46806
 590.27557	 74.58853
 590.22350	 74.70900
 590.17140	 74.82946
 590.11927	 74.94992
 590.06712	 75.07038
 590.01493	 75.19083
 589.96272	 75.31128
 589.91049	 75.43173
 589.85822	 75.55217
 589.80593	 75.67261
 589.75362	 75.79305
 589.70127	 75.91348
 589.64890	 76.03391
 589.59650	 76.15434
 589.54407	 76.27476
 589.49162	 76.39518
 589.43913	 76.51560
 589.38663	 76.63601
 589.33409	 76.75642
 589.28153	 76.87683
 589.22894	 76.99723
 589.17632	 77.11763
 589.12367	 77.23803
 589.07100	 77.35842
 589.01830	 77.47881
 588.96557	 77.59919
 588.91282	 77.71958
 588.86004	 77.83996
 588.80723	 77.96033
 588.75439	 78.08070
 588.70153	 78.20107
 588.64864	 78.32144
 588.59572	 78.44180
 588.54278	 78.56216
 588.48980	 78.68251
 588.43680	 78.80286
 588.38378	 78.92321
 588.33072	 79.04355
 588.27764	 79.16389
 588.22453	 79.28423
 588.17140	 79.40457
 588.11823	 79.52490
 588.06504	 79.64522
 588.01182	 79.76554
 587.95858	 79.88586
 587.90530	 80.00618
 587.85200	 80.12649
 587.79868	 80.24680
 587.74532	 80.36711
 587.69194	 80.48741
 587.63853	 80.60770
 587.58510	 80.72800
 587.53163	 80.84829
 587.47814	 80.96858
 587.42462	 81.08886
 587.37108	 81.20914
 587.31750	 81.32942
 587.26390	 81.44969
 587.21028	 81.56996
 587.15662	 81.69022
 587.10294	 81.81048
 587.04923	 81.93074
 586.99549	 82.05099
 586.94173	 82.17124
 586.88793	 82.29149
 586.83412	 82.41173
 586.78027	 82.53197
 586.72640	 82.65221
 586.67249	 82.77244
 586.61857	 82.89267
 586.56461	 83.01289
 586.51063	 83.13311
 586.45662	 83.25333
 586.40258	 83.37354
 586.34851	 83.49375
 586.29442	 83.61396
 586.24030	 83.73416
 586.18616	 83.85436
 586.13198	 83.97455
 586.07778	 84.09474
 586.02355	 84.21493
 585.96929	 84.33511
 585.91501	 84.45529
 585.86070	 84.57546
 585.80636	 84.69563
 585.75199	 84.81580
 585.69760	 84.93596
 585.64318	 85.05612
 585.58873	 85.17628
 585.53426	 85.29643
 585.47975	 85.41658
 585.42522	 85.53672
 585.37067	 85.65686
 585.31608	 85.77700
 585.26147	 85.89713
 585.20683	 86.01726
 585.15216	 86.13738
 585.09747	 86.25750
 585.04275	 86.37762
 584.98800	 86.49773
 584.93322	 86.61784
 584.87842	 86.73795
 584.82359	 86.85805
 584.76873	 86.97814
 584.71384	 87.09824
 584.65893	 87.21832
 584.60399	 87.33841
 584.54902	 87.45849
 584.49403	 87.57857
 584.43900	 87.69864
 584.38395	 87.81871
 584.32888	 87.93877
 584.27377	 88.05883
 584.21864	 88.17889
 584.16348	 88.29894
 584.10829	 88.41899
 584.05308	 88.53903
 583.99783	 88.65907
 583.94256	 88.77911
 583.88727	 88.89914
 583.83194	 89.01917
 583.77659	 89.13919
 583.72121	 89.25921
 583.66580	 89.37922
 583.61037	 89.49924
 583.55491	 89.61924
 583.49942	 89.73925
 583.44390	 89.85924
 583.38836	 89.97924
 583.33279	 90.09923
 583.27719	 90.21922
 583.22156	 90.33920
 583.16591	 90.45917
 583.11023	 90.57915
 583.05452	 90.69912
 582.99878	 90.81908
 582.94302	 90.93904
 582.88723	 91.05900
 582.83141	 91.17895
 582.77557	 91.29890
 582.71969	 91.41884
 582.66379	 91.53878
 582.60786	 91.65872
 582.55191	 91.77865
 582.49593	 91.89858
 582.43992	 92.01850
 582.38388	 92.13842
 582.32781	 92.25833
 582.27172	 92.37824
 582.21560	 92.49814
 582.15945	 92.61805
 582.10328	 92.73794
 582.04707	 92.85783
 581.99084	 92.97772
 581.93458	 93.09760
 581.87830	 93.21748
 581.82199	 93.33736
 581.76565	 93.45723
 581.70928	 93.57709
 581.65288	 93.69695
 581.59646	 93.81681
 581.54001	 93.93666
 581.48353	 94.05651
 581.42703	 94.17636
 581.37049	 94.29619
 581.31393	 94.41603
 581.25735	 94.53586
 581.20073	 94.65568
 581.14409	 94.77551
 581.08742	 94.89532
 581.03072	 95.01513
 580.97399	 95.13494
 580.91724	 95.25475
 580.86046	 95.37454
 580.80365	 95.49434
 580.74682	 95.61413
 580.68995	 95.73391
 580.63306	 95.85369
 580.57614	 95.97347
 580.51920	 96.09324
 580.46222	 96.21301
 580.40522	 96.33277
 580.34819	 96.45253
 580.29114	 96.57228
 580.23405	 96.69203
 580.17694	 96.81177
 580.11980	 96.93151
 580.06264	 97.05125
 580.00544	 97.17098
 579.94822	 97.29070
 579.89097	 97.41042
 579.83370	 97.53014
 579.77639	 97.64985
 579.71906	 97.76956
 579.66170	 97.88926
 579.60431	 98.00896
 579.54690	 98.12865
 579.48946	 98.24834
 579.43199	 98.36802
 579.37449	 98.48770
 579.31697	 98.60737
 579.25941	 98.72704
 579.20183	 98.84671
 579.14422	 98.96637
 579.08659	 99.08602
 579.02893	 99.20567
 578.97123	 99.32532
 578.91352	 99.44496
 578.85577	 99.56459
 578.79800	 99.68422
 578.74019	 99.80385
 578.68237	 99.92347
 578.62451	 100.04309
 578.56663	 100.16270
 578.50871	 100.28230
 578.45077	 100.40191
 578.39281	 100.52150
 578.33481	 100.64110
 578.27679	 100.76068
 578.21874	 100.88027
 578.16066	 100.99984
 578.10255	 101.11942
 578.04442	 101.23898
 577.98626	 101.35855
 577.92807	 101.47810
 577.86986	 101.59766
 577.81161	 101.71721
 577.75334	 101.83675
 577.69504	 101.95629
 577.63671	 102.07582
 577.57836	 102.19535
 577.51998	 102.31487
 577.46157	 102.43439
 577.40313	 102.55390
 577.34466	 102.67341
 577.28617	 102.79291
 577.22765	 102.91241
 577.16910	 103.03191
 577.11052	 103.15139
 577.05192	 103.27088
 576.99329	 103.39036
 576.93463	 103.50983
 576.87594	 103.62930
 576.81722	 103.74876
 576.75848	 103.86822
 576.69971	 103.98767
 576.64091	 104.10712
 576.58209	 104.22656
 576.52323	 104.34600
 576.46435	 104.46543
 576.40544	 104.58486
 576.34650	 104.70428
 576.28754	 104.82370
 576.22855	 104.94311
 576.16952	 105.06252
 576.11048	 105.18192
 576.05140	 105.30131
 575.99230	 105.42070
 575.93316	 105.54009
 575.87400	 105.65947
 575.81482	 105.77885
 575.75560	 105.89822
 575.69636	 106.01758
 575.63709	 106.13694
 575.57779	 106.25630
 575.51846	 106.37565
 575.45911	 106.49499
 575.39973	 106.61433
 575.34032	 106.73366
 575.28088	 106.85299
 575.22141	 106.97231
 575.16192	 107.09163
 575.10240	 107.21095
 575.04285	 107.33025
 574.98327	 107.44956
 574.92366	 107.56885
 574.86403	 107.68814
 574.80437	 107.80743
 574.74468	 107.92671
 574.68497	 108.04599
 574.62522	 108.16526
 574.56545	 108.28452
 574.50565	 108.40378
 574.44582	 108.52303
 574.38597	 108.64228
 574.32608	 108.76152
 574.26617	 108.88076
 574.20623	 109.00000
 574.14626	 109.11922
 574.08627	 109.23844
 574.02624	 109.35766
 573.96619	 109.47687
 573.90611	 109.59608
 573.84601	 109.71528
 573.78587	 109.83447
 573.72571	 109.95366
 573.66552	 110.07284
 573.60530	 110.19202
 573.54505	 110.31119
 573.48477	 110.43036
 573.42447	 110.54952
 573.36414	 110.66868
 573.30378	 110.78783
 573.24340	 110.90697
 573.18298	 111.02611
 573.12254	 111.14524
 573.06207	 111.26437
 573.00157	 111.38350
 572.94104	 111.50261
 572.88049	 111.62172
 572.81990	 111.74083
 572.75929	 111.85993
 572.69865	 111.97902
 572.63799	 112.09811
 572.57729	 112.21720
 572.51657	 112.33627
 572.45582	 112.45535
 572.39504	 112.57441
 572.33423	 112.69347
 572.27340	 112.81253
 572.21253	 112.93158
 572.15164	 113.05062
 572.09072	 113.16966
 572.02978	 113.28869
 571.96880	 113.40772
 571.90780	 113.52674
 571.84677	 113.64576
 571.78571	 113.76477
 571.72462	 113.88377
 571.66350	 114.00277
 571.60236	 114.12176
 571.54119	 114.24075
 571.47999	 114.35973
 571.41876	 114.47871
 571.35750	 114.59768
 571.29622	 114.71664
 571.23491	 114.83560
 571.17357	 114.95455
 571.11220	 115.07350
 571.05080	 115.19244
 570.98938	 115.31137
 570.92792	 115.43030
 570.86644	 115.54923
 570.80493	 115.66815
 570.74339	 115.78706
 570.68183	 115.90596
 570.62024	 116.02486
 570.55861	 116.14376
 570.49696	 116.26265
 570.43529	 116.38153
 570.37358	 116.50041
 570.31184	 116.61928
 570.25008	 116.73814
 570.18829	 116.85700
 570.12647	 116.97585
 570.06462	 117.09470
 570.00275	 117.21354
 569.94085	 117.33238
 569.87891	 117.45121
 569.81695	 117.57003
 569.75496	 117.68885
 569.69295	 117.80766
 569.63090	 117.92647
 569.56883	 118.04527
 569.50673	 118.16406
 569.44460	 118.28285
 569.38244	 118.40163
 569.32026	 118.52041
 569.25804	 118.63918
 569.19580	 118.75794
 569.13353	 118.87670
 569.07123	 118.99545
 569.00890	 119.11420
 568.94655	 119.23294
 568.88416	 119.35167
 568.82175	 119.47040
 568.75931	 119.58912
 568.69684	 119.70783
 568.63434	 119.82654
 568.57182	 119.94525
 568.50926	 120.06395
 568.44668	 120.18264
 568.38407	 120.30132
 568.32143	 120.42000
 568.25877	 120.53867
 568.19607	 120.65734
 568.13335	 120.77600
 568.07060	 120.89466
 568.00782	 121.01331
 567.94501	 121.13195
 567.88217	 121.25059
 567.81931	 121.36922
 567.75641	 121.48784
 567.69349	 121.60646
 567.63054	 121.72507
 567.56756	 121.84368
 567.50456	 121.96228
 567.44152	 122.08087
 567.37846	 122.19946
 567.31537	 122.31804
 567.25225	 122.43661
 567.18910	 122.55518
 567.12592	 122.67374
 567.06271	 122.79230
 566.99948	 122.91085
 566.93622	 123.02939
 566.87293	 123.14793
 566.80961	 123.26646
 566.74626	 123.38499
 566.68289	 123.50351
 566.61948	 123.62202
 566.55605	 123.74052
 566.49259	 123.85902
 566.42910	 123.97752
 566.36558	 124.09600
 566.30203	 124.21449
 566.23846	 124.33296
 566.17486	 124.45143
 566.11122	 124.56989
 566.04756	 124.68835
 565.98388	 124.80680
 565.92016	 124.92524
 565.85641	 125.04368
 565.79264	 125.16211
 565.72884	 125.28053
 565.66501	 125.39895
 565.60115	 125.51736
 565.53726	 125.63576
 565.47334	 125.75416
 565.40940	 125.87256
 565.34542	 125.99094
 565.28142	 126.10932
 565.21739	 126.22769
 565.15333	 126.34606
 565.08925	 126.46442
 565.02513	 126.58277
 564.96099	 126.70112
 564.89681	 126.81946
 564.83261	 126.93780
 564.76838	 127.05613
 564.70413	 127.17445
 564.63984	 127.29276
 564.57552	 127.41107
 564.51118	 127.52937
 564.44681	 127.64767
 564.38241	 127.76596
 564.31798	 127.88424
 564.25352	 128.00252
 564.18903	 128.12079
 564.12452	 128.23905
 564.05997	 128.35731
 563.99540	 128.47556
 563.93080	 128.59380
 563.86617	 128.71204
 563.80152	 128.83027
 563.73683	 128.94850
 563.67212	 129.06671
 563.60737	 129.18493
 563.54260	 129.30313
 563.47780	 129.42133
 563.41297	 129.53952
 563.34811	 129.65770
 563.28323	 129.77588
 563.21831	 129.89405
 563.15337	 130.01222
 563.08840	 130.13038
 563.02340	 130.24853
 562.95837	 130.36668
 562.89331	 130.48482
 562.82822	 130.60295
 562.76311	 130.72107
 562.69797	 130.83919
 562.63280	 130.95730
 562.56759	 131.07541
 562.50237	 131.19351
 562.43711	 131.31160
 562.37182	 131.42969
 562.30651	 131.54777
 562.24116	 131.66584
 562.17579	 131.78391
 562.11039	 131.90196
 562.04496	 132.02002
 561.97950	 132.13806
 561.91402	 132.25610
 561.84850	 132.37413
 561.78296	 132.49216
 561.71739	 132.61018
 561.65178	 132.72819
 561.58615	 132.84620
 561.52050	 132.96420
 561.45481	 133.08219
 561.38909	 133.20017
 561.32335	 133.31815
 561.25758	 133.43612
 561.19178	 133.55409
 561.12595	 133.67205
 561.06009	 133.79000
 560.99420	 133.90794
 560.92828	 134.02588
 560.86234	 134.14381
 560.79637	 134.26174
 560.73037	 134.37965
 560.66433	 134.49756
 560.59828	 134.61547
 560.53219	 134.73337
 560.46607	 134.85126
 560.39993	 134.96914
 560.33375	 135.08702
 560.26755	 135.20489
 560.20132	 135.32275
 560.13506	 135.44061
 560.06877	 135.55845
 560.00245	 135.67630
 559.93611	 135.79413
 559.86973	 135.91196
 559.80333	 136.02978
 559.73690	 136.14760
 559.67044	 136.26541
 559.60395	 136.38321
 559.53743	 136.50100
 559.47089	 136.61879
 559.40431	 136.73657
 559.33771	 136.85434
 559.27107	 136.97211
 559.20441	 137.08987
 559.13772	 137.20762
 559.07101	 137.32537
 559.00426	 137.44311
 558.93748	 137.56084
 558.87068	 137.67856
 558.80385	 137.79628
 558.73698	 137.91399
 558.67009	 138.03169
 558.60317	 138.14939
 558.53623	 138.26708
 558.46925	 138.38476
 558.40224	 138.50244
 558.33521	 138.62011
 558.26815	 138.73777
 558.20106	 138.85542
 558.13394	 138.97307
 558.06679	 139.09071
 557.99961	 139.20835
 557.93241	 139.32597
 557.86517	 139.44359
 557.79791	 139.56121
 557.73062	 139.67881
 557.66330	 139.79641
 557.59595	 139.91400
 557.52857	 140.03159
 557.46116	 140.14916
 557.39373	 140.26673
 557.32626	 140.38430
 557.25877	 140.50185
 557.19125	 140.61940
 557.12370	 140.73694
 557.05612	 140.85448
 556.98851	 140.97200
 556.92088	 141.08952
 556.85321	 141.20704
 556.78552	 141.32454
 556.71780	 141.44204
 556.65004	 141.55953
 556.58226	 141.67702
 556.51446	 141.79449
 556.44662	 141.91196
 556.37875	 142.02943
 556.31086	 142.14688
 556.24294	 142.26433
 556.17498	 142.38177
 556.10700	 142.49921
 556.03899	 142.61663
 555.97096	 142.73405
 555.90289	 142.85146
 555.83479	 142.96887
 555.76667	 143.08627
 555.69852	 143.20366
 555.63034	 143.32104
 555.56213	 143.43842
 555.49389	 143.55578
 555.42562	 143.67315
 555.35732	 143.79050
 555.28900	 143.90785
 555.22065	 144.02519
 555.15226	 144.14252
 555.08385	 144.25984
 555.01541	 144.37716
 554.94694	 144.49447
 554.87845	 144.61177
 554.80992	 144.72907
 554.74137	 144.84636
 554.67278	 144.96364
 554.60417	 145.08091
 554.53553	 145.19818
 554.46686	 145.31544
 554.39817	 145.43269
 554.32944	 145.54993
 554.26068	 145.66717
 554.19190	 145.78439
 554.12309	 145.90162
 554.05425	 146.01883
 553.98538	 146.13604
 553.91648	 146.25324
 553.84755	 146.37043
 553.77859	 146.48761
 553.70961	 146.60479
 553.64060	 146.72196
 553.57155	 146.83912
 553.50248	 146.95628
 553.43338	 147.07342
 553.36426	 147.19056
 553.29510	 147.30769
 553.22591	 147.42482
 553.15670	 147.54193
 553.08746	 147.65904
 553.01818	 147.77615
 552.94888	 147.89324
 552.87956	 148.01033
 552.81020	 148.12741
 552.74081	 148.24448
 552.67140	 148.36154
 552.60195	 148.47860
 552.53248	 148.59565
 552.46298	 148.71269
 552.39345	 148.82972
 552.32389	 148.94675
 552.25430	 149.06377
 552.18469	 149.18078
 552.11504	 149.29778
 552.04537	 149.41478
 551.97567	 149.53176
 551.90594	 149.64874
 551.83618	 149.76572
 551.76639	 149.88268
 551.69657	 149.99964
 551.62673	 150.11659
 551.55685	 150.23353
 551.48695	 150.35046
 551.41702	 150.46739
 551.34706	 150.58431
 551.27707	 150.70122
 551.20705	 150.81812
 551.13700	 150.93502
 551.06693	 151.05191
 550.99683	 151.16879
 550.92669	 151.28566
 550.85653	 151.40252
 550.78634	 151.51938
 550.71612	 151.63623
 550.64588	 151.75307
 550.57560	 151.86990
 550.50530	 151.98673
 550.43496	 152.10355
 550.36460	 152.22036
 550.29421	 152.33716
 550.22379	 152.45395
 550.15334	 152.57074
 550.08287	 152.68752
 550.01236	 152.80429
 549.94183	 152.92105
 549.87127	 153.03781
 549.80067	 153.15455
 549.73005	 153.27129
 549.65940	 153.38802
 549.58873	 153.50475
 549.51802	 153.62146
 549.44729	 153.73817
 549.37652	 153.85487
 549.30573	 153.97156
 549.23491	 154.08824
 549.16406	 154.20492
 549.09318	 154.32159
 549.02227	 154.43825
 548.95134	 154.55490
 548.88037	 154.67154
 548.80938	 154.78818
 548.73836	 154.90481
 548.66731	 155.02143
 548.59623	 155.13804
 548.52512	 155.25464
 548.45399	 155.37124
 548.38282	 155.48782
 548.31163	 155.60440
 548.24040	 155.72097
 548.16915	 155.83754
 548.09787	 155.95409
 548.02656	 156.07064
 547.95523	 156.18718
 547.88386	 156.30371
 547.81247	 156.42023
 547.74104	 156.53675
 547.66959	 156.65325
 547.59811	 156.76975
 547.52660	 156.88624
 547.45506	 157.00272
 547.38349	 157.11920
 547.31190	 157.23566
 547.24027	 157.35212
 547.16862	 157.46857
 547.09694	 157.58501
 547.02523	 157.70144
 546.95349	 157.81787
 546.88172	 157.93429
 546.80993	 158.05069
 546.73810	 158.16709
 546.66625	 158.28349
 546.59436	 158.39987
 546.52245	 158.51624
 546.45051	 158.63261
 546.37854	 158.74897
 546.30655	 158.86532
 546.23452	 158.98166
 546.16246	 159.09799
 546.09038	 159.21432
 546.01827	 159.33064
 545.94613	 159.44694
 545.87396	 159.56325
 545.80176	 159.67954
 545.72953	 159.79582
 545.65728	 159.91210
 545.58499	 160.02836
 545.51268	 160.14462
 545.44034	 160.26087
 545.36796	 160.37711
 545.29556	 160.49334
 545.22314	 160.60957
 545.15068	 160.72579
 545.07819	 160.84199
 545.00568	 160.95819
 544.93314	 161.07438
 544.86056	 161.19056
 544.78796	 161.30674
 544.71533	 161.42290
 544.64268	 161.53906
 544.56999	 161.65521
 544.49727	 161.77135
 544.42453	 161.88748
 544.35176	 162.00360
 544.27896	 162.11972
 544.20612	 162.23582
 544.13327	 162.35192
 544.06038	 162.46801
 543.98746	 162.58409
 543.91452	 162.70016
 543.84154	 162.81622
 543.76854	 162.93228
 543.69551	 163.04832
 543.62245	 163.16436
 543.54936	 163.28039
 543.47624	 163.39640
 543.40309	 163.51242
 543.32992	 163.62842
 543.25671	 163.74441
 543.18348	 163.86040
 543.11022	 163.97637
 543.03693	 164.09234
 542.96361	 164.20830
 542.89026	 164.32425
 542.81689	 164.44019
 542.74348	 164.55612
 542.67005	 164.67205
 542.59659	 164.78796
 542.52309	 164.90387
 542.44957	 165.01976
 542.37602	 165.13565
 542.30245	 165.25153
 542.22884	 165.36740
 542.15520	 165.48326
 542.08154	 165.59912
 542.00785	 165.71496
 541.93413	 165.83080
 541.86037	 165.94662
 541.78660	 166.06244
 541.71279	 166.17825
 541.63895	 166.29405
 541.56509	 166.40984
 541.49119	 166.52562
 541.41727	 166.64140
 541.34332	 166.75716
 541.26934	 166.87292
 541.19533	 166.98866
 541.12129	 167.10440
 541.04722	 167.22013
 540.97312	 167.33585
 540.89900	 167.45156
 540.82485	 167.56726
 540.75066	 167.68296
 540.67645	 167.79864
 540.60221	 167.91431
 540.52795	 168.02998
 540.45365	 168.14564
 540.37932	 168.26128
 540.30497	 168.37692
 540.23058	 168.49255
 540.15617	 168.60817
 540.08173	 168.72378
 540.00726	 168.83939
 539.93276	 168.95498
 539.85823	 169.07056
 539.78367	 169.18614
 539.70909	 169.30171
 539.63447	 169.41726
 539.55983	 169.53281
 539.48516	 169.64835
 539.41046	 169.76388
 539.33573	 169.87940
 539.26097	 169.99491
 539.18618	 170.11041
 539.11137	 170.22590
 539.03652	 170.34139
 538.96165	 170.45686
 538.88675	 170.57232
 538.81181	 170.68778
 538.73685	 170.80323
 538.66186	 170.91866
 538.58685	 171.03409
 538.51180	 171.14951
 538.43672	 171.26492
 538.36162	 171.38032
 538.28649	 171.49571
 538.21132	 171.61109
 538.13613	 171.72646
 538.06091	 171.84182
 537.98566	 171.95718
 537.91038	 172.07252
 537.83508	 172.18786
 537.75974	 172.30318
 537.68438	 172.41850
 537.60898	 172.53380
 537.53356	 172.64910
 537.45811	 172.76439
 537.38263	 172.87967
 537.30712	 172.99493
 537.23158	 173.11019
 537.15602	 173.22544
 537.08042	 173.34068
 537.00480	 173.45591
 536.92914	 173.57114
 536.85346	 173.68635
 536.77775	 173.80155
 536.70201	 173.91674
 536.62624	 174.03193
 536.55044	 174.14710
 536.47462	 174.26226
 536.39876	 174.37742
 536.32288	 174.49257
 536.24696	 174.60770
 536.17102	 174.72283
 536.09505	 174.83794
 536.01905	 174.95305
 535.94302	 175.06815
 535.86696	 175.18323
 535.79088	 175.29831
 535.71476	 175.41338
 535.63861	 175.52844
 535.56244	 175.64349
 535.48624	 175.75853
 535.41001	 175.87356
 535.33375	 175.98858
 535.25746	 176.10359
 535.18114	 176.21859
 535.10479	 176.33358
 535.02841	 176.44856
 534.95201	 176.56353
 534.87557	 176.67850
 534.79911	 176.79345
 534.72262	 176.90839
 534.64609	 177.02332
 534.56954	 177.13824
 534.49297	 177.25316
 534.41636	 177.36806
 534.33972	 177.48295
 534.26305	 177.59784
 534.18636	 177.71271
 534.10963	 177.82757
 534.03288	 177.94243
 533.95610	 178.05727
 533.87929	 178.17211
 533.80245	 178.28693
 533.72558	 178.40175
 533.64868	 178.51655
 533.57175	 178.63135
 533.49479	 178.74613
 533.41781	 178.86091
 533.34079	 178.97567
 533.26375	 179.09043
 533.18668	 179.20517
 533.10958	 179.31991
 533.03245	 179.43463
 532.95529	 179.54935
 532.87810	 179.66405
 532.80088	 179.77875
 532.72363	 179.89343
 532.64636	 180.00811
 532.56905	 180.12277
 532.49172	 180.23743
 532.41436	 180.35207
 532.33697	 180.46671
 532.25954	 180.58133
 532.18209	 180.69595
 532.10462	 180.81055
 532.02711	 180.92515
 531.94957	 181.03973
 531.87200	 181.15431
 531.79441	 181.26887
 531.71678	 181.38342
 531.63913	 181.49797
 531.56145	 181.61250
 531.48374	 181.72703
 531.40600	 181.84154
 531.32823	 181.95604
 531.25043	 182.07054
 531.17260	 182.18502
 531.09474	 182.29949
 531.01686	 182.41396
 530.93894	 182.52841
 530.86100	 182.64285
 530.78302	 182.75728
 530.70502	 182.87170
 530.62699	 182.98611
 530.54893	 183.10051
 530.47084	 183.21491
 530.39272	 183.32929
 530.31457	 183.44366
 530.23639	 183.55802
 530.15818	 183.67237
 530.07995	 183.78671
 530.00168	 183.90103
 529.92339	 184.01535
 529.84507	 184.12966
 529.76671	 184.24396
 529.68833	 184.35825
 529.60992	 184.47252
 529.53148	 184.58679
 529.45301	 184.70105
 529.37451	 184.81529
 529.29599	 184.92953
 529.21743	 185.04375
 529.13884	 185.15797
 529.06023	 185.27217
 528.98159	 185.38636
 528.90291	 185.50055
 528.82421	 185.61472
 528.74548	 185.72888
 528.66672	 185.84303
 528.58793	 185.95717
 528.50911	 186.07130
 528.43026	 186.18542
 528.35138	 186.29953
 528.27248	 186.41363
 528.19354	 186.52772
 528.11457	 186.64180
 528.03558	 186.75587
 527.95656	 186.86992
 527.87750	 186.98397
 527.79842	 187.09800
 527.71931	 187.21203
 527.64017	 187.32604
 527.56100	 187.44005
 527.48180	 187.55404
 527.40257	 187.66802
 527.32331	 187.78199
 527.24403	 187.89595
 527.16471	 188.00991
 527.08536	 188.12384
 527.00599	 188.23777
 526.92659	 188.35169
 526.84715	 188.46560
 526.76769	 188.57950
 526.68820	 188.69338
 526.60868	 188.80726
 526.52913	 188.92112
 526.44955	 189.03497
 526.36994	 189.14882
 526.29030	 189.26265
 526.21063	 189.37647
 526.13094	 189.49028
 526.05121	 189.60408
 525.97145	 189.71787
 525.89167	 189.83165
 525.81185	 189.94541
 525.73201	 190.05917
 525.65214	 190.17292
 525.57224	 190.28665
 525.49230	 190.40037
 525.41234	 190.51409
 525.33235	 190.62779
 525.25233	 190.74148
 525.17229	 190.85516
 525.09221	 190.96883
 525.01210	 191.08249
 524.93196	 191.19613
 524.85180	 191.30977
 524.77160	 191.42340
 524.69138	 191.53701
 524.61112	 191.65061
 524.53084	 191.76421
 524.45053	 191.87779
 524.37018	 191.99136
 524.28981	 192.10492
 524.20941	 192.21847
 524.12898	 192.33200
 524.04852	 192.44553
 523.96803	 192.55904
 523.88751	 192.67255
 523.80697	 192.78604
 523.72639	 192.89952
 523.64578	 193.01299
 523.56515	 193.12645
 523.48448	 193.23990
 523.40379	 193.35334
 523.32306	 193.46677
 523.24231	 193.58018
 523.16152	 193.69359
 523.08071	 193.80698
 522.99987	 193.92036
 522.91900	 194.03373
 522.83810	 194.14709
 522.75717	 194.26044
 522.67621	 194.37378
 522.59522	 194.48710
 522.51420	 194.60042
 522.43315	 194.71372
 522.35207	 194.82701
 522.27097	 194.94029
 522.18983	 195.05356
 522.10866	 195.16682
 522.02747	 195.28007
 521.94624	 195.39330
 521.86499	 195.50653
 521.78370	 195.61974
 521.70239	 195.73294
 521.62105	 195.84613
 521.53968	 195.95931
 521.45827	 196.07248
 521.37684	 196.18564
 521.29538	 196.29878
 521.21389	 196.41191
 521.13237	 196.52504
 521.05082	 196.63815
 520.96924	 196.75125
 520.88764	 196.86434
 520.80600	 196.97741
 520.72433	 197.09048
 520.64263	 197.20353
 520.56091	 197.31657
 520.47915	 197.42961
 520.39737	 197.54262
 520.31555	 197.65563
 520.23371	 197.76863
 520.15183	 197.88161
 520.06993	 197.99459
 519.98800	 198.10755
 519.90603	 198.22050
 519.82404	 198.33344
 519.74202	 198.44637
 519.65997	 198.55928
 519.57789	 198.67219
 519.49578	 198.78508
 519.41364	 198.89796
 519.33147	 199.01083
 519.24927	 199.12369
 519.16704	 199.23654
 519.08478	 199.34937
 519.00249	 199.46219
 518.92018	 199.57501
 518.83783	 199.68781
 518.75545	 199.80059
 518.67305	 199.91337
 518.59061	 200.02614
 518.50814	 200.13889
 518.42565	 200.25163
 518.34312	 200.36436
 518.26057	 200.47708
 518.17799	 200.58979
 518.09537	 200.70248
 518.01273	 200.81516
 517.93006	 200.92784
 517.84735	 201.04049
 517.76462	 201.15314
 517.68186	 201.26578
 517.59907	 201.37840
 517.51625	 201.49102
 517.43340	 201.60362
 517.35052	 201.71621
 517.26761	 201.82878
 517.18467	 201.94135
 517.10170	 202.05390
 517.01870	 202.16644
 516.93567	 202.27897
 516.85261	 202.39149
 516.76952	 202.50400
 516.68641	 202.61649
 516.60326	 202.72898
 516.52008	 202.84145
 516.43688	 202.95391
 516.35364	 203.06635
 516.27037	 203.17879
 516.18708	 203.29121
 516.10375	 203.40362
 516.02040	 203.51602
 515.93701	 203.62841
 515.85360	 203.74078
 515.77015	 203.85315
 515.68668	 203.96550
 515.60318	 204.07784
 515.51964	 204.19016
 515.43608	 204.30248
 515.35249	 204.41478
 515.26887	 204.52708
 515.18521	 204.63935
 515.10153	 204.75162
 515.01782	 204.86388
 514.93408	 204.97612
 514.85031	 205.08835
 514.76651	 205.20057
 514.68268	 205.31278
 514.59882	 205.42497
 514.51493	 205.53716
 514.43101	 205.64933
 514.34706	 205.76148
 514.26308	 205.87363
 514.17907	 205.98577
 514.09503	 206.09789
 514.01096	 206.21000
 513.92686	 206.32210
 513.84274	 206.43418
 513.75858	 206.54626
 513.67439	 206.65832
 513.59017	 206.77037
 513.50593	 206.88240
 513.42165	 206.99443
 513.33734	 207.10644
 513.25301	 207.21844
 513.16864	 207.33043
 513.08424	 207.44241
 512.99982	 207.55437
 512.91536	 207.66632
 512.83087	 207.77826
 512.74636	 207.89019
 512.66181	 208.00210
 512.57724	 208.11400
 512.49263	 208.22589
 512.40800	 208.33777
 512.32334	 208.44964
 512.23864	 208.56149
 512.15392	 208.67333
 512.06916	 208.78516
 511.98438	 208.89697
 511.89957	 209.00878
 511.81472	 209.12057
 511.72985	 209.23235
 511.64495	 209.34412
 511.56001	 209.45587
 511.47505	 209.56761
 511.39006	 209.67934
 511.30504	 209.79106
 511.21998	 209.90276
 511.13490	 210.01445
 511.04979	 210.12613
 510.96465	 210.23780
 510.87948	 210.34946
 510.79428	 210.46110
 510.70904	 210.57273
 510.62378	 210.68435
 510.53849	 210.79595
 510.45317	 210.90754
 510.36782	 211.01912
 510.28244	 211.13069
 510.19703	 211.24224
 510.11159	 211.35379
 510.02612	 211.46531
 509.94062	 211.57683
 509.85509	 211.68834
 509.76953	 211.79983
 509.68393	 211.91131
 509.59831	 212.02277
 509.51266	 212.13423
 509.42698	 212.24567
 509.34127	 212.35710
 509.25554	 212.46852
 509.16977	 212.57992
 509.08397	 212.69131
 508.99814	 212.80269
 508.91228	 212.91405
 508.82639	 213.02541
 508.74047	 213.13675
 508.65452	 213.24808
 508.56854	 213.35939
 508.48253	 213.47069
 508.39649	 213.58198
 508.31042	 213.69326
 508.22433	 213.80452
 508.13820	 213.91577
 508.05204	 214.02701
 507.96585	 214.13824
 507.87963	 214.24945
 507.79338	 214.36065
 507.70710	 214.47184
 507.62080	 214.58302
 507.53446	 214.69418
 507.44809	 214.80533
 507.36169	 214.91646
 507.27526	 215.02759
 507.18880	 215.13870
 507.10232	 215.24980
 507.01580	 215.36088
 506.92925	 215.47195
 506.84267	 215.58301
 506.75606	 215.69406
 506.66943	 215.80509
 506.58276	 215.91611
 506.49606	 216.02712
 506.40933	 216.13812
 506.32257	 216.24910
 506.23579	 216.36007
 506.14897	 216.47102
 506.06212	 216.58197
 505.97524	 216.69290
 505.88834	 216.80381
 505.80140	 216.91472
 505.71443	 217.02561
 505.62743	 217.13649
 505.54040	 217.24736
 505.45335	 217.35821
 505.36626	 217.46905
 505.27914	 217.57987
 505.19199	 217.69069
 505.10481	 217.80149
 505.01761	 217.91227
 504.93037	 218.02305
 504.84310	 218.13381
 504.75580	 218.24456
 504.66847	 218.35529
 504.58112	 218.46602
 504.49373	 218.57673
 504.40631	 218.68742
 504.31886	 218.79810
 504.23138	 218.90877
 504.14387	 219.01943
 504.05634	 219.13007
 503.96877	 219.24071
 503.88117	 219.35132
 503.79354	 219.46193
 503.70588	 219.57252
 503.61819	 219.68310
 503.53048	 219.79366
 503.44273	 219.90421
 503.35495	 220.01475
 503.26714	 220.12528
 503.17930	 220.23579
 503.09143	 220.34629
 503.00353	 220.45677
 502.91561	 220.56724
 502.82765	 220.67770
 502.73966	 220.78815
 502.65164	 220.89858
 502.56359	 221.00900
 502.47551	 221.11941
 502.38740	 221.22980
 502.29926	 221.34018
 502.21109	 221.45055
 502.12289	 221.56090
 502.03466	 221.67124
 501.94640	 221.78156
 501.85811	 221.89188
 501.76979	 222.00218
 501.68144	 222.11246
 501.59307	 222.22274
 501.50466	 222.33300
 501.41621	 222.44324
 501.32774	 222.55347
 501.23924	 222.66369
 501.15071	 222.77390
 501.06215	 222.88409
 500.97356	 222.99427
 500.88494	 223.10444
 500.79629	 223.21459
 500.70761	 223.32473
 500.61890	 223.43485
 500.53016	 223.54497
 500.44139	 223.65507
 500.35259	 223.76515
 500.26376	 223.87522
 500.17489	 223.98528
 500.08600	 224.09533
 499.99708	 224.20536
 499.90813	 224.31537
 499.81915	 224.42538
 499.73013	 224.53537
 499.64109	 224.64535
 499.55202	 224.75531
 499.46292	 224.86526
 499.37379	 224.97520
 499.28462	 225.08512
 499.19543	 225.19503
 499.10621	 225.30493
 499.01696	 225.41481
 498.92767	 225.52468
 498.83836	 225.63453
 498.74902	 225.74437
 498.65964	 225.85420
 498.57024	 225.96402
 498.48081	 226.07382
 498.39134	 226.18360
 498.30185	 226.29338
 498.21233	 226.40314
 498.12277	 226.51288
 498.03319	 226.62261
 497.94357	 226.73233
 497.85393	 226.84204
 497.76426	 226.95173
 497.67455	 227.06141
 497.58482	 227.17107
 497.49505	 227.28072
 497.40526	 227.39036
 497.31543	 227.49998
 497.22558	 227.60959
 497.13569	 227.71919
 497.04577	 227.82877
 496.95583	 227.93833
 496.86585	 228.04789
 496.77585	 228.15743
 496.68581	 228.26695
 496.59575	 228.37647
 496.50565	 228.48597
 496.41552	 228.59545
 496.32536	 228.70492
 496.23518	 228.81438
 496.14496	 228.92382
 496.05471	 229.03325
 495.96444	 229.14267
 495.87413	 229.25207
 495.78379	 229.36146
 495.69342	 229.47083
 495.60303	 229.58019
 495.51260	 229.68954
 495.42214	 229.79887
 495.33165	 229.90819
 495.24113	 230.01750
 495.15059	 230.12679
 495.06001	 230.23606
 494.96940	 230.34533
 494.87876	 230.45458
 494.78809	 230.56381
 494.69739	 230.67303
 494.60666	 230.78224
 494.51590	 230.89143
 494.42511	 231.00061
 494.33429	 231.10978
 494.24344	 231.21893
 494.15256	 231.32807
 494.06165	 231.43719
 493.97071	 231.54630
 493.87974	 231.65539
 493.78874	 231.76447
 493.69771	 231.87354
 493.60665	 231.98259
 493.51556	 232.09163
 493.42443	 232.20066
 493.33328	 232.30967
 493.24210	 232.41867
 493.15089	 232.52765
 493.05965	 232.63662
 492.96837	 232.74557
 492.87707	 232.85451
 492.78574	 232.96344
 492.69438	 233.07235
 492.60298	 233.18125
 492.51156	 233.29013
 492.42011	 233.39900
 492.32862	 233.50785
 492.23711	 233.61670
 492.14557	 233.72552
 492.05399	 233.83433
 491.96239	 233.94313
 491.87076	 234.05192
 491.77909	 234.16069
 491.68740	 234.26944
 491.59567	 234.37819
 491.50392	 234.48691
 491.41213	 234.59563
 491.32032	 234.70433
 491.22847	 234.81301
 491.13660	 234.92168
 491.04469	 235.03034
 490.95276	 235.13898
 490.86079	 235.24761
 490.76879	 235.35622
 490.67677	 235.46482
 490.58471	 235.57340
 490.49263	 235.68197
 490.40051	 235.79053
 490.30836	 235.89907
 490.21618	 236.00760
 490.12398	 236.11611
 490.03174	 236.22461
 489.93947	 236.33310
 489.84718	 236.44156
 489.75485	 236.55002
 489.66249	 236.65846
 489.57010	 236.76689
 489.47768	 236.87530
 489.38524	 236.98370
 489.29276	 237.09208
 489.20025	 237.20045
 489.10771	 237.30881
 489.01514	 237.41715
 488.92254	 237.52547
 488.82991	 237.63378
 488.73725	 237.74208
 488.64456	 237.85036
 488.55185	 237.95863
 488.45910	 238.06688
 488.36631	 238.17512
 488.27351	 238.28335
 488.18066	 238.39155
 488.08779	 238.49975
 487.99489	 238.60793
 487.90196	 238.71610
 487.80900	 238.82425
 487.71601	 238.93238
 487.62299	 239.04051
 487.52994	 239.14861
 487.43686	 239.25671
 487.34375	 239.36479
 487.25060	 239.47285
 487.15743	 239.58090
 487.06423	 239.68894
 486.97100	 239.79696
 486.87774	 239.90496
 486.78444	 240.01295
 486.69112	 240.12093
 486.59777	 240.22889
 486.50439	 240.33684
 486.41097	 240.44477
 486.31753	 240.55269
 486.22406	 240.66059
 486.13055	 240.76848
 486.03702	 240.87635
 485.94346	 240.98421
 485.84986	 241.09205
 485.75624	 241.19988
 485.66259	 241.30770
 485.56890	 241.41550
 485.47519	 241.52328
 485.38144	 241.63105
 485.28767	 241.73881
 485.19386	 241.84655
 485.10003	 241.95428
 485.00617	 242.06199
 484.91227	 242.16968
 484.81835	 242.27737
 484.72439	 242.38503
 484.63041	 242.49269
 484.53639	 242.60032
 484.44234	 242.70794
 484.34827	 242.81555
 484.25416	 242.92315
 484.16003	 243.03072
 484.06586	 243.13829
 483.97167	 243.24583
 483.87744	 243.35337
 483.78318	 243.46089
 483.68890	 243.56839
 483.59458	 243.67588
 483.50024	 243.78335
 483.40586	 243.89081
 483.31145	 243.99825
 483.21702	 244.10568
 483.12255	 244.21310
 483.02805	 244.32049
 482.93352	 244.42788
 482.83897	 244.53525
 482.74438	 244.64260
 482.64976	 244.74994
 482.55511	 244.85726
 482.46044	 244.96457
 482.36573	 245.07187
 482.27099	 245.17915
 482.17622	 245.28641
 482.08143	 245.39366
 481.98660	 245.50089
 481.89174	 245.60811
 481.79685	 245.71531
 481.70193	 245.82250
 481.60699	 245.92968
 481.51201	 246.03683
 481.41700	 246.14398
 481.32196	 246.25111
 481.22689	 246.35822
 481.13179	 246.46532
 481.03667	 246.57240
 480.94151	 246.67947
 480.84632	 246.78652
 480.75110	 246.89356
 480.65585	 247.00058
 480.56057	 247.10759
 480.46526	 247.21458
 480.36992	 247.32156
 480.27455	 247.42852
 480.17916	 247.53546
 480.08373	 247.64240
 479.98827	 247.74931
 479.89278	 247.85621
 479.79726	 247.96310
 479.70171	 248.06997
 479.60613	 248.17682
 479.51052	 248.28366
 479.41488	 248.39049
 479.31921	 248.49730
 479.22351	 248.60409
 479.12778	 248.71087
 479.03202	 248.81763
 478.93623	 248.92438
 478.84041	 249.03111
 478.74456	 249.13783
 478.64869	 249.24453
 478.55278	 249.35122
 478.45684	 249.45789
 478.36087	 249.56455
 478.26487	 249.67119
 478.16884	 249.77781
 478.07278	 249.88442
 477.97669	 249.99102
 477.88057	 250.09759
 477.78442	 250.20416
 477.68824	 250.31071
 477.59203	 250.41724
 477.49579	 250.52376
 477.39952	 250.63026
 477.30322	 250.73675
 477.20689	 250.84322
 477.11053	 250.94967
 477.01414	 251.05611
 476.91772	 251.16254
 476.82127	 251.26895
 476.72479	 251.37534
 476.62828	 251.48172
 476.53174	 251.58808
 476.43517	 251.69443
 476.33857	 251.80076
 476.24194	 251.90708
 476.14528	 252.01338
 476.04859	 252.11966
 475.95187	 252.22593
 475.85512	 252.33218
 475.75834	 252.43842
 475.66154	 252.54465
 475.56470	 252.65085
 475.46783	 252.75704
 475.37093	 252.86322
 475.27400	 252.96938
 475.17704	 253.07552
 475.08005	 253.18165
 474.98303	 253.28777
 474.88598	 253.39386
 474.78890	 253.49995
 474.69180	 253.60601
 474.59466	 253.71206
 474.49749	 253.81810
 474.40029	 253.92412
 474.30306	 254.03012
 474.20580	 254.13611
 474.10852	 254.24208
 474.01120	 254.34804
 473.91385	 254.45398
 473.81647	 254.55990
 473.71906	 254.66581
 473.62163	 254.77170
 473.52416	 254.87758
 473.42666	 254.98344
 473.32913	 255.08929
 473.23157	 255.19512
 473.13399	 255.30093
 473.03637	 255.40673
 472.93872	 255.51251
 472.84105	 255.61828
 472.74334	 255.72403
 472.64560	 255.82977
 472.54783	 255.93549
 472.45004	 256.04119
 472.35221	 256.14688
 472.25435	 256.25255
 472.15647	 256.35820
 472.05855	 256.46384
 471.96061	 256.56947
 471.86263	 256.67508
 471.76463	 256.78067
 471.66659	 256.88624
 471.56852	 256.99180
 471.47043	 257.09735
 471.37230	 257.20288
 471.27415	 257.30839
 471.17596	 257.41388
 471.07775	 257.51936
 470.97950	 257.62483
 470.88123	 257.73028
 470.78293	 257.83571
 470.68459	 257.94113
 470.58623	 258.04652
 470.48783	 258.15191
 470.38941	 258.25728
 470.29096	 258.36263
 470.19247	 258.46796
 470.09396	 258.57328
 469.99542	 258.67859
 469.89685	 258.78388
 469.79824	 258.88915
 469.69961	 258.99440
 469.60095	 259.09964
 469.50226	 259.20486
 469.40354	 259.31007
 469.30479	 259.41526
 469.20600	 259.52044
 469.10719	 259.62559
 469.00835	 259.73074
 468.90948	 259.83586
 468.81058	 259.94097
 468.71165	 260.04607
 468.61269	 260.15114
 468.51370	 260.25620
 468.41468	 260.36125
 468.31563	 260.46628
 468.21655	 260.57129
 468.11745	 260.67629
 468.01831	 260.78127
 467.91914	 260.88623
 467.81994	 260.99118
 467.72071	 261.09611
 467.62146	 261.20102
 467.52217	 261.30592
 467.42285	 261.41080
 467.32350	 261.51567
 467.22413	 261.62052
 467.12472	 261.72535
 467.02529	 261.83017
 466.92582	 261.93497
 466.82632	 262.03975
 466.72680	 262.14452
 466.62724	 262.24927
 466.52766	 262.35400
 466.42805	 262.45872
 466.32840	 262.56342
 466.22873	 262.66811
 466.12902	 262.77278
 466.02929	 262.87743
 465.92953	 262.98206
 465.82974	 263.08668
 465.72991	 263.19129
 465.63006	 263.29587
 465.53018	 263.40044
 465.43027	 263.50500
 465.33033	 263.60953
 465.23036	 263.71405
 465.13036	 263.81856
 465.03033	 263.92304
 464.93027	 264.02751
 464.83018	 264.13197
 464.73006	 264.23641
 464.62991	 264.34083
 464.52973	 264.44523
 464.42953	 264.54962
 464.32929	 264.65399
 464.22902	 264.75834
 464.12872	 264.86268
 464.02840	 264.96700
 463.92804	 265.07131
 463.82765	 265.17559
 463.72724	 265.27986
 463.62679	 265.38412
 463.52632	 265.48836
 463.42582	 265.59258
 463.32528	 265.69678
 463.22472	 265.80097
 463.12412	 265.90514
 463.02350	 266.00929
 462.92285	 266.11343
 462.82217	 266.21755
 462.72145	 266.32165
 462.62071	 266.42574
 462.51994	 266.52981
 462.41914	 266.63386
 462.31831	 266.73790
 462.21745	 266.84192
 462.11656	 266.94592
 462.01564	 267.04991
 461.91469	 267.15388
 461.81372	 267.25783
 461.71271	 267.36176
 461.61167	 267.46568
 461.51061	 267.56958
 461.40951	 267.67347
 461.30838	 267.77733
 461.20723	 267.88118
 461.10604	 267.98502
 461.00483	 268.08883
 460.90358	 268.19263
 460.80231	 268.29642
 460.70101	 268.40018
 460.59967	 268.50393
 460.49831	 268.60766
 460.39692	 268.71138
 460.29550	 268.81508
 460.19405	 268.91876
 460.09257	 269.02242
 459.99106	 269.12607
 459.88952	 269.22970
 459.78795	 269.33331
 459.68635	 269.43690
 459.58472	 269.54048
 459.48306	 269.64404
 459.38138	 269.74759
 459.27966	 269.85111
 459.17792	 269.95462
 459.07614	 270.05812
 458.97433	 270.16159
 458.87250	 270.26505
 458.77064	 270.36849
 458.66874	 270.47191
 458.56682	 270.57532
 458.46487	 270.67871
 458.36288	 270.78208
 458.26087	 270.88544
 458.15883	 270.98877
 458.05676	 271.09209
 457.95466	 271.19540
 457.85253	 271.29868
 457.75037	 271.40195
 457.64818	 271.50520
 457.54596	 271.60844
 457.44372	 271.71165
 457.34144	 271.81485
 457.23913	 271.91804
 457.13680	 272.02120
 457.03443	 272.12435
 456.93204	 272.22748
 456.82962	 272.33059
 456.72716	 272.43368
 456.62468	 272.53676
 456.52217	 272.63982
 456.41962	 272.74287
 456.31705	 272.84589
 456.21445	 272.94890
 456.11182	 273.05189
 456.00916	 273.15486
 455.90647	 273.25782
 455.80376	 273.36076
 455.70101	 273.46368
 455.59823	 273.56658
 455.49542	 273.66947
 455.39259	 273.77233
 455.28972	 273.87518
 455.18683	 273.97802
 455.08390	 274.08083
 454.98095	 274.18363
 454.87797	 274.28641
 454.77495	 274.38917
 454.67191	 274.49192
 454.56884	 274.59464
 454.46574	 274.69735
 454.36261	 274.80005
 454.25945	 274.90272
 454.15626	 275.00538
 454.05305	 275.10802
 453.94980	 275.21064
 453.84652	 275.31324
 453.74321	 275.41583
 453.63988	 275.51839
 453.53651	 275.62094
 453.43312	 275.72348
 453.32970	 275.82599
 453.22624	 275.92849
 453.12276	 276.03097
 453.01925	 276.13343
 452.91571	 276.23587
 452.81214	 276.33830
 452.70854	 276.44071
 452.60491	 276.54310
 452.50125	 276.64547
 452.39756	 276.74782
 452.29385	 276.85016
 452.19010	 276.95248
 452.08632	 277.05478
 451.98252	 277.15706
 451.87868	 277.25933
 451.77482	 277.36157
 451.67093	 277.46380
 451.56700	 277.56601
 451.46305	 277.66821
 451.35907	 277.77038
 451.25506	 277.87254
 451.15102	 277.97468
 451.04695	 278.07680
 450.94285	 278.17890
 450.83873	 278.28099
 450.73457	 278.38306
 450.63038	 278.48510
 450.52617	 278.58713
 450.42192	 278.68915
 450.31765	 278.79114
 450.21335	 278.89312
 450.10901	 278.99508
 450.00465	 279.09702
 449.90026	 279.19894
 449.79584	 279.30084
 449.69139	 279.40273
 449.58691	 279.50460
 449.48240	 279.60645
 449.37786	 279.70828
 449.27330	 279.81009
 449.16870	 279.91189
 449.06408	 280.01366
 448.95942	 280.11542
 448.85474	 280.21716
 448.75002	 280.31888
 448.64528	 280.42059
 448.54051	 280.52227
 448.43571	 280.62394
 448.33088	 280.72559
 448.22602	 280.82722
 448.12113	 280.92883
 448.01621	 281.03042
 447.91126	 281.13200
 447.80629	 281.23355
 447.70128	 281.33509
 447.59624	 281.43661
 447.49118	 281.53811
 447.38609	 281.63959
 447.28096	 281.74106
 447.17581	 281.84251
 447.07063	 281.94393
 446.96542	 282.04534
 446.86018	 282.14673
 446.75491	 282.24810
 446.64961	 282.34946
 446.54428	 282.45079
 446.43893	 282.55211
 446.33354	 282.65341
 446.22813	 282.75469
 446.12268	 282.85595
 446.01721	 282.95719
 445.91170	 283.05841
 445.80617	 283.15962
 445.70061	 283.26080
 445.59502	 283.36197
 445.48940	 283.46312
 445.38375	 283.56425
 445.27807	 283.66536
 445.17236	 283.76646
 445.06663	 283.86753
 444.96086	 283.96859
 444.85507	 284.06962
 444.74924	 284.17064
 444.64339	 284.27164
 444.53751	 284.37262
 444.43159	 284.47358
 444.32565	 284.57453
 444.21968	 284.67545
 444.11368	 284.77636
 444.00765	 284.87724
 443.90159	 284.97811
 443.79551	 285.07896
 443.68939	 285.17979
 443.58324	 285.28060
 443.47707	 285.38139
 443.37086	 285.48216
 443.26463	 285.58292
 443.15837	 285.68365
 443.05208	 285.78437
 442.94576	 285.88507
 442.83941	 285.98575
 442.73303	 286.08641
 442.62662	 286.18705
 442.52018	 286.28767
 442.41371	 286.38827
 442.30722	 286.48885
 442.20069	 286.58942
 442.09413	 286.68996
 441.98755	 286.79049
 441.88094	 286.89100
 441.77430	 286.99148
 441.66762	 287.09195
 441.56092	 287.19240
 441.45419	 287.29283
 441.34743	 287.39325
 441.24064	 287.49364
 441.13383	 287.59401
 441.02698	 287.69437
 440.92010	 287.79470
 440.81320	 287.89502
 440.70626	 287.99531
 440.59930	 288.09559
 440.49231	 288.19585
 440.38529	 288.29609
 440.27824	 288.39631
 440.17115	 288.49651
 440.06404	 288.59669
 439.95691	 288.69685
 439.84974	 288.79699
 439.74254	 288.89711
 439.63531	 288.99722
 439.52806	 289.09730
 439.42077	 289.19737
 439.31346	 289.29741
 439.20612	 289.39744
 439.09874	 289.49744
 438.99134	 289.59743
 438.88391	 289.69740
 438.77645	 289.79735
 438.66896	 289.89727
 438.56144	 289.99718
 438.45390	 290.09707
 438.34632	 290.19694
 438.23872	 290.29679
 438.13108	 290.39663
 438.02342	 290.49644
 437.91572	 290.59623
 437.80800	 290.69600
 437.70025	 290.79576
 437.59247	 290.89549
 437.48466	 290.99520
 437.37682	 291.09490
 437.26895	 291.19457
 437.16105	 291.29423
 437.05312	 291.39386
 436.94517	 291.49348
 436.83718	 291.59307
 436.72916	 291.69265
 436.62112	 291.79220
 436.51305	 291.89174
 436.40494	 291.99126
 436.29681	 292.09076
 436.18865	 292.19023
 436.08046	 292.28969
 435.97224	 292.38913
 435.86399	 292.48855
 435.75572	 292.58795
 435.64741	 292.68732
 435.53907	 292.78668
 435.43071	 292.88602
 435.32231	 292.98534
 435.21389	 293.08464
 435.10544	 293.18392
 434.99695	 293.28318
 434.88844	 293.38242
 434.77990	 293.48164
 434.67133	 293.58084
 434.56273	 293.68002
 434.45410	 293.77918
 434.34545	 293.87832
 434.23676	 293.97744
 434.12804	 294.07654
 434.01930	 294.17562
 433.91052	 294.27468
 433.80172	 294.37372
 433.69289	 294.47274
 433.58402	 294.57174
 433.47513	 294.67072
 433.36621	 294.76968
 433.25726	 294.86862
 433.14828	 294.96753
 433.03928	 295.06643
 432.93024	 295.16531
 432.82117	 295.26417
 432.71207	 295.36301
 432.60295	 295.46183
 432.49380	 295.56063
 432.38461	 295.65941
 432.27540	 295.75816
 432.16616	 295.85690
 432.05688	 295.95562
 431.94758	 296.05432
 431.83825	 296.15299
 431.72889	 296.25165
 431.61951	 296.35029
 431.51009	 296.44890
 431.40064	 296.54750
 431.29116	 296.64608
 431.18166	 296.74463
 431.07212	 296.84317
 430.96256	 296.94168
 430.85297	 297.04018
 430.74334	 297.13865
 430.63369	 297.23710
 430.52401	 297.33554
 430.41430	 297.43395
 430.30456	 297.53234
 430.19479	 297.63072
 430.08499	 297.72907
 429.97517	 297.82740
 429.86531	 297.92571
 429.75542	 298.02400
 429.64551	 298.12227
 429.53557	 298.22052
 429.42559	 298.31875
 429.31559	 298.41696
 429.20556	 298.51514
 429.09550	 298.61331
 428.98540	 298.71146
 428.87528	 298.80958
 428.76513	 298.90769
 428.65496	 299.00578
 428.54475	 299.10384
 428.43451	 299.20188
 428.32425	 299.29991
 428.21395	 299.39791
 428.10362	 299.49589
 427.99327	 299.59385
 427.88289	 299.69179
 427.77247	 299.78971
 427.66203	 299.88761
 427.55156	 299.98549
 427.44106	 300.08335
 427.33053	 300.18119
 427.21997	 300.27900
 427.10938	 300.37680
 426.99876	 300.47457
 426.88812	 300.57233
 426.77744	 300.67006
 426.66673	 300.76777
 426.55600	 300.86547
 426.44523	 300.96314
 426.33444	 301.06079
 426.22362	 301.15842
 426.11277	 301.25603
 426.00188	 301.35361
 425.89097	 301.45118
 425.78003	 301.54873
 425.66906	 301.64625
 425.55807	 301.74376
 425.44704	 301.84124
 425.33598	 301.93870
 425.22489	 302.03614
 425.11378	 302.13356
 425.00263	 302.23096
 424.89146	 302.32834
 424.78025	 302.42570
 424.66902	 302.52304
 424.55776	 302.62035
 424.44647	 302.71765
 424.33514	 302.81492
 424.22379	 302.91217
 424.11241	 303.00941
 424.00101	 303.10662
 423.88957	 303.20381
 423.77810	 303.30097
 423.66660	 303.39812
 423.55508	 303.49525
 423.44352	 303.59235
 423.33194	 303.68944
 423.22032	 303.78650
 423.10868	 303.88354
 422.99701	 303.98057
 422.88530	 304.07757
 422.77357	 304.17454
 422.66181	 304.27150
 422.55002	 304.36844
 422.43820	 304.46535
 422.32635	 304.56225
 422.21448	 304.65912
 422.10257	 304.75597
 421.99063	 304.85280
 421.87867	 304.94961
 421.76667	 305.04640
 421.65465	 305.14317
 421.54259	 305.23991
 421.43051	 305.33664
 421.31840	 305.43334
 421.20626	 305.53002
 421.09408	 305.62668
 420.98188	 305.72332
 420.86965	 305.81994
 420.75740	 305.91654
 420.64511	 306.01311
 420.53279	 306.10967
 420.42044	 306.20620
 420.30807	 306.30271
 420.19566	 306.39920
 420.08322	 306.49567
 419.97076	 306.59212
 419.85827	 306.68854
 419.74574	 306.78495
 419.63319	 306.88133
 419.52061	 306.97769
 419.40800	 307.07403
 419.29536	 307.17035
 419.18269	 307.26665
 419.06999	 307.36292
 418.95726	 307.45918
 418.84451	 307.55541
 418.73172	 307.65162
 418.61890	 307.74781
 418.50606	 307.84398
 418.39319	 307.94013
 418.28028	 308.03625
 418.16735	 308.13236
 418.05439	 308.22844
 417.94139	 308.32450
 417.82837	 308.42054
 417.71532	 308.51656
 417.60224	 308.61255
 417.48914	 308.70853
 417.37600	 308.80448
 417.26283	 308.90041
 417.14963	 308.99632
 417.03641	 309.09221
 416.92315	 309.18807
 416.80987	 309.28392
 416.69656	 309.37974
 416.58321	 309.47554
 416.46984	 309.57132
 416.35644	 309.66708
 416.24301	 309.76282
 416.12955	 309.85853
 416.01606	 309.95423
 415.90254	 310.04990
 415.78899	 310.14555
 415.67542	 310.24118
 415.56181	 310.33678
 415.44817	 310.43237
 415.33451	 310.52793
 415.22081	 310.62347
 415.10709	 310.71899
 414.99334	 310.81449
 414.87956	 310.90996
 414.76575	 311.00542
 414.65191	 311.10085
 414.53804	 311.19626
 414.42414	 311.29165
 414.31021	 311.38702
 414.19625	 311.48236
 414.08227	 311.57768
 413.96825	 311.67299
 413.85420	 311.76827
 413.74013	 311.86352
 413.62603	 311.95876
 413.51189	 312.05397
 413.39773	 312.14916
 413.28354	 312.24434
 413.16932	 312.33948
 413.05507	 312.43461
 412.94079	 312.52971
 412.82649	 312.62480
 412.71215	 312.71986
 412.59778	 312.81489
 412.48339	 312.90991
 412.36896	 313.00491
 412.25451	 313.09988
 412.14003	 313.19483
 412.02551	 313.28976
 411.91097	 313.38467
 411.79640	 313.47955
 411.68180	 313.57441
 411.56717	 313.66925
 411.45252	 313.76407
 411.33783	 313.85887
 411.22311	 313.95364
 411.10837	 314.04840
 410.99359	 314.14313
 410.87879	 314.23783
 410.76396	 314.33252
 410.64910	 314.42718
 410.53420	 314.52183
 410.41928	 314.61645
 410.30434	 314.71104
 410.18936	 314.80562
 410.07435	 314.90017
 409.95931	 314.99471
 409.84425	 315.08922
 409.72915	 315.18370
 409.61403	 315.27817
 409.49887	 315.37261
 409.38369	 315.46703
 409.26848	 315.56143
 409.15324	 315.65581
 409.03797	 315.75016
 408.92267	 315.84449
 408.80735	 315.93880
 408.69199	 316.03309
 408.57660	 316.12735
 408.46119	 316.22160
 408.34574	 316.31582
 408.23027	 316.41001
 408.11477	 316.50419
 407.99924	 316.59834
 407.88368	 316.69248
 407.76809	 316.78659
 407.65247	 316.88067
 407.53682	 316.97474
 407.42115	 317.06878
 407.30544	 317.16280
 407.18971	 317.25680
 407.07394	 317.35077
 406.95815	 317.44473
 406.84233	 317.53866
 406.72648	 317.63256
 406.61060	 317.72645
 406.49469	 317.82031
 406.37875	 317.91415
 406.26279	 318.00797
 406.14679	 318.10177
 406.03077	 318.19554
 405.91472	 318.28929
 405.79863	 318.38302
 405.68252	 318.47673
 405.56638	 318.57041
 405.45021	 318.66407
 405.33402	 318.75771
 405.21779	 318.85133
 405.10153	 318.94492
 404.98525	 319.03850
 404.86893	 319.13204
 404.75259	 319.22557
 404.63622	 319.31907
 404.51982	 319.41256
 404.40339	 319.50601
 404.28693	 319.59945
 404.17045	 319.69286
 404.05393	 319.78626
 403.93738	 319.87962
 403.82081	 319.97297
 403.70421	 320.06629
 403.58758	 320.15959
 403.47092	 320.25287
 403.35423	 320.34613
 403.23751	 320.43936
 403.12076	 320.53257
 403.00399	 320.62576
 402.88718	 320.71892
 402.77035	 320.81206
 402.65349	 320.90518
 402.53659	 320.99828
 402.41967	 321.09135
 402.30272	 321.18440
 402.18575	 321.27743
 402.06874	 321.37044
 401.95171	 321.46342
 401.83464	 321.55638
 401.71755	 321.64932
 401.60043	 321.74224
 401.48328	 321.83513
 401.36610	 321.92800
 401.24889	 322.02084
 401.13165	 322.11367
 401.01439	 322.20647
 400.89709	 322.29925
 400.77977	 322.39200
 400.66242	 322.48473
 400.54504	 322.57744
 400.42763	 322.67013
 400.31019	 322.76279
 400.19272	 322.85543
 400.07523	 322.94805
 399.95771	 323.04065
 399.84015	 323.13322
 399.72257	 323.22577
 399.60496	 323.31829
 399.48732	 323.41080
 399.36965	 323.50328
 399.25196	 323.59574
 399.13423	 323.68817
 399.01648	 323.78058
 398.89870	 323.87297
 398.78089	 323.96533
 398.66305	 324.05768
 398.54518	 324.15000
 398.42728	 324.24229
 398.30936	 324.33457
 398.19140	 324.42682
 398.07342	 324.51904
 397.95541	 324.61125
 397.83737	 324.70343
 397.71930	 324.79559
 397.60121	 324.88772
 397.48308	 324.97983
 397.36493	 325.07192
 397.24674	 325.16399
 397.12853	 325.25603
 397.01029	 325.34805
 396.89202	 325.44004
 396.77373	 325.53202
 396.65540	 325.62397
 396.53705	 325.71589
 396.41866	 325.80780
 396.30025	 325.89968
 396.18181	 325.99153
 396.06334	 326.08337
 395.94485	 326.17518
 395.82632	 326.26697
 395.70777	 326.35873
 395.58919	 326.45047
 395.47058	 326.54219
 395.35194	 326.63388
 395.23327	 326.72555
 395.11457	 326.81720
 394.99585	 326.90882
 394.87710	 327.00042
 394.75831	 327.09200
 394.63950	 327.18356
 394.52067	 327.27509
 394.40180	 327.36659
 394.28290	 327.45808
 394.16398	 327.54954
 394.04503	 327.64098
 393.92605	 327.73239
 393.80704	 327.82378
 393.68800	 327.91515
 393.56893	 328.00649
 393.44984	 328.09781
 393.33072	 328.18911
 393.21157	 328.28038
 393.09239	 328.37163
 392.97318	 328.46286
 392.85394	 328.55406
 392.73468	 328.64524
 392.61539	 328.73639
 392.49607	 328.82752
 392.37672	 328.91863
 392.25734	 329.00972
 392.13793	 329.10078
 392.01850	 329.19182
 391.89903	 329.28283
 391.77954	 329.37382
 391.66002	 329.46479
 391.54048	 329.55573
 391.42090	 329.64665
 391.30130	 329.73754
 391.18166	 329.82842
 391.06200	 329.91927
 390.94231	 330.01009
 390.82260	 330.10089
 390.70285	 330.19167
 390.58308	 330.28242
 390.46327	 330.37315
 390.34344	 330.46386
 390.22358	 330.55454
 390.10370	 330.64520
 389.98378	 330.73583
 389.86384	 330.82644
 389.74387	 330.91703
 389.62387	 331.00759
 389.50384	 331.09813
 389.38378	 331.18865
 389.26370	 331.27914
 389.14359	 331.36961
 389.02344	 331.46005
 388.90328	 331.55047
 388.78308	 331.64087
 388.66285	 331.73124
 388.54260	 331.82159
 388.42232	 331.91191
 388.30201	 332.00221
 388.18167	 332.09249
 388.06130	 332.18274
 387.94091	 332.27297
 387.82049	 332.36318
 387.70004	 332.45336
 387.57956	 332.54351
 387.45905	 332.63365
 387.33852	 332.72376
 387.21795	 332.81384
 387.09736	 332.90390
 386.97674	 332.99394
 386.85610	 333.08395
 386.73542	 333.17394
 386.61472	 333.26390
 386.49399	 333.35384
 386.37323	 333.44376
 386.25244	 333.53365
 386.13163	 333.62352
 386.01078	 333.71336
 385.88991	 333.80318
 385.76901	 333.89297
 385.64808	 333.98274
 385.52713	 334.07249
 385.40614	 334.16221
 385.28513	 334.25191
 385.16409	 334.34158
 385.04302	 334.43123
 384.92193	 334.52086
 384.80080	 334.61046
 384.67965	 334.70004
 384.55847	 334.78959
 384.43727	 334.87912
 384.31603	 334.96862
 384.19477	 335.05810
 384.07348	 335.14755
 383.95216	 335.23699
 383.83081	 335.32639
 383.70943	 335.41577
 383.58803	 335.50513
 383.46660	 335.59446
 383.34514	 335.68377
 383.22365	 335.77306
 383.10214	 335.86232
 382.98059	 335.95155
 382.85902	 336.04076
 382.73742	 336.12995
 382.61580	 336.21911
 382.49414	 336.30825
 382.37246	 336.39736
 382.25075	 336.48645
 382.12901	 336.57551
 382.00725	 336.66455
 381.88545	 336.75356
 381.76363	 336.84255
 381.64178	 336.93152
 381.51990	 337.02046
 381.39800	 337.10937
 381.27607	 337.19827
 381.15410	 337.28713
 381.03212	 337.37597
 380.91010	 337.46479
 380.78805	 337.55358
 380.66598	 337.64235
 380.54388	 337.73109
 380.42175	 337.81981
 380.29960	 337.90850
 380.17742	 337.99717
 380.05520	 338.08582
 379.93296	 338.17444
 379.81070	 338.26303
 379.68840	 338.35160
 379.56608	 338.44014
 379.44373	 338.52866
 379.32135	 338.61716
 379.19895	 338.70563
 379.07652	 338.79407
 378.95405	 338.88249
 378.83156	 338.97089
 378.70905	 339.05926
 378.58650	 339.14761
 378.46393	 339.23593
 378.34133	 339.32422
 378.21870	 339.41249
 378.09605	 339.50074
 377.97337	 339.58896
 377.85066	 339.67715
 377.72792	 339.76532
 377.60515	 339.85347
 377.48236	 339.94159
 377.35954	 340.02969
 377.23669	 340.11776
 377.11381	 340.20580
 376.99091	 340.29382
 376.86797	 340.38182
 376.74502	 340.46979
 376.62203	 340.55773
 376.49901	 340.64565
 376.37597	 340.73354
 376.25290	 340.82141
 376.12980	 340.90926
 376.00668	 340.99708
 375.88352	 341.08487
 375.76034	 341.17264
 375.63714	 341.26038
 375.51390	 341.34810
 375.39064	 341.43579
 375.26734	 341.52346
 375.14403	 341.61110
 375.02068	 341.69872
 374.89731	 341.78631
 374.77390	 341.87387
 374.65048	 341.96142
 374.52702	 342.04893
 374.40353	 342.13642
 374.28002	 342.22389
 374.15648	 342.31132
 374.03292	 342.39874
 373.90932	 342.48613
 373.78570	 342.57349
 373.66205	 342.66083
 373.53837	 342.74814
 373.41467	 342.83542
 373.29094	 342.92268
 373.16718	 343.00992
 373.04339	 343.09713
 372.91958	 343.18431
 372.79573	 343.27147
 372.67186	 343.35860
 372.54797	 343.44571
 372.42404	 343.53279
 372.30009	 343.61985
 372.17611	 343.70688
 372.05210	 343.79388
 371.92807	 343.88086
 371.80401	 343.96782
 371.67992	 344.05475
 371.55580	 344.14165
 371.43166	 344.22852
 371.30748	 344.31537
 371.18329	 344.40220
 371.05906	 344.48900
 370.93480	 344.57577
 370.81052	 344.66252
 370.68621	 344.74924
 370.56188	 344.83594
 370.43751	 344.92261
 370.31312	 345.00925
 370.18870	 345.09587
 370.06426	 345.18246
 369.93978	 345.26903
 369.81528	 345.35557
 369.69075	 345.44209
 369.56620	 345.52858
 369.44161	 345.61504
 369.31700	 345.70148
 369.19237	 345.78789
 369.06770	 345.87427
 368.94301	 345.96063
 368.81829	 346.04697
 368.69354	 346.13327
 368.56877	 346.21956
 368.44396	 346.30581
 368.31913	 346.39204
 368.19428	 346.47824
 368.06939	 346.56442
 367.94448	 346.65057
 367.81954	 346.73670
 367.69458	 346.82279
 367.56958	 346.90887
 367.44456	 346.99491
 367.31951	 347.08093
 367.19444	 347.16693
 367.06934	 347.25290
 366.94421	 347.33884
 366.81905	 347.42475
 366.69386	 347.51064
 366.56865	 347.59650
 366.44341	 347.68234
 366.31815	 347.76815
 366.19285	 347.85394
 366.06753	 347.93969
 365.94218	 348.02543
 365.81681	 348.11113
 365.69140	 348.19681
 365.56597	 348.28246
 365.44051	 348.36809
 365.31503	 348.45369
 365.18952	 348.53926
 365.06398	 348.62481
 364.93841	 348.71033
 364.81282	 348.79582
 364.68720	 348.88129
 364.56155	 348.96673
 364.43587	 349.05215
 364.31017	 349.13753
 364.18444	 349.22290
 364.05868	 349.30823
 363.93290	 349.39354
 363.80709	 349.47882
 363.68125	 349.56408
 363.55538	 349.64930
 363.42949	 349.73451
 363.30357	 349.81968
 363.17762	 349.90483
 363.05164	 349.98995
 362.92564	 350.07505
 362.79961	 350.16012
 362.67356	 350.24516
 362.54747	 350.33018
 362.42136	 350.41517
 362.29522	 350.50013
 362.16906	 350.58506
 362.04287	 350.66997
 361.91665	 350.75485
 361.79040	 350.83971
 361.66413	 350.92454
 361.53783	 351.00934
 361.41150	 351.09411
 361.28514	 351.17886
 361.15876	 351.26358
 361.03235	 351.34828
 360.90592	 351.43294
 360.77945	 351.51758
 360.65296	 351.60220
 360.52644	 351.68678
 360.39990	 351.77134
 360.27333	 351.85588
 360.14673	 351.94038
 360.02010	 352.02486
 359.89345	 352.10931
 359.76677	 352.19374
 359.64006	 352.27813
 359.51332	 352.36250
 359.38656	 352.44685
 359.25977	 352.53116
 359.13296	 352.61545
 359.00611	 352.69972
 358.87924	 352.78395
 358.75235	 352.86816
 358.62542	 352.95234
 358.49847	 353.03649
 358.37149	 353.12062
 358.24449	 353.20472
 358.11745	 353.28879
 357.99039	 353.37284
 357.86331	 353.45686
 357.73619	 353.54085
 357.60905	 353.62481
 357.48189	 353.70875
 357.35469	 353.79266
 357.22747	 353.87654
 357.10022	 353.96039
 356.97294	 354.04422
 356.84564	 354.12802
 356.71831	 354.21179
 356.59096	 354.29553
 356.46357	 354.37925
 356.33616	 354.46294
 356.20872	 354.54661
 356.08126	 354.63024
 355.95377	 354.71385
 355.82625	 354.79743
 355.69870	 354.88098
 355.57113	 354.96451
 355.44353	 355.04801
 355.31590	 355.13148
 355.18825	 355.21492
 355.06057	 355.29834
 354.93286	 355.38172
 354.80513	 355.46508
 354.67736	 355.54842
 354.54958	 355.63172
 354.42176	 355.71500
 354.29392	 355.79825
 354.16605	 355.88147
 354.03815	 355.96467
 353.91023	 356.04783
 353.78228	 356.13097
 353.65430	 356.21408
 353.52630	 356.29717
 353.39827	 356.38022
 353.27021	 356.46325
 353.14212	 356.54625
 353.01401	 356.62923
 352.88587	 356.71217
 352.75771	 356.79509
 352.62951	 356.87798
 352.50129	 356.96084
 352.37305	 357.04367
 352.24477	 357.12648
 352.11647	 357.20926
 351.98815	 357.29201
 351.85979	 357.37473
 351.73141	 357.45743
 351.60301	 357.54009
 351.47457	 357.62273
 351.34611	 357.70534
 351.21762	 357.78793
 351.08911	 357.87048
 350.96056	 357.95301
 350.83199	 358.03551
 350.70340	 358.11798
 350.57478	 358.20042
 350.44613	 358.28284
 350.31745	 358.36522
 350.18875	 358.44758
 350.06002	 358.52991
 349.93126	 358.61222
 349.80248	 358.69449
 349.67367	 358.77674
 349.54483	 358.85896
 349.41596	 358.94115
 349.28707	 359.02331
 349.15816	 359.10544
 349.02921	 359.18755
 348.90024	 359.26963
 348.77124	 359.35168
 348.64222	 359.43370
 348.51317	 359.51569
 348.38409	 359.59765
 348.25498	 359.67959
 348.12585	 359.76150
 347.99669	 359.84338
 347.86750	 359.92523
 347.73829	 360.00705
 347.60905	 360.08885
 347.47979	 360.17061
 347.35049	 360.25235
 347.22117	 360.33406
 347.09183	 360.41574
 346.96245	 360.49739
 346.83305	 360.57902
 346.70363	 360.66061
 346.57417	 360.74218
 346.44469	 360.82372
 346.31518	 360.90523
 346.18565	 360.98671
 346.05609	 361.06817
 345.92650	 361.14959
 345.79689	 361.23099
 345.66725	 361.31235
 345.53758	 361.39369
 345.40789	 361.47500
 345.27816	 361.55629
 345.14842	 361.63754
 345.01864	 361.71876
 344.88884	 361.79996
 344.75901	 361.88113
 344.62916	 361.96227
 344.49928	 362.04338
 344.36937	 362.12446
 344.23943	 362.20551
 344.10947	 362.28654
 343.97948	 362.36753
 343.84947	 362.44850
 343.71943	 362.52944
 343.58936	 362.61035
 343.45927	 362.69123
 343.32914	 362.77208
 343.19900	 362.85290
 343.06882	 362.93369
 342.93862	 363.01446
 342.80839	 363.09520
 342.67814	 363.17590
 342.54786	 363.25658
 342.41755	 363.33723
 342.28721	 363.41785
 342.15685	 363.49844
 342.02646	 363.57901
 341.89605	 363.65954
 341.76561	 363.74005
 341.63514	 363.82052
 341.50464	 363.90097
 341.37412	 363.98139
 341.24357	 364.06177
 341.11300	 364.14213
 340.98240	 364.22246
 340.85177	 364.30277
 340.72111	 364.38304
 340.59043	 364.46328
 340.45973	 364.54350
 340.32899	 364.62368
 340.19823	 364.70384
 340.06744	 364.78397
 339.93663	 364.86406
 339.80579	 364.94413
 339.67492	 365.02417
 339.54403	 365.10418
 339.41311	 365.18416
 339.28216	 365.26411
 339.15119	 365.34404
 339.02018	 365.42393
 338.88916	 365.50380
 338.75810	 365.58363
 338.62702	 365.66344
 338.49592	 365.74321
 338.36478	 365.82296
 338.23362	 365.90268
 338.10244	 365.98237
 337.97123	 366.06202
 337.83999	 366.14165
 337.70872	 366.22125
 337.57743	 366.30083
 337.44611	 366.38037
 337.31476	 366.45988
 337.18339	 366.53936
 337.05199	 366.61881
 336.92057	 366.69824
 336.78912	 366.77763
 336.65764	 366.85700
 336.52613	 366.93633
 336.39460	 367.01564
 336.26305	 367.09491
 336.13146	 367.17416
 335.99985	 367.25338
 335.86821	 367.33257
 335.73655	 367.41172
 335.60486	 367.49085
 335.47314	 367.56995
 335.34140	 367.64902
 335.20963	 367.72806
 335.07783	 367.80707
 334.94601	 367.88605
 334.81416	 367.96500
 334.68229	 368.04392
 334.55038	 368.12281
 334.41846	 368.20167
 334.28650	 368.28050
 334.15452	 368.35931
 334.02251	 368.43808
 333.89048	 368.51682
 333.75842	 368.59553
 333.62633	 368.67421
 333.49422	 368.75287
 333.36208	 368.83149
 333.22991	 368.91008
 333.09772	 368.98865
 332.96550	 369.06718
 332.83325	 369.14568
 332.70098	 369.22416
 332.56868	 369.30260
 332.43635	 369.38102
 332.30400	 369.45940
 332.17162	 369.53775
 332.03922	 369.61608
 331.90679	 369.69437
 331.77433	 369.77264
 331.64185	 369.85087
 331.50934	 369.92908
 331.37680	 370.00725
 331.24424	 370.08539
 331.11165	 370.16351
 330.97904	 370.24159
 330.84639	 370.31965
 330.71373	 370.39767
 330.58103	 370.47567
 330.44831	 370.55363
 330.31556	 370.63156
 330.18279	 370.70947
 330.04999	 370.78734
 329.91716	 370.86518
 329.78431	 370.94300
 329.65143	 371.02078
 329.51853	 371.09853
 329.38559	 371.17625
 329.25264	 371.25395
 329.11965	 371.33161
 328.98664	 371.40924
 328.85360	 371.48684
 328.72054	 371.56441
 328.58745	 371.64195
 328.45433	 371.71947
 328.32119	 371.79695
 328.18802	 371.87440
 328.05483	 371.95182
 327.92161	 372.02921
 327.78836	 372.10656
 327.65509	 372.18389
 327.52179	 372.26119
 327.38846	 372.33846
 327.25511	 372.41570
 327.12173	 372.49290
 326.98832	 372.57008
 326.85489	 372.64723
 326.72143	 372.72434
 326.58795	 372.80143
 326.45444	 372.87848
 326.32090	 372.95551
 326.18734	 373.03250
 326.05375	 373.10946
 325.92013	 373.18640
 325.78649	 373.26330
 325.65282	 373.34017
 325.51913	 373.41701
 325.38541	 373.49382
 325.25166	 373.57060
 325.11789	 373.64735
 324.98409	 373.72407
 324.85027	 373.80076
 324.71642	 373.87741
 324.58254	 373.95404
 324.44863	 374.03064
 324.31470	 374.10720
 324.18075	 374.18374
 324.04677	 374.26024
 323.91276	 374.33671
 323.77872	 374.41316
 323.64466	 374.48957
 323.51057	 374.56595
 323.37646	 374.64230
 323.24232	 374.71862
 323.10816	 374.79491
 322.97396	 374.87117
 322.83975	 374.94739
 322.70550	 375.02359
 322.57123	 375.09976
 322.43694	 375.17589
 322.30261	 375.25199
 322.16826	 375.32807
 322.03389	 375.40411
 321.89949	 375.48012
 321.76506	 375.55610
 321.63061	 375.63205
 321.49613	 375.70797
 321.36162	 375.78385
 321.22709	 375.85971
 321.09253	 375.93554
 320.95795	 376.01133
 320.82334	 376.08709
 320.68870	 376.16283
 320.55404	 376.23853
 320.41935	 376.31420
 320.28464	 376.38984
 320.14990	 376.46544
 320.01513	 376.54102
 319.88034	 376.61657
 319.74552	 376.69208
 319.61067	 376.76757
 319.47580	 376.84302
 319.34091	 376.91844
 319.20598	 376.99383
 319.07103	 377.06919
 318.93606	 377.14452
 318.80106	 377.21982
 318.66603	 377.29508
 318.53098	 377.37032
 318.39590	 377.44552
 318.26079	 377.52069
 318.12566	 377.59583
 317.99051	 377.67094
 317.85532	 377.74602
 317.72011	 377.82107
 317.58488	 377.89608
 317.44962	 377.97107
 317.31433	 378.04602
 317.17902	 378.12095
 317.04368	 378.19584
 316.90831	 378.27070
 316.77292	 378.34552
 316.63750	 378.42032
 316.50206	 378.49509
 316.36659	 378.56982
 316.23110	 378.64452
 316.09558	 378.71919
 315.96003	 378.79383
 315.82446	 378.86844
 315.68886	 378.94302
 315.55323	 379.01756
 315.41758	 379.09208
 315.28190	 379.16656
 315.14620	 379.24101
 315.01047	 379.31543
 314.87472	 379.38982
 314.73894	 379.46417
 314.60313	 379.53850
 314.46730	 379.61279
 314.33144	 379.68706
 314.19556	 379.76129
 314.05965	 379.83548
 313.92371	 379.90965
 313.78775	 379.98379
 313.65176	 380.05789
 313.51575	 380.13196
 313.37971	 380.20600
 313.24365	 380.28001
 313.10755	 380.35399
 312.97144	 380.42794
 312.83529	 380.50185
 312.69913	 380.57573
 312.56293	 380.64958
 312.42671	 380.72340
 312.29047	 380.79719
 312.15419	 380.87094
 312.01790	 380.94467
 311.88157	 381.01836
 311.74522	 381.09202
 311.60885	 381.16565
 311.47245	 381.23925
 311.33602	 381.31281
 311.19957	 381.38634
 311.06309	 381.45985
 310.92658	 381.53332
 310.79005	 381.60675
 310.65350	 381.68016
 310.51692	 381.75353
 310.38031	 381.82687
 310.24368	 381.90019
 310.10702	 381.97346
 309.97033	 382.04671
 309.83362	 382.11992
 309.69689	 382.19311
 309.56013	 382.26626
 309.42334	 382.33938
 309.28653	 382.41246
 309.14969	 382.48552
 309.01282	 382.55854
 308.87593	 382.63153
 308.73902	 382.70449
 308.60208	 382.77742
 308.46511	 382.85031
 308.32812	 382.92317
 308.19110	 382.99601
 308.05405	 383.06880
 307.91698	 383.14157
 307.77989	 383.21431
 307.64276	 383.28701
 307.50562	 383.35968
 307.36844	 383.43232
 307.23125	 383.50492
 307.09402	 383.57750
 306.95677	 383.65004
 306.81950	 383.72255
 306.68220	 383.79503
 306.54487	 383.86747
 306.40752	 383.93988
 306.27014	 384.01226
 306.13274	 384.08461
 305.99531	 384.15693
 305.85785	 384.22921
 305.72037	 384.30147
 305.58287	 384.37369
 305.44534	 384.44587
 305.30778	 384.51803
 305.17020	 384.59015
 305.03259	 384.66224
 304.89495	 384.73430
 304.75729	 384.80633
 304.61961	 384.87832
 304.48190	 384.95028
 304.34416	 385.02221
 304.20640	 385.09411
 304.06862	 385.16598
 303.93080	 385.23781
 303.79297	 385.30961
 303.65510	 385.38138
 303.51721	 385.45311
 303.37930	 385.52481
 303.24136	 385.59648
 303.10339	 385.66812
 302.96540	 385.73973
 302.82739	 385.81130
 302.68935	 385.88284
 302.55128	 385.95435
 302.41318	 386.02583
 302.27507	 386.09727
 302.13692	 386.16868
 301.99875	 386.24006
 301.86056	 386.31140
 301.72234	 386.38272
 301.58409	 386.45400
 301.44582	 386.52524
 301.30753	 386.59646
 301.16921	 386.66764
 301.03086	 386.73879
 300.89249	 386.80991
 300.75409	 386.88100
 300.61567	 386.95205
 300.47722	 387.02307
 300.33874	 387.09406
 300.20025	 387.16501
 300.06172	 387.23593
 299.92317	 387.30682
 299.78460	 387.37768
 299.64600	 387.44850
 299.50737	 387.51929
 299.36872	 387.59005
 299.23004	 387.66078
 299.09134	 387.73147
 298.95261	 387.80213
 298.81386	 387.87276
 298.67508	 387.94336
 298.53628	 388.01392
 298.39745	 388.08445
 298.25860	 388.15495
 298.11972	 388.22541
 297.98081	 388.29584
 297.84189	 388.36624
 297.70293	 388.43661
 297.56395	 388.50694
 297.42494	 388.57724
 297.28592	 388.64751
 297.14686	 388.71774
 297.00778	 388.78794
 296.86867	 388.85811
 296.72954	 388.92825
 296.59039	 388.99835
 296.45120	 389.06842
 296.31200	 389.13846
 296.17277	 389.20846
 296.03351	 389.27843
 295.89423	 389.34837
 295.75492	 389.41828
 295.61559	 389.48815
 295.47623	 389.55799
 295.33685	 389.62780
 295.19744	 389.69757
 295.05801	 389.76731
 294.91855	 389.83702
 294.77906	 389.90670
 294.63956	 389.97634
 294.50002	 390.04595
 294.36046	 390.11552
 294.22088	 390.18506
 294.08127	 390.25457
 293.94164	 390.32405
 293.80198	 390.39349
 293.66229	 390.46290
 293.52259	 390.53228
 293.38285	 390.60163
 293.24309	 390.67094
 293.10331	 390.74022
 292.96350	 390.80946
 292.82367	 390.87867
 292.68381	 390.94785
 292.54392	 391.01700
 292.40401	 391.08611
 292.26408	 391.15519
 292.12412	 391.22423
 291.98414	 391.29325
 291.84413	 391.36223
 291.70409	 391.43117
 291.56403	 391.50009
 291.42395	 391.56897
 291.28384	 391.63781
 291.14371	 391.70663
 291.00355	 391.77541
 290.86337	 391.84416
 290.72316	 391.91287
 290.58292	 391.98155
 290.44267	 392.05020
 290.30238	 392.11881
 290.16207	 392.18739
 290.02174	 392.25594
 289.88138	 392.32445
 289.74100	 392.39294
 289.60059	 392.46138
 289.46016	 392.52980
 289.31971	 392.59818
 289.17922	 392.66653
 289.03872	 392.73484
 288.89819	 392.80312
 288.75763	 392.87137
 288.61705	 392.93958
 288.47644	 393.00776
 288.33581	 393.07591
 288.19516	 393.14402
 288.05448	 393.21211
 287.91377	 393.28015
 287.77304	 393.34817
 287.63229	 393.41615
 287.49151	 393.48409
 287.35070	 393.55201
 287.20988	 393.61989
 287.06902	 393.68773
 286.92815	 393.75554
 286.78724	 393.82332
 286.64632	 393.89107
 286.50536	 393.95878
 286.36439	 394.02646
 286.22339	 394.09410
 286.08236	 394.16172
 285.94131	 394.22929
 285.80023	 394.29684
 285.65913	 394.36435
 285.51801	 394.43183
 285.37686	 394.49927
 285.23569	 394.56668
 285.09449	 394.63406
 284.95327	 394.70140
 284.81202	 394.76871
 284.67075	 394.83599
 284.52945	 394.90323
 284.38813	 394.97043
 284.24678	 395.03761
 284.10541	 395.10475
 283.96402	 395.17186
 283.82260	 395.23893
 283.68116	 395.30597
 283.53969	 395.37298
 283.39819	 395.43995
 283.25668	 395.50689
 283.11514	 395.57380
 282.97357	 395.64067
 282.83198	 395.70751
 282.69036	 395.77431
 282.54872	 395.84108
 282.40706	 395.90782
 282.26537	 395.97452
 282.12366	 396.04119
 281.98192	 396.10782
 281.84016	 396.17442
 281.69838	 396.24099
 281.55657	 396.30753
 281.41473	 396.37403
 281.27287	 396.44049
 281.13099	 396.50692
 280.98908	 396.57332
 280.84715	 396.63969
 280.70519	 396.70602
 280.56321	 396.77231
 280.42121	 396.83858
 280.27918	 396.90481
 280.13713	 396.97100
 279.99505	 397.03716
 279.85295	 397.10329
 279.71082	 397.16938
 279.56867	 397.23544
 279.42649	 397.30147
 279.28429	 397.36746
 279.14207	 397.43342
 278.99982	 397.49934
 278.85755	 397.56523
 278.71526	 397.63109
 278.57294	 397.69691
 278.43059	 397.76270
 278.28822	 397.82845
 278.14583	 397.89417
 278.00341	 397.95986
 277.86097	 398.02551
 277.71851	 398.09113
 277.57602	 398.15671
 277.43350	 398.22226
 277.29097	 398.28777
 277.14841	 398.35326
 277.00582	 398.41870
 276.86321	 398.48412
 276.72058	 398.54950
 276.57792	 398.61484
 276.43524	 398.68015
 276.29253	 398.74543
 276.14980	 398.81067
 276.00705	 398.87588
 275.86427	 398.94106
 275.72147	 399.00620
 275.57864	 399.07130
 275.43579	 399.13638
 275.29292	 399.20141
 275.15002	 399.26642
 275.00710	 399.33139
 274.86415	 399.39632
 274.72118	 399.46122
 274.57819	 399.52609
 274.43517	 399.59092
 274.29213	 399.65572
 274.14907	 399.72049
 274.00598	 399.78522
 273.86286	 399.84991
 273.71973	 399.91457
 273.57657	 399.97920
 273.43338	 400.04379
 273.29017	 400.10835
 273.14694	 400.17288
 273.00368	 400.23737
 272.86041	 400.30182
 272.71710	 400.36624
 272.57377	 400.43063
 272.43042	 400.49498
 272.28705	 400.55930
 272.14365	 400.62359
 272.00023	 400.68784
 271.85678	 400.75205
 271.71331	 400.81623
 271.56982	 400.88038
 271.42630	 400.94449
 271.28276	 401.00857
 271.13919	 401.07261
 270.99560	 401.13662
 270.85199	 401.20060
 270.70836	 401.26454
 270.56470	 401.32844
 270.42101	 401.39232
 270.27731	 401.45615
 270.13358	 401.51996
 269.98982	 401.58372
 269.84605	 401.64746
 269.70225	 401.71116
 269.55842	 401.77482
 269.41457	 401.83845
 269.27070	 401.90205
 269.12681	 401.96561
 268.98289	 402.02914
 268.83895	 402.09263
 268.69498	 402.15608
 268.55099	 402.21951
 268.40698	 402.28290
 268.26294	 402.34625
 268.11888	 402.40957
 267.97480	 402.47285
 267.83069	 402.53611
 267.68656	 402.59932
 267.54241	 402.66250
 267.39823	 402.72565
 267.25403	 402.78876
 267.10981	 402.85184
 266.96556	 402.91488
 266.82129	 402.97789
 266.67700	 403.04086
 266.53268	 403.10380
 266.38834	 403.16670
 266.24398	 403.22957
 266.09959	 403.29241
 265.95518	 403.35521
 265.81075	 403.41797
 265.66629	 403.48070
 265.52181	 403.54340
 265.37731	 403.60606
 265.23278	 403.66868
 265.08823	 403.73127
 264.94366	 403.79383
 264.79906	 403.85635
 264.65444	 403.91884
 264.50980	 403.98129
 264.36514	 404.04371
 264.22045	 404.10609
 264.07573	 404.16844
 263.93100	 404.23075
 263.78624	 404.29303
 263.64146	 404.35528
 263.49665	 404.41748
 263.35183	 404.47966
 263.20698	 404.54180
 263.06210	 404.60390
 262.91721	 404.66597
 262.77229	 404.72801
 262.62734	 404.79000
 262.48238	 404.85197
 262.33739	 404.91390
 262.19238	 404.97579
 262.04734	 405.03765
 261.90228	 405.09948
 261.75720	 405.16127
 261.61210	 405.22302
 261.46697	 405.28474
 261.32182	 405.34643
 261.17665	 405.40808
 261.03145	 405.46969
 260.88624	 405.53128
 260.74099	 405.59282
 260.59573	 405.65433
 260.45044	 405.71581
 260.30513	 405.77725
 260.15980	 405.83865
 260.01445	 405.90002
 259.86907	 405.96136
 259.72367	 406.02266
 259.57824	 406.08392
 259.43280	 406.14515
 259.28733	 406.20635
 259.14183	 406.26751
 258.99632	 406.32863
 258.85078	 406.38972
 258.70522	 406.45077
 258.55964	 406.51179
 258.41403	 406.57278
 258.26840	 406.63373
 258.12275	 406.69464
 257.97708	 406.75552
 257.83138	 406.81636
 257.68566	 406.87717
 257.53992	 406.93794
 257.39416	 406.99868
 257.24837	 407.05938
 257.10256	 407.12005
 256.95673	 407.18068
 256.81087	 407.24128
 256.66499	 407.30184
 256.51909	 407.36237
 256.37317	 407.42286
 256.22723	 407.48332
 256.08126	 407.54374
 255.93527	 407.60412
 255.78926	 407.66447
 255.64322	 407.72479
 255.49716	 407.78507
 255.35108	 407.84531
 255.20498	 407.90552
 255.05886	 407.96569
 254.91271	 408.02583
 254.76654	 408.08593
 254.62035	 408.14600
 254.47413	 408.20603
 254.32790	 408.26603
 254.18164	 408.32599
 254.03536	 408.38592
 253.88905	 408.44581
 253.74273	 408.50566
 253.59638	 408.56548
 253.45001	 408.62527
 253.30362	 408.68502
 253.15720	 408.74473
 253.01076	 408.80441
 252.86431	 408.86405
 252.71782	 408.92366
 252.57132	 408.98323
 252.42479	 409.04276
 252.27825	 409.10226
 252.13167	 409.16173
 251.98508	 409.22116
 251.83847	 409.28055
 251.69183	 409.33991
 251.54517	 409.39923
 251.39849	 409.45852
 251.25179	 409.51777
 251.10506	 409.57698
 250.95831	 409.63616
 250.81154	 409.69531
 250.66475	 409.75442
 250.51794	 409.81349
 250.37110	 409.87253
 250.22424	 409.93153
 250.07736	 409.99049
 249.93046	 410.04942
 249.78354	 410.10832
 249.63659	 410.16718
 249.48963	 410.22600
 249.34264	 410.28479
 249.19562	 410.34354
 249.04859	 410.40226
 248.90154	 410.46094
 248.75446	 410.51958
 248.60736	 410.57819
 248.46024	 410.63676
 248.31309	 410.69530
 248.16593	 410.75380
 248.01874	 410.81227
 247.87153	 410.87070
 247.72430	 410.92909
 247.57705	 410.98745
 247.42978	 411.04577
 247.28248	 411.10406
 247.13517	 411.16231
 246.98783	 411.22052
 246.84047	 411.27870
 246.69308	 411.33684
 246.54568	 411.39495
 246.39825	 411.45302
 246.25081	 411.51106
 246.10334	 411.56906
 245.95585	 411.62702
 245.80833	 411.68495
 245.66080	 411.74284
 245.51324	 411.80069
 245.36567	 411.85851
 245.21807	 411.91629
 245.07045	 411.97404
 244.92280	 412.03175
 244.77514	 412.08943
 244.62745	 412.14707
 244.47975	 412.20467
 244.33202	 412.26223
 244.18427	 412.31977
 244.03650	 412.37726
 243.88870	 412.43472
 243.74089	 412.49214
 243.59305	 412.54953
 243.44520	 412.60688
 243.29732	 412.66419
 243.14942	 412.72147
 243.00150	 412.77871
 242.85355	 412.83591
 242.70559	 412.89308
 242.55760	 412.95021
 242.40960	 413.00731
 242.26157	 413.06437
 242.11352	 413.12139
 241.96545	 413.17838
 241.81736	 413.23533
 241.66924	 413.29225
 241.52111	 413.34913
 241.37295	 413.40597
 241.22477	 413.46278
 241.07657	 413.51954
 240.92835	 413.57628
 240.78011	 413.63298
 240.63185	 413.68964
 240.48357	 413.74626
 240.33526	 413.80285
 240.18693	 413.85940
 240.03859	 413.91591
 239.89022	 413.97239
 239.74183	 414.02883
 239.59342	 414.08524
 239.44499	 414.14161
 239.29653	 414.19794
 239.14806	 414.25424
 238.99956	 414.31050
 238.85105	 414.36672
 238.70251	 414.42291
 238.55395	 414.47906
 238.40537	 414.53517
 238.25677	 414.59125
 238.10815	 414.64729
 237.95951	 414.70329
 237.81085	 414.75926
 237.66216	 414.81519
 237.51346	 414.87108
 237.36473	 414.92694
 237.21598	 414.98276
 237.06722	 415.03854
 236.91843	 415.09429
 236.76962	 415.15000
 236.62079	 415.20567
 236.47193	 415.26131
 236.32306	 415.31691
 236.17417	 415.37247
 236.02525	 415.42800
 235.87632	 415.48349
 235.72736	 415.53894
 235.57839	 415.59436
 235.42939	 415.64974
 235.28037	 415.70508
 235.13133	 415.76039
 234.98227	 415.81566
 234.83319	 415.87089
 234.68409	 415.92608
 234.53497	 415.98124
 234.38582	 416.03636
 234.23666	 416.09145
 234.08748	 416.14649
 233.93827	 416.20150
 233.78904	 416.25648
 233.63980	 416.31141
 233.49053	 416.36631
 233.34124	 416.42118
 233.19193	 416.47600
 233.04261	 416.53079
 232.89326	 416.58554
 232.74389	 416.64026
 232.59450	 416.69493
 232.44508	 416.74957
 232.29565	 416.80418
 232.14620	 416.85874
 231.99673	 416.91327
 231.84723	 416.96776
 231.69772	 417.02222
 231.54818	 417.07663
 231.39863	 417.13101
 231.24905	 417.18536
 231.09946	 417.23966
 230.94984	 417.29393
 230.80021	 417.34816
 230.65055	 417.40236
 230.50087	 417.45651
 230.35117	 417.51063
 230.20145	 417.56471
 230.05172	 417.61876
 229.90196	 417.67277
 229.75218	 417.72674
 229.60238	 417.78067
 229.45256	 417.83456
 229.30271	 417.88842
 229.15285	 417.94224
 229.00297	 417.99603
 228.85307	 418.04977
 228.70315	 418.10348
 228.55321	 418.15715
 228.40324	 418.21078
 228.25326	 418.26438
 228.10326	 418.31794
 227.95323	 418.37146
 227.80319	 418.42494
 227.65313	 418.47839
 227.50304	 418.53180
 227.35294	 418.58517
 227.20281	 418.63850
 227.05267	 418.69179
 226.90250	 418.74505
 226.75232	 418.79827
 226.60211	 418.85145
 226.45189	 418.90460
 226.30164	 418.95771
 226.15138	 419.01078
 226.00109	 419.06381
 225.85078	 419.11680
 225.70046	 419.16976
 225.55011	 419.22268
 225.39975	 419.27556
 225.24936	 419.32840
 225.09895	 419.38121
 224.94853	 419.43397
 224.79808	 419.48670
 224.64761	 419.53939
 224.49713	 419.59205
 224.34662	 419.64466
 224.19609	 419.69724
 224.04555	 419.74978
 223.89498	 419.80228
 223.74440	 419.85475
 223.59379	 419.90718
 223.44316	 419.95956
 223.29252	 420.01192
 223.14185	 420.06423
 222.99116	 420.11650
 222.84046	 420.16874
 222.68973	 420.22094
 222.53899	 420.27310
 222.38822	 420.32522
 222.23744	 420.37730
 222.08663	 420.42935
 221.93580	 420.48136
 221.78496	 420.53333
 221.63409	 420.58526
 221.48321	 420.63715
 221.33230	 420.68901
 221.18138	 420.74083
 221.03043	 420.79261
 220.87947	 420.84435
 220.72849	 420.89605
 220.57748	 420.94772
 220.42646	 420.99934
 220.27542	 421.05093
 220.12435	 421.10248
 219.97327	 421.15399
 219.82217	 421.20546
 219.67105	 421.25690
 219.51990	 421.30830
 219.36874	 421.35965
 219.21756	 421.41097
 219.06636	 421.46225
 218.91514	 421.51350
 218.76390	 421.56470
 218.61264	 421.61587
 218.46136	 421.66700
 218.31006	 421.71809
 218.15874	 421.76914
 218.00740	 421.82015
 217.85604	 421.87112
 217.70466	 421.92206
 217.55327	 421.97296
 217.40185	 422.02381
 217.25041	 422.07463
 217.09896	 422.12542
 216.94748	 422.17616
 216.79599	 422.22686
 216.64447	 422.27753
 216.49294	 422.32815
 216.34138	 422.37874
 216.18981	 422.42929
 216.03822	 422.47980
 215.88660	 422.53027
 215.73497	 422.58071
 215.58332	 422.63110
 215.43165	 422.68146
 215.27996	 422.73178
 215.12825	 422.78206
 214.97652	 422.83230
 214.82477	 422.88250
 214.67300	 422.93266
 214.52121	 422.98278
 214.36941	 423.03287
 214.21758	 423.08291
 214.06573	 423.13292
 213.91387	 423.18289
 213.76198	 423.23282
 213.61008	 423.28271
 213.45815	 423.33256
 213.30621	 423.38237
 213.15425	 423.43214
 213.00227	 423.48188
 212.85027	 423.53157
 212.69825	 423.58123
 212.54621	 423.63085
 212.39415	 423.68043
 212.24207	 423.72997
 212.08997	 423.77947
 211.93785	 423.82893
 211.78572	 423.87835
 211.63356	 423.92773
 211.48138	 423.97708
 211.32919	 424.02638
 211.17698	 424.07565
 211.02474	 424.12488
 210.87249	 424.17407
 210.72022	 424.22321
 210.56793	 424.27232
 210.41562	 424.32139
 210.26329	 424.37043
 210.11094	 424.41942
 209.95857	 424.46837
 209.80619	 424.51728
 209.65378	 424.56616
 209.50136	 424.61499
 209.34891	 424.66379
 209.19645	 424.71255
 209.04397	 424.76126
 208.89147	 424.80994
 208.73894	 424.85858
 208.58640	 424.90718
 208.43385	 424.95574
 208.28127	 425.00426
 208.12867	 425.05274
 207.97605	 425.10118
 207.82342	 425.14959
 207.67076	 425.19795
 207.51809	 425.24627
 207.36540	 425.29456
 207.21269	 425.34280
 207.05995	 425.39101
 206.90720	 425.43918
 206.75444	 425.48730
 206.60165	 425.53539
 206.44884	 425.58344
 206.29601	 425.63145
 206.14317	 425.67941
 205.99030	 425.72734
 205.83742	 425.77523
 205.68452	 425.82308
 205.53160	 425.87089
 205.37866	 425.91866
 205.22570	 425.96639
 205.07272	 426.01409
 204.91972	 426.06174
 204.76671	 426.10935
 204.61367	 426.15692
 204.46062	 426.20446
 204.30755	 426.25195
 204.15445	 426.29940
 204.00134	 426.34682
 203.84821	 426.39419
 203.69507	 426.44153
 203.54190	 426.48882
 203.38871	 426.53608
 203.23551	 426.58329
 203.08228	 426.63047
 202.92904	 426.67760
 202.77578	 426.72470
 202.62250	 426.77176
 202.46920	 426.81877
 202.31588	 426.86575
 202.16254	 426.91269
 202.00919	 426.95959
 201.85581	 427.00644
 201.70242	 427.05326
 201.54901	 427.10004
 201.39558	 427.14678
 201.24213	 427.19348
 201.08866	 427.24013
 200.93517	 427.28675
 200.78167	 427.33333
 200.62814	 427.37987
 200.47460	 427.42637
 200.32104	 427.47283
 200.16746	 427.51925
 200.01386	 427.56562
 199.86024	 427.61196
 199.70660	 427.65826
 199.55295	 427.70452
 199.39927	 427.75074
 199.24558	 427.79692
 199.09187	 427.84306
 198.93814	 427.88916
 198.78439	 427.93522
 198.63062	 427.98124
 198.47684	 428.02721
 198.32303	 428.07315
 198.16921	 428.11905
 198.01537	 428.16491
 197.86151	 428.21073
 197.70763	 428.25651
 197.55373	 428.30225
 197.39982	 428.34795
 197.24588	 428.39360
 197.09193	 428.43922
 196.93796	 428.48480
 196.78397	 428.53034
 196.62996	 428.57584
 196.47593	 428.62129
 196.32188	 428.66671
 196.16782	 428.71209
 196.01374	 428.75742
 195.85964	 428.80272
 195.70552	 428.84798
 195.55138	 428.89319
 195.39722	 428.93837
 195.24305	 428.98351
 195.08885	 429.02860
 194.93464	 429.07366
 194.78041	 429.11867
 194.62616	 429.16365
 194.47190	 429.20858
 194.31761	 429.25348
 194.16331	 429.29833
 194.00899	 429.34315
 193.85464	 429.38792
 193.70029	 429.43265
 193.54591	 429.47735
 193.39151	 429.52200
 193.23710	 429.56661
 193.08267	 429.61118
 192.92822	 429.65572
 192.77375	 429.70021
 192.61926	 429.74466
 192.46476	 429.78907
 192.31023	 429.83344
 192.15569	 429.87777
 192.00113	 429.92206
 191.84655	 429.96631
 191.69196	 430.01052
 191.53734	 430.05469
 191.38271	 430.09881
 191.22806	 430.14290
 191.07339	 430.18695
 190.91870	 430.23096
 190.76400	 430.27492
 190.60928	 430.31885
 190.45453	 430.36273
 190.29977	 430.40658
 190.14500	 430.45038
 189.99020	 430.49415
 189.83539	 430.53787
 189.68055	 430.58155
 189.52570	 430.62520
 189.37084	 430.66880
 189.21595	 430.71236
 189.06104	 430.75588
 188.90612	 430.79936
 188.75118	 430.84280
 188.59622	 430.88620
 188.44125	 430.92956
 188.28625	 430.97288
 188.13124	 431.01616
 187.97621	 431.05939
 187.82116	 431.10259
 187.66609	 431.14575
 187.51101	 431.18886
 187.35591	 431.23194
 187.20079	 431.27497
 187.04565	 431.31796
 186.89049	 431.36092
 186.73532	 431.40383
 186.58013	 431.44670
 186.42492	 431.48953
 186.26969	 431.53232
 186.11444	 431.57507
 185.95918	 431.61778
 185.80390	 431.66045
 185.64860	 431.70308
 185.49329	 431.74567
 185.33795	 431.78821
 185.18260	 431.83072
 185.02723	 431.87319
 184.87184	 431.91561
 184.71644	 431.95800
 184.56101	 432.00034
 184.40557	 432.04264
 184.25011	 432.08490
 184.09464	 432.12713
 183.93914	 432.16931
 183.78363	 432.21145
 183.62810	 432.25354
 183.47256	 432.29560
 183.31699	 432.33762
 183.16141	 432.37960
 183.00581	 432.42153
 182.85019	 432.46343
 182.69456	 432.50528
 182.53891	 432.54710
 182.38324	 432.58887
 182.22755	 432.63060
 182.07184	 432.67229
 181.91612	 432.71395
 181.76038	 432.75555
 181.60462	 432.79712
 181.44885	 432.83865
 181.29306	 432.88014
 181.13725	 432.92159
 180.98142	 432.96299
 180.82557	 433.00436
 180.66971	 433.04568
 180.51383	 433.08696
 180.35793	 433.12821
 180.20202	 433.16941
 180.04609	 433.21057
 179.89014	 433.25169
 179.73417	 433.29277
 179.57819	 433.33381
 179.42219	 433.37480
 179.26617	 433.41576
 179.11013	 433.45668
 178.95408	 433.49755
 178.79801	 433.53839
 178.64192	 433.57918
 178.48581	 433.61993
 178.32969	 433.66064
 178.17355	 433.70131
 178.01740	 433.74194
 177.86122	 433.78253
 177.70503	 433.82308
 177.54882	 433.86358
 177.39260	 433.90405
 177.23635	 433.94447
 177.08009	 433.98486
 176.92382	 434.02520
 176.76752	 434.06550
 176.61121	 434.10576
 176.45488	 434.14598
 176.29854	 434.18616
 176.14218	 434.22630
 175.98580	 434.26640
 175.82940	 434.30645
 175.67299	 434.34647
 175.51656	 434.38644
 175.36011	 434.42637
 175.20365	 434.46626
 175.04716	 434.50612
 174.89067	 434.54592
 174.73415	 434.58569
 174.57762	 434.62542
 174.42107	 434.66511
 174.26450	 434.70475
 174.10792	 434.74436
 173.95132	 434.78392
 173.79471	 434.82344
 173.63807	 434.86292
 173.48142	 434.90236
 173.32476	 434.94176
 173.16807	 434.98112
 173.01137	 435.02044
 172.85465	 435.05971
 172.69792	 435.09895
 172.54117	 435.13814
 172.38440	 435.17729
 172.22762	 435.21641
 172.07082	 435.25548
 171.91400	 435.29451
 171.75717	 435.33349
 171.60031	 435.37244
 171.44345	 435.41135
 171.28656	 435.45021
 171.12966	 435.48903
 170.97274	 435.52782
 170.81581	 435.56656
 170.65886	 435.60526
 170.50189	 435.64392
 170.34491	 435.68253
 170.18791	 435.72111
 170.03089	 435.75965
 169.87386	 435.79814
 169.71681	 435.83659
 169.55974	 435.87500
 169.40266	 435.91338
 169.24556	 435.95170
 169.08845	 435.98999
 168.93131	 436.02824
 168.77417	 436.06645
 168.61700	 436.10461
 168.45982	 436.14273
 168.30262	 436.18081
 168.14541	 436.21886
 167.98818	 436.25685
 167.83093	 436.29481
 167.67367	 436.33273
 167.51639	 436.37060
 167.35910	 436.40844
 167.20179	 436.44623
 167.04446	 436.48398
 166.88712	 436.52169
 166.72976	 436.55936
 166.57238	 436.59699
 166.41499	 436.63458
 166.25758	 436.67212
 166.10015	 436.70963
 165.94271	 436.74709
 165.78526	 436.78451
 165.62778	 436.82189
 165.47030	 436.85923
 165.31279	 436.89652
 165.15527	 436.93378
 164.99773	 436.97100
 164.84018	 437.00817
 164.68261	 437.04530
 164.52502	 437.08239
 164.36742	 437.11944
 164.20981	 437.15645
 164.05217	 437.19341
 163.89452	 437.23034
 163.73686	 437.26722
 163.57918	 437.30406
 163.42148	 437.34086
 163.26377	 437.37762
 163.10604	 437.41434
 162.94830	 437.45102
 162.79054	 437.48765
 162.63276	 437.52424
 162.47497	 437.56080
 162.31716	 437.59731
 162.15934	 437.63377
 162.00150	 437.67020
 161.84364	 437.70659
 161.68577	 437.74293
 161.52789	 437.77924
 161.36999	 437.81550
 161.21207	 437.85172
 161.05414	 437.88790
 160.89619	 437.92403
 160.73822	 437.96013
 160.58024	 437.99618
 160.42225	 438.03220
 160.26424	 438.06817
 160.10621	 438.10410
 159.94817	 438.13998
 159.79011	 438.17583
 159.63204	 438.21163
 159.47395	 438.24740
 159.31585	 438.28312
 159.15773	 438.31880
 158.99959	 438.35444
 158.84144	 438.39003
 158.68328	 438.42559
 158.52509	 438.46110
 158.36690	 438.49657
 158.20869	 438.53201
 158.05046	 438.56739
 157.89222	 438.60274
 157.73396	 438.63805
 157.57568	 438.67331
 157.41740	 438.70853
 157.25909	 438.74371
 157.10077	 438.77885
 156.94244	 438.81395
 156.78409	 438.84900
 156.62573	 438.88402
 156.46735	 438.91899
 156.30895	 438.95392
 156.15054	 438.98881
 155.99212	 439.02366
 155.83367	 439.05846
 155.67522	 439.09323
 155.51675	 439.12795
 155.35826	 439.16263
 155.19976	 439.19727
 155.04125	 439.23186
 154.88272	 439.26642
 154.72417	 439.30093
 154.56561	 439.33540
 154.40703	 439.36983
 154.24844	 439.40422
 154.08984	 439.43857
 153.93122	 439.47287
 153.77258	 439.50713
 153.61393	 439.54135
 153.45526	 439.57553
 153.29658	 439.60967
 153.13789	 439.64377
 152.97918	 439.67782
 152.82045	 439.71183
 152.66172	 439.74580
 152.50296	 439.77973
 152.34419	 439.81362
 152.18541	 439.84746
 152.02661	 439.88126
 151.86780	 439.91502
 151.70897	 439.94874
 151.55013	 439.98242
 151.39127	 440.01605
 151.23240	 440.04965
 151.07351	 440.08320
 150.91461	 440.11670
 150.75569	 440.15017
 150.59676	 440.18360
 150.43782	 440.21698
 150.27886	 440.25032
 150.11989	 440.28362
 149.96090	 440.31688
 149.80190	 440.35009
 149.64288	 440.38327
 149.48385	 440.41640
 149.32480	 440.44949
 149.16574	 440.48253
 149.00666	 440.51554
 148.84757	 440.54850
 148.68847	 440.58142
 148.52935	 440.61430
 148.37022	 440.64714
 148.21107	 440.67994
 148.05191	 440.71269
 147.89273	 440.74540
 147.73354	 440.77807
 147.57434	 440.81070
 147.41512	 440.84328
 147.25589	 440.87582
 147.09664	 440.90833
 146.93738	 440.94078
 146.77811	 440.97320
 146.61882	 441.00558
 146.45951	 441.03791
 146.30019	 441.07020
 146.14086	 441.10245
 145.98152	 441.13465
 145.82216	 441.16682
 145.66278	 441.19894
 145.50339	 441.23102
 145.34399	 441.26305
 145.18458	 441.29505
 145.02515	 441.32700
 144.86570	 441.35891
 144.70624	 441.39078
 144.54677	 441.42261
 144.38728	 441.45439
 144.22778	 441.48613
 144.06827	 441.51783
 143.90874	 441.54949
 143.74920	 441.58111
 143.58965	 441.61268
 143.43008	 441.64421
 143.27049	 441.67570
 143.11090	 441.70714
 142.95129	 441.73855
 142.79166	 441.76991
 142.63202	 441.80123
 142.47237	 441.83250
 142.31270	 441.86374
 142.15303	 441.89493
 141.99333	 441.92608
 141.83362	 441.95719
 141.67390	 441.98825
 141.51417	 442.01927
 141.35442	 442.05025
 141.19466	 442.08119
 141.03489	 442.11209
 140.87510	 442.14294
 140.71530	 442.17375
 140.55548	 442.20452
 140.39565	 442.23524
 140.23581	 442.26593
 140.07595	 442.29657
 139.91608	 442.32717
 139.75620	 442.35772
 139.59630	 442.38824
 139.43639	 442.41871
 139.27647	 442.44914
 139.11653	 442.47952
 138.95658	 442.50987
 138.79662	 442.54017
 138.63664	 442.57043
 138.47665	 442.60064
 138.31665	 442.63081
 138.15663	 442.66095
 137.99660	 442.69103
 137.83656	 442.72108
 137.67650	 442.75108
 137.51643	 442.78104
 137.35635	 442.81096
 137.19625	 442.84084
 137.03614	 442.87067
 136.87602	 442.90046
 136.71589	 442.93021
 136.55574	 442.95991
 136.39558	 442.98958
 136.23540	 443.01920
 136.07521	 443.04877
 135.91501	 443.07831
 135.75480	 443.10780
 135.59457	 443.13725
 135.43433	 443.16666
 135.27408	 443.19602
 135.11381	 443.22534
 134.95353	 443.25462
 134.79324	 443.28385
 134.63294	 443.31305
 134.47262	 443.34220
 134.31229	 443.37130
 134.15195	 443.40037
 133.99159	 443.42939
 133.83122	 443.45837
 133.67084	 443.48731
 133.51044	 443.51620
 133.35004	 443.54505
 133.18962	 443.57386
 133.02918	 443.60262
 132.86874	 443.63134
 132.70828	 443.66002
 132.54781	 443.68866
 132.38732	 443.71725
 132.22683	 443.74580
 132.06632	 443.77431
 131.90580	 443.80278
 131.74526	 443.83120
 131.58471	 443.85958
 131.42415	 443.88791
 131.26358	 443.91621
 131.10300	 443.94446
 130.94240	 443.97267
 130.78179	 444.00083
 130.62117	 444.02895
 130.46053	 444.05703
 130.29988	 444.08507
 130.13922	 444.11306
 129.97855	 444.14101
 129.81787	 444.16892
 129.65717	 444.19678
 129.49646	 444.22460
 129.33574	 444.25238
 129.17501	 444.28011
 129.01426	 444.30780
 128.85350	 444.33545
 128.69273	 444.36306
 128.53195	 444.39062
 128.37115	 444.41814
 128.21034	 444.44562
 128.04952	 444.47305
 127.88869	 444.50044
 127.72785	 444.52778
 127.56699	 444.55509
 127.40612	 444.58235
 127.24524	 444.60957
 127.08435	 444.63674
 126.92344	 444.66387
 126.76252	 444.69096
 126.60159	 444.71800
 126.44065	 444.74500
 126.27970	 444.77196
 126.11873	 444.79888
 125.95775	 444.82575
 125.79676	 444.85258
 125.63576	 444.87936
 125.47475	 444.90610
 125.31372	 444.93280
 125.15269	 444.95946
 124.99164	 444.98607
 124.83058	 445.01264
 124.66950	 445.03916
 124.50842	 445.06565
 124.34732	 445.09209
 124.18621	 445.11848
 124.02509	 445.14483
 123.86396	 445.17114
 123.70281	 445.19741
 123.54166	 445.22363
 123.38049	 445.24981
 123.21931	 445.27594
 123.05812	 445.30203
 122.89691	 445.32808
 122.73570	 445.35409
 122.57447	 445.38005
 122.41323	 445.40597
 122.25199	 445.43184
 122.09072	 445.45767
 121.92945	 445.48346
 121.76817	 445.50921
 121.60687	 445.53491
 121.44556	 445.56056
 121.28424	 445.58618
 121.12291	 445.61175
 120.96157	 445.63728
 120.80022	 445.66276
 120.63885	 445.68820
 120.47748	 445.71359
 120.31609	 445.73895
 120.15469	 445.76426
 119.99328	 445.78952
 119.83185	 445.81474
 119.67042	 445.83992
 119.50898	 445.86506
 119.34752	 445.89015
 119.18605	 445.91519
 119.02457	 445.94020
 118.86308	 445.96516
 118.70158	 445.99007
 118.54007	 446.01495
 118.37854	 446.03978
 118.21701	 446.06456
 118.05546	 446.08930
 117.89390	 446.11400
 117.73233	 446.13865
 117.57075	 446.16326
 117.40916	 446.18783
 117.24756	 446.21235
 117.08595	 446.23683
 116.92432	 446.26127
 116.76269	 446.28566
 116.60104	 446.31000
 116.43938	 446.33431
 116.27771	 446.35857
 116.11603	 446.38278
 115.95434	 446.40696
 115.79264	 446.43109
 115.63093	 446.45517
 115.46920	 446.47921
 115.30747	 446.50321
 115.14572	 446.52716
 114.98396	 446.55107
 114.82220	 446.57493
 114.66042	 446.59875
 114.49863	 446.62253
 114.33683	 446.64627
 114.17502	 446.66995
 114.01319	 446.69360
 113.85136	 446.71720
 113.68952	 446.74076
 113.52766	 446.76427
 113.36580	 446.78774
 113.20392	 446.81117
 113.04204	 446.83455
 112.88014	 446.85789
 112.71823	 446.88118
 112.55631	 446.90443
 112.39438	 446.92763
 112.23245	 446.95080
 112.07050	 446.97391
 111.90853	 446.99699
 111.74656	 447.02001
 111.58458	 447.04300
 111.42259	 447.06594
 111.26058	 447.08883
 111.09857	 447.11169
 110.93655	 447.13450
 110.77451	 447.15726
 110.61247	 447.17998
 110.45041	 447.20265
 110.28835	 447.22529
 110.12627	 447.24787
 109.96418	 447.27042
 109.80208	 447.29291
 109.63998	 447.31537
 109.47786	 447.33778
 109.31573	 447.36014
 109.15359	 447.38247
 108.99144	 447.40474
 108.82928	 447.42698
 108.66711	 447.44916
 108.50493	 447.47131
 108.34274	 447.49341
 108.18054	 447.51546
 108.01833	 447.53748
 107.85611	 447.55944
 107.69388	 447.58137
 107.53164	 447.60324
 107.36939	 447.62508
 107.20713	 447.64687
 107.04486	 447.66861
 106.88257	 447.69031
 106.72028	 447.71197
 106.55798	 447.73358
 106.39567	 447.75515
 106.23335	 447.77667
 106.07101	 447.79815
 105.90867	 447.81958
 105.74632	 447.84097
 105.58396	 447.86232
 105.42159	 447.88362
 105.25920	 447.90487
 105.09681	 447.92608
 104.93441	 447.94725
 104.77200	 447.96837
 104.60958	 447.98945
 104.44715	 448.01048
 104.28471	 448.03147
 104.12225	 448.05242
 103.95979	 448.07332
 103.79732	 448.09417
 103.63484	 448.11498
 103.47235	 448.13575
 103.30985	 448.15647
 103.14734	 448.17714
 102.98482	 448.19778
 102.82229	 448.21836
 102.65976	 448.23890
 102.49721	 448.25940
 102.33465	 448.27985
 102.17208	 448.30026
 102.00950	 448.32063
 101.84692	 448.34094
 101.68432	 448.36122
 101.52171	 448.38145
 101.35910	 448.40163
 101.19647	 448.42177
 101.03384	 448.44186
 100.87119	 448.46191
 100.70854	 448.48192
 100.54587	 448.50188
 100.38320	 448.52179
 100.22052	 448.54166
 100.05783	 448.56149
 99.89513	 448.58127
 99.73242	 448.60101
 99.56970	 448.62070
 99.40697	 448.64034
 99.24423	 448.65994
 99.08148	 448.67950
 98.91872	 448.69901
 98.75595	 448.71848
 98.59318	 448.73790
 98.43039	 448.75728
 98.26760	 448.77661
 98.10479	 448.79589
 97.94198	 448.81514
 97.77916	 448.83433
 97.61633	 448.85348
 97.45348	 448.87259
 97.29063	 448.89165
 97.12778	 448.91067
 96.96491	 448.92964
 96.80203	 448.94857
 96.63914	 448.96745
 96.47625	 448.98628
 96.31334	 449.00508
 96.15043	 449.02382
 95.98751	 449.04252
 95.82457	 449.06118
 95.66163	 449.07979
 95.49868	 449.09835
 95.33572	 449.11687
 95.17276	 449.13535
 95.00978	 449.15378
 94.84679	 449.17216
 94.68380	 449.19050
 94.52079	 449.20880
 94.35778	 449.22705
 94.19476	 449.24525
 94.03173	 449.26341
 93.86869	 449.28152
 93.70564	 449.29959
 93.54258	 449.31761
 93.37952	 449.33559
 93.21644	 449.35352
 93.05336	 449.37141
 92.89027	 449.38925
 92.72717	 449.40705
 92.56406	 449.42480
 92.40094	 449.44250
 92.23781	 449.46016
 92.07468	 449.47778
 91.91153	 449.49535
 91.74838	 449.51287
 91.58522	 449.53035
 91.42205	 449.54778
 91.25887	 449.56517
 91.09568	 449.58251
 90.93248	 449.59981
 90.76928	 449.61706
 90.60607	 449.63427
 90.44285	 449.65143
 90.27961	 449.66855
 90.11638	 449.68562
 89.95313	 449.70264
 89.78987	 449.71962
 89.62661	 449.73655
 89.46334	 449.75344
 89.30005	 449.77028
 89.13676	 449.78708
 88.97347	 449.80383
 88.81016	 449.82054
 88.64685	 449.83720
 88.48352	 449.85381
 88.32019	 449.87038
 88.15685	 449.88690
 87.99350	 449.90338
 87.83015	 449.91981
 87.66678	 449.93620
 87.50341	 449.95254
 87.34003	 449.96883
 87.17664	 449.98508
 87.01324	 450.00129
 86.84984	 450.01745
 86.68642	 450.03356
 86.52300	 450.04962
 86.35957	 450.06564
 86.19613	 450.08162
 86.03269	 450.09755
 85.86923	 450.11343
 85.70577	 450.12927
 85.54230	 450.14506
 85.37882	 450.16081
 85.21533	 450.17651
 85.05184	 450.19216
 84.88833	 450.20777
 84.72482	 450.22334
 84.56130	 450.23885
 84.39778	 450.25432
 84.23424	 450.26975
 84.07070	 450.28513
 83.90715	 450.30046
 83.74359	 450.31575
 83.58002	 450.33099
 83.41645	 450.34619
 83.25286	 450.36134
 83.08927	 450.37644
 82.92568	 450.39150
 82.76207	 450.40652
 82.59846	 450.42148
 82.43483	 450.43640
 82.27120	 450.45128
 82.10757	 450.46611
 81.94392	 450.48089
 81.78027	 450.49563
 81.61661	 450.51032
 81.45294	 450.52496
 81.28927	 450.53956
 81.12558	 450.55411
 80.96189	 450.56862
 80.79819	 450.58308
 80.63449	 450.59750
 80.47077	 450.61187
 80.30705	 450.62619
 80.14332	 450.64046
 79.97958	 450.65469
 79.81584	 450.66888
 79.65209	 450.68302
 79.48833	 450.69711
 79.32456	 450.71116
 79.16079	 450.72515
 78.99700	 450.73911
 78.83322	 450.75302
 78.66942	 450.76688
 78.50561	 450.78069
 78.34180	 450.79446
 78.17798	 450.80818
 78.01416	 450.82186
 77.85032	 450.83549
 77.68648	 450.84907
 77.52263	 450.86261
 77.35878	 450.87610
 77.19491	 450.88955
 77.03104	 450.90295
 76.86716	 450.91630
 76.70328	 450.92961
 76.53939	 450.94287
 76.37549	 450.95608
 76.21158	 450.96925
 76.04767	 450.98237
 75.88374	 450.99544
 75.71981	 451.00847
 75.55588	 451.02145
 75.39194	 451.03439
 75.22799	 451.04728
 75.06403	 451.06012
 74.90006	 451.07292
 74.73609	 451.08567
 74.57211	 451.09837
 74.40813	 451.11103
 74.24414	 451.12364
 74.08014	 451.13621
 73.91613	 451.14873
 73.75211	 451.16120
 73.58809	 451.17362
 73.42407	 451.18600
 73.26003	 451.19833
 73.09599	 451.21062
 72.93194	 451.22286
 72.76788	 451.23505
 72.60382	 451.24720
 72.43975	 451.25930
 72.27568	 451.27135
 72.11159	 451.28336
 71.94750	 451.29532
 71.78340	 451.30724
 71.61930	 451.31910
 71.45519	 451.33092
 71.29107	 451.34270
 71.12695	 451.35443
 70.96282	 451.36611
 70.79868	 451.37774
 70.63453	 451.38933
 70.47038	 451.40087
 70.30623	 451.41236
 70.14206	 451.42381
 69.97789	 451.43521
 69.81371	 451.44657
 69.64953	 451.45788
 69.48534	 451.46914
 69.32114	 451.48035
 69.15693	 451.49152
 68.99272	 451.50264
 68.82850	 451.51371
 68.66428	 451.52474
 68.50005	 451.53572
 68.33581	 451.54666
 68.17157	 451.55754
 68.00732	 451.56839
 67.84306	 451.57918
 67.67880	 451.58993
 67.51453	 451.60063
 67.35025	 451.61128
 67.18597	 451.62189
 67.02168	 451.63245
 66.85738	 451.64296
 66.69308	 451.65343
 66.52877	 451.66385
 66.36446	 451.67422
 66.20014	 451.68455
 66.03581	 451.69483
 65.87147	 451.70506
 65.70713	 451.71524
 65.54279	 451.72538
 65.37843	 451.73547
 65.21407	 451.74552
 65.04971	 451.75552
 64.88534	 451.76547
 64.72096	 451.77537
 64.55658	 451.78523
 64.39219	 451.79504
 64.22779	 451.80480
 64.06339	 451.81452
 63.89898	 451.82419
 63.73456	 451.83381
 63.57014	 451.84339
 63.40571	 451.85292
 63.24128	 451.86240
 63.07684	 451.87184
 62.91240	 451.88122
 62.74795	 451.89056
 62.58349	 451.89986
 62.41902	 451.90910
 62.25455	 451.91830
 62.09008	 451.92746
 61.92560	 451.93656
 61.76111	 451.94562
 61.59662	 451.95463
 61.43212	 451.96360
 61.26761	 451.97252
 61.10310	 451.98139
 60.93858	 451.99021
 60.77406	 451.99898
 60.60953	 452.00771
 60.44500	 452.01640
 60.28046	 452.02503
 60.11591	 452.03362
 59.95136	 452.04216
 59.78680	 452.05065
 59.62224	 452.05910
 59.45767	 452.06750
 59.29309	 452.07585
 59.12851	 452.08416
 58.96392	 452.09241
 58.79933	 452.10062
 58.63473	 452.10879
 58.47013	 452.11690
 58.30552	 452.12497
 58.14090	 452.13299
 57.97628	 452.14097
 57.81166	 452.14890
 57.64702	 452.15678
 57.48239	 452.16461
 57.31774	 452.17240
 57.15309	 452.18013
 56.98844	 452.18783
 56.82378	 452.19547
 56.65911	 452.20307
 56.49444	 452.21062
 56.32976	 452.21812
 56.16508	 452.22557
 56.00040	 452.23298
 55.83570	 452.24034
 55.67100	 452.24766
 55.50630	 452.25492
 55.34159	 452.26214
 55.17687	 452.26931
 55.01215	 452.27644
 54.84743	 452.28351
 54.68270	 452.29054
 54.51796	 452.29752
 54.35322	 452.30446
 54.18847	 452.31134
 54.02372	 452.31818
 53.85896	 452.32498
 53.69420	 452.33172
 53.52943	 452.33842
 53.36466	 452.34507
 53.19988	 452.35167
 53.03510	 452.35823
 52.87031	 452.36474
 52.70551	 452.37120
 52.54072	 452.37761
 52.37591	 452.38398
 52.21110	 452.39029
 52.04629	 452.39657
 51.88147	 452.40279
 51.71664	 452.40896
 51.55181	 452.41509
 51.38698	 452.42117
 51.22214	 452.42721
 51.05729	 452.43319
 50.89244	 452.43913
 50.72758	 452.44502
 50.56272	 452.45087
 50.39786	 452.45666
 50.23299	 452.46241
 50.06811	 452.46811
 49.90323	 452.47377
 49.73835	 452.47938
 49.57346	 452.48493
 49.40856	 452.49044
 49.24366	 452.49591
 49.07876	 452.50132
 48.91385	 452.50669
 48.74893	 452.51201
 48.58401	 452.51729
 48.41909	 452.52251
 48.25416	 452.52769
 48.08922	 452.53282
 47.92428	 452.53791
 47.75934	 452.54294
 47.59439	 452.54793
 47.42944	 452.55287
 47.26448	 452.55777
 47.09952	 452.56261
 46.93455	 452.56741
 46.76958	 452.57216
 46.60460	 452.57686
 46.43962	 452.58152
 46.27464	 452.58612
 46.10965	 452.59069
 45.94465	 452.59520
 45.77965	 452.59966
 45.61465	 452.60408
 45.44964	 452.60845
 45.28462	 452.61277
 45.11961	 452.61704
 44.95458	 452.62127
 44.78956	 452.62545
 44.62453	 452.62958
 44.45949	 452.63366
 44.29445	 452.63770
 44.12940	 452.64169
 43.96435	 452.64563
 43.79930	 452.64952
 43.63424	 452.65336
 43.46918	 452.65716
 43.30411	 452.66091
 43.13904	 452.66461
 42.97396	 452.66827
 42.80888	 452.67187
 42.64380	 452.67543
 42.47871	 452.67894
 42.31362	 452.68240
 42.14852	 452.68582
 41.98342	 452.68919
 41.81831	 452.69251
 41.65320	 452.69578
 41.48809	 452.69900
 41.32297	 452.70218
 41.15784	 452.70531
 40.99272	 452.70839
 40.82759	 452.71142
 40.66245	 452.71441
 40.49731	 452.71735
 40.33217	 452.72024
 40.16702	 452.72308
 40.00187	 452.72588
 39.83671	 452.72862
 39.67155	 452.73132
 39.50639	 452.73397
 39.34122	 452.73658
 39.17604	 452.73913
 39.01087	 452.74164
 38.84569	 452.74410
 38.68050	 452.74651
 38.51531	 452.74888
 38.35012	 452.75120
 38.18492	 452.75347
 38.01972	 452.75569
 37.85452	 452.75786
 37.68931	 452.75999
 37.52410	 452.76206
 37.35888	 452.76409
 37.19366	 452.76607
 37.02844	 452.76801
 36.86321	 452.76990
 36.69798	 452.77173
 36.53275	 452.77352
 36.36751	 452.77527
 36.20227	 452.77696
 36.03702	 452.77861
 35.87177	 452.78021
 35.70651	 452.78176
 35.54126	 452.78326
 35.37600	 452.78472
 35.21073	 452.78613
 35.04546	 452.78749
 34.88019	 452.78880
 34.71491	 452.79006
 34.54963	 452.79128
 34.38435	 452.79245
 34.21906	 452.79357
 34.05377	 452.79464
 33.88848	 452.79567
 33.72318	 452.79664
 33.55788	 452.79757
 33.39257	 452.79845
 33.22726	 452.79929
 33.06195	 452.80007
 32.89664	 452.80081
 32.73132	 452.80150
 32.56599	 452.80214
 32.40067	 452.80273
 32.23534	 452.80328
 32.07001	 452.80378
 31.90467	 452.80423
 31.73933	 452.80463
 31.57399	 452.80499
 31.40864	 452.80529
 31.24329	 452.80555
 31.07794	 452.80576
 30.91258	 452.80592
 30.74722	 452.80604
 30.58186	 452.80611
 30.41649	 452.80612
 30.25112	 452.80610
 30.08575	 452.80602
 29.92037	 452.80589
 29.75499	 452.80572
 29.58961	 452.80550
 29.42423	 452.80523
 29.25884	 452.80492
 29.09345	 452.80455
 28.92805	 452.80414
 28.76265	 452.80368
 28.59725	 452.80317
 28.43185	 452.80262
 28.26644	 452.80201
 28.10103	 452.80136
 27.93561	 452.80066
 27.77020	 452.79991
 27.60478	 452.79911
 27.43936	 452.79827
 27.27393	 452.79738
 27.10850	 452.79644
 26.94307	 452.79545
 26.77763	 452.79442
 26.61220	 452.79333
 26.44676	 452.79220
 26.28131	 452.79102
 26.11587	 452.78979
 25.95042	 452.78852
 25.78496	 452.78719
 25.61951	 452.78582
 25.45405	 452.78440
 25.28859	 452.78294
 25.12313	 452.78142
 24.95766	 452.77986
 24.79219	 452.77825
 24.62672	 452.77659
 24.46124	 452.77488
 24.29577	 452.77313
 24.13029	 452.77132
 23.96480	 452.76947
 23.79932	 452.76757
 23.63383	 452.76563
 23.46834	 452.76363
 23.30284	 452.76159
 23.13735	 452.75950
 22.97185	 452.75736
 22.80635	 452.75518
 22.64084	 452.75294
 22.47534	 452.75066
 22.30983	 452.74833
 22.14432	 452.74595
 21.97880	 452.74353
 21.81328	 452.74105
 21.64776	 452.73853
 21.48224	 452.73596
 21.31672	 452.73334
 21.15119	 452.73068
 20.98566	 452.72796
 20.82013	 452.72520
 20.65460	 452.72239
 20.48906	 452.71953
 20.32352	 452.71663
 20.15798	 452.71367
 19.99244	 452.71067
 19.82689	 452.70762
 19.66134	 452.70453
 19.49579	 452.70138
 19.33024	 452.69819
 19.16469	 452.69495
 18.99913	 452.69166
 18.83357	 452.68832
 18.66801	 452.68493
 18.50244	 452.68150
 18.33688	 452.67802
 18.17131	 452.67449
 18.00574	 452.67091
 17.84017	 452.66729
 17.67459	 452.66362
 17.50902	 452.65990
 17.34344	 452.65613
 17.17785	 452.65231
 17.01227	 452.64845
 16.84669	 452.64453
 16.68110	 452.64057
 16.51551	 452.63657
 16.34992	 452.63251
 16.18433	 452.62841
 16.01873	 452.62425
 15.85313	 452.62005
 15.68753	 452.61581
 15.52193	 452.61151
 15.35633	 452.60717
 15.19072	 452.60278
 15.02512	 452.59834
 14.85951	 452.59385
 14.69390	 452.58931
 14.52829	 452.58473
 14.36267	 452.58010
 14.19706	 452.57542
 14.03144	 452.57069
 13.86582	 452.56592
 13.70020	 452.56110
 13.53458	 452.55623
 13.36895	 452.55131
 13.20332	 452.54634
 13.03770	 452.54133
 12.87207	 452.53627
 12.70644	 452.53116
 12.54080	 452.52600
 12.37517	 452.52079
 12.20953	 452.51554
 12.04389	 452.51024
 11.87825	 452.50489
 11.71261	 452.49949
 11.54697	 452.49405
 11.38133	 452.48855
 11.21568	 452.48301
 11.05003	 452.47742
 10.88438	 452.47179
 10.71874	 452.46610
 10.55308	 452.46037
 10.38743	 452.45459
 10.22178	 452.44876
 10.05612	 452.44289
  9.89046	 452.43696
  9.72481	 452.43099
  9.55914	 452.42497
  9.39348	 452.41890
  9.22782	 452.41279
  9.06216	 452.40662
  8.89649	 452.40041
  8.73083	 452.39415
  8.56516	 452.38785
  8.39949	 452.38149
  8.23382	 452.37509
  8.06815	 452.36864
  7.90247	 452.36214
  7.73680	 452.35560
  7.57113	 452.34901
  7.40545	 452.34236
  7.23977	 452.33568
  7.07409	 452.32894
  6.90842	 452.32215
  6.74273	 452.31532
  6.57705	 452.30844
  6.41137	 452.30151
  6.24569	 452.29454
  6.08000	 452.28751
  5.91432	 452.28044
  5.74863	 452.27332
  5.58294	 452.26616
  5.41726	 452.25894
  5.25157	 452.25168
  5.08588	 452.24437
  4.92018	 452.23701
  4.75449	 452.22961
  4.58880	 452.22215
  4.42311	 452.21465
  4.25741	 452.20710
  4.09172	 452.19951
  3.92602	 452.19186
  3.76032	 452.18417
  3.59463	 452.17643
  3.42893	 452.16864
  3.26323	 452.16080
  3.09753	 452.15292
  2.93183	 452.14499
  2.76613	 452.13701
  2.60043	 452.12898
  2.43473	 452.12091
  2.26902	 452.11279
  2.10332	 452.10462
  1.93762	 452.09640
  1.77191	 452.08814
  1.60621	 452.07982
  1.44050	 452.07146
  1.27479	 452.06305
  1.10909	 452.05460
  0.94338	 452.04609
  0.77767	 452.03754
  0.61197	 452.02894
  0.44626	 452.02030
  0.28055	 452.01160
  0.11484	 452.00286
 -0.05087	 451.99407
 -0.21658	 451.98523
 -0.38229	 451.97635
 -0.54800	 451.96741
 -0.71371	 451.95843
 -0.87942	 451.94940
 -1.04513	 451.94033
 -1.21085	 451.93121
 -1.37656	 451.92203
 -1.54227	 451.91282
 -1.70798	 451.90355
 -1.87369	 451.89423
 -2.03941	 451.88487
 -2.20512	 451.87546
 -2.37083	 451.86601
 -2.53654	 451.85650
 -2.70226	 451.84695
 -2.86797	 451.83735
 -3.03368	 451.82770
 -3.19940	 451.81801
 -3.36511	 451.80827
 -3.53082	 451.79848
 -3.69653	 451.78864
 -3.86225	 451.77875
 -4.02796	 451.76882
 -4.19367	 451.75884
 -4.35938	 451.74881
 -4.52510	 451.73873
 -4.69081	 451.72861
 -4.85652	 451.71844
 -5.02223	 451.70822
 -5.18794	 451.69795
 -5.35366	 451.68764
 -5.51937	 451.67728
 -5.68508	 451.66687
 -5.85079	 451.65641
 -6.01650	 451.64591
 -6.18221	 451.63536
 -6.34792	 451.62476
 -6.51363	 451.61411
 -6.67934	 451.60342
 -6.84504	 451.59267
 -7.01075	 451.58188
 -7.17646	 451.57105
 -7.34217	 451.56016
 -7.50787	 451.54923
 -7.67358	 451.53825
 -7.83929	 451.52722
 -8.00499	 451.51615
 -8.17070	 451.50503
 -8.33640	 451.49386
 -8.50210	 451.48264
 -8.66781	 451.47137
 -8.83351	 451.46006
 -8.99921	 451.44870
 -9.16491	 451.43729
 -9.33061	 451.42584
 -9.49631	 451.41434
 -9.66201	 451.40279
 -9.82771	 451.39119
 -9.99341	 451.37955
 -10.15911	 451.36785
 -10.32480	 451.35611
 -10.49050	 451.34433
 -10.65619	 451.33249
 -10.82188	 451.32061
 -10.98758	 451.30868
 -11.15327	 451.29670
 -11.31896	 451.28468
 -11.48465	 451.27261
 -11.65034	 451.26049
 -11.81603	 451.24832
 -11.98171	 451.23611
 -12.14740	 451.22384
 -12.31308	 451.21153
 -12.47877	 451.19918
 -12.64445	 451.18677
 -12.81013	 451.17432
 -12.97581	 451.16182
 -13.14149	 451.14928
 -13.30717	 451.13668
 -13.47284	 451.12404
 -13.63852	 451.11135
 -13.80420	 451.09862
 -13.96987	 451.08583
 -14.13554	 451.07300
 -14.30121	 451.06012
 -14.46688	 451.04720
 -14.63255	 451.03422
 -14.79822	 451.02120
 -14.96388	 451.00813
 -15.12955	 450.99502
 -15.29521	 450.98185
 -15.46087	 450.96864
 -15.62653	 450.95538
 -15.79219	 450.94208
 -15.95785	 450.92873
 -16.12350	 450.91533
 -16.28916	 450.90188
 -16.45481	 450.88838
 -16.62046	 450.87484
 -16.78611	 450.86125
 -16.95176	 450.84761
 -17.11740	 450.83393
 -17.28305	 450.82020
 -17.44869	 450.80642
 -17.61433	 450.79259
 -17.77997	 450.77872
 -17.94561	 450.76479
 -18.11125	 450.75083
 -18.27688	 450.73681
 -18.44251	 450.72275
 -18.60814	 450.70864
 -18.77377	 450.69448
 -18.93940	 450.68027
 -19.10503	 450.66602
 -19.27065	 450.65172
 -19.43627	 450.63737
 -19.60189	 450.62298
 -19.76751	 450.60853
 -19.93312	 450.59404
 -20.09874	 450.57951
 -20.26435	 450.56492
 -20.42996	 450.55029
 -20.59557	 450.53561
 -20.76117	 450.52088
 -20.92677	 450.50611
 -21.09238	 450.49129
 -21.25798	 450.47642
 -21.42357	 450.46150
 -21.58917	 450.44654
 -21.75476	 450.43153
 -21.92035	 450.41647
 -22.08594	 450.40136
 -22.25152	 450.38621
 -22.41711	 450.37101
 -22.58269	 450.35576
 -22.74827	 450.34047
 -22.91385	 450.32512
 -23.07942	 450.30973
 -23.24499	 450.29430
 -23.41056	 450.27881
 -23.57613	 450.26328
 -23.74169	 450.24770
 -23.90726	 450.23207
 -24.07282	 450.21640
 -24.23837	 450.20068
 -24.40393	 450.18491
 -24.56948	 450.16909
 -24.73503	 450.15323
 -24.90058	 450.13732
 -25.06612	 450.12136
 -25.23166	 450.10536
 -25.39720	 450.08930
 -25.56274	 450.07320
 -25.72827	 450.05706
 -25.89380	 450.04086
 -26.05933	 450.02462
 -26.22486	 450.00833
 -26.39038	 449.99199
 -26.55590	 449.97561
 -26.72142	 449.95918
 -26.88693	 449.94270
 -27.05245	 449.92617
 -27.21795	 449.90960
 -27.38346	 449.89298
 -27.54896	 449.87631
 -27.71446	 449.85959
 -27.87996	 449.84283
 -28.04545	 449.82602
 -28.21094	 449.80916
 -28.37643	 449.79226
 -28.54192	 449.77531
 -28.70740	 449.75831
 -28.87288	 449.74126
 -29.03835	 449.72416
 -29.20383	 449.70702
 -29.36930	 449.68983
 -29.53476	 449.67260
 -29.70022	 449.65531
 -29.86568	 449.63798
 -30.03114	 449.62060
 -30.19659	 449.60317
 -30.36204	 449.58570
 -30.52749	 449.56818
 -30.69293	 449.55061
 -30.85837	 449.53300
 -31.02381	 449.51533
 -31.18924	 449.49762
 -31.35467	 449.47986
 -31.52010	 449.46206
 -31.68552	 449.44420
 -31.85094	 449.42630
 -32.01636	 449.40836
 -32.18177	 449.39036
 -32.34718	 449.37232
 -32.51258	 449.35423
 -32.67798	 449.33609
 -32.84338	 449.31791
 -33.00878	 449.29967
 -33.17417	 449.28139
 -33.33956	 449.26307
 -33.50494	 449.24469
 -33.67032	 449.22627
 -33.83569	 449.20780
 -34.00107	 449.18929
 -34.16644	 449.17072
 -34.33180	 449.15211
 -34.49716	 449.13345
 -34.66252	 449.11474
 -34.82787	 449.09599
 -34.99322	 449.07719
 -35.15857	 449.05834
 -35.32391	 449.03944
 -35.48925	 449.02050
 -35.65458	 449.00151
 -35.81991	 448.98247
 -35.98524	 448.96338
 -36.15056	 448.94425
 -36.31588	 448.92507
 -36.48119	 448.90584
 -36.64650	 448.88657
 -36.81180	 448.86724
 -36.97711	 448.84787
 -37.14240	 448.82845
 -37.30770	 448.80899
 -37.47299	 448.78947
 -37.63827	 448.76991
 -37.80355	 448.75030
 -37.96883	 448.73065
 -38.13410	 448.71095
 -38.29937	 448.69119
 -38.46463	 448.67140
 -38.62989	 448.65155
 -38.79514	 448.63166
 -38.96039	 448.61171
 -39.12564	 448.59173
 -39.29088	 448.57169
 -39.45612	 448.55161
 -39.62135	 448.53147
 -39.78658	 448.51129
 -39.95180	 448.49107
 -40.11702	 448.47079
 -40.28224	 448.45047
 -40.44745	 448.43010
 -40.61265	 448.40969
 -40.77785	 448.38922
 -40.94305	 448.36871
 -41.10824	 448.34815
 -41.27343	 448.32754
 -41.43861	 448.30689
 -41.60379	 448.28619
 -41.76896	 448.26544
 -41.93413	 448.24464
 -42.09929	 448.22379
 -42.26445	 448.20290
 -42.42961	 448.18196
 -42.59476	 448.16097
 -42.75990	 448.13994
 -42.92504	 448.11885
 -43.09018	 448.09772
 -43.25531	 448.07655
 -43.42043	 448.05532
 -43.58555	 448.03405
 -43.75067	 448.01272
 -43.91578	 447.99136
 -44.08088	 447.96994
 -44.24598	 447.94847
 -44.41108	 447.92696
 -44.57617	 447.90540
 -44.74125	 447.88380
 -44.90633	 447.86214
 -45.07141	 447.84044
 -45.23648	 447.81869
 -45.40154	 447.79689
 -45.56660	 447.77504
 -45.73166	 447.75315
 -45.89670	 447.73121
 -46.06175	 447.70922
 -46.22679	 447.68718
 -46.39182	 447.66510
 -46.55685	 447.64296
 -46.72187	 447.62078
 -46.88689	 447.59856
 -47.05190	 447.57628
 -47.21691	 447.55396
 -47.38191	 447.53159
 -47.54691	 447.50917
 -47.71190	 447.48670
 -47.87688	 447.46419
 -48.04186	 447.44162
 -48.20684	 447.41901
 -48.37180	 447.39635
 -48.53677	 447.37365
 -48.70173	 447.35090
 -48.86668	 447.32809
 -49.03163	 447.30524
 -49.19657	 447.28235
 -49.36150	 447.25940
 -49.52643	 447.23641
 -49.69136	 447.21337
 -49.85628	 447.19028
 -50.02119	 447.16715
 -50.18610	 447.14396
 -50.35100	 447.12073
 -50.51590	 447.09745
 -50.68079	 447.07412
 -50.84567	 447.05075
 -51.01055	 447.02732
 -51.17542	 447.00385
 -51.34029	 446.98033
 -51.50515	 446.95677
 -51.67001	 446.93315
 -51.83486	 446.90949
 -51.99970	 446.88578
 -52.16454	 446.86202
 -52.32937	 446.83822
 -52.49420	 446.81436
 -52.65902	 446.79046
 -52.82383	 446.76651
 -52.98864	 446.74251
 -53.15344	 446.71846
 -53.31824	 446.69437
 -53.48303	 446.67023
 -53.64781	 446.64604
 -53.81259	 446.62180
 -53.97736	 446.59752
 -54.14213	 446.57318
 -54.30689	 446.54880
 -54.47164	 446.52437
 -54.63639	 446.49989
 -54.80113	 446.47537
 -54.96587	 446.45079
 -55.13060	 446.42617
 -55.29532	 446.40150
 -55.46004	 446.37679
 -55.62475	 446.35202
 -55.78945	 446.32721
 -55.95415	 446.30235
 -56.11884	 446.27744
 -56.28353	 446.25248
 -56.44820	 446.22747
 -56.61288	 446.20242
 -56.77754	 446.17732
 -56.94220	 446.15217
 -57.10685	 446.12697
 -57.27150	 446.10172
 -57.43614	 446.07643
 -57.60078	 446.05109
 -57.76540	 446.02570
 -57.93003	 446.00026
 -58.09464	 445.97477
 -58.25925	 445.94924
 -58.42385	 445.92366
 -58.58844	 445.89802
 -58.75303	 445.87235
 -58.91761	 445.84662
 -59.08219	 445.82085
 -59.24676	 445.79502
 -59.41132	 445.76915
 -59.57588	 445.74323
 -59.74042	 445.71727
 -59.90497	 445.69125
 -60.06950	 445.66519
 -60.23403	 445.63908
 -60.39855	 445.61292
 -60.56307	 445.58671
 -60.72758	 445.56045
 -60.89208	 445.53415
 -61.05657	 445.50780
 -61.22106	 445.48140
 -61.38554	 445.45495
 -61.55001	 445.42845
 -61.71448	 445.40191
 -61.87894	 445.37532
 -62.04340	 445.34868
 -62.20784	 445.32199
 -62.37228	 445.29525
 -62.53672	 445.26846
 -62.70114	 445.24163
 -62.86556	 445.21475
 -63.02997	 445.18782
 -63.19438	 445.16084
 -63.35878	 445.13382
 -63.52317	 445.10674
 -63.68755	 445.07962
 -63.85193	 445.05245
 -64.01630	 445.02523
 -64.18066	 444.99796
 -64.34502	 444.97065
 -64.50936	 444.94328
 -64.67371	 444.91587
 -64.83804	 444.88841
 -65.00237	 444.86090
 -65.16669	 444.83335
 -65.33100	 444.80574
 -65.49530	 444.77809
 -65.65960	 444.75039
 -65.82389	 444.72264
 -65.98818	 444.69484
 -66.15245	 444.66700
 -66.31672	 444.63911
 -66.48099	 444.61116
 -66.64524	 444.58317
 -66.80949	 444.55513
 -66.97373	 444.52705
 -67.13796	 444.49891
 -67.30219	 444.47073
 -67.46640	 444.44250
 -67.63061	 444.41422
 -67.79482	 444.38589
 -67.95901	 444.35752
 -68.12320	 444.32909
 -68.28738	 444.30062
 -68.45156	 444.27210
 -68.61572	 444.24353
 -68.77988	 444.21492
 -68.94403	 444.18625
 -69.10817	 444.15754
 -69.27231	 444.12878
 -69.43644	 444.09997
 -69.60056	 444.07111
 -69.76467	 444.04220
 -69.92878	 444.01325
 -70.09287	 443.98424
 -70.25696	 443.95519
 -70.42105	 443.92609
 -70.58512	 443.89695
 -70.74919	 443.86775
 -70.91325	 443.83851
 -71.07730	 443.80921
 -71.24134	 443.77987
 -71.40538	 443.75049
 -71.56941	 443.72105
 -71.73343	 443.69156
 -71.89744	 443.66203
 -72.06145	 443.63245
 -72.22544	 443.60282
 -72.38943	 443.57314
 -72.55342	 443.54341
 -72.71739	 443.51364
 -72.88136	 443.48382
 -73.04531	 443.45395
 -73.20926	 443.42403
 -73.37321	 443.39406
 -73.53714	 443.36404
 -73.70107	 443.33398
 -73.86499	 443.30387
 -74.02890	 443.27371
 -74.19280	 443.24350
 -74.35669	 443.21324
 -74.52058	 443.18293
 -74.68446	 443.15258
 -74.84833	 443.12218
 -75.01219	 443.09173
 -75.17605	 443.06123
 -75.33989	 443.03069
 -75.50373	 443.00009
 -75.66756	 442.96945
 -75.83139	 442.93876
 -75.99520	 442.90802
 -76.15901	 442.87723
 -76.32280	 442.84640
 -76.48659	 442.81551
 -76.65037	 442.78458
 -76.81415	 442.75360
 -76.97791	 442.72257
 -77.14167	 442.69149
 -77.30542	 442.66037
 -77.46916	 442.62920
 -77.63289	 442.59798
 -77.79661	 442.56671
 -77.96033	 442.53539
 -78.12404	 442.50402
 -78.28774	 442.47261
 -78.45143	 442.44115
 -78.61511	 442.40964
 -78.77878	 442.37808
 -78.94245	 442.34647
 -79.10611	 442.31482
 -79.26975	 442.28312
 -79.43339	 442.25136
 -79.59703	 442.21956
 -79.76065	 442.18772
 -79.92426	 442.15582
 -80.08787	 442.12388
 -80.25147	 442.09189
 -80.41506	 442.05985
 -80.57864	 442.02776
 -80.74221	 441.99562
 -80.90578	 441.96344
 -81.06933	 441.93120
 -81.23288	 441.89892
 -81.39642	 441.86659
 -81.55995	 441.83422
 -81.72347	 441.80179
 -81.88698	 441.76932
 -82.05048	 441.73680
 -82.21398	 441.70423
 -82.37746	 441.67161
 -82.54094	 441.63894
 -82.70441	 441.60623
 -82.86787	 441.57347
 -83.03132	 441.54066
 -83.19477	 441.50780
 -83.35820	 441.47489
 -83.52163	 441.44194
 -83.68504	 441.40894
 -83.84845	 441.37589
 -84.01185	 441.34279
 -84.17524	 441.30964
 -84.33862	 441.27645
 -84.50199	 441.24321
 -84.66536	 441.20991
 -84.82871	 441.17658
 -84.99206	 441.14319
 -85.15539	 441.10975
 -85.31872	 441.07627
 -85.48204	 441.04274
 -85.64535	 441.00916
 -85.80865	 440.97554
 -85.97195	 440.94186
 -86.13523	 440.90814
 -86.29850	 440.87437
 -86.46177	 440.84055
 -86.62502	 440.80668
 -86.78827	 440.77277
 -86.95151	 440.73880
 -87.11474	 440.70479
 -87.27796	 440.67073
 -87.44117	 440.63663
 -87.60437	 440.60247
 -87.76756	 440.56827
 -87.93075	 440.53402
 -88.09392	 440.49972
 -88.25709	 440.46537
 -88.42024	 440.43098
 -88.58339	 440.39654
 -88.74653	 440.36205
 -88.90966	 440.32751
 -89.07277	 440.29292
 -89.23588	 440.25829
 -89.39898	 440.22361
 -89.56208	 440.18888
 -89.72516	 440.15410
 -89.88823	 440.11927
 -90.05129	 440.08440
 -90.21435	 440.04948
 -90.37739	 440.01451
 -90.54043	 439.97949
 -90.70345	 439.94443
 -90.86647	 439.90932
 -91.02948	 439.87416
 -91.19247	 439.83895
 -91.35546	 439.80369
 -91.51844	 439.76839
 -91.68141	 439.73304
 -91.84437	 439.69764
 -92.00732	 439.66219
 -92.17026	 439.62669
 -92.33319	 439.59115
 -92.49612	 439.55556
 -92.65903	 439.51992
 -92.82193	 439.48424
 -92.98482	 439.44850
 -93.14771	 439.41272
 -93.31058	 439.37689
 -93.47345	 439.34101
 -93.63630	 439.30509
 -93.79914	 439.26912
 -93.96198	 439.23310
 -94.12481	 439.19703
 -94.28762	 439.16091
 -94.45043	 439.12475
 -94.61322	 439.08854
 -94.77601	 439.05228
 -94.93879	 439.01597
 -95.10155	 438.97962
 -95.26431	 438.94322
 -95.42706	 438.90677
 -95.58980	 438.87027
 -95.75253	 438.83373
 -95.91524	 438.79713
 -96.07795	 438.76049
 -96.24065	 438.72381
 -96.40334	 438.68707
 -96.56602	 438.65029
 -96.72868	 438.61346
 -96.89134	 438.57658
 -97.05399	 438.53965
 -97.21663	 438.50268
 -97.37926	 438.46566
 -97.54188	 438.42859
 -97.70449	 438.39147
 -97.86709	 438.35431
 -98.02968	 438.31710
 -98.19225	 438.27984
 -98.35482	 438.24254
 -98.51738	 438.20518
 -98.67993	 438.16778
 -98.84247	 438.13033
 -99.00500	 438.09284
 -99.16751	 438.05529
 -99.33002	 438.01770
 -99.49252	 437.98007
 -99.65501	 437.94238
 -99.81748	 437.90465
 -99.97995	 437.86687
 -100.14241	 437.82904
 -100.30485	 437.79116
 -100.46729	 437.75324
 -100.62972	 437.71527
 -100.79213	 437.67725
 -100.95454	 437.63919
 -101.11693	 437.60107
 -101.27932	 437.56291
 -101.44169	 437.52471
 -101.60406	 437.48645
 -101.76641	 437.44815
 -101.92875	 437.40980
 -102.09109	 437.37141
 -102.25341	 437.33296
 -102.41572	 437.29447
 -102.57802	 437.25593
 -102.74031	 437.21735
 -102.90259	 437.17871
 -103.06486	 437.14004
 -103.22712	 437.10131
 -103.38937	 437.06253
 -103.55161	 437.02371
 -103.71384	 436.98484
 -103.87606	 436.94593
 -104.03826	 436.90696
 -104.20046	 436.86795
 -104.36264	 436.82889
 -104.52482	 436.78979
 -104.68698	 436.75064
 -104.84914	 436.71144
 -105.01128	 436.67219
 -105.17341	 436.63289
 -105.33553	 436.59355
 -105.49764	 436.55417
 -105.65974	 436.51473
 -105.82183	 436.47525
 -105.98391	 436.43572
 -106.14597	 436.39614
 -106.30803	 436.35652
 -106.47008	 436.31685
 -106.63211	 436.27713
 -106.79414	 436.23736
 -106.95615	 436.19755
 -107.11815	 436.15769
 -107.28014	 436.11779
 -107.44212	 436.07783
 -107.60409	 436.03783
 -107.76605	 435.99778
 -107.92800	 435.95769
 -108.08993	 435.91755
 -108.25186	 435.87736
 -108.41377	 435.83713
 -108.57568	 435.79684
 -108.73757	 435.75651
 -108.89945	 435.71614
 -109.06132	 435.67572
 -109.22318	 435.63525
 -109.38503	 435.59473
 -109.54686	 435.55416
 -109.70869	 435.51355
 -109.87050	 435.47290
 -110.03231	 435.43219
 -110.19410	 435.39144
 -110.35588	 435.35064
 -110.51765	 435.30980
 -110.67941	 435.26891
 -110.84115	 435.22797
 -111.00289	 435.18698
 -111.16461	 435.14595
 -111.32633	 435.10487
 -111.48803	 435.06374
 -111.64972	 435.02257
 -111.81140	 434.98135
 -111.97306	 434.94008
 -112.13472	 434.89877
 -112.29636	 434.85741
 -112.45800	 434.81600
 -112.61962	 434.77455
 -112.78123	 434.73305
 -112.94283	 434.69150
 -113.10442	 434.64991
 -113.26599	 434.60827
 -113.42756	 434.56658
 -113.58911	 434.52485
 -113.75065	 434.48307
 -113.91218	 434.44124
 -114.07370	 434.39937
 -114.23520	 434.35745
 -114.39670	 434.31548
 -114.55818	 434.27347
 -114.71965	 434.23141
 -114.88111	 434.18930
 -115.04256	 434.14715
 -115.20399	 434.10495
 -115.36542	 434.06270
 -115.52683	 434.02041
 -115.68823	 433.97807
 -115.84962	 433.93568
 -116.01100	 433.89325
 -116.17236	 433.85077
 -116.33372	 433.80824
 -116.49506	 433.76567
 -116.65639	 433.72305
 -116.81771	 433.68039
 -116.97901	 433.63768
 -117.14031	 433.59492
 -117.30159	 433.55211
 -117.46286	 433.50926
 -117.62412	 433.46637
 -117.78536	 433.42342
 -117.94660	 433.38043
 -118.10782	 433.33739
 -118.26903	 433.29431
 -118.43023	 433.25118
 -118.59141	 433.20801
 -118.75259	 433.16478
 -118.91375	 433.12152
 -119.07490	 433.07820
 -119.23604	 433.03484
 -119.39716	 432.99143
 -119.55828	 432.94798
 -119.71938	 432.90448
 -119.88047	 432.86093
 -120.04154	 432.81734
 -120.20260	 432.77370
 -120.36366	 432.73001
 -120.52470	 432.68628
 -120.68572	 432.64250
 -120.84674	 432.59868
 -121.00774	 432.55481
 -121.16873	 432.51089
 -121.32971	 432.46693
 -121.49067	 432.42292
 -121.65163	 432.37886
 -121.81257	 432.33476
 -121.97350	 432.29061
 -122.13441	 432.24642
 -122.29532	 432.20218
 -122.45621	 432.15789
 -122.61708	 432.11356
 -122.77795	 432.06918
 -122.93880	 432.02476
 -123.09964	 431.98029
 -123.26047	 431.93577
 -123.42129	 431.89121
 -123.58209	 431.84660
 -123.74288	 431.80194
 -123.90366	 431.75724
 -124.06442	 431.71249
 -124.22517	 431.66770
 -124.38591	 431.62286
 -124.54664	 431.57797
 -124.70735	 431.53304
 -124.86806	 431.48807
 -125.02874	 431.44304
 -125.18942	 431.39797
 -125.35008	 431.35286
 -125.51073	 431.30770
 -125.67137	 431.26249
 -125.83199	 431.21724
 -125.99260	 431.17194
 -126.15320	 431.12659
 -126.31379	 431.08120
 -126.47436	 431.03576
 -126.63492	 430.99028
 -126.79547	 430.94475
 -126.95600	 430.89918
 -127.11652	 430.85356
 -127.27703	 430.80789
 -127.43752	 430.76218
 -127.59800	 430.71642
 -127.75847	 430.67061
 -127.91893	 430.62477
 -128.07937	 430.57887
 -128.23980	 430.53293
 -128.40021	 430.48694
 -128.56062	 430.44091
 -128.72101	 430.39483
 -128.88138	 430.34870
 -129.04174	 430.30253
 -129.20209	 430.25632
 -129.36243	 430.21006
 -129.52275	 430.16375
 -129.68306	 430.11739
 -129.84336	 430.07100
 -130.00364	 430.02455
 -130.16391	 429.97806
 -130.32417	 429.93152
 -130.48441	 429.88494
 -130.64464	 429.83832
 -130.80486	 429.79164
 -130.96506	 429.74492
 -131.12525	 429.69816
 -131.28542	 429.65135
 -131.44559	 429.60449
 -131.60574	 429.55759
 -131.76587	 429.51064
 -131.92599	 429.46365
 -132.08610	 429.41661
 -132.24620	 429.36953
 -132.40628	 429.32240
 -132.56634	 429.27523
 -132.72640	 429.22801
 -132.88644	 429.18074
 -133.04646	 429.13343
 -133.20648	 429.08607
 -133.36647	 429.03867
 -133.52646	 428.99122
 -133.68643	 428.94373
 -133.84639	 428.89619
 -134.00633	 428.84860
 -134.16626	 428.80097
 -134.32618	 428.75330
 -134.48608	 428.70558
 -134.64597	 428.65781
 -134.80584	 428.61000
 -134.96570	 428.56214
 -135.12555	 428.51424
 -135.28538	 428.46629
 -135.44520	 428.41830
 -135.60500	 428.37026
 -135.76480	 428.32218
 -135.92457	 428.27405
 -136.08433	 428.22587
 -136.24408	 428.17765
 -136.40382	 428.12939
 -136.56354	 428.08108
 -136.72324	 428.03272
 -136.88294	 427.98432
 -137.04261	 427.93587
 -137.20228	 427.88738
 -137.36193	 427.83885
 -137.52156	 427.79026
 -137.68118	 427.74163
 -137.84079	 427.69296
 -138.00038	 427.64424
 -138.15996	 427.59548
 -138.31952	 427.54667
 -138.47907	 427.49782
 -138.63861	 427.44892
 -138.79813	 427.39997
 -138.95764	 427.35098
 -139.11713	 427.30195
 -139.27661	 427.25287
 -139.43607	 427.20374
 -139.59552	 427.15457
 -139.75495	 427.10536
 -139.91437	 427.05610
 -140.07378	 427.00679
 -140.23317	 426.95744
 -140.39255	 426.90804
 -140.55191	 426.85860
 -140.71125	 426.80912
 -140.87059	 426.75959
 -141.02991	 426.71001
 -141.18921	 426.66039
 -141.34850	 426.61072
 -141.50777	 426.56101
 -141.66703	 426.51125
 -141.82628	 426.46145
 -141.98551	 426.41161
 -142.14472	 426.36171
 -142.30392	 426.31178
 -142.46311	 426.26180
 -142.62228	 426.21177
 -142.78143	 426.16170
 -142.94057	 426.11158
 -143.09970	 426.06142
 -143.25881	 426.01121
 -143.41791	 425.96096
 -143.57699	 425.91067
 -143.73606	 425.86032
 -143.89511	 425.80994
 -144.05414	 425.75951
 -144.21317	 425.70903
 -144.37217	 425.65851
 -144.53116	 425.60794
 -144.69014	 425.55733
 -144.84910	 425.50668
 -145.00805	 425.45598
 -145.16698	 425.40523
 -145.32589	 425.35444
 -145.48479	 425.30361
 -145.64368	 425.25273
 -145.80255	 425.20180
 -145.96141	 425.15083
 -146.12025	 425.09982
 -146.27907	 425.04876
 -146.43788	 424.99766
 -146.59668	 424.94651
 -146.75545	 424.89531
 -146.91422	 424.84407
 -147.07297	 424.79279
 -147.23170	 424.74146
 -147.39042	 424.69009
 -147.54912	 424.63867
 -147.70781	 424.58721
 -147.86648	 424.53571
 -148.02513	 424.48415
 -148.18377	 424.43256
 -148.34240	 424.38092
 -148.50101	 424.32923
 -148.65960	 424.27750
 -148.81818	 424.22573
 -148.97674	 424.17391
 -149.13529	 424.12204
 -149.29382	 424.07013
 -149.45234	 424.01818
 -149.61084	 423.96618
 -149.76932	 423.91414
 -149.92779	 423.86205
 -150.08624	 423.80992
 -150.24468	 423.75775
 -150.40310	 423.70553
 -150.56151	 423.65326
 -150.71990	 423.60095
 -150.87827	 423.54860
 -151.03663	 423.49620
 -151.19497	 423.44375
 -151.35330	 423.39126
 -151.51161	 423.33873
 -151.66991	 423.28615
 -151.82819	 423.23353
 -151.98645	 423.18087
 -152.14470	 423.12816
 -152.30293	 423.07540
 -152.46114	 423.02260
 -152.61934	 422.96976
 -152.77752	 422.91687
 -152.93569	 422.86393
 -153.09384	 422.81096
 -153.25198	 422.75793
 -153.41010	 422.70487
 -153.56820	 422.65176
 -153.72629	 422.59860
 -153.88436	 422.54540
 -154.04241	 422.49216
 -154.20045	 422.43887
 -154.35847	 422.38554
 -154.51648	 422.33216
 -154.67447	 422.27874
 -154.83244	 422.22527
 -154.99039	 422.17176
 -155.14834	 422.11821
 -155.30626	 422.06461
 -155.46417	 422.01096
 -155.62206	 421.95727
 -155.77993	 421.90354
 -155.93779	 421.84977
 -156.09563	 421.79594
 -156.25346	 421.74208
 -156.41127	 421.68817
 -156.56906	 421.63422
 -156.72684	 421.58022
 -156.88460	 421.52618
 -157.04234	 421.47209
 -157.20007	 421.41796
 -157.35778	 421.36378
 -157.51547	 421.30957
 -157.67315	 421.25530
 -157.83081	 421.20099
 -157.98845	 421.14664
 -158.14608	 421.09225
 -158.30369	 421.03781
 -158.46128	 420.98332
 -158.61886	 420.92879
 -158.77642	 420.87422
 -158.93396	 420.81960
 -159.09149	 420.76494
 -159.24900	 420.71024
 -159.40649	 420.65549
 -159.56396	 420.60070
 -159.72142	 420.54586
 -159.87887	 420.49098
 -160.03629	 420.43605
 -160.19370	 420.38108
 -160.35109	 420.32607
 -160.50846	 420.27101
 -160.66582	 420.21591
 -160.82316	 420.16076
 -160.98048	 420.10557
 -161.13779	 420.05034
 -161.29508	 419.99506
 -161.45235	 419.93974
 -161.60961	 419.88437
 -161.76684	 419.82896
 -161.92406	 419.77350
 -162.08127	 419.71800
 -162.23845	 419.66246
 -162.39562	 419.60687
 -162.55277	 419.55124
 -162.70991	 419.49557
 -162.86703	 419.43985
 -163.02413	 419.38409
 -163.18121	 419.32828
 -163.33827	 419.27243
 -163.49532	 419.21653
 -163.65235	 419.16060
 -163.80937	 419.10461
 -163.96636	 419.04859
 -164.12334	 418.99252
 -164.28030	 418.93640
 -164.43724	 418.88024
 -164.59417	 418.82404
 -164.75108	 418.76780
 -164.90797	 418.71151
 -165.06484	 418.65517
 -165.22170	 418.59879
 -165.37854	 418.54237
 -165.53536	 418.48591
 -165.69216	 418.42940
 -165.84895	 418.37285
 -166.00572	 418.31625
 -166.16247	 418.25961
 -166.31920	 418.20292
 -166.47592	 418.14619
 -166.63261	 418.08942
 -166.78929	 418.03261
 -166.94595	 417.97575
 -167.10260	 417.91884
 -167.25922	 417.86190
 -167.41583	 417.80490
 -167.57242	 417.74787
 -167.72900	 417.69079
 -167.88555	 417.63367
 -168.04209	 417.57650
 -168.19861	 417.51929
 -168.35511	 417.46204
 -168.51159	 417.40474
 -168.66806	 417.34740
 -168.82450	 417.29001
 -168.98093	 417.23259
 -169.13734	 417.17511
 -169.29374	 417.11760
 -169.45011	 417.06004
 -169.60647	 417.00243
 -169.76281	 416.94479
 -169.91913	 416.88709
 -170.07543	 416.82936
 -170.23172	 416.77158
 -170.38798	 416.71376
 -170.54423	 416.65589
 -170.70046	 416.59798
 -170.85667	 416.54003
 -171.01287	 416.48203
 -171.16904	 416.42399
 -171.32520	 416.36591
 -171.48134	 416.30778
 -171.63746	 416.24961
 -171.79356	 416.19140
 -171.94964	 416.13314
 -172.10571	 416.07484
 -172.26175	 416.01649
 -172.41778	 415.95810
 -172.57379	 415.89967
 -172.72978	 415.84119
 -172.88576	 415.78267
 -173.04171	 415.72411
 -173.19765	 415.66550
 -173.35356	 415.60685
 -173.50946	 415.54816
 -173.66534	 415.48942
 -173.82120	 415.43064
 -173.97705	 415.37182
 -174.13287	 415.31295
 -174.28868	 415.25404
 -174.44447	 415.19508
 -174.60023	 415.13608
 -174.75598	 415.07704
 -174.91171	 415.01796
 -175.06743	 414.95883
 -175.22312	 414.89966
 -175.37879	 414.84044
 -175.53445	 414.78118
 -175.69009	 414.72188
 -175.84571	 414.66253
 -176.00131	 414.60314
 -176.15689	 414.54371
 -176.31245	 414.48424
 -176.46799	 414.42472
 -176.62351	 414.36515
 -176.77902	 414.30555
 -176.93450	 414.24590
 -177.08997	 414.18620
 -177.24542	 414.12647
 -177.40085	 414.06669
 -177.55626	 414.00686
 -177.71165	 413.94700
 -177.86702	 413.88709
 -178.02237	 413.82713
 -178.17771	 413.76713
 -178.33302	 413.70709
 -178.48832	 413.64701
 -178.64359	 413.58688
 -178.79885	 413.52671
 -178.95409	 413.46650
 -179.10930	 413.40624
 -179.26450	 413.34594
 -179.41968	 413.28560
 -179.57484	 413.22521
 -179.72999	 413.16478
 -179.88511	 413.10431
 -180.04021	 413.04379
 -180.19529	 412.98323
 -180.35036	 412.92263
 -180.50540	 412.86198
 -180.66043	 412.80129
 -180.81543	 412.74056
 -180.97042	 412.67979
 -181.12539	 412.61897
 -181.28033	 412.55810
 -181.43526	 412.49720
 -181.59017	 412.43625
 -181.74506	 412.37526
 -181.89993	 412.31422
 -182.05478	 412.25314
 -182.20961	 412.19202
 -182.36442	 412.13086
 -182.51921	 412.06965
 -182.67398	 412.00840
 -182.82873	 411.94710
 -182.98346	 411.88577
 -183.13818	 411.82438
 -183.29287	 411.76296
 -183.44754	 411.70149
 -183.60219	 411.63998
 -183.75683	 411.57843
 -183.91144	 411.51683
 -184.06603	 411.45519
 -184.22061	 411.39351
 -184.37516	 411.33179
 -184.52969	 411.27002
 -184.68421	 411.20821
 -184.83870	 411.14635
 -184.99318	 411.08445
 -185.14763	 411.02251
 -185.30206	 410.96053
 -185.45648	 410.89850
 -185.61087	 410.83643
 -185.76525	 410.77432
 -185.91960	 410.71216
 -186.07394	 410.64996
 -186.22825	 410.58772
 -186.38254	 410.52543
 -186.53682	 410.46310
 -186.69107	 410.40073
 -186.84530	 410.33831
 -186.99952	 410.27586
 -187.15371	 410.21336
 -187.30788	 410.15081
 -187.46204	 410.08823
 -187.61617	 410.02560
 -187.77028	 409.96292
 -187.92437	 409.90021
 -188.07845	 409.83745
 -188.23250	 409.77465
 -188.38653	 409.71180
 -188.54054	 409.64892
 -188.69453	 409.58598
 -188.84850	 409.52301
 -189.00245	 409.45999
 -189.15638	 409.39694
 -189.31029	 409.33383
 -189.46418	 409.27069
 -189.61805	 409.20750
 -189.77189	 409.14427
 -189.92572	 409.08100
 -190.07953	 409.01768
 -190.23331	 408.95432
 -190.38708	 408.89092
 -190.54082	 408.82747
 -190.69455	 408.76398
 -190.84825	 408.70045
 -191.00194	 408.63688
 -191.15560	 408.57326
 -191.30924	 408.50960
 -191.46286	 408.44590
 -191.61646	 408.38215
 -191.77004	 408.31837
 -191.92360	 408.25454
 -192.07714	 408.19066
 -192.23065	 408.12674
 -192.38415	 408.06279
 -192.53763	 407.99878
 -192.69108	 407.93474
 -192.84452	 407.87065
 -192.99793	 407.80652
 -193.15132	 407.74235
 -193.30469	 407.67813
 -193.45804	 407.61387
 -193.61137	 407.54957
 -193.76468	 407.48522
 -193.91797	 407.42084
 -194.07124	 407.35641
 -194.22448	 407.29193
 -194.37771	 407.22742
 -194.53091	 407.16286
 -194.68410	 407.09826
 -194.83726	 407.03361
 -194.99040	 406.96893
 -195.14352	 406.90420
 -195.29662	 406.83943
 -195.44969	 406.77461
 -195.60275	 406.70975
 -195.75579	 406.64485
 -195.90880	 406.57991
 -196.06179	 406.51493
 -196.21476	 406.44990
 -196.36771	 406.38483
 -196.52064	 406.31971
 -196.67355	 406.25456
 -196.82644	 406.18936
 -196.97930	 406.12412
 -197.13215	 406.05883
 -197.28497	 405.99351
 -197.43777	 405.92814
 -197.59055	 405.86273
 -197.74331	 405.79727
 -197.89605	 405.73177
 -198.04876	 405.66624
 -198.20146	 405.60065
 -198.35413	 405.53503
 -198.50678	 405.46936
 -198.65941	 405.40365
 -198.81202	 405.33790
 -198.96461	 405.27210
 -199.11717	 405.20626
 -199.26972	 405.14038
 -199.42224	 405.07446
 -199.57474	 405.00850
 -199.72722	 404.94249
 -199.87967	 404.87644
 -200.03211	 404.81034
 -200.18452	 404.74421
 -200.33692	 404.67803
 -200.48929	 404.61181
 -200.64164	 404.54555
 -200.79396	 404.47924
 -200.94627	 404.41289
 -201.09855	 404.34650
 -201.25081	 404.28007
 -201.40306	 404.21359
 -201.55527	 404.14707
 -201.70747	 404.08051
 -201.85964	 404.01391
 -202.01180	 403.94727
 -202.16393	 403.88058
 -202.31604	 403.81385
 -202.46813	 403.74707
 -202.62019	 403.68026
 -202.77223	 403.61340
 -202.92426	 403.54650
 -203.07626	 403.47956
 -203.22823	 403.41257
 -203.38019	 403.34554
 -203.53212	 403.27847
 -203.68404	 403.21136
 -203.83593	 403.14421
 -203.98779	 403.07701
 -204.13964	 403.00977
 -204.29146	 402.94249
 -204.44326	 402.87517
 -204.59504	 402.80780
 -204.74680	 402.74039
 -204.89853	 402.67294
 -205.05025	 402.60545
 -205.20194	 402.53791
 -205.35361	 402.47033
 -205.50525	 402.40271
 -205.65688	 402.33505
 -205.80848	 402.26734
 -205.96006	 402.19960
 -206.11161	 402.13181
 -206.26315	 402.06397
 -206.41466	 401.99610
 -206.56615	 401.92818
 -206.71762	 401.86022
 -206.86906	 401.79222
 -207.02049	 401.72418
 -207.17189	 401.65609
 -207.32327	 401.58796
 -207.47462	 401.51979
 -207.62595	 401.45158
 -207.77727	 401.38333
 -207.92855	 401.31503
 -208.07982	 401.24669
 -208.23106	 401.17831
 -208.38228	 401.10988
 -208.53348	 401.04142
 -208.68466	 400.97291
 -208.83581	 400.90436
 -208.98694	 400.83577
 -209.13805	 400.76713
 -209.28914	 400.69845
 -209.44020	 400.62973
 -209.59124	 400.56097
 -209.74226	 400.49217
 -209.89325	 400.42332
 -210.04422	 400.35443
 -210.19517	 400.28550
 -210.34610	 400.21653
 -210.49700	 400.14752
 -210.64789	 400.07846
 -210.79874	 400.00936
 -210.94958	 399.94022
 -211.10039	 399.87104
 -211.25118	 399.80181
 -211.40195	 399.73255
 -211.55270	 399.66324
 -211.70342	 399.59389
 -211.85412	 399.52449
 -212.00479	 399.45506
 -212.15545	 399.38558
 -212.30608	 399.31606
 -212.45668	 399.24650
 -212.60727	 399.17690
 -212.75783	 399.10725
 -212.90837	 399.03756
 -213.05888	 398.96783
 -213.20937	 398.89806
 -213.35984	 398.82825
 -213.51029	 398.75839
 -213.66071	 398.68849
 -213.81111	 398.61855
 -213.96149	 398.54857
 -214.11185	 398.47855
 -214.26218	 398.40848
 -214.41248	 398.33837
 -214.56277	 398.26822
 -214.71303	 398.19803
 -214.86327	 398.12780
 -215.01348	 398.05752
 -215.16368	 397.98721
 -215.31384	 397.91684
 -215.46399	 397.84644
 -215.61411	 397.77600
 -215.76421	 397.70551
 -215.91429	 397.63499
 -216.06434	 397.56442
 -216.21437	 397.49381
 -216.36438	 397.42315
 -216.51436	 397.35246
 -216.66432	 397.28172
 -216.81425	 397.21094
 -216.96417	 397.14012
 -217.11405	 397.06926
 -217.26392	 396.99836
 -217.41376	 396.92741
 -217.56358	 396.85642
 -217.71338	 396.78539
 -217.86315	 396.71432
 -218.01290	 396.64321
 -218.16262	 396.57205
 -218.31233	 396.50085
 -218.46201	 396.42961
 -218.61166	 396.35833
 -218.76129	 396.28701
 -218.91090	 396.21565
 -219.06048	 396.14424
 -219.21004	 396.07279
 -219.35958	 396.00130
 -219.50909	 395.92977
 -219.65858	 395.85820
 -219.80805	 395.78658
 -219.95749	 395.71493
 -220.10691	 395.64323
 -220.25631	 395.57149
 -220.40568	 395.49971
 -220.55503	 395.42788
 -220.70435	 395.35602
 -220.85365	 395.28411
 -221.00293	 395.21216
 -221.15218	 395.14017
 -221.30141	 395.06814
 -221.45062	 394.99607
 -221.59980	 394.92395
 -221.74896	 394.85180
 -221.89809	 394.77960
 -222.04720	 394.70736
 -222.19629	 394.63508
 -222.34535	 394.56275
 -222.49439	 394.49039
 -222.64340	 394.41798
 -222.79239	 394.34553
 -222.94136	 394.27304
 -223.09030	 394.20051
 -223.23922	 394.12794
 -223.38812	 394.05532
 -223.53699	 393.98267
 -223.68584	 393.90997
 -223.83466	 393.83723
 -223.98346	 393.76445
 -224.13223	 393.69163
 -224.28099	 393.61876
 -224.42971	 393.54586
 -224.57842	 393.47291
 -224.72710	 393.39992
 -224.87575	 393.32689
 -225.02438	 393.25382
 -225.17299	 393.18071
 -225.32157	 393.10755
 -225.47013	 393.03436
 -225.61867	 392.96112
 -225.76718	 392.88784
 -225.91566	 392.81452
 -226.06412	 392.74116
 -226.21256	 392.66775
 -226.36098	 392.59431
 -226.50937	 392.52082
 -226.65773	 392.44730
 -226.80607	 392.37373
 -226.95439	 392.30012
 -227.10268	 392.22647
 -227.25095	 392.15277
 -227.39919	 392.07904
 -227.54741	 392.00526
 -227.69561	 391.93145
 -227.84378	 391.85759
 -227.99193	 391.78369
 -228.14005	 391.70975
 -228.28815	 391.63577
 -228.43622	 391.56174
 -228.58427	 391.48768
 -228.73230	 391.41357
 -228.88030	 391.33943
 -229.02827	 391.26524
 -229.17623	 391.19101
 -229.32415	 391.11674
 -229.47206	 391.04242
 -229.61993	 390.96807
 -229.76779	 390.89367
 -229.91562	 390.81924
 -230.06342	 390.74476
 -230.21120	 390.67024
 -230.35896	 390.59568
 -230.50669	 390.52108
 -230.65440	 390.44644
 -230.80208	 390.37176
 -230.94974	 390.29703
 -231.09737	 390.22227
 -231.24498	 390.14746
 -231.39256	 390.07261
 -231.54012	 389.99772
 -231.68766	 389.92279
 -231.83517	 389.84782
 -231.98265	 389.77281
 -232.13011	 389.69775
 -232.27755	 389.62266
 -232.42496	 389.54752
 -232.57235	 389.47235
 -232.71971	 389.39713
 -232.86705	 389.32187
 -233.01436	 389.24657
 -233.16165	 389.17123
 -233.30891	 389.09585
 -233.45615	 389.02042
 -233.60336	 388.94496
 -233.75055	 388.86945
 -233.89771	 388.79391
 -234.04485	 388.71832
 -234.19197	 388.64269
 -234.33906	 388.56702
 -234.48612	 388.49131
 -234.63316	 388.41556
 -234.78018	 388.33977
 -234.92717	 388.26394
 -235.07413	 388.18807
 -235.22107	 388.11215
 -235.36799	 388.03620
 -235.51488	 387.96020
 -235.66175	 387.88416
 -235.80859	 387.80809
 -235.95540	 387.73197
 -236.10219	 387.65581
 -236.24896	 387.57961
 -236.39570	 387.50337
 -236.54242	 387.42708
 -236.68911	 387.35076
 -236.83577	 387.27440
 -236.98241	 387.19799
 -237.12903	 387.12155
 -237.27562	 387.04506
 -237.42218	 386.96853
 -237.56872	 386.89197
 -237.71524	 386.81536
 -237.86173	 386.73871
 -238.00820	 386.66202
 -238.15464	 386.58529
 -238.30105	 386.50852
 -238.44744	 386.43171
 -238.59381	 386.35485
 -238.74015	 386.27796
 -238.88646	 386.20103
 -239.03275	 386.12405
 -239.17902	 386.04704
 -239.32525	 385.96998
 -239.47147	 385.89289
 -239.61766	 385.81575
 -239.76382	 385.73857
 -239.90996	 385.66135
 -240.05607	 385.58409
 -240.20216	 385.50680
 -240.34822	 385.42946
 -240.49426	 385.35208
 -240.64027	 385.27465
 -240.78626	 385.19719
 -240.93222	 385.11969
 -241.07816	 385.04215
 -241.22407	 384.96457
 -241.36995	 384.88694
 -241.51581	 384.80928
 -241.66165	 384.73158
 -241.80746	 384.65383
 -241.95324	 384.57605
 -242.09900	 384.49822
 -242.24473	 384.42036
 -242.39044	 384.34245
 -242.53612	 384.26450
 -242.68178	 384.18652
 -242.82741	 384.10849
 -242.97302	 384.03042
 -243.11860	 383.95231
 -243.26415	 383.87417
 -243.40968	 383.79598
 -243.55519	 383.71775
 -243.70067	 383.63948
 -243.84612	 383.56117
 -243.99155	 383.48282
 -244.13695	 383.40443
 -244.28233	 383.32600
 -244.42768	 383.24753
 -244.57300	 383.16902
 -244.71830	 383.09047
 -244.86358	 383.01188
 -245.00883	 382.93325
 -245.15405	 382.85458
 -245.29925	 382.77587
 -245.44442	 382.69711
 -245.58957	 382.61832
 -245.73469	 382.53949
 -245.87979	 382.46062
 -246.02485	 382.38171
 -246.16990	 382.30275
 -246.31492	 382.22376
 -246.45991	 382.14473
 -246.60488	 382.06566
 -246.74982	 381.98655
 -246.89473	 381.90739
 -247.03962	 381.82820
 -247.18449	 381.74897
 -247.32933	 381.66970
 -247.47414	 381.59038
 -247.61893	 381.51103
 -247.76369	 381.43164
 -247.90843	 381.35221
 -248.05314	 381.27274
 -248.19782	 381.19322
 -248.34248	 381.11367
 -248.48711	 381.03408
 -248.63172	 380.95445
 -248.77630	 380.87478
 -248.92085	 380.79507
 -249.06538	 380.71532
 -249.20989	 380.63553
 -249.35437	 380.55570
 -249.49882	 380.47582
 -249.64324	 380.39591
 -249.78764	 380.31596
 -249.93202	 380.23598
 -250.07637	 380.15595
 -250.22069	 380.07588
 -250.36499	 379.99577
 -250.50926	 379.91562
 -250.65350	 379.83543
 -250.79772	 379.75520
 -250.94191	 379.67494
 -251.08608	 379.59463
 -251.23022	 379.51428
 -251.37433	 379.43390
 -251.51842	 379.35347
 -251.66249	 379.27301
 -251.80652	 379.19250
 -251.95053	 379.11196
 -252.09452	 379.03137
 -252.23848	 378.95075
 -252.38241	 378.87009
 -252.52632	 378.78938
 -252.67020	 378.70864
 -252.81405	 378.62786
 -252.95788	 378.54704
 -253.10168	 378.46618
 -253.24546	 378.38528
 -253.38921	 378.30434
 -253.53293	 378.22336
 -253.67663	 378.14234
 -253.82030	 378.06128
 -253.96395	 377.98019
 -254.10757	 377.89905
 -254.25116	 377.81787
 -254.39473	 377.73666
 -254.53827	 377.65540
 -254.68179	 377.57411
 -254.82527	 377.49278
 -254.96874	 377.41141
 -255.11217	 377.33000
 -255.25558	 377.24854
 -255.39897	 377.16706
 -255.54232	 377.08553
 -255.68566	 377.00396
 -255.82896	 376.92235
 -255.97224	 376.84071
 -256.11549	 376.75902
 -256.25872	 376.67729
 -256.40192	 376.59553
 -256.54509	 376.51373
 -256.68824	 376.43189
 -256.83136	 376.35001
 -256.97446	 376.26809
 -257.11753	 376.18613
 -257.26057	 376.10413
 -257.40358	 376.02209
 -257.54657	 375.94002
 -257.68954	 375.85790
 -257.83247	 375.77575
 -257.97538	 375.69356
 -258.11827	 375.61132
 -258.26112	 375.52905
 -258.40396	 375.44674
 -258.54676	 375.36440
 -258.68954	 375.28201
 -258.83229	 375.19958
 -258.97502	 375.11712
 -259.11771	 375.03461
 -259.26039	 374.95207
 -259.40303	 374.86949
 -259.54565	 374.78687
 -259.68824	 374.70421
 -259.83081	 374.62151
 -259.97335	 374.53878
 -260.11586	 374.45600
 -260.25835	 374.37319
 -260.40081	 374.29033
 -260.54324	 374.20744
 -260.68565	 374.12451
 -260.82803	 374.04154
 -260.97038	 373.95854
 -261.11271	 373.87549
 -261.25501	 373.79241
 -261.39729	 373.70928
 -261.53953	 373.62612
 -261.68176	 373.54292
 -261.82395	 373.45968
 -261.96612	 373.37641
 -262.10826	 373.29309
 -262.25037	 373.20974
 -262.39246	 373.12635
 -262.53452	 373.04292
 -262.67655	 372.95945
 -262.81856	 372.87594
 -262.96054	 372.79239
 -263.10250	 372.70881
 -263.24442	 372.62519
 -263.38632	 372.54152
 -263.52820	 372.45783
 -263.67005	 372.37409
 -263.81187	 372.29031
 -263.95366	 372.20650
 -264.09543	 372.12265
 -264.23717	 372.03875
 -264.37888	 371.95483
 -264.52057	 371.87086
 -264.66222	 371.78685
 -264.80386	 371.70281
 -264.94546	 371.61873
 -265.08704	 371.53461
 -265.22859	 371.45045
 -265.37012	 371.36625
 -265.51162	 371.28202
 -265.65309	 371.19775
 -265.79453	 371.11344
 -265.93595	 371.02909
 -266.07734	 370.94470
 -266.21870	 370.86028
 -266.36004	 370.77582
 -266.50135	 370.69132
 -266.64263	 370.60678
 -266.78389	 370.52220
 -266.92512	 370.43759
 -267.06632	 370.35293
 -267.20749	 370.26824
 -267.34864	 370.18352
 -267.48976	 370.09875
 -267.63085	 370.01395
 -267.77192	 369.92910
 -267.91296	 369.84422
 -268.05397	 369.75931
 -268.19496	 369.67435
 -268.33591	 369.58936
 -268.47685	 369.50433
 -268.61775	 369.41926
 -268.75863	 369.33415
 -268.89947	 369.24901
 -269.04030	 369.16383
 -269.18109	 369.07861
 -269.32186	 368.99335
 -269.46260	 368.90806
 -269.60332	 368.82273
 -269.74400	 368.73736
 -269.88466	 368.65195
 -270.02529	 368.56650
 -270.16590	 368.48102
 -270.30648	 368.39550
 -270.44703	 368.30994
 -270.58755	 368.22435
 -270.72804	 368.13872
 -270.86851	 368.05305
 -271.00895	 367.96734
 -271.14937	 367.88159
 -271.28975	 367.79581
 -271.43011	 367.70999
 -271.57045	 367.62414
 -271.71075	 367.53824
 -271.85103	 367.45231
 -271.99128	 367.36634
 -272.13150	 367.28033
 -272.27169	 367.19429
 -272.41186	 367.10821
 -272.55200	 367.02209
 -272.69211	 366.93594
 -272.83220	 366.84974
 -272.97226	 366.76351
 -273.11229	 366.67725
 -273.25229	 366.59094
 -273.39226	 366.50460
 -273.53221	 366.41822
 -273.67213	 366.33180
 -273.81202	 366.24535
 -273.95189	 366.15886
 -274.09173	 366.07233
 -274.23153	 365.98577
 -274.37132	 365.89917
 -274.51107	 365.81253
 -274.65080	 365.72585
 -274.79050	 365.63914
 -274.93017	 365.55239
 -275.06981	 365.46560
 -275.20943	 365.37878
 -275.34902	 365.29192
 -275.48858	 365.20502
 -275.62811	 365.11809
 -275.76762	 365.03111
 -275.90710	 364.94411
 -276.04655	 364.85706
 -276.18597	 364.76998
 -276.32536	 364.68286
 -276.46473	 364.59570
 -276.60407	 364.50851
 -276.74338	 364.42128
 -276.88267	 364.33401
 -277.02192	 364.24671
 -277.16115	 364.15937
 -277.30035	 364.07200
 -277.43952	 363.98458
 -277.57867	 363.89713
 -277.71778	 363.80965
 -277.85687	 363.72212
 -277.99593	 363.63456
 -278.13497	 363.54697
 -278.27397	 363.45933
 -278.41295	 363.37166
 -278.55190	 363.28396
 -278.69082	 363.19621
 -278.82971	 363.10843
 -278.96858	 363.02062
 -279.10741	 362.93277
 -279.24622	 362.84488
 -279.38500	 362.75695
 -279.52376	 362.66899
 -279.66248	 362.58099
 -279.80118	 362.49295
 -279.93985	 362.40488
 -280.07849	 362.31677
 -280.21710	 362.22863
 -280.35568	 362.14045
 -280.49424	 362.05223
 -280.63277	 361.96398
 -280.77127	 361.87569
 -280.90974	 361.78736
 -281.04818	 361.69900
 -281.18660	 361.61060
 -281.32498	 361.52216
 -281.46334	 361.43369
 -281.60167	 361.34519
 -281.73998	 361.25664
 -281.87825	 361.16806
 -282.01650	 361.07944
 -282.15471	 360.99079
 -282.29290	 360.90210
 -282.43106	 360.81338
 -282.56919	 360.72461
 -282.70730	 360.63582
 -282.84538	 360.54698
 -282.98342	 360.45811
 -283.12144	 360.36921
 -283.25943	 360.28026
 -283.39739	 360.19129
 -283.53533	 360.10227
 -283.67323	 360.01322
 -283.81111	 359.92414
 -283.94896	 359.83501
 -284.08678	 359.74586
 -284.22457	 359.65666
 -284.36233	 359.56743
 -284.50007	 359.47816
 -284.63777	 359.38886
 -284.77545	 359.29952
 -284.91310	 359.21015
 -285.05072	 359.12074
 -285.18831	 359.03129
 -285.32587	 358.94181
 -285.46340	 358.85229
 -285.60091	 358.76274
 -285.73839	 358.67315
 -285.87583	 358.58353
 -286.01325	 358.49387
 -286.15064	 358.40417
 -286.28801	 358.31444
 -286.42534	 358.22467
 -286.56264	 358.13486
 -286.69992	 358.04502
 -286.83717	 357.95515
 -286.97438	 357.86524
 -287.11157	 357.77529
 -287.24873	 357.68531
 -287.38586	 357.59529
 -287.52297	 357.50523
 -287.66004	 357.41514
 -287.79709	 357.32502
 -287.93410	 357.23486
 -288.07109	 357.14466
 -288.20805	 357.05443
 -288.34498	 356.96416
 -288.48188	 356.87386
 -288.61875	 356.78352
 -288.75559	 356.69314
 -288.89240	 356.60273
 -289.02919	 356.51228
 -289.16594	 356.42180
 -289.30267	 356.33129
 -289.43936	 356.24073
 -289.57603	 356.15015
 -289.71267	 356.05952
 -289.84928	 355.96886
 -289.98586	 355.87817
 -290.12241	 355.78744
 -290.25894	 355.69667
 -290.39543	 355.60587
 -290.53189	 355.51504
 -290.66833	 355.42416
 -290.80473	 355.33326
 -290.94111	 355.24232
 -291.07746	 355.15134
 -291.21378	 355.06033
 -291.35006	 354.96928
 -291.48632	 354.87819
 -291.62255	 354.78708
 -291.75876	 354.69592
 -291.89493	 354.60473
 -292.03107	 354.51351
 -292.16718	 354.42225
 -292.30326	 354.33095
 -292.43932	 354.23962
 -292.57534	 354.14826
 -292.71134	 354.05686
 -292.84730	 353.96542
 -292.98324	 353.87395
 -293.11915	 353.78244
 -293.25503	 353.69090
 -293.39087	 353.59932
 -293.52669	 353.50771
 -293.66248	 353.41606
 -293.79824	 353.32438
 -293.93397	 353.23266
 -294.06967	 353.14091
 -294.20534	 353.04913
 -294.34098	 352.95730
 -294.47659	 352.86544
 -294.61217	 352.77355
 -294.74773	 352.68162
 -294.88325	 352.58966
 -295.01874	 352.49766
 -295.15420	 352.40563
 -295.28964	 352.31356
 -295.42504	 352.22146
 -295.56042	 352.12932
 -295.69576	 352.03715
 -295.83107	 351.94494
 -295.96636	 351.85270
 -296.10161	 351.76042
 -296.23684	 351.66811
 -296.37203	 351.57576
 -296.50720	 351.48338
 -296.64234	 351.39096
 -296.77744	 351.29851
 -296.91252	 351.20602
 -297.04756	 351.11350
 -297.18258	 351.02094
 -297.31757	 350.92835
 -297.45252	 350.83573
 -297.58745	 350.74306
 -297.72234	 350.65037
 -297.85721	 350.55764
 -297.99205	 350.46487
 -298.12685	 350.37207
 -298.26163	 350.27924
 -298.39638	 350.18637
 -298.53109	 350.09346
 -298.66578	 350.00052
 -298.80044	 349.90755
 -298.93506	 349.81454
 -299.06966	 349.72150
 -299.20422	 349.62842
 -299.33876	 349.53530
 -299.47327	 349.44216
 -299.60774	 349.34897
 -299.74219	 349.25576
 -299.87660	 349.16250
 -300.01098	 349.06922
 -300.14534	 348.97590
 -300.27966	 348.88254
 -300.41396	 348.78915
 -300.54822	 348.69573
 -300.68246	 348.60227
 -300.81666	 348.50877
 -300.95083	 348.41524
 -301.08497	 348.32168
 -301.21909	 348.22808
 -301.35317	 348.13445
 -301.48722	 348.04078
 -301.62124	 347.94708
 -301.75523	 347.85335
 -301.88919	 347.75958
 -302.02312	 347.66577
 -302.15702	 347.57193
 -302.29089	 347.47806
 -302.42473	 347.38415
 -302.55854	 347.29020
 -302.69231	 347.19623
 -302.82606	 347.10221
 -302.95978	 347.00817
 -303.09346	 346.91409
 -303.22712	 346.81997
 -303.36074	 346.72582
 -303.49434	 346.63164
 -303.62790	 346.53742
 -303.76144	 346.44317
 -303.89494	 346.34888
 -304.02841	 346.25456
 -304.16185	 346.16020
 -304.29526	 346.06581
 -304.42864	 345.97139
 -304.56199	 345.87693
 -304.69531	 345.78244
 -304.82860	 345.68791
 -304.96186	 345.59335
 -305.09508	 345.49875
 -305.22828	 345.40412
 -305.36144	 345.30946
 -305.49458	 345.21476
 -305.62768	 345.12002
 -305.76075	 345.02526
 -305.89379	 344.93045
 -306.02681	 344.83562
 -306.15979	 344.74075
 -306.29273	 344.64584
 -306.42565	 344.55091
 -306.55854	 344.45593
 -306.69140	 344.36092
 -306.82422	 344.26588
 -306.95702	 344.17081
 -307.08978	 344.07570
 -307.22251	 343.98056
 -307.35522	 343.88538
 -307.48789	 343.79016
 -307.62053	 343.69492
 -307.75314	 343.59964
 -307.88571	 343.50432
 -308.01826	 343.40898
 -308.15078	 343.31359
 -308.28326	 343.21818
 -308.41572	 343.12273
 -308.54814	 343.02724
 -308.68053	 342.93172
 -308.81289	 342.83617
 -308.94522	 342.74058
 -309.07752	 342.64496
 -309.20978	 342.54931
 -309.34202	 342.45362
 -309.47422	 342.35789
 -309.60640	 342.26214
 -309.73854	 342.16635
 -309.87065	 342.07052
 -310.00273	 341.97466
 -310.13478	 341.87877
 -310.26680	 341.78284
 -310.39879	 341.68688
 -310.53074	 341.59089
 -310.66266	 341.49486
 -310.79456	 341.39879
 -310.92642	 341.30270
 -311.05825	 341.20657
 -311.19005	 341.11040
 -311.32181	 341.01420
 -311.45355	 340.91797
 -311.58526	 340.82171
 -311.71693	 340.72541
 -311.84857	 340.62907
 -311.98018	 340.53270
 -312.11176	 340.43630
 -312.24331	 340.33987
 -312.37482	 340.24340
 -312.50631	 340.14690
 -312.63776	 340.05036
 -312.76918	 339.95379
 -312.90057	 339.85718
 -313.03193	 339.76055
 -313.16326	 339.66387
 -313.29456	 339.56717
 -313.42582	 339.47043
 -313.55706	 339.37366
 -313.68826	 339.27685
 -313.81943	 339.18001
 -313.95057	 339.08314
 -314.08167	 338.98623
 -314.21275	 338.88929
 -314.34379	 338.79231
 -314.47480	 338.69530
 -314.60578	 338.59826
 -314.73673	 338.50118
 -314.86765	 338.40407
 -314.99853	 338.30693
 -315.12939	 338.20975
 -315.26021	 338.11254
 -315.39100	 338.01529
 -315.52176	 337.91802
 -315.65249	 337.82070
 -315.78318	 337.72336
 -315.91385	 337.62598
 -316.04448	 337.52857
 -316.17508	 337.43112
 -316.30565	 337.33364
 -316.43618	 337.23613
 -316.56669	 337.13858
 -316.69716	 337.04100
 -316.82760	 336.94339
 -316.95801	 336.84574
 -317.08839	 336.74806
 -317.21874	 336.65035
 -317.34905	 336.55260
 -317.47933	 336.45482
 -317.60959	 336.35700
 -317.73980	 336.25915
 -317.86999	 336.16127
 -318.00015	 336.06336
 -318.13027	 335.96541
 -318.26036	 335.86743
 -318.39042	 335.76941
 -318.52045	 335.67136
 -318.65044	 335.57328
 -318.78041	 335.47516
 -318.91034	 335.37701
 -319.04024	 335.27883
 -319.17011	 335.18062
 -319.29994	 335.08237
 -319.42975	 334.98409
 -319.55952	 334.88577
 -319.68926	 334.78742
 -319.81896	 334.68904
 -319.94864	 334.59062
 -320.07828	 334.49217
 -320.20790	 334.39369
 -320.33748	 334.29518
 -320.46702	 334.19663
 -320.59654	 334.09805
 -320.72602	 333.99943
 -320.85547	 333.90078
 -320.98489	 333.80210
 -321.11428	 333.70338
 -321.24364	 333.60464
 -321.37296	 333.50586
 -321.50225	 333.40704
 -321.63151	 333.30819
 -321.76074	 333.20931
 -321.88993	 333.11040
 -322.01909	 333.01145
 -322.14822	 332.91247
 -322.27732	 332.81346
 -322.40639	 332.71441
 -322.53542	 332.61533
 -322.66442	 332.51622
 -322.79339	 332.41707
 -322.92233	 332.31789
 -323.05123	 332.21868
 -323.18010	 332.11943
 -323.30895	 332.02016
 -323.43775	 331.92084
 -323.56653	 331.82150
 -323.69527	 331.72212
 -323.82398	 331.62271
 -323.95266	 331.52327
 -324.08131	 331.42379
 -324.20993	 331.32428
 -324.33851	 331.22474
 -324.46706	 331.12517
 -324.59558	 331.02556
 -324.72406	 330.92592
 -324.85251	 330.82624
 -324.98093	 330.72654
 -325.10932	 330.62680
 -325.23768	 330.52702
 -325.36600	 330.42722
 -325.49429	 330.32738
 -325.62255	 330.22751
 -325.75078	 330.12760
 -325.87897	 330.02767
 -326.00713	 329.92770
 -326.13526	 329.82769
 -326.26336	 329.72766
 -326.39142	 329.62759
 -326.51946	 329.52749
 -326.64746	 329.42735
 -326.77542	 329.32719
 -326.90336	 329.22699
 -327.03126	 329.12675
 -327.15913	 329.02649
 -327.28697	 328.92619
 -327.41477	 328.82586
 -327.54255	 328.72550
 -327.67029	 328.62510
 -327.79799	 328.52467
 -327.92567	 328.42421
 -328.05331	 328.32372
 -328.18092	 328.22319
 -328.30850	 328.12263
 -328.43604	 328.02204
 -328.56355	 327.92141
 -328.69103	 327.82076
 -328.81848	 327.72007
 -328.94590	 327.61934
 -329.07328	 327.51859
 -329.20063	 327.41780
 -329.32794	 327.31698
 -329.45523	 327.21613
 -329.58248	 327.11524
 -329.70970	 327.01432
 -329.83689	 326.91337
 -329.96404	 326.81239
 -330.09116	 326.71138
 -330.21825	 326.61033
 -330.34531	 326.50925
 -330.47233	 326.40813
 -330.59932	 326.30699
 -330.72628	 326.20581
 -330.85321	 326.10460
 -330.98010	 326.00336
 -331.10696	 325.90208
 -331.23379	 325.80078
 -331.36058	 325.69944
 -331.48734	 325.59807
 -331.61407	 325.49666
 -331.74077	 325.39522
 -331.86743	 325.29376
 -331.99407	 325.19225
 -332.12066	 325.09072
 -332.24723	 324.98915
 -332.37376	 324.88756
 -332.50027	 324.78593
 -332.62673	 324.68426
 -332.75317	 324.58257
 -332.87957	 324.48084
 -333.00594	 324.37908
 -333.13228	 324.27729
 -333.25858	 324.17547
 -333.38485	 324.07361
 -333.51109	 323.97172
 -333.63730	 323.86980
 -333.76347	 323.76785
 -333.88961	 323.66586
 -334.01572	 323.56385
 -334.14179	 323.46180
 -334.26784	 323.35972
 -334.39385	 323.25760
 -334.51982	 323.15546
 -334.64576	 323.05328
 -334.77168	 322.95107
 -334.89755	 322.84883
 -335.02340	 322.74656
 -335.14921	 322.64425
 -335.27499	 322.54191
 -335.40074	 322.43954
 -335.52645	 322.33714
 -335.65213	 322.23471
 -335.77778	 322.13224
 -335.90339	 322.02975
 -336.02898	 321.92722
 -336.15453	 321.82465
 -336.28004	 321.72206
 -336.40553	 321.61944
 -336.53098	 321.51678
 -336.65639	 321.41409
 -336.78178	 321.31137
 -336.90713	 321.20862
 -337.03245	 321.10583
 -337.15774	 321.00302
 -337.28299	 320.90017
 -337.40821	 320.79729
 -337.53340	 320.69438
 -337.65855	 320.59143
 -337.78368	 320.48846
 -337.90876	 320.38545
 -338.03382	 320.28241
 -338.15884	 320.17934
 -338.28383	 320.07624
 -338.40879	 319.97311
 -338.53371	 319.86994
 -338.65860	 319.76675
 -338.78346	 319.66352
 -338.90829	 319.56026
 -339.03308	 319.45697
 -339.15784	 319.35364
 -339.28256	 319.25029
 -339.40726	 319.14690
 -339.53192	 319.04348
 -339.65654	 318.94003
 -339.78114	 318.83655
 -339.90570	 318.73304
 -340.03023	 318.62950
 -340.15472	 318.52592
 -340.27918	 318.42231
 -340.40361	 318.31867
 -340.52801	 318.21501
 -340.65237	 318.11130
 -340.77670	 318.00757
 -340.90100	 317.90381
 -341.02526	 317.80001
 -341.14949	 317.69618
 -341.27369	 317.59233
 -341.39786	 317.48843
 -341.52199	 317.38451
 -341.64609	 317.28056
 -341.77015	 317.17658
 -341.89418	 317.07256
 -342.01818	 316.96852
 -342.14215	 316.86444
 -342.26608	 316.76033
 -342.38998	 316.65619
 -342.51385	 316.55202
 -342.63768	 316.44781
 -342.76148	 316.34358
 -342.88525	 316.23932
 -343.00898	 316.13502
 -343.13269	 316.03069
 -343.25635	 315.92633
 -343.37999	 315.82194
 -343.50359	 315.71752
 -343.62716	 315.61307
 -343.75070	 315.50859
 -343.87420	 315.40407
 -343.99767	 315.29953
 -344.12110	 315.19495
 -344.24451	 315.09035
 -344.36788	 314.98571
 -344.49121	 314.88104
 -344.61452	 314.77634
 -344.73779	 314.67161
 -344.86103	 314.56684
 -344.98423	 314.46205
 -345.10740	 314.35723
 -345.23054	 314.25237
 -345.35364	 314.14749
 -345.47671	 314.04257
 -345.59975	 313.93762
 -345.72276	 313.83264
 -345.84573	 313.72764
 -345.96867	 313.62260
 -346.09157	 313.51752
 -346.21444	 313.41242
 -346.33728	 313.30729
 -346.46009	 313.20213
 -346.58286	 313.09693
 -346.70560	 312.99171
 -346.82831	 312.88645
 -346.95098	 312.78117
 -347.07362	 312.67585
 -347.19623	 312.57050
 -347.31880	 312.46513
 -347.44134	 312.35972
 -347.56384	 312.25428
 -347.68632	 312.14881
 -347.80876	 312.04331
 -347.93116	 311.93778
 -348.05354	 311.83221
 -348.17588	 311.72662
 -348.29819	 311.62100
 -348.42046	 311.51534
 -348.54270	 311.40966
 -348.66491	 311.30395
 -348.78708	 311.19820
 -348.90922	 311.09243
 -349.03133	 310.98662
 -349.15340	 310.88079
 -349.27544	 310.77492
 -349.39745	 310.66902
 -349.51943	 310.56309
 -349.64137	 310.45714
 -349.76327	 310.35115
 -349.88515	 310.24513
 -350.00699	 310.13908
 -350.12880	 310.03300
 -350.25057	 309.92689
 -350.37231	 309.82075
 -350.49402	 309.71458
 -350.61569	 309.60838
 -350.73734	 309.50215
 -350.85894	 309.39589
 -350.98052	 309.28960
 -351.10206	 309.18328
 -351.22357	 309.07693
 -351.34504	 308.97055
 -351.46648	 308.86414
 -351.58789	 308.75770
 -351.70926	 308.65123
 -351.83060	 308.54473
 -351.95191	 308.43819
 -352.07318	 308.33163
 -352.19442	 308.22504
 -352.31563	 308.11842
 -352.43681	 308.01177
 -352.55795	 307.90509
 -352.67905	 307.79837
 -352.80013	 307.69163
 -352.92117	 307.58486
 -353.04217	 307.47806
 -353.16315	 307.37123
 -353.28409	 307.26437
 -353.40499	 307.15748
 -353.52587	 307.05056
 -353.64671	 306.94360
 -353.76751	 306.83662
 -353.88829	 306.72961
 -354.00903	 306.62257
 -354.12973	 306.51550
 -354.25040	 306.40840
 -354.37104	 306.30127
 -354.49165	 306.19411
 -354.61222	 306.08693
 -354.73276	 305.97971
 -354.85327	 305.87246
 -354.97374	 305.76518
 -355.09418	 305.65787
 -355.21458	 305.55054
 -355.33495	 305.44317
 -355.45529	 305.33577
 -355.57560	 305.22835
 -355.69587	 305.12089
 -355.81611	 305.01341
 -355.93631	 304.90589
 -356.05648	 304.79835
 -356.17662	 304.69077
 -356.29672	 304.58317
 -356.41679	 304.47554
 -356.53683	 304.36788
 -356.65683	 304.26019
 -356.77680	 304.15246
 -356.89674	 304.04471
 -357.01664	 303.93694
 -357.13651	 303.82913
 -357.25635	 303.72129
 -357.37615	 303.61342
 -357.49592	 303.50552
 -357.61565	 303.39760
 -357.73536	 303.28964
 -357.85502	 303.18166
 -357.97466	 303.07364
 -358.09426	 302.96560
 -358.21383	 302.85753
 -358.33336	 302.74943
 -358.45286	 302.64130
 -358.57233	 302.53314
 -358.69176	 302.42495
 -358.81116	 302.31673
 -358.93053	 302.20848
 -359.04986	 302.10020
 -359.16916	 301.99190
 -359.28842	 301.88357
 -359.40766	 301.77520
 -359.52685	 301.66681
 -359.64602	 301.55839
 -359.76515	 301.44994
 -359.88425	 301.34146
 -360.00331	 301.23295
 -360.12234	 301.12441
 -360.24134	 301.01584
 -360.36030	 300.90725
 -360.47923	 300.79863
 -360.59813	 300.68997
 -360.71699	 300.58129
 -360.83582	 300.47258
 -360.95461	 300.36384
 -361.07338	 300.25507
 -361.19210	 300.14627
 -361.31080	 300.03745
 -361.42946	 299.92859
 -361.54809	 299.81971
 -361.66668	 299.71080
 -361.78524	 299.60186
 -361.90377	 299.49289
 -362.02226	 299.38389
 -362.14072	 299.27486
 -362.25914	 299.16581
 -362.37753	 299.05672
 -362.49589	 298.94761
 -362.61422	 298.83847
 -362.73251	 298.72930
 -362.85076	 298.62010
 -362.96899	 298.51088
 -363.08718	 298.40162
 -363.20533	 298.29234
 -363.32345	 298.18302
 -363.44154	 298.07368
 -363.55960	 297.96432
 -363.67762	 297.85492
 -363.79561	 297.74549
 -363.91356	 297.63604
 -364.03148	 297.52656
 -364.14937	 297.41704
 -364.26722	 297.30750
 -364.38504	 297.19794
 -364.50282	 297.08834
 -364.62057	 296.97872
 -364.73829	 296.86906
 -364.85597	 296.75938
 -364.97362	 296.64967
 -365.09124	 296.53994
 -365.20882	 296.43017
 -365.32637	 296.32038
 -365.44389	 296.21056
 -365.56137	 296.10071
 -365.67882	 295.99083
 -365.79623	 295.88092
 -365.91361	 295.77099
 -366.03096	 295.66103
 -366.14827	 295.55103
 -366.26555	 295.44102
 -366.38279	 295.33097
 -366.50001	 295.22090
 -366.61718	 295.11079
 -366.73433	 295.00066
 -366.85144	 294.89050
 -366.96851	 294.78032
 -367.08555	 294.67010
 -367.20256	 294.55986
 -367.31954	 294.44959
 -367.43648	 294.33929
 -367.55339	 294.22897
 -367.67026	 294.11861
 -367.78710	 294.00823
 -367.90390	 293.89782
 -368.02068	 293.78739
 -368.13741	 293.67692
 -368.25412	 293.56643
 -368.37079	 293.45591
 -368.48742	 293.34536
 -368.60403	 293.23478
 -368.72060	 293.12418
 -368.83713	 293.01355
 -368.95363	 292.90289
 -369.07010	 292.79221
 -369.18653	 292.68149
 -369.30293	 292.57075
 -369.41930	 292.45998
 -369.53563	 292.34919
 -369.65193	 292.23836
 -369.76819	 292.12751
 -369.88442	 292.01663
 -370.00062	 291.90573
 -370.11678	 291.79479
 -370.23291	 291.68383
 -370.34900	 291.57284
 -370.46506	 291.46183
 -370.58109	 291.35078
 -370.69708	 291.23971
 -370.81304	 291.12861
 -370.92896	 291.01749
 -371.04485	 290.90633
 -371.16071	 290.79515
 -371.27653	 290.68395
 -371.39232	 290.57271
 -371.50808	 290.46145
 -371.62380	 290.35016
 -371.73949	 290.23884
 -371.85514	 290.12750
 -371.97076	 290.01613
 -372.08634	 289.90473
 -372.20190	 289.79331
 -372.31741	 289.68185
 -372.43290	 289.57037
 -372.54835	 289.45887
 -372.66376	 289.34733
 -372.77914	 289.23577
 -372.89449	 289.12419
 -373.00980	 289.01257
 -373.12508	 288.90093
 -373.24033	 288.78926
 -373.35554	 288.67756
 -373.47072	 288.56584
 -373.58586	 288.45409
 -373.70097	 288.34232
 -373.81605	 288.23051
 -373.93109	 288.11868
 -374.04609	 288.00683
 -374.16107	 287.89494
 -374.27601	 287.78303
 -374.39091	 287.67109
 -374.50578	 287.55913
 -374.62062	 287.44714
 -374.73542	 287.33512
 -374.85019	 287.22308
 -374.96493	 287.11100
 -375.07963	 286.99891
 -375.19429	 286.88678
 -375.30893	 286.77463
 -375.42353	 286.66245
 -375.53809	 286.55025
 -375.65262	 286.43802
 -375.76712	 286.32576
 -375.88158	 286.21347
 -375.99601	 286.10116
 -376.11040	 285.98882
 -376.22476	 285.87646
 -376.33909	 285.76407
 -376.45338	 285.65165
 -376.56763	 285.53921
 -376.68186	 285.42674
 -376.79605	 285.31424
 -376.91020	 285.20172
 -377.02432	 285.08917
 -377.13841	 284.97659
 -377.25246	 284.86399
 -377.36648	 284.75136
 -377.48046	 284.63871
 -377.59441	 284.52603
 -377.70833	 284.41332
 -377.82221	 284.30059
 -377.93606	 284.18783
 -378.04987	 284.07504
 -378.16365	 283.96223
 -378.27739	 283.84939
 -378.39111	 283.73652
 -378.50478	 283.62363
 -378.61842	 283.51072
 -378.73203	 283.39777
 -378.84561	 283.28480
 -378.95915	 283.17181
 -379.07265	 283.05879
 -379.18612	 282.94574
 -379.29956	 282.83266
 -379.41296	 282.71956
 -379.52633	 282.60644
 -379.63967	 282.49329
 -379.75296	 282.38011
 -379.86623	 282.26690
 -379.97946	 282.15368
 -380.09266	 282.04042
 -380.20582	 281.92714
 -380.31895	 281.81383
 -380.43205	 281.70050
 -380.54510	 281.58714
 -380.65813	 281.47375
 -380.77112	 281.36034
 -380.88408	 281.24690
 -380.99700	 281.13344
 -381.10989	 281.01995
 -381.22274	 280.90644
 -381.33556	 280.79290
 -381.44835	 280.67933
 -381.56110	 280.56574
 -381.67382	 280.45213
 -381.78650	 280.33848
 -381.89915	 280.22482
 -382.01176	 280.11112
 -382.12434	 279.99740
 -382.23689	 279.88366
 -382.34940	 279.76989
 -382.46187	 279.65609
 -382.57432	 279.54227
 -382.68672	 279.42842
 -382.79910	 279.31455
 -382.91143	 279.20065
 -383.02374	 279.08673
 -383.13601	 278.97278
 -383.24824	 278.85880
 -383.36045	 278.74480
 -383.47261	 278.63077
 -383.58474	 278.51672
 -383.69684	 278.40265
 -383.80891	 278.28855
 -383.92093	 278.17442
 -384.03293	 278.06026
 -384.14489	 277.94609
 -384.25681	 277.83188
 -384.36871	 277.71766
 -384.48056	 277.60340
 -384.59238	 277.48912
 -384.70417	 277.37482
 -384.81593	 277.26049
 -384.92765	 277.14613
 -385.03933	 277.03175
 -385.15098	 276.91735
 -385.26259	 276.80292
 -385.37418	 276.68846
 -385.48572	 276.57398
 -385.59723	 276.45948
 -385.70871	 276.34495
 -385.82015	 276.23039
 -385.93156	 276.11581
 -386.04294	 276.00121
 -386.15428	 275.88658
 -386.26558	 275.77192
 -386.37685	 275.65724
 -386.48809	 275.54254
 -386.59929	 275.42780
 -386.71045	 275.31305
 -386.82159	 275.19827
 -386.93268	 275.08346
 -387.04375	 274.96863
 -387.15477	 274.85378
 -387.26577	 274.73890
 -387.37673	 274.62399
 -387.48765	 274.50907
 -387.59854	 274.39411
 -387.70940	 274.27913
 -387.82022	 274.16413
 -387.93100	 274.04910
 -388.04175	 273.93405
 -388.15247	 273.81897
 -388.26315	 273.70387
 -388.37380	 273.58874
 -388.48441	 273.47359
 -388.59499	 273.35841
 -388.70553	 273.24321
 -388.81604	 273.12798
 -388.92651	 273.01273
 -389.03695	 272.89746
 -389.14736	 272.78216
 -389.25773	 272.66684
 -389.36806	 272.55149
 -389.47836	 272.43611
 -389.58863	 272.32072
 -389.69886	 272.20530
 -389.80906	 272.08985
 -389.91922	 271.97438
 -390.02935	 271.85888
 -390.13944	 271.74336
 -390.24950	 271.62782
 -390.35952	 271.51225
 -390.46951	 271.39666
 -390.57946	 271.28104
 -390.68938	 271.16540
 -390.79926	 271.04973
 -390.90911	 270.93404
 -391.01893	 270.81833
 -391.12871	 270.70259
 -391.23845	 270.58683
 -391.34816	 270.47104
 -391.45783	 270.35523
 -391.56747	 270.23940
 -391.67708	 270.12354
 -391.78665	 270.00765
 -391.89619	 269.89175
 -392.00569	 269.77581
 -392.11515	 269.65986
 -392.22459	 269.54388
 -392.33398	 269.42787
 -392.44334	 269.31184
 -392.55267	 269.19579
 -392.66196	 269.07972
 -392.77122	 268.96362
 -392.88044	 268.84749
 -392.98963	 268.73134
 -393.09878	 268.61517
 -393.20790	 268.49897
 -393.31698	 268.38276
 -393.42603	 268.26651
 -393.53504	 268.15024
 -393.64402	 268.03395
 -393.75296	 267.91764
 -393.86187	 267.80130
 -393.97074	 267.68493
 -394.07958	 267.56855
 -394.18838	 267.45213
 -394.29715	 267.33570
 -394.40588	 267.21924
 -394.51458	 267.10276
 -394.62325	 266.98625
 -394.73187	 266.86972
 -394.84047	 266.75317
 -394.94903	 266.63659
 -395.05755	 266.51999
 -395.16604	 266.40337
 -395.27449	 266.28672
 -395.38291	 266.17005
 -395.49129	 266.05335
 -395.59964	 265.93663
 -395.70795	 265.81989
 -395.81623	 265.70313
 -395.92448	 265.58634
 -396.03268	 265.46952
 -396.14086	 265.35269
 -396.24900	 265.23583
 -396.35710	 265.11894
 -396.46517	 265.00204
 -396.57320	 264.88511
 -396.68120	 264.76815
 -396.78916	 264.65117
 -396.89709	 264.53417
 -397.00498	 264.41715
 -397.11284	 264.30010
 -397.22066	 264.18303
 -397.32845	 264.06594
 -397.43620	 263.94882
 -397.54392	 263.83168
 -397.65160	 263.71452
 -397.75925	 263.59733
 -397.86686	 263.48012
 -397.97443	 263.36288
 -398.08197	 263.24563
 -398.18948	 263.12835
 -398.29695	 263.01104
 -398.40439	 262.89372
 -398.51179	 262.77637
 -398.61915	 262.65900
 -398.72648	 262.54160
 -398.83378	 262.42418
 -398.94104	 262.30674
 -399.04826	 262.18927
 -399.15545	 262.07178
 -399.26260	 261.95427
 -399.36972	 261.83674
 -399.47681	 261.71918
 -399.58386	 261.60160
 -399.69087	 261.48400
 -399.79785	 261.36637
 -399.90479	 261.24872
 -400.01170	 261.13105
 -400.11857	 261.01335
 -400.22540	 260.89563
 -400.33221	 260.77789
 -400.43897	 260.66013
 -400.54570	 260.54234
 -400.65240	 260.42453
 -400.75906	 260.30670
 -400.86568	 260.18884
 -400.97227	 260.07097
 -401.07883	 259.95306
 -401.18535	 259.83514
 -401.29183	 259.71719
 -401.39828	 259.59923
 -401.50469	 259.48123
 -401.61107	 259.36322
 -401.71741	 259.24518
 -401.82372	 259.12712
 -401.92999	 259.00904
 -402.03623	 258.89093
 -402.14243	 258.77280
 -402.24859	 258.65465
 -402.35472	 258.53648
 -402.46082	 258.41828
 -402.56688	 258.30007
 -402.67290	 258.18182
 -402.77889	 258.06356
 -402.88484	 257.94528
 -402.99076	 257.82697
 -403.09664	 257.70864
 -403.20249	 257.59028
 -403.30830	 257.47191
 -403.41407	 257.35351
 -403.51981	 257.23509
 -403.62552	 257.11664
 -403.73119	 256.99818
 -403.83682	 256.87969
 -403.94242	 256.76118
 -404.04798	 256.64264
 -404.15351	 256.52409
 -404.25900	 256.40551
 -404.36445	 256.28691
 -404.46987	 256.16829
 -404.57526	 256.04964
 -404.68061	 255.93098
 -404.78592	 255.81229
 -404.89120	 255.69358
 -404.99644	 255.57484
 -405.10165	 255.45609
 -405.20682	 255.33731
 -405.31196	 255.21851
 -405.41706	 255.09968
 -405.52212	 254.98084
 -405.62715	 254.86197
 -405.73215	 254.74308
 -405.83710	 254.62417
 -405.94203	 254.50524
 -406.04691	 254.38628
 -406.15176	 254.26731
 -406.25658	 254.14831
 -406.36136	 254.02928
 -406.46610	 253.91024
 -406.57081	 253.79118
 -406.67549	 253.67209
 -406.78012	 253.55298
 -406.88472	 253.43385
 -406.98929	 253.31469
 -407.09382	 253.19552
 -407.19831	 253.07632
 -407.30277	 252.95710
 -407.40720	 252.83786
 -407.51158	 252.71860
 -407.61594	 252.59931
 -407.72025	 252.48000
 -407.82453	 252.36068
 -407.92878	 252.24132
 -408.03298	 252.12195
 -408.13716	 252.00256
 -408.24130	 251.88314
 -408.34540	 251.76370
 -408.44946	 251.64424
 -408.55349	 251.52476
 -408.65749	 251.40526
 -408.76144	 251.28574
 -408.86537	 251.16619
 -408.96925	 251.04662
 -409.07310	 250.92703
 -409.17692	 250.80742
 -409.28070	 250.68779
 -409.38444	 250.56813
 -409.48815	 250.44845
 -409.59182	 250.32876
 -409.69546	 250.20904
 -409.79906	 250.08930
 -409.90262	 249.96953
 -410.00615	 249.84975
 -410.10964	 249.72994
 -410.21310	 249.61011
 -410.31652	 249.49026
 -410.41990	 249.37039
 -410.52325	 249.25050
 -410.62656	 249.13059
 -410.72984	 249.01065
 -410.83308	 248.89070
 -410.93629	 248.77072
 -411.03946	 248.65072
 -411.14259	 248.53070
 -411.24569	 248.41066
 -411.34875	 248.29059
 -411.45178	 248.17051
 -411.55476	 248.05040
 -411.65772	 247.93027
 -411.76064	 247.81013
 -411.86352	 247.68996
 -411.96636	 247.56976
 -412.06917	 247.44955
 -412.17195	 247.32932
 -412.27468	 247.20906
 -412.37739	 247.08879
 -412.48005	 246.96849
 -412.58268	 246.84817
 -412.68528	 246.72783
 -412.78783	 246.60747
 -412.89036	 246.48709
 -412.99284	 246.36668
 -413.09529	 246.24626
 -413.19770	 246.12581
 -413.30008	 246.00534
 -413.40242	 245.88486
 -413.50473	 245.76435
 -413.60700	 245.64382
 -413.70923	 245.52326
 -413.81143	 245.40269
 -413.91359	 245.28210
 -414.01571	 245.16148
 -414.11780	 245.04085
 -414.21985	 244.92019
 -414.32187	 244.79951
 -414.42385	 244.67881
 -414.52579	 244.55810
 -414.62770	 244.43736
 -414.72957	 244.31659
 -414.83141	 244.19581
 -414.93321	 244.07501
 -415.03497	 243.95418
 -415.13670	 243.83334
 -415.23839	 243.71247
 -415.34004	 243.59159
 -415.44166	 243.47068
 -415.54324	 243.34975
 -415.64479	 243.22880
 -415.74630	 243.10783
 -415.84777	 242.98684
 -415.94921	 242.86583
 -416.05061	 242.74480
 -416.15198	 242.62374
 -416.25331	 242.50267
 -416.35460	 242.38157
 -416.45585	 242.26046
 -416.55707	 242.13932
 -416.65826	 242.01816
 -416.75941	 241.89699
 -416.86052	 241.77579
 -416.96159	 241.65457
 -417.06263	 241.53333
 -417.16363	 241.41207
 -417.26460	 241.29079
 -417.36553	 241.16949
 -417.46642	 241.04817
 -417.56728	 240.92682
 -417.66810	 240.80546
 -417.76889	 240.68408
 -417.86963	 240.56267
 -417.97035	 240.44125
 -418.07102	 240.31980
 -418.17166	 240.19834
 -418.27226	 240.07685
 -418.37283	 239.95535
 -418.47336	 239.83382
 -418.57385	 239.71227
 -418.67431	 239.59070
 -418.77473	 239.46912
 -418.87512	 239.34751
 -418.97546	 239.22588
 -419.07578	 239.10423
 -419.17605	 238.98256
 -419.27629	 238.86087
 -419.37649	 238.73916
 -419.47666	 238.61743
 -419.57679	 238.49567
 -419.67688	 238.37390
 -419.77694	 238.25211
 -419.87696	 238.13030
 -419.97694	 238.00847
 -420.07689	 237.88661
 -420.17680	 237.76474
 -420.27668	 237.64285
 -420.37651	 237.52093
 -420.47631	 237.39900
 -420.57608	 237.27705
 -420.67581	 237.15507
 -420.77550	 237.03308
 -420.87516	 236.91106
 -420.97477	 236.78903
 -421.07436	 236.66697
 -421.17390	 236.54490
 -421.27341	 236.42280
 -421.37288	 236.30069
 -421.47232	 236.17855
 -421.57172	 236.05640
 -421.67108	 235.93422
 -421.77041	 235.81203
 -421.86970	 235.68981
 -421.96895	 235.56757
 -422.06817	 235.44532
 -422.16735	 235.32304
 -422.26650	 235.20075
 -422.36560	 235.07843
 -422.46467	 234.95610
 -422.56371	 234.83374
 -422.66271	 234.71137
 -422.76167	 234.58897
 -422.86059	 234.46655
 -422.95948	 234.34412
 -423.05833	 234.22166
 -423.15715	 234.09919
 -423.25592	 233.97670
 -423.35467	 233.85418
 -423.45337	 233.73165
 -423.55204	 233.60909
 -423.65067	 233.48652
 -423.74926	 233.36392
 -423.84782	 233.24131
 -423.94634	 233.11868
 -424.04483	 232.99602
 -424.14328	 232.87335
 -424.24169	 232.75066
 -424.34006	 232.62794
 -424.43840	 232.50521
 -424.53670	 232.38246
 -424.63497	 232.25969
 -424.73319	 232.13689
 -424.83138	 232.01408
 -424.92954	 231.89125
 -425.02766	 231.76840
 -425.12574	 231.64553
 -425.22378	 231.52264
 -425.32179	 231.39973
 -425.41976	 231.27680
 -425.51769	 231.15385
 -425.61559	 231.03088
 -425.71345	 230.90790
 -425.81128	 230.78489
 -425.90906	 230.66186
 -426.00681	 230.53882
 -426.10453	 230.41575
 -426.20220	 230.29266
 -426.29984	 230.16956
 -426.39745	 230.04643
 -426.49501	 229.92329
 -426.59254	 229.80012
 -426.69004	 229.67694
 -426.78749	 229.55374
 -426.88491	 229.43052
 -426.98229	 229.30727
 -427.07964	 229.18401
 -427.17695	 229.06073
 -427.27422	 228.93743
 -427.37146	 228.81411
 -427.46866	 228.69078
 -427.56582	 228.56742
 -427.66294	 228.44404
 -427.76003	 228.32064
 -427.85708	 228.19723
 -427.95410	 228.07379
 -428.05107	 227.95034
 -428.14801	 227.82686
 -428.24492	 227.70337
 -428.34178	 227.57986
 -428.43861	 227.45633
 -428.53541	 227.33278
 -428.63216	 227.20921
 -428.72888	 227.08562
 -428.82557	 226.96201
 -428.92221	 226.83838
 -429.01882	 226.71473
 -429.11539	 226.59107
 -429.21193	 226.46738
 -429.30843	 226.34368
 -429.40489	 226.21995
 -429.50131	 226.09621
 -429.59770	 225.97245
 -429.69405	 225.84867
 -429.79036	 225.72487
 -429.88664	 225.60105
 -429.98288	 225.47721
 -430.07908	 225.35335
 -430.17525	 225.22947
 -430.27138	 225.10558
 -430.36747	 224.98166
 -430.46352	 224.85773
 -430.55954	 224.73378
 -430.65552	 224.60981
 -430.75147	 224.48581
 -430.84737	 224.36180
 -430.94324	 224.23778
 -431.03908	 224.11373
 -431.13487	 223.98966
 -431.23063	 223.86558
 -431.32636	 223.74147
 -431.42204	 223.61735
 -431.51769	 223.49321
 -431.61330	 223.36905
 -431.70888	 223.24487
 -431.80442	 223.12067
 -431.89992	 222.99645
 -431.99538	 222.87221
 -432.09081	 222.74796
 -432.18620	 222.62368
 -432.28155	 222.49939
 -432.37686	 222.37508
 -432.47214	 222.25075
 -432.56739	 222.12640
 -432.66259	 222.00203
 -432.75776	 221.87764
 -432.85289	 221.75324
 -432.94798	 221.62881
 -433.04304	 221.50437
 -433.13806	 221.37991
 -433.23304	 221.25543
 -433.32799	 221.13093
 -433.42290	 221.00641
 -433.51777	 220.88187
 -433.61260	 220.75732
 -433.70740	 220.63274
 -433.80216	 220.50815
 -433.89688	 220.38354
 -433.99157	 220.25891
 -434.08622	 220.13426
 -434.18083	 220.00960
 -434.27541	 219.88491
 -434.36995	 219.76021
 -434.46445	 219.63548
 -434.55891	 219.51074
 -434.65334	 219.38598
 -434.74773	 219.26121
 -434.84208	 219.13641
 -434.93640	 219.01159
 -435.03068	 218.88676
 -435.12492	 218.76191
 -435.21912	 218.63704
 -435.31329	 218.51215
 -435.40742	 218.38724
 -435.50152	 218.26231
 -435.59557	 218.13737
 -435.68959	 218.01241
 -435.78357	 217.88743
 -435.87752	 217.76243
 -435.97143	 217.63741
 -436.06530	 217.51237
 -436.15913	 217.38732
 -436.25293	 217.26224
 -436.34669	 217.13715
 -436.44041	 217.01204
 -436.53410	 216.88691
 -436.62775	 216.76177
 -436.72136	 216.63660
 -436.81494	 216.51142
 -436.90847	 216.38622
 -437.00197	 216.26100
 -437.09544	 216.13576
 -437.18886	 216.01051
 -437.28225	 215.88523
 -437.37561	 215.75994
 -437.46892	 215.63463
 -437.56220	 215.50930
 -437.65544	 215.38396
 -437.74864	 215.25859
 -437.84181	 215.13321
 -437.93494	 215.00781
 -438.02803	 214.88239
 -438.12109	 214.75695
 -438.21411	 214.63150
 -438.30709	 214.50602
 -438.40003	 214.38053
 -438.49294	 214.25502
 -438.58581	 214.12949
 -438.67864	 214.00395
 -438.77144	 213.87838
 -438.86420	 213.75280
 -438.95692	 213.62720
 -439.04960	 213.50158
 -439.14225	 213.37595
 -439.23486	 213.25029
 -439.32743	 213.12462
 -439.41997	 212.99893
 -439.51247	 212.87322
 -439.60493	 212.74750
 -439.69736	 212.62176
 -439.78974	 212.49599
 -439.88209	 212.37021
 -439.97441	 212.24442
 -440.06668	 212.11860
 -440.15892	 211.99277
 -440.25112	 211.86692
 -440.34329	 211.74105
 -440.43542	 211.61516
 -440.52751	 211.48926
 -440.61956	 211.36334
 -440.71158	 211.23740
 -440.80356	 211.11144
 -440.89550	 210.98546
 -440.98741	 210.85947
 -441.07928	 210.73346
 -441.17111	 210.60743
 -441.26290	 210.48139
 -441.35466	 210.35532
 -441.44638	 210.22924
 -441.53806	 210.10314
 -441.62971	 209.97702
 -441.72132	 209.85089
 -441.81289	 209.72474
 -441.90442	 209.59857
 -441.99592	 209.47238
 -442.08738	 209.34617
 -442.17880	 209.21995
 -442.27019	 209.09371
 -442.36154	 208.96745
 -442.45285	 208.84118
 -442.54413	 208.71488
 -442.63537	 208.58857
 -442.72657	 208.46225
 -442.81773	 208.33590
 -442.90886	 208.20954
 -442.99995	 208.08316
 -443.09100	 207.95676
 -443.18201	 207.83034
 -443.27299	 207.70391
 -443.36393	 207.57746
 -443.45484	 207.45099
 -443.54571	 207.32451
 -443.63654	 207.19801
 -443.72733	 207.07149
 -443.81808	 206.94495
 -443.90880	 206.81839
 -443.99949	 206.69182
 -444.09013	 206.56523
 -444.18074	 206.43863
 -444.27131	 206.31200
 -444.36184	 206.18536
 -444.45234	 206.05870
 -444.54280	 205.93203
 -444.63322	 205.80533
 -444.72361	 205.67862
 -444.81395	 205.55189
 -444.90426	 205.42515
 -444.99454	 205.29839
 -445.08478	 205.17161
 -445.17498	 205.04481
 -445.26514	 204.91800
 -445.35527	 204.79117
 -445.44536	 204.66432
 -445.53541	 204.53746
 -445.62542	 204.41057
 -445.71540	 204.28367
 -445.80534	 204.15676
 -445.89525	 204.02982
 -445.98511	 203.90287
 -446.07494	 203.77591
 -446.16474	 203.64892
 -446.25449	 203.52192
 -446.34421	 203.39490
 -446.43389	 203.26787
 -446.52354	 203.14081
 -446.61314	 203.01374
 -446.70272	 202.88666
 -446.79225	 202.75955
 -446.88175	 202.63243
 -446.97121	 202.50530
 -447.06063	 202.37814
 -447.15002	 202.25097
 -447.23936	 202.12378
 -447.32868	 201.99658
 -447.41795	 201.86936
 -447.50719	 201.74212
 -447.59639	 201.61486
 -447.68555	 201.48759
 -447.77468	 201.36030
 -447.86377	 201.23299
 -447.95282	 201.10567
 -448.04184	 200.97833
 -448.13082	 200.85098
 -448.21976	 200.72360
 -448.30867	 200.59621
 -448.39753	 200.46881
 -448.48637	 200.34138
 -448.57516	 200.21395
 -448.66392	 200.08649
 -448.75264	 199.95902
 -448.84132	 199.83153
 -448.92997	 199.70402
 -449.01858	 199.57650
 -449.10715	 199.44896
 -449.19568	 199.32140
 -449.28418	 199.19383
 -449.37265	 199.06624
 -449.46107	 198.93863
 -449.54946	 198.81101
 -449.63781	 198.68337
 -449.72612	 198.55572
 -449.81440	 198.42804
 -449.90264	 198.30036
 -449.99084	 198.17265
 -450.07901	 198.04493
 -450.16714	 197.91719
 -450.25523	 197.78944
 -450.34329	 197.66167
 -450.43131	 197.53388
 -450.51929	 197.40608
 -450.60723	 197.27826
 -450.69514	 197.15042
 -450.78302	 197.02257
 -450.87085	 196.89470
 -450.95865	 196.76682
 -451.04641	 196.63892
 -451.13413	 196.51100
 -451.22182	 196.38306
 -451.30947	 196.25511
 -451.39708	 196.12715
 -451.48466	 195.99916
 -451.57220	 195.87117
 -451.65970	 195.74315
 -451.74717	 195.61512
 -451.83459	 195.48707
 -451.92199	 195.35901
 -452.00934	 195.23093
 -452.09666	 195.10284
 -452.18394	 194.97472
 -452.27119	 194.84660
 -452.35839	 194.71845
 -452.44556	 194.59029
 -452.53270	 194.46212
 -452.61980	 194.33392
 -452.70686	 194.20572
 -452.79388	 194.07749
 -452.88087	 193.94925
 -452.96782	 193.82100
 -453.05473	 193.69272
 -453.14161	 193.56444
 -453.22845	 193.43613
 -453.31525	 193.30781
 -453.40201	 193.17948
 -453.48874	 193.05112
 -453.57543	 192.92276
 -453.66209	 192.79437
 -453.74871	 192.66597
 -453.83529	 192.53756
 -453.92184	 192.40913
 -454.00835	 192.28068
 -454.09482	 192.15222
 -454.18125	 192.02374
 -454.26765	 191.89525
 -454.35401	 191.76674
 -454.44034	 191.63821
 -454.52662	 191.50967
 -454.61287	 191.38111
 -454.69909	 191.25254
 -454.78527	 191.12395
 -454.87141	 190.99535
 -454.95751	 190.86673
 -455.04358	 190.73809
 -455.12961	 190.60944
 -455.21560	 190.48078
 -455.30156	 190.35210
 -455.38748	 190.22340
 -455.47336	 190.09469
 -455.55921	 189.96596
 -455.64502	 189.83721
 -455.73079	 189.70845
 -455.81653	 189.57968
 -455.90223	 189.45089
 -455.98789	 189.32208
 -456.07352	 189.19326
 -456.15911	 189.06443
 -456.24466	 188.93557
 -456.33018	 188.80671
 -456.41566	 188.67782
 -456.50110	 188.54892
 -456.58650	 188.42001
 -456.67187	 188.29108
 -456.75721	 188.16214
 -456.84250	 188.03318
 -456.92776	 187.90420
 -457.01298	 187.77521
 -457.09817	 187.64621
 -457.18332	 187.51719
 -457.26843	 187.38815
 -457.35351	 187.25910
 -457.43855	 187.13004
 -457.52355	 187.00095
 -457.60851	 186.87186
 -457.69344	 186.74274
 -457.77833	 186.61362
 -457.86319	 186.48448
 -457.94801	 186.35532
 -458.03279	 186.22615
 -458.11754	 186.09696
 -458.20224	 185.96776
 -458.28692	 185.83854
 -458.37155	 185.70931
 -458.45615	 185.58006
 -458.54071	 185.45080
 -458.62524	 185.32152
 -458.70973	 185.19223
 -458.79418	 185.06292
 -458.87859	 184.93360
 -458.96297	 184.80426
 -459.04732	 184.67491
 -459.13162	 184.54554
 -459.21589	 184.41616
 -459.30012	 184.28677
 -459.38432	 184.15735
 -459.46848	 184.02793
 -459.55260	 183.89849
 -459.63668	 183.76903
 -459.72073	 183.63956
 -459.80475	 183.51007
 -459.88872	 183.38057
 -459.97266	 183.25106
 -460.05656	 183.12153
 -460.14043	 182.99199
 -460.22426	 182.86243
 -460.30805	 182.73285
 -460.39181	 182.60327
 -460.47552	 182.47366
 -460.55921	 182.34405
 -460.64285	 182.21441
 -460.72646	 182.08477
 -460.81004	 181.95511
 -460.89357	 181.82543
 -460.97707	 181.69574
 -461.06053	 181.56603
 -461.14396	 181.43632
 -461.22735	 181.30658
 -461.31070	 181.17683
 -461.39402	 181.04707
 -461.47730	 180.91729
 -461.56054	 180.78750
 -461.64375	 180.65770
 -461.72692	 180.52787
 -461.81005	 180.39804
 -461.89314	 180.26819
 -461.97620	 180.13833
 -462.05923	 180.00845
 -462.14221	 179.87856
 -462.22516	 179.74865
 -462.30808	 179.61873
 -462.39095	 179.48879
 -462.47379	 179.35884
 -462.55660	 179.22888
 -462.63936	 179.09890
 -462.72209	 178.96891
 -462.80479	 178.83890
 -462.88744	 178.70888
 -462.97007	 178.57885
 -463.05265	 178.44880
 -463.13520	 178.31874
 -463.21771	 178.18866
 -463.30018	 178.05857
 -463.38262	 177.92846
 -463.46502	 177.79834
 -463.54738	 177.66821
 -463.62971	 177.53806
 -463.71200	 177.40790
 -463.79425	 177.27772
 -463.87647	 177.14753
 -463.95865	 177.01733
 -464.04080	 176.88711
 -464.12291	 176.75688
 -464.20498	 176.62664
 -464.28701	 176.49638
 -464.36901	 176.36610
 -464.45097	 176.23582
 -464.53290	 176.10552
 -464.61478	 175.97520
 -464.69663	 175.84487
 -464.77845	 175.71453
 -464.86023	 175.58417
 -464.94197	 175.45380
 -465.02367	 175.32342
 -465.10534	 175.19302
 -465.18697	 175.06261
 -465.26857	 174.93218
 -465.35013	 174.80174
 -465.43165	 174.67129
 -465.51313	 174.54082
 -465.59458	 174.41034
 -465.67599	 174.27985
 -465.75737	 174.14934
 -465.83871	 174.01882
 -465.92001	 173.88829
 -466.00127	 173.75774
 -466.08250	 173.62718
 -466.16369	 173.49660
 -466.24485	 173.36601
 -466.32597	 173.23541
 -466.40705	 173.10479
 -466.48809	 172.97416
 -466.56910	 172.84352
 -466.65008	 172.71286
 -466.73101	 172.58219
 -466.81191	 172.45151
 -466.89277	 172.32081
 -466.97360	 172.19010
 -467.05439	 172.05938
 -467.13514	 171.92864
 -467.21585	 171.79789
 -467.29653	 171.66712
 -467.37718	 171.53635
 -467.45778	 171.40555
 -467.53835	 171.27475
 -467.61888	 171.14393
 -467.69938	 171.01310
 -467.77984	 170.88226
 -467.86026	 170.75140
 -467.94065	 170.62053
 -468.02100	 170.48965
 -468.10131	 170.35875
 -468.18158	 170.22784
 -468.26182	 170.09691
 -468.34202	 169.96598
 -468.42219	 169.83503
 -468.50232	 169.70406
 -468.58241	 169.57309
 -468.66247	 169.44210
 -468.74249	 169.31110
 -468.82247	 169.18008
 -468.90241	 169.04905
 -468.98232	 168.91801
 -469.06219	 168.78695
 -469.14203	 168.65589
 -469.22183	 168.52481
 -469.30159	 168.39371
 -469.38132	 168.26260
 -469.46100	 168.13148
 -469.54066	 168.00035
 -469.62027	 167.86921
 -469.69985	 167.73805
 -469.77939	 167.60687
 -469.85890	 167.47569
 -469.93836	 167.34449
 -470.01780	 167.21328
 -470.09719	 167.08206
 -470.17655	 166.95082
 -470.25587	 166.81957
 -470.33516	 166.68831
 -470.41440	 166.55704
 -470.49362	 166.42575
 -470.57279	 166.29445
 -470.65193	 166.16314
 -470.73103	 166.03181
 -470.81009	 165.90047
 -470.88912	 165.76912
 -470.96811	 165.63776
 -471.04707	 165.50638
 -471.12598	 165.37499
 -471.20486	 165.24359
 -471.28371	 165.11217
 -471.36252	 164.98074
 -471.44129	 164.84930
 -471.52002	 164.71785
 -471.59872	 164.58639
 -471.67738	 164.45491
 -471.75600	 164.32342
 -471.83459	 164.19191
 -471.91314	 164.06040
 -471.99165	 163.92887
 -472.07013	 163.79733
 -472.14857	 163.66577
 -472.22697	 163.53421
 -472.30534	 163.40263
 -472.38367	 163.27104
 -472.46196	 163.13944
 -472.54021	 163.00782
 -472.61843	 162.87619
 -472.69661	 162.74455
 -472.77476	 162.61290
 -472.85287	 162.48123
 -472.93094	 162.34955
 -473.00897	 162.21786
 -473.08697	 162.08616
 -473.16493	 161.95445
 -473.24286	 161.82272
 -473.32075	 161.69098
 -473.39860	 161.55923
 -473.47641	 161.42746
 -473.55419	 161.29569
 -473.63193	 161.16390
 -473.70963	 161.03210
 -473.78730	 160.90028
 -473.86493	 160.76846
 -473.94252	 160.63662
 -474.02008	 160.50477
 -474.09759	 160.37291
 -474.17508	 160.24103
 -474.25252	 160.10915
 -474.32993	 159.97725
 -474.40730	 159.84534
 -474.48464	 159.71341
 -474.56194	 159.58148
 -474.63920	 159.44953
 -474.71642	 159.31757
 -474.79361	 159.18560
 -474.87076	 159.05362
 -474.94787	 158.92162
 -475.02495	 158.78961
 -475.10199	 158.65759
 -475.17899	 158.52556
 -475.25596	 158.39352
 -475.33289	 158.26146
 -475.40978	 158.12940
 -475.48664	 157.99732
 -475.56346	 157.86523
 -475.64024	 157.73312
 -475.71698	 157.60101
 -475.79369	 157.46888
 -475.87036	 157.33674
 -475.94700	 157.20459
 -476.02359	 157.07242
 -476.10015	 156.94025
 -476.17668	 156.80806
 -476.25316	 156.67586
 -476.32961	 156.54365
 -476.40603	 156.41143
 -476.48240	 156.27920
 -476.55874	 156.14695
 -476.63504	 156.01469
 -476.71131	 155.88242
 -476.78753	 155.75014
 -476.86373	 155.61785
 -476.93988	 155.48555
 -477.01600	 155.35323
 -477.09208	 155.22090
 -477.16812	 155.08856
 -477.24413	 154.95621
 -477.32009	 154.82385
 -477.39603	 154.69147
 -477.47192	 154.55908
 -477.54778	 154.42669
 -477.62360	 154.29428
 -477.69939	 154.16185
 -477.77513	 154.02942
 -477.85084	 153.89698
 -477.92652	 153.76452
 -478.00215	 153.63205
 -478.07775	 153.49957
 -478.15331	 153.36708
 -478.22884	 153.23458
 -478.30433	 153.10207
 -478.37978	 152.96954
 -478.45519	 152.83700
 -478.53057	 152.70445
 -478.60591	 152.57189
 -478.68121	 152.43932
 -478.75648	 152.30674
 -478.83171	 152.17415
 -478.90690	 152.04154
 -478.98206	 151.90892
 -479.05718	 151.77629
 -479.13226	 151.64365
 -479.20730	 151.51100
 -479.28231	 151.37834
 -479.35728	 151.24566
 -479.43221	 151.11298
 -479.50711	 150.98028
 -479.58197	 150.84757
 -479.65679	 150.71485
 -479.73157	 150.58212
 -479.80632	 150.44938
 -479.88103	 150.31663
 -479.95571	 150.18386
 -480.03034	 150.05109
 -480.10494	 149.91830
 -480.17950	 149.78550
 -480.25403	 149.65269
 -480.32852	 149.51987
 -480.40297	 149.38704
 -480.47738	 149.25419
 -480.55176	 149.12134
 -480.62610	 148.98847
 -480.70040	 148.85560
 -480.77467	 148.72271
 -480.84890	 148.58981
 -480.92309	 148.45690
 -480.99724	 148.32398
 -481.07136	 148.19104
 -481.14544	 148.05810
 -481.21948	 147.92515
 -481.29349	 147.79218
 -481.36746	 147.65920
 -481.44139	 147.52621
 -481.51528	 147.39321
 -481.58914	 147.26020
 -481.66296	 147.12718
 -481.73675	 146.99415
 -481.81049	 146.86111
 -481.88420	 146.72805
 -481.95787	 146.59499
 -482.03151	 146.46191
 -482.10511	 146.32882
 -482.17867	 146.19573
 -482.25219	 146.06262
 -482.32568	 145.92950
 -482.39912	 145.79637
 -482.47254	 145.66322
 -482.54591	 145.53007
 -482.61925	 145.39691
 -482.69255	 145.26373
 -482.76581	 145.13055
 -482.83904	 144.99735
 -482.91223	 144.86414
 -482.98538	 144.73093
 -483.05850	 144.59770
 -483.13157	 144.46446
 -483.20461	 144.33121
 -483.27762	 144.19795
 -483.35058	 144.06467
 -483.42351	 143.93139
 -483.49640	 143.79810
 -483.56926	 143.66479
 -483.64208	 143.53148
 -483.71486	 143.39815
 -483.78760	 143.26482
 -483.86031	 143.13147
 -483.93297	 142.99811
 -484.00561	 142.86474
 -484.07820	 142.73136
 -484.15076	 142.59797
 -484.22328	 142.46457
 -484.29576	 142.33116
 -484.36821	 142.19774
 -484.44061	 142.06431
 -484.51299	 141.93086
 -484.58532	 141.79741
 -484.65762	 141.66395
 -484.72988	 141.53047
 -484.80210	 141.39698
 -484.87428	 141.26349
 -484.94643	 141.12998
 -485.01854	 140.99646
 -485.09062	 140.86294
 -485.16265	 140.72940
 -485.23465	 140.59585
 -485.30661	 140.46229
 -485.37854	 140.32872
 -485.45042	 140.19514
 -485.52228	 140.06155
 -485.59409	 139.92795
 -485.66586	 139.79433
 -485.73760	 139.66071
 -485.80930	 139.52708
 -485.88097	 139.39344
 -485.95260	 139.25978
 -486.02419	 139.12612
 -486.09574	 138.99244
 -486.16725	 138.85876
 -486.23873	 138.72506
 -486.31017	 138.59136
 -486.38158	 138.45764
 -486.45294	 138.32392
 -486.52427	 138.19018
 -486.59556	 138.05643
 -486.66682	 137.92268
 -486.73804	 137.78891
 -486.80922	 137.65513
 -486.88036	 137.52134
 -486.95146	 137.38754
 -487.02253	 137.25373
 -487.09356	 137.11992
 -487.16456	 136.98609
 -487.23551	 136.85225
 -487.30643	 136.71840
 -487.37732	 136.58454
 -487.44816	 136.45067
 -487.51897	 136.31679
 -487.58974	 136.18289
 -487.66047	 136.04899
 -487.73117	 135.91508
 -487.80183	 135.78116
 -487.87245	 135.64723
 -487.94303	 135.51329
 -488.01358	 135.37934
 -488.08409	 135.24538
 -488.15456	 135.11140
 -488.22500	 134.97742
 -488.29540	 134.84343
 -488.36576	 134.70943
 -488.43608	 134.57541
 -488.50637	 134.44139
 -488.57662	 134.30736
 -488.64683	 134.17332
 -488.71700	 134.03927
 -488.78714	 133.90520
 -488.85724	 133.77113
 -488.92730	 133.63705
 -488.99733	 133.50295
 -489.06732	 133.36885
 -489.13727	 133.23474
 -489.20718	 133.10062
 -489.27706	 132.96648
 -489.34690	 132.83234
 -489.41670	 132.69819
 -489.48646	 132.56403
 -489.55619	 132.42985
 -489.62588	 132.29567
 -489.69554	 132.16148
 -489.76515	 132.02728
 -489.83473	 131.89307
 -489.90427	 131.75884
 -489.97378	 131.62461
 -490.04324	 131.49037
 -490.11267	 131.35612
 -490.18206	 131.22186
 -490.25142	 131.08759
 -490.32074	 130.95330
 -490.39002	 130.81901
 -490.45926	 130.68471
 -490.52847	 130.55040
 -490.59764	 130.41608
 -490.66677	 130.28175
 -490.73586	 130.14741
 -490.80492	 130.01306
 -490.87394	 129.87870
 -490.94292	 129.74434
 -491.01187	 129.60996
 -491.08077	 129.47557
 -491.14964	 129.34117
 -491.21848	 129.20676
 -491.28727	 129.07234
 -491.35603	 128.93792
 -491.42476	 128.80348
 -491.49344	 128.66903
 -491.56209	 128.53458
 -491.63070	 128.40011
 -491.69927	 128.26564
 -491.76781	 128.13115
 -491.83630	 127.99666
 -491.90477	 127.86215
 -491.97319	 127.72764
 -492.04158	 127.59311
 -492.10993	 127.45858
 -492.17824	 127.32404
 -492.24651	 127.18949
 -492.31475	 127.05492
 -492.38295	 126.92035
 -492.45111	 126.78577
 -492.51924	 126.65118
 -492.58733	 126.51658
 -492.65538	 126.38197
 -492.72340	 126.24735
 -492.79137	 126.11272
 -492.85931	 125.97809
 -492.92722	 125.84344
 -492.99508	 125.70878
 -493.06291	 125.57411
 -493.13070	 125.43944
 -493.19846	 125.30475
 -493.26617	 125.17006
 -493.33385	 125.03535
 -493.40149	 124.90064
 -493.46910	 124.76592
 -493.53667	 124.63119
 -493.60420	 124.49644
 -493.67169	 124.36169
 -493.73915	 124.22693
 -493.80657	 124.09216
 -493.87395	 123.95738
 -493.94129	 123.82259
 -494.00860	 123.68780
 -494.07587	 123.55299
 -494.14310	 123.41817
 -494.21030	 123.28335
 -494.27746	 123.14851
 -494.34458	 123.01367
 -494.41167	 122.87882
 -494.47871	 122.74395
 -494.54572	 122.60908
 -494.61270	 122.47420
 -494.67963	 122.33931
 -494.74653	 122.20441
 -494.81339	 122.06950
 -494.88022	 121.93458
 -494.94700	 121.79965
 -495.01375	 121.66472
 -495.08047	 121.52977
 -495.14714	 121.39482
 -495.21378	 121.25985
 -495.28038	 121.12488
 -495.34695	 120.98990
 -495.41347	 120.85491
 -495.47996	 120.71991
 -495.54641	 120.58490
 -495.61283	 120.44988
 -495.67921	 120.31485
 -495.74555	 120.17981
 -495.81185	 120.04477
 -495.87812	 119.90971
 -495.94435	 119.77465
 -496.01054	 119.63958
 -496.07670	 119.50449
 -496.14282	 119.36940
 -496.20890	 119.23430
 -496.27494	 119.09919
 -496.34095	 118.96408
 -496.40692	 118.82895
 -496.47285	 118.69381
 -496.53875	 118.55867
 -496.60461	 118.42351
 -496.67043	 118.28835
 -496.73622	 118.15318
 -496.80196	 118.01800
 -496.86767	 117.88281
 -496.93335	 117.74761
 -496.99898	 117.61240
 -497.06458	 117.47719
 -497.13014	 117.34196
 -497.19567	 117.20673
 -497.26116	 117.07148
 -497.32661	 116.93623
 -497.39202	 116.80097
 -497.45740	 116.66570
 -497.52274	 116.53042
 -497.58804	 116.39514
 -497.65331	 116.25984
 -497.71853	 116.12454
 -497.78373	 115.98922
 -497.84888	 115.85390
 -497.91400	 115.71857
 -497.97908	 115.58323
 -498.04412	 115.44788
 -498.10913	 115.31252
 -498.17410	 115.17716
 -498.23903	 115.04178
 -498.30393	 114.90640
 -498.36878	 114.77101
 -498.43360	 114.63560
 -498.49839	 114.50020
 -498.56314	 114.36478
 -498.62785	 114.22935
 -498.69252	 114.09391
 -498.75716	 113.95847
 -498.82175	 113.82302
 -498.88632	 113.68756
 -498.95084	 113.55209
 -499.01533	 113.41661
 -499.07978	 113.28112
 -499.14420	 113.14562
 -499.20857	 113.01012
 -499.27291	 112.87461
 -499.33722	 112.73909
 -499.40148	 112.60356
 -499.46571	 112.46802
 -499.52991	 112.33247
 -499.59406	 112.19691
 -499.65818	 112.06135
 -499.72226	 111.92578
 -499.78631	 111.79020
 -499.85031	 111.65461
 -499.91428	 111.51901
 -499.97822	 111.38340
 -500.04212	 111.24779
 -500.10598	 111.11216
 -500.16980	 110.97653
 -500.23359	 110.84089
 -500.29734	 110.70524
 -500.36105	 110.56959
 -500.42472	 110.43392
 -500.48836	 110.29825
 -500.55196	 110.16256
 -500.61553	 110.02687
 -500.67906	 109.89117
 -500.74255	 109.75547
 -500.80600	 109.61975
 -500.86942	 109.48403
 -500.93280	 109.34830
 -500.99614	 109.21256
 -501.05945	 109.07681
 -501.12272	 108.94105
 -501.18595	 108.80528
 -501.24915	 108.66951
 -501.31231	 108.53373
 -501.37543	 108.39794
 -501.43852	 108.26214
 -501.50157	 108.12633
 -501.56458	 107.99052
 -501.62756	 107.85470
 -501.69049	 107.71887
 -501.75340	 107.58303
 -501.81626	 107.44718
 -501.87909	 107.31132
 -501.94188	 107.17546
 -502.00464	 107.03959
 -502.06735	 106.90371
 -502.13003	 106.76782
 -502.19268	 106.63192
 -502.25529	 106.49602
 -502.31786	 106.36011
 -502.38039	 106.22419
 -502.44289	 106.08826
 -502.50535	 105.95232
 -502.56777	 105.81638
 -502.63016	 105.68042
 -502.69251	 105.54446
 -502.75482	 105.40849
 -502.81710	 105.27252
 -502.87934	 105.13653
 -502.94154	 105.00054
 -503.00371	 104.86454
 -503.06584	 104.72853
 -503.12793	 104.59251
 -503.18999	 104.45649
 -503.25201	 104.32046
 -503.31399	 104.18441
 -503.37594	 104.04837
 -503.43785	 103.91231
 -503.49972	 103.77624
 -503.56156	 103.64017
 -503.62336	 103.50409
 -503.68512	 103.36801
 -503.74685	 103.23191
 -503.80854	 103.09581
 -503.87019	 102.95969
 -503.93181	 102.82357
 -503.99339	 102.68745
 -504.05493	 102.55131
 -504.11644	 102.41517
 -504.17791	 102.27902
 -504.23934	 102.14286
 -504.30074	 102.00670
 -504.36210	 101.87052
 -504.42342	 101.73434
 -504.48471	 101.59815
 -504.54596	 101.46195
 -504.60717	 101.32575
 -504.66835	 101.18954
 -504.72949	 101.05332
 -504.79060	 100.91709
 -504.85166	 100.78085
 -504.91270	 100.64461
 -504.97369	 100.50836
 -505.03465	 100.37210
 -505.09557	 100.23583
 -505.15646	 100.09956
 -505.21730	 99.96328
 -505.27811	 99.82699
 -505.33889	 99.69069
 -505.39963	 99.55439
 -505.46033	 99.41808
 -505.52100	 99.28176
 -505.58163	 99.14543
 -505.64222	 99.00910
 -505.70278	 98.87276
 -505.76330	 98.73641
 -505.82378	 98.60005
 -505.88423	 98.46369
 -505.94464	 98.32731
 -506.00501	 98.19093
 -506.06535	 98.05455
 -506.12565	 97.91815
 -506.18591	 97.78175
 -506.24614	 97.64534
 -506.30633	 97.50893
 -506.36649	 97.37250
 -506.42661	 97.23607
 -506.48669	 97.09963
 -506.54674	 96.96319
 -506.60675	 96.82673
 -506.66672	 96.69027
 -506.72666	 96.55380
 -506.78656	 96.41733
 -506.84642	 96.28085
 -506.90625	 96.14436
 -506.96604	 96.00786
 -507.02580	 95.87135
 -507.08552	 95.73484
 -507.14520	 95.59832
 -507.20485	 95.46180
 -507.26446	 95.32526
 -507.32403	 95.18872
 -507.38357	 95.05217
 -507.44307	 94.91562
 -507.50253	 94.77905
 -507.56196	 94.64248
 -507.62135	 94.50591
 -507.68071	 94.36932
 -507.74003	 94.23273
 -507.79931	 94.09613
 -507.85856	 93.95953
 -507.91777	 93.82291
 -507.97694	 93.68629
 -508.03608	 93.54967
 -508.09518	 93.41303
 -508.15425	 93.27639
 -508.21327	 93.13974
 -508.27227	 93.00309
 -508.33122	 92.86643
 -508.39014	 92.72976
 -508.44903	 92.59308
 -508.50788	 92.45640
 -508.56669	 92.31970
 -508.62546	 92.18301
 -508.68420	 92.04630
 -508.74291	 91.90959
 -508.80157	 91.77287
 -508.86020	 91.63615
 -508.91880	 91.49941
 -508.97736	 91.36267
 -509.03588	 91.22593
 -509.09437	 91.08917
 -509.15282	 90.95241
 -509.21123	 90.81565
 -509.26961	 90.67887
 -509.32795	 90.54209
 -509.38625	 90.40531
 -509.44452	 90.26851
 -509.50276	 90.13171
 -509.56095	 89.99490
 -509.61912	 89.85809
 -509.67724	 89.72126
 -509.73533	 89.58443
 -509.79338	 89.44760
 -509.85140	 89.31076
 -509.90938	 89.17391
 -509.96732	 89.03705
 -510.02523	 88.90019
 -510.08310	 88.76332
 -510.14094	 88.62645
 -510.19874	 88.48956
 -510.25651	 88.35267
 -510.31423	 88.21578
 -510.37193	 88.07887
 -510.42958	 87.94197
 -510.48720	 87.80505
 -510.54479	 87.66813
 -510.60233	 87.53120
 -510.65985	 87.39426
 -510.71732	 87.25732
 -510.77476	 87.12037
 -510.83217	 86.98341
 -510.88954	 86.84645
 -510.94687	 86.70948
 -511.00416	 86.57251
 -511.06142	 86.43553
 -511.11865	 86.29854
 -511.17584	 86.16154
 -511.23299	 86.02454
 -511.29011	 85.88753
 -511.34719	 85.75052
 -511.40423	 85.61350
 -511.46124	 85.47647
 -511.51821	 85.33944
 -511.57515	 85.20240
 -511.63205	 85.06535
 -511.68892	 84.92830
 -511.74575	 84.79124
 -511.80254	 84.65417
 -511.85930	 84.51710
 -511.91602	 84.38002
 -511.97271	 84.24294
 -512.02936	 84.10584
 -512.08597	 83.96875
 -512.14255	 83.83164
 -512.19909	 83.69453
 -512.25560	 83.55742
 -512.31207	 83.42029
 -512.36850	 83.28316
 -512.42490	 83.14603
 -512.48127	 83.00889
 -512.53759	 82.87174
 -512.59389	 82.73458
 -512.65014	 82.59742
 -512.70636	 82.46026
 -512.76255	 82.32309
 -512.81870	 82.18591
 -512.87481	 82.04872
 -512.93089	 81.91153
 -512.98693	 81.77433
 -513.04293	 81.63713
 -513.09890	 81.49992
 -513.15484	 81.36270
 -513.21074	 81.22548
 -513.26660	 81.08825
 -513.32243	 80.95102
 -513.37822	 80.81378
 -513.43397	 80.67653
 -513.48969	 80.53928
 -513.54538	 80.40202
 -513.60103	 80.26476
 -513.65664	 80.12749
 -513.71222	 79.99021
 -513.76776	 79.85293
 -513.82327	 79.71564
 -513.87874	 79.57834
 -513.93417	 79.44104
 -513.98957	 79.30374
 -514.04493	 79.16643
 -514.10026	 79.02911
 -514.15555	 78.89178
 -514.21081	 78.75445
 -514.26603	 78.61712
 -514.32122	 78.47978
 -514.37637	 78.34243
 -514.43148	 78.20508
 -514.48656	 78.06772
 -514.54160	 77.93035
 -514.59661	 77.79298
 -514.65158	 77.65560
 -514.70652	 77.51822
 -514.76142	 77.38083
 -514.81629	 77.24344
 -514.87111	 77.10604
 -514.92591	 76.96863
 -514.98067	 76.83122
 -515.03539	 76.69380
 -515.09008	 76.55638
 -515.14473	 76.41895
 -515.19935	 76.28152
 -515.25393	 76.14408
 -515.30848	 76.00663
 -515.36299	 75.86918
 -515.41746	 75.73172
 -515.47190	 75.59426
 -515.52630	 75.45679
 -515.58067	 75.31932
 -515.63500	 75.18184
 -515.68930	 75.04436
 -515.74356	 74.90687
 -515.79779	 74.76937
 -515.85198	 74.63187
 -515.90614	 74.49436
 -515.96026	 74.35685
 -516.01434	 74.21933
 -516.06839	 74.08181
 -516.12241	 73.94428
 -516.17638	 73.80674
 -516.23033	 73.66920
 -516.28424	 73.53166
 -516.33811	 73.39411
 -516.39195	 73.25655
 -516.44575	 73.11899
 -516.49951	 72.98142
 -516.55324	 72.84385
 -516.60694	 72.70627
 -516.66060	 72.56869
 -516.71423	 72.43110
 -516.76781	 72.29350
 -516.82137	 72.15590
 -516.87489	 72.01830
 -516.92837	 71.88069
 -516.98182	 71.74307
 -517.03523	 71.60545
 -517.08861	 71.46783
 -517.14195	 71.33020
 -517.19526	 71.19256
 -517.24853	 71.05492
 -517.30177	 70.91727
 -517.35497	 70.77962
 -517.40814	 70.64196
 -517.46127	 70.50430
 -517.51436	 70.36663
 -517.56742	 70.22896
 -517.62045	 70.09128
 -517.67344	 69.95360
 -517.72639	 69.81591
 -517.77931	 69.67821
 -517.83220	 69.54051
 -517.88505	 69.40281
 -517.93786	 69.26510
 -517.99064	 69.12739
 -518.04338	 68.98967
 -518.09609	 68.85194
 -518.14876	 68.71422
 -518.20140	 68.57648
 -518.25400	 68.43874
 -518.30657	 68.30100
 -518.35910	 68.16325
 -518.41160	 68.02549
 -518.46406	 67.88773
 -518.51649	 67.74997
 -518.56888	 67.61220
 -518.62124	 67.47443
 -518.67356	 67.33665
 -518.72585	 67.19886
 -518.77810	 67.06108
 -518.83031	 66.92328
 -518.88249	 66.78548
 -518.93464	 66.64768
 -518.98675	 66.50987
 -519.03883	 66.37206
 -519.09087	 66.23424
 -519.14287	 66.09642
 -519.19484	 65.95859
 -519.24678	 65.82076
 -519.29868	 65.68292
 -519.35054	 65.54508
 -519.40237	 65.40723
 -519.45417	 65.26938
 -519.50593	 65.13152
 -519.55766	 64.99366
 -519.60935	 64.85580
 -519.66100	 64.71793
 -519.71262	 64.58005
 -519.76420	 64.44217
 -519.81575	 64.30429
 -519.86727	 64.16640
 -519.91875	 64.02851
 -519.97020	 63.89061
 -520.02161	 63.75270
 -520.07298	 63.61480
 -520.12432	 63.47689
 -520.17563	 63.33897
 -520.22690	 63.20105
 -520.27813	 63.06312
 -520.32933	 62.92519
 -520.38050	 62.78726
 -520.43163	 62.64932
 -520.48272	 62.51137
 -520.53378	 62.37342
 -520.58481	 62.23547
 -520.63580	 62.09751
 -520.68676	 61.95955
 -520.73768	 61.82159
 -520.78856	 61.68362
 -520.83941	 61.54564
 -520.89023	 61.40766
 -520.94101	 61.26968
 -520.99176	 61.13169
 -521.04247	 60.99370
 -521.09315	 60.85570
 -521.14379	 60.71770
 -521.19439	 60.57969
 -521.24497	 60.44168
 -521.29550	 60.30367
 -521.34601	 60.16565
 -521.39647	 60.02763
 -521.44691	 59.88960
 -521.49730	 59.75157
 -521.54767	 59.61353
 -521.59799	 59.47549
 -521.64829	 59.33745
 -521.69855	 59.19940
 -521.74877	 59.06135
 -521.79896	 58.92329
 -521.84911	 58.78523
 -521.89923	 58.64716
 -521.94932	 58.50909
 -521.99937	 58.37102
 -522.04938	 58.23294
 -522.09936	 58.09486
 -522.14931	 57.95677
 -522.19922	 57.81868
 -522.24909	 57.68059
 -522.29893	 57.54249
 -522.34874	 57.40439
 -522.39851	 57.26628
 -522.44825	 57.12817
 -522.49795	 56.99006
 -522.54762	 56.85194
 -522.59725	 56.71382
 -522.64685	 56.57569
 -522.69641	 56.43756
 -522.74594	 56.29942
 -522.79543	 56.16129
 -522.84489	 56.02314
 -522.89432	 55.88500
 -522.94371	 55.74685
 -522.99306	 55.60869
 -523.04238	 55.47053
 -523.09167	 55.33237
 -523.14092	 55.19421
 -523.19014	 55.05604
 -523.23932	 54.91786
 -523.28847	 54.77969
 -523.33758	 54.64150
 -523.38665	 54.50332
 -523.43570	 54.36513
 -523.48471	 54.22694
 -523.53368	 54.08874
 -523.58262	 53.95054
 -523.63152	 53.81234
 -523.68039	 53.67413
 -523.72923	 53.53592
 -523.77803	 53.39770
 -523.82680	 53.25948
 -523.87553	 53.12126
 -523.92422	 52.98303
 -523.97289	 52.84481
 -524.02151	 52.70657
 -524.07011	 52.56833
 -524.11866	 52.43009
 -524.16719	 52.29185
 -524.21568	 52.15360
 -524.26413	 52.01535
 -524.31255	 51.87709
 -524.36094	 51.73883
 -524.40929	 51.60057
 -524.45760	 51.46231
 -524.50589	 51.32404
 -524.55413	 51.18576
 -524.60235	 51.04749
 -524.65052	 50.90921
 -524.69867	 50.77092
 -524.74678	 50.63263
 -524.79485	 50.49434
 -524.84289	 50.35605
 -524.89090	 50.21775
 -524.93887	 50.07945
 -524.98680	 49.94115
 -525.03471	 49.80284
 -525.08257	 49.66453
 -525.13041	 49.52621
 -525.17821	 49.38789
 -525.22597	 49.24957
 -525.27370	 49.11125
 -525.32139	 48.97292
 -525.36906	 48.83459
 -525.41668	 48.69625
 -525.46427	 48.55791
 -525.51183	 48.41957
 -525.55935	 48.28123
 -525.60684	 48.14288
 -525.65430	 48.00453
 -525.70171	 47.86617
 -525.74910	 47.72782
 -525.79645	 47.58945
 -525.84377	 47.45109
 -525.89105	 47.31272
 -525.93830	 47.17435
 -525.98551	 47.03598
 -526.03269	 46.89760
 -526.07983	 46.75922
 -526.12694	 46.62084
 -526.17402	 46.48245
 -526.22106	 46.34406
 -526.26806	 46.20567
 -526.31503	 46.06727
 -526.36197	 45.92887
 -526.40887	 45.79047
 -526.45574	 45.65207
 -526.50258	 45.51366
 -526.54938	 45.37525
 -526.59614	 45.23683
 -526.64287	 45.09841
 -526.68957	 44.95999
 -526.73623	 44.82157
 -526.78286	 44.68314
 -526.82946	 44.54472
 -526.87601	 44.40628
 -526.92254	 44.26785
 -526.96903	 44.12941
 -527.01549	 43.99097
 -527.06191	 43.85252
 -527.10830	 43.71408
 -527.15465	 43.57563
 -527.20097	 43.43717
 -527.24725	 43.29872
 -527.29350	 43.16026
 -527.33972	 43.02180
 -527.38590	 42.88334
 -527.43205	 42.74487
 -527.47816	 42.60640
 -527.52424	 42.46793
 -527.57029	 42.32945
 -527.61630	 42.19097
 -527.66227	 42.05249
 -527.70821	 41.91401
 -527.75412	 41.77552
 -527.79999	 41.63703
 -527.84583	 41.49854
 -527.89164	 41.36004
 -527.93741	 41.22155
 -527.98314	 41.08305
 -528.02884	 40.94454
 -528.07451	 40.80604
 -528.12015	 40.66753
 -528.16574	 40.52902
 -528.21131	 40.39051
 -528.25684	 40.25199
 -528.30234	 40.11347
 -528.34780	 39.97495
 -528.39323	 39.83643
 -528.43862	 39.69790
 -528.48398	 39.55937
 -528.52930	 39.42084
 -528.57459	 39.28231
 -528.61985	 39.14377
 -528.66507	 39.00523
 -528.71026	 38.86669
 -528.75541	 38.72814
 -528.80053	 38.58960
 -528.84562	 38.45105
 -528.89067	 38.31250
 -528.93569	 38.17394
 -528.98067	 38.03539
 -529.02562	 37.89683
 -529.07053	 37.75827
 -529.11541	 37.61970
 -529.16026	 37.48114
 -529.20507	 37.34257
 -529.24985	 37.20400
 -529.29459	 37.06542
 -529.33930	 36.92685
 -529.38398	 36.78827
 -529.42862	 36.64969
 -529.47322	 36.51111
 -529.51780	 36.37252
 -529.56233	 36.23393
 -529.60684	 36.09534
 -529.65131	 35.95675
 -529.69574	 35.81816
 -529.74015	 35.67956
 -529.78451	 35.54096
 -529.82885	 35.40236
 -529.87315	 35.26376
 -529.91741	 35.12515
 -529.96164	 34.98654
 -530.00584	 34.84793
 -530.05000	 34.70932
 -530.09413	 34.57071
 -530.13823	 34.43209
 -530.18229	 34.29347
 -530.22631	 34.15485
 -530.27030	 34.01623
 -530.31426	 33.87761
 -530.35819	 33.73898
 -530.40208	 33.60035
 -530.44593	 33.46172
 -530.48975	 33.32309
 -530.53354	 33.18445
 -530.57729	 33.04581
 -530.62101	 32.90717
 -530.66470	 32.76853
 -530.70835	 32.62989
 -530.75197	 32.49124
 -530.79555	 32.35260
 -530.83910	 32.21395
 -530.88261	 32.07529
 -530.92609	 31.93664
 -530.96954	 31.79799
 -531.01295	 31.65933
 -531.05633	 31.52067
 -531.09968	 31.38201
 -531.14299	 31.24335
 -531.18626	 31.10468
 -531.22950	 30.96601
 -531.27271	 30.82734
 -531.31589	 30.68867
 -531.35903	 30.55000
 -531.40213	 30.41133
 -531.44520	 30.27265
 -531.48824	 30.13397
 -531.53125	 29.99529
 -531.57421	 29.85661
 -531.61715	 29.71793
 -531.66005	 29.57924
 -531.70292	 29.44055
 -531.74575	 29.30187
 -531.78855	 29.16318
 -531.83132	 29.02448
 -531.87405	 28.88579
 -531.91675	 28.74709
 -531.95941	 28.60840
 -532.00204	 28.46970
 -532.04464	 28.33100
 -532.08720	 28.19229
 -532.12972	 28.05359
 -532.17222	 27.91488
 -532.21468	 27.77617
 -532.25710	 27.63747
 -532.29949	 27.49875
 -532.34185	 27.36004
 -532.38417	 27.22133
 -532.42646	 27.08261
 -532.46872	 26.94389
 -532.51094	 26.80518
 -532.55313	 26.66646
 -532.59528	 26.52773
 -532.63740	 26.38901
 -532.67949	 26.25029
 -532.72154	 26.11156
 -532.76356	 25.97283
 -532.80554	 25.83410
 -532.84749	 25.69537
 -532.88940	 25.55664
 -532.93128	 25.41790
 -532.97313	 25.27917
 -533.01495	 25.14043
 -533.05672	 25.00169
 -533.09847	 24.86295
 -533.14018	 24.72421
 -533.18186	 24.58547
 -533.22350	 24.44672
 -533.26511	 24.30798
 -533.30669	 24.16923
 -533.34823	 24.03048
 -533.38974	 23.89173
 -533.43121	 23.75298
 -533.47265	 23.61423
 -533.51406	 23.47547
 -533.55543	 23.33672
 -533.59677	 23.19796
 -533.63807	 23.05920
 -533.67934	 22.92044
 -533.72058	 22.78168
 -533.76178	 22.64292
 -533.80295	 22.50416
 -533.84408	 22.36539
 -533.88519	 22.22663
 -533.92625	 22.08786
 -533.96728	 21.94910
 -534.00828	 21.81033
 -534.04925	 21.67155
 -534.09018	 21.53278
 -534.13108	 21.39401
 -534.17194	 21.25524
 -534.21277	 21.11646
 -534.25356	 20.97768
 -534.29433	 20.83891
 -534.33505	 20.70013
 -534.37575	 20.56135
 -534.41641	 20.42257
 -534.45703	 20.28379
 -534.49762	 20.14500
 -534.53818	 20.00622
 -534.57871	 19.86743
 -534.61920	 19.72865
 -534.65965	 19.58986
 -534.70008	 19.45107
 -534.74046	 19.31228
 -534.78082	 19.17349
 -534.82114	 19.03470
 -534.86143	 18.89590
 -534.90168	 18.75711
 -534.94190	 18.61832
 -534.98208	 18.47952
 -535.02224	 18.34072
 -535.06235	 18.20193
 -535.10244	 18.06313
 -535.14249	 17.92433
 -535.18250	 17.78553
 -535.22248	 17.64672
 -535.26243	 17.50792
 -535.30235	 17.36912
 -535.34223	 17.23031
 -535.38207	 17.09151
 -535.42189	 16.95270
 -535.46167	 16.81390
 -535.50141	 16.67509
 -535.54112	 16.53628
 -535.58080	 16.39747
 -535.62044	 16.25866
 -535.66005	 16.11985
 -535.69963	 15.98104
[truncated: 338,893 more chars]
