# Supplementary material for: Discovery of the most compact 3+1-type quadruple star system TIC 120362137
Source: Nat Commun. 2026 Mar 3;17:1859. doi: 10.1038/s41467-026-69223-4 (PMC12957322; doi:10.1038/s41467-026-69223-4)
Supplement: Supplementary file 13 — Source Data [file 41467_2026_69223_MOESM13_ESM.zip › SDF_SupplFig3a_part1.txt]

# Supplementary Figure 3a
#
# SDF_SupplFig3a_part1.txt
#
# Relative flux from 1800-sec binned TESS observations around the first third-body eclipse in Sector 14. (Data for the blue circles) 
#
# x BJD - 2400000
# y Relative flux from 1800-sec binned TESS observations
 58698.42067	 1.00282
 58698.44150	 1.00323
 58698.46234	 1.00375
 58698.48317	 1.00242
 58698.50400	 1.00249
 58698.52484	 1.00214
 58698.54567	 1.00288
 58698.56650	 1.00262
 58698.58733	 1.00220
 58698.60817	 1.00156
 58698.62900	 1.00168
 58698.64983	 1.00228
 58698.67067	 1.00163
 58698.69150	 1.00191
 58698.71233	 1.00120
 58698.73316	 1.00086
 58698.75400	 1.00023
 58698.77483	 0.99908
 58698.79566	 0.99889
 58698.81650	 1.00013
 58698.83733	 0.99977
 58698.85816	 0.99829
 58698.87900	 0.99920
 58698.89983	 0.99943
 58698.92066	 0.99825
 58698.94149	 0.99922
 58698.96233	 0.99855
 58698.98316	 0.99900
 58699.00399	 0.99771
 58699.02483	 0.99815
 58699.04566	 0.99556
 58699.06649	 0.98940
 58699.08733	 0.97647
 58699.10816	 0.96095
 58699.12899	 0.94322
 58699.14982	 0.92679
 58699.17066	 0.91951
 58699.19149	 0.91936
 58699.21232	 0.91901
 58699.23316	 0.91926
 58699.25399	 0.92055
 58699.27482	 0.91931
 58699.29566	 0.92946
 58699.31649	 0.94471
 58699.33732	 0.96289
 58699.35815	 0.97933
 58699.37899	 0.99177
 58699.39982	 0.99753
 58699.42204	 0.99724
 58699.44287	 0.99777
 58699.46371	 0.99712
 58699.48454	 0.99738
 58699.50537	 0.99842
 58699.52621	 0.99703
 58699.54704	 0.99840
 58699.56787	 0.99810
 58699.58871	 0.99902
 58699.60954	 0.99945
 58699.63037	 0.99814
 58699.65120	 0.99952
 58699.67204	 0.99968
 58699.69287	 1.00064
 58699.71370	 0.99849
 58699.73454	 0.99861
 58699.75676	 0.99954
 58699.77759	 1.00101
 58699.79842	 1.00022
 58699.81926	 1.00066
 58699.84009	 0.99986
 58699.86092	 1.00071
 58699.88176	 1.00093
 58699.90259	 1.00173
 58699.92342	 1.00070
 58699.94425	 1.00140
 58699.96509	 1.00260
 58699.98592	 1.00113
 58700.00675	 1.00200
 58700.02759	 1.00198
 58700.04842	 1.00237
 58700.06925	 1.00197
 58700.09008	 1.00161
 58700.11092	 1.00140
 58700.13175	 1.00185
 58700.15258	 1.00112
 58700.17342	 1.00086
 58700.19425	 1.00189
 58700.21508	 1.00140
 58700.23591	 1.00243
 58700.25675	 0.99983
 58700.27758	 1.00086
 58700.29841	 1.00076
 58700.31925	 1.00082
 58700.34008	 1.00024
 58700.36091	 0.99987
 58700.38174	 0.99950
 58700.40258	 1.00079
 58700.42341	 1.00017
 58700.44424	 0.99896
 58700.46508	 1.00092
 58700.48591	 0.99897
 58700.50674	 0.99932
 58700.52758	 0.99880
 58700.54841	 0.99896
 58700.56924	 0.99746
 58700.59008	 0.99784
 58700.61091	 0.99764
 58700.63174	 0.99815
 58700.65257	 0.99767
 58700.67341	 0.99818
 58700.69424	 0.99378
 58700.71507	 0.98330
 58700.73591	 0.97032
 58700.75674	 0.95314
 58700.77757	 0.93611
 58700.79840	 0.92425
 58700.81924	 0.91989
 58700.84007	 0.91813
 58700.86090	 0.91788
 58700.88174	 0.91710
 58700.90257	 0.92183
 58700.92340	 0.92990
 58700.94423	 0.94635
 58700.96507	 0.96431
 58700.98590	 0.97840
 58701.00673	 0.99186
 58701.02757	 0.99707
 58701.04840	 0.99793
 58701.06923	 0.99730
 58701.09006	 0.99811
 58701.11090	 0.99805
 58701.13173	 0.99878
 58701.15256	 0.99945
 58701.17340	 0.99491
 58701.19423	 0.98794
 58701.21506	 0.98059
 58701.23589	 0.97409
 58701.25673	 0.96866
 58701.27756	 0.96710
 58701.29839	 0.96999
 58701.31923	 0.97489
 58701.34006	 0.98147
 58701.36089	 0.98873
 58701.38173	 0.99381
 58701.40256	 1.00040
 58701.42339	 1.00137
 58701.44422	 1.00077
 58701.46506	 1.00148
 58701.48589	 1.00224
 58701.50672	 1.00215
 58701.52756	 1.00115
 58701.54839	 1.00223
 58701.56922	 1.00226
 58701.59006	 1.00270
 58701.61089	 1.00224
 58701.63172	 1.00290
 58701.65255	 1.00402
 58701.67269	 1.00411
 58701.69422	 1.00153
 58701.71505	 1.00375
 58701.73589	 1.00289
 58701.75672	 1.00319
 58701.77755	 1.00117
 58701.79838	 1.00323
 58701.81922	 1.00308
 58701.84005	 1.00180
 58701.86088	 0.99925
 58701.88172	 0.99426
 58701.90255	 0.98719
 58701.92269	 0.97744
 58701.94422	 0.96616
 58701.96505	 0.95435
 58701.98588	 0.94468
 58702.00671	 0.93001
 58702.02755	 0.92058
 58702.04838	 0.91139
 58702.06921	 0.90490
 58702.09004	 0.89884
 58702.11088	 0.89964
 58702.13171	 0.90152
 58702.15254	 0.90892
 58702.17338	 0.91824
 58702.19421	 0.93097
 58702.21504	 0.94311
 58702.23588	 0.95910
 58702.25671	 0.97146
 58702.27685	 0.98387
 58702.29837	 0.99204
 58702.31921	 0.99897
 58702.34004	 0.99507
 58702.36018	 0.98770
 58702.38171	 0.97265
 58702.40254	 0.95711
 58702.42337	 0.93766
 58702.44420	 0.92507
 58702.46504	 0.92082
 58702.48587	 0.92117
 58702.50670	 0.92170
 58702.52754	 0.92068
 58702.54837	 0.91962
 58702.56920	 0.92335
 58702.59004	 0.93539
 58702.61087	 0.94926
 58702.63170	 0.96531
 58702.65253	 0.98452
 58702.67337	 0.99406
 58702.69420	 0.99423
 58702.71503	 0.99347
 58702.73587	 0.99757
 58702.75670	 0.99775
 58702.77753	 0.99657
 58702.79837	 0.99771
 58702.81920	 0.99847
 58702.84003	 0.99804
 58702.86086	 0.99878
 58702.88170	 0.99898
 58702.90253	 0.99953
 58702.92336	 0.99945
 58702.94419	 0.99972
 58702.96503	 1.00022
 58702.98586	 1.00088
 58703.00669	 0.99995
 58703.02753	 1.00093
 58703.04836	 1.00107
 58703.06919	 1.00102
 58703.09003	 1.00109
 58703.11086	 1.00139
 58703.13169	 1.00112
 58703.15252	 1.00183
 58703.17336	 1.00059
 58703.19419	 1.00194
 58703.21502	 1.00125
 58703.23586	 1.00204
 58703.25669	 1.00147
 58703.27752	 1.00235
 58703.29835	 1.00212
 58703.31919	 1.00232
 58703.34002	 1.00266
 58703.36085	 1.00209
 58703.38169	 1.00284
 58703.40252	 1.00235
 58703.42335	 1.00230
 58703.44419	 1.00225
 58703.46502	 1.00208
 58703.48585	 1.00216
 58703.50668	 1.00127
 58703.52752	 1.00184
 58703.54835	 1.00050
 58703.56918	 1.00141
 58703.59002	 1.00162
 58703.61085	 0.99969
 58703.63168	 1.00076
 58703.65252	 1.00069
 58703.67335	 1.00048
 58703.69418	 1.00001
 58703.71501	 0.99960
 58703.73585	 0.99952
 58703.75668	 1.00027
 58703.77751	 0.99917
 58703.79835	 1.00034
 58703.81918	 0.99853
 58703.84001	 0.99924
 58703.86084	 0.99951
 58703.88168	 0.99886
 58703.90251	 0.99827
 58703.92334	 0.99814
 58703.94417	 0.99799
 58703.96501	 0.99752
 58703.98584	 0.99311
 58704.00667	 0.98234
 58704.02751	 0.96905
 58704.04834	 0.95290
 58704.06917	 0.93548
 58704.09001	 0.92346
 58704.11084	 0.92091
 58704.13167	 0.91972
 58704.15250	 0.91848
 58704.17334	 0.91931
 58704.19417	 0.92332
 58704.21500	 0.93422
 58704.23584	 0.95021
 58704.25667	 0.96677
 58704.27750	 0.98112
 58704.29833	 0.99145
 58704.31917	 0.99696
 58704.34000	 0.99765
 58704.36083	 0.99859
 58704.38167	 0.99839
 58704.40250	 0.99744
 58704.42333	 0.99896
 58704.44417	 0.99839
 58704.46500	 0.99932
 58704.48583	 0.99898
 58704.50666	 1.00029
 58704.52750	 0.99983
 58704.54833	 1.00035
 58704.56916	 0.99961
 58704.59000	 1.00141
 58704.61083	 1.00068
 58704.63305	 1.00062
 58704.65388	 1.00061
 58704.67472	 1.00013
 58704.69555	 1.00209
 58704.71638	 1.00096
 58704.73722	 1.00165
 58704.75805	 1.00231
 58704.77888	 1.00148
 58704.79971	 1.00160
 58704.82055	 1.00205
 58704.84138	 1.00218
 58704.86221	 1.00215
 58704.88305	 1.00256
 58704.90388	 1.00314
 58704.92471	 1.00189
 58704.94554	 1.00355
 58704.96638	 1.00234
 58704.98721	 1.00215
 58705.00804	 1.00228
 58705.02888	 1.00189
 58705.04971	 1.00179
 58705.07054	 1.00128
 58705.09137	 1.00249
 58705.11221	 1.00314
 58705.13304	 1.00176
 58705.15387	 1.00093
 58705.17471	 1.00160
 58705.19554	 1.00092
