# Supplementary material for: Discovery of the most compact 3+1-type quadruple star system TIC 120362137
Source: Nat Commun. 2026 Mar 3;17:1859. doi: 10.1038/s41467-026-69223-4 (PMC12957322; doi:10.1038/s41467-026-69223-4)
Supplement: Supplementary file 13 — Source Data [file 41467_2026_69223_MOESM13_ESM.zip › SDF_SupplFig3a_part2.txt]

# Supplementary Figure 3a
#
# SDF_SupplFig3a_part2.txt
#
# Relative flux from best spectro-photodynamical model around the first third-body eclipse in Sector 14. (Smooth, red curve) 
#
# x BJD - 2400000
# y Relative flux from best spectro-photodynamical model 
 58698.40243	 1.00332
 58698.40571	 1.00331
 58698.40900	 1.00331
 58698.41229	 1.00333
 58698.41558	 1.00334
 58698.41886	 1.00334
 58698.42215	 1.00334
 58698.42544	 1.00335
 58698.42873	 1.00335
 58698.43201	 1.00334
 58698.43530	 1.00334
 58698.43859	 1.00334
 58698.44188	 1.00334
 58698.44516	 1.00334
 58698.44845	 1.00333
 58698.45174	 1.00331
 58698.45503	 1.00329
 58698.45831	 1.00328
 58698.46160	 1.00325
 58698.46489	 1.00323
 58698.46818	 1.00321
 58698.47146	 1.00320
 58698.47475	 1.00321
 58698.47804	 1.00322
 58698.48133	 1.00323
 58698.48461	 1.00324
 58698.48790	 1.00324
 58698.49119	 1.00324
 58698.49448	 1.00324
 58698.49776	 1.00323
 58698.50105	 1.00322
 58698.50434	 1.00320
 58698.50763	 1.00318
 58698.51091	 1.00315
 58698.51420	 1.00311
 58698.51749	 1.00308
 58698.52078	 1.00304
 58698.52406	 1.00300
 58698.52735	 1.00295
 58698.53064	 1.00291
 58698.53393	 1.00288
 58698.53721	 1.00287
 58698.54050	 1.00288
 58698.54379	 1.00288
 58698.54708	 1.00288
 58698.55036	 1.00288
 58698.55365	 1.00287
 58698.55694	 1.00286
 58698.56022	 1.00284
 58698.56351	 1.00283
 58698.56680	 1.00281
 58698.57009	 1.00278
 58698.57337	 1.00275
 58698.57666	 1.00271
 58698.57995	 1.00267
 58698.58324	 1.00263
 58698.58652	 1.00259
 58698.58981	 1.00253
 58698.59310	 1.00248
 58698.59639	 1.00243
 58698.59967	 1.00241
 58698.60296	 1.00240
 58698.60625	 1.00239
 58698.60954	 1.00237
 58698.61282	 1.00235
 58698.61611	 1.00233
 58698.61940	 1.00231
 58698.62269	 1.00229
 58698.62597	 1.00227
 58698.62926	 1.00225
 58698.63255	 1.00223
 58698.63584	 1.00221
 58698.63912	 1.00218
 58698.64241	 1.00214
 58698.64570	 1.00210
 58698.64899	 1.00205
 58698.65227	 1.00200
 58698.65556	 1.00194
 58698.65885	 1.00189
 58698.66214	 1.00185
 58698.66542	 1.00182
 58698.66871	 1.00179
 58698.67200	 1.00178
 58698.67529	 1.00175
 58698.67857	 1.00172
 58698.68186	 1.00169
 58698.68515	 1.00167
 58698.68844	 1.00164
 58698.69172	 1.00161
 58698.69501	 1.00157
 58698.69830	 1.00154
 58698.70159	 1.00150
 58698.70487	 1.00147
 58698.70816	 1.00144
 58698.71145	 1.00140
 58698.71474	 1.00135
 58698.71802	 1.00132
 58698.72131	 1.00128
 58698.72460	 1.00126
 58698.72789	 1.00124
 58698.73117	 1.00124
 58698.73446	 1.00123
 58698.73775	 1.00121
 58698.74104	 1.00118
 58698.74432	 1.00115
 58698.74761	 1.00112
 58698.75090	 1.00107
 58698.75419	 1.00103
 58698.75747	 1.00099
 58698.76076	 1.00094
 58698.76405	 1.00090
 58698.76734	 1.00086
 58698.77062	 1.00082
 58698.77391	 1.00078
 58698.77720	 1.00073
 58698.78049	 1.00068
 58698.78377	 1.00064
 58698.78706	 1.00061
 58698.79035	 1.00060
 58698.79364	 1.00059
 58698.79692	 1.00058
 58698.80021	 1.00056
 58698.80350	 1.00055
 58698.80679	 1.00053
 58698.81007	 1.00051
 58698.81336	 1.00048
 58698.81665	 1.00045
 58698.81994	 1.00041
 58698.82322	 1.00037
 58698.82651	 1.00033
 58698.82980	 1.00028
 58698.83309	 1.00023
 58698.83637	 1.00017
 58698.83966	 1.00012
 58698.84295	 1.00006
 58698.84624	 1.00001
 58698.84952	 0.99999
 58698.85281	 0.99997
 58698.85610	 0.99996
 58698.85939	 0.99995
 58698.86267	 0.99994
 58698.86596	 0.99992
 58698.86925	 0.99991
 58698.87254	 0.99989
 58698.87582	 0.99986
 58698.87911	 0.99983
 58698.88240	 0.99979
 58698.88569	 0.99974
 58698.88897	 0.99969
 58698.89226	 0.99965
 58698.89555	 0.99960
 58698.89884	 0.99955
 58698.90212	 0.99949
 58698.90541	 0.99944
 58698.90870	 0.99939
 58698.91199	 0.99936
 58698.91527	 0.99934
 58698.91856	 0.99932
 58698.92185	 0.99930
 58698.92514	 0.99927
 58698.92842	 0.99925
 58698.93171	 0.99923
 58698.93500	 0.99920
 58698.93829	 0.99916
 58698.94157	 0.99912
 58698.94486	 0.99909
 58698.94815	 0.99906
 58698.95144	 0.99903
 58698.95472	 0.99899
 58698.95801	 0.99896
 58698.96130	 0.99892
 58698.96459	 0.99888
 58698.96787	 0.99884
 58698.97116	 0.99881
 58698.97445	 0.99879
 58698.97774	 0.99879
 58698.98102	 0.99879
 58698.98431	 0.99879
 58698.98760	 0.99879
 58698.99089	 0.99879
 58698.99417	 0.99878
 58698.99746	 0.99876
 58699.00075	 0.99874
 58699.00404	 0.99872
 58699.00732	 0.99870
 58699.01061	 0.99867
 58699.01390	 0.99864
 58699.01719	 0.99860
 58699.02047	 0.99855
 58699.02376	 0.99850
 58699.02705	 0.99846
 58699.03034	 0.99842
 58699.03362	 0.99839
 58699.03691	 0.99839
 58699.04020	 0.99840
 58699.04349	 0.99841
 58699.04677	 0.99829
 58699.05006	 0.99770
 58699.05335	 0.99686
 58699.05664	 0.99581
 58699.05992	 0.99466
 58699.06321	 0.99324
 58699.06650	 0.99151
 58699.06979	 0.98995
 58699.07307	 0.98797
 58699.07636	 0.98606
 58699.07965	 0.98376
 58699.08293	 0.98187
 58699.08622	 0.97960
 58699.08951	 0.97707
 58699.09280	 0.97470
 58699.09608	 0.97182
 58699.09937	 0.96936
 58699.10266	 0.96722
 58699.10595	 0.96450
 58699.10923	 0.96139
 58699.11252	 0.95879
 58699.11581	 0.95589
 58699.11910	 0.95327
 58699.12238	 0.95089
 58699.12567	 0.94800
 58699.12896	 0.94499
 58699.13225	 0.94232
 58699.13553	 0.93974
 58699.13882	 0.93715
 58699.14211	 0.93455
 58699.14540	 0.93214
 58699.14868	 0.93009
 58699.15197	 0.92789
 58699.15526	 0.92596
 58699.15855	 0.92448
 58699.16183	 0.92328
 58699.16512	 0.92256
 58699.16841	 0.92254
 58699.17170	 0.92255
 58699.17498	 0.92256
 58699.17827	 0.92257
 58699.18156	 0.92257
 58699.18485	 0.92257
 58699.18813	 0.92256
 58699.19142	 0.92255
 58699.19471	 0.92254
 58699.19800	 0.92253
 58699.20128	 0.92251
 58699.20457	 0.92249
 58699.20786	 0.92246
 58699.21115	 0.92244
 58699.21443	 0.92242
 58699.21772	 0.92240
 58699.22101	 0.92240
 58699.22430	 0.92240
 58699.22758	 0.92242
 58699.23087	 0.92243
 58699.23416	 0.92243
 58699.23745	 0.92243
 58699.24073	 0.92244
 58699.24402	 0.92244
 58699.24731	 0.92244
 58699.25060	 0.92244
 58699.25388	 0.92246
 58699.25717	 0.92246
 58699.26046	 0.92246
 58699.26375	 0.92246
 58699.26703	 0.92246
 58699.27032	 0.92246
 58699.27361	 0.92246
 58699.27690	 0.92245
 58699.28018	 0.92302
 58699.28347	 0.92417
 58699.28676	 0.92571
 58699.29005	 0.92751
 58699.29333	 0.92957
 58699.29662	 0.93178
 58699.29991	 0.93414
 58699.30320	 0.93663
 58699.30648	 0.93922
 58699.30977	 0.94186
 58699.31306	 0.94456
 58699.31635	 0.94731
 58699.31963	 0.95007
 58699.32292	 0.95286
 58699.32621	 0.95565
 58699.32950	 0.95840
 58699.33278	 0.96115
 58699.33607	 0.96384
 58699.33936	 0.96652
 58699.34265	 0.96914
 58699.34593	 0.97172
 58699.34922	 0.97425
 58699.35251	 0.97671
 58699.35580	 0.97910
 58699.35908	 0.98141
 58699.36237	 0.98362
 58699.36566	 0.98571
 58699.36895	 0.98770
 58699.37223	 0.98957
 58699.37552	 0.99130
 58699.37881	 0.99289
 58699.38210	 0.99432
 58699.38538	 0.99557
 58699.38867	 0.99662
 58699.39196	 0.99746
 58699.39525	 0.99804
 58699.39853	 0.99824
 58699.40182	 0.99823
 58699.40511	 0.99824
 58699.40840	 0.99827
 58699.41168	 0.99831
 58699.41497	 0.99834
 58699.41826	 0.99837
 58699.42155	 0.99839
 58699.42483	 0.99841
 58699.42812	 0.99845
 58699.43141	 0.99848
 58699.43470	 0.99851
 58699.43798	 0.99855
 58699.44127	 0.99858
 58699.44456	 0.99860
 58699.44785	 0.99862
 58699.45113	 0.99863
 58699.45442	 0.99864
 58699.45771	 0.99864
 58699.46100	 0.99864
 58699.46428	 0.99864
 58699.46757	 0.99866
 58699.47086	 0.99869
 58699.47415	 0.99871
 58699.47743	 0.99875
 58699.48072	 0.99878
 58699.48401	 0.99881
 58699.48730	 0.99884
 58699.49058	 0.99887
 58699.49387	 0.99890
 58699.49716	 0.99893
 58699.50045	 0.99895
 58699.50373	 0.99897
 58699.50702	 0.99899
 58699.51031	 0.99901
 58699.51360	 0.99903
 58699.51688	 0.99905
 58699.52017	 0.99907
 58699.52346	 0.99910
 58699.52675	 0.99913
 58699.53003	 0.99917
 58699.53332	 0.99923
 58699.53661	 0.99928
 58699.53990	 0.99933
 58699.54318	 0.99938
 58699.54647	 0.99941
 58699.54976	 0.99944
 58699.55305	 0.99947
 58699.55633	 0.99949
 58699.55962	 0.99951
 58699.56291	 0.99953
 58699.56620	 0.99955
 58699.56948	 0.99957
 58699.57277	 0.99960
 58699.57606	 0.99963
 58699.57935	 0.99965
 58699.58263	 0.99966
 58699.58592	 0.99968
 58699.58921	 0.99971
 58699.59250	 0.99976
 58699.59578	 0.99982
 58699.59907	 0.99988
 58699.60236	 0.99993
 58699.60564	 0.99998
 58699.60893	 1.00003
 58699.61222	 1.00007
 58699.61551	 1.00011
 58699.61879	 1.00015
 58699.62208	 1.00017
 58699.62537	 1.00020
 58699.62866	 1.00022
 58699.63194	 1.00025
 58699.63523	 1.00026
 58699.63852	 1.00027
 58699.64181	 1.00029
 58699.64509	 1.00029
 58699.64838	 1.00031
 58699.65167	 1.00034
 58699.65496	 1.00038
 58699.65824	 1.00043
 58699.66153	 1.00050
 58699.66482	 1.00055
 58699.66811	 1.00060
 58699.67139	 1.00065
 58699.67468	 1.00070
 58699.67797	 1.00074
 58699.68126	 1.00078
 58699.68454	 1.00081
 58699.68783	 1.00083
 58699.69112	 1.00086
 58699.69441	 1.00088
 58699.69769	 1.00090
 58699.70098	 1.00091
 58699.70427	 1.00092
 58699.70756	 1.00093
 58699.71084	 1.00094
 58699.71413	 1.00096
 58699.71742	 1.00100
 58699.72071	 1.00105
 58699.72399	 1.00109
 58699.72728	 1.00113
 58699.73057	 1.00117
 58699.73386	 1.00121
 58699.73714	 1.00124
 58699.74043	 1.00127
 58699.74372	 1.00129
 58699.74701	 1.00132
 58699.75029	 1.00134
 58699.75358	 1.00137
 58699.75687	 1.00139
 58699.76016	 1.00141
 58699.76344	 1.00143
 58699.76673	 1.00145
 58699.77002	 1.00147
 58699.77331	 1.00149
 58699.77659	 1.00152
 58699.77988	 1.00156
 58699.78317	 1.00161
 58699.78646	 1.00167
 58699.78974	 1.00173
 58699.79303	 1.00178
 58699.79632	 1.00183
 58699.79961	 1.00188
 58699.80289	 1.00192
 58699.80618	 1.00196
 58699.80947	 1.00198
 58699.81276	 1.00201
 58699.81604	 1.00204
 58699.81933	 1.00206
 58699.82262	 1.00207
 58699.82591	 1.00208
 58699.82919	 1.00209
 58699.83248	 1.00209
 58699.83577	 1.00210
 58699.83906	 1.00212
 58699.84234	 1.00215
 58699.84563	 1.00221
 58699.84892	 1.00227
 58699.85221	 1.00233
 58699.85549	 1.00238
 58699.85878	 1.00243
 58699.86207	 1.00247
 58699.86536	 1.00250
 58699.86864	 1.00252
 58699.87193	 1.00254
 58699.87522	 1.00255
 58699.87851	 1.00256
 58699.88179	 1.00256
 58699.88508	 1.00257
 58699.88837	 1.00256
 58699.89166	 1.00256
 58699.89494	 1.00255
 58699.89823	 1.00254
 58699.90152	 1.00255
 58699.90481	 1.00256
 58699.90809	 1.00259
 58699.91138	 1.00263
 58699.91467	 1.00267
 58699.91796	 1.00272
 58699.92124	 1.00277
 58699.92453	 1.00281
 58699.92782	 1.00285
 58699.93111	 1.00288
 58699.93439	 1.00292
 58699.93768	 1.00295
 58699.94097	 1.00297
 58699.94426	 1.00299
 58699.94754	 1.00300
 58699.95083	 1.00300
 58699.95412	 1.00299
 58699.95741	 1.00298
 58699.96069	 1.00297
 58699.96398	 1.00294
 58699.96727	 1.00292
 58699.97056	 1.00293
 58699.97384	 1.00295
 58699.97713	 1.00298
 58699.98042	 1.00301
 58699.98371	 1.00305
 58699.98699	 1.00308
 58699.99028	 1.00310
 58699.99357	 1.00312
 58699.99686	 1.00313
 58700.00014	 1.00314
 58700.00343	 1.00315
 58700.00672	 1.00316
 58700.01001	 1.00315
 58700.01329	 1.00315
 58700.01658	 1.00313
 58700.01987	 1.00311
 58700.02316	 1.00309
 58700.02644	 1.00307
 58700.02973	 1.00305
 58700.03302	 1.00303
 58700.03631	 1.00303
 58700.03959	 1.00305
 58700.04288	 1.00308
 58700.04617	 1.00309
 58700.04946	 1.00310
 58700.05274	 1.00311
 58700.05603	 1.00312
 58700.05932	 1.00312
 58700.06261	 1.00313
 58700.06589	 1.00313
 58700.06918	 1.00314
 58700.07247	 1.00314
 58700.07576	 1.00314
 58700.07904	 1.00314
 58700.08233	 1.00312
 58700.08562	 1.00312
 58700.08891	 1.00311
 58700.09219	 1.00309
 58700.09548	 1.00307
 58700.09877	 1.00307
 58700.10206	 1.00308
 58700.10534	 1.00309
 58700.10863	 1.00310
 58700.11192	 1.00312
 58700.11521	 1.00313
 58700.11849	 1.00313
 58700.12178	 1.00314
 58700.12507	 1.00314
 58700.12835	 1.00314
 58700.13164	 1.00313
 58700.13493	 1.00312
 58700.13822	 1.00310
 58700.14150	 1.00307
 58700.14479	 1.00304
 58700.14808	 1.00301
 58700.15137	 1.00298
 58700.15465	 1.00293
 58700.15794	 1.00289
 58700.16123	 1.00286
 58700.16452	 1.00285
 58700.16780	 1.00285
 58700.17109	 1.00286
 58700.17438	 1.00287
 58700.17767	 1.00287
 58700.18095	 1.00287
 58700.18424	 1.00287
 58700.18753	 1.00286
 58700.19082	 1.00284
 58700.19410	 1.00283
 58700.19739	 1.00281
 58700.20068	 1.00278
 58700.20397	 1.00275
 58700.20725	 1.00271
 58700.21054	 1.00268
 58700.21383	 1.00264
 58700.21712	 1.00259
 58700.22040	 1.00254
 58700.22369	 1.00250
 58700.22698	 1.00246
 58700.23027	 1.00245
 58700.23355	 1.00243
 58700.23684	 1.00242
 58700.24013	 1.00240
 58700.24342	 1.00238
 58700.24670	 1.00235
 58700.24999	 1.00234
 58700.25328	 1.00232
 58700.25657	 1.00231
 58700.25985	 1.00229
 58700.26314	 1.00227
 58700.26643	 1.00225
 58700.26972	 1.00222
 58700.27300	 1.00218
 58700.27629	 1.00213
 58700.27958	 1.00208
 58700.28287	 1.00203
 58700.28615	 1.00197
 58700.28944	 1.00192
 58700.29273	 1.00189
 58700.29602	 1.00186
 58700.29930	 1.00185
 58700.30259	 1.00182
 58700.30588	 1.00180
 58700.30917	 1.00177
 58700.31245	 1.00174
 58700.31574	 1.00172
 58700.31903	 1.00169
 58700.32232	 1.00166
 58700.32560	 1.00162
 58700.32889	 1.00158
 58700.33218	 1.00154
 58700.33547	 1.00150
 58700.33875	 1.00146
 58700.34204	 1.00142
 58700.34533	 1.00137
 58700.34862	 1.00133
 58700.35190	 1.00130
 58700.35519	 1.00128
 58700.35848	 1.00127
 58700.36177	 1.00125
 58700.36505	 1.00123
 58700.36834	 1.00121
 58700.37163	 1.00118
 58700.37492	 1.00114
 58700.37820	 1.00110
 58700.38149	 1.00105
 58700.38478	 1.00100
 58700.38807	 1.00095
 58700.39135	 1.00090
 58700.39464	 1.00085
 58700.39793	 1.00081
 58700.40122	 1.00077
 58700.40450	 1.00072
 58700.40779	 1.00067
 58700.41108	 1.00062
 58700.41437	 1.00057
 58700.41765	 1.00055
 58700.42094	 1.00053
 58700.42423	 1.00052
 58700.42752	 1.00051
 58700.43080	 1.00048
 58700.43409	 1.00046
 58700.43738	 1.00043
 58700.44067	 1.00040
 58700.44395	 1.00037
 58700.44724	 1.00033
 58700.45053	 1.00028
 58700.45382	 1.00024
 58700.45710	 1.00019
 58700.46039	 1.00014
 58700.46368	 1.00008
 58700.46697	 1.00002
 58700.47025	 0.99995
 58700.47354	 0.99990
 58700.47683	 0.99985
 58700.48012	 0.99982
 58700.48340	 0.99981
 58700.48669	 0.99980
 58700.48998	 0.99978
 58700.49327	 0.99976
 58700.49655	 0.99973
 58700.49984	 0.99971
 58700.50313	 0.99968
 58700.50642	 0.99964
 58700.50970	 0.99960
 58700.51299	 0.99956
 58700.51628	 0.99950
 58700.51957	 0.99945
 58700.52285	 0.99940
 58700.52614	 0.99934
 58700.52943	 0.99928
 58700.53272	 0.99922
 58700.53600	 0.99917
 58700.53929	 0.99912
 58700.54258	 0.99908
 58700.54587	 0.99906
 58700.54915	 0.99903
 58700.55244	 0.99900
 58700.55573	 0.99898
 58700.55902	 0.99895
 58700.56230	 0.99891
 58700.56559	 0.99887
 58700.56888	 0.99884
 58700.57217	 0.99880
 58700.57545	 0.99876
 58700.57874	 0.99873
 58700.58203	 0.99869
 58700.58532	 0.99864
 58700.58860	 0.99861
 58700.59189	 0.99856
 58700.59518	 0.99851
 58700.59847	 0.99846
 58700.60175	 0.99843
 58700.60504	 0.99842
 58700.60833	 0.99841
 58700.61162	 0.99841
 58700.61490	 0.99840
 58700.61819	 0.99839
 58700.62148	 0.99837
 58700.62477	 0.99836
 58700.62805	 0.99834
 58700.63134	 0.99831
 58700.63463	 0.99827
 58700.63792	 0.99824
 58700.64120	 0.99821
 58700.64449	 0.99817
 58700.64778	 0.99812
 58700.65106	 0.99807
 58700.65435	 0.99802
 58700.65764	 0.99798
 58700.66093	 0.99794
 58700.66421	 0.99792
 58700.66750	 0.99792
 58700.67079	 0.99793
 58700.67408	 0.99792
 58700.67736	 0.99790
 58700.68065	 0.99783
 58700.68394	 0.99745
 58700.68723	 0.99673
 58700.69051	 0.99563
 58700.69380	 0.99481
 58700.69709	 0.99319
 58700.70038	 0.99233
 58700.70366	 0.99086
 58700.70695	 0.98859
 58700.71024	 0.98749
 58700.71353	 0.98563
 58700.71681	 0.98347
 58700.72010	 0.98122
 58700.72339	 0.97979
 58700.72668	 0.97738
 58700.72996	 0.97467
 58700.73325	 0.97219
 58700.73654	 0.97042
 58700.73983	 0.96782
 58700.74311	 0.96491
 58700.74640	 0.96263
 58700.74969	 0.96001
 58700.75298	 0.95773
 58700.75626	 0.95478
 58700.75955	 0.95160
 58700.76284	 0.94939
 58700.76613	 0.94650
 58700.76941	 0.94409
 58700.77270	 0.94205
 58700.77599	 0.93792
 58700.77928	 0.93567
 58700.78256	 0.93351
 58700.78585	 0.93110
 58700.78914	 0.92915
 58700.79243	 0.92612
 58700.79571	 0.92428
 58700.79900	 0.92341
 58700.80229	 0.92256
 58700.80558	 0.92194
 58700.80886	 0.92156
 58700.81215	 0.92036
 58700.81544	 0.92035
 58700.81873	 0.92026
 58700.82201	 0.91991
 58700.82530	 0.91937
 58700.82859	 0.91860
 58700.83188	 0.91873
 58700.83516	 0.91941
 58700.83845	 0.91869
 58700.84174	 0.91848
 58700.84503	 0.91799
 58700.84831	 0.91829
 58700.85160	 0.91847
 58700.85489	 0.91855
 58700.85818	 0.91873
 58700.86146	 0.91846
 58700.86475	 0.91874
 58700.86804	 0.91851
 58700.87133	 0.91885
 58700.87461	 0.91889
 58700.87790	 0.91935
 58700.88119	 0.91914
 58700.88448	 0.91940
 58700.88776	 0.92009
 58700.89105	 0.91985
 58700.89434	 0.92058
 58700.89763	 0.92072
 58700.90091	 0.92122
 58700.90420	 0.92182
 58700.90749	 0.92266
 58700.91078	 0.92324
 58700.91406	 0.92467
 58700.91735	 0.92656
 58700.92064	 0.92866
 58700.92393	 0.93099
 58700.92721	 0.93347
 58700.93050	 0.93603
 58700.93379	 0.93862
 58700.93708	 0.94127
 58700.94036	 0.94395
 58700.94365	 0.94668
 58700.94694	 0.94942
 58700.95023	 0.95213
 58700.95351	 0.95482
 58700.95680	 0.95746
 58700.96009	 0.96014
 58700.96338	 0.96277
 58700.96666	 0.96533
 58700.96995	 0.96783
 58700.97324	 0.97029
 58700.97653	 0.97274
 58700.97981	 0.97509
 58700.98310	 0.97737
 58700.98639	 0.97955
 58700.98968	 0.98172
 58700.99296	 0.98374
 58700.99625	 0.98566
 58700.99954	 0.98749
 58701.00283	 0.98924
 58701.00611	 0.99084
 58701.00940	 0.99232
 58701.01269	 0.99368
 58701.01598	 0.99487
 58701.01926	 0.99593
 58701.02255	 0.99680
 58701.02584	 0.99747
 58701.02913	 0.99790
 58701.03241	 0.99799
 58701.03570	 0.99802
 58701.03899	 0.99805
 58701.04228	 0.99808
 58701.04556	 0.99811
 58701.04885	 0.99815
 58701.05214	 0.99818
 58701.05543	 0.99822
 58701.05871	 0.99825
 58701.06200	 0.99829
 58701.06529	 0.99833
 58701.06858	 0.99837
 58701.07186	 0.99841
 58701.07515	 0.99844
 58701.07844	 0.99846
 58701.08173	 0.99848
 58701.08501	 0.99849
 58701.08830	 0.99850
 58701.09159	 0.99850
 58701.09488	 0.99852
 58701.09816	 0.99855
 58701.10145	 0.99859
 58701.10474	 0.99864
 58701.10803	 0.99868
 58701.11131	 0.99872
 58701.11460	 0.99875
 58701.11789	 0.99878
 58701.12118	 0.99883
 58701.12446	 0.99887
 58701.12775	 0.99890
 58701.13104	 0.99892
 58701.13433	 0.99895
 58701.13761	 0.99899
 58701.14090	 0.99902
 58701.14419	 0.99905
 58701.14748	 0.99907
 58701.15076	 0.99909
 58701.15405	 0.99912
 58701.15734	 0.99916
 58701.16062	 0.99893
 58701.16391	 0.99855
 58701.16720	 0.99786
 58701.17049	 0.99708
 58701.17377	 0.99644
 58701.17706	 0.99517
 58701.18035	 0.99446
 58701.18364	 0.99290
 58701.18692	 0.99195
 58701.19021	 0.99036
 58701.19350	 0.98916
 58701.19679	 0.98813
 58701.20007	 0.98659
 58701.20336	 0.98531
 58701.20665	 0.98391
 58701.20994	 0.98232
 58701.21322	 0.98110
 58701.21651	 0.97957
 58701.21980	 0.97818
 58701.22309	 0.97688
 58701.22637	 0.97550
 58701.22966	 0.97424
 58701.23295	 0.97301
 58701.23624	 0.97171
 58701.23952	 0.97074
 58701.24281	 0.96959
 58701.24610	 0.96854
 58701.24939	 0.96765
 58701.25267	 0.96679
 58701.25596	 0.96603
 58701.25925	 0.96532
 58701.26254	 0.96474
 58701.26582	 0.96421
 58701.26911	 0.96382
 58701.27240	 0.96351
 58701.27569	 0.96331
 58701.27897	 0.96323
 58701.28226	 0.96326
 58701.28555	 0.96342
 58701.28884	 0.96369
 58701.29212	 0.96406
 58701.29541	 0.96451
 58701.29870	 0.96507
 58701.30199	 0.96569
 58701.30527	 0.96643
 58701.30856	 0.96722
 58701.31185	 0.96807
 58701.31514	 0.96901
 58701.31842	 0.96998
 58701.32171	 0.97100
 58701.32500	 0.97209
 58701.32829	 0.97321
 58701.33157	 0.97435
 58701.33486	 0.97556
 58701.33815	 0.97681
 58701.34144	 0.97804
 58701.34472	 0.97935
 58701.34801	 0.98068
 58701.35130	 0.98198
 58701.35459	 0.98329
 58701.35787	 0.98462
 58701.36116	 0.98592
 58701.36445	 0.98720
 58701.36774	 0.98847
 58701.37102	 0.98970
 58701.37431	 0.99091
 58701.37760	 0.99207
 58701.38089	 0.99319
 58701.38417	 0.99429
 58701.38746	 0.99533
 58701.39075	 0.99633
 58701.39404	 0.99728
 58701.39732	 0.99815
 58701.40061	 0.99896
 58701.40390	 0.99969
 58701.40719	 1.00038
 58701.41047	 1.00099
 58701.41376	 1.00150
 58701.41705	 1.00191
 58701.42034	 1.00216
 58701.42362	 1.00223
 58701.42691	 1.00228
 58701.43020	 1.00232
 58701.43349	 1.00236
 58701.43677	 1.00239
 58701.44006	 1.00242
 58701.44335	 1.00245
 58701.44664	 1.00248
 58701.44992	 1.00250
 58701.45321	 1.00251
 58701.45650	 1.00251
 58701.45979	 1.00251
 58701.46307	 1.00252
 58701.46636	 1.00254
 58701.46965	 1.00256
 58701.47294	 1.00261
 58701.47622	 1.00266
 58701.47951	 1.00272
 58701.48280	 1.00277
 58701.48609	 1.00282
 58701.48937	 1.00286
 58701.49266	 1.00290
 58701.49595	 1.00292
 58701.49924	 1.00294
 58701.50252	 1.00296
 58701.50581	 1.00297
 58701.50910	 1.00297
 58701.51239	 1.00297
 58701.51567	 1.00297
 58701.51896	 1.00297
 58701.52225	 1.00295
 58701.52554	 1.00294
 58701.52882	 1.00294
 58701.53211	 1.00295
 58701.53540	 1.00296
 58701.53869	 1.00300
 58701.54197	 1.00303
 58701.54526	 1.00308
 58701.54855	 1.00313
 58701.55184	 1.00317
 58701.55512	 1.00320
 58701.55841	 1.00324
 58701.56170	 1.00327
 58701.56499	 1.00330
 58701.56827	 1.00332
 58701.57156	 1.00334
 58701.57485	 1.00335
 58701.57814	 1.00335
 58701.58142	 1.00335
 58701.58471	 1.00334
 58701.58800	 1.00332
 58701.59129	 1.00330
 58701.59457	 1.00328
 58701.59786	 1.00326
 58701.60115	 1.00327
 58701.60444	 1.00329
 58701.60772	 1.00332
 58701.61101	 1.00335
 58701.61430	 1.00338
 58701.61759	 1.00341
 58701.62087	 1.00343
 58701.62416	 1.00344
 58701.62745	 1.00345
 58701.63074	 1.00345
 58701.63402	 1.00346
 58701.63731	 1.00345
 58701.64060	 1.00344
 58701.64389	 1.00343
 58701.64717	 1.00341
 58701.65046	 1.00338
 58701.65375	 1.00336
 58701.65704	 1.00333
 58701.66032	 1.00331
 58701.66361	 1.00330
 58701.66690	 1.00331
 58701.67019	 1.00333
 58701.67347	 1.00334
 58701.67676	 1.00335
 58701.68005	 1.00336
 58701.68333	 1.00337
 58701.68662	 1.00337
 58701.68991	 1.00337
 58701.69320	 1.00337
 58701.69648	 1.00337
 58701.69977	 1.00338
 58701.70306	 1.00338
 58701.70635	 1.00337
 58701.70963	 1.00336
 58701.71292	 1.00334
 58701.71621	 1.00333
 58701.71950	 1.00331
 58701.72278	 1.00329
 58701.72607	 1.00328
 58701.72936	 1.00328
 58701.73265	 1.00329
 58701.73593	 1.00330
 58701.73922	 1.00332
 58701.74251	 1.00333
 58701.74580	 1.00333
 58701.74908	 1.00333
 58701.75237	 1.00333
 58701.75566	 1.00333
 58701.75895	 1.00333
 58701.76223	 1.00331
 58701.76552	 1.00329
 58701.76881	 1.00326
 58701.77210	 1.00323
 58701.77538	 1.00320
 58701.77867	 1.00317
 58701.78196	 1.00312
 58701.78525	 1.00308
 58701.78853	 1.00304
 58701.79182	 1.00302
 58701.79511	 1.00302
 58701.79840	 1.00303
 58701.80168	 1.00303
 58701.80497	 1.00303
 58701.80826	 1.00303
 58701.81155	 1.00303
 58701.81483	 1.00302
 58701.81812	 1.00301
 58701.82141	 1.00300
 58701.82470	 1.00298
 58701.82798	 1.00296
 58701.83127	 1.00293
 58701.83456	 1.00289
 58701.83785	 1.00286
 58701.84113	 1.00282
 58701.84442	 1.00278
 58701.84771	 1.00273
 58701.85100	 1.00267
 58701.85428	 1.00250
 58701.85757	 1.00216
 58701.86086	 1.00178
 58701.86415	 1.00122
 58701.86743	 1.00064
 58701.87072	 0.99983
 58701.87401	 0.99905
 58701.87730	 0.99810
 58701.88058	 0.99722
 58701.88387	 0.99620
 58701.88716	 0.99501
 58701.89045	 0.99391
 58701.89373	 0.99281
 58701.89702	 0.99131
 58701.90031	 0.98990
 58701.90360	 0.98877
 58701.90688	 0.98702
 58701.91017	 0.98554
 58701.91346	 0.98430
 58701.91675	 0.98282
 58701.92003	 0.98078
 58701.92332	 0.97894
 58701.92661	 0.97791
 58701.92990	 0.97588
 58701.93318	 0.97397
 58701.93647	 0.97219
 58701.93976	 0.97079
 58701.94305	 0.96856
 58701.94633	 0.96648
 58701.94962	 0.96471
 58701.95291	 0.96306
 58701.95620	 0.96063
 58701.95948	 0.95850
 58701.96277	 0.95700
 58701.96606	 0.95475
 58701.96935	 0.95248
 58701.97263	 0.95052
 58701.97592	 0.94905
 58701.97921	 0.94658
 58701.98250	 0.94438
 58701.98578	 0.94252
 58701.98907	 0.94065
 58701.99236	 0.93830
 58701.99565	 0.93617
 58701.99893	 0.93454
 58702.00222	 0.93231
 58702.00551	 0.93019
 58702.00880	 0.92835
 58702.01208	 0.92642
 58702.01537	 0.92438
 58702.01866	 0.92262
 58702.02195	 0.92066
 58702.02523	 0.91883
 58702.02852	 0.91707
 58702.03181	 0.91534
 58702.03510	 0.91361
 58702.03838	 0.91194
 58702.04167	 0.91042
 58702.04496	 0.90886
 58702.04825	 0.90741
 58702.05153	 0.90604
 58702.05482	 0.90475
 58702.05811	 0.90351
 58702.06140	 0.90236
 58702.06468	 0.90127
 58702.06797	 0.90026
 58702.07126	 0.89932
 58702.07455	 0.89845
 58702.07783	 0.89766
 58702.08112	 0.89695
 58702.08441	 0.89632
 58702.08770	 0.89576
 58702.09098	 0.89528
 58702.09427	 0.89488
 58702.09756	 0.89455
 58702.10085	 0.89431
 58702.10413	 0.89414
 58702.10742	 0.89408
 58702.11071	 0.89410
 58702.11400	 0.89422
 58702.11728	 0.89443
 58702.12057	 0.89471
 58702.12386	 0.89507
 58702.12715	 0.89552
 58702.13043	 0.89605
 58702.13372	 0.89667
 58702.13701	 0.89738
 58702.14030	 0.89818
 58702.14358	 0.89906
 58702.14687	 0.90003
 58702.15016	 0.90111
 58702.15345	 0.90227
 58702.15673	 0.90352
 58702.16002	 0.90487
 58702.16331	 0.90630
 58702.16660	 0.90783
 58702.16988	 0.90945
 58702.17317	 0.91116
 58702.17646	 0.91297
 58702.17975	 0.91484
 58702.18303	 0.91677
 58702.18632	 0.91878
 58702.18961	 0.92085
 58702.19290	 0.92295
 58702.19618	 0.92513
 58702.19947	 0.92732
 58702.20276	 0.92958
 58702.20604	 0.93188
 58702.20933	 0.93421
 58702.21262	 0.93655
 58702.21591	 0.93896
 58702.21919	 0.94135
 58702.22248	 0.94374
 58702.22577	 0.94617
 58702.22906	 0.94858
 58702.23234	 0.95102
 58702.23563	 0.95351
 58702.23892	 0.95598
 58702.24221	 0.95842
 58702.24549	 0.96089
 58702.24878	 0.96332
 58702.25207	 0.96569
 58702.25536	 0.96804
 58702.25864	 0.97037
 58702.26193	 0.97263
 58702.26522	 0.97485
 58702.26851	 0.97703
 58702.27179	 0.97912
 58702.27508	 0.98113
 58702.27837	 0.98308
 58702.28166	 0.98495
 58702.28494	 0.98675
 58702.28823	 0.98847
 58702.29152	 0.99010
 58702.29481	 0.99164
 58702.29809	 0.99310
 58702.30138	 0.99444
 58702.30467	 0.99562
 58702.30796	 0.99665
 58702.31124	 0.99750
 58702.31453	 0.99815
 58702.31782	 0.99852
 58702.32111	 0.99855
 58702.32439	 0.99852
 58702.32768	 0.99849
 58702.33097	 0.99847
 58702.33426	 0.99833
 58702.33754	 0.99787
 58702.34083	 0.99712
 58702.34412	 0.99604
 58702.34741	 0.99479
 58702.35069	 0.99344
 58702.35398	 0.99179
 58702.35727	 0.98997
 58702.36056	 0.98830
 58702.36384	 0.98625
 58702.36713	 0.98447
 58702.37042	 0.98235
 58702.37371	 0.98001
 58702.37699	 0.97770
 58702.38028	 0.97497
 58702.38357	 0.97268
 58702.38686	 0.97018
 58702.39014	 0.96784
 58702.39343	 0.96490
 58702.39672	 0.96211
 58702.40001	 0.95909
 58702.40329	 0.95654
 58702.40658	 0.95380
 58702.40987	 0.95137
 58702.41316	 0.94820
 58702.41644	 0.94546
 58702.41973	 0.94261
 58702.42302	 0.94010
 58702.42631	 0.93736
 58702.42959	 0.93502
 58702.43288	 0.93261
 58702.43617	 0.93031
 58702.43946	 0.92831
 58702.44274	 0.92642
 58702.44603	 0.92482
 58702.44932	 0.92354
 58702.45261	 0.92271
 58702.45589	 0.92257
 58702.45918	 0.92255
 58702.46247	 0.92253
 58702.46576	 0.92250
 58702.46904	 0.92247
 58702.47233	 0.92245
 58702.47562	 0.92243
 58702.47891	 0.92241
 58702.48219	 0.92241
 58702.48548	 0.92242
 58702.48877	 0.92243
 58702.49206	 0.92243
 58702.49534	 0.92243
 58702.49863	 0.92243
 58702.50192	 0.92243
 58702.50521	 0.92242
 58702.50849	 0.92243
 58702.51178	 0.92244
 58702.51507	 0.92244
 58702.51836	 0.92244
 58702.52164	 0.92244
 58702.52493	 0.92243
 58702.52822	 0.92243
 58702.53151	 0.92242
 58702.53479	 0.92241
 58702.53808	 0.92241
 58702.54137	 0.92241
 58702.54466	 0.92243
 58702.54794	 0.92245
 58702.55123	 0.92247
 58702.55452	 0.92249
 58702.55781	 0.92250
 58702.56109	 0.92252
 58702.56438	 0.92254
 58702.56767	 0.92302
 58702.57096	 0.92410
 58702.57424	 0.92558
 58702.57753	 0.92734
 58702.58082	 0.92934
 58702.58411	 0.93151
 58702.58739	 0.93384
 58702.59068	 0.93629
 58702.59397	 0.93884
 58702.59726	 0.94149
 58702.60054	 0.94415
 58702.60383	 0.94691
 58702.60712	 0.94969
 58702.61041	 0.95250
 58702.61369	 0.95533
 58702.61698	 0.95812
 58702.62027	 0.96090
 58702.62356	 0.96364
 58702.62684	 0.96633
 58702.63013	 0.96897
 58702.63342	 0.97154
 58702.63671	 0.97407
 58702.63999	 0.97651
 58702.64328	 0.97888
 58702.64657	 0.98117
 58702.64986	 0.98335
 58702.65314	 0.98544
 58702.65643	 0.98742
 58702.65972	 0.98927
 58702.66301	 0.99101
 58702.66629	 0.99263
 58702.66958	 0.99410
 58702.67287	 0.99539
 58702.67616	 0.99649
 58702.67944	 0.99737
 58702.68273	 0.99799
 58702.68602	 0.99826
 58702.68931	 0.99829
 58702.69259	 0.99832
 58702.69588	 0.99833
 58702.69917	 0.99836
 58702.70246	 0.99839
 58702.70574	 0.99840
 58702.70903	 0.99842
 58702.71232	 0.99842
 58702.71561	 0.99842
 58702.71889	 0.99842
 58702.72218	 0.99841
 58702.72547	 0.99843
 58702.72875	 0.99845
 58702.73204	 0.99847
 58702.73533	 0.99850
 58702.73862	 0.99853
 58702.74190	 0.99856
 58702.74519	 0.99859
 58702.74848	 0.99862
 58702.75177	 0.99865
 58702.75505	 0.99868
 58702.75834	 0.99870
 58702.76163	 0.99871
 58702.76492	 0.99873
 58702.76820	 0.99875
 58702.77149	 0.99877
 58702.77478	 0.99879
 58702.77807	 0.99881
 58702.78135	 0.99883
 58702.78464	 0.99885
 58702.78793	 0.99889
 58702.79122	 0.99895
 58702.79450	 0.99900
 58702.79779	 0.99905
 58702.80108	 0.99909
 58702.80437	 0.99913
 58702.80765	 0.99916
 58702.81094	 0.99918
 58702.81423	 0.99920
 58702.81752	 0.99923
 58702.82080	 0.99924
 58702.82409	 0.99926
 58702.82738	 0.99928
 58702.83067	 0.99931
 58702.83395	 0.99933
 58702.83724	 0.99935
 58702.84053	 0.99937
 58702.84382	 0.99938
 58702.84710	 0.99941
 58702.85039	 0.99945
 58702.85368	 0.99951
 58702.85697	 0.99957
 58702.86025	 0.99962
 58702.86354	 0.99967
 58702.86683	 0.99972
 58702.87012	 0.99977
 58702.87340	 0.99981
 58702.87669	 0.99984
 58702.87998	 0.99987
 58702.88327	 0.99989
 58702.88655	 0.99992
 58702.88984	 0.99994
 58702.89313	 0.99995
 58702.89642	 0.99997
 58702.89970	 0.99998
 58702.90299	 0.99999
 58702.90628	 1.00000
 58702.90957	 1.00002
 58702.91285	 1.00006
 58702.91614	 1.00012
 58702.91943	 1.00018
 58702.92272	 1.00024
 58702.92600	 1.00028
 58702.92929	 1.00034
 58702.93258	 1.00038
 58702.93587	 1.00043
 58702.93915	 1.00047
 58702.94244	 1.00050
 58702.94573	 1.00052
 58702.94902	 1.00054
 58702.95230	 1.00057
 58702.95559	 1.00058
 58702.95888	 1.00060
 58702.96217	 1.00061
 58702.96545	 1.00062
 58702.96874	 1.00063
 58702.97203	 1.00065
 58702.97532	 1.00069
 58702.97860	 1.00073
 58702.98189	 1.00078
 58702.98518	 1.00082
 58702.98847	 1.00086
 58702.99175	 1.00090
 58702.99504	 1.00093
 58702.99833	 1.00096
 58703.00162	 1.00099
 58703.00490	 1.00101
 58703.00819	 1.00104
 58703.01148	 1.00106
 58703.01477	 1.00109
 58703.01805	 1.00111
 58703.02134	 1.00113
 58703.02463	 1.00115
 58703.02792	 1.00117
 58703.03120	 1.00119
 58703.03449	 1.00122
 58703.03778	 1.00127
 58703.04107	 1.00132
 58703.04435	 1.00138
 58703.04764	 1.00143
 58703.05093	 1.00149
 58703.05422	 1.00155
 58703.05750	 1.00160
 58703.06079	 1.00164
 58703.06408	 1.00167
 58703.06737	 1.00170
 58703.07065	 1.00173
 58703.07394	 1.00176
 58703.07723	 1.00178
 58703.08052	 1.00180
 58703.08380	 1.00181
 58703.08709	 1.00182
 58703.09038	 1.00183
 58703.09367	 1.00184
 58703.09695	 1.00186
 58703.10024	 1.00189
 58703.10353	 1.00195
 58703.10682	 1.00201
 58703.11010	 1.00208
 58703.11339	 1.00213
 58703.11668	 1.00218
 58703.11997	 1.00222
 58703.12325	 1.00225
 58703.12654	 1.00228
 58703.12983	 1.00230
 58703.13312	 1.00232
 58703.13640	 1.00233
 58703.13969	 1.00233
 58703.14298	 1.00234
 58703.14627	 1.00234
 58703.14955	 1.00233
 58703.15284	 1.00233
 58703.15613	 1.00232
 58703.15942	 1.00233
 58703.16270	 1.00235
 58703.16599	 1.00238
 58703.16928	 1.00242
 58703.17257	 1.00247
 58703.17585	 1.00252
 58703.17914	 1.00257
 58703.18243	 1.00262
 58703.18572	 1.00266
 58703.18900	 1.00270
 58703.19229	 1.00274
 58703.19558	 1.00277
 58703.19887	 1.00279
 58703.20215	 1.00281
 58703.20544	 1.00282
 58703.20873	 1.00283
 58703.21202	 1.00283
 58703.21530	 1.00282
 58703.21859	 1.00281
 58703.22188	 1.00279
 58703.22517	 1.00278
 58703.22845	 1.00278
 58703.23174	 1.00281
 58703.23503	 1.00284
 58703.23832	 1.00287
 58703.24160	 1.00291
 58703.24489	 1.00295
 58703.24818	 1.00298
 58703.25146	 1.00300
 58703.25475	 1.00302
 58703.25804	 1.00303
 58703.26133	 1.00304
 58703.26461	 1.00305
 58703.26790	 1.00305
 58703.27119	 1.00305
 58703.27448	 1.00303
 58703.27776	 1.00302
 58703.28105	 1.00300
 58703.28434	 1.00299
 58703.28763	 1.00297
 58703.29091	 1.00296
 58703.29420	 1.00296
 58703.29749	 1.00299
 58703.30078	 1.00301
 58703.30406	 1.00303
 58703.30735	 1.00304
 58703.31064	 1.00306
 58703.31393	 1.00307
 58703.31721	 1.00308
 58703.32050	 1.00309
 58703.32379	 1.00310
 58703.32708	 1.00311
 58703.33036	 1.00312
 58703.33365	 1.00312
 58703.33694	 1.00312
 58703.34023	 1.00311
 58703.34351	 1.00311
 58703.34680	 1.00310
 58703.35009	 1.00309
 58703.35338	 1.00308
 58703.35666	 1.00308
 58703.35995	 1.00309
 58703.36324	 1.00311
 58703.36653	 1.00313
 58703.36981	 1.00315
 58703.37310	 1.00316
 58703.37639	 1.00317
 58703.37968	 1.00318
 58703.38296	 1.00319
 58703.38625	 1.00319
 58703.38954	 1.00318
 58703.39283	 1.00317
 58703.39611	 1.00316
 58703.39940	 1.00313
 58703.40269	 1.00311
 58703.40598	 1.00308
 58703.40926	 1.00305
 58703.41255	 1.00301
 58703.41584	 1.00297
 58703.41913	 1.00295
 58703.42241	 1.00294
 58703.42570	 1.00295
 58703.42899	 1.00297
 58703.43228	 1.00297
 58703.43556	 1.00298
 58703.43885	 1.00299
 58703.44214	 1.00299
 58703.44543	 1.00298
 58703.44871	 1.00297
 58703.45200	 1.00296
 58703.45529	 1.00294
 58703.45858	 1.00292
 58703.46186	 1.00289
 58703.46515	 1.00286
 58703.46844	 1.00283
 58703.47173	 1.00280
 58703.47501	 1.00275
 58703.47830	 1.00271
 58703.48159	 1.00267
 58703.48488	 1.00263
 58703.48816	 1.00262
 58703.49145	 1.00262
 58703.49474	 1.00261
 58703.49803	 1.00259
 58703.50131	 1.00257
 58703.50460	 1.00255
 58703.50789	 1.00254
 58703.51118	 1.00253
 58703.51446	 1.00251
 58703.51775	 1.00250
 58703.52104	 1.00249
 58703.52433	 1.00247
 58703.52761	 1.00244
 58703.53090	 1.00240
 58703.53419	 1.00236
 58703.53748	 1.00232
 58703.54076	 1.00226
 58703.54405	 1.00221
 58703.54734	 1.00217
 58703.55063	 1.00213
 58703.55391	 1.00211
 58703.55720	 1.00210
 58703.56049	 1.00208
 58703.56378	 1.00205
 58703.56706	 1.00203
 58703.57035	 1.00201
 58703.57364	 1.00199
 58703.57693	 1.00196
 58703.58021	 1.00193
 58703.58350	 1.00190
 58703.58679	 1.00186
 58703.59008	 1.00182
 58703.59336	 1.00178
 58703.59665	 1.00175
 58703.59994	 1.00171
 58703.60323	 1.00166
 58703.60651	 1.00163
 58703.60980	 1.00160
 58703.61309	 1.00158
 58703.61638	 1.00157
 58703.61966	 1.00156
 58703.62295	 1.00154
 58703.62624	 1.00152
 58703.62953	 1.00149
 58703.63281	 1.00145
 58703.63610	 1.00141
 58703.63939	 1.00137
 58703.64268	 1.00132
 58703.64596	 1.00127
 58703.64925	 1.00122
 58703.65254	 1.00118
 58703.65583	 1.00114
 58703.65911	 1.00110
 58703.66240	 1.00105
 58703.66569	 1.00100
 58703.66898	 1.00095
 58703.67226	 1.00090
 58703.67555	 1.00088
 58703.67884	 1.00087
 58703.68213	 1.00086
 58703.68541	 1.00084
 58703.68870	 1.00082
 58703.69199	 1.00080
 58703.69528	 1.00077
 58703.69856	 1.00075
 58703.70185	 1.00071
 58703.70514	 1.00067
 58703.70843	 1.00063
 58703.71171	 1.00059
 58703.71500	 1.00054
 58703.71829	 1.00049
 58703.72158	 1.00043
 58703.72486	 1.00037
 58703.72815	 1.00031
 58703.73144	 1.00025
 58703.73473	 1.00021
 58703.73801	 1.00017
 58703.74130	 1.00016
 58703.74459	 1.00014
 58703.74788	 1.00013
 58703.75116	 1.00010
 58703.75445	 1.00008
 58703.75774	 1.00006
 58703.76103	 1.00003
 58703.76431	 0.99999
 58703.76760	 0.99995
 58703.77089	 0.99991
 58703.77417	 0.99985
 58703.77746	 0.99980
 58703.78075	 0.99975
 58703.78404	 0.99969
 58703.78732	 0.99963
 58703.79061	 0.99957
 58703.79390	 0.99951
 58703.79719	 0.99946
 58703.80047	 0.99942
 58703.80376	 0.99939
 58703.80705	 0.99937
 58703.81034	 0.99934
 58703.81362	 0.99931
 58703.81691	 0.99928
 58703.82020	 0.99924
 58703.82349	 0.99920
 58703.82677	 0.99917
 58703.83006	 0.99913
 58703.83335	 0.99909
 58703.83664	 0.99905
 58703.83992	 0.99901
 58703.84321	 0.99897
 58703.84650	 0.99892
 58703.84979	 0.99888
 58703.85307	 0.99883
 58703.85636	 0.99878
 58703.85965	 0.99874
 58703.86294	 0.99872
 58703.86622	 0.99871
 58703.86951	 0.99870
 58703.87280	 0.99869
 58703.87609	 0.99868
 58703.87937	 0.99866
 58703.88266	 0.99865
 58703.88595	 0.99862
 58703.88924	 0.99859
 58703.89252	 0.99856
 58703.89581	 0.99852
 58703.89910	 0.99849
 58703.90239	 0.99845
 58703.90567	 0.99840
 58703.90896	 0.99834
 58703.91225	 0.99829
 58703.91554	 0.99824
 58703.91882	 0.99820
 58703.92211	 0.99817
 58703.92540	 0.99816
 58703.92869	 0.99817
 58703.93197	 0.99817
 58703.93526	 0.99818
 58703.93855	 0.99817
 58703.94184	 0.99816
 58703.94512	 0.99814
 58703.94841	 0.99812
 58703.95170	 0.99809
 58703.95499	 0.99805
 58703.95827	 0.99801
 58703.96156	 0.99797
 58703.96485	 0.99794
 58703.96814	 0.99792
 58703.97142	 0.99774
 58703.97471	 0.99721
 58703.97800	 0.99636
 58703.98129	 0.99559
 58703.98457	 0.99424
 58703.98786	 0.99319
 58703.99115	 0.99116
 58703.99444	 0.99029
 58703.99772	 0.98866
 58704.00101	 0.98678
 58704.00430	 0.98484
 58704.00759	 0.98347
 58704.01087	 0.98113
 58704.01416	 0.97883
 58704.01745	 0.97660
 58704.02074	 0.97478
 58704.02402	 0.97207
 58704.02731	 0.96927
 58704.03060	 0.96661
 58704.03389	 0.96460
 58704.03717	 0.96223
 58704.04046	 0.95878
 58704.04375	 0.95639
 58704.04704	 0.95361
 58704.05032	 0.95130
 58704.05361	 0.94924
 58704.05690	 0.94508
 58704.06019	 0.94276
 58704.06347	 0.93989
 58704.06676	 0.93801
 58704.07005	 0.93572
 58704.07334	 0.93229
 58704.07662	 0.92948
 58704.07991	 0.92827
 58704.08320	 0.92573
 58704.08649	 0.92438
 58704.08977	 0.92329
 58704.09306	 0.92181
 58704.09635	 0.92168
 58704.09964	 0.92129
 58704.10292	 0.92087
 58704.10621	 0.92017
 58704.10950	 0.91973
 58704.11279	 0.91921
 58704.11607	 0.91982
 58704.11936	 0.91923
 58704.12265	 0.91865
 58704.12594	 0.91909
 58704.12922	 0.91866
 58704.13251	 0.91888
 58704.13580	 0.91849
 58704.13909	 0.91833
 58704.14237	 0.91801
 58704.14566	 0.91842
 58704.14895	 0.91860
 58704.15224	 0.91845
 58704.15552	 0.91867
 58704.15881	 0.91897
 58704.16210	 0.91891
 58704.16539	 0.91879
 58704.16867	 0.91902
 58704.17196	 0.91969
 58704.17525	 0.91944
 58704.17854	 0.91970
 58704.18182	 0.92050
 58704.18511	 0.92037
 58704.18840	 0.92110
 58704.19169	 0.92131
 58704.19497	 0.92230
 58704.19826	 0.92275
 58704.20155	 0.92365
 58704.20484	 0.92529
 58704.20812	 0.92731
 58704.21141	 0.92953
 58704.21470	 0.93187
 58704.21799	 0.93432
 58704.22127	 0.93687
 58704.22456	 0.93950
 58704.22785	 0.94220
 58704.23114	 0.94488
 58704.23442	 0.94760
 58704.23771	 0.95029
 58704.24100	 0.95304
 58704.24429	 0.95577
 58704.24757	 0.95844
 58704.25086	 0.96108
 58704.25415	 0.96366
 58704.25744	 0.96625
 58704.26072	 0.96878
 58704.26401	 0.97123
 58704.26730	 0.97360
 58704.27059	 0.97593
 58704.27387	 0.97820
 58704.27716	 0.98035
 58704.28045	 0.98241
 58704.28373	 0.98441
 58704.28702	 0.98631
 58704.29031	 0.98809
 58704.29360	 0.98976
 58704.29688	 0.99136
 58704.30017	 0.99278
 58704.30346	 0.99410
 58704.30675	 0.99526
 58704.31003	 0.99625
 58704.31332	 0.99707
 58704.31661	 0.99768
 58704.31990	 0.99801
 58704.32318	 0.99804
 58704.32647	 0.99808
 58704.32976	 0.99811
 58704.33305	 0.99813
 58704.33633	 0.99816
 58704.33962	 0.99817
 58704.34291	 0.99818
 58704.34620	 0.99819
 58704.34948	 0.99819
 58704.35277	 0.99820
 58704.35606	 0.99822
 58704.35935	 0.99826
 58704.36263	 0.99831
 58704.36592	 0.99835
 58704.36921	 0.99838
 58704.37250	 0.99841
 58704.37578	 0.99844
 58704.37907	 0.99848
 58704.38236	 0.99852
 58704.38565	 0.99855
 58704.38893	 0.99858
 58704.39222	 0.99860
 58704.39551	 0.99863
 58704.39880	 0.99866
 58704.40208	 0.99869
 58704.40537	 0.99872
 58704.40866	 0.99873
 58704.41195	 0.99876
 58704.41523	 0.99880
 58704.41852	 0.99885
 58704.42181	 0.99892
 58704.42510	 0.99898
 58704.42838	 0.99903
 58704.43167	 0.99908
 58704.43496	 0.99912
 58704.43825	 0.99916
 58704.44153	 0.99919
 58704.44482	 0.99921
 58704.44811	 0.99924
 58704.45140	 0.99927
 58704.45468	 0.99930
 58704.45797	 0.99933
 58704.46126	 0.99936
 58704.46455	 0.99939
 58704.46783	 0.99942
 58704.47112	 0.99944
 58704.47441	 0.99947
 58704.47770	 0.99951
 58704.48098	 0.99957
 58704.48427	 0.99963
 58704.48756	 0.99969
 58704.49085	 0.99975
 58704.49413	 0.99980
 58704.49742	 0.99985
 58704.50071	 0.99990
 58704.50400	 0.99995
 58704.50728	 0.99999
 58704.51057	 1.00002
 58704.51386	 1.00006
 58704.51715	 1.00009
 58704.52043	 1.00011
 58704.52372	 1.00013
 58704.52701	 1.00015
 58704.53030	 1.00017
 58704.53358	 1.00018
 58704.53687	 1.00021
 58704.54016	 1.00024
 58704.54345	 1.00030
 58704.54673	 1.00037
 58704.55002	 1.00043
 58704.55331	 1.00049
 58704.55660	 1.00055
 58704.55988	 1.00060
 58704.56317	 1.00066
 58704.56646	 1.00070
 58704.56975	 1.00074
 58704.57303	 1.00078
 58704.57632	 1.00081
 58704.57961	 1.00083
 58704.58290	 1.00085
 58704.58618	 1.00088
 58704.58947	 1.00089
 58704.59276	 1.00091
 58704.59605	 1.00094
 58704.59933	 1.00096
 58704.60262	 1.00099
 58704.60591	 1.00103
 58704.60920	 1.00108
 58704.61248	 1.00113
 58704.61577	 1.00117
 58704.61906	 1.00121
 58704.62235	 1.00125
 58704.62563	 1.00129
 58704.62892	 1.00132
 58704.63221	 1.00135
 58704.63550	 1.00138
 58704.63878	 1.00141
 58704.64207	 1.00144
 58704.64536	 1.00147
 58704.64865	 1.00151
 58704.65193	 1.00153
 58704.65522	 1.00156
 58704.65851	 1.00158
 58704.66180	 1.00159
 58704.66508	 1.00163
 58704.66837	 1.00168
 58704.67166	 1.00174
 58704.67495	 1.00180
 58704.67823	 1.00186
 58704.68152	 1.00191
 58704.68481	 1.00197
 58704.68810	 1.00202
 58704.69138	 1.00206
 58704.69467	 1.00209
 58704.69796	 1.00213
 58704.70125	 1.00216
 58704.70453	 1.00219
 58704.70782	 1.00221
 58704.71111	 1.00222
 58704.71440	 1.00223
 58704.71768	 1.00224
 58704.72097	 1.00224
 58704.72426	 1.00227
 58704.72755	 1.00229
 58704.73083	 1.00234
 58704.73412	 1.00240
 58704.73741	 1.00246
 58704.74070	 1.00252
 58704.74398	 1.00257
 58704.74727	 1.00261
 58704.75056	 1.00265
 58704.75385	 1.00268
 58704.75713	 1.00271
 58704.76042	 1.00273
 58704.76371	 1.00274
 58704.76700	 1.00274
 58704.77028	 1.00275
 58704.77357	 1.00275
 58704.77686	 1.00275
 58704.78015	 1.00274
 58704.78343	 1.00274
 58704.78672	 1.00274
 58704.79001	 1.00275
 58704.79330	 1.00277
 58704.79658	 1.00281
 58704.79987	 1.00285
 58704.80316	 1.00289
 58704.80644	 1.00295
 58704.80973	 1.00299
 58704.81302	 1.00303
 58704.81631	 1.00307
 58704.81959	 1.00311
 58704.82288	 1.00314
 58704.82617	 1.00317
 58704.82946	 1.00319
 58704.83274	 1.00320
 58704.83603	 1.00321
 58704.83932	 1.00321
 58704.84261	 1.00320
 58704.84589	 1.00319
 58704.84918	 1.00317
 58704.85247	 1.00315
 58704.85576	 1.00314
 58704.85904	 1.00316
 58704.86233	 1.00318
 58704.86562	 1.00321
 58704.86891	 1.00325
 58704.87219	 1.00329
 58704.87548	 1.00332
 58704.87877	 1.00334
 58704.88206	 1.00336
 58704.88534	 1.00336
 58704.88863	 1.00337
 58704.89192	 1.00338
 58704.89521	 1.00338
 58704.89849	 1.00338
 58704.90178	 1.00337
 58704.90507	 1.00335
 58704.90836	 1.00333
 58704.91164	 1.00331
 58704.91493	 1.00329
 58704.91822	 1.00327
 58704.92151	 1.00326
 58704.92479	 1.00328
 58704.92808	 1.00330
 58704.93137	 1.00332
 58704.93466	 1.00333
 58704.93794	 1.00334
 58704.94123	 1.00335
 58704.94452	 1.00336
 58704.94781	 1.00336
 58704.95109	 1.00337
 58704.95438	 1.00337
 58704.95767	 1.00338
 58704.96096	 1.00339
 58704.96424	 1.00338
 58704.96753	 1.00337
 58704.97082	 1.00337
 58704.97411	 1.00336
 58704.97739	 1.00334
 58704.98068	 1.00332
 58704.98397	 1.00332
 58704.98726	 1.00332
 58704.99054	 1.00334
 58704.99383	 1.00335
 58704.99712	 1.00337
 58705.00041	 1.00339
 58705.00369	 1.00339
 58705.00698	 1.00340
 58705.01027	 1.00341
 58705.01356	 1.00341
 58705.01684	 1.00340
 58705.02013	 1.00339
 58705.02342	 1.00338
 58705.02671	 1.00335
 58705.02999	 1.00332
 58705.03328	 1.00330
 58705.03657	 1.00327
 58705.03986	 1.00323
 58705.04314	 1.00318
 58705.04643	 1.00315
 58705.04972	 1.00314
 58705.05301	 1.00313
 58705.05629	 1.00315
 58705.05958	 1.00316
 58705.06287	 1.00316
 58705.06616	 1.00317
 58705.06944	 1.00317
 58705.07273	 1.00316
 58705.07602	 1.00315
 58705.07931	 1.00315
 58705.08259	 1.00313
 58705.08588	 1.00311
 58705.08917	 1.00308
 58705.09246	 1.00305
 58705.09574	 1.00302
 58705.09903	 1.00298
 58705.10232	 1.00294
 58705.10561	 1.00290
 58705.10889	 1.00285
 58705.11218	 1.00281
 58705.11547	 1.00279
 58705.11876	 1.00279
 58705.12204	 1.00278
 58705.12533	 1.00277
 58705.12862	 1.00276
 58705.13191	 1.00274
 58705.13519	 1.00272
 58705.13848	 1.00271
 58705.14177	 1.00270
 58705.14506	 1.00268
 58705.14834	 1.00267
 58705.15163	 1.00265
 58705.15492	 1.00262
 58705.15821	 1.00259
 58705.16149	 1.00256
 58705.16478	 1.00251
 58705.16807	 1.00246
 58705.17136	 1.00241
 58705.17464	 1.00236
 58705.17793	 1.00233
 58705.18122	 1.00230
 58705.18451	 1.00228
 58705.18779	 1.00227
 58705.19108	 1.00225
 58705.19437	 1.00222
 58705.19766	 1.00220
