# Supplementary material for: Discovery of the most compact 3+1-type quadruple star system TIC 120362137
Source: Nat Commun. 2026 Mar 3;17:1859. doi: 10.1038/s41467-026-69223-4 (PMC12957322; doi:10.1038/s41467-026-69223-4)
Supplement: Supplementary file 13 — Source Data [file 41467_2026_69223_MOESM13_ESM.zip › SDF_SupplFig3b_part1.txt]

# Supplementary Figure 3b
#
# SDF_SupplFig3b_part1.txt
#
# Relative flux from 1800-sec binned TESS observations around the third-body eclipse in Sector 26. (Data for the blue circles) 
#
# x BJD - 2400000
# y Relative flux from 1800-sec binned TESS observations
 59024.21073	 1.01022
 59024.23156	 1.00964
 59024.25240	 1.00923
 59024.27323	 1.00948
 59024.29406	 1.01070
 59024.31490	 1.01247
 59024.33573	 1.01220
 59024.35657	 1.01232
 59024.37740	 1.01438
 59024.39823	 1.01271
 59024.41907	 1.01324
 59024.43990	 1.01141
 59024.46073	 1.01158
 59024.48157	 1.00993
 59024.50240	 1.00813
 59024.52323	 1.00735
 59024.54407	 1.00346
 59024.56490	 1.00214
 59024.58574	 0.99537
 59024.60657	 0.98110
 59024.62740	 0.96294
 59024.64824	 0.94533
 59024.66907	 0.92544
 59024.68990	 0.91421
 59024.71074	 0.91470
 59024.73157	 0.91668
 59024.75240	 0.91514
 59024.77324	 0.91308
 59024.79407	 0.91442
 59024.81490	 0.92186
 59024.83574	 0.93727
 59024.85657	 0.95554
 59024.87741	 0.97301
 59024.89824	 0.98755
 59024.91907	 0.99598
 59024.93991	 0.99519
 59024.96074	 0.99869
 59024.98157	 0.99868
 59025.00241	 1.00057
 59025.02324	 0.99861
 59025.04407	 1.00044
 59025.06491	 1.00258
 59025.08574	 1.00369
 59025.10658	 1.00087
 59025.12741	 0.99973
 59025.14824	 1.00092
 59025.16908	 0.99940
 59025.18991	 0.99895
 59025.21074	 0.99919
 59025.23158	 0.99910
 59025.25241	 0.99786
 59025.27463	 1.00046
 59025.29547	 1.00053
 59025.31630	 1.00402
 59025.33714	 1.00264
 59025.35797	 1.00609
 59025.37880	 1.00574
 59025.39964	 1.00753
 59025.42047	 1.00815
 59025.44130	 1.00901
 59025.46214	 1.00756
 59025.48297	 1.00816
 59025.50380	 1.00783
 59025.52464	 1.00417
 59025.54547	 1.00408
 59025.56631	 1.00341
 59025.58714	 1.00355
 59025.60797	 1.00070
 59025.62881	 0.99816
 59025.64964	 0.99783
 59025.67047	 0.99763
 59025.69131	 0.99597
 59025.71214	 0.99333
 59025.73297	 0.98972
 59025.75381	 0.98606
 59025.77464	 0.98199
 59025.79547	 0.97913
 59025.81631	 0.97632
 59025.83714	 0.97396
 59025.85798	 0.97132
 59025.87881	 0.96905
 59025.89964	 0.96730
 59025.92048	 0.96346
 59025.94131	 0.96337
 59025.96214	 0.96391
 59025.98298	 0.96303
 59026.00381	 0.96230
 59026.02464	 0.96060
 59026.04548	 0.96047
 59026.06631	 0.95995
 59026.08715	 0.95852
 59026.10798	 0.95603
 59026.12881	 0.95856
 59026.14965	 0.95865
 59026.17048	 0.95588
 59026.19131	 0.95547
 59026.21215	 0.95548
 59026.23298	 0.94958
 59026.25381	 0.93776
 59026.27465	 0.92019
 59026.29548	 0.90241
 59026.31632	 0.88599
 59026.33715	 0.86494
 59026.35798	 0.85055
 59026.37882	 0.83938
 59026.39965	 0.83301
 59026.42048	 0.82796
 59026.44132	 0.83445
 59026.46215	 0.85255
 59026.48299	 0.87649
 59026.50382	 0.89631
 59026.52465	 0.91732
 59026.54549	 0.93511
 59026.56632	 0.95078
 59026.58715	 0.95851
 59026.60799	 0.96464
 59026.62882	 0.96501
 59026.64965	 0.96430
 59026.67049	 0.96042
 59026.69132	 0.96219
 59026.71216	 0.96207
 59026.73299	 0.96332
 59026.75382	 0.96020
 59026.77466	 0.95997
 59026.79549	 0.95857
 59026.81632	 0.95924
 59026.83716	 0.95788
 59026.85799	 0.95601
 59026.87882	 0.95589
 59026.89966	 0.95507
 59026.92049	 0.95361
 59026.94132	 0.95353
 59026.96216	 0.95416
 59026.98299	 0.95366
 59027.00383	 0.95375
 59027.02466	 0.95483
 59027.04549	 0.95653
 59027.06633	 0.95949
 59027.08716	 0.96132
 59027.10799	 0.96642
 59027.12883	 0.97005
 59027.14966	 0.97191
 59027.17049	 0.97620
 59027.19133	 0.98139
 59027.21216	 0.98678
 59027.23300	 0.99084
 59027.25383	 0.99520
 59027.27466	 0.99677
 59027.29550	 0.99803
 59027.31633	 0.99901
 59027.33716	 1.00033
 59027.35800	 0.99922
 59027.37883	 1.00057
 59027.39966	 1.00011
 59027.42050	 1.00202
 59027.44133	 1.00049
 59027.46217	 1.00005
 59027.48300	 1.00032
 59027.50383	 0.99730
 59027.52467	 0.99597
 59027.54550	 0.99518
 59027.56633	 0.99656
 59027.58717	 0.99541
 59027.60800	 0.99174
 59027.62884	 0.99163
 59027.64967	 0.98994
 59027.67050	 0.99067
 59027.69134	 0.98859
 59027.71217	 0.98618
 59027.73300	 0.98925
 59027.75384	 0.98696
 59027.77467	 0.98649
 59027.79550	 0.98676
 59027.81634	 0.98669
 59027.83717	 0.98689
 59027.85800	 0.98503
 59027.87884	 0.98154
 59027.89967	 0.96825
 59027.92051	 0.95274
 59027.94134	 0.93296
 59027.96217	 0.91703
 59027.98301	 0.90871
 59028.00384	 0.90749
 59028.02467	 0.90760
 59028.04551	 0.90566
 59028.06634	 0.90975
 59028.08717	 0.90664
 59028.10801	 0.91447
 59028.12884	 0.93145
 59028.14968	 0.94937
 59028.17051	 0.96433
 59028.19134	 0.97885
 59028.21218	 0.98547
 59028.23301	 0.98934
 59028.25384	 0.98565
 59028.27468	 0.98718
 59028.29551	 0.98880
 59028.31634	 0.99132
 59028.33718	 0.99087
 59028.35801	 0.99218
 59028.37884	 0.99212
 59028.39829	 0.99353
 59028.42051	 0.99406
 59028.44135	 0.99614
 59028.46218	 0.99549
 59028.48301	 0.99720
 59028.50385	 0.99542
 59028.52468	 0.99552
 59028.54551	 0.99633
 59028.56635	 0.99495
 59028.58718	 0.99545
 59028.60801	 0.99480
 59028.62885	 0.99337
 59028.64968	 0.99278
 59028.67052	 0.99037
 59028.69135	 0.99192
 59028.71218	 0.99428
 59028.73302	 0.99062
 59028.75316	 0.99244
 59028.77468	 0.99133
 59028.79552	 0.99299
 59028.81635	 0.99403
 59028.83718	 0.99601
 59028.85802	 0.99557
 59028.87885	 0.99651
 59028.89969	 0.99749
 59028.92191	 0.99606
 59028.94274	 0.99800
 59028.96358	 0.99921
 59028.98441	 0.99867
 59029.00524	 1.00126
 59029.02608	 0.99868
 59029.04691	 1.00289
 59029.06774	 1.00087
 59029.08858	 1.00189
 59029.10941	 1.00085
 59029.13024	 1.00294
 59029.15108	 1.00009
 59029.17191	 1.00297
 59029.19275	 1.00331
 59029.21358	 1.00357
 59029.23441	 1.00122
 59029.25525	 1.00446
 59029.27608	 1.00369
 59029.29691	 1.00464
 59029.31775	 1.00217
 59029.33858	 1.00476
 59029.35941	 1.00316
 59029.38025	 1.00276
 59029.40108	 1.00230
 59029.42191	 1.00397
 59029.44275	 1.00291
 59029.46358	 1.00360
 59029.48442	 1.00357
 59029.50525	 1.00200
 59029.52608	 0.99271
 59029.54692	 0.97995
 59029.56775	 0.96251
 59029.58858	 0.94762
 59029.60942	 0.93054
 59029.63025	 0.92328
 59029.65108	 0.92131
 59029.67192	 0.91946
 59029.69275	 0.92076
 59029.71359	 0.92311
 59029.73442	 0.92935
 59029.75525	 0.94396
 59029.77609	 0.96257
 59029.79692	 0.97712
 59029.81775	 0.99092
 59029.83859	 0.99940
 59029.85942	 1.00310
 59029.88025	 1.00286
 59029.90109	 1.00362
 59029.92192	 1.00372
 59029.94276	 1.00291
 59029.96359	 1.00320
 59029.98442	 1.00431
 59030.00526	 1.00483
 59030.02609	 1.00344
 59030.04692	 1.00438
 59030.06776	 1.00412
 59030.08859	 1.00302
 59030.10943	 1.00531
 59030.13026	 1.00256
 59030.15109	 1.00463
 59030.17193	 1.00482
 59030.19276	 1.00548
