# Supplementary material for: Discovery of the most compact 3+1-type quadruple star system TIC 120362137
Source: Nat Commun. 2026 Mar 3;17:1859. doi: 10.1038/s41467-026-69223-4 (PMC12957322; doi:10.1038/s41467-026-69223-4)
Supplement: Supplementary file 13 — Source Data [file 41467_2026_69223_MOESM13_ESM.zip › SDF_SupplFig3b_part2.txt]

# Supplementary Figure 3b
#
# SDF_SupplFig3b_part2.txt
#
# Relative flux from best spectro-photodynamical model around the third-body eclipse in Sector 26. (Smooth, red curve) 
#
# x BJD - 2400000
# y Relative flux from best spectro-photodynamical model 
 59023.40311	 0.99934
 59023.40640	 0.99935
 59023.40969	 0.99937
 59023.41298	 0.99939
 59023.41626	 0.99940
 59023.41955	 0.99941
 59023.42284	 0.99944
 59023.42613	 0.99948
 59023.42941	 0.99953
 59023.43270	 0.99959
 59023.43599	 0.99963
 59023.43928	 0.99968
 59023.44256	 0.99972
 59023.44585	 0.99976
 59023.44914	 0.99981
 59023.45243	 0.99985
 59023.45571	 0.99989
 59023.45900	 0.99993
 59023.46229	 0.99997
 59023.46558	 1.00001
 59023.46886	 1.00004
 59023.47215	 1.00007
 59023.47544	 1.00010
 59023.47873	 1.00013
 59023.48201	 1.00016
 59023.48530	 1.00020
 59023.48859	 1.00025
 59023.49188	 1.00031
 59023.49516	 1.00037
 59023.49845	 1.00043
 59023.50174	 1.00048
 59023.50503	 1.00054
 59023.50831	 1.00060
 59023.51160	 1.00065
 59023.51489	 1.00069
 59023.51818	 1.00073
 59023.52146	 1.00077
 59023.52475	 1.00080
 59023.52804	 1.00082
 59023.53133	 1.00085
 59023.53461	 1.00087
 59023.53790	 1.00088
 59023.54119	 1.00090
 59023.54448	 1.00091
 59023.54776	 1.00095
 59023.55105	 1.00098
 59023.55434	 1.00104
 59023.55763	 1.00110
 59023.56091	 1.00116
 59023.56420	 1.00122
 59023.56749	 1.00127
 59023.57078	 1.00131
 59023.57406	 1.00135
 59023.57735	 1.00140
 59023.58064	 1.00143
 59023.58393	 1.00147
 59023.58721	 1.00149
 59023.59050	 1.00151
 59023.59379	 1.00154
 59023.59708	 1.00156
 59023.60036	 1.00157
 59023.60365	 1.00158
 59023.60694	 1.00159
 59023.61023	 1.00161
 59023.61351	 1.00165
 59023.61680	 1.00169
 59023.62009	 1.00174
 59023.62338	 1.00179
 59023.62666	 1.00182
 59023.62995	 1.00186
 59023.63324	 1.00190
 59023.63653	 1.00195
 59023.63981	 1.00199
 59023.64310	 1.00204
 59023.64639	 1.00208
 59023.64968	 1.00212
 59023.65296	 1.00215
 59023.65625	 1.00217
 59023.65954	 1.00219
 59023.66283	 1.00221
 59023.66611	 1.00221
 59023.66940	 1.00223
 59023.67269	 1.00224
 59023.67597	 1.00226
 59023.67926	 1.00229
 59023.68255	 1.00233
 59023.68584	 1.00236
 59023.68912	 1.00239
 59023.69241	 1.00242
 59023.69570	 1.00246
 59023.69899	 1.00249
 59023.70227	 1.00252
 59023.70556	 1.00255
 59023.70885	 1.00257
 59023.71214	 1.00259
 59023.71542	 1.00260
 59023.71871	 1.00263
 59023.72200	 1.00265
 59023.72529	 1.00266
 59023.72857	 1.00267
 59023.73186	 1.00269
 59023.73515	 1.00271
 59023.73844	 1.00275
 59023.74172	 1.00280
 59023.74501	 1.00284
 59023.74830	 1.00289
 59023.75159	 1.00293
 59023.75487	 1.00296
 59023.75816	 1.00298
 59023.76145	 1.00300
 59023.76474	 1.00301
 59023.76802	 1.00301
 59023.77131	 1.00302
 59023.77460	 1.00303
 59023.77789	 1.00304
 59023.78117	 1.00305
 59023.78446	 1.00307
 59023.78775	 1.00308
 59023.79104	 1.00308
 59023.79432	 1.00308
 59023.79761	 1.00308
 59023.80090	 1.00311
 59023.80419	 1.00314
 59023.80747	 1.00318
 59023.81076	 1.00322
 59023.81405	 1.00325
 59023.81734	 1.00328
 59023.82062	 1.00330
 59023.82391	 1.00332
 59023.82720	 1.00334
 59023.83049	 1.00336
 59023.83377	 1.00336
 59023.83706	 1.00337
 59023.84035	 1.00337
 59023.84364	 1.00337
 59023.84692	 1.00336
 59023.85021	 1.00334
 59023.85350	 1.00333
 59023.85679	 1.00331
 59023.86007	 1.00329
 59023.86336	 1.00329
 59023.86665	 1.00330
 59023.86994	 1.00333
 59023.87322	 1.00337
 59023.87651	 1.00340
 59023.87980	 1.00342
 59023.88309	 1.00344
 59023.88637	 1.00346
 59023.88966	 1.00347
 59023.89295	 1.00348
 59023.89624	 1.00348
 59023.89952	 1.00348
 59023.90281	 1.00346
 59023.90610	 1.00345
 59023.90939	 1.00343
 59023.91267	 1.00342
 59023.91596	 1.00340
 59023.91925	 1.00337
 59023.92254	 1.00335
 59023.92582	 1.00332
 59023.92911	 1.00331
 59023.93240	 1.00332
 59023.93569	 1.00333
 59023.93897	 1.00333
 59023.94226	 1.00333
 59023.94555	 1.00333
 59023.94884	 1.00333
 59023.95212	 1.00333
 59023.95541	 1.00331
 59023.95870	 1.00330
 59023.96199	 1.00328
 59023.96527	 1.00327
 59023.96856	 1.00326
 59023.97185	 1.00324
 59023.97514	 1.00322
 59023.97842	 1.00320
 59023.98171	 1.00318
 59023.98500	 1.00315
 59023.98829	 1.00312
 59023.99157	 1.00311
 59023.99486	 1.00311
 59023.99815	 1.00312
 59024.00144	 1.00314
 59024.00472	 1.00314
 59024.00801	 1.00316
 59024.01130	 1.00317
 59024.01459	 1.00317
 59024.01787	 1.00317
 59024.02116	 1.00316
 59024.02445	 1.00314
 59024.02774	 1.00312
 59024.03102	 1.00311
 59024.03431	 1.00308
 59024.03760	 1.00305
 59024.04089	 1.00301
 59024.04417	 1.00297
 59024.04746	 1.00293
 59024.05075	 1.00290
 59024.05404	 1.00286
 59024.05732	 1.00285
 59024.06061	 1.00285
 59024.06390	 1.00287
 59024.06719	 1.00288
 59024.07047	 1.00288
 59024.07376	 1.00288
 59024.07705	 1.00288
 59024.08034	 1.00286
 59024.08362	 1.00284
 59024.08691	 1.00281
 59024.09020	 1.00278
 59024.09349	 1.00274
 59024.09677	 1.00270
 59024.10006	 1.00266
 59024.10335	 1.00261
 59024.10664	 1.00255
 59024.10992	 1.00250
 59024.11321	 1.00245
 59024.11650	 1.00240
 59024.11979	 1.00236
 59024.12307	 1.00234
 59024.12636	 1.00233
 59024.12965	 1.00233
 59024.13294	 1.00233
 59024.13622	 1.00234
 59024.13951	 1.00233
 59024.14280	 1.00233
 59024.14609	 1.00232
 59024.14937	 1.00231
 59024.15266	 1.00229
 59024.15595	 1.00227
 59024.15924	 1.00224
 59024.16252	 1.00221
 59024.16581	 1.00216
 59024.16910	 1.00211
 59024.17239	 1.00206
 59024.17567	 1.00200
 59024.17896	 1.00193
 59024.18225	 1.00187
 59024.18554	 1.00183
 59024.18882	 1.00181
 59024.19211	 1.00179
 59024.19540	 1.00178
 59024.19868	 1.00177
 59024.20197	 1.00176
 59024.20526	 1.00174
 59024.20855	 1.00172
 59024.21183	 1.00169
 59024.21512	 1.00166
 59024.21841	 1.00163
 59024.22170	 1.00159
 59024.22498	 1.00155
 59024.22827	 1.00150
 59024.23156	 1.00144
 59024.23485	 1.00138
 59024.23813	 1.00133
 59024.24142	 1.00127
 59024.24471	 1.00121
 59024.24800	 1.00116
 59024.25128	 1.00113
 59024.25457	 1.00111
 59024.25786	 1.00109
 59024.26115	 1.00107
 59024.26443	 1.00105
 59024.26772	 1.00102
 59024.27101	 1.00100
 59024.27430	 1.00097
 59024.27758	 1.00094
 59024.28087	 1.00092
 59024.28416	 1.00089
 59024.28745	 1.00086
 59024.29073	 1.00083
 59024.29402	 1.00079
 59024.29731	 1.00074
 59024.30060	 1.00070
 59024.30388	 1.00066
 59024.30717	 1.00061
 59024.31046	 1.00058
 59024.31375	 1.00055
 59024.31703	 1.00054
 59024.32032	 1.00053
 59024.32361	 1.00052
 59024.32690	 1.00050
 59024.33018	 1.00048
 59024.33347	 1.00046
 59024.33676	 1.00044
 59024.34005	 1.00042
 59024.34333	 1.00038
 59024.34662	 1.00035
 59024.34991	 1.00030
 59024.35320	 1.00025
 59024.35648	 1.00020
 59024.35977	 1.00015
 59024.36306	 1.00009
 59024.36635	 1.00003
 59024.36963	 0.99998
 59024.37292	 0.99993
 59024.37621	 0.99991
 59024.37950	 0.99990
 59024.38278	 0.99989
 59024.38607	 0.99988
 59024.38936	 0.99987
 59024.39265	 0.99985
 59024.39593	 0.99983
 59024.39922	 0.99980
 59024.40251	 0.99978
 59024.40580	 0.99975
 59024.40908	 0.99972
 59024.41237	 0.99968
 59024.41566	 0.99963
 59024.41895	 0.99958
 59024.42223	 0.99954
 59024.42552	 0.99948
 59024.42881	 0.99942
 59024.43210	 0.99936
 59024.43538	 0.99932
 59024.43867	 0.99929
 59024.44196	 0.99928
 59024.44525	 0.99927
 59024.44853	 0.99925
 59024.45182	 0.99922
 59024.45511	 0.99919
 59024.45840	 0.99917
 59024.46168	 0.99916
 59024.46497	 0.99914
 59024.46826	 0.99912
 59024.47155	 0.99910
 59024.47483	 0.99908
 59024.47812	 0.99904
 59024.48141	 0.99901
 59024.48470	 0.99896
 59024.48798	 0.99892
 59024.49127	 0.99886
 59024.49456	 0.99881
 59024.49785	 0.99877
 59024.50113	 0.99874
 59024.50442	 0.99873
 59024.50771	 0.99871
 59024.51100	 0.99869
 59024.51428	 0.99867
 59024.51757	 0.99865
 59024.52086	 0.99863
 59024.52415	 0.99862
 59024.52743	 0.99860
 59024.53072	 0.99857
 59024.53401	 0.99854
 59024.53730	 0.99851
 59024.54058	 0.99848
 59024.54387	 0.99846
 59024.54716	 0.99843
 59024.55045	 0.99840
 59024.55373	 0.99837
 59024.55702	 0.99835
 59024.56031	 0.99834
 59024.56360	 0.99834
 59024.56688	 0.99834
 59024.57017	 0.99826
 59024.57346	 0.99774
 59024.57675	 0.99701
 59024.58003	 0.99596
 59024.58332	 0.99484
 59024.58661	 0.99346
 59024.58990	 0.99174
 59024.59318	 0.99010
 59024.59647	 0.98813
 59024.59976	 0.98615
 59024.60305	 0.98426
 59024.60633	 0.98211
 59024.60962	 0.97992
 59024.61291	 0.97742
 59024.61620	 0.97484
 59024.61948	 0.97273
 59024.62277	 0.96961
 59024.62606	 0.96772
 59024.62935	 0.96456
 59024.63263	 0.96218
 59024.63592	 0.95919
 59024.63921	 0.95619
 59024.64250	 0.95389
 59024.64578	 0.95097
 59024.64907	 0.94858
 59024.65236	 0.94533
 59024.65565	 0.94281
 59024.65893	 0.94009
 59024.66222	 0.93731
 59024.66551	 0.93482
 59024.66880	 0.93267
 59024.67208	 0.93008
 59024.67537	 0.92825
 59024.67866	 0.92625
 59024.68195	 0.92463
 59024.68523	 0.92334
 59024.68852	 0.92262
 59024.69181	 0.92253
 59024.69510	 0.92254
 59024.69838	 0.92254
 59024.70167	 0.92255
 59024.70496	 0.92255
 59024.70824	 0.92255
 59024.71153	 0.92254
 59024.71482	 0.92253
 59024.71811	 0.92252
 59024.72139	 0.92250
 59024.72468	 0.92248
 59024.72797	 0.92246
 59024.73126	 0.92244
 59024.73454	 0.92243
 59024.73783	 0.92241
 59024.74112	 0.92239
 59024.74441	 0.92238
 59024.74769	 0.92239
 59024.75098	 0.92240
 59024.75427	 0.92241
 59024.75756	 0.92241
 59024.76084	 0.92241
 59024.76413	 0.92242
 59024.76742	 0.92241
 59024.77071	 0.92241
 59024.77399	 0.92240
 59024.77728	 0.92240
 59024.78057	 0.92240
 59024.78386	 0.92240
 59024.78714	 0.92240
 59024.79043	 0.92240
 59024.79372	 0.92240
 59024.79701	 0.92239
 59024.80029	 0.92238
 59024.80358	 0.92295
 59024.80687	 0.92411
 59024.81016	 0.92565
 59024.81344	 0.92747
 59024.81673	 0.92953
 59024.82002	 0.93175
 59024.82331	 0.93412
 59024.82659	 0.93660
 59024.82988	 0.93919
 59024.83317	 0.94185
 59024.83646	 0.94453
 59024.83974	 0.94729
 59024.84303	 0.95006
 59024.84632	 0.95284
 59024.84961	 0.95564
 59024.85289	 0.95839
 59024.85618	 0.96111
 59024.85947	 0.96382
 59024.86276	 0.96650
 59024.86604	 0.96912
 59024.86933	 0.97173
 59024.87262	 0.97427
 59024.87591	 0.97675
 59024.87919	 0.97914
 59024.88248	 0.98145
 59024.88577	 0.98365
 59024.88906	 0.98574
 59024.89234	 0.98773
 59024.89563	 0.98959
 59024.89892	 0.99131
 59024.90221	 0.99289
 59024.90549	 0.99431
 59024.90878	 0.99556
 59024.91207	 0.99660
 59024.91536	 0.99743
 59024.91864	 0.99798
 59024.92193	 0.99817
 59024.92522	 0.99818
 59024.92851	 0.99820
 59024.93179	 0.99822
 59024.93508	 0.99825
 59024.93837	 0.99830
 59024.94166	 0.99835
 59024.94494	 0.99840
 59024.94823	 0.99844
 59024.95152	 0.99847
 59024.95481	 0.99851
 59024.95809	 0.99854
 59024.96138	 0.99857
 59024.96467	 0.99859
 59024.96796	 0.99861
 59024.97124	 0.99862
 59024.97453	 0.99863
 59024.97782	 0.99862
 59024.98111	 0.99862
 59024.98439	 0.99860
 59024.98768	 0.99860
 59024.99097	 0.99861
 59024.99426	 0.99865
 59024.99754	 0.99869
 59025.00083	 0.99874
 59025.00412	 0.99879
 59025.00741	 0.99883
 59025.01069	 0.99887
 59025.01398	 0.99891
 59025.01727	 0.99894
 59025.02056	 0.99896
 59025.02384	 0.99899
 59025.02713	 0.99901
 59025.03042	 0.99903
 59025.03371	 0.99904
 59025.03699	 0.99904
 59025.04028	 0.99904
 59025.04357	 0.99905
 59025.04686	 0.99905
 59025.05014	 0.99906
 59025.05343	 0.99908
 59025.05672	 0.99912
 59025.06001	 0.99916
 59025.06329	 0.99921
 59025.06658	 0.99924
 59025.06987	 0.99928
 59025.07316	 0.99932
 59025.07644	 0.99935
 59025.07973	 0.99939
 59025.08302	 0.99942
 59025.08631	 0.99946
 59025.08959	 0.99950
 59025.09288	 0.99953
 59025.09617	 0.99955
 59025.09946	 0.99958
 59025.10274	 0.99960
 59025.10603	 0.99962
 59025.10932	 0.99964
 59025.11261	 0.99967
 59025.11589	 0.99971
 59025.11918	 0.99976
 59025.12247	 0.99981
 59025.12576	 0.99987
 59025.12904	 0.99992
 59025.13233	 0.99997
 59025.13562	 1.00002
 59025.13891	 1.00007
 59025.14219	 1.00011
 59025.14548	 1.00015
 59025.14877	 1.00018
 59025.15206	 1.00021
 59025.15534	 1.00023
 59025.15863	 1.00024
 59025.16192	 1.00026
 59025.16521	 1.00027
 59025.16849	 1.00028
 59025.17178	 1.00028
 59025.17507	 1.00031
 59025.17836	 1.00034
 59025.18164	 1.00040
 59025.18493	 1.00045
 59025.18822	 1.00050
 59025.19151	 1.00055
 59025.19479	 1.00060
 59025.19808	 1.00065
 59025.20137	 1.00069
 59025.20466	 1.00074
 59025.20794	 1.00077
 59025.21123	 1.00081
 59025.21452	 1.00083
 59025.21781	 1.00085
 59025.22109	 1.00087
 59025.22438	 1.00088
 59025.22767	 1.00090
 59025.23095	 1.00091
 59025.23424	 1.00092
 59025.23753	 1.00093
 59025.24082	 1.00096
 59025.24410	 1.00100
 59025.24739	 1.00105
 59025.25068	 1.00109
 59025.25397	 1.00113
 59025.25725	 1.00117
 59025.26054	 1.00121
 59025.26383	 1.00125
 59025.26712	 1.00130
 59025.27040	 1.00134
 59025.27369	 1.00138
 59025.27698	 1.00142
 59025.28027	 1.00145
 59025.28355	 1.00148
 59025.28684	 1.00150
 59025.29013	 1.00152
 59025.29342	 1.00153
 59025.29670	 1.00153
 59025.29999	 1.00154
 59025.30328	 1.00156
 59025.30657	 1.00160
 59025.30985	 1.00163
 59025.31314	 1.00167
 59025.31643	 1.00170
 59025.31972	 1.00174
 59025.32300	 1.00176
 59025.32629	 1.00179
 59025.32958	 1.00183
 59025.33287	 1.00186
 59025.33615	 1.00189
 59025.33944	 1.00191
 59025.34273	 1.00193
 59025.34602	 1.00196
 59025.34930	 1.00198
 59025.35259	 1.00200
 59025.35588	 1.00202
 59025.35917	 1.00204
 59025.36245	 1.00207
 59025.36574	 1.00210
 59025.36903	 1.00214
 59025.37232	 1.00220
 59025.37560	 1.00225
 59025.37889	 1.00229
 59025.38218	 1.00233
 59025.38547	 1.00236
 59025.38875	 1.00239
 59025.39204	 1.00240
 59025.39533	 1.00242
 59025.39862	 1.00244
 59025.40190	 1.00245
 59025.40519	 1.00246
 59025.40848	 1.00248
 59025.41177	 1.00249
 59025.41505	 1.00251
 59025.41834	 1.00252
 59025.42163	 1.00253
 59025.42492	 1.00253
 59025.42820	 1.00255
 59025.43149	 1.00258
 59025.43478	 1.00263
 59025.43807	 1.00267
 59025.44135	 1.00272
 59025.44464	 1.00275
 59025.44793	 1.00278
 59025.45122	 1.00281
 59025.45450	 1.00284
 59025.45779	 1.00286
 59025.46108	 1.00288
 59025.46437	 1.00289
 59025.46765	 1.00289
 59025.47094	 1.00290
 59025.47423	 1.00290
 59025.47752	 1.00290
 59025.48080	 1.00289
 59025.48409	 1.00288
 59025.48738	 1.00287
 59025.49067	 1.00287
 59025.49395	 1.00288
 59025.49724	 1.00291
 59025.50053	 1.00295
 59025.50382	 1.00299
 59025.50710	 1.00302
 59025.51039	 1.00305
 59025.51368	 1.00308
 59025.51697	 1.00310
 59025.52025	 1.00312
 59025.52354	 1.00313
 59025.52683	 1.00313
 59025.53012	 1.00313
 59025.53340	 1.00312
 59025.53669	 1.00312
 59025.53998	 1.00311
 59025.54327	 1.00310
 59025.54655	 1.00308
 59025.54984	 1.00306
 59025.55313	 1.00305
 59025.55642	 1.00304
 59025.55970	 1.00304
 59025.56299	 1.00306
 59025.56628	 1.00307
 59025.56957	 1.00308
 59025.57285	 1.00309
 59025.57614	 1.00310
 59025.57943	 1.00310
 59025.58272	 1.00310
 59025.58600	 1.00309
 59025.58929	 1.00308
 59025.59258	 1.00307
 59025.59587	 1.00307
 59025.59915	 1.00306
 59025.60244	 1.00305
 59025.60573	 1.00304
 59025.60902	 1.00303
 59025.61230	 1.00301
 59025.61559	 1.00299
 59025.61888	 1.00296
 59025.62217	 1.00297
 59025.62545	 1.00298
 59025.62874	 1.00300
 59025.63203	 1.00302
 59025.63532	 1.00304
 59025.63860	 1.00306
 59025.64189	 1.00307
 59025.64518	 1.00308
 59025.64847	 1.00307
 59025.65175	 1.00307
 59025.65504	 1.00306
 59025.65833	 1.00305
 59025.66162	 1.00304
 59025.66490	 1.00302
 59025.66819	 1.00297
 59025.67148	 1.00285
 59025.67477	 1.00265
 59025.67805	 1.00242
 59025.68134	 1.00215
 59025.68463	 1.00192
 59025.68792	 1.00162
 59025.69120	 1.00126
 59025.69449	 1.00101
 59025.69778	 1.00071
 59025.70107	 1.00017
 59025.70435	 0.99973
 59025.70764	 0.99943
 59025.71093	 0.99911
 59025.71422	 0.99864
 59025.71750	 0.99809
 59025.72079	 0.99755
 59025.72408	 0.99710
 59025.72737	 0.99662
 59025.73065	 0.99614
 59025.73394	 0.99575
 59025.73723	 0.99506
 59025.74052	 0.99444
 59025.74380	 0.99394
 59025.74709	 0.99329
 59025.75038	 0.99283
 59025.75366	 0.99233
 59025.75695	 0.99191
 59025.76024	 0.99152
 59025.76353	 0.99088
 59025.76681	 0.99040
 59025.77010	 0.98957
 59025.77339	 0.98922
 59025.77668	 0.98878
 59025.77996	 0.98803
 59025.78325	 0.98749
 59025.78654	 0.98711
 59025.78983	 0.98663
 59025.79311	 0.98622
 59025.79640	 0.98537
 59025.79969	 0.98501
 59025.80298	 0.98443
 59025.80626	 0.98373
 59025.80955	 0.98303
 59025.81284	 0.98268
 59025.81613	 0.98236
 59025.81941	 0.98163
 59025.82270	 0.98107
 59025.82599	 0.98073
 59025.82928	 0.98039
 59025.83256	 0.97982
 59025.83585	 0.97944
 59025.83914	 0.97884
 59025.84243	 0.97845
 59025.84571	 0.97778
 59025.84900	 0.97729
 59025.85229	 0.97680
 59025.85558	 0.97621
 59025.85886	 0.97585
 59025.86215	 0.97537
 59025.86544	 0.97491
 59025.86873	 0.97456
 59025.87201	 0.97421
 59025.87530	 0.97375
 59025.87859	 0.97315
 59025.88188	 0.97267
 59025.88516	 0.97226
 59025.88845	 0.97193
 59025.89174	 0.97161
 59025.89503	 0.97119
 59025.89831	 0.97087
 59025.90160	 0.97045
 59025.90489	 0.97013
 59025.90818	 0.96982
 59025.91146	 0.96941
 59025.91475	 0.96909
 59025.91804	 0.96877
 59025.92133	 0.96833
 59025.92461	 0.96798
 59025.92790	 0.96766
 59025.93119	 0.96734
 59025.93448	 0.96701
 59025.93776	 0.96663
 59025.94105	 0.96633
 59025.94434	 0.96590
 59025.94763	 0.96555
 59025.95091	 0.96529
 59025.95420	 0.96504
 59025.95749	 0.96478
 59025.96078	 0.96447
 59025.96406	 0.96423
 59025.96735	 0.96399
 59025.97064	 0.96375
 59025.97393	 0.96351
 59025.97721	 0.96324
 59025.98050	 0.96300
 59025.98379	 0.96276
 59025.98708	 0.96253
 59025.99036	 0.96229
 59025.99365	 0.96206
 59025.99694	 0.96182
 59026.00023	 0.96159
 59026.00351	 0.96138
 59026.00680	 0.96119
 59026.01009	 0.96101
 59026.01338	 0.96084
 59026.01666	 0.96067
 59026.01995	 0.96050
 59026.02324	 0.96039
 59026.02653	 0.96020
 59026.02981	 0.96002
 59026.03310	 0.95986
 59026.03639	 0.95969
 59026.03968	 0.95953
 59026.04296	 0.95942
 59026.04625	 0.95925
 59026.04954	 0.95910
 59026.05283	 0.95894
 59026.05611	 0.95878
 59026.05940	 0.95861
 59026.06269	 0.95846
 59026.06598	 0.95842
 59026.06926	 0.95830
 59026.07255	 0.95822
 59026.07584	 0.95812
 59026.07913	 0.95799
 59026.08241	 0.95787
 59026.08570	 0.95776
 59026.08899	 0.95765
 59026.09228	 0.95758
 59026.09556	 0.95751
 59026.09885	 0.95741
 59026.10214	 0.95736
 59026.10543	 0.95725
 59026.10871	 0.95719
 59026.11200	 0.95712
 59026.11529	 0.95700
 59026.11858	 0.95693
 59026.12186	 0.95682
 59026.12515	 0.95672
 59026.12844	 0.95663
 59026.13173	 0.95661
 59026.13501	 0.95660
 59026.13830	 0.95659
 59026.14159	 0.95653
 59026.14488	 0.95648
 59026.14816	 0.95643
 59026.15145	 0.95639
 59026.15474	 0.95644
 59026.15803	 0.95640
 59026.16131	 0.95633
 59026.16460	 0.95631
 59026.16789	 0.95627
 59026.17118	 0.95629
 59026.17446	 0.95622
 59026.17775	 0.95620
 59026.18104	 0.95616
 59026.18433	 0.95615
 59026.18761	 0.95612
 59026.19090	 0.95610
 59026.19419	 0.95616
 59026.19748	 0.95626
 59026.20076	 0.95626
 59026.20405	 0.95626
 59026.20734	 0.95626
 59026.21063	 0.95616
 59026.21391	 0.95573
 59026.21720	 0.95513
 59026.22049	 0.95402
 59026.22378	 0.95320
 59026.22706	 0.95158
 59026.23035	 0.95064
 59026.23364	 0.94920
 59026.23693	 0.94692
 59026.24021	 0.94583
 59026.24350	 0.94409
 59026.24679	 0.94228
 59026.25008	 0.93984
 59026.25336	 0.93843
 59026.25665	 0.93599
 59026.25994	 0.93359
 59026.26323	 0.93063
 59026.26651	 0.92892
 59026.26980	 0.92692
 59026.27309	 0.92309
 59026.27637	 0.92062
 59026.27966	 0.91767
 59026.28295	 0.91542
 59026.28624	 0.91246
 59026.28952	 0.90878
 59026.29281	 0.90579
 59026.29610	 0.90308
 59026.29939	 0.90036
 59026.30267	 0.89778
 59026.30596	 0.89375
 59026.30925	 0.89026
 59026.31254	 0.88879
 59026.31582	 0.88482
 59026.31911	 0.88189
 59026.32240	 0.87886
 59026.32569	 0.87602
 59026.32897	 0.87397
 59026.33226	 0.87086
 59026.33555	 0.86832
 59026.33884	 0.86566
 59026.34212	 0.86231
 59026.34541	 0.86056
 59026.34870	 0.85925
 59026.35199	 0.85573
 59026.35527	 0.85268
 59026.35856	 0.85050
 59026.36185	 0.84828
 59026.36514	 0.84751
 59026.36842	 0.84417
 59026.37171	 0.84069
 59026.37500	 0.83894
 59026.37829	 0.83776
 59026.38157	 0.83707
 59026.38486	 0.83464
 59026.38815	 0.83202
 59026.39144	 0.83022
 59026.39472	 0.82991
 59026.39801	 0.82909
 59026.40130	 0.82784
 59026.40459	 0.82610
 59026.40787	 0.82594
 59026.41116	 0.82528
 59026.41445	 0.82500
 59026.41774	 0.82468
 59026.42102	 0.82423
 59026.42431	 0.82493
 59026.42760	 0.82493
 59026.43089	 0.82524
 59026.43417	 0.82626
 59026.43746	 0.82712
 59026.44075	 0.82820
 59026.44404	 0.83026
 59026.44732	 0.83283
 59026.45061	 0.83579
 59026.45390	 0.83890
 59026.45719	 0.84235
 59026.46047	 0.84598
 59026.46376	 0.84951
 59026.46705	 0.85315
 59026.47034	 0.85671
 59026.47362	 0.86023
 59026.47691	 0.86398
 59026.48020	 0.86774
 59026.48349	 0.87135
 59026.48677	 0.87486
 59026.49006	 0.87841
 59026.49335	 0.88204
 59026.49664	 0.88565
 59026.49992	 0.88938
 59026.50321	 0.89275
 59026.50650	 0.89622
 59026.50979	 0.89977
 59026.51307	 0.90313
 59026.51636	 0.90630
 59026.51965	 0.90963
 59026.52294	 0.91282
 59026.52622	 0.91578
 59026.52951	 0.91884
 59026.53280	 0.92172
 59026.53609	 0.92460
 59026.53937	 0.92749
 59026.54266	 0.93022
 59026.54595	 0.93286
 59026.54924	 0.93545
 59026.55252	 0.93783
 59026.55581	 0.94008
 59026.55910	 0.94235
 59026.56239	 0.94457
 59026.56567	 0.94670
 59026.56896	 0.94887
 59026.57225	 0.95074
 59026.57554	 0.95251
 59026.57882	 0.95426
 59026.58211	 0.95599
 59026.58540	 0.95761
 59026.58869	 0.95911
 59026.59197	 0.96056
 59026.59526	 0.96198
 59026.59855	 0.96315
 59026.60184	 0.96420
 59026.60512	 0.96522
 59026.60841	 0.96595
 59026.61170	 0.96647
 59026.61499	 0.96682
 59026.61827	 0.96681
 59026.62156	 0.96685
 59026.62485	 0.96702
 59026.62814	 0.96704
 59026.63142	 0.96700
 59026.63471	 0.96697
 59026.63800	 0.96701
 59026.64129	 0.96695
 59026.64457	 0.96697
 59026.64786	 0.96699
 59026.65115	 0.96695
 59026.65444	 0.96707
 59026.65772	 0.96713
 59026.66101	 0.96719
 59026.66430	 0.96715
 59026.66759	 0.96712
 59026.67087	 0.96712
 59026.67416	 0.96708
 59026.67745	 0.96704
 59026.68074	 0.96709
 59026.68402	 0.96708
 59026.68731	 0.96705
 59026.69060	 0.96701
 59026.69389	 0.96704
 59026.69717	 0.96705
 59026.70046	 0.96713
 59026.70375	 0.96704
 59026.70704	 0.96701
 59026.71032	 0.96692
 59026.71361	 0.96683
 59026.71690	 0.96674
 59026.72019	 0.96665
 59026.72347	 0.96655
 59026.72676	 0.96644
 59026.73005	 0.96634
 59026.73334	 0.96629
 59026.73662	 0.96619
 59026.73991	 0.96608
 59026.74320	 0.96599
 59026.74649	 0.96590
 59026.74977	 0.96588
 59026.75306	 0.96580
 59026.75635	 0.96578
 59026.75964	 0.96569
 59026.76292	 0.96559
 59026.76621	 0.96550
 59026.76950	 0.96540
 59026.77279	 0.96529
 59026.77607	 0.96518
 59026.77936	 0.96513
 59026.78265	 0.96500
 59026.78594	 0.96482
 59026.78922	 0.96469
 59026.79251	 0.96455
 59026.79580	 0.96441
 59026.79908	 0.96424
 59026.80237	 0.96410
 59026.80566	 0.96397
 59026.80895	 0.96385
 59026.81223	 0.96374
 59026.81552	 0.96357
 59026.81881	 0.96346
 59026.82210	 0.96333
 59026.82538	 0.96320
 59026.82867	 0.96307
 59026.83196	 0.96294
 59026.83525	 0.96276
 59026.83853	 0.96261
 59026.84182	 0.96246
 59026.84511	 0.96225
 59026.84840	 0.96203
 59026.85168	 0.96187
 59026.85497	 0.96170
 59026.85826	 0.96147
 59026.86155	 0.96127
 59026.86483	 0.96109
 59026.86812	 0.96086
 59026.87141	 0.96069
 59026.87470	 0.96053
 59026.87798	 0.96036
 59026.88127	 0.96012
 59026.88456	 0.95994
 59026.88785	 0.95975
 59026.89113	 0.95960
 59026.89442	 0.95943
 59026.89771	 0.95924
 59026.90100	 0.95906
 59026.90428	 0.95890
 59026.90757	 0.95871
 59026.91086	 0.95854
 59026.91415	 0.95836
 59026.91743	 0.95819
 59026.92072	 0.95799
 59026.92401	 0.95781
 59026.92730	 0.95762
 59026.93058	 0.95747
 59026.93387	 0.95731
 59026.93716	 0.95716
 59026.94045	 0.95703
 59026.94373	 0.95690
 59026.94702	 0.95677
 59026.95031	 0.95665
 59026.95360	 0.95654
 59026.95688	 0.95644
 59026.96017	 0.95635
 59026.96346	 0.95626
 59026.96675	 0.95617
 59026.97003	 0.95609
 59026.97332	 0.95603
 59026.97661	 0.95598
 59026.97990	 0.95595
 59026.98318	 0.95592
 59026.98647	 0.95590
 59026.98976	 0.95590
 59026.99305	 0.95592
 59026.99633	 0.95596
 59026.99962	 0.95603
 59027.00291	 0.95611
 59027.00620	 0.95621
 59027.00948	 0.95631
 59027.01277	 0.95642
 59027.01606	 0.95655
 59027.01935	 0.95669
 59027.02263	 0.95684
 59027.02592	 0.95701
 59027.02921	 0.95720
 59027.03250	 0.95740
 59027.03578	 0.95763
 59027.03907	 0.95789
 59027.04236	 0.95816
 59027.04565	 0.95844
 59027.04893	 0.95875
 59027.05222	 0.95907
 59027.05551	 0.95942
 59027.05880	 0.95981
 59027.06208	 0.96022
 59027.06537	 0.96066
 59027.06866	 0.96111
 59027.07195	 0.96159
 59027.07523	 0.96207
 59027.07852	 0.96258
 59027.08181	 0.96310
 59027.08510	 0.96364
 59027.08838	 0.96420
 59027.09167	 0.96476
 59027.09496	 0.96535
 59027.09825	 0.96595
 59027.10153	 0.96657
 59027.10482	 0.96720
 59027.10811	 0.96784
 59027.11140	 0.96850
 59027.11468	 0.96917
 59027.11797	 0.96986
 59027.12126	 0.97059
 59027.12455	 0.97134
 59027.12783	 0.97212
 59027.13112	 0.97289
 59027.13441	 0.97370
 59027.13770	 0.97450
 59027.14098	 0.97531
 59027.14427	 0.97614
 59027.14756	 0.97696
 59027.15085	 0.97778
 59027.15413	 0.97864
 59027.15742	 0.97949
 59027.16071	 0.98034
 59027.16400	 0.98119
 59027.16728	 0.98203
 59027.17057	 0.98291
 59027.17386	 0.98378
 59027.17715	 0.98463
 59027.18043	 0.98548
 59027.18372	 0.98634
 59027.18701	 0.98721
 59027.19030	 0.98811
 59027.19358	 0.98899
 59027.19687	 0.98985
 59027.20016	 0.99071
 59027.20345	 0.99156
 59027.20673	 0.99240
 59027.21002	 0.99322
 59027.21331	 0.99402
 59027.21660	 0.99479
 59027.21988	 0.99556
 59027.22317	 0.99631
 59027.22646	 0.99705
 59027.22975	 0.99775
 59027.23303	 0.99844
 59027.23632	 0.99909
 59027.23961	 0.99971
 59027.24290	 1.00030
 59027.24618	 1.00083
 59027.24947	 1.00135
 59027.25276	 1.00184
 59027.25605	 1.00227
 59027.25933	 1.00266
 59027.26262	 1.00297
 59027.26591	 1.00321
 59027.26920	 1.00332
 59027.27248	 1.00332
 59027.27577	 1.00332
 59027.27906	 1.00331
 59027.28235	 1.00330
 59027.28563	 1.00328
 59027.28892	 1.00327
 59027.29221	 1.00325
 59027.29550	 1.00322
 59027.29878	 1.00318
 59027.30207	 1.00314
 59027.30536	 1.00311
 59027.30864	 1.00308
 59027.31193	 1.00305
 59027.31522	 1.00304
 59027.31851	 1.00304
 59027.32179	 1.00307
 59027.32508	 1.00308
 59027.32837	 1.00309
 59027.33166	 1.00309
 59027.33494	 1.00309
 59027.33823	 1.00308
 59027.34152	 1.00306
 59027.34481	 1.00304
 59027.34809	 1.00300
 59027.35138	 1.00297
 59027.35467	 1.00293
 59027.35796	 1.00289
 59027.36124	 1.00284
 59027.36453	 1.00279
 59027.36782	 1.00274
 59027.37111	 1.00269
 59027.37439	 1.00265
 59027.37768	 1.00261
 59027.38097	 1.00260
 59027.38426	 1.00258
 59027.38754	 1.00259
 59027.39083	 1.00260
 59027.39412	 1.00260
 59027.39741	 1.00260
 59027.40069	 1.00260
 59027.40398	 1.00259
 59027.40727	 1.00259
 59027.41056	 1.00257
 59027.41384	 1.00255
 59027.41713	 1.00253
 59027.42042	 1.00249
 59027.42371	 1.00245
 59027.42699	 1.00241
 59027.43028	 1.00235
 59027.43357	 1.00229
 59027.43686	 1.00223
 59027.44014	 1.00217
 59027.44343	 1.00213
 59027.44672	 1.00211
 59027.45001	 1.00210
 59027.45329	 1.00209
 59027.45658	 1.00208
 59027.45987	 1.00207
 59027.46316	 1.00206
 59027.46644	 1.00204
 59027.46973	 1.00201
 59027.47302	 1.00198
 59027.47631	 1.00195
 59027.47959	 1.00192
 59027.48288	 1.00188
 59027.48617	 1.00183
 59027.48946	 1.00177
 59027.49274	 1.00172
 59027.49603	 1.00166
 59027.49932	 1.00160
 59027.50261	 1.00155
 59027.50589	 1.00150
 59027.50918	 1.00147
 59027.51247	 1.00145
 59027.51576	 1.00143
 59027.51904	 1.00141
 59027.52233	 1.00139
 59027.52562	 1.00137
 59027.52891	 1.00134
 59027.53219	 1.00132
 59027.53548	 1.00129
 59027.53877	 1.00127
 59027.54206	 1.00124
 59027.54534	 1.00121
 59027.54863	 1.00118
 59027.55192	 1.00114
 59027.55521	 1.00110
 59027.55849	 1.00106
 59027.56178	 1.00102
 59027.56507	 1.00097
 59027.56836	 1.00093
 59027.57164	 1.00091
 59027.57493	 1.00089
 59027.57822	 1.00089
 59027.58151	 1.00088
 59027.58479	 1.00086
 59027.58808	 1.00084
 59027.59137	 1.00082
 59027.59466	 1.00080
 59027.59794	 1.00078
 59027.60123	 1.00075
 59027.60452	 1.00071
 59027.60781	 1.00067
 59027.61109	 1.00062
 59027.61438	 1.00056
 59027.61767	 1.00052
 59027.62096	 1.00046
 59027.62424	 1.00040
 59027.62753	 1.00034
 59027.63082	 1.00030
 59027.63411	 1.00027
 59027.63739	 1.00026
 59027.64068	 1.00025
 59027.64397	 1.00024
 59027.64726	 1.00022
 59027.65054	 1.00021
 59027.65383	 1.00019
 59027.65712	 1.00016
 59027.66041	 1.00014
 59027.66369	 1.00011
 59027.66698	 1.00007
 59027.67027	 1.00003
 59027.67356	 0.99999
 59027.67684	 0.99994
 59027.68013	 0.99989
 59027.68342	 0.99984
 59027.68671	 0.99978
 59027.68999	 0.99972
 59027.69328	 0.99967
 59027.69657	 0.99964
 59027.69986	 0.99963
 59027.70314	 0.99961
 59027.70643	 0.99959
 59027.70972	 0.99956
 59027.71301	 0.99953
 59027.71629	 0.99951
 59027.71958	 0.99949
 59027.72287	 0.99947
 59027.72616	 0.99945
 59027.72944	 0.99943
 59027.73273	 0.99941
 59027.73602	 0.99937
 59027.73931	 0.99934
 59027.74259	 0.99929
 59027.74588	 0.99924
 59027.74917	 0.99919
 59027.75246	 0.99913
 59027.75574	 0.99909
 59027.75903	 0.99906
 59027.76232	 0.99904
 59027.76561	 0.99902
 59027.76889	 0.99900
 59027.77218	 0.99897
 59027.77547	 0.99895
 59027.77876	 0.99893
 59027.78204	 0.99891
 59027.78533	 0.99889
 59027.78862	 0.99886
 59027.79191	 0.99883
 59027.79519	 0.99880
 59027.79848	 0.99877
 59027.80177	 0.99874
 59027.80506	 0.99871
 59027.80834	 0.99868
 59027.81163	 0.99865
 59027.81492	 0.99862
 59027.81821	 0.99861
 59027.82149	 0.99860
 59027.82478	 0.99861
 59027.82807	 0.99861
 59027.83135	 0.99860
 59027.83464	 0.99859
 59027.83793	 0.99857
 59027.84122	 0.99854
 59027.84450	 0.99851
 59027.84779	 0.99848
 59027.85108	 0.99845
 59027.85437	 0.99842
 59027.85765	 0.99838
 59027.86094	 0.99834
 59027.86423	 0.99791
 59027.86752	 0.99722
 59027.87080	 0.99633
 59027.87409	 0.99510
 59027.87738	 0.99380
 59027.88067	 0.99232
 59027.88395	 0.99075
 59027.88724	 0.98908
 59027.89053	 0.98712
 59027.89382	 0.98514
 59027.89710	 0.98286
 59027.90039	 0.98073
 59027.90368	 0.97827
 59027.90697	 0.97604
 59027.91025	 0.97372
 59027.91354	 0.97116
 59027.91683	 0.96819
 59027.92012	 0.96569
 59027.92340	 0.96301
 59027.92669	 0.95986
 59027.92998	 0.95779
 59027.93327	 0.95461
 59027.93655	 0.95211
 59027.93984	 0.94897
 59027.94313	 0.94626
 59027.94642	 0.94387
 59027.94970	 0.94079
 59027.95299	 0.93838
 59027.95628	 0.93586
 59027.95957	 0.93366
 59027.96285	 0.93100
 59027.96614	 0.92908
 59027.96943	 0.92705
 59027.97272	 0.92531
 59027.97600	 0.92385
 59027.97929	 0.92291
 59027.98258	 0.92256
 59027.98587	 0.92254
 59027.98915	 0.92252
 59027.99244	 0.92250
 59027.99573	 0.92248
 59027.99902	 0.92245
 59028.00230	 0.92244
 59028.00559	 0.92244
 59028.00888	 0.92245
 59028.01217	 0.92245
 59028.01545	 0.92245
 59028.01874	 0.92245
 59028.02203	 0.92245
 59028.02532	 0.92244
 59028.02860	 0.92243
 59028.03189	 0.92242
 59028.03518	 0.92241
 59028.03847	 0.92241
 59028.04175	 0.92241
 59028.04504	 0.92240
 59028.04833	 0.92240
 59028.05162	 0.92240
 59028.05490	 0.92239
 59028.05819	 0.92237
 59028.06148	 0.92236
 59028.06477	 0.92237
 59028.06805	 0.92239
 59028.07134	 0.92241
 59028.07463	 0.92244
 59028.07792	 0.92246
 59028.08120	 0.92248
 59028.08449	 0.92249
 59028.08778	 0.92251
 59028.09107	 0.92251
 59028.09435	 0.92278
 59028.09764	 0.92374
 59028.10093	 0.92512
 59028.10422	 0.92681
 59028.10750	 0.92875
 59028.11079	 0.93087
 59028.11408	 0.93312
 59028.11737	 0.93554
 59028.12065	 0.93807
 59028.12394	 0.94069
 59028.12723	 0.94339
 59028.13052	 0.94612
 59028.13380	 0.94894
 59028.13709	 0.95175
 59028.14038	 0.95457
 59028.14367	 0.95737
 59028.14695	 0.96012
 59028.15024	 0.96287
 59028.15353	 0.96556
 59028.15682	 0.96821
 59028.16010	 0.97079
 59028.16339	 0.97333
 59028.16668	 0.97580
 59028.16997	 0.97818
 59028.17325	 0.98049
 59028.17654	 0.98270
 59028.17983	 0.98481
 59028.18312	 0.98684
 59028.18640	 0.98874
 59028.18969	 0.99054
 59028.19298	 0.99220
 59028.19627	 0.99372
 59028.19955	 0.99508
 59028.20284	 0.99624
 59028.20613	 0.99720
 59028.20942	 0.99790
 59028.21270	 0.99829
 59028.21599	 0.99833
 59028.21928	 0.99835
 59028.22257	 0.99837
 59028.22585	 0.99841
 59028.22914	 0.99842
 59028.23243	 0.99842
 59028.23572	 0.99842
 59028.23900	 0.99841
 59028.24229	 0.99839
 59028.24558	 0.99838
 59028.24887	 0.99839
 59028.25215	 0.99841
 59028.25544	 0.99845
 59028.25873	 0.99850
 59028.26202	 0.99855
 59028.26530	 0.99859
 59028.26859	 0.99863
 59028.27188	 0.99866
 59028.27517	 0.99869
 59028.27845	 0.99871
 59028.28174	 0.99874
 59028.28503	 0.99876
 59028.28832	 0.99877
 59028.29160	 0.99878
 59028.29489	 0.99879
 59028.29818	 0.99878
 59028.30147	 0.99879
 59028.30475	 0.99878
 59028.30804	 0.99879
 59028.31133	 0.99881
 59028.31462	 0.99884
 59028.31790	 0.99888
 59028.32119	 0.99893
 59028.32448	 0.99896
 59028.32777	 0.99900
 59028.33105	 0.99903
 59028.33434	 0.99906
 59028.33763	 0.99910
 59028.34092	 0.99913
 59028.34420	 0.99917
 59028.34749	 0.99920
 59028.35078	 0.99923
 59028.35406	 0.99926
 59028.35735	 0.99928
 59028.36064	 0.99931
 59028.36393	 0.99933
 59028.36721	 0.99935
 59028.37050	 0.99937
 59028.37379	 0.99941
 59028.37708	 0.99945
 59028.38036	 0.99950
 59028.38365	 0.99956
 59028.38694	 0.99961
 59028.39023	 0.99966
 59028.39351	 0.99971
 59028.39680	 0.99976
 59028.40009	 0.99980
 59028.40338	 0.99984
 59028.40666	 0.99987
 59028.40995	 0.99990
 59028.41324	 0.99992
 59028.41653	 0.99993
 59028.41981	 0.99995
 59028.42310	 0.99997
 59028.42639	 0.99997
 59028.42968	 0.99998
 59028.43296	 1.00000
 59028.43625	 1.00003
 59028.43954	 1.00008
 59028.44283	 1.00013
 59028.44611	 1.00019
 59028.44940	 1.00024
 59028.45269	 1.00029
 59028.45598	 1.00034
 59028.45926	 1.00038
 59028.46255	 1.00042
 59028.46584	 1.00046
 59028.46913	 1.00050
 59028.47241	 1.00052
 59028.47570	 1.00054
 59028.47899	 1.00056
 59028.48228	 1.00058
 59028.48556	 1.00059
 59028.48885	 1.00060
 59028.49214	 1.00061
 59028.49543	 1.00062
 59028.49871	 1.00066
 59028.50200	 1.00070
 59028.50529	 1.00074
 59028.50858	 1.00079
 59028.51186	 1.00083
 59028.51515	 1.00087
 59028.51844	 1.00092
 59028.52173	 1.00096
 59028.52501	 1.00100
 59028.52830	 1.00104
 59028.53159	 1.00108
 59028.53488	 1.00113
 59028.53816	 1.00116
 59028.54145	 1.00119
 59028.54474	 1.00122
 59028.54803	 1.00124
 59028.55131	 1.00125
 59028.55460	 1.00125
 59028.55789	 1.00127
 59028.56118	 1.00129
 59028.56446	 1.00132
 59028.56775	 1.00136
 59028.57104	 1.00140
 59028.57433	 1.00143
 59028.57761	 1.00147
 59028.58090	 1.00150
 59028.58419	 1.00153
 59028.58748	 1.00157
 59028.59076	 1.00160
 59028.59405	 1.00163
 59028.59734	 1.00166
 59028.60063	 1.00168
 59028.60391	 1.00171
 59028.60720	 1.00174
 59028.61049	 1.00176
 59028.61378	 1.00178
 59028.61706	 1.00180
 59028.62035	 1.00183
 59028.62364	 1.00187
 59028.62693	 1.00192
 59028.63021	 1.00197
 59028.63350	 1.00202
 59028.63679	 1.00207
 59028.64008	 1.00211
 59028.64336	 1.00215
 59028.64665	 1.00218
 59028.64994	 1.00220
 59028.65323	 1.00222
 59028.65651	 1.00224
 59028.65980	 1.00225
 59028.66309	 1.00227
 59028.66638	 1.00229
 59028.66966	 1.00231
 59028.67295	 1.00233
 59028.67624	 1.00234
 59028.67953	 1.00235
 59028.68281	 1.00236
 59028.68610	 1.00238
 59028.68939	 1.00241
 59028.69268	 1.00247
 59028.69596	 1.00252
 59028.69925	 1.00256
 59028.70254	 1.00260
 59028.70583	 1.00263
 59028.70911	 1.00267
 59028.71240	 1.00270
 59028.71569	 1.00272
 59028.71898	 1.00274
 59028.72226	 1.00275
 59028.72555	 1.00277
 59028.72884	 1.00278
 59028.73213	 1.00278
 59028.73541	 1.00278
 59028.73870	 1.00278
 59028.74199	 1.00277
 59028.74528	 1.00276
 59028.74856	 1.00277
 59028.75185	 1.00278
 59028.75514	 1.00282
 59028.75843	 1.00286
 59028.76171	 1.00291
 59028.76500	 1.00294
 59028.76829	 1.00297
 59028.77158	 1.00300
 59028.77486	 1.00303
 59028.77815	 1.00305
 59028.78144	 1.00307
 59028.78473	 1.00308
 59028.78801	 1.00308
 59028.79130	 1.00308
 59028.79459	 1.00308
 59028.79788	 1.00307
 59028.80116	 1.00306
 59028.80445	 1.00305
 59028.80774	 1.00303
 59028.81103	 1.00302
 59028.81431	 1.00302
 59028.81760	 1.00303
 59028.82089	 1.00305
 59028.82418	 1.00307
 59028.82746	 1.00308
 59028.83075	 1.00309
 59028.83404	 1.00311
 59028.83733	 1.00311
 59028.84061	 1.00311
 59028.84390	 1.00311
 59028.84719	 1.00311
 59028.85048	 1.00310
 59028.85376	 1.00310
 59028.85705	 1.00310
 59028.86034	 1.00309
 59028.86363	 1.00309
 59028.86691	 1.00308
 59028.87020	 1.00306
 59028.87349	 1.00304
 59028.87677	 1.00303
 59028.88006	 1.00303
 59028.88335	 1.00305
 59028.88664	 1.00308
 59028.88992	 1.00310
 59028.89321	 1.00312
 59028.89650	 1.00315
 59028.89979	 1.00316
 59028.90307	 1.00317
 59028.90636	 1.00318
 59028.90965	 1.00317
 59028.91294	 1.00316
 59028.91622	 1.00316
 59028.91951	 1.00315
 59028.92280	 1.00313
 59028.92609	 1.00310
 59028.92937	 1.00307
 59028.93266	 1.00304
 59028.93595	 1.00301
 59028.93924	 1.00298
 59028.94252	 1.00297
 59028.94581	 1.00298
 59028.94910	 1.00300
 59028.95239	 1.00302
 59028.95567	 1.00304
 59028.95896	 1.00305
 59028.96225	 1.00305
 59028.96554	 1.00305
 59028.96882	 1.00304
 59028.97211	 1.00302
 59028.97540	 1.00300
 59028.97869	 1.00297
 59028.98197	 1.00293
 59028.98526	 1.00290
 59028.98855	 1.00286
 59028.99184	 1.00282
 59028.99512	 1.00277
 59028.99841	 1.00273
 59029.00170	 1.00269
 59029.00499	 1.00265
 59029.00827	 1.00263
 59029.01156	 1.00262
 59029.01485	 1.00262
 59029.01814	 1.00262
 59029.02142	 1.00264
 59029.02471	 1.00264
 59029.02800	 1.00264
 59029.03129	 1.00264
 59029.03457	 1.00264
 59029.03786	 1.00263
 59029.04115	 1.00261
 59029.04444	 1.00259
 59029.04772	 1.00257
 59029.05101	 1.00253
 59029.05430	 1.00249
 59029.05759	 1.00245
 59029.06087	 1.00239
 59029.06416	 1.00233
 59029.06745	 1.00227
 59029.07074	 1.00222
 59029.07402	 1.00219
 59029.07731	 1.00217
 59029.08060	 1.00216
 59029.08389	 1.00216
 59029.08717	 1.00216
 59029.09046	 1.00215
 59029.09375	 1.00213
 59029.09704	 1.00211
 59029.10032	 1.00208
 59029.10361	 1.00204
 59029.10690	 1.00201
 59029.11019	 1.00197
 59029.11347	 1.00193
 59029.11676	 1.00188
 59029.12005	 1.00182
 59029.12334	 1.00177
 59029.12662	 1.00172
 59029.12991	 1.00166
 59029.13320	 1.00160
 59029.13649	 1.00156
 59029.13977	 1.00154
 59029.14306	 1.00153
 59029.14635	 1.00151
 59029.14964	 1.00148
 59029.15292	 1.00145
 59029.15621	 1.00142
 59029.15950	 1.00139
 59029.16279	 1.00136
 59029.16607	 1.00133
 59029.16936	 1.00130
 59029.17265	 1.00128
 59029.17594	 1.00124
 59029.17922	 1.00120
 59029.18251	 1.00116
 59029.18580	 1.00112
 59029.18909	 1.00108
 59029.19237	 1.00103
 59029.19566	 1.00099
 59029.19895	 1.00096
 59029.20224	 1.00093
 59029.20552	 1.00091
 59029.20881	 1.00089
 59029.21210	 1.00088
 59029.21539	 1.00086
 59029.21867	 1.00083
 59029.22196	 1.00081
 59029.22525	 1.00079
 59029.22854	 1.00076
 59029.23182	 1.00072
 59029.23511	 1.00068
 59029.23840	 1.00063
 59029.24169	 1.00057
 59029.24497	 1.00052
 59029.24826	 1.00047
 59029.25155	 1.00040
 59029.25484	 1.00034
 59029.25812	 1.00027
 59029.26141	 1.00023
 59029.26470	 1.00020
 59029.26799	 1.00019
 59029.27127	 1.00017
 59029.27456	 1.00015
 59029.27785	 1.00014
 59029.28114	 1.00012
 59029.28442	 1.00009
 59029.28771	 1.00006
 59029.29100	 1.00002
 59029.29429	 0.99999
 59029.29757	 0.99994
 59029.30086	 0.99990
 59029.30415	 0.99985
 59029.30744	 0.99980
 59029.31072	 0.99974
 59029.31401	 0.99968
 59029.31730	 0.99962
 59029.32059	 0.99956
 59029.32387	 0.99951
 59029.32716	 0.99948
 59029.33045	 0.99946
 59029.33374	 0.99944
 59029.33702	 0.99941
 59029.34031	 0.99938
 59029.34360	 0.99934
 59029.34689	 0.99931
 59029.35017	 0.99929
 59029.35346	 0.99926
 59029.35675	 0.99924
 59029.36004	 0.99921
 59029.36332	 0.99918
 59029.36661	 0.99914
 59029.36990	 0.99909
 59029.37319	 0.99904
 59029.37647	 0.99899
 59029.37976	 0.99892
 59029.38305	 0.99886
 59029.38634	 0.99882
 59029.38962	 0.99879
 59029.39291	 0.99877
 59029.39620	 0.99875
 59029.39948	 0.99872
 59029.40277	 0.99869
 59029.40606	 0.99866
 59029.40935	 0.99863
 59029.41263	 0.99861
 59029.41592	 0.99858
 59029.41921	 0.99855
 59029.42250	 0.99851
 59029.42578	 0.99847
 59029.42907	 0.99844
 59029.43236	 0.99841
 59029.43565	 0.99837
 59029.43893	 0.99833
 59029.44222	 0.99829
 59029.44551	 0.99826
 59029.44880	 0.99825
 59029.45208	 0.99825
 59029.45537	 0.99824
 59029.45866	 0.99823
 59029.46195	 0.99822
 59029.46523	 0.99820
 59029.46852	 0.99817
 59029.47181	 0.99814
 59029.47510	 0.99810
 59029.47838	 0.99807
 59029.48167	 0.99804
 59029.48496	 0.99800
 59029.48825	 0.99797
 59029.49153	 0.99794
 59029.49482	 0.99792
 59029.49811	 0.99788
 59029.50140	 0.99746
 59029.50468	 0.99702
 59029.50797	 0.99613
 59029.51126	 0.99530
 59029.51455	 0.99395
 59029.51783	 0.99281
 59029.52112	 0.99076
 59029.52441	 0.98984
 59029.52770	 0.98817
 59029.53098	 0.98625
 59029.53427	 0.98432
 59029.53756	 0.98288
 59029.54085	 0.98017
 59029.54413	 0.97821
 59029.54742	 0.97590
 59029.55071	 0.97407
 59029.55400	 0.97135
 59029.55728	 0.96851
 59029.56057	 0.96578
 59029.56386	 0.96394
 59029.56715	 0.96184
 59029.57043	 0.95800
 59029.57372	 0.95537
 59029.57701	 0.95286
 59029.58030	 0.95071
 59029.58358	 0.94843
 59029.58687	 0.94443
 59029.59016	 0.94170
 59029.59345	 0.93977
 59029.59673	 0.93703
 59029.60002	 0.93494
 59029.60331	 0.93175
 59029.60660	 0.92937
 59029.60988	 0.92763
 59029.61317	 0.92536
 59029.61646	 0.92389
 59029.61975	 0.92316
 59029.62303	 0.92138
 59029.62632	 0.92109
 59029.62961	 0.92119
 59029.63290	 0.92073
 59029.63618	 0.92021
 59029.63947	 0.91947
 59029.64276	 0.91928
 59029.64605	 0.91989
 59029.64933	 0.91902
 59029.65262	 0.91881
 59029.65591	 0.91876
 59029.65920	 0.91857
 59029.66248	 0.91906
 59029.66577	 0.91840
 59029.66906	 0.91845
 59029.67235	 0.91813
 59029.67563	 0.91843
 59029.67892	 0.91858
 59029.68221	 0.91846
 59029.68550	 0.91892
 59029.68878	 0.91875
 59029.69207	 0.91956
 59029.69536	 0.91894
 59029.69865	 0.91895
 59029.70193	 0.91982
 59029.70522	 0.91926
 59029.70851	 0.91978
 59029.71180	 0.92072
 59029.71508	 0.92054
 59029.71837	 0.92123
 59029.72166	 0.92150
 59029.72495	 0.92238
 59029.72823	 0.92302
 59029.73152	 0.92405
 59029.73481	 0.92580
 59029.73810	 0.92783
 59029.74138	 0.93009
 59029.74467	 0.93247
 59029.74796	 0.93495
 59029.75125	 0.93749
 59029.75453	 0.94013
 59029.75782	 0.94285
 59029.76111	 0.94554
 59029.76440	 0.94827
 59029.76768	 0.95096
 59029.77097	 0.95369
 59029.77426	 0.95640
 59029.77755	 0.95906
 59029.78083	 0.96169
 59029.78412	 0.96424
 59029.78741	 0.96681
 59029.79070	 0.96932
 59029.79398	 0.97175
 59029.79727	 0.97411
 59029.80056	 0.97640
 59029.80385	 0.97865
 59029.80713	 0.98079
 59029.81042	 0.98283
 59029.81371	 0.98479
 59029.81700	 0.98670
 59029.82028	 0.98844
 59029.82357	 0.99010
 59029.82686	 0.99168
 59029.83015	 0.99308
 59029.83343	 0.99437
 59029.83672	 0.99549
 59029.84001	 0.99645
 59029.84330	 0.99721
 59029.84658	 0.99777
 59029.84987	 0.99803
 59029.85316	 0.99807
 59029.85645	 0.99810
 59029.85973	 0.99818
 59029.86302	 0.99819
 59029.86631	 0.99819
 59029.86960	 0.99818
 59029.87288	 0.99818
 59029.87617	 0.99818
 59029.87946	 0.99820
 59029.88275	 0.99824
 59029.88603	 0.99828
 59029.88932	 0.99833
 59029.89261	 0.99839
 59029.89590	 0.99844
 59029.89918	 0.99848
 59029.90247	 0.99852
 59029.90576	 0.99855
 59029.90904	 0.99859
 59029.91233	 0.99862
 59029.91562	 0.99865
 59029.91891	 0.99867
 59029.92219	 0.99868
 59029.92548	 0.99870
 59029.92877	 0.99871
 59029.93206	 0.99872
 59029.93534	 0.99873
 59029.93863	 0.99874
 59029.94192	 0.99877
 59029.94521	 0.99882
 59029.94849	 0.99887
 59029.95178	 0.99892
 59029.95507	 0.99896
 59029.95836	 0.99900
 59029.96164	 0.99904
 59029.96493	 0.99908
 59029.96822	 0.99913
 59029.97151	 0.99916
 59029.97479	 0.99920
 59029.97808	 0.99924
 59029.98137	 0.99928
 59029.98466	 0.99931
 59029.98794	 0.99934
 59029.99123	 0.99937
 59029.99452	 0.99940
 59029.99781	 0.99942
 59030.00109	 0.99946
 59030.00438	 0.99951
 59030.00767	 0.99956
 59030.01096	 0.99962
 59030.01424	 0.99969
 59030.01753	 0.99974
 59030.02082	 0.99980
 59030.02411	 0.99985
 59030.02739	 0.99991
 59030.03068	 0.99996
 59030.03397	 1.00000
 59030.03726	 1.00004
 59030.04054	 1.00007
 59030.04383	 1.00009
 59030.04712	 1.00012
 59030.05041	 1.00014
 59030.05369	 1.00016
 59030.05698	 1.00017
 59030.06027	 1.00019
 59030.06356	 1.00022
 59030.06684	 1.00026
 59030.07013	 1.00032
 59030.07342	 1.00037
 59030.07671	 1.00044
 59030.07999	 1.00050
 59030.08328	 1.00055
 59030.08657	 1.00060
 59030.08986	 1.00065
 59030.09314	 1.00069
 59030.09643	 1.00074
 59030.09972	 1.00077
 59030.10301	 1.00080
 59030.10629	 1.00083
 59030.10958	 1.00086
 59030.11287	 1.00088
 59030.11616	 1.00090
 59030.11944	 1.00091
 59030.12273	 1.00092
 59030.12602	 1.00095
 59030.12931	 1.00099
 59030.13259	 1.00104
 59030.13588	 1.00109
 59030.13917	 1.00114
 59030.14246	 1.00118
 59030.14574	 1.00122
 59030.14903	 1.00127
 59030.15232	 1.00132
 59030.15561	 1.00137
 59030.15889	 1.00142
 59030.16218	 1.00147
 59030.16547	 1.00151
 59030.16876	 1.00155
 59030.17204	 1.00158
 59030.17533	 1.00161
 59030.17862	 1.00163
 59030.18191	 1.00164
 59030.18519	 1.00166
 59030.18848	 1.00168
 59030.19177	 1.00170
 59030.19506	 1.00174
 59030.19834	 1.00178
