# Supplementary material for: Discovery of the most compact 3+1-type quadruple star system TIC 120362137
Source: Nat Commun. 2026 Mar 3;17:1859. doi: 10.1038/s41467-026-69223-4 (PMC12957322; doi:10.1038/s41467-026-69223-4)
Supplement: Supplementary file 13 — Source Data [file 41467_2026_69223_MOESM13_ESM.zip › SDF_SupplFig3c_part1.txt]

# Supplementary Figure 3c
#
# SDF_SupplFig3c_part1.txt
#
# Relative flux from 1800-sec binned TESS observations around the third-body eclipse in Sector 40. (Data for the blue circles) 
#
# x BJD - 2400000
# y Relative flux from 1800-sec binned TESS observations
 59412.11353	 1.00288
 59412.13437	 1.00266
 59412.15520	 1.00318
 59412.17603	 1.00134
 59412.19687	 1.00196
 59412.21770	 1.00172
 59412.23853	 1.00173
 59412.25937	 1.00161
 59412.28020	 1.00086
 59412.30103	 1.00100
 59412.32187	 1.00085
 59412.34270	 1.00060
 59412.36353	 1.00075
 59412.38437	 1.00063
 59412.40520	 0.99947
 59412.42603	 1.00017
 59412.44687	 0.99931
 59412.46770	 0.99906
 59412.48853	 1.00004
 59412.50937	 0.99855
 59412.53020	 0.99807
 59412.55103	 0.98955
 59412.57187	 0.97497
 59412.59270	 0.95837
 59412.61353	 0.94077
 59412.63437	 0.92414
 59412.65520	 0.91751
 59412.67603	 0.91745
 59412.69687	 0.91696
 59412.71770	 0.91745
 59412.73853	 0.91680
 59412.75937	 0.91798
 59412.78020	 0.92993
 59412.80103	 0.94748
 59412.82187	 0.96538
 59412.84270	 0.98164
 59412.86353	 0.99440
 59412.88437	 0.99920
 59412.90520	 0.99899
 59412.92603	 0.99979
 59412.94687	 0.99981
 59412.96770	 0.99980
 59412.98853	 1.00018
 59413.00937	 0.99980
 59413.03020	 1.00102
 59413.05103	 1.00040
 59413.07187	 1.00082
 59413.09270	 1.00043
 59413.11353	 1.00100
 59413.13437	 1.00157
 59413.15520	 1.00233
 59413.17603	 1.00223
 59413.19687	 1.00306
 59413.21770	 1.00265
 59413.23853	 1.00299
 59413.25937	 1.00306
 59413.28020	 1.00243
 59413.30103	 1.00312
 59413.32187	 1.00351
 59413.34270	 1.00324
 59413.36353	 1.00353
 59413.38576	 1.00351
 59413.40659	 1.00422
 59413.42742	 1.00386
 59413.44826	 1.00389
 59413.46909	 1.00391
 59413.48992	 1.00407
 59413.51076	 1.00458
 59413.53159	 1.00364
 59413.55242	 1.00400
 59413.57326	 1.00432
 59413.59409	 1.00414
 59413.61492	 1.00459
 59413.63576	 1.00412
 59413.65659	 1.00470
 59413.67742	 1.00349
 59413.69826	 1.00392
 59413.71909	 1.00404
 59413.73992	 1.00357
 59413.76076	 1.00364
 59413.78159	 1.00367
 59413.80242	 1.00294
 59413.82326	 1.00217
 59413.84409	 1.00242
 59413.86492	 1.00214
 59413.88576	 1.00187
 59413.90659	 1.00212
 59413.92742	 1.00295
 59413.94826	 1.00156
 59413.96909	 1.00163
 59413.98992	 1.00124
 59414.01076	 1.00060
 59414.03159	 1.00077
 59414.05242	 1.00093
 59414.07326	 0.99990
 59414.09409	 1.00022
 59414.11492	 1.00028
 59414.13576	 1.00046
 59414.15659	 0.99926
 59414.17742	 0.99615
 59414.19826	 0.98526
 59414.21909	 0.97077
 59414.23992	 0.95401
 59414.26076	 0.93687
 59414.28159	 0.92288
 59414.30242	 0.91825
 59414.32325	 0.91704
 59414.34409	 0.91680
 59414.36492	 0.91725
 59414.38575	 0.91956
 59414.40659	 0.92950
 59414.42742	 0.94635
 59414.44825	 0.96437
 59414.46909	 0.97948
 59414.48992	 0.99149
 59414.51075	 0.99954
 59414.53159	 1.00131
 59414.55242	 1.00072
 59414.57325	 1.00066
 59414.59409	 1.00121
 59414.61492	 1.00152
 59414.63575	 1.00190
 59414.65659	 1.00128
 59414.67742	 1.00132
 59414.69825	 1.00167
 59414.71909	 1.00252
 59414.73992	 1.00292
 59414.76075	 1.00279
 59414.78159	 1.00262
 59414.80242	 1.00328
 59414.82325	 1.00357
 59414.84409	 1.00317
 59414.86492	 1.00288
 59414.88575	 1.00393
 59414.90659	 1.00498
 59414.92742	 1.00462
 59414.94825	 1.00493
 59414.96909	 1.00442
 59414.98992	 1.00406
 59415.01075	 1.00476
 59415.03159	 1.00473
 59415.05242	 1.00490
 59415.07325	 1.00487
 59415.09409	 1.00525
 59415.11492	 1.00439
 59415.13575	 1.00435
 59415.15659	 1.00507
 59415.17742	 1.00483
 59415.19825	 1.00422
 59415.21909	 1.00108
 59415.23992	 0.99832
 59415.26075	 0.99546
 59415.28159	 0.99228
 59415.30242	 0.99050
 59415.32325	 0.98761
 59415.34409	 0.98477
 59415.36492	 0.98293
 59415.38575	 0.98087
 59415.40659	 0.97901
 59415.42742	 0.97803
 59415.44825	 0.97663
 59415.46909	 0.97527
 59415.48992	 0.97308
 59415.51075	 0.97322
 59415.53159	 0.97208
 59415.55242	 0.97220
 59415.57325	 0.97159
 59415.59409	 0.97043
 59415.61492	 0.97059
 59415.63575	 0.97072
 59415.65658	 0.97098
 59415.67742	 0.97027
 59415.69825	 0.97057
 59415.71908	 0.97066
 59415.73992	 0.97195
 59415.76075	 0.97139
 59415.78158	 0.97246
 59415.80242	 0.97232
 59415.82325	 0.97093
 59415.84408	 0.96132
 59415.86492	 0.94806
 59415.88575	 0.93043
 59415.90658	 0.91267
 59415.92742	 0.89558
 59415.94825	 0.88062
 59415.96908	 0.86618
 59415.98992	 0.85205
 59416.01075	 0.83984
 59416.03158	 0.83060
 59416.05242	 0.82872
 59416.07325	 0.84079
 59416.09408	 0.86189
 59416.11492	 0.88459
 59416.13575	 0.90757
 59416.15658	 0.92834
 59416.17742	 0.94493
 59416.19825	 0.96003
 59416.21908	 0.97439
 59416.23992	 0.98630
 59416.26075	 0.99521
 59416.28158	 0.99895
 59416.30242	 0.99882
 59416.32325	 1.00006
 59416.34408	 1.00088
 59416.36492	 1.00104
 59416.38575	 1.00098
 59416.40658	 1.00119
 59416.42742	 1.00161
 59416.44825	 1.00178
 59416.46908	 1.00161
 59416.48992	 1.00051
 59416.51075	 1.00090
 59416.53158	 1.00047
 59416.55242	 0.99964
 59416.57325	 0.99918
 59416.59408	 0.99758
 59416.61492	 0.99717
 59416.63575	 0.99538
 59416.65658	 0.99276
 59416.67742	 0.99079
 59416.69825	 0.98904
 59416.71908	 0.98627
 59416.73992	 0.98340
 59416.76075	 0.98028
 59416.78158	 0.97784
 59416.80242	 0.97418
 59416.82325	 0.97368
 59416.84408	 0.97136
 59416.86492	 0.97121
 59416.88575	 0.97185
 59416.90658	 0.97330
 59416.92742	 0.97625
 59416.94825	 0.98035
 59416.96908	 0.98484
 59416.98992	 0.98989
 59417.01075	 0.99583
 59417.03158	 0.99982
 59417.05242	 1.00250
 59417.07325	 1.00343
 59417.09408	 1.00223
 59417.11492	 1.00254
 59417.13575	 1.00262
 59417.15658	 1.00244
 59417.17742	 1.00181
 59417.19825	 1.00105
 59417.21908	 1.00145
 59417.23992	 1.00122
 59417.26075	 1.00082
 59417.28158	 1.00094
 59417.30242	 1.00095
 59417.32325	 1.00016
 59417.34408	 0.99974
 59417.36492	 0.99951
 59417.38575	 0.99910
 59417.40658	 1.00028
 59417.42741	 0.99950
 59417.44825	 0.99902
 59417.46908	 0.99336
 59417.48991	 0.98195
 59417.51075	 0.96604
 59417.53158	 0.94995
 59417.55241	 0.93184
 59417.57325	 0.91957
 59417.59408	 0.91553
 59417.61491	 0.91466
 59417.63575	 0.91542
 59417.65658	 0.91570
 59417.67741	 0.91892
 59417.69825	 0.93113
 59417.71908	 0.94869
 59417.73991	 0.96533
 59417.76075	 0.98107
 59417.78158	 0.99257
 59417.80241	 0.99837
 59417.82325	 0.99918
 59417.84408	 0.99948
 59417.86491	 0.99881
 59417.88575	 0.99917
 59417.90658	 1.00065
 59417.92741	 1.00005
 59417.94825	 0.99958
 59417.96908	 0.99949
 59417.98991	 1.00128
 59418.01075	 1.00037
 59418.03158	 1.00120
 59418.05241	 1.00015
 59418.07325	 1.00107
 59418.09408	 1.00072
 59418.11491	 1.00092
 59418.13575	 1.00254
 59418.15658	 1.00186
 59418.17741	 1.00179
 59418.19825	 1.00286
 59418.21908	 1.00183
 59418.23991	 1.00194
 59418.26075	 1.00201
 59418.28158	 1.00210
 59418.30241	 1.00309
 59418.32325	 1.00276
 59418.34408	 1.00291
 59418.36491	 1.00328
 59418.38575	 1.00379
 59418.40658	 1.00283
 59418.42741	 1.00266
 59418.44825	 1.00366
 59418.46908	 1.00250
 59418.48991	 1.00263
 59418.51075	 1.00304
 59418.53158	 1.00259
 59418.55241	 1.00342
 59418.57325	 1.00240
 59418.59408	 1.00245
 59418.61491	 1.00276
 59418.63575	 1.00222
 59418.65658	 1.00230
 59418.67741	 1.00142
 59418.69825	 1.00244
 59418.71908	 1.00067
 59418.73991	 1.00097
 59418.76074	 1.00105
 59418.78158	 1.00055
 59418.80241	 1.00072
 59418.82324	 1.00041
 59418.84408	 1.00089
 59418.85588	 0.99905
