# Supplementary material for: Discovery of the most compact 3+1-type quadruple star system TIC 120362137
Source: Nat Commun. 2026 Mar 3;17:1859. doi: 10.1038/s41467-026-69223-4 (PMC12957322; doi:10.1038/s41467-026-69223-4)
Supplement: Supplementary file 13 — Source Data [file 41467_2026_69223_MOESM13_ESM.zip › SDF_SupplFig3c_part2.txt]

# Supplementary Figure 3c
#
# SDF_SupplFig3c_part2.txt
#
# Relative flux from best spectro-photodynamical model around the third-body eclipse in Sector 40. (Smooth, red curve) 
#
# x BJD - 2400000
# y Relative flux from best spectro-photodynamical model 
 59412.10210	 1.00238
 59412.10538	 1.00234
 59412.10867	 1.00228
 59412.11196	 1.00223
 59412.11525	 1.00217
 59412.11853	 1.00213
 59412.12182	 1.00211
 59412.12511	 1.00210
 59412.12840	 1.00209
 59412.13168	 1.00208
 59412.13497	 1.00207
 59412.13826	 1.00206
 59412.14155	 1.00204
 59412.14483	 1.00202
 59412.14812	 1.00200
 59412.15141	 1.00197
 59412.15470	 1.00194
 59412.15798	 1.00190
 59412.16127	 1.00185
 59412.16456	 1.00181
 59412.16785	 1.00177
 59412.17113	 1.00172
 59412.17442	 1.00166
 59412.17771	 1.00159
 59412.18100	 1.00154
 59412.18428	 1.00150
 59412.18757	 1.00149
 59412.19086	 1.00147
 59412.19415	 1.00145
 59412.19743	 1.00142
 59412.20072	 1.00139
 59412.20401	 1.00137
 59412.20730	 1.00135
 59412.21058	 1.00133
 59412.21387	 1.00130
 59412.21716	 1.00127
 59412.22045	 1.00125
 59412.22373	 1.00121
 59412.22702	 1.00118
 59412.23031	 1.00113
 59412.23359	 1.00108
 59412.23688	 1.00102
 59412.24017	 1.00095
 59412.24346	 1.00090
 59412.24674	 1.00086
 59412.25003	 1.00082
 59412.25332	 1.00080
 59412.25661	 1.00077
 59412.25989	 1.00074
 59412.26318	 1.00071
 59412.26647	 1.00068
 59412.26976	 1.00065
 59412.27304	 1.00062
 59412.27633	 1.00059
 59412.27962	 1.00055
 59412.28291	 1.00051
 59412.28619	 1.00048
 59412.28948	 1.00044
 59412.29277	 1.00041
 59412.29606	 1.00037
 59412.29934	 1.00033
 59412.30263	 1.00029
 59412.30592	 1.00025
 59412.30921	 1.00023
 59412.31249	 1.00023
 59412.31578	 1.00022
 59412.31907	 1.00021
 59412.32236	 1.00019
 59412.32564	 1.00016
 59412.32893	 1.00013
 59412.33222	 1.00009
 59412.33551	 1.00005
 59412.33879	 1.00001
 59412.34208	 0.99997
 59412.34537	 0.99992
 59412.34866	 0.99988
 59412.35194	 0.99984
 59412.35523	 0.99980
 59412.35852	 0.99976
 59412.36181	 0.99971
 59412.36509	 0.99966
 59412.36838	 0.99962
 59412.37167	 0.99961
 59412.37496	 0.99960
 59412.37824	 0.99960
 59412.38153	 0.99959
 59412.38482	 0.99958
 59412.38811	 0.99956
 59412.39139	 0.99955
 59412.39468	 0.99953
 59412.39797	 0.99950
 59412.40126	 0.99947
 59412.40454	 0.99943
 59412.40783	 0.99940
 59412.41112	 0.99936
 59412.41441	 0.99931
 59412.41769	 0.99926
 59412.42098	 0.99922
 59412.42427	 0.99916
 59412.42756	 0.99911
 59412.43084	 0.99908
 59412.43413	 0.99906
 59412.43742	 0.99906
 59412.44071	 0.99906
 59412.44399	 0.99905
 59412.44728	 0.99904
 59412.45057	 0.99903
 59412.45386	 0.99902
 59412.45714	 0.99900
 59412.46043	 0.99898
 59412.46372	 0.99895
 59412.46701	 0.99891
 59412.47029	 0.99887
 59412.47358	 0.99883
 59412.47687	 0.99879
 59412.48016	 0.99875
 59412.48344	 0.99870
 59412.48673	 0.99866
 59412.49002	 0.99861
 59412.49331	 0.99858
 59412.49659	 0.99856
 59412.49988	 0.99855
 59412.50317	 0.99854
 59412.50646	 0.99852
 59412.50974	 0.99851
 59412.51303	 0.99849
 59412.51632	 0.99847
 59412.51961	 0.99844
 59412.52289	 0.99841
 59412.52618	 0.99837
 59412.52947	 0.99799
 59412.53276	 0.99734
 59412.53604	 0.99637
 59412.53933	 0.99519
 59412.54262	 0.99400
 59412.54591	 0.99255
 59412.54919	 0.99069
 59412.55248	 0.98887
 59412.55577	 0.98708
 59412.55906	 0.98516
 59412.56234	 0.98309
 59412.56563	 0.98088
 59412.56892	 0.97849
 59412.57221	 0.97610
 59412.57549	 0.97354
 59412.57878	 0.97108
 59412.58207	 0.96874
 59412.58536	 0.96585
 59412.58864	 0.96314
 59412.59193	 0.96044
 59412.59522	 0.95744
 59412.59851	 0.95484
 59412.60179	 0.95260
 59412.60508	 0.94915
 59412.60837	 0.94665
 59412.61166	 0.94344
 59412.61494	 0.94128
 59412.61823	 0.93818
 59412.62152	 0.93630
 59412.62481	 0.93333
 59412.62809	 0.93147
 59412.63138	 0.92902
 59412.63467	 0.92712
 59412.63796	 0.92539
 59412.64124	 0.92400
 59412.64453	 0.92300
 59412.64782	 0.92266
 59412.65111	 0.92264
 59412.65439	 0.92262
 59412.65768	 0.92260
 59412.66097	 0.92258
 59412.66426	 0.92256
 59412.66754	 0.92252
 59412.67083	 0.92250
 59412.67412	 0.92248
 59412.67741	 0.92247
 59412.68069	 0.92248
 59412.68398	 0.92248
 59412.68727	 0.92250
 59412.69056	 0.92252
 59412.69384	 0.92254
 59412.69713	 0.92255
 59412.70042	 0.92256
 59412.70371	 0.92257
 59412.70699	 0.92258
 59412.71028	 0.92259
 59412.71357	 0.92259
 59412.71686	 0.92258
 59412.72014	 0.92258
 59412.72343	 0.92256
 59412.72672	 0.92254
 59412.73001	 0.92252
 59412.73329	 0.92250
 59412.73658	 0.92247
 59412.73987	 0.92246
 59412.74316	 0.92247
 59412.74644	 0.92248
 59412.74973	 0.92251
 59412.75302	 0.92254
 59412.75630	 0.92256
 59412.75959	 0.92268
 59412.76288	 0.92349
 59412.76617	 0.92477
 59412.76945	 0.92640
 59412.77274	 0.92829
 59412.77603	 0.93038
 59412.77932	 0.93263
 59412.78260	 0.93500
 59412.78589	 0.93750
 59412.78918	 0.94007
 59412.79247	 0.94272
 59412.79575	 0.94542
 59412.79904	 0.94816
 59412.80233	 0.95094
 59412.80562	 0.95375
 59412.80890	 0.95656
 59412.81219	 0.95933
 59412.81548	 0.96208
 59412.81877	 0.96481
 59412.82205	 0.96745
 59412.82534	 0.97007
 59412.82863	 0.97262
 59412.83192	 0.97513
 59412.83520	 0.97756
 59412.83849	 0.97991
 59412.84178	 0.98216
 59412.84507	 0.98432
 59412.84835	 0.98637
 59412.85164	 0.98832
 59412.85493	 0.99012
 59412.85822	 0.99180
 59412.86150	 0.99333
 59412.86479	 0.99472
 59412.86808	 0.99594
 59412.87137	 0.99695
 59412.87465	 0.99774
 59412.87794	 0.99824
 59412.88123	 0.99835
 59412.88452	 0.99839
 59412.88780	 0.99842
 59412.89109	 0.99846
 59412.89438	 0.99849
 59412.89767	 0.99851
 59412.90095	 0.99852
 59412.90424	 0.99852
 59412.90753	 0.99853
 59412.91082	 0.99854
 59412.91410	 0.99854
 59412.91739	 0.99853
 59412.92068	 0.99853
 59412.92397	 0.99854
 59412.92725	 0.99857
 59412.93054	 0.99861
 59412.93383	 0.99865
 59412.93712	 0.99869
 59412.94040	 0.99874
 59412.94369	 0.99878
 59412.94698	 0.99881
 59412.95027	 0.99884
 59412.95355	 0.99888
 59412.95684	 0.99890
 59412.96013	 0.99892
 59412.96342	 0.99894
 59412.96670	 0.99895
 59412.96999	 0.99896
 59412.97328	 0.99897
 59412.97657	 0.99898
 59412.97985	 0.99898
 59412.98314	 0.99898
 59412.98643	 0.99899
 59412.98972	 0.99902
 59412.99300	 0.99906
 59412.99629	 0.99910
 59412.99958	 0.99914
 59413.00287	 0.99917
 59413.00615	 0.99921
 59413.00944	 0.99925
 59413.01273	 0.99929
 59413.01602	 0.99932
 59413.01930	 0.99937
 59413.02259	 0.99940
 59413.02588	 0.99944
 59413.02917	 0.99947
 59413.03245	 0.99949
 59413.03574	 0.99951
 59413.03903	 0.99952
 59413.04232	 0.99952
 59413.04560	 0.99953
 59413.04889	 0.99955
 59413.05218	 0.99958
 59413.05547	 0.99961
 59413.05875	 0.99964
 59413.06204	 0.99968
 59413.06533	 0.99971
 59413.06862	 0.99974
 59413.07190	 0.99978
 59413.07519	 0.99981
 59413.07848	 0.99985
 59413.08177	 0.99988
 59413.08505	 0.99991
 59413.08834	 0.99993
 59413.09163	 0.99997
 59413.09492	 0.99999
 59413.09820	 1.00002
 59413.10149	 1.00005
 59413.10478	 1.00007
 59413.10807	 1.00010
 59413.11135	 1.00015
 59413.11464	 1.00020
 59413.11793	 1.00026
 59413.12122	 1.00031
 59413.12450	 1.00036
 59413.12779	 1.00041
 59413.13108	 1.00045
 59413.13437	 1.00048
 59413.13765	 1.00051
 59413.14094	 1.00054
 59413.14423	 1.00056
 59413.14752	 1.00058
 59413.15080	 1.00060
 59413.15409	 1.00063
 59413.15738	 1.00066
 59413.16067	 1.00068
 59413.16395	 1.00070
 59413.16724	 1.00072
 59413.17053	 1.00074
 59413.17382	 1.00078
 59413.17710	 1.00084
 59413.18039	 1.00089
 59413.18368	 1.00095
 59413.18697	 1.00100
 59413.19025	 1.00105
 59413.19354	 1.00109
 59413.19683	 1.00114
 59413.20012	 1.00118
 59413.20340	 1.00121
 59413.20669	 1.00123
 59413.20998	 1.00126
 59413.21327	 1.00128
 59413.21655	 1.00130
 59413.21984	 1.00132
 59413.22313	 1.00133
 59413.22642	 1.00134
 59413.22970	 1.00135
 59413.23299	 1.00137
 59413.23628	 1.00140
 59413.23957	 1.00144
 59413.24285	 1.00150
 59413.24614	 1.00155
 59413.24943	 1.00160
 59413.25272	 1.00166
 59413.25600	 1.00171
 59413.25929	 1.00175
 59413.26258	 1.00179
 59413.26587	 1.00183
 59413.26915	 1.00185
 59413.27244	 1.00187
 59413.27573	 1.00189
 59413.27901	 1.00191
 59413.28230	 1.00193
 59413.28559	 1.00194
 59413.28888	 1.00194
 59413.29216	 1.00195
 59413.29545	 1.00196
 59413.29874	 1.00198
 59413.30203	 1.00201
 59413.30531	 1.00205
 59413.30860	 1.00208
 59413.31189	 1.00212
 59413.31518	 1.00215
 59413.31846	 1.00219
 59413.32175	 1.00221
 59413.32504	 1.00224
 59413.32833	 1.00225
 59413.33161	 1.00227
 59413.33490	 1.00228
 59413.33819	 1.00231
 59413.34148	 1.00232
 59413.34476	 1.00234
 59413.34805	 1.00235
 59413.35134	 1.00236
 59413.35463	 1.00237
 59413.35791	 1.00238
 59413.36120	 1.00240
 59413.36449	 1.00244
 59413.36778	 1.00248
 59413.37106	 1.00253
 59413.37435	 1.00257
 59413.37764	 1.00262
 59413.38093	 1.00267
 59413.38421	 1.00271
 59413.38750	 1.00274
 59413.39079	 1.00277
 59413.39408	 1.00279
 59413.39736	 1.00281
 59413.40065	 1.00282
 59413.40394	 1.00284
 59413.40723	 1.00284
 59413.41051	 1.00284
 59413.41380	 1.00283
 59413.41709	 1.00283
 59413.42038	 1.00283
 59413.42366	 1.00283
 59413.42695	 1.00285
 59413.43024	 1.00289
 59413.43353	 1.00294
 59413.43681	 1.00299
 59413.44010	 1.00303
 59413.44339	 1.00307
 59413.44668	 1.00310
 59413.44996	 1.00312
 59413.45325	 1.00314
 59413.45654	 1.00315
 59413.45983	 1.00315
 59413.46311	 1.00314
 59413.46640	 1.00313
 59413.46969	 1.00312
 59413.47298	 1.00311
 59413.47626	 1.00309
 59413.47955	 1.00307
 59413.48284	 1.00305
 59413.48613	 1.00303
 59413.48941	 1.00302
 59413.49270	 1.00303
 59413.49599	 1.00305
 59413.49928	 1.00308
 59413.50256	 1.00312
 59413.50585	 1.00316
 59413.50914	 1.00319
 59413.51243	 1.00321
 59413.51571	 1.00324
 59413.51900	 1.00326
 59413.52229	 1.00328
 59413.52558	 1.00330
 59413.52886	 1.00330
 59413.53215	 1.00330
 59413.53544	 1.00329
 59413.53873	 1.00328
 59413.54201	 1.00325
 59413.54530	 1.00323
 59413.54859	 1.00319
 59413.55188	 1.00315
 59413.55516	 1.00313
 59413.55845	 1.00312
 59413.56174	 1.00313
 59413.56503	 1.00314
 59413.56831	 1.00317
 59413.57160	 1.00319
 59413.57489	 1.00320
 59413.57818	 1.00321
 59413.58146	 1.00321
 59413.58475	 1.00320
 59413.58804	 1.00320
 59413.59133	 1.00319
 59413.59461	 1.00318
 59413.59790	 1.00316
 59413.60119	 1.00313
 59413.60448	 1.00310
 59413.60776	 1.00306
 59413.61105	 1.00303
 59413.61434	 1.00299
 59413.61763	 1.00295
 59413.62091	 1.00292
 59413.62420	 1.00292
 59413.62749	 1.00293
 59413.63078	 1.00293
 59413.63406	 1.00293
 59413.63735	 1.00292
 59413.64064	 1.00292
 59413.64393	 1.00291
 59413.64721	 1.00289
 59413.65050	 1.00288
 59413.65379	 1.00288
 59413.65708	 1.00287
 59413.66036	 1.00286
 59413.66365	 1.00284
 59413.66694	 1.00281
 59413.67023	 1.00279
 59413.67351	 1.00277
 59413.67680	 1.00274
 59413.68009	 1.00271
 59413.68338	 1.00269
 59413.68666	 1.00267
 59413.68995	 1.00267
 59413.69324	 1.00266
 59413.69653	 1.00266
 59413.69981	 1.00266
 59413.70310	 1.00265
 59413.70639	 1.00264
 59413.70968	 1.00264
 59413.71296	 1.00262
 59413.71625	 1.00260
 59413.71954	 1.00258
 59413.72283	 1.00254
 59413.72611	 1.00250
 59413.72940	 1.00246
 59413.73269	 1.00242
 59413.73598	 1.00237
 59413.73926	 1.00232
 59413.74255	 1.00226
 59413.74584	 1.00221
 59413.74913	 1.00218
 59413.75241	 1.00216
 59413.75570	 1.00216
 59413.75899	 1.00215
 59413.76228	 1.00214
 59413.76556	 1.00214
 59413.76885	 1.00212
 59413.77214	 1.00210
 59413.77543	 1.00207
 59413.77871	 1.00205
 59413.78200	 1.00202
 59413.78529	 1.00198
 59413.78858	 1.00194
 59413.79186	 1.00190
 59413.79515	 1.00186
 59413.79844	 1.00181
 59413.80172	 1.00175
 59413.80501	 1.00169
 59413.80830	 1.00164
 59413.81159	 1.00159
 59413.81487	 1.00156
 59413.81816	 1.00153
 59413.82145	 1.00151
 59413.82474	 1.00149
 59413.82802	 1.00145
 59413.83131	 1.00142
 59413.83460	 1.00139
 59413.83789	 1.00137
 59413.84117	 1.00135
 59413.84446	 1.00132
 59413.84775	 1.00130
 59413.85104	 1.00127
 59413.85432	 1.00123
 59413.85761	 1.00118
 59413.86090	 1.00113
 59413.86419	 1.00107
 59413.86747	 1.00101
 59413.87076	 1.00094
 59413.87405	 1.00089
 59413.87734	 1.00085
 59413.88062	 1.00082
 59413.88391	 1.00079
 59413.88720	 1.00076
 59413.89049	 1.00073
 59413.89377	 1.00069
 59413.89706	 1.00066
 59413.90035	 1.00063
 59413.90364	 1.00060
 59413.90692	 1.00056
 59413.91021	 1.00051
 59413.91350	 1.00047
 59413.91679	 1.00043
 59413.92007	 1.00039
 59413.92336	 1.00034
 59413.92665	 1.00030
 59413.92994	 1.00025
 59413.93322	 1.00021
 59413.93651	 1.00017
 59413.93980	 1.00016
 59413.94309	 1.00014
 59413.94637	 1.00013
 59413.94966	 1.00011
 59413.95295	 1.00008
 59413.95624	 1.00004
 59413.95952	 1.00000
 59413.96281	 0.99996
 59413.96610	 0.99991
 59413.96939	 0.99986
 59413.97267	 0.99981
 59413.97596	 0.99976
 59413.97925	 0.99971
 59413.98254	 0.99967
 59413.98582	 0.99963
 59413.98911	 0.99958
 59413.99240	 0.99952
 59413.99569	 0.99947
 59413.99897	 0.99943
 59414.00226	 0.99941
 59414.00555	 0.99941
 59414.00884	 0.99940
 59414.01212	 0.99938
 59414.01541	 0.99936
 59414.01870	 0.99933
 59414.02199	 0.99930
 59414.02527	 0.99927
 59414.02856	 0.99924
 59414.03185	 0.99920
 59414.03514	 0.99916
 59414.03842	 0.99911
 59414.04171	 0.99907
 59414.04500	 0.99901
 59414.04829	 0.99896
 59414.05157	 0.99890
 59414.05486	 0.99884
 59414.05815	 0.99879
 59414.06144	 0.99875
 59414.06472	 0.99874
 59414.06801	 0.99874
 59414.07130	 0.99874
 59414.07459	 0.99872
 59414.07787	 0.99871
 59414.08116	 0.99869
 59414.08445	 0.99867
 59414.08774	 0.99865
 59414.09102	 0.99862
 59414.09431	 0.99858
 59414.09760	 0.99854
 59414.10089	 0.99849
 59414.10417	 0.99845
 59414.10746	 0.99840
 59414.11075	 0.99835
 59414.11404	 0.99829
 59414.11732	 0.99824
 59414.12061	 0.99820
 59414.12390	 0.99816
 59414.12719	 0.99815
 59414.13047	 0.99813
 59414.13376	 0.99811
 59414.13705	 0.99809
 59414.14034	 0.99808
 59414.14362	 0.99805
 59414.14691	 0.99803
 59414.15020	 0.99799
 59414.15349	 0.99797
 59414.15677	 0.99794
 59414.16006	 0.99792
 59414.16335	 0.99790
 59414.16664	 0.99754
 59414.16992	 0.99713
 59414.17321	 0.99627
 59414.17650	 0.99517
 59414.17979	 0.99423
 59414.18307	 0.99299
 59414.18636	 0.99113
 59414.18965	 0.99002
 59414.19294	 0.98815
 59414.19622	 0.98591
 59414.19951	 0.98475
 59414.20280	 0.98267
 59414.20609	 0.98032
 59414.20937	 0.97788
 59414.21266	 0.97633
 59414.21595	 0.97386
 59414.21924	 0.97123
 59414.22252	 0.96864
 59414.22581	 0.96648
 59414.22910	 0.96446
 59414.23239	 0.96144
 59414.23567	 0.95830
 59414.23896	 0.95534
 59414.24225	 0.95340
 59414.24554	 0.95113
 59414.24882	 0.94765
 59414.25211	 0.94431
 59414.25540	 0.94296
 59414.25869	 0.93967
 59414.26197	 0.93751
 59414.26526	 0.93470
 59414.26855	 0.93167
 59414.27184	 0.92976
 59414.27512	 0.92726
 59414.27841	 0.92584
 59414.28170	 0.92449
 59414.28499	 0.92251
 59414.28827	 0.92151
 59414.29156	 0.92198
 59414.29485	 0.92106
 59414.29814	 0.92092
 59414.30142	 0.92011
 59414.30471	 0.91929
 59414.30800	 0.91979
 59414.31129	 0.91945
 59414.31457	 0.91920
 59414.31786	 0.91919
 59414.32115	 0.91815
 59414.32443	 0.91877
 59414.32772	 0.91863
 59414.33101	 0.91859
 59414.33430	 0.91885
 59414.33758	 0.91811
 59414.34087	 0.91887
 59414.34416	 0.91849
 59414.34745	 0.91867
 59414.35073	 0.91829
 59414.35402	 0.91896
 59414.35731	 0.91872
 59414.36060	 0.91917
 59414.36388	 0.91906
 59414.36717	 0.91978
 59414.37046	 0.91978
 59414.37375	 0.91972
 59414.37703	 0.91997
 59414.38032	 0.92087
 59414.38361	 0.92130
 59414.38690	 0.92165
 59414.39018	 0.92221
 59414.39347	 0.92290
 59414.39676	 0.92383
 59414.40005	 0.92552
 59414.40333	 0.92758
 59414.40662	 0.92981
 59414.40991	 0.93218
 59414.41320	 0.93463
 59414.41648	 0.93721
 59414.41977	 0.93988
 59414.42306	 0.94255
 59414.42635	 0.94524
 59414.42963	 0.94792
 59414.43292	 0.95064
 59414.43621	 0.95338
 59414.43950	 0.95610
 59414.44278	 0.95876
 59414.44607	 0.96137
 59414.44936	 0.96398
 59414.45265	 0.96656
 59414.45593	 0.96905
 59414.45922	 0.97149
 59414.46251	 0.97385
 59414.46580	 0.97621
 59414.46908	 0.97845
 59414.47237	 0.98061
 59414.47566	 0.98266
 59414.47895	 0.98468
 59414.48223	 0.98656
 59414.48552	 0.98832
 59414.48881	 0.98999
 59414.49210	 0.99154
 59414.49538	 0.99296
 59414.49867	 0.99427
 59414.50196	 0.99540
 59414.50525	 0.99639
 59414.50853	 0.99717
 59414.51182	 0.99775
 59414.51511	 0.99804
 59414.51840	 0.99806
 59414.52168	 0.99809
 59414.52497	 0.99822
 59414.52826	 0.99824
 59414.53155	 0.99826
 59414.53483	 0.99827
 59414.53812	 0.99828
 59414.54141	 0.99829
 59414.54470	 0.99829
 59414.54798	 0.99829
 59414.55127	 0.99829
 59414.55456	 0.99831
 59414.55785	 0.99836
 59414.56113	 0.99841
 59414.56442	 0.99846
 59414.56771	 0.99851
 59414.57100	 0.99856
 59414.57428	 0.99861
 59414.57757	 0.99865
 59414.58086	 0.99869
 59414.58415	 0.99873
 59414.58743	 0.99876
 59414.59072	 0.99879
 59414.59401	 0.99882
 59414.59730	 0.99884
 59414.60058	 0.99886
 59414.60387	 0.99888
 59414.60716	 0.99889
 59414.61045	 0.99889
 59414.61373	 0.99891
 59414.61702	 0.99894
 59414.62031	 0.99899
 59414.62360	 0.99903
 59414.62688	 0.99908
 59414.63017	 0.99912
 59414.63346	 0.99916
 59414.63675	 0.99921
 59414.64003	 0.99926
 59414.64332	 0.99930
 59414.64661	 0.99935
 59414.64990	 0.99940
 59414.65318	 0.99944
 59414.65647	 0.99948
 59414.65976	 0.99952
 59414.66305	 0.99955
 59414.66633	 0.99957
 59414.66962	 0.99958
 59414.67291	 0.99960
 59414.67620	 0.99962
 59414.67948	 0.99965
 59414.68277	 0.99969
 59414.68606	 0.99973
 59414.68935	 0.99978
 59414.69263	 0.99982
 59414.69592	 0.99986
 59414.69921	 0.99990
 59414.70250	 0.99995
 59414.70578	 0.99999
 59414.70907	 1.00003
 59414.71236	 1.00006
 59414.71565	 1.00009
 59414.71893	 1.00013
 59414.72222	 1.00017
 59414.72551	 1.00020
 59414.72880	 1.00023
 59414.73208	 1.00026
 59414.73537	 1.00029
 59414.73866	 1.00034
 59414.74195	 1.00039
 59414.74523	 1.00046
 59414.74852	 1.00052
 59414.75181	 1.00058
 59414.75510	 1.00063
 59414.75838	 1.00068
 59414.76167	 1.00072
 59414.76496	 1.00076
 59414.76825	 1.00079
 59414.77153	 1.00082
 59414.77482	 1.00084
 59414.77811	 1.00087
 59414.78140	 1.00090
 59414.78468	 1.00094
 59414.78797	 1.00097
 59414.79126	 1.00100
 59414.79455	 1.00102
 59414.79783	 1.00105
 59414.80112	 1.00109
 59414.80441	 1.00114
 59414.80770	 1.00120
 59414.81098	 1.00126
 59414.81427	 1.00132
 59414.81756	 1.00137
 59414.82085	 1.00142
 59414.82413	 1.00146
 59414.82742	 1.00151
 59414.83071	 1.00155
 59414.83400	 1.00158
 59414.83728	 1.00162
 59414.84057	 1.00165
 59414.84386	 1.00168
 59414.84714	 1.00169
 59414.85043	 1.00171
 59414.85372	 1.00173
 59414.85701	 1.00174
 59414.86029	 1.00175
 59414.86358	 1.00178
 59414.86687	 1.00182
 59414.87016	 1.00188
 59414.87344	 1.00193
 59414.87673	 1.00199
 59414.88002	 1.00204
 59414.88331	 1.00209
 59414.88659	 1.00214
 59414.88988	 1.00218
 59414.89317	 1.00222
 59414.89646	 1.00226
 59414.89974	 1.00228
 59414.90303	 1.00231
 59414.90632	 1.00232
 59414.90961	 1.00234
 59414.91289	 1.00235
 59414.91618	 1.00236
 59414.91947	 1.00238
 59414.92276	 1.00239
 59414.92604	 1.00241
 59414.92933	 1.00243
 59414.93262	 1.00246
 59414.93591	 1.00250
 59414.93919	 1.00253
 59414.94248	 1.00256
 59414.94577	 1.00260
 59414.94906	 1.00262
 59414.95234	 1.00265
 59414.95563	 1.00267
 59414.95892	 1.00269
 59414.96221	 1.00270
 59414.96549	 1.00273
 59414.96878	 1.00275
 59414.97207	 1.00276
 59414.97536	 1.00278
 59414.97864	 1.00280
 59414.98193	 1.00281
 59414.98522	 1.00282
 59414.98851	 1.00282
 59414.99179	 1.00284
 59414.99508	 1.00288
 59414.99837	 1.00293
 59415.00166	 1.00297
 59415.00494	 1.00302
 59415.00823	 1.00306
 59415.01152	 1.00310
 59415.01481	 1.00314
 59415.01809	 1.00317
 59415.02138	 1.00319
 59415.02467	 1.00321
 59415.02796	 1.00322
 59415.03124	 1.00324
 59415.03453	 1.00325
 59415.03782	 1.00325
 59415.04111	 1.00324
 59415.04439	 1.00323
 59415.04768	 1.00322
 59415.05097	 1.00322
 59415.05426	 1.00323
 59415.05754	 1.00326
 59415.06083	 1.00330
 59415.06412	 1.00334
 59415.06741	 1.00338
 59415.07069	 1.00342
 59415.07398	 1.00345
 59415.07727	 1.00347
 59415.08056	 1.00349
 59415.08384	 1.00350
 59415.08713	 1.00350
 59415.09042	 1.00350
 59415.09371	 1.00349
 59415.09699	 1.00347
 59415.10028	 1.00346
 59415.10357	 1.00344
 59415.10686	 1.00342
 59415.11014	 1.00339
 59415.11343	 1.00337
 59415.11672	 1.00335
 59415.12001	 1.00335
 59415.12329	 1.00336
 59415.12658	 1.00338
 59415.12987	 1.00341
 59415.13316	 1.00345
 59415.13644	 1.00348
 59415.13973	 1.00350
 59415.14302	 1.00353
 59415.14631	 1.00355
 59415.14959	 1.00357
 59415.15288	 1.00358
 59415.15617	 1.00358
 59415.15946	 1.00358
 59415.16274	 1.00357
 59415.16603	 1.00356
 59415.16932	 1.00354
 59415.17261	 1.00351
 59415.17589	 1.00347
 59415.17918	 1.00343
 59415.18247	 1.00339
 59415.18576	 1.00338
 59415.18904	 1.00336
 59415.19233	 1.00326
 59415.19562	 1.00318
 59415.19891	 1.00297
 59415.20219	 1.00283
 59415.20548	 1.00261
 59415.20877	 1.00229
 59415.21206	 1.00204
 59415.21534	 1.00184
 59415.21863	 1.00138
 59415.22192	 1.00104
 59415.22521	 1.00063
 59415.22849	 1.00043
 59415.23178	 1.00020
 59415.23507	 0.99941
 59415.23836	 0.99896
 59415.24164	 0.99857
 59415.24493	 0.99832
 59415.24822	 0.99802
 59415.25151	 0.99757
 59415.25479	 0.99686
 59415.25808	 0.99636
 59415.26137	 0.99597
 59415.26466	 0.99571
 59415.26794	 0.99533
 59415.27123	 0.99511
 59415.27452	 0.99452
 59415.27781	 0.99365
 59415.28109	 0.99332
 59415.28438	 0.99292
 59415.28767	 0.99258
 59415.29096	 0.99216
 59415.29424	 0.99190
 59415.29753	 0.99151
 59415.30082	 0.99086
 59415.30411	 0.99031
 59415.30739	 0.98967
 59415.31068	 0.98935
 59415.31397	 0.98891
 59415.31726	 0.98849
 59415.32054	 0.98816
 59415.32383	 0.98795
 59415.32712	 0.98723
 59415.33041	 0.98693
 59415.33369	 0.98659
 59415.33698	 0.98591
 59415.34027	 0.98560
 59415.34356	 0.98520
 59415.34684	 0.98501
 59415.35013	 0.98460
 59415.35342	 0.98415
 59415.35670	 0.98393
 59415.35999	 0.98339
 59415.36328	 0.98293
 59415.36657	 0.98246
 59415.36985	 0.98205
 59415.37314	 0.98162
 59415.37643	 0.98124
 59415.37972	 0.98089
 59415.38300	 0.98057
 59415.38629	 0.98022
 59415.38958	 0.98005
 59415.39287	 0.97980
 59415.39615	 0.97949
 59415.39944	 0.97921
 59415.40273	 0.97884
 59415.40602	 0.97847
 59415.40930	 0.97823
 59415.41259	 0.97795
 59415.41588	 0.97757
 59415.41917	 0.97732
 59415.42245	 0.97703
 59415.42574	 0.97681
 59415.42903	 0.97617
 59415.43232	 0.97595
 59415.43560	 0.97573
 59415.43889	 0.97542
 59415.44218	 0.97525
 59415.44547	 0.97511
 59415.44875	 0.97488
 59415.45204	 0.97472
 59415.45533	 0.97436
 59415.45862	 0.97420
 59415.46190	 0.97391
 59415.46519	 0.97375
 59415.46848	 0.97359
 59415.47177	 0.97337
 59415.47505	 0.97311
 59415.47834	 0.97296
 59415.48163	 0.97280
 59415.48492	 0.97265
 59415.48820	 0.97240
 59415.49149	 0.97223
 59415.49478	 0.97198
 59415.49807	 0.97179
 59415.50135	 0.97153
 59415.50464	 0.97129
 59415.50793	 0.97116
 59415.51122	 0.97104
 59415.51450	 0.97094
 59415.51779	 0.97083
 59415.52108	 0.97072
 59415.52437	 0.97061
 59415.52765	 0.97043
 59415.53094	 0.97034
 59415.53423	 0.97025
 59415.53752	 0.97016
 59415.54080	 0.97007
 59415.54409	 0.96998
 59415.54738	 0.96991
 59415.55067	 0.96983
 59415.55395	 0.96965
 59415.55724	 0.96956
 59415.56053	 0.96948
 59415.56382	 0.96940
 59415.56710	 0.96934
 59415.57039	 0.96930
 59415.57368	 0.96926
 59415.57697	 0.96922
 59415.58025	 0.96917
 59415.58354	 0.96912
 59415.58683	 0.96903
 59415.59012	 0.96897
 59415.59340	 0.96891
 59415.59669	 0.96885
 59415.59998	 0.96880
 59415.60327	 0.96874
 59415.60655	 0.96874
 59415.60984	 0.96870
 59415.61313	 0.96866
 59415.61642	 0.96862
 59415.61970	 0.96858
 59415.62299	 0.96853
 59415.62628	 0.96850
 59415.62957	 0.96849
 59415.63285	 0.96849
 59415.63614	 0.96851
 59415.63943	 0.96852
 59415.64272	 0.96853
 59415.64600	 0.96853
 59415.64929	 0.96863
 59415.65258	 0.96864
 59415.65587	 0.96863
 59415.65915	 0.96863
 59415.66244	 0.96862
 59415.66573	 0.96861
 59415.66902	 0.96861
 59415.67230	 0.96860
 59415.67559	 0.96868
 59415.67888	 0.96868
 59415.68217	 0.96868
 59415.68545	 0.96868
 59415.68874	 0.96871
 59415.69203	 0.96873
 59415.69532	 0.96879
 59415.69860	 0.96886
 59415.70189	 0.96903
 59415.70518	 0.96910
 59415.70847	 0.96918
 59415.71175	 0.96945
 59415.71504	 0.96959
 59415.71833	 0.96965
 59415.72162	 0.96970
 59415.72490	 0.96975
 59415.72819	 0.96992
 59415.73148	 0.96996
 59415.73477	 0.97000
 59415.73805	 0.97004
 59415.74134	 0.97007
 59415.74463	 0.97012
 59415.74792	 0.97040
 59415.75120	 0.97043
 59415.75449	 0.97061
 59415.75778	 0.97072
 59415.76107	 0.97101
 59415.76435	 0.97109
 59415.76764	 0.97115
 59415.77093	 0.97122
 59415.77422	 0.97129
 59415.77750	 0.97135
 59415.78079	 0.97156
 59415.78408	 0.97179
 59415.78737	 0.97186
 59415.79065	 0.97194
 59415.79394	 0.97215
 59415.79723	 0.97235
 59415.80052	 0.97268
 59415.80380	 0.97294
 59415.80709	 0.97302
 59415.81038	 0.97311
 59415.81367	 0.97317
 59415.81695	 0.97280
 59415.82024	 0.97253
 59415.82353	 0.97177
 59415.82682	 0.97072
 59415.83010	 0.96970
 59415.83339	 0.96833
 59415.83668	 0.96694
 59415.83997	 0.96512
 59415.84325	 0.96328
 59415.84654	 0.96140
 59415.84983	 0.95953
 59415.85312	 0.95751
 59415.85640	 0.95547
 59415.85969	 0.95312
 59415.86298	 0.95089
 59415.86627	 0.94871
 59415.86955	 0.94644
 59415.87284	 0.94384
 59415.87613	 0.94178
 59415.87941	 0.93901
 59415.88270	 0.93671
 59415.88599	 0.93369
 59415.88928	 0.93174
 59415.89256	 0.92866
 59415.89585	 0.92650
 59415.89914	 0.92383
 59415.90243	 0.92113
 59415.90571	 0.91822
 59415.90900	 0.91548
 59415.91229	 0.91277
 59415.91558	 0.91053
 59415.91886	 0.90811
 59415.92215	 0.90603
 59415.92544	 0.90375
 59415.92873	 0.90171
 59415.93201	 0.89964
 59415.93530	 0.89763
 59415.93859	 0.89564
 59415.94188	 0.89342
 59415.94516	 0.89103
 59415.94845	 0.88888
 59415.95174	 0.88641
 59415.95503	 0.88417
 59415.95831	 0.88181
 59415.96160	 0.87926
 59415.96489	 0.87710
 59415.96818	 0.87484
 59415.97146	 0.87233
 59415.97475	 0.87007
 59415.97804	 0.86784
 59415.98133	 0.86542
 59415.98461	 0.86317
 59415.98790	 0.86077
 59415.99119	 0.85875
 59415.99448	 0.85639
 59415.99776	 0.85414
 59416.00105	 0.85204
 59416.00434	 0.85003
 59416.00763	 0.84809
 59416.01091	 0.84615
 59416.01420	 0.84430
 59416.01749	 0.84254
 59416.02078	 0.84080
 59416.02406	 0.83913
 59416.02735	 0.83759
 59416.03064	 0.83610
 59416.03393	 0.83470
 59416.03721	 0.83338
 59416.04050	 0.83216
 59416.04379	 0.83103
 59416.04708	 0.83029
 59416.05036	 0.83034
 59416.05365	 0.83090
 59416.05694	 0.83190
 59416.06023	 0.83324
 59416.06351	 0.83488
 59416.06680	 0.83680
 59416.07009	 0.83894
 59416.07338	 0.84131
 59416.07666	 0.84382
 59416.07995	 0.84652
 59416.08324	 0.84938
 59416.08653	 0.85235
 59416.08981	 0.85547
 59416.09310	 0.85870
 59416.09639	 0.86201
 59416.09968	 0.86539
 59416.10296	 0.86883
 59416.10625	 0.87236
 59416.10954	 0.87591
 59416.11283	 0.87950
 59416.11611	 0.88311
 59416.11940	 0.88671
 59416.12269	 0.89031
 59416.12598	 0.89390
 59416.12926	 0.89746
 59416.13255	 0.90098
 59416.13584	 0.90442
 59416.13913	 0.90785
 59416.14241	 0.91121
 59416.14570	 0.91442
 59416.14899	 0.91761
 59416.15228	 0.92070
 59416.15556	 0.92371
 59416.15885	 0.92657
 59416.16214	 0.92939
 59416.16543	 0.93197
 59416.16871	 0.93415
 59416.17200	 0.93637
 59416.17529	 0.93867
 59416.17858	 0.94094
 59416.18186	 0.94325
 59416.18515	 0.94556
 59416.18844	 0.94799
 59416.19173	 0.95033
 59416.19501	 0.95267
 59416.19830	 0.95518
 59416.20159	 0.95753
 59416.20488	 0.95989
 59416.20816	 0.96217
 59416.21145	 0.96445
 59416.21474	 0.96668
 59416.21803	 0.96885
 59416.22131	 0.97105
 59416.22460	 0.97319
 59416.22789	 0.97530
 59416.23118	 0.97736
 59416.23446	 0.97934
 59416.23775	 0.98122
 59416.24104	 0.98304
 59416.24433	 0.98480
 59416.24761	 0.98653
 59416.25090	 0.98821
 59416.25419	 0.98979
 59416.25748	 0.99129
 59416.26076	 0.99268
 59416.26405	 0.99396
 59416.26734	 0.99516
 59416.27063	 0.99623
 59416.27391	 0.99717
 59416.27720	 0.99798
 59416.28049	 0.99862
 59416.28378	 0.99905
 59416.28706	 0.99920
 59416.29035	 0.99923
 59416.29364	 0.99924
 59416.29693	 0.99925
 59416.30021	 0.99926
 59416.30350	 0.99926
 59416.30679	 0.99928
 59416.31008	 0.99931
 59416.31336	 0.99934
 59416.31665	 0.99936
 59416.31994	 0.99940
 59416.32323	 0.99943
 59416.32651	 0.99946
 59416.32980	 0.99950
 59416.33309	 0.99953
 59416.33638	 0.99957
 59416.33966	 0.99960
 59416.34295	 0.99962
 59416.34624	 0.99965
 59416.34953	 0.99968
 59416.35281	 0.99971
 59416.35610	 0.99973
 59416.35939	 0.99976
 59416.36268	 0.99978
 59416.36596	 0.99981
 59416.36925	 0.99986
 59416.37254	 0.99991
 59416.37583	 0.99996
 59416.37911	 1.00002
 59416.38240	 1.00007
 59416.38569	 1.00011
 59416.38898	 1.00015
 59416.39226	 1.00019
 59416.39555	 1.00021
 59416.39884	 1.00024
 59416.40212	 1.00026
 59416.40541	 1.00028
 59416.40870	 1.00031
 59416.41199	 1.00033
 59416.41527	 1.00036
 59416.41856	 1.00038
 59416.42185	 1.00041
 59416.42514	 1.00042
 59416.42842	 1.00044
 59416.43171	 1.00048
 59416.43500	 1.00054
 59416.43829	 1.00060
 59416.44157	 1.00065
 59416.44486	 1.00070
 59416.44815	 1.00075
 59416.45144	 1.00080
 59416.45472	 1.00084
 59416.45801	 1.00088
 59416.46130	 1.00091
 59416.46459	 1.00094
 59416.46787	 1.00097
 59416.47116	 1.00099
 59416.47445	 1.00101
 59416.47774	 1.00103
 59416.48102	 1.00104
 59416.48431	 1.00106
 59416.48760	 1.00106
 59416.49089	 1.00108
 59416.49417	 1.00110
 59416.49746	 1.00113
 59416.50075	 1.00117
 59416.50404	 1.00120
 59416.50732	 1.00123
 59416.51061	 1.00125
 59416.51390	 1.00126
 59416.51719	 1.00128
 59416.52047	 1.00130
 59416.52376	 1.00126
 59416.52705	 1.00126
 59416.53034	 1.00119
 59416.53362	 1.00114
 59416.53691	 1.00111
 59416.54020	 1.00108
 59416.54349	 1.00100
 59416.54677	 1.00096
 59416.55006	 1.00093
 59416.55335	 1.00081
 59416.55664	 1.00064
 59416.55992	 1.00058
 59416.56321	 1.00054
 59416.56650	 1.00049
 59416.56979	 1.00035
 59416.57307	 1.00034
 59416.57636	 1.00032
 59416.57965	 1.00023
 59416.58294	 0.99992
 59416.58622	 0.99976
 59416.58951	 0.99964
 59416.59280	 0.99945
 59416.59609	 0.99929
 59416.59937	 0.99922
 59416.60266	 0.99914
 59416.60595	 0.99905
 59416.60924	 0.99887
 59416.61252	 0.99835
 59416.61581	 0.99818
 59416.61910	 0.99790
 59416.62239	 0.99778
 59416.62567	 0.99759
 59416.62896	 0.99750
 59416.63225	 0.99739
 59416.63554	 0.99722
 59416.63882	 0.99698
 59416.64211	 0.99643
 59416.64540	 0.99608
 59416.64869	 0.99585
 59416.65197	 0.99554
 59416.65526	 0.99541
 59416.65855	 0.99511
 59416.66184	 0.99494
 59416.66512	 0.99478
 59416.66841	 0.99428
 59416.67170	 0.99347
 59416.67499	 0.99323
 59416.67827	 0.99288
 59416.68156	 0.99255
 59416.68485	 0.99218
 59416.68814	 0.99201
 59416.69142	 0.99184
 59416.69471	 0.99122
 59416.69800	 0.99097
 59416.70129	 0.99018
 59416.70457	 0.98996
 59416.70786	 0.98934
 59416.71115	 0.98899
 59416.71444	 0.98877
 59416.71772	 0.98835
 59416.72101	 0.98776
 59416.72430	 0.98717
 59416.72759	 0.98666
 59416.73087	 0.98620
 59416.73416	 0.98550
 59416.73745	 0.98525
 59416.74074	 0.98480
 59416.74402	 0.98407
 59416.74731	 0.98351
 59416.75060	 0.98316
 59416.75389	 0.98254
 59416.75717	 0.98196
 59416.76046	 0.98145
 59416.76375	 0.98121
 59416.76704	 0.98066
 59416.77032	 0.98006
 59416.77361	 0.97954
 59416.77690	 0.97902
 59416.78019	 0.97840
 59416.78347	 0.97804
 59416.78676	 0.97758
 59416.79005	 0.97707
 59416.79334	 0.97650
 59416.79662	 0.97598
 59416.79991	 0.97540
 59416.80320	 0.97502
 59416.80649	 0.97454
 59416.80977	 0.97397
 59416.81306	 0.97349
 59416.81635	 0.97307
 59416.81964	 0.97264
 59416.82292	 0.97233
 59416.82621	 0.97186
 59416.82950	 0.97149
 59416.83279	 0.97115
 59416.83607	 0.97084
 59416.83936	 0.97052
 59416.84265	 0.97018
 59416.84594	 0.96989
 59416.84922	 0.96963
 59416.85251	 0.96940
 59416.85580	 0.96916
 59416.85909	 0.96895
 59416.86237	 0.96876
 59416.86566	 0.96860
 59416.86895	 0.96847
 59416.87224	 0.96836
 59416.87552	 0.96828
 59416.87881	 0.96826
 59416.88210	 0.96829
 59416.88539	 0.96836
 59416.88867	 0.96846
 59416.89196	 0.96859
 59416.89525	 0.96875
 59416.89854	 0.96895
 59416.90182	 0.96918
 59416.90511	 0.96945
 59416.90840	 0.96973
 59416.91169	 0.97006
 59416.91497	 0.97045
 59416.91826	 0.97087
 59416.92155	 0.97128
 59416.92483	 0.97173
 59416.92812	 0.97223
 59416.93141	 0.97278
 59416.93470	 0.97333
 59416.93798	 0.97388
 59416.94127	 0.97451
 59416.94456	 0.97519
 59416.94785	 0.97589
 59416.95113	 0.97657
 59416.95442	 0.97733
 59416.95771	 0.97811
 59416.96100	 0.97890
 59416.96428	 0.97969
 59416.96757	 0.98054
 59416.97086	 0.98140
 59416.97415	 0.98227
 59416.97743	 0.98312
 59416.98072	 0.98400
 59416.98401	 0.98491
 59416.98730	 0.98578
 59416.99058	 0.98665
 59416.99387	 0.98752
 59416.99716	 0.98845
 59417.00045	 0.98935
 59417.00373	 0.99019
 59417.00702	 0.99108
 59417.01031	 0.99202
 59417.01360	 0.99292
 59417.01688	 0.99378
 59417.02017	 0.99464
 59417.02346	 0.99548
 59417.02675	 0.99628
 59417.03003	 0.99705
 59417.03332	 0.99779
 59417.03661	 0.99850
 59417.03990	 0.99917
 59417.04318	 0.99977
 59417.04647	 1.00033
 59417.04976	 1.00082
 59417.05305	 1.00125
 59417.05633	 1.00159
 59417.05962	 1.00183
 59417.06291	 1.00195
 59417.06620	 1.00191
 59417.06948	 1.00186
 59417.07277	 1.00183
 59417.07606	 1.00181
 59417.07935	 1.00179
 59417.08263	 1.00177
 59417.08592	 1.00174
 59417.08921	 1.00171
 59417.09250	 1.00168
 59417.09578	 1.00166
 59417.09907	 1.00164
 59417.10236	 1.00162
 59417.10565	 1.00159
 59417.10893	 1.00156
 59417.11222	 1.00153
 59417.11551	 1.00149
 59417.11880	 1.00144
 59417.12208	 1.00138
 59417.12537	 1.00132
 59417.12866	 1.00126
 59417.13195	 1.00120
 59417.13523	 1.00116
 59417.13852	 1.00113
 59417.14181	 1.00110
 59417.14510	 1.00108
 59417.14838	 1.00105
 59417.15167	 1.00101
 59417.15496	 1.00098
 59417.15825	 1.00095
 59417.16153	 1.00092
 59417.16482	 1.00088
 59417.16811	 1.00084
 59417.17140	 1.00079
 59417.17468	 1.00075
 59417.17797	 1.00071
 59417.18126	 1.00067
 59417.18455	 1.00063
 59417.18783	 1.00058
 59417.19112	 1.00054
 59417.19441	 1.00050
 59417.19770	 1.00048
 59417.20098	 1.00047
 59417.20427	 1.00045
 59417.20756	 1.00043
 59417.21085	 1.00041
 59417.21413	 1.00037
 59417.21742	 1.00034
 59417.22071	 1.00029
 59417.22400	 1.00024
 59417.22728	 1.00019
 59417.23057	 1.00014
 59417.23386	 1.00009
 59417.23715	 1.00004
 59417.24043	 1.00000
 59417.24372	 0.99996
 59417.24701	 0.99991
 59417.25030	 0.99986
 59417.25358	 0.99980
 59417.25687	 0.99976
 59417.26016	 0.99973
 59417.26345	 0.99973
 59417.26673	 0.99972
 59417.27002	 0.99970
 59417.27331	 0.99968
 59417.27660	 0.99965
 59417.27988	 0.99962
 59417.28317	 0.99959
 59417.28646	 0.99956
 59417.28975	 0.99952
 59417.29303	 0.99947
 59417.29632	 0.99943
 59417.29961	 0.99938
 59417.30290	 0.99933
 59417.30618	 0.99927
 59417.30947	 0.99921
 59417.31276	 0.99915
 59417.31605	 0.99909
 59417.31933	 0.99905
 59417.32262	 0.99904
 59417.32591	 0.99903
 59417.32920	 0.99903
 59417.33248	 0.99901
 59417.33577	 0.99899
 59417.33906	 0.99898
 59417.34235	 0.99896
 59417.34563	 0.99893
 59417.34892	 0.99890
 59417.35221	 0.99886
 59417.35550	 0.99882
 59417.35878	 0.99877
 59417.36207	 0.99872
 59417.36536	 0.99867
 59417.36865	 0.99862
 59417.37193	 0.99856
 59417.37522	 0.99851
 59417.37851	 0.99846
 59417.38180	 0.99842
 59417.38508	 0.99839
 59417.38837	 0.99838
 59417.39166	 0.99836
 59417.39495	 0.99833
 59417.39823	 0.99831
 59417.40152	 0.99829
 59417.40481	 0.99826
 59417.40810	 0.99822
 59417.41138	 0.99819
 59417.41467	 0.99816
 59417.41796	 0.99813
 59417.42125	 0.99810
 59417.42453	 0.99806
 59417.42782	 0.99803
 59417.43111	 0.99799
 59417.43440	 0.99795
 59417.43768	 0.99791
 59417.44097	 0.99787
 59417.44426	 0.99786
 59417.44754	 0.99784
 59417.45083	 0.99783
 59417.45412	 0.99758
 59417.45741	 0.99698
 59417.46069	 0.99595
 59417.46398	 0.99525
 59417.46727	 0.99418
 59417.47056	 0.99284
 59417.47384	 0.99149
 59417.47713	 0.98927
 59417.48042	 0.98824
 59417.48371	 0.98646
 59417.48699	 0.98435
 59417.49028	 0.98223
 59417.49357	 0.98075
 59417.49686	 0.97836
 59417.50014	 0.97574
 59417.50343	 0.97328
 59417.50672	 0.97151
 59417.51001	 0.96890
 59417.51329	 0.96609
 59417.51658	 0.96387
 59417.51987	 0.96130
 59417.52316	 0.95898
 59417.52644	 0.95598
 59417.52973	 0.95289
 59417.53302	 0.95073
 59417.53631	 0.94786
 59417.53959	 0.94537
 59417.54288	 0.94282
 59417.54617	 0.93920
 59417.54946	 0.93701
 59417.55274	 0.93413
 59417.55603	 0.93232
 59417.55932	 0.93027
 59417.56261	 0.92707
 59417.56589	 0.92474
 59417.56918	 0.92404
 59417.57247	 0.92267
 59417.57576	 0.92232
 59417.57904	 0.92132
 59417.58233	 0.92034
 59417.58562	 0.92070
 59417.58891	 0.92007
 59417.59219	 0.92022
 59417.59548	 0.91985
 59417.59877	 0.91869
 59417.60206	 0.91895
 59417.60534	 0.91915
 59417.60863	 0.91891
 59417.61192	 0.91859
 59417.61521	 0.91804
 59417.61849	 0.91841
 59417.62178	 0.91869
 59417.62507	 0.91865
 59417.62836	 0.91867
 59417.63164	 0.91807
 59417.63493	 0.91864
 59417.63822	 0.91859
 59417.64151	 0.91870
 59417.64479	 0.91869
 59417.64808	 0.91931
 59417.65137	 0.91935
 59417.65466	 0.91907
 59417.65794	 0.91981
 59417.66123	 0.91976
 59417.66452	 0.92010
 59417.66781	 0.92099
 59417.67109	 0.92125
 59417.67438	 0.92183
 59417.67767	 0.92209
 59417.68096	 0.92275
 59417.68424	 0.92383
 59417.68753	 0.92552
 59417.69082	 0.92749
 59417.69411	 0.92974
 59417.69739	 0.93216
 59417.70068	 0.93469
 59417.70397	 0.93726
 59417.70726	 0.93988
 59417.71054	 0.94255
 59417.71383	 0.94527
 59417.71712	 0.94802
 59417.72041	 0.95073
 59417.72369	 0.95344
 59417.72698	 0.95610
 59417.73027	 0.95880
 59417.73356	 0.96146
 59417.73684	 0.96404
 59417.74013	 0.96658
 59417.74342	 0.96907
 59417.74671	 0.97155
 59417.74999	 0.97391
 59417.75328	 0.97621
 59417.75657	 0.97843
 59417.75986	 0.98063
 59417.76314	 0.98271
 59417.76643	 0.98468
 59417.76972	 0.98655
 59417.77301	 0.98836
 59417.77629	 0.99001
 59417.77958	 0.99155
 59417.78287	 0.99300
 59417.78616	 0.99428
 59417.78944	 0.99542
 59417.79273	 0.99637
 59417.79602	 0.99716
 59417.79931	 0.99772
 59417.80259	 0.99797
 59417.80588	 0.99799
 59417.80917	 0.99801
 59417.81246	 0.99804
 59417.81574	 0.99808
 59417.81903	 0.99812
 59417.82232	 0.99817
 59417.82561	 0.99822
 59417.82889	 0.99827
 59417.83218	 0.99831
 59417.83547	 0.99835
 59417.83876	 0.99839
 59417.84204	 0.99843
 59417.84533	 0.99846
 59417.84862	 0.99849
 59417.85191	 0.99851
 59417.85519	 0.99854
 59417.85848	 0.99855
 59417.86177	 0.99857
 59417.86506	 0.99858
 59417.86834	 0.99858
 59417.87163	 0.99859
 59417.87492	 0.99862
 59417.87821	 0.99866
 59417.88149	 0.99870
 59417.88478	 0.99875
 59417.88807	 0.99879
 59417.89136	 0.99883
 59417.89464	 0.99887
 59417.89793	 0.99892
 59417.90122	 0.99896
 59417.90451	 0.99901
 59417.90779	 0.99906
 59417.91108	 0.99910
 59417.91437	 0.99914
 59417.91766	 0.99917
 59417.92094	 0.99920
 59417.92423	 0.99922
 59417.92752	 0.99924
 59417.93081	 0.99925
 59417.93409	 0.99927
 59417.93738	 0.99930
 59417.94067	 0.99933
 59417.94396	 0.99937
 59417.94724	 0.99942
 59417.95053	 0.99946
 59417.95382	 0.99950
 59417.95710	 0.99954
 59417.96039	 0.99958
 59417.96368	 0.99963
 59417.96697	 0.99967
 59417.97025	 0.99970
 59417.97354	 0.99973
 59417.97683	 0.99977
 59417.98012	 0.99981
 59417.98340	 0.99984
 59417.98669	 0.99987
 59417.98998	 0.99990
 59417.99327	 0.99993
 59417.99655	 0.99997
 59417.99984	 1.00003
 59418.00313	 1.00009
 59418.00642	 1.00015
 59418.00970	 1.00021
 59418.01299	 1.00027
 59418.01628	 1.00032
 59418.01957	 1.00036
 59418.02285	 1.00040
 59418.02614	 1.00043
 59418.02943	 1.00046
 59418.03272	 1.00048
 59418.03600	 1.00051
 59418.03929	 1.00054
 59418.04258	 1.00058
 59418.04587	 1.00061
 59418.04915	 1.00064
 59418.05244	 1.00067
 59418.05573	 1.00070
 59418.05902	 1.00074
 59418.06230	 1.00079
 59418.06559	 1.00084
 59418.06888	 1.00090
 59418.07217	 1.00096
 59418.07545	 1.00102
 59418.07874	 1.00107
 59418.08203	 1.00112
 59418.08532	 1.00116
 59418.08860	 1.00120
 59418.09189	 1.00124
 59418.09518	 1.00128
 59418.09847	 1.00131
 59418.10175	 1.00134
 59418.10504	 1.00136
 59418.10833	 1.00138
 59418.11162	 1.00139
 59418.11490	 1.00141
 59418.11819	 1.00142
 59418.12148	 1.00145
 59418.12477	 1.00149
 59418.12805	 1.00155
 59418.13134	 1.00161
 59418.13463	 1.00167
 59418.13792	 1.00172
 59418.14120	 1.00178
 59418.14449	 1.00183
 59418.14778	 1.00187
 59418.15107	 1.00192
 59418.15435	 1.00195
 59418.15764	 1.00198
 59418.16093	 1.00201
 59418.16422	 1.00202
 59418.16750	 1.00204
 59418.17079	 1.00206
 59418.17408	 1.00207
 59418.17737	 1.00209
 59418.18065	 1.00211
 59418.18394	 1.00213
 59418.18723	 1.00216
 59418.19052	 1.00219
 59418.19380	 1.00223
 59418.19709	 1.00226
 59418.20038	 1.00230
 59418.20367	 1.00233
 59418.20695	 1.00236
 59418.21024	 1.00239
 59418.21353	 1.00242
 59418.21682	 1.00244
 59418.22010	 1.00246
 59418.22339	 1.00248
 59418.22668	 1.00251
 59418.22997	 1.00253
 59418.23325	 1.00255
 59418.23654	 1.00257
 59418.23983	 1.00258
 59418.24312	 1.00259
 59418.24640	 1.00260
 59418.24969	 1.00263
 59418.25298	 1.00267
 59418.25627	 1.00272
 59418.25955	 1.00276
 59418.26284	 1.00281
 59418.26613	 1.00286
 59418.26942	 1.00291
 59418.27270	 1.00295
 59418.27599	 1.00298
 59418.27928	 1.00300
 59418.28257	 1.00302
 59418.28585	 1.00305
 59418.28914	 1.00306
 59418.29243	 1.00307
 59418.29572	 1.00308
 59418.29900	 1.00308
 59418.30229	 1.00307
 59418.30558	 1.00307
 59418.30887	 1.00307
 59418.31215	 1.00308
 59418.31544	 1.00312
 59418.31873	 1.00316
 59418.32202	 1.00321
 59418.32530	 1.00325
 59418.32859	 1.00329
 59418.33188	 1.00333
 59418.33517	 1.00335
 59418.33845	 1.00337
 59418.34174	 1.00339
 59418.34503	 1.00340
 59418.34832	 1.00340
 59418.35160	 1.00339
 59418.35489	 1.00338
 59418.35818	 1.00337
 59418.36147	 1.00335
 59418.36475	 1.00333
 59418.36804	 1.00331
 59418.37133	 1.00329
 59418.37462	 1.00328
 59418.37790	 1.00329
 59418.38119	 1.00330
 59418.38448	 1.00333
 59418.38777	 1.00336
 59418.39105	 1.00340
 59418.39434	 1.00343
 59418.39763	 1.00346
 59418.40092	 1.00349
 59418.40420	 1.00352
 59418.40749	 1.00354
 59418.41078	 1.00355
 59418.41407	 1.00356
 59418.41735	 1.00356
 59418.42064	 1.00356
 59418.42393	 1.00355
 59418.42722	 1.00353
 59418.43050	 1.00351
 59418.43379	 1.00347
 59418.43708	 1.00344
 59418.44037	 1.00340
 59418.44365	 1.00339
 59418.44694	 1.00340
 59418.45023	 1.00341
 59418.45352	 1.00343
 59418.45680	 1.00345
 59418.46009	 1.00347
 59418.46338	 1.00348
 59418.46667	 1.00349
 59418.46995	 1.00348
 59418.47324	 1.00348
 59418.47653	 1.00348
 59418.47981	 1.00347
 59418.48310	 1.00345
 59418.48639	 1.00343
 59418.48968	 1.00340
 59418.49296	 1.00336
 59418.49625	 1.00333
 59418.49954	 1.00329
 59418.50283	 1.00325
 59418.50611	 1.00322
 59418.50940	 1.00321
 59418.51269	 1.00321
 59418.51598	 1.00322
 59418.51926	 1.00322
 59418.52255	 1.00322
 59418.52584	 1.00322
 59418.52913	 1.00321
 59418.53241	 1.00320
 59418.53570	 1.00319
 59418.53899	 1.00319
 59418.54228	 1.00318
 59418.54556	 1.00318
 59418.54885	 1.00316
 59418.55214	 1.00314
 59418.55543	 1.00312
 59418.55871	 1.00310
 59418.56200	 1.00307
 59418.56529	 1.00304
 59418.56858	 1.00301
 59418.57186	 1.00299
 59418.57515	 1.00299
 59418.57844	 1.00299
 59418.58173	 1.00300
 59418.58501	 1.00300
 59418.58830	 1.00300
 59418.59159	 1.00299
 59418.59488	 1.00298
 59418.59816	 1.00298
 59418.60145	 1.00296
 59418.60474	 1.00294
 59418.60803	 1.00292
 59418.61131	 1.00288
 59418.61460	 1.00284
 59418.61789	 1.00280
 59418.62118	 1.00276
 59418.62446	 1.00271
 59418.62775	 1.00266
 59418.63104	 1.00260
 59418.63433	 1.00256
 59418.63761	 1.00255
 59418.64090	 1.00255
 59418.64419	 1.00255
 59418.64748	 1.00254
 59418.65076	 1.00253
 59418.65405	 1.00252
 59418.65734	 1.00251
 59418.66063	 1.00249
 59418.66391	 1.00247
 59418.66720	 1.00245
 59418.67049	 1.00242
 59418.67378	 1.00239
 59418.67706	 1.00235
 59418.68035	 1.00231
 59418.68364	 1.00227
 59418.68693	 1.00222
 59418.69021	 1.00217
 59418.69350	 1.00211
 59418.69679	 1.00205
 59418.70008	 1.00202
 59418.70336	 1.00201
 59418.70665	 1.00199
 59418.70994	 1.00197
 59418.71323	 1.00195
 59418.71651	 1.00192
 59418.71980	 1.00190
 59418.72309	 1.00188
 59418.72638	 1.00186
 59418.72966	 1.00184
 59418.73295	 1.00181
 59418.73624	 1.00179
 59418.73953	 1.00176
 59418.74281	 1.00172
 59418.74610	 1.00168
 59418.74939	 1.00163
 59418.75268	 1.00158
 59418.75596	 1.00151
 59418.75925	 1.00146
 59418.76254	 1.00141
 59418.76583	 1.00138
 59418.76911	 1.00135
 59418.77240	 1.00133
 59418.77569	 1.00130
 59418.77898	 1.00127
 59418.78226	 1.00124
 59418.78555	 1.00121
 59418.78884	 1.00118
 59418.79213	 1.00115
 59418.79541	 1.00112
 59418.79870	 1.00108
 59418.80199	 1.00104
 59418.80528	 1.00101
 59418.80856	 1.00098
 59418.81185	 1.00094
 59418.81514	 1.00090
 59418.81843	 1.00086
 59418.82171	 1.00082
 59418.82500	 1.00080
 59418.82829	 1.00078
 59418.83158	 1.00078
 59418.83486	 1.00077
 59418.83815	 1.00075
 59418.84144	 1.00073
 59418.84473	 1.00070
 59418.84801	 1.00066
 59418.85130	 1.00062
 59418.85459	 1.00057
 59418.85788	 1.00053
 59418.86116	 1.00048
 59418.86445	 1.00044
 59418.86774	 1.00040
 59418.87103	 1.00036
 59418.87431	 1.00032
 59418.87760	 1.00027
 59418.88089	 1.00022
 59418.88418	 1.00017
 59418.88746	 1.00014
 59418.89075	 1.00014
 59418.89404	 1.00013
 59418.89733	 1.00012
