# Supplementary material for: Discovery of the most compact 3+1-type quadruple star system TIC 120362137
Source: Nat Commun. 2026 Mar 3;17:1859. doi: 10.1038/s41467-026-69223-4 (PMC12957322; doi:10.1038/s41467-026-69223-4)
Supplement: Supplementary file 13 — Source Data [file 41467_2026_69223_MOESM13_ESM.zip › SDF_SupplFig3d_part1.txt]

# Supplementary Figure 3d
#
# SDF_SupplFig3d_part1.txt
#
# Relative flux from 1800-sec binned TESS observations around the third-body eclipse in Sector 41. (Data for the blue circles) 
#
# x BJD - 2400000
# y Relative flux from 1800-sec binned TESS observations
 59431.50364	 1.00279
 59431.52448	 1.00293
 59431.54531	 1.00385
 59431.56614	 1.00245
 59431.58697	 1.00392
 59431.60781	 1.00259
 59431.62864	 1.00379
 59431.64947	 1.00395
 59431.67031	 1.00321
 59431.69114	 1.00182
 59431.71197	 1.00296
 59431.73281	 1.00318
 59431.75364	 1.00315
 59431.77447	 1.00172
 59431.79530	 1.00236
 59431.81614	 1.00313
 59431.83697	 1.00138
 59431.85780	 1.00309
 59431.87864	 1.00273
 59431.89947	 1.00303
 59431.92030	 1.00213
 59431.94114	 1.00242
 59431.96197	 1.00210
 59431.98280	 1.00251
 59432.00364	 1.00214
 59432.02447	 1.00150
 59432.04530	 1.00057
 59432.06614	 0.99988
 59432.08697	 1.00026
 59432.10780	 1.00140
 59432.12863	 1.00050
 59432.14947	 1.00097
 59432.17030	 1.00029
 59432.19113	 1.00189
 59432.21197	 1.00113
 59432.23280	 0.99975
 59432.25363	 1.00183
 59432.27447	 0.99787
 59432.29530	 0.98906
 59432.31613	 0.97450
 59432.33697	 0.95786
 59432.35780	 0.94311
 59432.37863	 0.93244
 59432.39946	 0.92986
 59432.42030	 0.92959
 59432.44113	 0.93104
 59432.46196	 0.93186
 59432.48280	 0.93064
 59432.50363	 0.93578
 59432.52446	 0.94950
 59432.54530	 0.96408
 59432.56613	 0.97999
 59432.58696	 0.99341
 59432.60016	 0.99886
 59433.73138	 1.00416
 59433.75222	 1.00526
 59433.77305	 1.00749
 59433.79388	 1.00734
 59433.81472	 1.00549
 59433.83555	 1.00468
 59433.85638	 1.00616
 59433.87721	 1.00453
 59433.89805	 1.00497
 59433.91888	 1.00118
 59433.93971	 0.99068
 59433.96055	 0.97461
 59433.98138	 0.95928
 59434.00221	 0.94305
 59434.02304	 0.92951
 59434.04388	 0.92314
 59434.06471	 0.92119
 59434.08554	 0.92242
 59434.10638	 0.92373
 59434.12721	 0.92558
 59434.14804	 0.93650
 59434.16887	 0.95365
 59434.18971	 0.96992
 59434.21054	 0.98368
 59434.23137	 0.99682
 59434.25220	 1.00145
 59434.27304	 1.00252
 59434.29387	 1.00419
 59434.31470	 1.00366
 59434.33554	 1.00445
 59434.35637	 1.00318
 59434.37720	 1.00248
 59434.39803	 1.00214
 59434.41887	 1.00378
 59434.43970	 1.00318
 59434.46053	 1.00260
 59434.48137	 1.00222
 59434.50220	 1.00330
 59434.52303	 1.00376
 59434.54386	 1.00333
 59434.56470	 1.00328
 59434.58553	 1.00247
 59434.60636	 1.00468
 59434.62720	 1.00296
 59434.64803	 0.99981
 59434.66886	 0.99445
 59434.68969	 0.98555
 59434.71053	 0.97362
 59434.73136	 0.96419
 59434.75219	 0.95431
 59434.77303	 0.94228
 59434.79386	 0.93209
 59434.81469	 0.92268
 59434.83552	 0.91442
 59434.85636	 0.90788
 59434.87719	 0.90377
 59434.89802	 0.90175
 59434.91886	 0.90059
 59434.93969	 0.90336
 59434.96052	 0.90401
 59434.98135	 0.90914
 59435.00219	 0.91575
 59435.02302	 0.92028
 59435.04385	 0.92707
 59435.06468	 0.93347
 59435.08552	 0.94027
 59435.10635	 0.94603
 59435.12718	 0.95096
 59435.14802	 0.95790
 59435.16885	 0.96291
 59435.18968	 0.96687
 59435.21051	 0.97207
 59435.23135	 0.97589
 59435.25218	 0.98002
 59435.27301	 0.98242
 59435.29385	 0.98640
 59435.31468	 0.98779
 59435.33551	 0.99113
 59435.35635	 0.99239
 59435.37718	 0.99363
 59435.39801	 0.99340
 59435.41884	 0.99506
 59435.43968	 0.99463
 59435.46051	 0.98786
 59435.48134	 0.97801
 59435.50218	 0.96761
 59435.52301	 0.95983
 59435.54384	 0.95911
 59435.56467	 0.96041
 59435.58551	 0.95927
 59435.60634	 0.95684
 59435.62717	 0.94914
 59435.64800	 0.93551
 59435.66884	 0.92231
 59435.68967	 0.92020
 59435.71050	 0.91860
 59435.73134	 0.91866
 59435.75217	 0.92032
 59435.77300	 0.91850
 59435.79383	 0.92056
 59435.81467	 0.93560
 59435.83550	 0.95141
 59435.85633	 0.96874
 59435.87717	 0.98298
 59435.89800	 0.99343
 59435.91883	 0.99575
 59435.93966	 0.99702
 59435.96050	 0.99682
 59435.98133	 0.99824
 59436.00216	 0.99715
 59436.02300	 0.99686
 59436.04383	 0.99752
 59436.06466	 0.99733
 59436.08549	 0.99709
 59436.10633	 0.99765
 59436.12716	 0.99762
 59436.14799	 0.99867
 59436.16883	 0.99820
 59436.18966	 0.99810
 59436.21049	 0.99974
 59436.23132	 0.99902
 59436.25216	 0.99931
 59436.27299	 0.99923
 59436.29382	 0.99947
 59436.31466	 1.00036
 59436.33549	 0.99975
 59436.35632	 1.00128
 59436.37715	 1.00061
 59436.39799	 1.00080
 59436.41882	 1.00008
 59436.43965	 1.00185
 59436.46049	 1.00061
 59436.48132	 1.00124
 59436.50215	 1.00060
 59436.52298	 1.00270
 59436.54382	 1.00129
 59436.56465	 1.00309
 59436.58548	 1.00135
 59436.60631	 1.00047
 59436.62715	 1.00127
 59436.64798	 1.00237
 59436.66881	 1.00021
 59436.68965	 1.00095
 59436.71048	 1.00125
 59436.73131	 1.00008
 59436.75214	 1.00053
 59436.77298	 1.00091
 59436.79381	 1.00113
 59436.81464	 1.00053
 59436.83548	 1.00066
 59436.85631	 1.00029
 59436.87714	 1.00058
 59436.89797	 1.00101
 59436.91881	 1.00008
 59436.93964	 1.00001
 59436.96047	 0.99929
 59436.98131	 0.99992
 59437.00214	 0.99962
 59437.02297	 0.99870
 59437.04381	 0.99779
 59437.06464	 0.99911
 59437.08547	 0.99933
 59437.10630	 0.99898
 59437.12714	 0.99784
 59437.14797	 0.99811
 59437.16880	 0.99772
 59437.18964	 0.99706
 59437.21047	 0.99415
 59437.23130	 0.98427
 59437.25213	 0.97069
 59437.27297	 0.95486
 59437.29380	 0.93779
 59437.31463	 0.92676
 59437.33546	 0.92222
 59437.35630	 0.91942
 59437.37713	 0.92014
 59437.39796	 0.92152
 59437.41880	 0.92364
 59437.43963	 0.93323
 59437.46046	 0.94975
 59437.48129	 0.96571
 59437.50213	 0.97952
 59437.52296	 0.99200
 59437.54379	 0.99871
 59437.56463	 0.99899
 59437.58546	 0.99954
 59437.60629	 0.99955
 59437.62712	 1.00055
 59437.64796	 0.99828
 59437.66879	 1.00055
 59437.68962	 1.00086
 59437.71046	 1.00043
 59437.73129	 1.00165
 59437.75212	 1.00168
 59437.77295	 1.00134
 59437.79379	 1.00214
 59437.81462	 1.00309
 59437.83545	 1.00304
 59437.85629	 1.00280
 59437.87712	 1.00202
 59437.89795	 1.00193
 59437.91878	 1.00262
 59437.93962	 1.00321
 59437.96045	 1.00330
 59437.98128	 1.00380
 59438.00212	 1.00139
 59438.02295	 0.99863
 59438.04378	 1.00025
 59438.06461	 1.00067
 59438.08545	 1.00033
 59438.10628	 1.00029
 59438.12711	 1.00051
 59438.14794	 1.00023
 59438.16878	 1.00151
 59438.18961	 1.00018
 59438.21044	 1.00195
 59438.23128	 1.00176
