# Supplementary material for: Discovery of the most compact 3+1-type quadruple star system TIC 120362137
Source: Nat Commun. 2026 Mar 3;17:1859. doi: 10.1038/s41467-026-69223-4 (PMC12957322; doi:10.1038/s41467-026-69223-4)
Supplement: Supplementary file 13 — Source Data [file 41467_2026_69223_MOESM13_ESM.zip › SDF_SupplFig3d_part2.txt]

# Supplementary Figure 3d
#
# SDF_SupplFig3d_part2.txt
#
# Relative flux from best spectro-photodynamical model around the third-body eclipse in Sector 41. (Smooth, red curve) 
#
# x BJD - 2400000
# y Relative flux from best spectro-photodynamical model 
 59431.50154	 1.00327
 59431.50483	 1.00329
 59431.50811	 1.00330
 59431.51140	 1.00331
 59431.51469	 1.00331
 59431.51798	 1.00331
 59431.52126	 1.00330
 59431.52455	 1.00328
 59431.52784	 1.00326
 59431.53113	 1.00325
 59431.53441	 1.00323
 59431.53770	 1.00323
 59431.54099	 1.00325
 59431.54428	 1.00327
 59431.54756	 1.00330
 59431.55085	 1.00331
 59431.55414	 1.00333
 59431.55743	 1.00335
 59431.56071	 1.00336
 59431.56400	 1.00336
 59431.56729	 1.00338
 59431.57058	 1.00339
 59431.57386	 1.00340
 59431.57715	 1.00341
 59431.58044	 1.00341
 59431.58373	 1.00341
 59431.58701	 1.00341
 59431.59030	 1.00341
 59431.59359	 1.00340
 59431.59688	 1.00339
 59431.60016	 1.00338
 59431.60345	 1.00339
 59431.60674	 1.00341
 59431.61003	 1.00343
 59431.61331	 1.00345
 59431.61660	 1.00347
 59431.61989	 1.00348
 59431.62318	 1.00349
 59431.62646	 1.00350
 59431.62975	 1.00351
 59431.63304	 1.00351
 59431.63633	 1.00351
 59431.63961	 1.00350
 59431.64290	 1.00348
 59431.64619	 1.00345
 59431.64948	 1.00343
 59431.65276	 1.00340
 59431.65605	 1.00337
 59431.65934	 1.00333
 59431.66263	 1.00329
 59431.66591	 1.00328
 59431.66920	 1.00328
 59431.67249	 1.00330
 59431.67578	 1.00331
 59431.67906	 1.00332
 59431.68235	 1.00333
 59431.68564	 1.00333
 59431.68893	 1.00333
 59431.69221	 1.00333
 59431.69550	 1.00333
 59431.69879	 1.00332
 59431.70208	 1.00330
 59431.70536	 1.00328
 59431.70865	 1.00325
 59431.71194	 1.00323
 59431.71523	 1.00320
 59431.71851	 1.00316
 59431.72180	 1.00312
 59431.72509	 1.00307
 59431.72838	 1.00303
 59431.73166	 1.00301
 59431.73495	 1.00301
 59431.73824	 1.00301
 59431.74153	 1.00301
 59431.74481	 1.00299
 59431.74810	 1.00298
 59431.75139	 1.00296
 59431.75468	 1.00296
 59431.75796	 1.00295
 59431.76125	 1.00293
 59431.76454	 1.00292
 59431.76783	 1.00291
 59431.77111	 1.00289
 59431.77440	 1.00286
 59431.77769	 1.00283
 59431.78098	 1.00279
 59431.78426	 1.00274
 59431.78755	 1.00269
 59431.79084	 1.00264
 59431.79413	 1.00260
 59431.79741	 1.00258
 59431.80070	 1.00256
 59431.80399	 1.00254
 59431.80728	 1.00253
 59431.81056	 1.00250
 59431.81385	 1.00248
 59431.81714	 1.00245
 59431.82043	 1.00243
 59431.82371	 1.00241
 59431.82700	 1.00238
 59431.83029	 1.00235
 59431.83358	 1.00232
 59431.83686	 1.00229
 59431.84015	 1.00226
 59431.84344	 1.00223
 59431.84673	 1.00219
 59431.85001	 1.00216
 59431.85330	 1.00212
 59431.85659	 1.00210
 59431.85988	 1.00208
 59431.86316	 1.00208
 59431.86645	 1.00208
 59431.86974	 1.00207
 59431.87303	 1.00205
 59431.87631	 1.00202
 59431.87960	 1.00199
 59431.88289	 1.00195
 59431.88618	 1.00191
 59431.88946	 1.00187
 59431.89275	 1.00183
 59431.89604	 1.00178
 59431.89933	 1.00174
 59431.90261	 1.00171
 59431.90590	 1.00167
 59431.90919	 1.00162
 59431.91248	 1.00158
 59431.91576	 1.00152
 59431.91905	 1.00148
 59431.92234	 1.00147
 59431.92563	 1.00146
 59431.92891	 1.00145
 59431.93220	 1.00144
 59431.93549	 1.00142
 59431.93878	 1.00140
 59431.94206	 1.00139
 59431.94535	 1.00136
 59431.94864	 1.00133
 59431.95193	 1.00129
 59431.95521	 1.00125
 59431.95850	 1.00121
 59431.96179	 1.00116
 59431.96508	 1.00111
 59431.96836	 1.00106
 59431.97165	 1.00101
 59431.97494	 1.00095
 59431.97823	 1.00089
 59431.98151	 1.00084
 59431.98480	 1.00081
 59431.98809	 1.00081
 59431.99138	 1.00080
 59431.99466	 1.00079
 59431.99795	 1.00077
 59432.00124	 1.00076
 59432.00452	 1.00074
 59432.00781	 1.00072
 59432.01110	 1.00069
 59432.01439	 1.00065
 59432.01767	 1.00061
 59432.02096	 1.00056
 59432.02425	 1.00051
 59432.02754	 1.00046
 59432.03082	 1.00041
 59432.03411	 1.00035
 59432.03740	 1.00029
 59432.04069	 1.00023
 59432.04397	 1.00018
 59432.04726	 1.00015
 59432.05055	 1.00012
 59432.05384	 1.00010
 59432.05712	 1.00008
 59432.06041	 1.00005
 59432.06370	 1.00002
 59432.06699	 0.99999
 59432.07027	 0.99996
 59432.07356	 0.99991
 59432.07685	 0.99987
 59432.08014	 0.99983
 59432.08342	 0.99980
 59432.08671	 0.99976
 59432.09000	 0.99972
 59432.09329	 0.99968
 59432.09657	 0.99964
 59432.09986	 0.99959
 59432.10315	 0.99953
 59432.10644	 0.99950
 59432.10972	 0.99948
 59432.11301	 0.99948
 59432.11630	 0.99947
 59432.11959	 0.99947
 59432.12287	 0.99947
 59432.12616	 0.99946
 59432.12945	 0.99944
 59432.13274	 0.99942
 59432.13602	 0.99939
 59432.13931	 0.99936
 59432.14260	 0.99933
 59432.14589	 0.99930
 59432.14917	 0.99926
 59432.15246	 0.99921
 59432.15575	 0.99916
 59432.15904	 0.99910
 59432.16232	 0.99905
 59432.16561	 0.99901
 59432.16890	 0.99897
 59432.17219	 0.99896
 59432.17547	 0.99897
 59432.17876	 0.99898
 59432.18205	 0.99898
 59432.18534	 0.99898
 59432.18862	 0.99897
 59432.19191	 0.99895
 59432.19520	 0.99893
 59432.19849	 0.99890
 59432.20177	 0.99887
 59432.20506	 0.99883
 59432.20835	 0.99879
 59432.21164	 0.99875
 59432.21492	 0.99870
 59432.21821	 0.99865
 59432.22150	 0.99859
 59432.22479	 0.99854
 59432.22807	 0.99850
 59432.23136	 0.99847
 59432.23465	 0.99845
 59432.23794	 0.99845
 59432.24122	 0.99845
 59432.24451	 0.99846
 59432.24780	 0.99847
 59432.25109	 0.99847
 59432.25437	 0.99846
 59432.25766	 0.99845
 59432.26095	 0.99844
 59432.26424	 0.99810
 59432.26752	 0.99748
 59432.27081	 0.99654
 59432.27410	 0.99538
 59432.27739	 0.99422
 59432.28067	 0.99270
 59432.28396	 0.99090
 59432.28725	 0.98926
 59432.29054	 0.98718
 59432.29382	 0.98543
 59432.29711	 0.98334
 59432.30040	 0.98107
 59432.30369	 0.97869
 59432.30697	 0.97620
 59432.31026	 0.97363
 59432.31355	 0.97111
 59432.31684	 0.96923
 59432.32012	 0.96627
 59432.32341	 0.96340
 59432.32670	 0.96044
 59432.32999	 0.95761
 59432.33327	 0.95496
 59432.33656	 0.95271
 59432.33985	 0.94969
 59432.34314	 0.94657
 59432.34642	 0.94395
 59432.34971	 0.94130
 59432.35300	 0.93843
 59432.35629	 0.93606
 59432.35957	 0.93359
 59432.36286	 0.93117
 59432.36615	 0.92911
 59432.36944	 0.92707
 59432.37272	 0.92530
 59432.37601	 0.92389
 59432.37930	 0.92289
 59432.38259	 0.92250
 59432.38587	 0.92251
 59432.38916	 0.92251
 59432.39245	 0.92251
 59432.39574	 0.92250
 59432.39902	 0.92249
 59432.40231	 0.92249
 59432.40560	 0.92248
 59432.40889	 0.92247
 59432.41217	 0.92245
 59432.41546	 0.92245
 59432.41875	 0.92245
 59432.42204	 0.92246
 59432.42532	 0.92248
 59432.42861	 0.92249
 59432.43190	 0.92250
 59432.43519	 0.92251
 59432.43847	 0.92253
 59432.44176	 0.92254
 59432.44505	 0.92254
 59432.44834	 0.92255
 59432.45162	 0.92254
 59432.45491	 0.92254
 59432.45820	 0.92253
 59432.46149	 0.92252
 59432.46477	 0.92251
 59432.46806	 0.92249
 59432.47135	 0.92247
 59432.47464	 0.92246
 59432.47792	 0.92246
 59432.48121	 0.92247
 59432.48450	 0.92249
 59432.48779	 0.92251
 59432.49107	 0.92253
 59432.49436	 0.92266
 59432.49765	 0.92347
 59432.50094	 0.92477
 59432.50422	 0.92640
 59432.50751	 0.92829
 59432.51080	 0.93039
 59432.51409	 0.93266
 59432.51737	 0.93503
 59432.52066	 0.93754
 59432.52395	 0.94012
 59432.52723	 0.94279
 59432.53052	 0.94550
 59432.53381	 0.94822
 59432.53710	 0.95100
 59432.54038	 0.95378
 59432.54367	 0.95661
 59432.54696	 0.95938
 59432.55025	 0.96214
 59432.55353	 0.96486
 59432.55682	 0.96752
 59432.56011	 0.97013
 59432.56340	 0.97271
 59432.56668	 0.97521
 59432.56997	 0.97764
 59432.57326	 0.98000
 59432.57655	 0.98226
 59432.57983	 0.98442
 59432.58312	 0.98648
 59432.58641	 0.98841
 59432.58970	 0.99021
 59432.59298	 0.99187
 59432.59627	 0.99339
 59432.59956	 0.99475
 59432.60285	 0.99594
 59432.60613	 0.99693
 59432.60942	 0.99770
 59432.61271	 0.99817
 59432.61600	 0.99826
 59432.61928	 0.99828
 59432.62257	 0.99830
 59432.62586	 0.99831
 59432.62915	 0.99834
 59432.63243	 0.99836
 59432.63572	 0.99837
 59432.63901	 0.99838
 59432.64230	 0.99840
 59432.64558	 0.99842
 59432.64887	 0.99843
 59432.65216	 0.99845
 59432.65545	 0.99847
 59432.65873	 0.99848
 59432.66202	 0.99851
 59432.66531	 0.99855
 59432.66860	 0.99860
 59432.67188	 0.99865
 59432.67517	 0.99869
 59432.67846	 0.99873
 59432.68175	 0.99876
 59432.68503	 0.99878
 59432.68832	 0.99880
 59432.69161	 0.99882
 59432.69490	 0.99883
 59432.69818	 0.99885
 59432.70147	 0.99886
 59432.70476	 0.99888
 59432.70805	 0.99890
 59432.71133	 0.99892
 59432.71462	 0.99894
 59432.71791	 0.99895
 59432.72120	 0.99896
 59432.72448	 0.99899
 59432.72777	 0.99904
 59432.73106	 0.99909
 59432.73435	 0.99914
 59432.73763	 0.99919
 59432.74092	 0.99923
 59432.74421	 0.99928
 59432.74750	 0.99931
 59432.75078	 0.99935
 59432.75407	 0.99938
 59432.75736	 0.99940
 59432.76065	 0.99943
 59432.76393	 0.99945
 59432.76722	 0.99946
 59432.77051	 0.99947
 59432.77380	 0.99948
 59432.77708	 0.99949
 59432.78037	 0.99949
 59432.78366	 0.99951
 59432.78695	 0.99954
 59432.79023	 0.99959
 59432.79352	 0.99964
 59432.79681	 0.99969
 59432.80010	 0.99975
 59432.80338	 0.99980
 59432.80667	 0.99985
 59432.80996	 0.99989
 59432.81325	 0.99993
 59432.81653	 0.99996
 59432.81982	 0.99999
 59432.82311	 1.00001
 59432.82640	 1.00003
 59432.82968	 1.00005
 59432.83297	 1.00007
 59432.83626	 1.00008
 59432.83955	 1.00009
 59432.84283	 1.00010
 59432.84612	 1.00011
 59432.84941	 1.00014
 59432.85270	 1.00018
 59432.85598	 1.00022
 59432.85927	 1.00026
 59432.86256	 1.00030
 59432.86585	 1.00034
 59432.86913	 1.00038
 59432.87242	 1.00041
 59432.87571	 1.00043
 59432.87900	 1.00045
 59432.88228	 1.00048
 59432.88557	 1.00051
 59432.88886	 1.00053
 59432.89215	 1.00055
 59432.89543	 1.00058
 59432.89872	 1.00060
 59432.90201	 1.00062
 59432.90530	 1.00064
 59432.90858	 1.00067
 59432.91187	 1.00071
 59432.91516	 1.00075
 59432.91845	 1.00081
 59432.92173	 1.00087
 59432.92502	 1.00093
 59432.92831	 1.00099
 59432.93160	 1.00104
 59432.93488	 1.00108
 59432.93817	 1.00112
 59432.94146	 1.00116
 59432.94475	 1.00119
 59432.94803	 1.00122
 59432.95132	 1.00124
 59432.95461	 1.00126
 59432.95790	 1.00127
 59432.96118	 1.00129
 59432.96447	 1.00130
 59432.96776	 1.00131
 59432.97105	 1.00133
 59432.97433	 1.00137
 59432.97762	 1.00142
 59432.98091	 1.00148
 59432.98420	 1.00154
 59432.98748	 1.00160
 59432.99077	 1.00165
 59432.99406	 1.00170
 59432.99735	 1.00174
 59433.00063	 1.00177
 59433.00392	 1.00180
 59433.00721	 1.00182
 59433.01050	 1.00183
 59433.01378	 1.00184
 59433.01707	 1.00185
 59433.02036	 1.00185
 59433.02365	 1.00185
 59433.02693	 1.00185
 59433.03022	 1.00185
 59433.03351	 1.00186
 59433.03680	 1.00188
 59433.04008	 1.00191
 59433.04337	 1.00196
 59433.04666	 1.00201
 59433.04994	 1.00206
 59433.05323	 1.00212
 59433.05652	 1.00217
 59433.05981	 1.00222
 59433.06309	 1.00227
 59433.06638	 1.00231
 59433.06967	 1.00235
 59433.07296	 1.00238
 59433.07624	 1.00241
 59433.07953	 1.00243
 59433.08282	 1.00244
 59433.08611	 1.00244
 59433.08939	 1.00244
 59433.09268	 1.00244
 59433.09597	 1.00242
 59433.09926	 1.00242
 59433.10254	 1.00243
 59433.10583	 1.00246
 59433.10912	 1.00249
 59433.11241	 1.00253
 59433.11569	 1.00258
 59433.11898	 1.00262
 59433.12227	 1.00266
 59433.12556	 1.00269
 59433.12884	 1.00271
 59433.13213	 1.00274
 59433.13542	 1.00276
 59433.13871	 1.00277
 59433.14199	 1.00278
 59433.14528	 1.00279
 59433.14857	 1.00278
 59433.15186	 1.00277
 59433.15514	 1.00276
 59433.15843	 1.00275
 59433.16172	 1.00274
 59433.16501	 1.00274
 59433.16829	 1.00275
 59433.17158	 1.00278
 59433.17487	 1.00281
 59433.17816	 1.00284
 59433.18144	 1.00286
 59433.18473	 1.00289
 59433.18802	 1.00291
 59433.19131	 1.00292
 59433.19459	 1.00294
 59433.19788	 1.00296
 59433.20117	 1.00298
 59433.20446	 1.00300
 59433.20774	 1.00301
 59433.21103	 1.00302
 59433.21432	 1.00302
 59433.21761	 1.00303
 59433.22089	 1.00303
 59433.22418	 1.00302
 59433.22747	 1.00302
 59433.23076	 1.00303
 59433.23404	 1.00305
 59433.23733	 1.00308
 59433.24062	 1.00311
 59433.24391	 1.00313
 59433.24719	 1.00316
 59433.25048	 1.00317
 59433.25377	 1.00319
 59433.25706	 1.00321
 59433.26034	 1.00322
 59433.26363	 1.00323
 59433.26692	 1.00323
 59433.27021	 1.00322
 59433.27349	 1.00321
 59433.27678	 1.00319
 59433.28007	 1.00317
 59433.28336	 1.00315
 59433.28664	 1.00312
 59433.28993	 1.00309
 59433.29322	 1.00307
 59433.29651	 1.00307
 59433.29979	 1.00309
 59433.30308	 1.00311
 59433.30637	 1.00313
 59433.30966	 1.00315
 59433.31294	 1.00316
 59433.31623	 1.00317
 59433.31952	 1.00317
 59433.32281	 1.00317
 59433.32609	 1.00317
 59433.32938	 1.00317
 59433.33267	 1.00316
 59433.33596	 1.00314
 59433.33924	 1.00312
 59433.34253	 1.00310
 59433.34582	 1.00308
 59433.34911	 1.00304
 59433.35239	 1.00301
 59433.35568	 1.00297
 59433.35897	 1.00294
 59433.36226	 1.00294
 59433.36554	 1.00294
 59433.36883	 1.00295
 59433.37212	 1.00294
 59433.37541	 1.00293
 59433.37869	 1.00291
 59433.38198	 1.00291
 59433.38527	 1.00291
 59433.38856	 1.00291
 59433.39184	 1.00290
 59433.39513	 1.00290
 59433.39842	 1.00289
 59433.40171	 1.00287
 59433.40499	 1.00284
 59433.40828	 1.00281
 59433.41157	 1.00278
 59433.41486	 1.00273
 59433.41814	 1.00268
 59433.42143	 1.00264
 59433.42472	 1.00261
 59433.42801	 1.00260
 59433.43129	 1.00259
 59433.43458	 1.00258
 59433.43787	 1.00256
 59433.44116	 1.00254
 59433.44444	 1.00252
 59433.44773	 1.00251
 59433.45102	 1.00249
 59433.45431	 1.00247
 59433.45759	 1.00244
 59433.46088	 1.00241
 59433.46417	 1.00238
 59433.46746	 1.00235
 59433.47074	 1.00233
 59433.47403	 1.00229
 59433.47732	 1.00226
 59433.48061	 1.00223
 59433.48389	 1.00220
 59433.48718	 1.00218
 59433.49047	 1.00218
 59433.49376	 1.00217
 59433.49704	 1.00217
 59433.50033	 1.00215
 59433.50362	 1.00213
 59433.50691	 1.00210
 59433.51019	 1.00207
 59433.51348	 1.00203
 59433.51677	 1.00198
 59433.52006	 1.00194
 59433.52334	 1.00190
 59433.52663	 1.00185
 59433.52992	 1.00182
 59433.53321	 1.00179
 59433.53649	 1.00175
 59433.53978	 1.00170
 59433.54307	 1.00165
 59433.54636	 1.00160
 59433.54964	 1.00157
 59433.55293	 1.00156
 59433.55622	 1.00156
 59433.55951	 1.00155
 59433.56279	 1.00153
 59433.56608	 1.00151
 59433.56937	 1.00149
 59433.57265	 1.00146
 59433.57594	 1.00144
 59433.57923	 1.00140
 59433.58252	 1.00136
 59433.58580	 1.00132
 59433.58909	 1.00128
 59433.59238	 1.00123
 59433.59567	 1.00117
 59433.59895	 1.00111
 59433.60224	 1.00106
 59433.60553	 1.00100
 59433.60882	 1.00094
 59433.61210	 1.00090
 59433.61539	 1.00089
 59433.61868	 1.00087
 59433.62197	 1.00086
 59433.62525	 1.00084
 59433.62854	 1.00082
 59433.63183	 1.00080
 59433.63512	 1.00077
 59433.63840	 1.00074
 59433.64169	 1.00071
 59433.64498	 1.00066
 59433.64827	 1.00062
 59433.65155	 1.00056
 59433.65484	 1.00050
 59433.65813	 1.00045
 59433.66142	 1.00039
 59433.66470	 1.00033
 59433.66799	 1.00027
 59433.67128	 1.00021
 59433.67457	 1.00016
 59433.67785	 1.00013
 59433.68114	 1.00010
 59433.68443	 1.00007
 59433.68772	 1.00004
 59433.69100	 1.00001
 59433.69429	 0.99998
 59433.69758	 0.99994
 59433.70087	 0.99989
 59433.70415	 0.99985
 59433.70744	 0.99981
 59433.71073	 0.99977
 59433.71402	 0.99973
 59433.71730	 0.99968
 59433.72059	 0.99963
 59433.72388	 0.99959
 59433.72717	 0.99954
 59433.73045	 0.99949
 59433.73374	 0.99943
 59433.73703	 0.99940
 59433.74032	 0.99938
 59433.74360	 0.99937
 59433.74689	 0.99935
 59433.75018	 0.99934
 59433.75347	 0.99933
 59433.75675	 0.99931
 59433.76004	 0.99928
 59433.76333	 0.99925
 59433.76662	 0.99922
 59433.76990	 0.99918
 59433.77319	 0.99914
 59433.77648	 0.99910
 59433.77977	 0.99905
 59433.78305	 0.99899
 59433.78634	 0.99893
 59433.78963	 0.99887
 59433.79292	 0.99882
 59433.79620	 0.99878
 59433.79949	 0.99874
 59433.80278	 0.99874
 59433.80607	 0.99874
 59433.80935	 0.99874
 59433.81264	 0.99873
 59433.81593	 0.99872
 59433.81922	 0.99870
 59433.82250	 0.99868
 59433.82579	 0.99865
 59433.82908	 0.99861
 59433.83237	 0.99857
 59433.83565	 0.99852
 59433.83894	 0.99846
 59433.84223	 0.99841
 59433.84552	 0.99835
 59433.84880	 0.99829
 59433.85209	 0.99824
 59433.85538	 0.99818
 59433.85867	 0.99813
 59433.86195	 0.99810
 59433.86524	 0.99809
 59433.86853	 0.99809
 59433.87182	 0.99808
 59433.87510	 0.99809
 59433.87839	 0.99809
 59433.88168	 0.99808
 59433.88497	 0.99808
 59433.88825	 0.99808
 59433.89154	 0.99806
 59433.89483	 0.99805
 59433.89812	 0.99803
 59433.90140	 0.99801
 59433.90469	 0.99792
 59433.90798	 0.99753
 59433.91127	 0.99676
 59433.91455	 0.99608
 59433.91784	 0.99475
 59433.92113	 0.99380
 59433.92442	 0.99249
 59433.92770	 0.99084
 59433.93099	 0.98942
 59433.93428	 0.98771
 59433.93757	 0.98552
 59433.94085	 0.98426
 59433.94414	 0.98206
 59433.94743	 0.97966
 59433.95072	 0.97740
 59433.95400	 0.97570
 59433.95729	 0.97310
 59433.96058	 0.97021
 59433.96387	 0.96752
 59433.96715	 0.96579
 59433.97044	 0.96369
 59433.97373	 0.96030
 59433.97702	 0.95738
 59433.98030	 0.95460
 59433.98359	 0.95260
 59433.98688	 0.95027
 59433.99017	 0.94663
 59433.99345	 0.94371
 59433.99674	 0.94143
 59434.00003	 0.93892
 59434.00332	 0.93665
 59434.00660	 0.93320
 59434.00989	 0.93078
 59434.01318	 0.92901
 59434.01647	 0.92676
 59434.01975	 0.92494
 59434.02304	 0.92356
 59434.02633	 0.92203
 59434.02962	 0.92159
 59434.03290	 0.92147
 59434.03619	 0.92102
 59434.03948	 0.92072
 59434.04277	 0.91986
 59434.04605	 0.91927
 59434.04934	 0.91988
 59434.05263	 0.91934
 59434.05592	 0.91935
 59434.05920	 0.91910
 59434.06249	 0.91862
 59434.06578	 0.91892
 59434.06907	 0.91858
 59434.07235	 0.91826
 59434.07564	 0.91880
 59434.07893	 0.91827
 59434.08221	 0.91861
 59434.08550	 0.91876
 59434.08879	 0.91898
 59434.09208	 0.91853
 59434.09536	 0.91912
 59434.09865	 0.91922
 59434.10194	 0.91916
 59434.10523	 0.91943
 59434.10851	 0.91919
 59434.11180	 0.91994
 59434.11509	 0.92035
 59434.11838	 0.92029
 59434.12166	 0.92085
 59434.12495	 0.92126
 59434.12824	 0.92202
 59434.13153	 0.92250
 59434.13481	 0.92325
 59434.13810	 0.92463
 59434.14139	 0.92651
 59434.14468	 0.92867
 59434.14796	 0.93099
 59434.15125	 0.93341
 59434.15454	 0.93593
 59434.15783	 0.93853
 59434.16111	 0.94124
 59434.16440	 0.94393
 59434.16769	 0.94662
 59434.17098	 0.94930
 59434.17426	 0.95204
 59434.17755	 0.95480
 59434.18084	 0.95748
 59434.18413	 0.96013
 59434.18741	 0.96272
 59434.19070	 0.96534
 59434.19399	 0.96790
 59434.19728	 0.97037
 59434.20056	 0.97278
 59434.20385	 0.97514
 59434.20714	 0.97746
 59434.21043	 0.97965
 59434.21371	 0.98177
 59434.21700	 0.98379
 59434.22029	 0.98575
 59434.22358	 0.98756
 59434.22686	 0.98927
 59434.23015	 0.99092
 59434.23344	 0.99238
 59434.23673	 0.99374
 59434.24001	 0.99496
 59434.24330	 0.99601
 59434.24659	 0.99690
 59434.24988	 0.99758
 59434.25316	 0.99802
 59434.25645	 0.99811
 59434.25974	 0.99814
 59434.26303	 0.99817
 59434.26631	 0.99808
 59434.26960	 0.99811
 59434.27289	 0.99814
 59434.27618	 0.99816
 59434.27946	 0.99818
 59434.28275	 0.99820
 59434.28604	 0.99822
 59434.28933	 0.99825
 59434.29261	 0.99829
 59434.29590	 0.99834
 59434.29919	 0.99839
 59434.30248	 0.99845
 59434.30576	 0.99849
 59434.30905	 0.99854
 59434.31234	 0.99857
 59434.31563	 0.99860
 59434.31891	 0.99863
 59434.32220	 0.99865
 59434.32549	 0.99868
 59434.32878	 0.99869
 59434.33206	 0.99872
 59434.33535	 0.99875
 59434.33864	 0.99878
 59434.34193	 0.99880
 59434.34521	 0.99883
 59434.34850	 0.99884
 59434.35179	 0.99887
 59434.35508	 0.99892
 59434.35836	 0.99897
 59434.36165	 0.99903
 59434.36494	 0.99909
 59434.36823	 0.99914
 59434.37151	 0.99919
 59434.37480	 0.99923
 59434.37809	 0.99927
 59434.38138	 0.99932
 59434.38466	 0.99935
 59434.38795	 0.99938
 59434.39124	 0.99941
 59434.39453	 0.99944
 59434.39781	 0.99946
 59434.40110	 0.99948
 59434.40439	 0.99950
 59434.40768	 0.99951
 59434.41096	 0.99952
 59434.41425	 0.99956
 59434.41754	 0.99961
 59434.42083	 0.99967
 59434.42411	 0.99973
 59434.42740	 0.99979
 59434.43069	 0.99985
 59434.43398	 0.99991
 59434.43726	 0.99996
 59434.44055	 1.00001
 59434.44384	 1.00005
 59434.44713	 1.00009
 59434.45041	 1.00012
 59434.45370	 1.00015
 59434.45699	 1.00018
 59434.46028	 1.00020
 59434.46356	 1.00022
 59434.46685	 1.00024
 59434.47014	 1.00026
 59434.47343	 1.00029
 59434.47671	 1.00031
 59434.48000	 1.00035
 59434.48329	 1.00040
 59434.48658	 1.00044
 59434.48986	 1.00049
 59434.49315	 1.00053
 59434.49644	 1.00057
 59434.49973	 1.00061
 59434.50301	 1.00065
 59434.50630	 1.00068
 59434.50959	 1.00071
 59434.51288	 1.00075
 59434.51616	 1.00078
 59434.51945	 1.00081
 59434.52274	 1.00084
 59434.52603	 1.00088
 59434.52931	 1.00090
 59434.53260	 1.00093
 59434.53589	 1.00094
 59434.53918	 1.00098
 59434.54246	 1.00103
 59434.54575	 1.00109
 59434.54904	 1.00115
 59434.55233	 1.00121
 59434.55561	 1.00127
 59434.55890	 1.00133
 59434.56219	 1.00139
 59434.56548	 1.00143
 59434.56876	 1.00148
 59434.57205	 1.00151
 59434.57534	 1.00155
 59434.57863	 1.00158
 59434.58191	 1.00161
 59434.58520	 1.00163
 59434.58849	 1.00165
 59434.59178	 1.00166
 59434.59506	 1.00167
 59434.59835	 1.00169
 59434.60164	 1.00173
 59434.60492	 1.00178
 59434.60821	 1.00183
 59434.61150	 1.00189
 59434.61479	 1.00196
 59434.61807	 1.00202
 59434.62136	 1.00207
 59434.62465	 1.00211
 59434.62794	 1.00214
 59434.63122	 1.00217
 59434.63451	 1.00220
 59434.63780	 1.00206
 59434.64109	 1.00179
 59434.64437	 1.00121
 59434.64766	 1.00073
 59434.65095	 0.99971
 59434.65424	 0.99919
 59434.65752	 0.99836
 59434.66081	 0.99714
 59434.66410	 0.99599
 59434.66739	 0.99547
 59434.67067	 0.99413
 59434.67396	 0.99254
 59434.67725	 0.99094
 59434.68054	 0.99020
 59434.68382	 0.98924
 59434.68711	 0.98754
 59434.69040	 0.98596
 59434.69369	 0.98389
 59434.69697	 0.98254
 59434.70026	 0.98156
 59434.70355	 0.98054
 59434.70684	 0.97820
 59434.71012	 0.97644
 59434.71341	 0.97426
 59434.71670	 0.97230
 59434.71999	 0.97113
 59434.72327	 0.96993
 59434.72656	 0.96857
 59434.72985	 0.96658
 59434.73314	 0.96414
 59434.73642	 0.96200
 59434.73971	 0.95996
 59434.74300	 0.95819
 59434.74629	 0.95671
 59434.74957	 0.95538
 59434.75286	 0.95447
 59434.75615	 0.95216
 59434.75944	 0.95072
 59434.76272	 0.94777
 59434.76601	 0.94597
 59434.76930	 0.94354
 59434.77259	 0.94188
 59434.77587	 0.94023
 59434.77916	 0.93935
 59434.78245	 0.93847
 59434.78574	 0.93697
 59434.78902	 0.93431
 59434.79231	 0.93248
 59434.79560	 0.93060
 59434.79889	 0.92875
 59434.80217	 0.92692
 59434.80546	 0.92492
 59434.80875	 0.92398
 59434.81204	 0.92331
 59434.81532	 0.92265
 59434.81861	 0.92159
 59434.82190	 0.91883
 59434.82519	 0.91705
 59434.82847	 0.91579
 59434.83176	 0.91468
 59434.83505	 0.91351
 59434.83834	 0.91178
 59434.84162	 0.91093
 59434.84491	 0.91039
 59434.84820	 0.90965
 59434.85149	 0.90918
 59434.85477	 0.90809
 59434.85806	 0.90654
 59434.86135	 0.90610
 59434.86464	 0.90512
 59434.86792	 0.90443
 59434.87121	 0.90318
 59434.87450	 0.90280
 59434.87779	 0.90248
 59434.88107	 0.90285
 59434.88436	 0.90200
 59434.88765	 0.90211
 59434.89094	 0.90189
 59434.89422	 0.90157
 59434.89751	 0.90096
 59434.90080	 0.90060
 59434.90409	 0.90025
 59434.90737	 0.90071
 59434.91066	 0.90049
 59434.91395	 0.90008
 59434.91724	 0.90053
 59434.92052	 0.90032
 59434.92381	 0.90064
 59434.92710	 0.90071
 59434.93039	 0.90055
 59434.93367	 0.90098
 59434.93696	 0.90119
 59434.94025	 0.90161
 59434.94354	 0.90160
 59434.94682	 0.90173
 59434.95011	 0.90240
 59434.95340	 0.90291
 59434.95669	 0.90311
 59434.95997	 0.90370
 59434.96326	 0.90422
 59434.96655	 0.90478
 59434.96984	 0.90531
 59434.97312	 0.90593
 59434.97641	 0.90658
 59434.97970	 0.90722
 59434.98299	 0.90791
 59434.98627	 0.90863
 59434.98956	 0.90940
 59434.99285	 0.91021
 59434.99614	 0.91100
 59434.99942	 0.91184
 59435.00271	 0.91271
 59435.00600	 0.91359
 59435.00929	 0.91450
 59435.01257	 0.91541
 59435.01586	 0.91635
 59435.01915	 0.91731
 59435.02244	 0.91829
 59435.02572	 0.91927
 59435.02901	 0.92025
 59435.03230	 0.92124
 59435.03559	 0.92223
 59435.03887	 0.92323
 59435.04216	 0.92423
 59435.04545	 0.92524
 59435.04874	 0.92625
 59435.05202	 0.92728
 59435.05531	 0.92832
 59435.05860	 0.92935
 59435.06189	 0.93039
 59435.06517	 0.93142
 59435.06846	 0.93245
 59435.07175	 0.93349
 59435.07504	 0.93452
 59435.07832	 0.93556
 59435.08161	 0.93660
 59435.08490	 0.93764
 59435.08819	 0.93869
 59435.09147	 0.93973
 59435.09476	 0.94080
 59435.09805	 0.94183
 59435.10134	 0.94286
 59435.10462	 0.94387
 59435.10791	 0.94488
 59435.11120	 0.94589
 59435.11449	 0.94688
 59435.11777	 0.94787
 59435.12106	 0.94886
 59435.12435	 0.94984
 59435.12763	 0.95081
 59435.13092	 0.95177
 59435.13421	 0.95272
 59435.13750	 0.95366
 59435.14078	 0.95458
 59435.14407	 0.95549
 59435.14736	 0.95639
 59435.15065	 0.95729
 59435.15393	 0.95818
 59435.15722	 0.95907
 59435.16051	 0.95994
 59435.16380	 0.96081
 59435.16708	 0.96166
 59435.17037	 0.96251
 59435.17366	 0.96334
 59435.17695	 0.96417
 59435.18023	 0.96500
 59435.18352	 0.96582
 59435.18681	 0.96663
 59435.19010	 0.96742
 59435.19338	 0.96821
 59435.19667	 0.96898
 59435.19996	 0.96974
 59435.20325	 0.97048
 59435.20653	 0.97122
 59435.20982	 0.97194
 59435.21311	 0.97265
 59435.21640	 0.97335
 59435.21968	 0.97403
 59435.22297	 0.97470
 59435.22626	 0.97536
 59435.22955	 0.97601
 59435.23283	 0.97665
 59435.23612	 0.97728
 59435.23941	 0.97789
 59435.24270	 0.97851
 59435.24598	 0.97913
 59435.24927	 0.97973
 59435.25256	 0.98032
 59435.25585	 0.98089
 59435.25913	 0.98145
 59435.26242	 0.98200
 59435.26571	 0.98254
 59435.26900	 0.98308
 59435.27228	 0.98359
 59435.27557	 0.98409
 59435.27886	 0.98459
 59435.28215	 0.98508
 59435.28543	 0.98556
 59435.28872	 0.98602
 59435.29201	 0.98647
 59435.29530	 0.98691
 59435.29858	 0.98735
 59435.30187	 0.98778
 59435.30516	 0.98821
 59435.30845	 0.98864
 59435.31173	 0.98905
 59435.31502	 0.98946
 59435.31831	 0.98985
 59435.32160	 0.99023
 59435.32488	 0.99060
 59435.32817	 0.99096
 59435.33146	 0.99130
 59435.33475	 0.99163
 59435.33803	 0.99196
 59435.34132	 0.99228
 59435.34461	 0.99259
 59435.34790	 0.99289
 59435.35118	 0.99319
 59435.35447	 0.99347
 59435.35776	 0.99374
 59435.36105	 0.99400
 59435.36433	 0.99427
 59435.36762	 0.99453
 59435.37091	 0.99480
 59435.37420	 0.99506
 59435.37748	 0.99530
 59435.38077	 0.99553
 59435.38406	 0.99576
 59435.38735	 0.99597
 59435.39063	 0.99617
 59435.39392	 0.99636
 59435.39721	 0.99654
 59435.40050	 0.99673
 59435.40378	 0.99690
 59435.40707	 0.99707
 59435.41036	 0.99722
 59435.41365	 0.99737
 59435.41693	 0.99750
 59435.42022	 0.99764
 59435.42351	 0.99776
 59435.42680	 0.99788
 59435.43008	 0.99800
 59435.43337	 0.99812
 59435.43666	 0.99805
 59435.43995	 0.99768
 59435.44323	 0.99706
 59435.44652	 0.99627
 59435.44981	 0.99554
 59435.45310	 0.99424
 59435.45638	 0.99327
 59435.45967	 0.99178
 59435.46296	 0.99059
 59435.46625	 0.98894
 59435.46953	 0.98759
 59435.47282	 0.98584
 59435.47611	 0.98432
 59435.47940	 0.98243
 59435.48268	 0.98103
 59435.48597	 0.97926
 59435.48926	 0.97750
 59435.49255	 0.97572
 59435.49583	 0.97396
 59435.49912	 0.97225
 59435.50241	 0.97058
 59435.50570	 0.96907
 59435.50898	 0.96753
 59435.51227	 0.96609
 59435.51556	 0.96475
 59435.51885	 0.96351
 59435.52213	 0.96239
 59435.52542	 0.96142
 59435.52871	 0.96058
 59435.53200	 0.95990
 59435.53528	 0.95937
 59435.53857	 0.95900
 59435.54186	 0.95880
 59435.54515	 0.95877
 59435.54843	 0.95891
 59435.55172	 0.95923
 59435.55501	 0.95973
 59435.55830	 0.96019
 59435.56158	 0.96051
 59435.56487	 0.96065
 59435.56816	 0.96050
 59435.57145	 0.96047
 59435.57473	 0.96054
 59435.57802	 0.96034
 59435.58131	 0.96018
 59435.58460	 0.95991
 59435.58788	 0.95958
 59435.59117	 0.95911
 59435.59446	 0.95859
 59435.59775	 0.95815
 59435.60103	 0.95761
 59435.60432	 0.95703
 59435.60761	 0.95635
 59435.61090	 0.95545
 59435.61418	 0.95426
 59435.61747	 0.95315
 59435.62076	 0.95218
 59435.62405	 0.95150
 59435.62733	 0.94999
 59435.63062	 0.94841
 59435.63391	 0.94663
 59435.63720	 0.94492
 59435.64048	 0.94312
 59435.64377	 0.94102
 59435.64706	 0.93904
 59435.65034	 0.93677
 59435.65363	 0.93421
 59435.65692	 0.93179
 59435.66021	 0.92958
 59435.66349	 0.92744
 59435.66678	 0.92578
 59435.67007	 0.92419
 59435.67336	 0.92306
 59435.67664	 0.92250
 59435.67993	 0.92251
 59435.68322	 0.92252
 59435.68651	 0.92252
 59435.68979	 0.92253
 59435.69308	 0.92254
 59435.69637	 0.92255
 59435.69966	 0.92256
 59435.70294	 0.92256
 59435.70623	 0.92256
 59435.70952	 0.92256
 59435.71281	 0.92255
 59435.71609	 0.92253
 59435.71938	 0.92252
 59435.72267	 0.92251
 59435.72596	 0.92249
 59435.72924	 0.92247
 59435.73253	 0.92245
 59435.73582	 0.92244
 59435.73911	 0.92244
 59435.74239	 0.92245
 59435.74568	 0.92247
 59435.74897	 0.92248
 59435.75226	 0.92250
 59435.75554	 0.92252
 59435.75883	 0.92253
 59435.76212	 0.92253
 59435.76541	 0.92253
 59435.76869	 0.92254
 59435.77198	 0.92254
 59435.77527	 0.92253
 59435.77856	 0.92252
 59435.78184	 0.92251
 59435.78513	 0.92250
 59435.78842	 0.92253
 59435.79171	 0.92323
 59435.79499	 0.92443
 59435.79828	 0.92600
 59435.80157	 0.92787
 59435.80486	 0.92997
 59435.80814	 0.93222
 59435.81143	 0.93461
 59435.81472	 0.93713
 59435.81801	 0.93973
 59435.82129	 0.94242
 59435.82458	 0.94514
 59435.82787	 0.94793
 59435.83116	 0.95073
 59435.83444	 0.95356
 59435.83773	 0.95635
 59435.84102	 0.95915
 59435.84431	 0.96189
 59435.84759	 0.96460
 59435.85088	 0.96725
 59435.85417	 0.96985
 59435.85746	 0.97240
 59435.86074	 0.97491
 59435.86403	 0.97733
 59435.86732	 0.97969
 59435.87061	 0.98197
 59435.87389	 0.98414
 59435.87718	 0.98621
 59435.88047	 0.98817
 59435.88376	 0.99001
 59435.88704	 0.99171
 59435.89033	 0.99326
 59435.89362	 0.99465
 59435.89691	 0.99585
 59435.90019	 0.99685
 59435.90348	 0.99763
 59435.90677	 0.99812
 59435.91006	 0.99822
 59435.91334	 0.99824
 59435.91663	 0.99825
 59435.91992	 0.99827
 59435.92321	 0.99830
 59435.92649	 0.99834
 59435.92978	 0.99839
 59435.93307	 0.99843
 59435.93636	 0.99847
 59435.93964	 0.99850
 59435.94293	 0.99852
 59435.94622	 0.99854
 59435.94951	 0.99855
 59435.95279	 0.99856
 59435.95608	 0.99858
 59435.95937	 0.99858
 59435.96266	 0.99860
 59435.96594	 0.99862
 59435.96923	 0.99864
 59435.97252	 0.99865
 59435.97581	 0.99866
 59435.97909	 0.99867
 59435.98238	 0.99870
 59435.98567	 0.99874
 59435.98896	 0.99879
 59435.99224	 0.99884
 59435.99553	 0.99889
 59435.99882	 0.99893
 59436.00211	 0.99897
 59436.00539	 0.99901
 59436.00868	 0.99904
 59436.01197	 0.99907
 59436.01526	 0.99910
 59436.01854	 0.99912
 59436.02183	 0.99914
 59436.02512	 0.99915
 59436.02841	 0.99916
 59436.03169	 0.99917
 59436.03498	 0.99918
 59436.03827	 0.99918
 59436.04156	 0.99920
 59436.04484	 0.99922
 59436.04813	 0.99926
 59436.05142	 0.99932
 59436.05471	 0.99937
 59436.05799	 0.99942
 59436.06128	 0.99947
 59436.06457	 0.99952
 59436.06786	 0.99956
 59436.07114	 0.99960
 59436.07443	 0.99964
 59436.07772	 0.99966
 59436.08101	 0.99969
 59436.08429	 0.99970
 59436.08758	 0.99972
 59436.09087	 0.99974
 59436.09416	 0.99975
 59436.09744	 0.99976
 59436.10073	 0.99977
 59436.10402	 0.99979
 59436.10731	 0.99981
 59436.11059	 0.99985
 59436.11388	 0.99989
 59436.11717	 0.99993
 59436.12046	 0.99997
 59436.12374	 1.00001
 59436.12703	 1.00005
 59436.13032	 1.00008
 59436.13361	 1.00011
 59436.13689	 1.00013
 59436.14018	 1.00015
 59436.14347	 1.00018
 59436.14676	 1.00021
 59436.15004	 1.00023
 59436.15333	 1.00025
 59436.15662	 1.00028
 59436.15991	 1.00029
 59436.16319	 1.00031
 59436.16648	 1.00034
 59436.16977	 1.00039
 59436.17305	 1.00043
 59436.17634	 1.00049
 59436.17963	 1.00055
 59436.18292	 1.00061
 59436.18620	 1.00067
 59436.18949	 1.00072
 59436.19278	 1.00077
 59436.19607	 1.00081
 59436.19935	 1.00085
 59436.20264	 1.00088
 59436.20593	 1.00091
 59436.20922	 1.00094
 59436.21250	 1.00096
 59436.21579	 1.00097
 59436.21908	 1.00098
 59436.22237	 1.00100
 59436.22565	 1.00102
 59436.22894	 1.00104
 59436.23223	 1.00107
 59436.23552	 1.00113
 59436.23880	 1.00119
 59436.24209	 1.00125
 59436.24538	 1.00131
 59436.24867	 1.00137
 59436.25195	 1.00142
 59436.25524	 1.00146
 59436.25853	 1.00149
 59436.26182	 1.00152
 59436.26510	 1.00155
 59436.26839	 1.00156
 59436.27168	 1.00157
 59436.27497	 1.00158
 59436.27825	 1.00159
 59436.28154	 1.00159
 59436.28483	 1.00159
 59436.28812	 1.00159
 59436.29140	 1.00161
 59436.29469	 1.00163
 59436.29798	 1.00166
 59436.30127	 1.00171
 59436.30455	 1.00176
 59436.30784	 1.00182
 59436.31113	 1.00188
 59436.31442	 1.00193
 59436.31770	 1.00198
 59436.32099	 1.00203
 59436.32428	 1.00208
 59436.32757	 1.00212
 59436.33085	 1.00216
 59436.33414	 1.00219
 59436.33743	 1.00221
 59436.34072	 1.00222
 59436.34400	 1.00223
 59436.34729	 1.00223
 59436.35058	 1.00223
 59436.35387	 1.00222
 59436.35715	 1.00222
 59436.36044	 1.00224
 59436.36373	 1.00227
 59436.36702	 1.00231
 59436.37030	 1.00235
 59436.37359	 1.00239
 59436.37688	 1.00244
 59436.38017	 1.00248
 59436.38345	 1.00251
 59436.38674	 1.00254
 59436.39003	 1.00257
 59436.39332	 1.00259
 59436.39660	 1.00261
 59436.39989	 1.00263
 59436.40318	 1.00263
 59436.40647	 1.00263
 59436.40975	 1.00262
 59436.41304	 1.00262
 59436.41633	 1.00261
 59436.41962	 1.00261
 59436.42290	 1.00261
 59436.42619	 1.00263
 59436.42948	 1.00266
 59436.43277	 1.00269
 59436.43605	 1.00272
 59436.43934	 1.00275
 59436.44263	 1.00278
 59436.44592	 1.00280
 59436.44920	 1.00282
 59436.45249	 1.00285
 59436.45578	 1.00287
 59436.45907	 1.00289
 59436.46235	 1.00291
 59436.46564	 1.00293
 59436.46893	 1.00294
 59436.47222	 1.00295
 59436.47550	 1.00295
 59436.47879	 1.00296
 59436.48208	 1.00296
 59436.48537	 1.00296
 59436.48865	 1.00297
 59436.49194	 1.00300
 59436.49523	 1.00303
 59436.49852	 1.00307
 59436.50180	 1.00310
 59436.50509	 1.00312
 59436.50838	 1.00315
 59436.51167	 1.00317
 59436.51495	 1.00319
 59436.51824	 1.00321
 59436.52153	 1.00322
 59436.52482	 1.00322
 59436.52810	 1.00321
 59436.53139	 1.00320
 59436.53468	 1.00319
 59436.53797	 1.00318
 59436.54125	 1.00316
 59436.54454	 1.00313
 59436.54783	 1.00310
 59436.55112	 1.00309
 59436.55440	 1.00309
 59436.55769	 1.00312
 59436.56098	 1.00315
 59436.56427	 1.00317
 59436.56755	 1.00319
 59436.57084	 1.00321
 59436.57413	 1.00322
 59436.57742	 1.00323
 59436.58070	 1.00323
 59436.58399	 1.00324
 59436.58728	 1.00324
 59436.59057	 1.00323
 59436.59385	 1.00321
 59436.59714	 1.00320
 59436.60043	 1.00319
 59436.60372	 1.00316
 59436.60700	 1.00313
 59436.61029	 1.00310
 59436.61358	 1.00307
 59436.61687	 1.00305
 59436.62015	 1.00305
 59436.62344	 1.00306
 59436.62673	 1.00306
 59436.63002	 1.00306
 59436.63330	 1.00306
 59436.63659	 1.00305
 59436.63988	 1.00305
 59436.64317	 1.00305
 59436.64645	 1.00305
 59436.64974	 1.00305
 59436.65303	 1.00305
 59436.65632	 1.00304
 59436.65960	 1.00303
 59436.66289	 1.00301
 59436.66618	 1.00298
 59436.66947	 1.00295
 59436.67275	 1.00291
 59436.67604	 1.00286
 59436.67933	 1.00282
 59436.68261	 1.00280
 59436.68590	 1.00279
 59436.68919	 1.00278
 59436.69248	 1.00278
 59436.69576	 1.00276
 59436.69905	 1.00274
 59436.70234	 1.00273
 59436.70563	 1.00272
 59436.70891	 1.00271
 59436.71220	 1.00269
 59436.71549	 1.00267
 59436.71878	 1.00263
 59436.72206	 1.00261
 59436.72535	 1.00259
 59436.72864	 1.00256
 59436.73193	 1.00253
 59436.73521	 1.00251
 59436.73850	 1.00248
 59436.74179	 1.00246
 59436.74508	 1.00244
 59436.74836	 1.00244
 59436.75165	 1.00244
 59436.75494	 1.00243
 59436.75823	 1.00242
 59436.76151	 1.00241
 59436.76480	 1.00238
 59436.76809	 1.00235
 59436.77138	 1.00231
 59436.77466	 1.00227
 59436.77795	 1.00223
 59436.78124	 1.00219
 59436.78453	 1.00215
 59436.78781	 1.00212
 59436.79110	 1.00209
 59436.79439	 1.00205
 59436.79768	 1.00201
 59436.80096	 1.00196
 59436.80425	 1.00191
 59436.80754	 1.00189
 59436.81083	 1.00188
 59436.81411	 1.00188
 59436.81740	 1.00187
 59436.82069	 1.00186
 59436.82398	 1.00184
 59436.82726	 1.00182
 59436.83055	 1.00180
 59436.83384	 1.00178
 59436.83713	 1.00174
 59436.84041	 1.00171
 59436.84370	 1.00167
 59436.84699	 1.00163
 59436.85028	 1.00158
 59436.85356	 1.00153
 59436.85685	 1.00147
 59436.86014	 1.00142
 59436.86343	 1.00136
 59436.86671	 1.00131
 59436.87000	 1.00127
 59436.87329	 1.00125
 59436.87658	 1.00124
 59436.87986	 1.00123
 59436.88315	 1.00122
 59436.88644	 1.00119
 59436.88973	 1.00118
 59436.89301	 1.00115
 59436.89630	 1.00113
 59436.89959	 1.00109
 59436.90288	 1.00105
 59436.90616	 1.00100
 59436.90945	 1.00095
 59436.91274	 1.00089
 59436.91603	 1.00084
 59436.91931	 1.00079
 59436.92260	 1.00073
 59436.92589	 1.00067
 59436.92918	 1.00061
 59436.93246	 1.00056
 59436.93575	 1.00052
 59436.93904	 1.00050
 59436.94233	 1.00047
 59436.94561	 1.00044
 59436.94890	 1.00041
 59436.95219	 1.00038
 59436.95548	 1.00034
 59436.95876	 1.00030
 59436.96205	 1.00025
 59436.96534	 1.00021
 59436.96863	 1.00017
 59436.97191	 1.00013
 59436.97520	 1.00009
 59436.97849	 1.00004
 59436.98178	 1.00000
 59436.98506	 0.99995
 59436.98835	 0.99990
 59436.99164	 0.99984
 59436.99493	 0.99980
 59436.99821	 0.99978
 59437.00150	 0.99977
 59437.00479	 0.99975
 59437.00808	 0.99974
 59437.01136	 0.99973
 59437.01465	 0.99971
 59437.01794	 0.99969
 59437.02123	 0.99966
 59437.02451	 0.99962
 59437.02780	 0.99958
 59437.03109	 0.99954
 59437.03438	 0.99950
 59437.03766	 0.99945
 59437.04095	 0.99940
 59437.04424	 0.99934
 59437.04753	 0.99927
 59437.05081	 0.99922
 59437.05410	 0.99917
 59437.05739	 0.99913
 59437.06068	 0.99912
 59437.06396	 0.99912
 59437.06725	 0.99912
 59437.07054	 0.99911
 59437.07383	 0.99910
 59437.07711	 0.99908
 59437.08040	 0.99906
 59437.08369	 0.99903
 59437.08698	 0.99899
 59437.09026	 0.99894
 59437.09355	 0.99890
 59437.09684	 0.99884
 59437.10013	 0.99878
 59437.10341	 0.99873
 59437.10670	 0.99867
 59437.10999	 0.99861
 59437.11328	 0.99855
 59437.11656	 0.99850
 59437.11985	 0.99846
 59437.12314	 0.99843
 59437.12643	 0.99843
 59437.12971	 0.99842
 59437.13300	 0.99842
 59437.13629	 0.99842
 59437.13958	 0.99841
 59437.14286	 0.99841
 59437.14615	 0.99840
 59437.14944	 0.99839
 59437.15273	 0.99837
 59437.15601	 0.99834
 59437.15930	 0.99831
 59437.16259	 0.99827
 59437.16588	 0.99823
 59437.16916	 0.99818
 59437.17245	 0.99812
 59437.17574	 0.99806
 59437.17903	 0.99800
 59437.18231	 0.99796
 59437.18560	 0.99794
 59437.18889	 0.99793
 59437.19218	 0.99792
 59437.19546	 0.99791
 59437.19875	 0.99764
 59437.20204	 0.99702
 59437.20532	 0.99642
 59437.20861	 0.99537
 59437.21190	 0.99433
 59437.21519	 0.99273
 59437.21847	 0.99152
 59437.22176	 0.99001
 59437.22505	 0.98809
 59437.22834	 0.98668
 59437.23162	 0.98450
 59437.23491	 0.98195
 59437.23820	 0.98060
 59437.24149	 0.97836
 59437.24477	 0.97602
 59437.24806	 0.97337
 59437.25135	 0.97136
 59437.25464	 0.96950
 59437.25792	 0.96661
 59437.26121	 0.96363
 59437.26450	 0.96080
 59437.26779	 0.95893
 59437.27107	 0.95670
 59437.27436	 0.95310
 59437.27765	 0.95021
 59437.28094	 0.94733
 59437.28422	 0.94535
 59437.28751	 0.94306
 59437.29080	 0.93949
 59437.29409	 0.93645
 59437.29737	 0.93489
 59437.30066	 0.93229
 59437.30395	 0.92997
 59437.30724	 0.92787
 59437.31052	 0.92510
 59437.31381	 0.92355
 59437.31710	 0.92298
 59437.32039	 0.92231
 59437.32367	 0.92179
 59437.32696	 0.92083
 59437.33025	 0.92003
 59437.33354	 0.92052
 59437.33682	 0.91988
 59437.34011	 0.91985
 59437.34340	 0.91940
 59437.34669	 0.91884
 59437.34997	 0.91897
 59437.35326	 0.91857
 59437.35655	 0.91880
 59437.35984	 0.91862
 59437.36312	 0.91823
 59437.36641	 0.91855
 59437.36970	 0.91835
 59437.37299	 0.91824
 59437.37627	 0.91801
 59437.37956	 0.91850
 59437.38285	 0.91888
 59437.38614	 0.91863
 59437.38942	 0.91873
 59437.39271	 0.91884
 59437.39600	 0.91888
 59437.39929	 0.91948
 59437.40257	 0.91973
 59437.40586	 0.91975
 59437.40915	 0.92044
 59437.41244	 0.92091
 59437.41572	 0.92094
 59437.41901	 0.92165
 59437.42230	 0.92211
 59437.42559	 0.92278
 59437.42887	 0.92375
 59437.43216	 0.92543
 59437.43545	 0.92742
 59437.43874	 0.92963
 59437.44202	 0.93200
 59437.44531	 0.93454
 59437.44860	 0.93713
 59437.45189	 0.93976
 59437.45517	 0.94240
 59437.45846	 0.94511
 59437.46175	 0.94788
 59437.46504	 0.95062
 59437.46832	 0.95331
 59437.47161	 0.95598
 59437.47490	 0.95866
 59437.47819	 0.96134
 59437.48147	 0.96391
 59437.48476	 0.96645
 59437.48805	 0.96891
 59437.49134	 0.97141
 59437.49462	 0.97380
 59437.49791	 0.97611
 59437.50120	 0.97834
 59437.50449	 0.98052
 59437.50777	 0.98260
 59437.51106	 0.98458
 59437.51435	 0.98645
 59437.51764	 0.98827
 59437.52092	 0.98993
 59437.52421	 0.99148
 59437.52750	 0.99294
 59437.53079	 0.99420
 59437.53407	 0.99535
 59437.53736	 0.99633
 59437.54065	 0.99714
 59437.54394	 0.99771
 59437.54722	 0.99799
 59437.55051	 0.99801
 59437.55380	 0.99804
 59437.55709	 0.99811
 59437.56037	 0.99816
 59437.56366	 0.99820
 59437.56695	 0.99824
 59437.57024	 0.99828
 59437.57352	 0.99831
 59437.57681	 0.99833
 59437.58010	 0.99835
 59437.58339	 0.99837
 59437.58667	 0.99839
 59437.58996	 0.99841
 59437.59325	 0.99844
 59437.59654	 0.99846
 59437.59982	 0.99849
 59437.60311	 0.99851
 59437.60640	 0.99852
 59437.60969	 0.99854
 59437.61297	 0.99858
 59437.61626	 0.99863
 59437.61955	 0.99869
 59437.62284	 0.99874
 59437.62612	 0.99879
 59437.62941	 0.99884
 59437.63270	 0.99888
 59437.63599	 0.99892
 59437.63927	 0.99896
 59437.64256	 0.99900
 59437.64585	 0.99902
 59437.64914	 0.99906
 59437.65242	 0.99908
 59437.65571	 0.99910
 59437.65900	 0.99912
 59437.66229	 0.99914
 59437.66557	 0.99915
 59437.66886	 0.99916
 59437.67215	 0.99918
 59437.67544	 0.99923
 59437.67872	 0.99929
 59437.68201	 0.99935
 59437.68530	 0.99941
 59437.68859	 0.99947
 59437.69187	 0.99953
 59437.69516	 0.99958
 59437.69845	 0.99963
 59437.70174	 0.99968
 59437.70502	 0.99971
 59437.70831	 0.99975
 59437.71160	 0.99977
 59437.71489	 0.99980
 59437.71817	 0.99982
 59437.72146	 0.99984
 59437.72475	 0.99986
 59437.72803	 0.99989
 59437.73132	 0.99991
 59437.73461	 0.99993
 59437.73790	 0.99997
 59437.74118	 1.00002
 59437.74447	 1.00006
 59437.74776	 1.00011
 59437.75105	 1.00015
 59437.75433	 1.00020
 59437.75762	 1.00024
 59437.76091	 1.00027
 59437.76420	 1.00030
 59437.76748	 1.00034
 59437.77077	 1.00037
 59437.77406	 1.00041
 59437.77735	 1.00044
 59437.78063	 1.00047
 59437.78392	 1.00051
 59437.78721	 1.00054
 59437.79050	 1.00056
 59437.79378	 1.00058
 59437.79707	 1.00062
 59437.80036	 1.00067
 59437.80365	 1.00073
 59437.80693	 1.00079
 59437.81022	 1.00085
 59437.81351	 1.00092
 59437.81680	 1.00098
 59437.82008	 1.00103
 59437.82337	 1.00108
 59437.82666	 1.00113
 59437.82995	 1.00117
 59437.83323	 1.00121
 59437.83652	 1.00124
 59437.83981	 1.00127
 59437.84310	 1.00130
 59437.84638	 1.00131
 59437.84967	 1.00133
 59437.85296	 1.00134
 59437.85625	 1.00137
 59437.85953	 1.00140
 59437.86282	 1.00146
 59437.86611	 1.00151
 59437.86940	 1.00158
 59437.87268	 1.00164
 59437.87597	 1.00170
 59437.87926	 1.00176
 59437.88255	 1.00181
 59437.88583	 1.00185
 59437.88912	 1.00189
 59437.89241	 1.00192
 59437.89570	 1.00194
 59437.89898	 1.00196
 59437.90227	 1.00197
 59437.90556	 1.00198
 59437.90885	 1.00199
 59437.91213	 1.00199
 59437.91542	 1.00199
 59437.91871	 1.00201
 59437.92200	 1.00202
 59437.92528	 1.00205
 59437.92857	 1.00210
 59437.93186	 1.00214
 59437.93515	 1.00220
 59437.93843	 1.00226
 59437.94172	 1.00232
 59437.94501	 1.00237
 59437.94830	 1.00243
 59437.95158	 1.00248
 59437.95487	 1.00252
 59437.95816	 1.00256
 59437.96145	 1.00260
 59437.96473	 1.00262
 59437.96802	 1.00264
 59437.97131	 1.00266
 59437.97460	 1.00267
 59437.97788	 1.00267
 59437.98117	 1.00266
 59437.98446	 1.00266
 59437.98775	 1.00267
 59437.99103	 1.00269
 59437.99432	 1.00272
 59437.99761	 1.00276
 59438.00090	 1.00281
 59438.00418	 1.00286
 59438.00747	 1.00290
 59438.01076	 1.00293
 59438.01405	 1.00296
 59438.01733	 1.00299
 59438.02062	 1.00301
 59438.02391	 1.00303
 59438.02720	 1.00305
 59438.03048	 1.00306
 59438.03377	 1.00306
 59438.03706	 1.00305
 59438.04035	 1.00305
 59438.04363	 1.00304
 59438.04692	 1.00303
 59438.05021	 1.00303
 59438.05350	 1.00304
 59438.05678	 1.00307
 59438.06007	 1.00310
 59438.06336	 1.00313
 59438.06665	 1.00315
 59438.06993	 1.00318
 59438.07322	 1.00320
 59438.07651	 1.00322
 59438.07980	 1.00324
 59438.08308	 1.00325
 59438.08637	 1.00328
 59438.08966	 1.00330
 59438.09295	 1.00331
 59438.09623	 1.00333
 59438.09952	 1.00333
 59438.10281	 1.00334
 59438.10610	 1.00334
 59438.10938	 1.00334
 59438.11267	 1.00335
 59438.11596	 1.00335
 59438.11925	 1.00337
 59438.12253	 1.00340
 59438.12582	 1.00342
 59438.12911	 1.00345
 59438.13240	 1.00348
 59438.13568	 1.00350
 59438.13897	 1.00352
 59438.14226	 1.00354
 59438.14555	 1.00356
 59438.14883	 1.00356
 59438.15212	 1.00357
 59438.15541	 1.00356
 59438.15870	 1.00355
 59438.16198	 1.00354
 59438.16527	 1.00352
 59438.16856	 1.00350
 59438.17185	 1.00348
 59438.17513	 1.00345
 59438.17842	 1.00342
 59438.18171	 1.00341
 59438.18500	 1.00343
 59438.18828	 1.00345
 59438.19157	 1.00347
 59438.19486	 1.00349
 59438.19815	 1.00351
 59438.20143	 1.00352
 59438.20472	 1.00353
 59438.20801	 1.00353
 59438.21130	 1.00354
 59438.21458	 1.00354
 59438.21787	 1.00353
 59438.22116	 1.00351
 59438.22445	 1.00350
 59438.22773	 1.00348
 59438.23102	 1.00346
 59438.23431	 1.00343
 59438.23760	 1.00339
 59438.24088	 1.00335
 59438.24417	 1.00332
 59438.24746	 1.00331
 59438.25074	 1.00332
 59438.25403	 1.00333
 59438.25732	 1.00333
 59438.26061	 1.00332
 59438.26389	 1.00331
 59438.26718	 1.00331
 59438.27047	 1.00331
 59438.27376	 1.00331
 59438.27704	 1.00330
 59438.28033	 1.00330
 59438.28362	 1.00329
 59438.28691	 1.00328
 59438.29019	 1.00326
 59438.29348	 1.00323
 59438.29677	 1.00320
