# Supplementary material for: Discovery of the most compact 3+1-type quadruple star system TIC 120362137
Source: Nat Commun. 2026 Mar 3;17:1859. doi: 10.1038/s41467-026-69223-4 (PMC12957322; doi:10.1038/s41467-026-69223-4)
Supplement: Supplementary file 13 — Source Data [file 41467_2026_69223_MOESM13_ESM.zip › SDF_SupplFig3e_part1.txt]

# Supplementary Figure 3e
#
# SDF_SupplFig3e_part1.txt = SDF_Fig1a_part1.txt
#
# Relative flux from 1800-sec binned TESS observations around the first third-body eclipse in Sector 54. (Data for the blue circles) 
#
# x BJD - 2400000
# y Relative flux from 1800-sec binned TESS observations
 59769.91199	 0.99443
 59769.93283	 0.99527
 59769.95366	 0.99627
 59769.97449	 0.99540
 59769.99533	 0.99642
 59770.01616	 0.99738
 59770.03699	 0.99795
 59770.05783	 1.00016
 59770.07866	 1.00074
 59770.09949	 1.00030
 59770.12033	 1.00120
 59770.14116	 1.00105
 59770.16199	 1.00109
 59770.18283	 1.00158
 59770.20366	 1.00118
 59770.22449	 1.00298
 59770.24533	 1.00331
 59770.26616	 1.00155
 59770.28699	 1.00214
 59770.30783	 1.00258
 59770.32866	 1.00168
 59770.34949	 1.00405
 59770.37033	 1.00160
 59770.39116	 1.00271
 59770.41199	 1.00152
 59770.43283	 1.00313
 59770.45366	 1.00223
 59770.47449	 1.00251
 59770.49533	 1.00184
 59770.51616	 1.00174
 59770.53699	 1.00268
 59770.55783	 1.00230
 59770.57866	 1.00151
 59770.59949	 1.00118
 59770.62033	 1.00175
 59770.64116	 1.00178
 59770.66199	 1.00111
 59770.68283	 1.00132
 59770.70366	 1.00029
 59770.72449	 1.00112
 59770.74533	 1.00004
 59770.76616	 1.00070
 59770.78699	 1.00118
 59770.80783	 1.00062
 59770.82866	 1.00062
 59770.84949	 1.00104
 59770.87033	 0.99965
 59770.89116	 1.00017
 59770.91199	 0.99793
 59770.93283	 0.99197
 59770.95366	 0.97862
 59770.97449	 0.96210
 59770.99533	 0.94448
 59771.01616	 0.92863
 59771.03699	 0.92112
 59771.05783	 0.91970
 59771.07866	 0.92060
 59771.09949	 0.92042
 59771.12033	 0.92140
 59771.14116	 0.92200
 59771.16199	 0.93136
 59771.18283	 0.94738
 59771.20366	 0.96524
 59771.22449	 0.98161
 59771.24533	 0.99378
 59771.26616	 0.99927
 59771.28699	 1.00030
 59771.30783	 0.99931
 59771.32866	 0.99988
 59771.34949	 1.00006
 59771.37033	 0.99987
 59771.39116	 1.00082
 59771.41199	 0.99997
 59771.43283	 1.00070
 59771.45366	 1.00121
 59771.47449	 1.00081
 59771.49533	 1.00114
 59771.51616	 1.00090
 59771.53699	 1.00185
 59771.55783	 1.00294
 59771.57866	 1.00234
 59771.59949	 1.00355
 59771.62033	 1.00233
 59771.64116	 1.00366
 59771.66199	 1.00282
 59771.68283	 1.00307
 59771.70366	 1.00286
 59771.72449	 1.00426
 59771.74533	 1.00469
 59771.76616	 1.00400
 59771.78699	 1.00350
 59771.80783	 1.00402
 59771.82866	 1.00420
 59771.84949	 1.00446
 59771.87033	 1.00282
 59771.89116	 0.99904
 59771.91199	 0.99504
 59771.93283	 0.99015
 59771.95366	 0.98648
 59771.97449	 0.98220
 59771.99533	 0.97490
 59772.01616	 0.97062
 59772.03699	 0.96419
 59772.05783	 0.95955
 59772.07866	 0.95547
 59772.09949	 0.95114
 59772.12033	 0.94709
 59772.14116	 0.94258
 59772.16199	 0.93984
 59772.18283	 0.93711
 59772.20366	 0.93404
 59772.22449	 0.93261
 59772.24533	 0.92861
 59772.26616	 0.92615
 59772.28699	 0.92580
 59772.30783	 0.92388
 59772.32866	 0.92249
 59772.34949	 0.92125
 59772.37033	 0.92075
 59772.39116	 0.91938
 59772.41199	 0.91772
 59772.43283	 0.91751
 59772.45366	 0.91702
 59772.47449	 0.91611
 59772.49533	 0.91701
 59772.51616	 0.91703
 59772.53699	 0.91634
 59772.55783	 0.91394
 59772.57866	 0.90372
 59772.59949	 0.89089
 59772.62033	 0.87519
 59772.64116	 0.85908
 59772.66199	 0.84457
 59772.68283	 0.83890
 59772.70366	 0.83838
 59772.72449	 0.83814
 59772.74533	 0.84014
 59772.76616	 0.84221
 59772.78699	 0.85067
 59772.80783	 0.86610
 59772.82866	 0.88285
 59772.84949	 0.89863
 59772.87033	 0.91272
 59772.89116	 0.92122
 59772.91199	 0.92370
 59772.93283	 0.92310
 59772.95366	 0.92359
 59772.97449	 0.92365
 59772.99533	 0.92295
 59773.01616	 0.92401
 59773.03699	 0.92276
 59773.05783	 0.92314
 59773.07866	 0.92273
 59773.09949	 0.92193
 59773.12033	 0.92145
 59773.14116	 0.91963
 59773.16199	 0.91900
 59773.18283	 0.91787
 59773.20366	 0.91767
 59773.22449	 0.91635
 59773.24533	 0.91448
 59773.26616	 0.91345
 59773.28699	 0.91202
 59773.30783	 0.91055
 59773.32866	 0.90975
 59773.34949	 0.90844
 59773.37033	 0.90826
 59773.39116	 0.90837
 59773.41199	 0.90709
 59773.43283	 0.90871
 59773.45366	 0.90897
 59773.47449	 0.91088
 59773.49533	 0.91370
 59773.51616	 0.91599
 59773.53699	 0.92078
 59773.55783	 0.92583
 59773.57866	 0.93139
 59773.59949	 0.93802
 59773.62033	 0.94546
 59773.64116	 0.95211
 59773.66199	 0.96088
 59773.68283	 0.97121
 59773.70366	 0.97817
 59773.72450	 0.98600
 59773.74533	 0.99299
 59773.76616	 0.99835
 59773.78700	 1.00283
 59773.80783	 1.00347
 59773.82866	 1.00326
 59773.84950	 1.00359
 59773.87033	 1.00215
 59773.89116	 1.00315
 59773.91200	 1.00236
 59773.93283	 1.00260
 59773.95366	 1.00200
 59773.97450	 1.00085
 59773.99533	 1.00252
 59774.01616	 1.00101
 59774.03700	 1.00119
 59774.05783	 1.00095
 59774.07866	 1.00136
 59774.09950	 1.00142
 59774.12033	 1.00104
 59774.14116	 1.00083
 59774.16200	 1.00033
 59774.18283	 1.00059
 59774.20366	 0.99868
 59774.22450	 0.98910
 59774.24533	 0.97451
 59774.26616	 0.95747
 59774.28700	 0.94135
 59774.30783	 0.92571
 59774.32866	 0.92138
 59774.34950	 0.92140
 59774.37033	 0.92124
 59774.39116	 0.92116
 59774.41200	 0.92137
 59774.43283	 0.92308
 59774.45366	 0.93500
 59774.47450	 0.95285
 59774.49533	 0.96923
 59774.51616	 0.98441
 59774.53700	 0.99590
 59774.55783	 0.99968
 59774.57866	 1.00025
 59774.59950	 0.99985
 59774.62033	 0.99922
 59774.64116	 0.99889
 59774.66200	 1.00188
 59774.68283	 1.00073
 59774.70366	 1.00122
 59774.72450	 1.00199
 59774.74533	 1.00044
 59774.76616	 1.00178
 59774.78700	 1.00164
 59774.80783	 1.00159
 59774.82866	 1.00156
 59774.84950	 1.00180
 59774.87033	 1.00193
 59774.89116	 1.00205
 59774.91200	 1.00088
 59774.93283	 1.00224
 59774.95366	 1.00274
 59774.97450	 1.00288
 59774.99533	 1.00195
 59775.01616	 1.00328
 59775.03700	 1.00435
 59775.05783	 1.00258
 59775.07866	 1.00350
 59775.09950	 1.00417
 59775.12033	 1.00323
 59775.14116	 1.00323
 59775.16200	 1.00341
 59775.18283	 1.00295
 59775.20366	 1.00360
 59775.22450	 1.00322
 59775.24533	 1.00390
 59775.26616	 1.00261
 59775.28700	 1.00229
 59775.30783	 1.00158
 59775.32866	 1.00099
 59775.34950	 1.00164
 59775.37033	 1.00144
 59775.39116	 1.00246
 59775.41200	 1.00106
 59775.43283	 1.00020
 59775.45366	 1.00127
 59775.47450	 0.99720
 59775.49533	 1.00053
 59775.51616	 1.00062
 59775.53700	 0.99864
 59775.55783	 0.99996
 59775.57866	 0.99820
 59775.59950	 0.99894
 59775.62033	 0.99827
 59775.64116	 0.99705
 59775.66200	 0.99837
 59775.68283	 0.99475
 59775.70366	 0.99642
 59775.72450	 0.99635
 59775.74533	 0.99624
 59775.76616	 0.99637
 59775.78700	 0.99728
 59775.80783	 0.99596
 59775.82866	 0.99492
 59775.84950	 0.99034
 59775.87033	 0.98141
 59775.89116	 0.96760
 59775.91200	 0.94947
 59775.93283	 0.93329
 59775.95366	 0.91769
 59775.97450	 0.91568
 59775.99533	 0.91430
 59776.01616	 0.91401
 59776.03700	 0.91511
 59776.05713	 0.91615
 59776.08699	 0.93658
 59776.10783	 0.95312
 59776.12866	 0.96961
 59776.14949	 0.98569
 59776.17033	 0.99384
 59776.19116	 0.99772
 59776.21199	 0.99922
 59776.23283	 0.99852
 59776.25366	 0.99944
 59776.27449	 0.99906
 59776.29533	 0.99967
 59776.31616	 0.99931
 59776.33699	 1.00006
 59776.35783	 1.00045
 59776.37866	 1.00008
 59776.39949	 1.00019
 59776.42033	 1.00079
 59776.44116	 1.00126
 59776.46199	 1.00036
 59776.48283	 1.00063
