# Supplementary material for: Discovery of the most compact 3+1-type quadruple star system TIC 120362137
Source: Nat Commun. 2026 Mar 3;17:1859. doi: 10.1038/s41467-026-69223-4 (PMC12957322; doi:10.1038/s41467-026-69223-4)
Supplement: Supplementary file 13 — Source Data [file 41467_2026_69223_MOESM13_ESM.zip › SDF_SupplFig3e_part2.txt]

# Supplementary Figure 3e
#
# SDF_SupplFig3e_part2.txt = SDF_Fig1a_part2.txt
#
# Relative flux from best spectro-photodynamical model around the first third-body eclipse in Sector 54. (Smooth, red curve) 
#
# x BJD - 2400000
# y Relative flux from best spectro-photodynamical model 
 59769.70148	 0.99888
 59769.70476	 0.99889
 59769.70805	 0.99890
 59769.71134	 0.99891
 59769.71463	 0.99892
 59769.71791	 0.99896
 59769.72120	 0.99901
 59769.72449	 0.99907
 59769.72778	 0.99912
 59769.73106	 0.99917
 59769.73435	 0.99923
 59769.73764	 0.99928
 59769.74093	 0.99932
 59769.74421	 0.99937
 59769.74750	 0.99941
 59769.75079	 0.99944
 59769.75408	 0.99948
 59769.75736	 0.99951
 59769.76065	 0.99954
 59769.76394	 0.99956
 59769.76723	 0.99958
 59769.77051	 0.99959
 59769.77380	 0.99960
 59769.77709	 0.99963
 59769.78038	 0.99967
 59769.78366	 0.99972
 59769.78695	 0.99977
 59769.79024	 0.99982
 59769.79353	 0.99986
 59769.79681	 0.99990
 59769.80010	 0.99996
 59769.80339	 1.00001
 59769.80668	 1.00005
 59769.80996	 1.00011
 59769.81325	 1.00016
 59769.81654	 1.00020
 59769.81983	 1.00024
 59769.82311	 1.00028
 59769.82640	 1.00030
 59769.82969	 1.00033
 59769.83298	 1.00034
 59769.83626	 1.00036
 59769.83955	 1.00039
 59769.84284	 1.00042
 59769.84613	 1.00046
 59769.84941	 1.00050
 59769.85270	 1.00054
 59769.85599	 1.00058
 59769.85928	 1.00062
 59769.86256	 1.00066
 59769.86585	 1.00071
 59769.86914	 1.00075
 59769.87243	 1.00079
 59769.87571	 1.00082
 59769.87900	 1.00085
 59769.88229	 1.00089
 59769.88558	 1.00093
 59769.88886	 1.00096
 59769.89215	 1.00099
 59769.89544	 1.00103
 59769.89873	 1.00106
 59769.90201	 1.00111
 59769.90530	 1.00117
 59769.90859	 1.00122
 59769.91188	 1.00128
 59769.91516	 1.00134
 59769.91845	 1.00139
 59769.92174	 1.00143
 59769.92503	 1.00147
 59769.92831	 1.00151
 59769.93160	 1.00153
 59769.93489	 1.00156
 59769.93818	 1.00158
 59769.94146	 1.00160
 59769.94475	 1.00164
 59769.94804	 1.00167
 59769.95133	 1.00170
 59769.95461	 1.00172
 59769.95790	 1.00174
 59769.96119	 1.00177
 59769.96448	 1.00181
 59769.96776	 1.00186
 59769.97105	 1.00191
 59769.97434	 1.00196
 59769.97763	 1.00201
 59769.98091	 1.00206
 59769.98420	 1.00211
 59769.98749	 1.00214
 59769.99078	 1.00218
 59769.99406	 1.00222
 59769.99735	 1.00225
 59770.00064	 1.00228
 59770.00393	 1.00230
 59770.00721	 1.00232
 59770.01050	 1.00234
 59770.01379	 1.00235
 59770.01708	 1.00236
 59770.02036	 1.00236
 59770.02365	 1.00237
 59770.02694	 1.00239
 59770.03023	 1.00243
 59770.03351	 1.00248
 59770.03680	 1.00253
 59770.04009	 1.00258
 59770.04338	 1.00263
 59770.04666	 1.00268
 59770.04995	 1.00272
 59770.05324	 1.00276
 59770.05653	 1.00279
 59770.05981	 1.00282
 59770.06310	 1.00284
 59770.06639	 1.00285
 59770.06968	 1.00286
 59770.07296	 1.00287
 59770.07625	 1.00288
 59770.07954	 1.00288
 59770.08283	 1.00289
 59770.08611	 1.00289
 59770.08940	 1.00290
 59770.09269	 1.00292
 59770.09598	 1.00294
 59770.09926	 1.00297
 59770.10255	 1.00300
 59770.10584	 1.00302
 59770.10913	 1.00304
 59770.11241	 1.00307
 59770.11570	 1.00308
 59770.11899	 1.00310
 59770.12227	 1.00310
 59770.12556	 1.00311
 59770.12885	 1.00312
 59770.13214	 1.00314
 59770.13542	 1.00314
 59770.13871	 1.00315
 59770.14200	 1.00316
 59770.14529	 1.00316
 59770.14857	 1.00316
 59770.15186	 1.00315
 59770.15515	 1.00317
 59770.15844	 1.00319
 59770.16172	 1.00323
 59770.16501	 1.00326
 59770.16830	 1.00331
 59770.17159	 1.00334
 59770.17487	 1.00337
 59770.17816	 1.00340
 59770.18145	 1.00342
 59770.18474	 1.00344
 59770.18802	 1.00345
 59770.19131	 1.00345
 59770.19460	 1.00346
 59770.19789	 1.00345
 59770.20117	 1.00345
 59770.20446	 1.00343
 59770.20775	 1.00341
 59770.21104	 1.00340
 59770.21432	 1.00339
 59770.21761	 1.00338
 59770.22090	 1.00339
 59770.22419	 1.00342
 59770.22747	 1.00345
 59770.23076	 1.00349
 59770.23405	 1.00352
 59770.23734	 1.00354
 59770.24062	 1.00355
 59770.24391	 1.00356
 59770.24720	 1.00357
 59770.25049	 1.00356
 59770.25377	 1.00355
 59770.25706	 1.00353
 59770.26035	 1.00351
 59770.26364	 1.00348
 59770.26692	 1.00345
 59770.27021	 1.00342
 59770.27350	 1.00338
 59770.27679	 1.00335
 59770.28007	 1.00332
 59770.28336	 1.00330
 59770.28665	 1.00329
 59770.28994	 1.00330
 59770.29322	 1.00332
 59770.29651	 1.00335
 59770.29980	 1.00337
 59770.30309	 1.00339
 59770.30637	 1.00341
 59770.30966	 1.00343
 59770.31295	 1.00344
 59770.31624	 1.00344
 59770.31952	 1.00344
 59770.32281	 1.00343
 59770.32610	 1.00341
 59770.32939	 1.00339
 59770.33267	 1.00336
 59770.33596	 1.00333
 59770.33925	 1.00329
 59770.34254	 1.00324
 59770.34582	 1.00318
 59770.34911	 1.00315
 59770.35240	 1.00314
 59770.35569	 1.00314
 59770.35897	 1.00314
 59770.36226	 1.00314
 59770.36555	 1.00315
 59770.36884	 1.00315
 59770.37212	 1.00315
 59770.37541	 1.00314
 59770.37870	 1.00313
 59770.38199	 1.00311
 59770.38527	 1.00309
 59770.38856	 1.00306
 59770.39185	 1.00303
 59770.39514	 1.00299
 59770.39842	 1.00295
 59770.40171	 1.00289
 59770.40500	 1.00285
 59770.40829	 1.00280
 59770.41157	 1.00275
 59770.41486	 1.00272
 59770.41815	 1.00270
 59770.42144	 1.00270
 59770.42472	 1.00269
 59770.42801	 1.00268
 59770.43130	 1.00267
 59770.43459	 1.00266
 59770.43787	 1.00264
 59770.44116	 1.00262
 59770.44445	 1.00260
 59770.44774	 1.00259
 59770.45102	 1.00257
 59770.45431	 1.00255
 59770.45760	 1.00252
 59770.46089	 1.00249
 59770.46417	 1.00246
 59770.46746	 1.00243
 59770.47075	 1.00239
 59770.47404	 1.00234
 59770.47732	 1.00231
 59770.48061	 1.00230
 59770.48390	 1.00229
 59770.48719	 1.00229
 59770.49047	 1.00228
 59770.49376	 1.00227
 59770.49705	 1.00226
 59770.50034	 1.00224
 59770.50362	 1.00223
 59770.50691	 1.00220
 59770.51020	 1.00218
 59770.51349	 1.00214
 59770.51677	 1.00210
 59770.52006	 1.00205
 59770.52335	 1.00200
 59770.52664	 1.00195
 59770.52992	 1.00190
 59770.53321	 1.00184
 59770.53650	 1.00177
 59770.53979	 1.00172
 59770.54307	 1.00170
 59770.54636	 1.00169
 59770.54965	 1.00169
 59770.55294	 1.00167
 59770.55622	 1.00166
 59770.55951	 1.00164
 59770.56280	 1.00163
 59770.56609	 1.00160
 59770.56937	 1.00158
 59770.57266	 1.00155
 59770.57595	 1.00152
 59770.57924	 1.00148
 59770.58252	 1.00144
 59770.58581	 1.00140
 59770.58910	 1.00135
 59770.59239	 1.00130
 59770.59567	 1.00124
 59770.59896	 1.00118
 59770.60225	 1.00112
 59770.60554	 1.00108
 59770.60882	 1.00107
 59770.61211	 1.00105
 59770.61540	 1.00103
 59770.61869	 1.00100
 59770.62197	 1.00097
 59770.62526	 1.00094
 59770.62855	 1.00092
 59770.63183	 1.00090
 59770.63512	 1.00087
 59770.63841	 1.00085
 59770.64170	 1.00082
 59770.64498	 1.00079
 59770.64827	 1.00075
 59770.65156	 1.00071
 59770.65485	 1.00065
 59770.65813	 1.00059
 59770.66142	 1.00053
 59770.66471	 1.00047
 59770.66800	 1.00043
 59770.67128	 1.00040
 59770.67457	 1.00037
 59770.67786	 1.00034
 59770.68115	 1.00032
 59770.68443	 1.00028
 59770.68772	 1.00025
 59770.69101	 1.00022
 59770.69430	 1.00019
 59770.69758	 1.00016
 59770.70087	 1.00012
 59770.70416	 1.00008
 59770.70745	 1.00005
 59770.71073	 1.00002
 59770.71402	 0.99999
 59770.71731	 0.99995
 59770.72060	 0.99992
 59770.72388	 0.99988
 59770.72717	 0.99984
 59770.73046	 0.99982
 59770.73375	 0.99982
 59770.73703	 0.99982
 59770.74032	 0.99980
 59770.74361	 0.99979
 59770.74690	 0.99976
 59770.75018	 0.99973
 59770.75347	 0.99969
 59770.75676	 0.99965
 59770.76005	 0.99961
 59770.76333	 0.99957
 59770.76662	 0.99952
 59770.76991	 0.99948
 59770.77320	 0.99945
 59770.77648	 0.99941
 59770.77977	 0.99937
 59770.78306	 0.99933
 59770.78635	 0.99927
 59770.78963	 0.99924
 59770.79292	 0.99923
 59770.79621	 0.99923
 59770.79950	 0.99923
 59770.80278	 0.99922
 59770.80607	 0.99921
 59770.80936	 0.99919
 59770.81265	 0.99918
 59770.81593	 0.99916
 59770.81922	 0.99914
 59770.82251	 0.99910
 59770.82580	 0.99907
 59770.82908	 0.99904
 59770.83237	 0.99900
 59770.83566	 0.99895
 59770.83895	 0.99891
 59770.84223	 0.99886
 59770.84552	 0.99881
 59770.84881	 0.99876
 59770.85210	 0.99873
 59770.85538	 0.99872
 59770.85867	 0.99873
 59770.86196	 0.99873
 59770.86525	 0.99873
 59770.86853	 0.99872
 59770.87182	 0.99872
 59770.87511	 0.99871
 59770.87840	 0.99869
 59770.88168	 0.99867
 59770.88497	 0.99864
 59770.88826	 0.99861
 59770.89155	 0.99857
 59770.89483	 0.99853
 59770.89812	 0.99850
 59770.90141	 0.99846
 59770.90470	 0.99842
 59770.90798	 0.99838
 59770.91127	 0.99826
 59770.91456	 0.99774
 59770.91785	 0.99695
 59770.92113	 0.99586
 59770.92442	 0.99454
 59770.92771	 0.99334
 59770.93100	 0.99183
 59770.93428	 0.99005
 59770.93757	 0.98832
 59770.94086	 0.98619
 59770.94415	 0.98418
 59770.94743	 0.98192
 59770.95072	 0.97949
 59770.95401	 0.97727
 59770.95730	 0.97502
 59770.96058	 0.97248
 59770.96387	 0.96982
 59770.96716	 0.96716
 59770.97045	 0.96454
 59770.97373	 0.96160
 59770.97702	 0.95936
 59770.98031	 0.95613
 59770.98360	 0.95360
 59770.98688	 0.95077
 59770.99017	 0.94758
 59770.99346	 0.94544
 59770.99675	 0.94256
 59771.00003	 0.94020
 59771.00332	 0.93728
 59771.00661	 0.93491
 59771.00990	 0.93222
 59771.01318	 0.93041
 59771.01647	 0.92790
 59771.01976	 0.92613
 59771.02305	 0.92458
 59771.02633	 0.92330
 59771.02962	 0.92256
 59771.03291	 0.92250
 59771.03620	 0.92250
 59771.03948	 0.92251
 59771.04277	 0.92254
 59771.04606	 0.92256
 59771.04935	 0.92257
 59771.05263	 0.92258
 59771.05592	 0.92259
 59771.05921	 0.92259
 59771.06250	 0.92259
 59771.06578	 0.92258
 59771.06907	 0.92257
 59771.07236	 0.92255
 59771.07565	 0.92253
 59771.07893	 0.92252
 59771.08222	 0.92250
 59771.08551	 0.92247
 59771.08880	 0.92244
 59771.09208	 0.92242
 59771.09537	 0.92241
 59771.09866	 0.92241
 59771.10195	 0.92242
 59771.10523	 0.92243
 59771.10852	 0.92246
 59771.11181	 0.92249
 59771.11510	 0.92251
 59771.11838	 0.92252
 59771.12167	 0.92254
 59771.12496	 0.92256
 59771.12825	 0.92257
 59771.13153	 0.92257
 59771.13482	 0.92258
 59771.13811	 0.92258
 59771.14140	 0.92257
 59771.14468	 0.92282
 59771.14797	 0.92377
 59771.15126	 0.92515
 59771.15454	 0.92684
 59771.15783	 0.92877
 59771.16112	 0.93094
 59771.16441	 0.93326
 59771.16769	 0.93570
 59771.17098	 0.93828
 59771.17427	 0.94093
 59771.17756	 0.94364
 59771.18084	 0.94640
 59771.18413	 0.94916
 59771.18742	 0.95198
 59771.19071	 0.95479
 59771.19399	 0.95756
 59771.19728	 0.96035
 59771.20057	 0.96306
 59771.20386	 0.96574
 59771.20714	 0.96838
 59771.21043	 0.97093
 59771.21372	 0.97346
 59771.21701	 0.97589
 59771.22029	 0.97829
 59771.22358	 0.98059
 59771.22687	 0.98284
 59771.23016	 0.98498
 59771.23344	 0.98701
 59771.23673	 0.98892
 59771.24002	 0.99070
 59771.24331	 0.99235
 59771.24659	 0.99383
 59771.24988	 0.99515
 59771.25317	 0.99629
 59771.25646	 0.99722
 59771.25974	 0.99790
 59771.26303	 0.99825
 59771.26632	 0.99828
 59771.26961	 0.99830
 59771.27289	 0.99831
 59771.27618	 0.99831
 59771.27947	 0.99831
 59771.28276	 0.99833
 59771.28604	 0.99836
 59771.28933	 0.99840
 59771.29262	 0.99843
 59771.29591	 0.99848
 59771.29919	 0.99852
 59771.30248	 0.99856
 59771.30577	 0.99860
 59771.30906	 0.99863
 59771.31234	 0.99866
 59771.31563	 0.99869
 59771.31892	 0.99871
 59771.32221	 0.99872
 59771.32549	 0.99873
 59771.32878	 0.99874
 59771.33207	 0.99875
 59771.33536	 0.99875
 59771.33864	 0.99875
 59771.34193	 0.99874
 59771.34522	 0.99877
 59771.34851	 0.99880
 59771.35179	 0.99884
 59771.35508	 0.99889
 59771.35837	 0.99893
 59771.36166	 0.99898
 59771.36494	 0.99902
 59771.36823	 0.99905
 59771.37152	 0.99909
 59771.37481	 0.99913
 59771.37809	 0.99916
 59771.38138	 0.99918
 59771.38467	 0.99920
 59771.38796	 0.99922
 59771.39124	 0.99923
 59771.39453	 0.99924
 59771.39782	 0.99925
 59771.40111	 0.99925
 59771.40439	 0.99926
 59771.40768	 0.99928
 59771.41097	 0.99932
 59771.41426	 0.99936
 59771.41754	 0.99939
 59771.42083	 0.99943
 59771.42412	 0.99947
 59771.42741	 0.99951
 59771.43069	 0.99955
 59771.43398	 0.99959
 59771.43727	 0.99963
 59771.44056	 0.99968
 59771.44384	 0.99972
 59771.44713	 0.99975
 59771.45042	 0.99978
 59771.45371	 0.99980
 59771.45699	 0.99982
 59771.46028	 0.99983
 59771.46357	 0.99984
 59771.46686	 0.99985
 59771.47014	 0.99988
 59771.47343	 0.99991
 59771.47672	 0.99994
 59771.48001	 0.99997
 59771.48329	 1.00001
 59771.48658	 1.00004
 59771.48987	 1.00007
 59771.49316	 1.00010
 59771.49644	 1.00014
 59771.49973	 1.00017
 59771.50302	 1.00020
 59771.50631	 1.00024
 59771.50959	 1.00027
 59771.51288	 1.00030
 59771.51617	 1.00033
 59771.51946	 1.00036
 59771.52274	 1.00039
 59771.52603	 1.00042
 59771.52932	 1.00045
 59771.53261	 1.00050
 59771.53589	 1.00055
 59771.53918	 1.00061
 59771.54247	 1.00066
 59771.54576	 1.00071
 59771.54904	 1.00076
 59771.55233	 1.00080
 59771.55562	 1.00083
 59771.55891	 1.00085
 59771.56219	 1.00088
 59771.56548	 1.00091
 59771.56877	 1.00093
 59771.57206	 1.00095
 59771.57534	 1.00098
 59771.57863	 1.00100
 59771.58192	 1.00103
 59771.58521	 1.00105
 59771.58849	 1.00106
 59771.59178	 1.00109
 59771.59507	 1.00113
 59771.59836	 1.00119
 59771.60164	 1.00124
 59771.60493	 1.00129
 59771.60822	 1.00134
 59771.61151	 1.00139
 59771.61479	 1.00143
 59771.61808	 1.00147
 59771.62137	 1.00150
 59771.62466	 1.00154
 59771.62794	 1.00156
 59771.63123	 1.00158
 59771.63452	 1.00161
 59771.63781	 1.00162
 59771.64109	 1.00164
 59771.64438	 1.00165
 59771.64767	 1.00166
 59771.65096	 1.00167
 59771.65424	 1.00168
 59771.65753	 1.00171
 59771.66082	 1.00176
 59771.66411	 1.00181
 59771.66739	 1.00186
 59771.67068	 1.00191
 59771.67397	 1.00197
 59771.67725	 1.00202
 59771.68054	 1.00206
 59771.68383	 1.00210
 59771.68712	 1.00213
 59771.69040	 1.00216
 59771.69369	 1.00218
 59771.69698	 1.00219
 59771.70027	 1.00221
 59771.70355	 1.00222
 59771.70684	 1.00223
 59771.71013	 1.00223
 59771.71342	 1.00224
 59771.71670	 1.00224
 59771.71999	 1.00226
 59771.72328	 1.00229
 59771.72657	 1.00232
 59771.72985	 1.00235
 59771.73314	 1.00238
 59771.73643	 1.00241
 59771.73972	 1.00244
 59771.74300	 1.00247
 59771.74629	 1.00249
 59771.74958	 1.00250
 59771.75287	 1.00251
 59771.75615	 1.00252
 59771.75944	 1.00254
 59771.76273	 1.00256
 59771.76602	 1.00257
 59771.76930	 1.00258
 59771.77259	 1.00259
 59771.77588	 1.00259
 59771.77917	 1.00260
 59771.78245	 1.00261
 59771.78574	 1.00264
 59771.78903	 1.00268
 59771.79232	 1.00272
 59771.79560	 1.00276
 59771.79889	 1.00281
 59771.80218	 1.00285
 59771.80547	 1.00289
 59771.80875	 1.00292
 59771.81204	 1.00294
 59771.81533	 1.00296
 59771.81862	 1.00297
 59771.82190	 1.00298
 59771.82519	 1.00299
 59771.82848	 1.00299
 59771.83177	 1.00299
 59771.83505	 1.00298
 59771.83834	 1.00297
 59771.84163	 1.00297
 59771.84492	 1.00296
 59771.84820	 1.00297
 59771.85149	 1.00296
 59771.85478	 1.00285
 59771.85807	 1.00263
 59771.86135	 1.00237
 59771.86464	 1.00203
 59771.86793	 1.00172
 59771.87122	 1.00120
 59771.87450	 1.00081
 59771.87779	 1.00044
 59771.88108	 0.99971
 59771.88437	 0.99918
 59771.88765	 0.99872
 59771.89094	 0.99817
 59771.89423	 0.99714
 59771.89752	 0.99654
 59771.90080	 0.99598
 59771.90409	 0.99542
 59771.90738	 0.99444
 59771.91067	 0.99338
 59771.91395	 0.99283
 59771.91724	 0.99225
 59771.92053	 0.99167
 59771.92382	 0.99089
 59771.92710	 0.98979
 59771.93039	 0.98904
 59771.93368	 0.98831
 59771.93697	 0.98764
 59771.94025	 0.98692
 59771.94354	 0.98600
 59771.94683	 0.98487
 59771.95012	 0.98410
 59771.95340	 0.98330
 59771.95669	 0.98250
 59771.95998	 0.98175
 59771.96327	 0.98075
 59771.96655	 0.97977
 59771.96984	 0.97871
 59771.97313	 0.97801
 59771.97642	 0.97705
 59771.97970	 0.97643
 59771.98299	 0.97574
 59771.98628	 0.97451
 59771.98957	 0.97344
 59771.99285	 0.97284
 59771.99614	 0.97183
 59771.99943	 0.97112
 59772.00272	 0.97030
 59772.00600	 0.96952
 59772.00929	 0.96874
 59772.01258	 0.96783
 59772.01587	 0.96659
 59772.01915	 0.96609
 59772.02244	 0.96523
 59772.02573	 0.96419
 59772.02902	 0.96339
 59772.03230	 0.96264
 59772.03559	 0.96177
 59772.03888	 0.96079
 59772.04217	 0.96001
 59772.04545	 0.95924
 59772.04874	 0.95857
 59772.05203	 0.95793
 59772.05532	 0.95690
 59772.05860	 0.95619
 59772.06189	 0.95542
 59772.06518	 0.95480
 59772.06847	 0.95380
 59772.07175	 0.95307
 59772.07504	 0.95233
 59772.07833	 0.95175
 59772.08162	 0.95119
 59772.08490	 0.95024
 59772.08819	 0.94963
 59772.09148	 0.94887
 59772.09477	 0.94831
 59772.09805	 0.94762
 59772.10134	 0.94665
 59772.10463	 0.94597
 59772.10792	 0.94541
 59772.11120	 0.94487
 59772.11449	 0.94431
 59772.11778	 0.94377
 59772.12107	 0.94303
 59772.12435	 0.94242
 59772.12764	 0.94183
 59772.13093	 0.94127
 59772.13422	 0.94055
 59772.13750	 0.93993
 59772.14079	 0.93939
 59772.14408	 0.93888
 59772.14737	 0.93843
 59772.15065	 0.93780
 59772.15394	 0.93716
 59772.15723	 0.93660
 59772.16052	 0.93611
 59772.16380	 0.93550
 59772.16709	 0.93496
 59772.17038	 0.93448
 59772.17367	 0.93391
 59772.17695	 0.93341
 59772.18024	 0.93305
 59772.18353	 0.93256
 59772.18682	 0.93213
 59772.19010	 0.93175
 59772.19339	 0.93118
 59772.19668	 0.93083
 59772.19996	 0.93039
 59772.20325	 0.92997
 59772.20654	 0.92957
 59772.20983	 0.92906
 59772.21311	 0.92863
 59772.21640	 0.92827
 59772.21969	 0.92786
 59772.22298	 0.92743
 59772.22626	 0.92701
 59772.22955	 0.92664
 59772.23284	 0.92623
 59772.23613	 0.92586
 59772.23941	 0.92557
 59772.24270	 0.92524
 59772.24599	 0.92489
 59772.24928	 0.92453
 59772.25256	 0.92422
 59772.25585	 0.92393
 59772.25914	 0.92365
 59772.26243	 0.92328
 59772.26571	 0.92299
 59772.26900	 0.92271
 59772.27229	 0.92244
 59772.27558	 0.92215
 59772.27886	 0.92184
 59772.28215	 0.92156
 59772.28544	 0.92129
 59772.28873	 0.92097
 59772.29201	 0.92065
 59772.29530	 0.92039
 59772.29859	 0.92016
 59772.30188	 0.91994
 59772.30516	 0.91972
 59772.30845	 0.91946
 59772.31174	 0.91920
 59772.31503	 0.91899
 59772.31831	 0.91879
 59772.32160	 0.91860
 59772.32489	 0.91841
 59772.32818	 0.91822
 59772.33146	 0.91797
 59772.33475	 0.91776
 59772.33804	 0.91757
 59772.34133	 0.91739
 59772.34461	 0.91716
 59772.34790	 0.91700
 59772.35119	 0.91685
 59772.35448	 0.91668
 59772.35776	 0.91652
 59772.36105	 0.91636
 59772.36434	 0.91623
 59772.36763	 0.91610
 59772.37091	 0.91596
 59772.37420	 0.91583
 59772.37749	 0.91567
 59772.38078	 0.91553
 59772.38406	 0.91540
 59772.38735	 0.91526
 59772.39064	 0.91513
 59772.39393	 0.91501
 59772.39721	 0.91488
 59772.40050	 0.91474
 59772.40379	 0.91462
 59772.40708	 0.91450
 59772.41036	 0.91438
 59772.41365	 0.91427
 59772.41694	 0.91415
 59772.42023	 0.91406
 59772.42351	 0.91399
 59772.42680	 0.91393
 59772.43009	 0.91387
 59772.43338	 0.91380
 59772.43666	 0.91374
 59772.43995	 0.91367
 59772.44324	 0.91357
 59772.44653	 0.91351
 59772.44981	 0.91345
 59772.45310	 0.91338
 59772.45639	 0.91331
 59772.45968	 0.91325
 59772.46296	 0.91318
 59772.46625	 0.91311
 59772.46954	 0.91304
 59772.47283	 0.91298
 59772.47611	 0.91291
 59772.47940	 0.91284
 59772.48269	 0.91282
 59772.48598	 0.91281
 59772.48926	 0.91281
 59772.49255	 0.91280
 59772.49584	 0.91279
 59772.49913	 0.91279
 59772.50241	 0.91278
 59772.50570	 0.91277
 59772.50899	 0.91276
 59772.51228	 0.91274
 59772.51556	 0.91272
 59772.51885	 0.91270
 59772.52214	 0.91267
 59772.52543	 0.91265
 59772.52871	 0.91263
 59772.53200	 0.91260
 59772.53529	 0.91258
 59772.53858	 0.91259
 59772.54186	 0.91259
 59772.54515	 0.91260
 59772.54844	 0.91249
 59772.55173	 0.91204
 59772.55501	 0.91156
 59772.55830	 0.91060
 59772.56159	 0.90973
 59772.56488	 0.90825
 59772.56816	 0.90716
 59772.57145	 0.90557
 59772.57474	 0.90397
 59772.57803	 0.90242
 59772.58131	 0.90057
 59772.58460	 0.89809
 59772.58789	 0.89695
 59772.59118	 0.89476
 59772.59446	 0.89224
 59772.59775	 0.88966
 59772.60104	 0.88807
 59772.60433	 0.88633
 59772.60761	 0.88341
 59772.61090	 0.88056
 59772.61419	 0.87809
 59772.61748	 0.87596
 59772.62076	 0.87312
 59772.62405	 0.86931
 59772.62734	 0.86780
 59772.63063	 0.86520
 59772.63391	 0.86275
 59772.63720	 0.86076
 59772.64049	 0.85691
 59772.64378	 0.85428
 59772.64706	 0.85191
 59772.65035	 0.84969
 59772.65364	 0.84794
 59772.65693	 0.84485
 59772.66021	 0.84208
 59772.66350	 0.84164
 59772.66679	 0.84023
 59772.67008	 0.83962
 59772.67336	 0.83974
 59772.67665	 0.83768
 59772.67994	 0.83782
 59772.68323	 0.83786
 59772.68651	 0.83749
 59772.68980	 0.83793
 59772.69309	 0.83661
 59772.69638	 0.83637
 59772.69966	 0.83787
 59772.70295	 0.83703
 59772.70624	 0.83728
 59772.70953	 0.83629
 59772.71281	 0.83617
 59772.71610	 0.83777
 59772.71939	 0.83712
 59772.72267	 0.83717
 59772.72596	 0.83623
 59772.72925	 0.83725
 59772.73254	 0.83758
 59772.73582	 0.83792
 59772.73911	 0.83743
 59772.74240	 0.83804
 59772.74569	 0.83834
 59772.74897	 0.83887
 59772.75226	 0.83862
 59772.75555	 0.83938
 59772.75884	 0.83987
 59772.76212	 0.84001
 59772.76541	 0.84067
 59772.76870	 0.84111
 59772.77199	 0.84191
 59772.77527	 0.84268
 59772.77856	 0.84349
 59772.78185	 0.84487
 59772.78514	 0.84676
 59772.78842	 0.84895
 59772.79171	 0.85135
 59772.79500	 0.85386
 59772.79829	 0.85639
 59772.80157	 0.85898
 59772.80486	 0.86155
 59772.80815	 0.86421
 59772.81144	 0.86700
 59772.81472	 0.86967
 59772.81801	 0.87234
 59772.82130	 0.87499
 59772.82459	 0.87769
 59772.82787	 0.88043
 59772.83116	 0.88306
 59772.83445	 0.88566
 59772.83774	 0.88822
 59772.84102	 0.89080
 59772.84431	 0.89332
 59772.84760	 0.89578
 59772.85089	 0.89821
 59772.85417	 0.90059
 59772.85746	 0.90292
 59772.86075	 0.90516
 59772.86404	 0.90734
 59772.86732	 0.90943
 59772.87061	 0.91133
 59772.87390	 0.91315
 59772.87719	 0.91486
 59772.88047	 0.91637
 59772.88376	 0.91767
 59772.88705	 0.91880
 59772.89034	 0.91974
 59772.89362	 0.92049
 59772.89691	 0.92099
 59772.90020	 0.92115
 59772.90349	 0.92122
 59772.90677	 0.92128
 59772.91006	 0.92132
 59772.91335	 0.92139
 59772.91664	 0.92147
 59772.91992	 0.92155
 59772.92321	 0.92163
 59772.92650	 0.92171
 59772.92979	 0.92178
 59772.93307	 0.92185
 59772.93636	 0.92192
 59772.93965	 0.92198
 59772.94294	 0.92204
 59772.94622	 0.92209
 59772.94951	 0.92213
 59772.95280	 0.92222
 59772.95609	 0.92224
 59772.95937	 0.92226
 59772.96266	 0.92228
 59772.96595	 0.92222
 59772.96924	 0.92222
 59772.97252	 0.92223
 59772.97581	 0.92225
 59772.97910	 0.92229
 59772.98239	 0.92233
 59772.98567	 0.92236
 59772.98896	 0.92240
 59772.99225	 0.92243
 59772.99554	 0.92246
 59772.99882	 0.92247
 59773.00211	 0.92249
 59773.00540	 0.92250
 59773.00869	 0.92250
 59773.01197	 0.92249
 59773.01526	 0.92249
 59773.01855	 0.92247
 59773.02184	 0.92245
 59773.02512	 0.92242
 59773.02841	 0.92238
 59773.03170	 0.92233
 59773.03499	 0.92229
 59773.03827	 0.92227
 59773.04156	 0.92225
 59773.04485	 0.92223
 59773.04814	 0.92213
 59773.05142	 0.92210
 59773.05471	 0.92206
 59773.05800	 0.92204
 59773.06129	 0.92200
 59773.06457	 0.92193
 59773.06786	 0.92190
 59773.07115	 0.92184
 59773.07444	 0.92179
 59773.07772	 0.92173
 59773.08101	 0.92166
 59773.08430	 0.92156
 59773.08759	 0.92148
 59773.09087	 0.92135
 59773.09416	 0.92126
 59773.09745	 0.92116
 59773.10074	 0.92108
 59773.10402	 0.92095
 59773.10731	 0.92085
 59773.11060	 0.92072
 59773.11389	 0.92063
 59773.11717	 0.92053
 59773.12046	 0.92044
 59773.12375	 0.92034
 59773.12704	 0.92025
 59773.13032	 0.92009
 59773.13361	 0.91996
 59773.13690	 0.91979
 59773.14019	 0.91967
 59773.14347	 0.91955
 59773.14676	 0.91942
 59773.15005	 0.91929
 59773.15334	 0.91912
 59773.15662	 0.91896
 59773.15991	 0.91882
 59773.16320	 0.91869
 59773.16649	 0.91853
 59773.16977	 0.91842
 59773.17306	 0.91829
 59773.17635	 0.91813
 59773.17964	 0.91797
 59773.18292	 0.91780
 59773.18621	 0.91764
 59773.18950	 0.91745
 59773.19279	 0.91726
 59773.19607	 0.91708
 59773.19936	 0.91688
 59773.20265	 0.91669
 59773.20594	 0.91652
 59773.20922	 0.91632
 59773.21251	 0.91612
 59773.21580	 0.91592
 59773.21909	 0.91572
 59773.22237	 0.91554
 59773.22566	 0.91536
 59773.22895	 0.91518
 59773.23223	 0.91500
 59773.23552	 0.91483
 59773.23881	 0.91464
 59773.24210	 0.91446
 59773.24538	 0.91427
 59773.24867	 0.91407
 59773.25196	 0.91388
 59773.25525	 0.91368
 59773.25853	 0.91347
 59773.26182	 0.91327
 59773.26511	 0.91306
 59773.26840	 0.91284
 59773.27168	 0.91262
 59773.27497	 0.91241
 59773.27826	 0.91219
 59773.28155	 0.91197
 59773.28483	 0.91177
 59773.28812	 0.91159
 59773.29141	 0.91142
 59773.29470	 0.91125
 59773.29798	 0.91108
 59773.30127	 0.91091
 59773.30456	 0.91075
 59773.30785	 0.91059
 59773.31113	 0.91042
 59773.31442	 0.91026
 59773.31771	 0.91009
 59773.32100	 0.90991
 59773.32428	 0.90974
 59773.32757	 0.90956
 59773.33086	 0.90939
 59773.33415	 0.90922
 59773.33743	 0.90906
 59773.34072	 0.90890
 59773.34401	 0.90874
 59773.34730	 0.90860
 59773.35058	 0.90847
 59773.35387	 0.90835
 59773.35716	 0.90824
 59773.36045	 0.90813
 59773.36373	 0.90803
 59773.36702	 0.90794
 59773.37031	 0.90785
 59773.37360	 0.90777
 59773.37688	 0.90769
 59773.38017	 0.90761
 59773.38346	 0.90754
 59773.38675	 0.90749
 59773.39003	 0.90744
 59773.39332	 0.90740
 59773.39661	 0.90737
 59773.39990	 0.90734
 59773.40318	 0.90733
 59773.40647	 0.90732
 59773.40976	 0.90731
 59773.41305	 0.90734
 59773.41633	 0.90739
 59773.41962	 0.90746
 59773.42291	 0.90755
 59773.42620	 0.90765
 59773.42948	 0.90776
 59773.43277	 0.90788
 59773.43606	 0.90801
 59773.43935	 0.90814
 59773.44263	 0.90828
 59773.44592	 0.90843
 59773.44921	 0.90860
 59773.45250	 0.90877
 59773.45578	 0.90896
 59773.45907	 0.90916
 59773.46236	 0.90937
 59773.46565	 0.90958
 59773.46893	 0.90982
 59773.47222	 0.91008
 59773.47551	 0.91036
 59773.47880	 0.91068
 59773.48208	 0.91103
 59773.48537	 0.91141
 59773.48866	 0.91180
 59773.49195	 0.91221
 59773.49523	 0.91264
 59773.49852	 0.91307
 59773.50181	 0.91352
 59773.50510	 0.91398
 59773.50838	 0.91446
 59773.51167	 0.91495
 59773.51496	 0.91546
 59773.51825	 0.91598
 59773.52153	 0.91651
 59773.52482	 0.91707
 59773.52811	 0.91765
 59773.53140	 0.91824
 59773.53468	 0.91886
 59773.53797	 0.91951
 59773.54126	 0.92019
 59773.54455	 0.92091
 59773.54783	 0.92166
 59773.55112	 0.92244
 59773.55441	 0.92326
 59773.55770	 0.92409
 59773.56098	 0.92494
 59773.56427	 0.92581
 59773.56756	 0.92670
 59773.57085	 0.92761
 59773.57413	 0.92853
 59773.57742	 0.92947
 59773.58071	 0.93042
 59773.58400	 0.93138
 59773.58728	 0.93237
 59773.59057	 0.93336
 59773.59386	 0.93437
 59773.59715	 0.93539
 59773.60043	 0.93642
 59773.60372	 0.93746
 59773.60701	 0.93855
 59773.61030	 0.93969
 59773.61358	 0.94083
 59773.61687	 0.94199
 59773.62016	 0.94319
 59773.62345	 0.94441
 59773.62673	 0.94563
 59773.63002	 0.94685
 59773.63331	 0.94807
 59773.63660	 0.94932
 59773.63988	 0.95059
 59773.64317	 0.95185
 59773.64646	 0.95311
 59773.64975	 0.95438
 59773.65303	 0.95565
 59773.65632	 0.95693
 59773.65961	 0.95822
 59773.66290	 0.95949
 59773.66618	 0.96077
 59773.66947	 0.96208
 59773.67276	 0.96341
 59773.67605	 0.96478
 59773.67933	 0.96613
 59773.68262	 0.96747
 59773.68591	 0.96883
 59773.68920	 0.97020
 59773.69248	 0.97157
 59773.69577	 0.97291
 59773.69906	 0.97423
 59773.70235	 0.97557
 59773.70563	 0.97690
 59773.70892	 0.97822
 59773.71221	 0.97954
 59773.71550	 0.98082
 59773.71878	 0.98209
 59773.72207	 0.98334
 59773.72536	 0.98458
 59773.72865	 0.98579
 59773.73193	 0.98697
 59773.73522	 0.98812
 59773.73851	 0.98928
 59773.74180	 0.99041
 59773.74508	 0.99154
 59773.74837	 0.99261
 59773.75166	 0.99366
 59773.75494	 0.99467
 59773.75823	 0.99563
 59773.76152	 0.99656
 59773.76481	 0.99743
 59773.76809	 0.99824
 59773.77138	 0.99900
 59773.77467	 0.99969
 59773.77796	 1.00030
 59773.78124	 1.00084
 59773.78453	 1.00130
 59773.78782	 1.00167
 59773.79111	 1.00192
 59773.79439	 1.00202
 59773.79768	 1.00197
 59773.80097	 1.00195
 59773.80426	 1.00194
 59773.80754	 1.00194
 59773.81083	 1.00193
 59773.81412	 1.00191
 59773.81741	 1.00190
 59773.82069	 1.00189
 59773.82398	 1.00186
 59773.82727	 1.00184
 59773.83056	 1.00182
 59773.83384	 1.00179
 59773.83713	 1.00175
 59773.84042	 1.00171
 59773.84371	 1.00167
 59773.84699	 1.00162
 59773.85028	 1.00157
 59773.85357	 1.00152
 59773.85686	 1.00145
 59773.86014	 1.00139
 59773.86343	 1.00135
 59773.86672	 1.00134
 59773.87001	 1.00132
 59773.87329	 1.00130
 59773.87658	 1.00128
 59773.87987	 1.00125
 59773.88316	 1.00122
 59773.88644	 1.00120
 59773.88973	 1.00118
 59773.89302	 1.00115
 59773.89631	 1.00113
 59773.89959	 1.00110
 59773.90288	 1.00107
 59773.90617	 1.00103
 59773.90946	 1.00099
 59773.91274	 1.00094
 59773.91603	 1.00088
 59773.91932	 1.00082
 59773.92261	 1.00076
 59773.92589	 1.00071
 59773.92918	 1.00068
 59773.93247	 1.00065
 59773.93576	 1.00062
 59773.93904	 1.00060
 59773.94233	 1.00056
 59773.94562	 1.00053
 59773.94891	 1.00050
 59773.95219	 1.00047
 59773.95548	 1.00044
 59773.95877	 1.00040
 59773.96206	 1.00036
 59773.96534	 1.00033
 59773.96863	 1.00030
 59773.97192	 1.00026
 59773.97521	 1.00023
 59773.97849	 1.00019
 59773.98178	 1.00015
 59773.98507	 1.00011
 59773.98836	 1.00009
 59773.99164	 1.00009
 59773.99493	 1.00008
 59773.99822	 1.00007
 59774.00151	 1.00005
 59774.00479	 1.00003
 59774.00808	 1.00000
 59774.01137	 0.99996
 59774.01466	 0.99992
 59774.01794	 0.99988
 59774.02123	 0.99983
 59774.02452	 0.99979
 59774.02781	 0.99974
 59774.03109	 0.99971
 59774.03438	 0.99967
 59774.03767	 0.99963
 59774.04096	 0.99958
 59774.04424	 0.99953
 59774.04753	 0.99949
 59774.05082	 0.99948
 59774.05411	 0.99947
 59774.05739	 0.99947
 59774.06068	 0.99946
 59774.06397	 0.99945
 59774.06726	 0.99943
 59774.07054	 0.99942
 59774.07383	 0.99940
 59774.07712	 0.99937
 59774.08041	 0.99934
 59774.08369	 0.99930
 59774.08698	 0.99927
 59774.09027	 0.99923
 59774.09356	 0.99918
 59774.09684	 0.99914
 59774.10013	 0.99909
 59774.10342	 0.99904
 59774.10671	 0.99898
 59774.10999	 0.99895
 59774.11328	 0.99893
 59774.11657	 0.99894
 59774.11986	 0.99894
 59774.12314	 0.99893
 59774.12643	 0.99892
 59774.12972	 0.99892
 59774.13301	 0.99891
 59774.13629	 0.99889
 59774.13958	 0.99887
 59774.14287	 0.99884
 59774.14616	 0.99881
 59774.14944	 0.99877
 59774.15273	 0.99872
 59774.15602	 0.99869
 59774.15931	 0.99864
 59774.16259	 0.99860
 59774.16588	 0.99856
 59774.16917	 0.99851
 59774.17246	 0.99848
 59774.17574	 0.99846
 59774.17903	 0.99845
 59774.18232	 0.99844
 59774.18561	 0.99843
 59774.18889	 0.99841
 59774.19218	 0.99839
 59774.19547	 0.99837
 59774.19876	 0.99818
 59774.20204	 0.99750
 59774.20533	 0.99659
 59774.20862	 0.99551
 59774.21191	 0.99444
 59774.21519	 0.99307
 59774.21848	 0.99122
 59774.22177	 0.98957
 59774.22506	 0.98771
 59774.22834	 0.98577
 59774.23163	 0.98378
 59774.23492	 0.98147
 59774.23821	 0.97914
 59774.24149	 0.97683
 59774.24478	 0.97424
 59774.24807	 0.97179
 59774.25136	 0.96962
 59774.25464	 0.96677
 59774.25793	 0.96392
 59774.26122	 0.96112
 59774.26451	 0.95855
 59774.26779	 0.95569
 59774.27108	 0.95311
 59774.27437	 0.95027
 59774.27765	 0.94724
 59774.28094	 0.94444
 59774.28423	 0.94210
 59774.28752	 0.93898
 59774.29080	 0.93695
 59774.29409	 0.93402
 59774.29738	 0.93193
 59774.30067	 0.92952
 59774.30395	 0.92760
 59774.30724	 0.92580
 59774.31053	 0.92435
 59774.31382	 0.92317
 59774.31710	 0.92263
 59774.32039	 0.92263
 59774.32368	 0.92262
 59774.32697	 0.92261
 59774.33025	 0.92259
 59774.33354	 0.92257
 59774.33683	 0.92255
 59774.34012	 0.92253
 59774.34340	 0.92250
 59774.34669	 0.92247
 59774.34998	 0.92244
 59774.35327	 0.92243
 59774.35655	 0.92242
 59774.35984	 0.92242
 59774.36313	 0.92243
 59774.36642	 0.92245
 59774.36970	 0.92248
 59774.37299	 0.92250
 59774.37628	 0.92251
 59774.37957	 0.92252
 59774.38285	 0.92254
 59774.38614	 0.92255
 59774.38943	 0.92255
 59774.39272	 0.92255
 59774.39600	 0.92255
 59774.39929	 0.92254
 59774.40258	 0.92253
 59774.40587	 0.92251
 59774.40915	 0.92249
 59774.41244	 0.92247
 59774.41573	 0.92244
 59774.41902	 0.92243
 59774.42230	 0.92244
 59774.42559	 0.92246
 59774.42888	 0.92248
 59774.43217	 0.92296
 59774.43545	 0.92407
 59774.43874	 0.92557
 59774.44203	 0.92736
 59774.44532	 0.92937
 59774.44860	 0.93159
 59774.45189	 0.93392
 59774.45518	 0.93638
 59774.45847	 0.93896
 59774.46175	 0.94158
 59774.46504	 0.94427
 59774.46833	 0.94701
 59774.47162	 0.94976
 59774.47490	 0.95254
 59774.47819	 0.95533
 59774.48148	 0.95811
 59774.48477	 0.96089
 59774.48805	 0.96364
 59774.49134	 0.96632
 59774.49463	 0.96898
 59774.49792	 0.97154
 59774.50120	 0.97408
 59774.50449	 0.97654
 59774.50778	 0.97892
 59774.51107	 0.98123
 59774.51435	 0.98344
 59774.51764	 0.98554
 59774.52093	 0.98753
 59774.52422	 0.98940
 59774.52750	 0.99114
 59774.53079	 0.99274
 59774.53408	 0.99417
 59774.53737	 0.99543
 59774.54065	 0.99651
 59774.54394	 0.99738
 59774.54723	 0.99800
 59774.55052	 0.99824
 59774.55380	 0.99828
 59774.55709	 0.99831
 59774.56038	 0.99835
 59774.56367	 0.99840
 59774.56695	 0.99843
 59774.57024	 0.99846
 59774.57353	 0.99848
 59774.57682	 0.99850
 59774.58010	 0.99852
 59774.58339	 0.99853
 59774.58668	 0.99853
 59774.58997	 0.99854
 59774.59325	 0.99854
 59774.59654	 0.99853
 59774.59983	 0.99853
 59774.60312	 0.99854
 59774.60640	 0.99857
 59774.60969	 0.99861
 59774.61298	 0.99865
 59774.61627	 0.99869
 59774.61955	 0.99874
 59774.62284	 0.99878
 59774.62613	 0.99881
 59774.62942	 0.99885
 59774.63270	 0.99888
 59774.63599	 0.99891
 59774.63928	 0.99893
 59774.64257	 0.99895
 59774.64585	 0.99897
 59774.64914	 0.99898
 59774.65243	 0.99899
 59774.65572	 0.99900
 59774.65900	 0.99900
 59774.66229	 0.99900
 59774.66558	 0.99902
 59774.66887	 0.99905
 59774.67215	 0.99909
 59774.67544	 0.99912
 59774.67873	 0.99916
 59774.68202	 0.99920
 59774.68530	 0.99923
 59774.68859	 0.99928
 59774.69188	 0.99932
 59774.69517	 0.99935
 59774.69845	 0.99940
 59774.70174	 0.99944
 59774.70503	 0.99947
 59774.70832	 0.99950
 59774.71160	 0.99952
 59774.71489	 0.99954
 59774.71818	 0.99955
 59774.72147	 0.99956
 59774.72475	 0.99957
 59774.72804	 0.99959
 59774.73133	 0.99962
 59774.73462	 0.99965
 59774.73790	 0.99968
 59774.74119	 0.99971
 59774.74448	 0.99974
 59774.74777	 0.99977
 59774.75105	 0.99981
 59774.75434	 0.99984
 59774.75763	 0.99988
 59774.76092	 0.99991
 59774.76420	 0.99994
 59774.76749	 0.99997
 59774.77078	 1.00000
 59774.77407	 1.00003
 59774.77735	 1.00006
 59774.78064	 1.00009
 59774.78393	 1.00012
 59774.78722	 1.00015
 59774.79050	 1.00020
 59774.79379	 1.00025
 59774.79708	 1.00031
 59774.80036	 1.00036
 59774.80365	 1.00041
 59774.80694	 1.00046
 59774.81023	 1.00050
 59774.81351	 1.00053
 59774.81680	 1.00056
 59774.82009	 1.00058
 59774.82338	 1.00061
 59774.82666	 1.00063
 59774.82995	 1.00065
 59774.83324	 1.00068
 59774.83653	 1.00070
 59774.83981	 1.00073
 59774.84310	 1.00075
 59774.84639	 1.00077
 59774.84968	 1.00079
 59774.85296	 1.00083
 59774.85625	 1.00089
 59774.85954	 1.00094
 59774.86283	 1.00099
 59774.86611	 1.00105
 59774.86940	 1.00109
 59774.87269	 1.00113
 59774.87598	 1.00118
 59774.87926	 1.00121
 59774.88255	 1.00125
 59774.88584	 1.00127
 59774.88913	 1.00130
 59774.89241	 1.00132
 59774.89570	 1.00134
 59774.89899	 1.00136
 59774.90228	 1.00137
 59774.90556	 1.00138
 59774.90885	 1.00139
 59774.91214	 1.00140
 59774.91543	 1.00144
 59774.91871	 1.00148
 59774.92200	 1.00154
 59774.92529	 1.00159
 59774.92858	 1.00164
 59774.93186	 1.00170
 59774.93515	 1.00175
 59774.93844	 1.00179
 59774.94173	 1.00183
 59774.94501	 1.00187
 59774.94830	 1.00190
 59774.95159	 1.00192
 59774.95488	 1.00194
 59774.95816	 1.00196
 59774.96145	 1.00197
 59774.96474	 1.00198
 59774.96803	 1.00198
 59774.97131	 1.00199
 59774.97460	 1.00200
 59774.97789	 1.00202
 59774.98118	 1.00205
 59774.98446	 1.00209
 59774.98775	 1.00212
 59774.99104	 1.00215
 59774.99433	 1.00219
 59774.99761	 1.00222
 59775.00090	 1.00224
 59775.00419	 1.00227
 59775.00748	 1.00228
 59775.01076	 1.00230
 59775.01405	 1.00231
 59775.01734	 1.00233
 59775.02063	 1.00235
 59775.02391	 1.00236
 59775.02720	 1.00237
 59775.03049	 1.00238
 59775.03378	 1.00239
 59775.03706	 1.00240
 59775.04035	 1.00242
 59775.04364	 1.00246
 59775.04693	 1.00249
 59775.05021	 1.00254
 59775.05350	 1.00259
 59775.05679	 1.00264
 59775.06008	 1.00268
 59775.06336	 1.00272
 59775.06665	 1.00275
 59775.06994	 1.00278
 59775.07323	 1.00280
 59775.07651	 1.00282
 59775.07980	 1.00283
 59775.08309	 1.00284
 59775.08638	 1.00285
 59775.08966	 1.00285
 59775.09295	 1.00284
 59775.09624	 1.00284
 59775.09953	 1.00284
 59775.10281	 1.00283
 59775.10610	 1.00285
 59775.10939	 1.00288
 59775.11268	 1.00293
 59775.11596	 1.00297
 59775.11925	 1.00302
 59775.12254	 1.00305
 59775.12583	 1.00308
 59775.12911	 1.00310
 59775.13240	 1.00312
 59775.13569	 1.00313
 59775.13898	 1.00313
 59775.14226	 1.00313
 59775.14555	 1.00312
 59775.14884	 1.00310
 59775.15213	 1.00309
 59775.15541	 1.00307
 59775.15870	 1.00304
 59775.16199	 1.00302
 59775.16528	 1.00300
 59775.16856	 1.00299
 59775.17185	 1.00299
 59775.17514	 1.00301
 59775.17843	 1.00304
 59775.18171	 1.00307
 59775.18500	 1.00311
 59775.18829	 1.00314
 59775.19158	 1.00317
 59775.19486	 1.00319
 59775.19815	 1.00322
 59775.20144	 1.00324
 59775.20473	 1.00325
 59775.20801	 1.00325
 59775.21130	 1.00325
 59775.21459	 1.00324
 59775.21788	 1.00323
 59775.22116	 1.00321
 59775.22445	 1.00318
 59775.22774	 1.00314
 59775.23103	 1.00310
 59775.23431	 1.00307
 59775.23760	 1.00306
 59775.24089	 1.00307
 59775.24418	 1.00307
 59775.24746	 1.00309
 59775.25075	 1.00311
 59775.25404	 1.00313
 59775.25733	 1.00313
 59775.26061	 1.00314
 59775.26390	 1.00313
 59775.26719	 1.00313
 59775.27048	 1.00312
 59775.27376	 1.00310
 59775.27705	 1.00308
 59775.28034	 1.00306
 59775.28363	 1.00302
 59775.28691	 1.00298
 59775.29020	 1.00294
 59775.29349	 1.00290
 59775.29678	 1.00286
 59775.30006	 1.00283
 59775.30335	 1.00282
 59775.30664	 1.00283
 59775.30993	 1.00283
 59775.31321	 1.00283
 59775.31650	 1.00282
 59775.31979	 1.00281
 59775.32307	 1.00280
 59775.32636	 1.00279
 59775.32965	 1.00277
 59775.33294	 1.00277
 59775.33622	 1.00276
 59775.33951	 1.00275
 59775.34280	 1.00273
 59775.34609	 1.00271
 59775.34937	 1.00269
 59775.35266	 1.00267
 59775.35595	 1.00264
 59775.35924	 1.00260
 59775.36252	 1.00257
 59775.36581	 1.00256
 59775.36910	 1.00255
 59775.37239	 1.00254
 59775.37567	 1.00254
 59775.37896	 1.00254
 59775.38225	 1.00253
 59775.38554	 1.00252
 59775.38882	 1.00251
 59775.39211	 1.00250
 59775.39540	 1.00248
 59775.39869	 1.00245
 59775.40197	 1.00242
 59775.40526	 1.00238
 59775.40855	 1.00233
 59775.41184	 1.00229
 59775.41512	 1.00224
 59775.41841	 1.00219
 59775.42170	 1.00213
 59775.42499	 1.00207
 59775.42827	 1.00203
 59775.43156	 1.00201
 59775.43485	 1.00201
 59775.43814	 1.00200
 59775.44142	 1.00199
 59775.44471	 1.00199
 59775.44800	 1.00197
 59775.45129	 1.00195
 59775.45457	 1.00192
 59775.45786	 1.00190
 59775.46115	 1.00187
 59775.46444	 1.00183
 59775.46772	 1.00179
 59775.47101	 1.00176
 59775.47430	 1.00171
 59775.47759	 1.00167
 59775.48087	 1.00161
 59775.48416	 1.00155
 59775.48745	 1.00149
 59775.49074	 1.00144
 59775.49402	 1.00141
 59775.49731	 1.00138
 59775.50060	 1.00136
 59775.50389	 1.00134
 59775.50717	 1.00131
 59775.51046	 1.00127
 59775.51375	 1.00124
 59775.51704	 1.00122
 59775.52032	 1.00120
 59775.52361	 1.00118
 59775.52690	 1.00115
 59775.53019	 1.00112
 59775.53347	 1.00108
 59775.53676	 1.00104
 59775.54005	 1.00099
 59775.54334	 1.00093
 59775.54662	 1.00087
 59775.54991	 1.00080
 59775.55320	 1.00074
 59775.55649	 1.00070
 59775.55977	 1.00067
 59775.56306	 1.00064
 59775.56635	 1.00061
 59775.56964	 1.00057
 59775.57292	 1.00054
 59775.57621	 1.00050
 59775.57950	 1.00047
 59775.58279	 1.00044
 59775.58607	 1.00040
 59775.58936	 1.00036
 59775.59265	 1.00031
 59775.59594	 1.00027
 59775.59922	 1.00023
 59775.60251	 1.00019
 59775.60580	 1.00015
 59775.60909	 1.00011
 59775.61237	 1.00006
 59775.61566	 1.00003
 59775.61895	 1.00001
 59775.62224	 0.99999
 59775.62552	 0.99998
 59775.62881	 0.99996
 59775.63210	 0.99993
 59775.63539	 0.99990
 59775.63867	 0.99986
 59775.64196	 0.99982
 59775.64525	 0.99977
 59775.64854	 0.99972
 59775.65182	 0.99967
 59775.65511	 0.99961
 59775.65840	 0.99957
 59775.66169	 0.99953
 59775.66497	 0.99949
 59775.66826	 0.99944
 59775.67155	 0.99939
 59775.67484	 0.99933
 59775.67812	 0.99929
 59775.68141	 0.99927
 59775.68470	 0.99927
 59775.68799	 0.99926
 59775.69127	 0.99924
 59775.69456	 0.99922
 59775.69785	 0.99919
 59775.70114	 0.99916
 59775.70442	 0.99913
 59775.70771	 0.99910
 59775.71100	 0.99906
 59775.71429	 0.99901
 59775.71757	 0.99897
 59775.72086	 0.99893
 59775.72415	 0.99887
 59775.72744	 0.99882
 59775.73072	 0.99877
 59775.73401	 0.99871
 59775.73730	 0.99865
 59775.74059	 0.99862
 59775.74387	 0.99861
 59775.74716	 0.99861
 59775.75045	 0.99860
 59775.75374	 0.99859
 59775.75702	 0.99858
 59775.76031	 0.99857
 59775.76360	 0.99855
 59775.76689	 0.99853
 59775.77017	 0.99850
 59775.77346	 0.99846
 59775.77675	 0.99842
 59775.78004	 0.99837
 59775.78332	 0.99833
 59775.78661	 0.99829
 59775.78990	 0.99824
 59775.79319	 0.99818
 59775.79647	 0.99814
 59775.79976	 0.99809
 59775.80305	 0.99805
 59775.80634	 0.99804
 59775.80962	 0.99803
 59775.81291	 0.99801
 59775.81620	 0.99799
 59775.81949	 0.99797
 59775.82277	 0.99795
 59775.82606	 0.99792
 59775.82935	 0.99789
 59775.83264	 0.99786
 59775.83592	 0.99777
 59775.83921	 0.99734
 59775.84250	 0.99657
 59775.84578	 0.99587
 59775.84907	 0.99466
 59775.85236	 0.99357
 59775.85565	 0.99174
 59775.85893	 0.99086
 59775.86222	 0.98913
 59775.86551	 0.98674
 59775.86880	 0.98562
 59775.87208	 0.98355
 59775.87537	 0.98127
 59775.87866	 0.97890
 59775.88195	 0.97739
 59775.88523	 0.97492
 59775.88852	 0.97216
 59775.89181	 0.96936
 59775.89510	 0.96799
 59775.89838	 0.96569
 59775.90167	 0.96265
 59775.90496	 0.95942
 59775.90825	 0.95675
 59775.91153	 0.95455
 59775.91482	 0.95247
 59775.91811	 0.94921
 59775.92140	 0.94578
 59775.92468	 0.94359
 59775.92797	 0.94139
 59775.93126	 0.93874
 59775.93455	 0.93570
 59775.93783	 0.93216
 59775.94112	 0.93082
 59775.94441	 0.92843
 59775.94770	 0.92642
 59775.95098	 0.92522
 59775.95427	 0.92268
 59775.95756	 0.92179
 59775.96085	 0.92278
 59775.96413	 0.92137
 59775.96742	 0.92117
 59775.97071	 0.92001
 59775.97400	 0.91885
 59775.97728	 0.92015
 59775.98057	 0.91962
 59775.98386	 0.91934
 59775.98715	 0.91950
 59775.99043	 0.91791
 59775.99372	 0.91891
 59775.99701	 0.91867
 59776.00030	 0.91865
 59776.00358	 0.91854
 59776.00687	 0.91738
 59776.01016	 0.91894
 59776.01345	 0.91844
 59776.01673	 0.91885
 59776.02002	 0.91766
 59776.02331	 0.91863
 59776.02660	 0.91863
 59776.02988	 0.91895
 59776.03317	 0.91840
 59776.03646	 0.91959
 59776.03975	 0.91973
 59776.04303	 0.91936
 59776.04632	 0.92011
 59776.04961	 0.92057
 59776.05290	 0.92070
 59776.05618	 0.92118
 59776.05947	 0.92173
 59776.06276	 0.92235
 59776.06605	 0.92308
 59776.06933	 0.92438
 59776.07262	 0.92625
 59776.07591	 0.92837
 59776.07920	 0.93066
 59776.08248	 0.93306
 59776.08577	 0.93561
 59776.08906	 0.93827
 59776.09235	 0.94094
 59776.09563	 0.94362
 59776.09892	 0.94629
 59776.10221	 0.94902
 59776.10550	 0.95176
 59776.10878	 0.95448
 59776.11207	 0.95715
 59776.11536	 0.95979
 59776.11865	 0.96243
 59776.12193	 0.96505
 59776.12522	 0.96759
 59776.12851	 0.97005
 59776.13180	 0.97245
 59776.13508	 0.97485
 59776.13837	 0.97714
 59776.14166	 0.97935
 59776.14495	 0.98146
 59776.14823	 0.98353
 59776.15152	 0.98547
 59776.15481	 0.98730
 59776.15810	 0.98904
 59776.16138	 0.99067
 59776.16467	 0.99216
 59776.16796	 0.99352
 59776.17125	 0.99473
 59776.17453	 0.99580
 59776.17782	 0.99670
 59776.18111	 0.99741
 59776.18440	 0.99788
 59776.18768	 0.99800
 59776.19097	 0.99802
 59776.19426	 0.99805
 59776.19755	 0.99816
 59776.20083	 0.99820
 59776.20412	 0.99823
 59776.20741	 0.99825
 59776.21070	 0.99827
 59776.21398	 0.99828
 59776.21727	 0.99829
 59776.22056	 0.99830
 59776.22385	 0.99831
 59776.22713	 0.99831
 59776.23042	 0.99831
 59776.23371	 0.99833
 59776.23700	 0.99838
 59776.24028	 0.99843
 59776.24357	 0.99847
 59776.24686	 0.99852
 59776.25015	 0.99858
 59776.25343	 0.99862
 59776.25672	 0.99866
 59776.26001	 0.99871
 59776.26330	 0.99875
 59776.26658	 0.99878
 59776.26987	 0.99881
 59776.27316	 0.99885
 59776.27645	 0.99888
 59776.27973	 0.99890
 59776.28302	 0.99891
 59776.28631	 0.99893
 59776.28960	 0.99893
 59776.29288	 0.99895
 59776.29617	 0.99898
 59776.29946	 0.99903
 59776.30275	 0.99907
 59776.30603	 0.99912
 59776.30932	 0.99916
 59776.31261	 0.99920
 59776.31590	 0.99925
 59776.31918	 0.99930
 59776.32247	 0.99934
 59776.32576	 0.99939
 59776.32905	 0.99944
 59776.33233	 0.99949
 59776.33562	 0.99953
 59776.33891	 0.99956
 59776.34220	 0.99959
 59776.34548	 0.99962
 59776.34877	 0.99963
 59776.35206	 0.99965
 59776.35534	 0.99967
 59776.35863	 0.99970
 59776.36192	 0.99974
 59776.36521	 0.99978
 59776.36849	 0.99982
 59776.37178	 0.99986
 59776.37507	 0.99990
 59776.37836	 0.99994
 59776.38164	 0.99999
 59776.38493	 1.00003
 59776.38822	 1.00007
 59776.39151	 1.00010
 59776.39479	 1.00014
 59776.39808	 1.00018
 59776.40137	 1.00022
 59776.40466	 1.00025
 59776.40794	 1.00028
 59776.41123	 1.00032
 59776.41452	 1.00035
 59776.41781	 1.00040
 59776.42109	 1.00045
 59776.42438	 1.00051
 59776.42767	 1.00057
 59776.43096	 1.00063
 59776.43424	 1.00069
 59776.43753	 1.00074
 59776.44082	 1.00078
 59776.44411	 1.00082
 59776.44739	 1.00085
 59776.45068	 1.00087
 59776.45397	 1.00090
 59776.45726	 1.00093
 59776.46054	 1.00096
 59776.46383	 1.00100
 59776.46712	 1.00103
 59776.47041	 1.00105
 59776.47369	 1.00108
 59776.47698	 1.00111
 59776.48027	 1.00115
 59776.48356	 1.00120
 59776.48684	 1.00126
 59776.49013	 1.00131
 59776.49342	 1.00137
 59776.49671	 1.00142
 59776.49999	 1.00147
