# Supplementary material for: Discovery of the most compact 3+1-type quadruple star system TIC 120362137
Source: Nat Commun. 2026 Mar 3;17:1859. doi: 10.1038/s41467-026-69223-4 (PMC12957322; doi:10.1038/s41467-026-69223-4)
Supplement: Supplementary file 13 — Source Data [file 41467_2026_69223_MOESM13_ESM.zip › SDF_SupplFig3f_part1.txt]

# Supplementary Figure 3f
#
# SDF_SupplFig3f_part1.txt = SDF_Fig1b_part1.txt
#
# Relative flux from 1800-sec binned TESS observations around the second third-body eclipse in Sector 54. (Data for the blue circles) 
#
# x BJD - 2400000
# y Relative flux from 1800-sec binned TESS observations
 59790.00358	 1.00433
 59790.02441	 1.00492
 59790.04525	 1.00539
 59790.06608	 1.00372
 59790.08691	 1.00377
 59790.10775	 1.00387
 59790.12858	 1.00401
 59790.14941	 1.00378
 59790.17025	 1.00364
 59790.19108	 1.00343
 59790.21191	 1.00331
 59790.23275	 1.00318
 59790.25358	 1.00294
 59790.27441	 1.00269
 59790.29524	 1.00356
 59790.31608	 1.00340
 59790.33691	 1.00306
 59790.35774	 1.00181
 59790.37858	 1.00175
 59790.39941	 1.00199
 59790.42024	 1.00158
 59790.44108	 1.00219
 59790.46191	 1.00203
 59790.48274	 1.00120
 59790.50358	 1.00146
 59790.52441	 1.00092
 59790.54524	 1.00111
 59790.56607	 1.00001
 59790.58691	 0.99933
 59790.60774	 1.00029
 59790.62857	 1.00043
 59790.64941	 0.99859
 59790.67024	 0.99190
 59790.69107	 0.97880
 59790.71191	 0.96135
 59790.73274	 0.94489
 59790.75357	 0.92898
 59790.77440	 0.92376
 59790.79524	 0.92256
 59790.81607	 0.92341
 59790.83690	 0.92305
 59790.85774	 0.92390
 59790.87857	 0.92467
 59790.89940	 0.93461
 59790.92024	 0.95080
 59790.94107	 0.96799
 59790.96190	 0.98239
 59790.98274	 0.99602
 59791.00357	 1.00066
 59791.02440	 1.00110
 59791.04523	 0.99998
 59791.06607	 1.00077
 59791.08690	 1.00055
 59791.10773	 1.00092
 59791.12857	 1.00083
 59791.14940	 1.00187
 59791.17023	 1.00222
 59791.19107	 1.00189
 59791.21190	 1.00187
 59791.23273	 1.00113
 59791.25357	 1.00262
 59791.27440	 1.00288
 59791.29523	 1.00344
 59791.31606	 1.00336
 59791.33690	 1.00289
 59791.35773	 1.00275
 59791.37856	 1.00337
 59791.39940	 1.00391
 59791.42023	 1.00342
 59791.44106	 1.00318
 59791.46190	 1.00443
 59791.48273	 1.00372
 59791.50356	 1.00416
 59791.52440	 1.00434
 59791.54523	 1.00300
 59791.56606	 1.00464
 59791.58690	 1.00418
 59791.60773	 1.00353
 59791.62856	 1.00483
 59791.64940	 1.00448
 59791.67023	 1.00482
 59791.69106	 1.00441
 59791.71189	 1.00456
 59791.73273	 1.00521
 59791.75356	 1.00505
 59791.77439	 1.00456
 59791.79523	 1.00423
 59791.81606	 1.00364
 59791.83689	 1.00407
 59791.85773	 1.00439
 59791.87856	 1.00425
 59791.89939	 1.00373
 59791.92023	 1.00436
 59791.94106	 1.00411
 59791.96189	 1.00354
 59791.98272	 1.00321
 59792.00356	 1.00396
 59792.02439	 1.00310
 59792.04522	 1.00267
 59792.06606	 1.00235
 59792.08689	 1.00246
 59792.10772	 1.00252
 59792.12856	 1.00228
 59792.14939	 1.00125
 59792.17022	 1.00185
 59792.19106	 1.00174
 59792.21189	 1.00142
 59792.23272	 1.00173
 59792.25355	 1.00086
 59792.27439	 1.00204
 59792.29522	 0.99931
 59792.31605	 0.99130
 59792.33689	 0.97895
 59792.35772	 0.96322
 59792.37855	 0.94687
 59792.39939	 0.93198
 59792.42022	 0.92492
 59792.44105	 0.92325
 59792.46188	 0.92234
 59792.48272	 0.92353
 59792.50355	 0.92575
 59792.52438	 0.93163
 59792.54522	 0.94663
 59792.56605	 0.96314
 59792.58688	 0.97610
 59792.60772	 0.98100
 59792.62785	 0.97733
 59792.65216	 0.96216
 59792.67299	 0.94672
 59792.69383	 0.93400
 59792.71744	 0.91919
 59792.72855	 0.91344
 59792.77785	 0.90725
 59792.86049	 0.95254
 59792.88133	 0.96549
 59792.90216	 0.97892
 59792.92299	 0.98997
 59792.94382	 0.99893
 59792.96466	 1.00530
 59792.98549	 1.00509
 59793.00632	 1.00546
 59793.02716	 1.00728
 59793.04799	 1.00631
 59793.06882	 1.00701
 59793.08966	 1.00670
 59793.11049	 1.00703
 59793.13132	 1.00659
 59793.15216	 1.00760
 59793.17299	 1.00679
 59793.19382	 1.00760
 59793.21465	 1.00758
 59793.23549	 1.00737
 59793.25632	 1.00705
 59793.27715	 1.00745
 59793.29799	 1.00839
 59793.31882	 1.00722
 59793.33965	 1.00548
 59793.36048	 1.00105
 59793.38132	 0.99467
 59793.40215	 0.98776
 59793.42298	 0.98106
 59793.44382	 0.97359
 59793.46465	 0.96963
 59793.48548	 0.96668
 59793.50632	 0.96627
 59793.52715	 0.96926
 59793.54798	 0.97610
 59793.56882	 0.98359
 59793.58965	 0.99156
 59793.61048	 1.00021
 59793.63131	 1.00499
 59793.65215	 1.00537
 59793.67298	 1.00547
 59793.69381	 1.00525
 59793.71465	 1.00484
 59793.73548	 1.00430
 59793.75631	 1.00399
 59793.77715	 1.00370
 59793.79798	 1.00386
 59793.81881	 1.00357
 59793.83965	 1.00355
 59793.86048	 1.00356
 59793.88131	 1.00243
 59793.90215	 1.00280
 59793.92298	 1.00276
 59793.94381	 1.00127
 59793.96465	 0.99350
 59793.98548	 0.98072
 59794.00631	 0.96420
 59794.02714	 0.94821
 59794.04798	 0.93140
 59794.06881	 0.92467
 59794.08964	 0.92473
 59794.11048	 0.92481
 59794.13131	 0.92509
 59794.15214	 0.92486
 59794.17298	 0.92508
 59794.19381	 0.93607
 59794.21464	 0.95329
 59794.23548	 0.97023
 59794.25631	 0.98586
 59794.27714	 0.99634
 59794.29797	 1.00114
 59794.31881	 1.00222
 59794.33964	 1.00252
 59794.36047	 1.00166
 59794.38131	 1.00259
 59794.40214	 1.00256
 59794.42297	 1.00290
 59794.44381	 1.00200
 59794.46464	 1.00315
 59794.48547	 1.00206
 59794.50631	 1.00327
 59794.52714	 1.00296
 59794.54797	 1.00358
 59794.56880	 1.00305
 59794.58964	 1.00322
 59794.61047	 1.00404
 59794.63130	 1.00394
 59794.65214	 1.00370
 59794.67297	 1.00346
 59794.69380	 1.00453
 59794.71464	 1.00530
 59794.73547	 1.00488
 59794.75630	 1.00405
 59794.77713	 1.00567
 59794.79797	 1.00488
 59794.81880	 1.00504
 59794.83963	 1.00483
 59794.86047	 1.00437
 59794.88130	 1.00476
 59794.90213	 1.00439
 59794.92297	 1.00486
 59794.94380	 1.00478
 59794.96463	 1.00539
 59794.98547	 1.00441
 59795.00630	 1.00416
 59795.02713	 1.00360
 59795.04796	 1.00455
 59795.06880	 1.00488
 59795.08963	 1.00399
 59795.11046	 1.00379
 59795.13130	 1.00395
 59795.15213	 1.00282
 59795.17296	 1.00343
 59795.19380	 1.00245
 59795.21463	 1.00278
 59795.23546	 1.00338
 59795.42296	 1.00027
 59795.44379	 1.00111
 59795.46463	 1.00021
 59795.48546	 1.00075
 59795.50629	 0.99945
 59795.52713	 1.00028
 59795.54796	 0.99932
 59795.56879	 0.99933
 59795.58963	 0.99602
 59795.61046	 0.98700
 59795.63129	 0.97302
 59795.65212	 0.95758
 59795.67296	 0.94107
 59795.69379	 0.92569
 59795.71462	 0.91983
 59795.73546	 0.91820
 59795.75629	 0.91841
 59795.77712	 0.91929
 59795.79796	 0.92064
 59795.81879	 0.92920
 59795.83962	 0.94468
 59795.86045	 0.96127
 59795.88129	 0.97652
 59795.90212	 0.98878
 59795.92295	 0.99716
 59795.94379	 0.99770
 59795.96462	 0.99779
 59795.98545	 0.99887
 59796.00629	 0.99809
 59796.02712	 0.99877
 59796.04795	 0.99779
 59796.06879	 0.99977
