# Supplementary material for: Discovery of the most compact 3+1-type quadruple star system TIC 120362137
Source: Nat Commun. 2026 Mar 3;17:1859. doi: 10.1038/s41467-026-69223-4 (PMC12957322; doi:10.1038/s41467-026-69223-4)
Supplement: Supplementary file 13 — Source Data [file 41467_2026_69223_MOESM13_ESM.zip › SDF_SupplFig3f_part2.txt]

# Supplementary Figure 3f
#
# SDF_SupplFig3f_part2.txt = SDF_Fig1b_part2.txt
#
# Relative flux from best spectro-photodynamical model around the second third-body eclipse in Sector 54. (Smooth, red curve) 
#
# x BJD - 2400000
# y Relative flux from best spectro-photodynamical model 
 59790.00169	 1.00338
 59790.00498	 1.00337
 59790.00827	 1.00337
 59790.01155	 1.00336
 59790.01484	 1.00335
 59790.01813	 1.00333
 59790.02142	 1.00331
 59790.02470	 1.00331
 59790.02799	 1.00333
 59790.03128	 1.00334
 59790.03457	 1.00335
 59790.03785	 1.00337
 59790.04114	 1.00338
 59790.04443	 1.00338
 59790.04772	 1.00339
 59790.05100	 1.00339
 59790.05429	 1.00339
 59790.05758	 1.00338
 59790.06087	 1.00336
 59790.06415	 1.00334
 59790.06744	 1.00331
 59790.07073	 1.00328
 59790.07402	 1.00325
 59790.07730	 1.00321
 59790.08059	 1.00317
 59790.08388	 1.00313
 59790.08717	 1.00309
 59790.09045	 1.00308
 59790.09374	 1.00310
 59790.09703	 1.00311
 59790.10032	 1.00311
 59790.10360	 1.00311
 59790.10689	 1.00311
 59790.11018	 1.00311
 59790.11347	 1.00310
 59790.11675	 1.00310
 59790.12004	 1.00309
 59790.12333	 1.00307
 59790.12662	 1.00304
 59790.12990	 1.00302
 59790.13319	 1.00299
 59790.13648	 1.00296
 59790.13977	 1.00292
 59790.14305	 1.00287
 59790.14634	 1.00282
 59790.14963	 1.00277
 59790.15292	 1.00274
 59790.15620	 1.00274
 59790.15949	 1.00273
 59790.16278	 1.00272
 59790.16607	 1.00271
 59790.16935	 1.00269
 59790.17264	 1.00267
 59790.17593	 1.00266
 59790.17922	 1.00265
 59790.18250	 1.00263
 59790.18579	 1.00262
 59790.18908	 1.00260
 59790.19237	 1.00258
 59790.19565	 1.00255
 59790.19894	 1.00251
 59790.20223	 1.00247
 59790.20552	 1.00242
 59790.20880	 1.00237
 59790.21209	 1.00232
 59790.21538	 1.00227
 59790.21867	 1.00224
 59790.22195	 1.00222
 59790.22524	 1.00219
 59790.22853	 1.00217
 59790.23182	 1.00215
 59790.23510	 1.00212
 59790.23839	 1.00209
 59790.24168	 1.00206
 59790.24497	 1.00203
 59790.24825	 1.00200
 59790.25154	 1.00197
 59790.25483	 1.00194
 59790.25812	 1.00191
 59790.26140	 1.00188
 59790.26469	 1.00185
 59790.26798	 1.00182
 59790.27127	 1.00178
 59790.27455	 1.00174
 59790.27784	 1.00171
 59790.28113	 1.00170
 59790.28442	 1.00169
 59790.28770	 1.00169
 59790.29099	 1.00167
 59790.29428	 1.00165
 59790.29757	 1.00163
 59790.30085	 1.00160
 59790.30414	 1.00156
 59790.30743	 1.00151
 59790.31072	 1.00147
 59790.31400	 1.00143
 59790.31729	 1.00138
 59790.32058	 1.00133
 59790.32387	 1.00130
 59790.32715	 1.00126
 59790.33044	 1.00121
 59790.33373	 1.00116
 59790.33702	 1.00111
 59790.34030	 1.00107
 59790.34359	 1.00105
 59790.34688	 1.00104
 59790.35017	 1.00104
 59790.35345	 1.00102
 59790.35674	 1.00101
 59790.36003	 1.00098
 59790.36332	 1.00096
 59790.36660	 1.00094
 59790.36989	 1.00090
 59790.37318	 1.00087
 59790.37647	 1.00082
 59790.37975	 1.00078
 59790.38304	 1.00073
 59790.38633	 1.00068
 59790.38962	 1.00063
 59790.39290	 1.00058
 59790.39619	 1.00052
 59790.39948	 1.00046
 59790.40276	 1.00041
 59790.40605	 1.00039
 59790.40934	 1.00038
 59790.41263	 1.00038
 59790.41591	 1.00037
 59790.41920	 1.00035
 59790.42249	 1.00034
 59790.42578	 1.00032
 59790.42906	 1.00030
 59790.43235	 1.00027
 59790.43564	 1.00023
 59790.43893	 1.00019
 59790.44221	 1.00014
 59790.44550	 1.00009
 59790.44879	 1.00005
 59790.45208	 1.00000
 59790.45536	 0.99994
 59790.45865	 0.99988
 59790.46194	 0.99983
 59790.46523	 0.99978
 59790.46851	 0.99975
 59790.47180	 0.99973
 59790.47509	 0.99971
 59790.47838	 0.99968
 59790.48166	 0.99965
 59790.48495	 0.99963
 59790.48824	 0.99960
 59790.49153	 0.99956
 59790.49481	 0.99952
 59790.49810	 0.99948
 59790.50139	 0.99944
 59790.50468	 0.99941
 59790.50796	 0.99937
 59790.51125	 0.99933
 59790.51454	 0.99929
 59790.51783	 0.99925
 59790.52111	 0.99920
 59790.52440	 0.99915
 59790.52769	 0.99912
 59790.53098	 0.99910
 59790.53426	 0.99911
 59790.53755	 0.99911
 59790.54084	 0.99911
 59790.54413	 0.99911
 59790.54741	 0.99910
 59790.55070	 0.99909
 59790.55399	 0.99907
 59790.55728	 0.99904
 59790.56056	 0.99901
 59790.56385	 0.99898
 59790.56714	 0.99895
 59790.57043	 0.99891
 59790.57371	 0.99887
 59790.57700	 0.99881
 59790.58029	 0.99876
 59790.58358	 0.99872
 59790.58686	 0.99867
 59790.59015	 0.99865
 59790.59344	 0.99865
 59790.59673	 0.99866
 59790.60001	 0.99867
 59790.60330	 0.99867
 59790.60659	 0.99867
 59790.60988	 0.99866
 59790.61316	 0.99865
 59790.61645	 0.99863
 59790.61974	 0.99860
 59790.62303	 0.99857
 59790.62631	 0.99853
 59790.62960	 0.99849
 59790.63289	 0.99845
 59790.63618	 0.99841
 59790.63946	 0.99836
 59790.64275	 0.99831
 59790.64604	 0.99824
 59790.64933	 0.99775
 59790.65261	 0.99702
 59790.65590	 0.99610
 59790.65919	 0.99496
 59790.66248	 0.99360
 59790.66576	 0.99209
 59790.66905	 0.99055
 59790.67234	 0.98870
 59790.67563	 0.98672
 59790.67891	 0.98471
 59790.68220	 0.98257
 59790.68549	 0.98030
 59790.68878	 0.97806
 59790.69206	 0.97578
 59790.69535	 0.97319
 59790.69864	 0.97044
 59790.70193	 0.96765
 59790.70521	 0.96501
 59790.70850	 0.96275
 59790.71179	 0.95959
 59790.71508	 0.95690
 59790.71836	 0.95392
 59790.72165	 0.95120
 59790.72494	 0.94829
 59790.72823	 0.94588
 59790.73151	 0.94298
 59790.73480	 0.94057
 59790.73809	 0.93796
 59790.74138	 0.93519
 59790.74466	 0.93287
 59790.74795	 0.93066
 59790.75124	 0.92846
 59790.75453	 0.92648
 59790.75781	 0.92475
 59790.76110	 0.92346
 59790.76439	 0.92260
 59790.76768	 0.92246
 59790.77096	 0.92243
 59790.77425	 0.92241
 59790.77754	 0.92240
 59790.78083	 0.92241
 59790.78411	 0.92242
 59790.78740	 0.92242
 59790.79069	 0.92242
 59790.79398	 0.92242
 59790.79726	 0.92242
 59790.80055	 0.92242
 59790.80384	 0.92242
 59790.80713	 0.92243
 59790.81041	 0.92243
 59790.81370	 0.92243
 59790.81699	 0.92243
 59790.82028	 0.92243
 59790.82356	 0.92243
 59790.82685	 0.92242
 59790.83014	 0.92241
 59790.83343	 0.92239
 59790.83671	 0.92240
 59790.84000	 0.92241
 59790.84329	 0.92243
 59790.84658	 0.92244
 59790.84986	 0.92246
 59790.85315	 0.92247
 59790.85644	 0.92249
 59790.85973	 0.92251
 59790.86301	 0.92252
 59790.86630	 0.92253
 59790.86959	 0.92253
 59790.87288	 0.92253
 59790.87616	 0.92253
 59790.87945	 0.92271
 59790.88274	 0.92362
 59790.88603	 0.92496
 59790.88931	 0.92664
 59790.89260	 0.92857
 59790.89589	 0.93070
 59790.89918	 0.93301
 59790.90246	 0.93546
 59790.90575	 0.93802
 59790.90904	 0.94066
 59790.91233	 0.94338
 59790.91561	 0.94614
 59790.91890	 0.94893
 59790.92219	 0.95175
 59790.92547	 0.95455
 59790.92876	 0.95735
 59790.93205	 0.96014
 59790.93534	 0.96288
 59790.93862	 0.96557
 59790.94191	 0.96820
 59790.94520	 0.97079
 59790.94849	 0.97333
 59790.95177	 0.97579
 59790.95506	 0.97817
 59790.95835	 0.98048
 59790.96164	 0.98271
 59790.96492	 0.98487
 59790.96821	 0.98690
 59790.97150	 0.98883
 59790.97479	 0.99062
 59790.97807	 0.99226
 59790.98136	 0.99377
 59790.98465	 0.99511
 59790.98794	 0.99626
 59790.99122	 0.99720
 59790.99451	 0.99790
 59790.99780	 0.99827
 59791.00109	 0.99830
 59791.00437	 0.99831
 59791.00766	 0.99832
 59791.01095	 0.99833
 59791.01424	 0.99833
 59791.01752	 0.99832
 59791.02081	 0.99833
 59791.02410	 0.99834
 59791.02739	 0.99837
 59791.03067	 0.99838
 59791.03396	 0.99841
 59791.03725	 0.99843
 59791.04054	 0.99845
 59791.04382	 0.99848
 59791.04711	 0.99851
 59791.05040	 0.99853
 59791.05369	 0.99855
 59791.05697	 0.99857
 59791.06026	 0.99859
 59791.06355	 0.99861
 59791.06684	 0.99864
 59791.07012	 0.99866
 59791.07341	 0.99868
 59791.07670	 0.99870
 59791.07999	 0.99872
 59791.08327	 0.99876
 59791.08656	 0.99880
 59791.08985	 0.99885
 59791.09314	 0.99890
 59791.09642	 0.99894
 59791.09971	 0.99898
 59791.10300	 0.99902
 59791.10629	 0.99904
 59791.10957	 0.99906
 59791.11286	 0.99908
 59791.11615	 0.99910
 59791.11944	 0.99912
 59791.12272	 0.99913
 59791.12601	 0.99916
 59791.12930	 0.99918
 59791.13259	 0.99920
 59791.13587	 0.99921
 59791.13916	 0.99923
 59791.14245	 0.99925
 59791.14574	 0.99929
 59791.14902	 0.99934
 59791.15231	 0.99939
 59791.15560	 0.99944
 59791.15889	 0.99949
 59791.16217	 0.99953
 59791.16546	 0.99957
 59791.16875	 0.99961
 59791.17204	 0.99965
 59791.17532	 0.99968
 59791.17861	 0.99970
 59791.18190	 0.99973
 59791.18519	 0.99975
 59791.18847	 0.99976
 59791.19176	 0.99978
 59791.19505	 0.99979
 59791.19834	 0.99980
 59791.20162	 0.99981
 59791.20491	 0.99983
 59791.20820	 0.99987
 59791.21149	 0.99992
 59791.21477	 0.99997
 59791.21806	 1.00002
 59791.22135	 1.00008
 59791.22464	 1.00013
 59791.22792	 1.00018
 59791.23121	 1.00023
 59791.23450	 1.00027
 59791.23779	 1.00030
 59791.24107	 1.00033
 59791.24436	 1.00035
 59791.24765	 1.00038
 59791.25094	 1.00040
 59791.25422	 1.00041
 59791.25751	 1.00042
 59791.26080	 1.00044
 59791.26409	 1.00045
 59791.26737	 1.00047
 59791.27066	 1.00050
 59791.27395	 1.00054
 59791.27724	 1.00058
 59791.28052	 1.00062
 59791.28381	 1.00065
 59791.28710	 1.00069
 59791.29039	 1.00073
 59791.29367	 1.00076
 59791.29696	 1.00079
 59791.30025	 1.00081
 59791.30354	 1.00083
 59791.30682	 1.00086
 59791.31011	 1.00088
 59791.31340	 1.00090
 59791.31669	 1.00092
 59791.31997	 1.00094
 59791.32326	 1.00096
 59791.32655	 1.00098
 59791.32984	 1.00101
 59791.33312	 1.00106
 59791.33641	 1.00110
 59791.33970	 1.00115
 59791.34299	 1.00122
 59791.34627	 1.00128
 59791.34956	 1.00133
 59791.35285	 1.00138
 59791.35614	 1.00143
 59791.35942	 1.00147
 59791.36271	 1.00150
 59791.36600	 1.00153
 59791.36929	 1.00155
 59791.37257	 1.00158
 59791.37586	 1.00160
 59791.37915	 1.00161
 59791.38244	 1.00162
 59791.38572	 1.00163
 59791.38901	 1.00165
 59791.39230	 1.00166
 59791.39559	 1.00169
 59791.39887	 1.00175
 59791.40216	 1.00181
 59791.40545	 1.00186
 59791.40874	 1.00192
 59791.41202	 1.00197
 59791.41531	 1.00201
 59791.41860	 1.00205
 59791.42189	 1.00208
 59791.42517	 1.00211
 59791.42846	 1.00213
 59791.43175	 1.00214
 59791.43504	 1.00215
 59791.43832	 1.00215
 59791.44161	 1.00215
 59791.44490	 1.00215
 59791.44818	 1.00214
 59791.45147	 1.00214
 59791.45476	 1.00214
 59791.45805	 1.00215
 59791.46133	 1.00218
 59791.46462	 1.00222
 59791.46791	 1.00227
 59791.47120	 1.00232
 59791.47448	 1.00237
 59791.47777	 1.00242
 59791.48106	 1.00247
 59791.48435	 1.00252
 59791.48763	 1.00256
 59791.49092	 1.00260
 59791.49421	 1.00263
 59791.49750	 1.00265
 59791.50078	 1.00267
 59791.50407	 1.00268
 59791.50736	 1.00268
 59791.51065	 1.00268
 59791.51393	 1.00267
 59791.51722	 1.00265
 59791.52051	 1.00264
 59791.52380	 1.00265
 59791.52708	 1.00267
 59791.53037	 1.00270
 59791.53366	 1.00273
 59791.53695	 1.00277
 59791.54023	 1.00281
 59791.54352	 1.00284
 59791.54681	 1.00287
 59791.55010	 1.00289
 59791.55338	 1.00291
 59791.55667	 1.00293
 59791.55996	 1.00294
 59791.56325	 1.00295
 59791.56653	 1.00295
 59791.56982	 1.00294
 59791.57311	 1.00293
 59791.57640	 1.00291
 59791.57968	 1.00289
 59791.58297	 1.00288
 59791.58626	 1.00287
 59791.58955	 1.00287
 59791.59283	 1.00289
 59791.59612	 1.00291
 59791.59941	 1.00294
 59791.60270	 1.00296
 59791.60598	 1.00298
 59791.60927	 1.00300
 59791.61256	 1.00301
 59791.61585	 1.00302
 59791.61913	 1.00303
 59791.62242	 1.00305
 59791.62571	 1.00306
 59791.62900	 1.00307
 59791.63228	 1.00308
 59791.63557	 1.00308
 59791.63886	 1.00308
 59791.64215	 1.00307
 59791.64543	 1.00307
 59791.64872	 1.00306
 59791.65201	 1.00306
 59791.65530	 1.00307
 59791.65858	 1.00309
 59791.66187	 1.00311
 59791.66516	 1.00313
 59791.66845	 1.00315
 59791.67173	 1.00316
 59791.67502	 1.00318
 59791.67831	 1.00319
 59791.68160	 1.00320
 59791.68488	 1.00320
 59791.68817	 1.00319
 59791.69146	 1.00318
 59791.69475	 1.00316
 59791.69803	 1.00314
 59791.70132	 1.00311
 59791.70461	 1.00309
 59791.70790	 1.00306
 59791.71118	 1.00302
 59791.71447	 1.00298
 59791.71776	 1.00297
 59791.72105	 1.00298
 59791.72433	 1.00300
 59791.72762	 1.00301
 59791.73091	 1.00302
 59791.73420	 1.00303
 59791.73748	 1.00304
 59791.74077	 1.00304
 59791.74406	 1.00303
 59791.74735	 1.00303
 59791.75063	 1.00302
 59791.75392	 1.00300
 59791.75721	 1.00298
 59791.76050	 1.00296
 59791.76378	 1.00294
 59791.76707	 1.00291
 59791.77036	 1.00287
 59791.77365	 1.00283
 59791.77693	 1.00279
 59791.78022	 1.00275
 59791.78351	 1.00274
 59791.78680	 1.00274
 59791.79008	 1.00273
 59791.79337	 1.00273
 59791.79666	 1.00271
 59791.79995	 1.00269
 59791.80323	 1.00268
 59791.80652	 1.00268
 59791.80981	 1.00267
 59791.81310	 1.00266
 59791.81638	 1.00265
 59791.81967	 1.00264
 59791.82296	 1.00261
 59791.82625	 1.00259
 59791.82953	 1.00255
 59791.83282	 1.00251
 59791.83611	 1.00246
 59791.83940	 1.00241
 59791.84268	 1.00236
 59791.84597	 1.00232
 59791.84926	 1.00230
 59791.85255	 1.00228
 59791.85583	 1.00227
 59791.85912	 1.00225
 59791.86241	 1.00222
 59791.86570	 1.00219
 59791.86898	 1.00217
 59791.87227	 1.00215
 59791.87556	 1.00213
 59791.87885	 1.00210
 59791.88213	 1.00206
 59791.88542	 1.00203
 59791.88871	 1.00200
 59791.89200	 1.00197
 59791.89528	 1.00193
 59791.89857	 1.00190
 59791.90186	 1.00187
 59791.90515	 1.00184
 59791.90843	 1.00181
 59791.91172	 1.00180
 59791.91501	 1.00179
 59791.91830	 1.00178
 59791.92158	 1.00177
 59791.92487	 1.00174
 59791.92816	 1.00171
 59791.93145	 1.00168
 59791.93473	 1.00163
 59791.93802	 1.00159
 59791.94131	 1.00154
 59791.94460	 1.00149
 59791.94788	 1.00144
 59791.95117	 1.00140
 59791.95446	 1.00137
 59791.95775	 1.00133
 59791.96103	 1.00128
 59791.96432	 1.00122
 59791.96761	 1.00117
 59791.97089	 1.00114
 59791.97418	 1.00113
 59791.97747	 1.00112
 59791.98076	 1.00111
 59791.98404	 1.00109
 59791.98733	 1.00107
 59791.99062	 1.00104
 59791.99391	 1.00101
 59791.99719	 1.00098
 59792.00048	 1.00094
 59792.00377	 1.00090
 59792.00706	 1.00086
 59792.01034	 1.00081
 59792.01363	 1.00076
 59792.01692	 1.00070
 59792.02021	 1.00065
 59792.02349	 1.00059
 59792.02678	 1.00053
 59792.03007	 1.00047
 59792.03336	 1.00043
 59792.03664	 1.00041
 59792.03993	 1.00040
 59792.04322	 1.00039
 59792.04651	 1.00037
 59792.04979	 1.00035
 59792.05308	 1.00033
 59792.05637	 1.00031
 59792.05966	 1.00028
 59792.06294	 1.00024
 59792.06623	 1.00020
 59792.06952	 1.00015
 59792.07281	 1.00009
 59792.07609	 1.00004
 59792.07938	 0.99998
 59792.08267	 0.99992
 59792.08596	 0.99986
 59792.08924	 0.99981
 59792.09253	 0.99974
 59792.09582	 0.99970
 59792.09911	 0.99966
 59792.10239	 0.99964
 59792.10568	 0.99961
 59792.10897	 0.99958
 59792.11226	 0.99955
 59792.11554	 0.99951
 59792.11883	 0.99948
 59792.12212	 0.99943
 59792.12541	 0.99938
 59792.12869	 0.99934
 59792.13198	 0.99930
 59792.13527	 0.99927
 59792.13856	 0.99922
 59792.14184	 0.99917
 59792.14513	 0.99913
 59792.14842	 0.99908
 59792.15171	 0.99903
 59792.15499	 0.99898
 59792.15828	 0.99895
 59792.16157	 0.99893
 59792.16486	 0.99892
 59792.16814	 0.99891
 59792.17143	 0.99890
 59792.17472	 0.99889
 59792.17801	 0.99888
 59792.18129	 0.99886
 59792.18458	 0.99883
 59792.18787	 0.99879
 59792.19116	 0.99875
 59792.19444	 0.99872
 59792.19773	 0.99868
 59792.20102	 0.99863
 59792.20431	 0.99858
 59792.20759	 0.99852
 59792.21088	 0.99846
 59792.21417	 0.99842
 59792.21746	 0.99837
 59792.22074	 0.99835
 59792.22403	 0.99835
 59792.22732	 0.99836
 59792.23061	 0.99836
 59792.23389	 0.99835
 59792.23718	 0.99834
 59792.24047	 0.99833
 59792.24376	 0.99831
 59792.24704	 0.99828
 59792.25033	 0.99824
 59792.25362	 0.99820
 59792.25691	 0.99815
 59792.26019	 0.99810
 59792.26348	 0.99805
 59792.26677	 0.99799
 59792.27006	 0.99794
 59792.27334	 0.99788
 59792.27663	 0.99783
 59792.27992	 0.99779
 59792.28321	 0.99776
 59792.28649	 0.99774
 59792.28978	 0.99754
 59792.29307	 0.99699
 59792.29636	 0.99621
 59792.29964	 0.99545
 59792.30293	 0.99440
 59792.30622	 0.99292
 59792.30951	 0.99162
 59792.31279	 0.98939
 59792.31608	 0.98835
 59792.31937	 0.98664
 59792.32266	 0.98452
 59792.32594	 0.98232
 59792.32923	 0.98096
 59792.33252	 0.97860
 59792.33581	 0.97608
 59792.33909	 0.97349
 59792.34238	 0.97172
 59792.34567	 0.96909
 59792.34896	 0.96604
 59792.35224	 0.96406
 59792.35553	 0.96150
 59792.35882	 0.95916
 59792.36211	 0.95616
 59792.36539	 0.95244
 59792.36868	 0.95088
 59792.37197	 0.94811
 59792.37526	 0.94552
 59792.37854	 0.94251
 59792.38183	 0.93907
 59792.38512	 0.93711
 59792.38841	 0.93444
 59792.39169	 0.93208
 59792.39498	 0.93033
 59792.39827	 0.92683
 59792.40156	 0.92457
 59792.40484	 0.92422
 59792.40813	 0.92301
 59792.41142	 0.92225
 59792.41471	 0.92145
 59792.41799	 0.91970
 59792.42128	 0.92064
 59792.42457	 0.91995
 59792.42786	 0.91976
 59792.43114	 0.92017
 59792.43443	 0.91868
 59792.43772	 0.91877
 59792.44101	 0.91928
 59792.44429	 0.91857
 59792.44758	 0.91910
 59792.45087	 0.91795
 59792.45416	 0.91824
 59792.45744	 0.91839
 59792.46073	 0.91834
 59792.46402	 0.91871
 59792.46731	 0.91770
 59792.47059	 0.91896
 59792.47388	 0.91853
 59792.47717	 0.91876
 59792.48045	 0.91820
 59792.48374	 0.91938
 59792.48703	 0.91926
 59792.49032	 0.91932
 59792.49360	 0.91940
 59792.49689	 0.91989
 59792.50018	 0.92021
 59792.50347	 0.92064
 59792.50675	 0.92109
 59792.51004	 0.92151
 59792.51333	 0.92194
 59792.51662	 0.92266
 59792.51990	 0.92353
 59792.52319	 0.92515
 59792.52648	 0.92710
 59792.52977	 0.92932
 59792.53305	 0.93174
 59792.53634	 0.93426
 59792.53963	 0.93685
 59792.54292	 0.93948
 59792.54620	 0.94217
 59792.54949	 0.94491
 59792.55278	 0.94766
 59792.55607	 0.95039
 59792.55935	 0.95309
 59792.56264	 0.95579
 59792.56593	 0.95850
 59792.56922	 0.96116
 59792.57250	 0.96376
 59792.57579	 0.96608
 59792.57908	 0.96812
 59792.58237	 0.96974
 59792.58565	 0.97125
 59792.58894	 0.97235
 59792.59223	 0.97374
 59792.59552	 0.97406
 59792.59880	 0.97464
 59792.60209	 0.97566
 59792.60538	 0.97507
 59792.60867	 0.97490
 59792.61195	 0.97537
 59792.61524	 0.97528
 59792.61853	 0.97351
 59792.62182	 0.97284
 59792.62510	 0.97235
 59792.62839	 0.97152
 59792.63168	 0.96899
 59792.63497	 0.96679
 59792.63825	 0.96533
 59792.64154	 0.96364
 59792.64483	 0.96148
 59792.64812	 0.95751
 59792.65140	 0.95485
 59792.65469	 0.95300
 59792.65798	 0.95093
 59792.66127	 0.94894
 59792.66455	 0.94570
 59792.66784	 0.94187
 59792.67113	 0.94004
 59792.67442	 0.93839
 59792.67770	 0.93661
 59792.68099	 0.93402
 59792.68428	 0.93035
 59792.68757	 0.92751
 59792.69085	 0.92571
 59792.69414	 0.92446
 59792.69743	 0.92251
 59792.70072	 0.92062
 59792.70400	 0.91651
 59792.70729	 0.91486
 59792.71058	 0.91391
 59792.71387	 0.91252
 59792.71715	 0.91114
 59792.72044	 0.90951
 59792.72373	 0.90656
 59792.72702	 0.90523
 59792.73030	 0.90557
 59792.73359	 0.90504
 59792.73688	 0.90392
 59792.74017	 0.90250
 59792.74345	 0.90120
 59792.74674	 0.90228
 59792.75003	 0.90188
 59792.75332	 0.90097
 59792.75660	 0.90055
 59792.75989	 0.90136
 59792.76318	 0.90140
 59792.76647	 0.90148
 59792.76975	 0.90182
 59792.77304	 0.90255
 59792.77633	 0.90342
 59792.77962	 0.90411
 59792.78290	 0.90512
 59792.78619	 0.90624
 59792.78948	 0.90750
 59792.79277	 0.90887
 59792.79605	 0.91026
 59792.79934	 0.91175
 59792.80263	 0.91338
 59792.80592	 0.91514
 59792.80920	 0.91700
 59792.81249	 0.91890
 59792.81578	 0.92088
 59792.81907	 0.92287
 59792.82235	 0.92494
 59792.82564	 0.92706
 59792.82893	 0.92924
 59792.83222	 0.93145
 59792.83550	 0.93370
 59792.83879	 0.93594
 59792.84208	 0.93821
 59792.84537	 0.94049
 59792.84865	 0.94282
 59792.85194	 0.94520
 59792.85523	 0.94752
 59792.85852	 0.94984
 59792.86180	 0.95219
 59792.86509	 0.95447
 59792.86838	 0.95678
 59792.87167	 0.95909
 59792.87495	 0.96137
 59792.87824	 0.96360
 59792.88153	 0.96581
 59792.88482	 0.96795
 59792.88810	 0.97009
 59792.89139	 0.97221
 59792.89468	 0.97426
 59792.89797	 0.97626
 59792.90125	 0.97824
 59792.90454	 0.98013
 59792.90783	 0.98202
 59792.91112	 0.98383
 59792.91440	 0.98557
 59792.91769	 0.98724
 59792.92098	 0.98885
 59792.92427	 0.99041
 59792.92755	 0.99187
 59792.93084	 0.99326
 59792.93413	 0.99456
 59792.93742	 0.99580
 59792.94070	 0.99693
 59792.94399	 0.99794
 59792.94728	 0.99888
 59792.95057	 0.99968
 59792.95385	 1.00036
 59792.95714	 1.00090
 59792.96043	 1.00127
 59792.96372	 1.00141
 59792.96700	 1.00144
 59792.97029	 1.00148
 59792.97358	 1.00152
 59792.97687	 1.00168
 59792.98015	 1.00173
 59792.98344	 1.00179
 59792.98673	 1.00183
 59792.99002	 1.00187
 59792.99330	 1.00190
 59792.99659	 1.00194
 59792.99988	 1.00197
 59793.00316	 1.00199
 59793.00645	 1.00201
 59793.00974	 1.00203
 59793.01303	 1.00203
 59793.01631	 1.00204
 59793.01960	 1.00207
 59793.02289	 1.00210
 59793.02618	 1.00214
 59793.02946	 1.00220
 59793.03275	 1.00225
 59793.03604	 1.00231
 59793.03933	 1.00236
 59793.04261	 1.00241
 59793.04590	 1.00246
 59793.04919	 1.00249
 59793.05248	 1.00252
 59793.05576	 1.00255
 59793.05905	 1.00256
 59793.06234	 1.00257
 59793.06563	 1.00258
 59793.06891	 1.00258
 59793.07220	 1.00258
 59793.07549	 1.00257
 59793.07878	 1.00257
 59793.08206	 1.00257
 59793.08535	 1.00258
 59793.08864	 1.00260
 59793.09193	 1.00263
 59793.09521	 1.00267
 59793.09850	 1.00272
 59793.10179	 1.00278
 59793.10508	 1.00283
 59793.10836	 1.00287
 59793.11165	 1.00292
 59793.11494	 1.00296
 59793.11823	 1.00300
 59793.12151	 1.00303
 59793.12480	 1.00306
 59793.12809	 1.00308
 59793.13138	 1.00309
 59793.13466	 1.00310
 59793.13795	 1.00310
 59793.14124	 1.00309
 59793.14453	 1.00308
 59793.14781	 1.00307
 59793.15110	 1.00306
 59793.15439	 1.00307
 59793.15768	 1.00309
 59793.16096	 1.00311
 59793.16425	 1.00316
 59793.16754	 1.00319
 59793.17083	 1.00323
 59793.17411	 1.00325
 59793.17740	 1.00328
 59793.18069	 1.00329
 59793.18398	 1.00331
 59793.18726	 1.00332
 59793.19055	 1.00333
 59793.19384	 1.00333
 59793.19713	 1.00332
 59793.20041	 1.00331
 59793.20370	 1.00329
 59793.20699	 1.00327
 59793.21028	 1.00325
 59793.21356	 1.00324
 59793.21685	 1.00323
 59793.22014	 1.00324
 59793.22343	 1.00326
 59793.22671	 1.00328
 59793.23000	 1.00330
 59793.23329	 1.00332
 59793.23658	 1.00333
 59793.23986	 1.00334
 59793.24315	 1.00335
 59793.24644	 1.00336
 59793.24973	 1.00337
 59793.25301	 1.00339
 59793.25630	 1.00339
 59793.25959	 1.00340
 59793.26288	 1.00339
 59793.26616	 1.00339
 59793.26945	 1.00339
 59793.27274	 1.00338
 59793.27603	 1.00337
 59793.27931	 1.00336
 59793.28260	 1.00336
 59793.28589	 1.00338
 59793.28918	 1.00339
 59793.29246	 1.00341
 59793.29575	 1.00343
 59793.29904	 1.00344
 59793.30233	 1.00345
 59793.30561	 1.00346
 59793.30890	 1.00347
 59793.31219	 1.00347
 59793.31548	 1.00346
 59793.31876	 1.00345
 59793.32205	 1.00336
 59793.32534	 1.00314
 59793.32863	 1.00278
 59793.33191	 1.00247
 59793.33520	 1.00191
 59793.33849	 1.00149
 59793.34178	 1.00078
 59793.34506	 1.00033
 59793.34835	 0.99968
 59793.35164	 0.99884
 59793.35493	 0.99832
 59793.35821	 0.99760
 59793.36150	 0.99641
 59793.36479	 0.99582
 59793.36808	 0.99501
 59793.37136	 0.99376
 59793.37465	 0.99300
 59793.37794	 0.99227
 59793.38123	 0.99102
 59793.38451	 0.98973
 59793.38780	 0.98888
 59793.39109	 0.98792
 59793.39438	 0.98660
 59793.39766	 0.98551
 59793.40095	 0.98447
 59793.40424	 0.98329
 59793.40753	 0.98194
 59793.41081	 0.98090
 59793.41410	 0.97992
 59793.41739	 0.97871
 59793.42068	 0.97753
 59793.42396	 0.97650
 59793.42725	 0.97534
 59793.43054	 0.97425
 59793.43383	 0.97318
 59793.43711	 0.97215
 59793.44040	 0.97115
 59793.44369	 0.97016
 59793.44698	 0.96923
 59793.45026	 0.96833
 59793.45355	 0.96747
 59793.45684	 0.96666
 59793.46013	 0.96589
 59793.46341	 0.96518
 59793.46670	 0.96452
 59793.46999	 0.96394
 59793.47328	 0.96344
 59793.47656	 0.96302
 59793.47985	 0.96269
 59793.48314	 0.96243
 59793.48643	 0.96227
 59793.48971	 0.96218
 59793.49300	 0.96218
 59793.49629	 0.96227
 59793.49958	 0.96245
 59793.50286	 0.96273
 59793.50615	 0.96308
 59793.50944	 0.96353
 59793.51273	 0.96406
 59793.51601	 0.96468
 59793.51930	 0.96538
 59793.52259	 0.96615
 59793.52587	 0.96699
 59793.52916	 0.96789
 59793.53245	 0.96886
 59793.53574	 0.96990
 59793.53902	 0.97099
 59793.54231	 0.97215
 59793.54560	 0.97336
 59793.54889	 0.97459
 59793.55217	 0.97586
 59793.55546	 0.97714
 59793.55875	 0.97845
 59793.56204	 0.97977
 59793.56532	 0.98110
 59793.56861	 0.98246
 59793.57190	 0.98383
 59793.57519	 0.98518
 59793.57847	 0.98653
 59793.58176	 0.98787
 59793.58505	 0.98918
 59793.58834	 0.99048
 59793.59162	 0.99174
 59793.59491	 0.99294
 59793.59820	 0.99411
 59793.60149	 0.99524
 59793.60477	 0.99633
 59793.60806	 0.99734
 59793.61135	 0.99828
 59793.61464	 0.99912
 59793.61792	 0.99986
 59793.62121	 1.00048
 59793.62450	 1.00095
 59793.62779	 1.00123
 59793.63107	 1.00124
 59793.63436	 1.00120
 59793.63765	 1.00115
 59793.64094	 1.00111
 59793.64422	 1.00106
 59793.64751	 1.00101
 59793.65080	 1.00096
 59793.65409	 1.00090
 59793.65737	 1.00084
 59793.66066	 1.00079
 59793.66395	 1.00076
 59793.66724	 1.00076
 59793.67052	 1.00076
 59793.67381	 1.00075
 59793.67710	 1.00073
 59793.68039	 1.00072
 59793.68367	 1.00071
 59793.68696	 1.00068
 59793.69025	 1.00066
 59793.69354	 1.00062
 59793.69682	 1.00058
 59793.70011	 1.00053
 59793.70340	 1.00048
 59793.70669	 1.00044
 59793.70997	 1.00039
 59793.71326	 1.00033
 59793.71655	 1.00027
 59793.71984	 1.00022
 59793.72312	 1.00017
 59793.72641	 1.00013
 59793.72970	 1.00011
 59793.73299	 1.00009
 59793.73627	 1.00006
 59793.73956	 1.00003
 59793.74285	 1.00001
 59793.74614	 0.99998
 59793.74942	 0.99994
 59793.75271	 0.99990
 59793.75600	 0.99986
 59793.75929	 0.99981
 59793.76257	 0.99978
 59793.76586	 0.99975
 59793.76915	 0.99970
 59793.77244	 0.99966
 59793.77572	 0.99962
 59793.77901	 0.99958
 59793.78230	 0.99952
 59793.78559	 0.99949
 59793.78887	 0.99946
 59793.79216	 0.99946
 59793.79545	 0.99946
 59793.79874	 0.99946
 59793.80202	 0.99946
 59793.80531	 0.99945
 59793.80860	 0.99944
 59793.81189	 0.99942
 59793.81517	 0.99939
 59793.81846	 0.99936
 59793.82175	 0.99933
 59793.82504	 0.99930
 59793.82832	 0.99926
 59793.83161	 0.99921
 59793.83490	 0.99916
 59793.83819	 0.99910
 59793.84147	 0.99905
 59793.84476	 0.99901
 59793.84805	 0.99897
 59793.85134	 0.99896
 59793.85462	 0.99897
 59793.85791	 0.99898
 59793.86120	 0.99899
 59793.86449	 0.99898
 59793.86777	 0.99897
 59793.87106	 0.99896
 59793.87435	 0.99894
 59793.87764	 0.99891
 59793.88092	 0.99887
 59793.88421	 0.99883
 59793.88750	 0.99879
 59793.89079	 0.99875
 59793.89407	 0.99870
 59793.89736	 0.99865
 59793.90065	 0.99859
 59793.90394	 0.99854
 59793.90722	 0.99849
 59793.91051	 0.99846
 59793.91380	 0.99844
 59793.91709	 0.99844
 59793.92037	 0.99845
 59793.92366	 0.99846
 59793.92695	 0.99847
 59793.93024	 0.99847
 59793.93352	 0.99846
 59793.93681	 0.99846
 59793.94010	 0.99844
 59793.94339	 0.99808
 59793.94667	 0.99744
 59793.94996	 0.99652
 59793.95325	 0.99533
 59793.95654	 0.99391
 59793.95982	 0.99248
 59793.96311	 0.99070
 59793.96640	 0.98893
 59793.96969	 0.98696
 59793.97297	 0.98502
 59793.97626	 0.98281
 59793.97955	 0.98091
 59793.98284	 0.97834
 59793.98612	 0.97589
 59793.98941	 0.97342
 59793.99270	 0.97078
 59793.99599	 0.96825
 59793.99927	 0.96592
 59794.00256	 0.96303
 59794.00585	 0.96023
 59794.00914	 0.95728
 59794.01242	 0.95443
 59794.01571	 0.95191
 59794.01900	 0.94934
 59794.02229	 0.94640
 59794.02557	 0.94356
 59794.02886	 0.94077
 59794.03215	 0.93808
 59794.03544	 0.93564
 59794.03872	 0.93300
 59794.04201	 0.93110
 59794.04530	 0.92864
 59794.04858	 0.92671
 59794.05187	 0.92503
 59794.05516	 0.92363
 59794.05845	 0.92270
 59794.06173	 0.92249
 59794.06502	 0.92249
 59794.06831	 0.92249
 59794.07160	 0.92249
 59794.07488	 0.92248
 59794.07817	 0.92247
 59794.08146	 0.92247
 59794.08475	 0.92246
 59794.08803	 0.92245
 59794.09132	 0.92243
 59794.09461	 0.92242
 59794.09790	 0.92243
 59794.10118	 0.92244
 59794.10447	 0.92245
 59794.10776	 0.92246
 59794.11105	 0.92248
 59794.11433	 0.92249
 59794.11762	 0.92250
 59794.12091	 0.92251
 59794.12420	 0.92252
 59794.12748	 0.92252
 59794.13077	 0.92251
 59794.13406	 0.92251
 59794.13735	 0.92249
 59794.14063	 0.92248
 59794.14392	 0.92247
 59794.14721	 0.92246
 59794.15050	 0.92244
 59794.15378	 0.92242
 59794.15707	 0.92242
 59794.16036	 0.92243
 59794.16365	 0.92245
 59794.16693	 0.92247
 59794.17022	 0.92249
 59794.17351	 0.92261
 59794.17680	 0.92345
 59794.18008	 0.92476
 59794.18337	 0.92642
 59794.18666	 0.92833
 59794.18995	 0.93046
 59794.19323	 0.93273
 59794.19652	 0.93514
 59794.19981	 0.93766
 59794.20310	 0.94027
 59794.20638	 0.94294
 59794.20967	 0.94567
 59794.21296	 0.94842
 59794.21625	 0.95120
 59794.21953	 0.95401
 59794.22282	 0.95683
 59794.22611	 0.95963
 59794.22940	 0.96240
 59794.23268	 0.96511
 59794.23597	 0.96778
 59794.23926	 0.97040
 59794.24255	 0.97297
 59794.24583	 0.97548
 59794.24912	 0.97792
 59794.25241	 0.98026
 59794.25570	 0.98253
 59794.25898	 0.98468
 59794.26227	 0.98673
 59794.26556	 0.98865
 59794.26885	 0.99044
 59794.27213	 0.99208
 59794.27542	 0.99358
 59794.27871	 0.99491
 59794.28200	 0.99608
 59794.28528	 0.99704
 59794.28857	 0.99776
 59794.29186	 0.99818
 59794.29515	 0.99822
 59794.29843	 0.99824
 59794.30172	 0.99826
 59794.30501	 0.99827
 59794.30830	 0.99829
 59794.31158	 0.99831
 59794.31487	 0.99833
 59794.31816	 0.99835
 59794.32145	 0.99836
 59794.32473	 0.99838
 59794.32802	 0.99840
 59794.33131	 0.99843
 59794.33460	 0.99844
 59794.33788	 0.99846
 59794.34117	 0.99848
 59794.34446	 0.99853
 59794.34775	 0.99857
 59794.35103	 0.99862
 59794.35432	 0.99866
 59794.35761	 0.99870
 59794.36090	 0.99873
 59794.36418	 0.99876
 59794.36747	 0.99878
 59794.37076	 0.99879
 59794.37405	 0.99881
 59794.37733	 0.99883
 59794.38062	 0.99884
 59794.38391	 0.99886
 59794.38720	 0.99888
 59794.39048	 0.99890
 59794.39377	 0.99892
 59794.39706	 0.99893
 59794.40035	 0.99894
 59794.40363	 0.99898
 59794.40692	 0.99903
 59794.41021	 0.99908
 59794.41350	 0.99912
 59794.41678	 0.99917
 59794.42007	 0.99921
 59794.42336	 0.99925
 59794.42665	 0.99930
 59794.42993	 0.99933
 59794.43322	 0.99936
 59794.43651	 0.99938
 59794.43980	 0.99941
 59794.44308	 0.99943
 59794.44637	 0.99944
 59794.44966	 0.99946
 59794.45295	 0.99947
 59794.45623	 0.99948
 59794.45952	 0.99948
 59794.46281	 0.99950
 59794.46610	 0.99954
 59794.46938	 0.99959
 59794.47267	 0.99964
 59794.47596	 0.99969
 59794.47925	 0.99974
 59794.48253	 0.99980
 59794.48582	 0.99985
 59794.48911	 0.99990
 59794.49240	 0.99994
 59794.49568	 0.99997
 59794.49897	 1.00000
 59794.50226	 1.00002
 59794.50555	 1.00004
 59794.50883	 1.00007
 59794.51212	 1.00008
 59794.51541	 1.00009
 59794.51870	 1.00011
 59794.52198	 1.00012
 59794.52527	 1.00014
 59794.52856	 1.00017
 59794.53185	 1.00021
 59794.53513	 1.00025
 59794.53842	 1.00029
 59794.54171	 1.00032
 59794.54500	 1.00037
 59794.54828	 1.00040
 59794.55157	 1.00043
 59794.55486	 1.00046
 59794.55815	 1.00048
 59794.56143	 1.00050
 59794.56472	 1.00053
 59794.56801	 1.00056
 59794.57129	 1.00058
 59794.57458	 1.00060
 59794.57787	 1.00063
 59794.58116	 1.00065
 59794.58444	 1.00067
 59794.58773	 1.00070
 59794.59102	 1.00074
 59794.59431	 1.00079
 59794.59759	 1.00085
 59794.60088	 1.00091
 59794.60417	 1.00097
 59794.60746	 1.00103
 59794.61074	 1.00108
 59794.61403	 1.00113
 59794.61732	 1.00117
 59794.62061	 1.00120
 59794.62389	 1.00123
 59794.62718	 1.00126
 59794.63047	 1.00129
 59794.63376	 1.00131
 59794.63704	 1.00132
 59794.64033	 1.00133
 59794.64362	 1.00135
 59794.64691	 1.00137
 59794.65019	 1.00139
 59794.65348	 1.00142
 59794.65677	 1.00148
 59794.66006	 1.00154
 59794.66334	 1.00159
 59794.66663	 1.00165
 59794.66992	 1.00171
 59794.67321	 1.00175
 59794.67649	 1.00180
 59794.67978	 1.00183
 59794.68307	 1.00186
 59794.68636	 1.00188
 59794.68964	 1.00190
 59794.69293	 1.00190
 59794.69622	 1.00191
 59794.69951	 1.00191
 59794.70279	 1.00191
 59794.70608	 1.00191
 59794.70937	 1.00191
 59794.71266	 1.00191
 59794.71594	 1.00193
 59794.71923	 1.00196
 59794.72252	 1.00201
 59794.72581	 1.00206
 59794.72909	 1.00212
 59794.73238	 1.00217
 59794.73567	 1.00222
 59794.73896	 1.00228
 59794.74224	 1.00233
 59794.74553	 1.00237
 59794.74882	 1.00241
 59794.75211	 1.00244
 59794.75539	 1.00247
 59794.75868	 1.00249
 59794.76197	 1.00250
 59794.76526	 1.00251
 59794.76854	 1.00251
 59794.77183	 1.00250
 59794.77512	 1.00249
 59794.77841	 1.00249
 59794.78169	 1.00250
 59794.78498	 1.00253
 59794.78827	 1.00255
 59794.79156	 1.00259
 59794.79484	 1.00263
 59794.79813	 1.00267
 59794.80142	 1.00271
 59794.80471	 1.00274
 59794.80799	 1.00277
 59794.81128	 1.00279
 59794.81457	 1.00282
 59794.81786	 1.00283
 59794.82114	 1.00284
 59794.82443	 1.00284
 59794.82772	 1.00284
 59794.83101	 1.00283
 59794.83429	 1.00282
 59794.83758	 1.00280
 59794.84087	 1.00279
 59794.84416	 1.00279
 59794.84744	 1.00280
 59794.85073	 1.00282
 59794.85402	 1.00285
 59794.85731	 1.00287
 59794.86059	 1.00290
 59794.86388	 1.00293
 59794.86717	 1.00295
 59794.87046	 1.00296
 59794.87374	 1.00298
 59794.87703	 1.00300
 59794.88032	 1.00302
 59794.88361	 1.00303
 59794.88689	 1.00305
 59794.89018	 1.00305
 59794.89347	 1.00306
 59794.89676	 1.00306
 59794.90004	 1.00306
 59794.90333	 1.00306
 59794.90662	 1.00305
 59794.90991	 1.00306
 59794.91319	 1.00308
 59794.91648	 1.00310
 59794.91977	 1.00313
 59794.92306	 1.00315
 59794.92634	 1.00317
 59794.92963	 1.00319
 59794.93292	 1.00321
 59794.93621	 1.00323
 59794.93949	 1.00324
 59794.94278	 1.00324
 59794.94607	 1.00324
 59794.94936	 1.00323
 59794.95264	 1.00322
 59794.95593	 1.00320
 59794.95922	 1.00318
 59794.96251	 1.00315
 59794.96579	 1.00313
 59794.96908	 1.00309
 59794.97237	 1.00306
 59794.97566	 1.00305
 59794.97894	 1.00307
 59794.98223	 1.00309
 59794.98552	 1.00311
 59794.98881	 1.00312
 59794.99209	 1.00314
 59794.99538	 1.00315
 59794.99867	 1.00315
 59795.00196	 1.00315
 59795.00524	 1.00315
 59795.00853	 1.00314
 59795.01182	 1.00313
 59795.01511	 1.00312
 59795.01839	 1.00310
 59795.02168	 1.00308
 59795.02497	 1.00306
 59795.02826	 1.00302
 59795.03154	 1.00298
 59795.03483	 1.00295
 59795.03812	 1.00292
 59795.04141	 1.00290
 59795.04469	 1.00291
 59795.04798	 1.00291
 59795.05127	 1.00290
 59795.05456	 1.00289
 59795.05784	 1.00288
 59795.06113	 1.00287
 59795.06442	 1.00287
 59795.06771	 1.00286
 59795.07099	 1.00286
 59795.07428	 1.00285
 59795.07757	 1.00284
 59795.08085	 1.00282
 59795.08414	 1.00280
 59795.08743	 1.00277
 59795.09072	 1.00273
 59795.09400	 1.00269
 59795.09729	 1.00264
 59795.10058	 1.00259
 59795.10387	 1.00256
 59795.10715	 1.00254
 59795.11044	 1.00253
 59795.11373	 1.00251
 59795.11702	 1.00250
 59795.12030	 1.00247
 59795.12359	 1.00245
 59795.12688	 1.00243
 59795.13017	 1.00242
 59795.13345	 1.00240
 59795.13674	 1.00237
 59795.14003	 1.00233
 59795.14332	 1.00230
 59795.14660	 1.00228
 59795.14989	 1.00225
 59795.15318	 1.00222
 59795.15647	 1.00219
 59795.15975	 1.00216
 59795.16304	 1.00213
 59795.16633	 1.00211
 59795.16962	 1.00210
 59795.17290	 1.00210
 59795.17619	 1.00209
 59795.17948	 1.00207
 59795.18277	 1.00205
 59795.18605	 1.00203
 59795.18934	 1.00199
 59795.19263	 1.00196
 59795.19592	 1.00191
 59795.19920	 1.00186
 59795.20249	 1.00182
 59795.20578	 1.00177
 59795.20907	 1.00174
 59795.21235	 1.00170
 59795.21564	 1.00166
 59795.21893	 1.00162
 59795.22222	 1.00157
 59795.22550	 1.00152
 59795.22879	 1.00149
 59795.23208	 1.00147
 59795.23537	 1.00147
 59795.23865	 1.00146
 59795.24194	 1.00145
 59795.24523	 1.00142
 59795.24852	 1.00140
 59795.25180	 1.00137
 59795.25509	 1.00134
 59795.25838	 1.00131
 59795.26167	 1.00127
 59795.26495	 1.00123
 59795.26824	 1.00119
 59795.27153	 1.00114
 59795.27482	 1.00108
 59795.27810	 1.00102
 59795.28139	 1.00097
 59795.28468	 1.00091
 59795.28797	 1.00085
 59795.29125	 1.00081
 59795.29454	 1.00079
 59795.29783	 1.00078
 59795.30112	 1.00077
 59795.30440	 1.00076
 59795.30769	 1.00073
 59795.31098	 1.00072
 59795.31427	 1.00070
 59795.31755	 1.00067
 59795.32084	 1.00063
 59795.32413	 1.00059
 59795.32742	 1.00054
 59795.33070	 1.00049
 59795.33399	 1.00043
 59795.33728	 1.00038
 59795.34057	 1.00032
 59795.34385	 1.00026
 59795.34714	 1.00021
 59795.35043	 1.00015
 59795.35372	 1.00010
 59795.35700	 1.00006
 59795.36029	 1.00004
 59795.36358	 1.00001
 59795.36687	 0.99998
 59795.37015	 0.99994
 59795.37344	 0.99991
 59795.37673	 0.99987
 59795.38002	 0.99983
 59795.38330	 0.99978
 59795.38659	 0.99974
 59795.38988	 0.99970
 59795.39317	 0.99967
 59795.39645	 0.99962
 59795.39974	 0.99957
 59795.40303	 0.99953
 59795.40632	 0.99948
 59795.40960	 0.99943
 59795.41289	 0.99937
 59795.41618	 0.99934
 59795.41947	 0.99932
 59795.42275	 0.99931
 59795.42604	 0.99930
 59795.42933	 0.99929
 59795.43262	 0.99928
 59795.43590	 0.99926
 59795.43919	 0.99924
 59795.44248	 0.99921
 59795.44577	 0.99918
 59795.44905	 0.99914
 59795.45234	 0.99910
 59795.45563	 0.99906
 59795.45892	 0.99901
 59795.46220	 0.99896
 59795.46549	 0.99890
 59795.46878	 0.99884
 59795.47207	 0.99879
 59795.47535	 0.99874
 59795.47864	 0.99871
 59795.48193	 0.99870
 59795.48522	 0.99871
 59795.48850	 0.99871
 59795.49179	 0.99871
 59795.49508	 0.99870
 59795.49837	 0.99868
 59795.50165	 0.99866
 59795.50494	 0.99863
 59795.50823	 0.99859
 59795.51152	 0.99855
 59795.51480	 0.99850
 59795.51809	 0.99845
 59795.52138	 0.99839
 59795.52467	 0.99833
 59795.52795	 0.99828
 59795.53124	 0.99822
 59795.53453	 0.99816
 59795.53782	 0.99811
 59795.54110	 0.99808
 59795.54439	 0.99807
 59795.54768	 0.99807
 59795.55097	 0.99807
 59795.55425	 0.99807
 59795.55754	 0.99807
 59795.56083	 0.99808
 59795.56412	 0.99808
 59795.56740	 0.99807
 59795.57069	 0.99806
 59795.57398	 0.99804
 59795.57727	 0.99803
 59795.58055	 0.99791
 59795.58384	 0.99744
 59795.58713	 0.99662
 59795.59042	 0.99589
 59795.59370	 0.99462
 59795.59699	 0.99352
 59795.60028	 0.99159
 59795.60356	 0.99070
 59795.60685	 0.98901
 59795.61014	 0.98651
 59795.61343	 0.98539
 59795.61671	 0.98340
 59795.62000	 0.98098
 59795.62329	 0.97849
 59795.62658	 0.97719
 59795.62986	 0.97470
 59795.63315	 0.97255
 59795.63644	 0.96985
 59795.63973	 0.96745
 59795.64301	 0.96528
 59795.64630	 0.96236
 59795.64959	 0.95881
 59795.65288	 0.95729
 59795.65616	 0.95456
 59795.65945	 0.95198
 59795.66274	 0.94888
 59795.66603	 0.94511
 59795.66931	 0.94362
 59795.67260	 0.94083
 59795.67589	 0.93826
 59795.67918	 0.93632
 59795.68246	 0.93241
 59795.68575	 0.93011
 59795.68904	 0.92785
 59795.69233	 0.92599
 59795.69561	 0.92480
 59795.69890	 0.92274
 59795.70219	 0.92128
 59795.70548	 0.92204
 59795.70876	 0.92134
 59795.71205	 0.92088
 59795.71534	 0.92122
 59795.71863	 0.91918
 59795.72191	 0.91965
 59795.72520	 0.91942
 59795.72849	 0.91918
 59795.73178	 0.91962
 59795.73506	 0.91833
 59795.73835	 0.91852
 59795.74164	 0.91909
 59795.74493	 0.91851
 59795.74821	 0.91872
 59795.75150	 0.91770
 59795.75479	 0.91860
 59795.75808	 0.91859
 59795.76136	 0.91873
 59795.76465	 0.91824
 59795.76794	 0.91835
 59795.77123	 0.91889
 59795.77451	 0.91910
 59795.77780	 0.91855
 59795.78109	 0.91936
 59795.78438	 0.91960
 59795.78766	 0.91985
 59795.79095	 0.92006
 59795.79424	 0.92065
 59795.79753	 0.92072
 59795.80081	 0.92122
 59795.80410	 0.92184
 59795.80739	 0.92250
 59795.81068	 0.92325
 59795.81396	 0.92458
 59795.81725	 0.92647
 59795.82054	 0.92863
 59795.82383	 0.93094
 59795.82711	 0.93337
 59795.83040	 0.93590
 59795.83369	 0.93853
 59795.83698	 0.94122
 59795.84026	 0.94391
 59795.84355	 0.94661
 59795.84684	 0.94931
 59795.85013	 0.95204
 59795.85341	 0.95478
 59795.85670	 0.95746
 59795.85999	 0.96010
 59795.86328	 0.96271
 59795.86656	 0.96533
 59795.86985	 0.96788
 59795.87314	 0.97035
 59795.87643	 0.97275
 59795.87971	 0.97513
 59795.88300	 0.97743
 59795.88629	 0.97963
 59795.88958	 0.98175
 59795.89286	 0.98379
 59795.89615	 0.98574
 59795.89944	 0.98756
 59795.90273	 0.98927
 59795.90601	 0.99090
 59795.90930	 0.99237
 59795.91259	 0.99373
 59795.91588	 0.99495
 59795.91916	 0.99600
 59795.92245	 0.99689
 59795.92574	 0.99757
 59795.92903	 0.99801
 59795.93231	 0.99812
 59795.93560	 0.99814
 59795.93889	 0.99817
 59795.94218	 0.99808
 59795.94546	 0.99811
 59795.94875	 0.99814
 59795.95204	 0.99816
 59795.95533	 0.99819
 59795.95861	 0.99821
 59795.96190	 0.99823
 59795.96519	 0.99825
 59795.96848	 0.99828
 59795.97176	 0.99832
 59795.97505	 0.99837
 59795.97834	 0.99843
 59795.98163	 0.99848
 59795.98491	 0.99853
 59795.98820	 0.99857
 59795.99149	 0.99861
 59795.99478	 0.99864
 59795.99806	 0.99866
 59796.00135	 0.99869
 59796.00464	 0.99871
 59796.00793	 0.99873
 59796.01121	 0.99875
 59796.01450	 0.99879
 59796.01779	 0.99881
 59796.02108	 0.99884
 59796.02436	 0.99886
 59796.02765	 0.99888
 59796.03094	 0.99891
 59796.03423	 0.99896
 59796.03751	 0.99901
 59796.04080	 0.99907
 59796.04409	 0.99912
 59796.04738	 0.99918
 59796.05066	 0.99922
 59796.05395	 0.99926
 59796.05724	 0.99931
 59796.06053	 0.99935
 59796.06381	 0.99938
 59796.06710	 0.99941
 59796.07039	 0.99945
 59796.07368	 0.99947
 59796.07696	 0.99949
 59796.08025	 0.99951
 59796.08354	 0.99953
 59796.08683	 0.99955
 59796.09011	 0.99956
 59796.09340	 0.99960
 59796.09669	 0.99965
 59796.09998	 0.99971
 59796.10326	 0.99977
 59796.10655	 0.99983
 59796.10984	 0.99989
 59796.11313	 0.99995
 59796.11641	 1.00001
 59796.11970	 1.00006
 59796.12299	 1.00010
 59796.12627	 1.00014
 59796.12956	 1.00018
 59796.13285	 1.00020
 59796.13614	 1.00023
 59796.13942	 1.00025
 59796.14271	 1.00028
 59796.14600	 1.00030
 59796.14929	 1.00032
 59796.15257	 1.00034
 59796.15586	 1.00037
 59796.15915	 1.00041
 59796.16244	 1.00046
 59796.16572	 1.00050
 59796.16901	 1.00055
 59796.17230	 1.00059
 59796.17559	 1.00063
 59796.17887	 1.00067
 59796.18216	 1.00071
 59796.18545	 1.00074
 59796.18874	 1.00077
 59796.19202	 1.00081
 59796.19531	 1.00084
 59796.19860	 1.00087
 59796.20189	 1.00090
 59796.20517	 1.00094
 59796.20846	 1.00096
 59796.21175	 1.00099
 59796.21504	 1.00101
 59796.21832	 1.00105
 59796.22161	 1.00110
 59796.22490	 1.00116
 59796.22819	 1.00121
 59796.23147	 1.00128
 59796.23476	 1.00134
 59796.23805	 1.00140
 59796.24134	 1.00145
 59796.24462	 1.00150
 59796.24791	 1.00155
 59796.25120	 1.00158
 59796.25449	 1.00162
 59796.25777	 1.00165
 59796.26106	 1.00168
 59796.26435	 1.00170
 59796.26764	 1.00172
 59796.27092	 1.00173
 59796.27421	 1.00174
 59796.27750	 1.00177
 59796.28079	 1.00180
 59796.28407	 1.00185
 59796.28736	 1.00191
 59796.29065	 1.00197
 59796.29394	 1.00203
 59796.29722	 1.00209
 59796.30051	 1.00214
 59796.30380	 1.00219
 59796.30709	 1.00223
 59796.31037	 1.00226
 59796.31366	 1.00229
 59796.31695	 1.00231
 59796.32024	 1.00232
 59796.32352	 1.00233
 59796.32681	 1.00233
 59796.33010	 1.00234
 59796.33339	 1.00234
 59796.33667	 1.00233
 59796.33996	 1.00234
 59796.34325	 1.00235
 59796.34654	 1.00238
 59796.34982	 1.00242
 59796.35311	 1.00246
 59796.35640	 1.00252
 59796.35969	 1.00257
 59796.36297	 1.00263
 59796.36626	 1.00268
 59796.36955	 1.00273
 59796.37284	 1.00278
 59796.37612	 1.00282
 59796.37941	 1.00286
 59796.38270	 1.00289
 59796.38599	 1.00291
 59796.38927	 1.00293
 59796.39256	 1.00294
 59796.39585	 1.00294
 59796.39914	 1.00294
 59796.40242	 1.00293
 59796.40571	 1.00293
 59796.40900	 1.00292
 59796.41229	 1.00294
 59796.41557	 1.00296
 59796.41886	 1.00299
 59796.42215	 1.00304
 59796.42544	 1.00308
 59796.42872	 1.00312
 59796.43201	 1.00315
 59796.43530	 1.00318
 59796.43859	 1.00320
 59796.44187	 1.00322
 59796.44516	 1.00324
 59796.44845	 1.00325
 59796.45174	 1.00325
 59796.45502	 1.00325
 59796.45831	 1.00324
 59796.46160	 1.00323
 59796.46489	 1.00321
 59796.46817	 1.00320
 59796.47146	 1.00319
 59796.47475	 1.00319
 59796.47804	 1.00321
 59796.48132	 1.00323
 59796.48461	 1.00326
 59796.48790	 1.00328
 59796.49119	 1.00330
 59796.49447	 1.00332
 59796.49776	 1.00333
 59796.50105	 1.00334
 59796.50434	 1.00336
 59796.50762	 1.00338
 59796.51091	 1.00339
 59796.51420	 1.00340
 59796.51749	 1.00341
 59796.52077	 1.00341
 59796.52406	 1.00342
 59796.52735	 1.00342
 59796.53064	 1.00341
 59796.53392	 1.00340
 59796.53721	 1.00340
 59796.54050	 1.00341
 59796.54379	 1.00343
 59796.54707	 1.00345
 59796.55036	 1.00347
 59796.55365	 1.00349
 59796.55694	 1.00351
 59796.56022	 1.00353
 59796.56351	 1.00354
 59796.56680	 1.00355
 59796.57009	 1.00356
 59796.57337	 1.00356
 59796.57666	 1.00355
 59796.57995	 1.00353
 59796.58324	 1.00351
 59796.58652	 1.00349
 59796.58981	 1.00346
 59796.59310	 1.00344
 59796.59639	 1.00340
 59796.59967	 1.00336
 59796.60296	 1.00334
 59796.60625	 1.00335
 59796.60954	 1.00337
 59796.61282	 1.00338
 59796.61611	 1.00339
 59796.61940	 1.00340
 59796.62269	 1.00341
 59796.62597	 1.00342
 59796.62926	 1.00342
 59796.63255	 1.00342
 59796.63584	 1.00341
 59796.63912	 1.00340
 59796.64241	 1.00338
 59796.64570	 1.00337
 59796.64898	 1.00334
 59796.65227	 1.00332
 59796.65556	 1.00329
 59796.65885	 1.00325
 59796.66213	 1.00320
 59796.66542	 1.00317
 59796.66871	 1.00314
 59796.67200	 1.00315
 59796.67528	 1.00315
 59796.67857	 1.00314
 59796.68186	 1.00314
 59796.68515	 1.00312
 59796.68843	 1.00311
 59796.69172	 1.00311
 59796.69501	 1.00310
 59796.69830	 1.00309
 59796.70158	 1.00308
 59796.70487	 1.00307
 59796.70816	 1.00306
 59796.71145	 1.00303
 59796.71473	 1.00300
 59796.71802	 1.00297
 59796.72131	 1.00293
 59796.72460	 1.00288
 59796.72788	 1.00283
 59796.73117	 1.00279
 59796.73446	 1.00276
 59796.73775	 1.00275
 59796.74103	 1.00273
 59796.74432	 1.00271
 59796.74761	 1.00270
 59796.75090	 1.00267
 59796.75418	 1.00265
 59796.75747	 1.00262
 59796.76076	 1.00260
 59796.76405	 1.00258
 59796.76733	 1.00255
 59796.77062	 1.00252
 59796.77391	 1.00250
 59796.77720	 1.00248
 59796.78048	 1.00245
 59796.78377	 1.00242
 59796.78706	 1.00239
 59796.79035	 1.00235
 59796.79363	 1.00233
 59796.79692	 1.00231
