# Supplementary material for: Discovery of the most compact 3+1-type quadruple star system TIC 120362137
Source: Nat Commun. 2026 Mar 3;17:1859. doi: 10.1038/s41467-026-69223-4 (PMC12957322; doi:10.1038/s41467-026-69223-4)
Supplement: Supplementary file 13 — Source Data [file 41467_2026_69223_MOESM13_ESM.zip › SDF_SupplFig3g_part1.txt]

# Supplementary Figure 3g
#
# SDF_SupplFig3g_part1.txt
#
# Relative flux from 1800-sec binned TESS observations around the third-body eclipse in Sector 74. (Data for the blue circles) 
#
# x BJD - 2400000
# y Relative flux from 1800-sec binned TESS observations
 60329.73635	 0.99776
 60329.75719	 0.99787
 60329.77802	 0.99885
 60329.79885	 0.99875
 60329.81969	 0.99791
 60329.84052	 0.99792
 60329.86135	 0.99727
 60329.88219	 0.99110
 60329.90302	 0.97931
 60329.92385	 0.96450
 60329.94469	 0.94727
 60329.96552	 0.93117
 60329.98635	 0.92158
 60330.00719	 0.92177
 60330.02802	 0.92195
 60330.04885	 0.92222
 60330.06969	 0.92219
 60330.09052	 0.92231
 60330.11135	 0.92965
 60330.13219	 0.94456
 60330.15302	 0.96240
 60330.17385	 0.97755
 60330.19469	 0.98966
 60330.21552	 0.99768
 60330.23635	 0.99853
 60330.25719	 0.99897
 60330.27802	 0.99823
 60330.29885	 0.99958
 60330.31969	 0.99877
 60330.34052	 0.99955
 60330.36135	 0.99839
 60330.38219	 0.99881
 60330.40302	 0.99919
 60330.42386	 0.99975
 60330.44469	 1.00030
 60330.46552	 1.00028
 60330.48636	 1.00033
 60330.50719	 1.00084
 60330.52802	 1.00057
 60330.54886	 1.00120
 60330.56969	 1.00129
 60330.59052	 1.00093
 60330.61136	 1.00196
 60330.63219	 1.00184
 60330.65302	 1.00238
 60330.67386	 1.00185
 60330.69469	 1.00249
 60330.71552	 1.00294
 60330.73636	 1.00236
 60330.75719	 1.00236
 60330.77802	 1.00242
 60330.79886	 1.00287
 60330.81969	 1.00248
 60330.84052	 1.00261
 60330.86136	 1.00306
 60330.88219	 1.00286
 60330.90302	 1.00231
 60330.92386	 1.00362
 60330.94469	 1.00264
 60330.96552	 1.00248
 60330.98636	 1.00326
 60331.00719	 1.00365
 60331.02802	 1.00301
 60331.04886	 1.00204
 60331.06969	 1.00296
 60331.09052	 1.00268
 60331.11136	 1.00285
 60331.13219	 1.00259
 60331.15302	 1.00154
 60331.17386	 1.00204
 60331.19469	 1.00111
 60331.21552	 1.00166
 60331.23636	 1.00146
 60331.25719	 1.00114
 60331.27802	 1.00111
 60331.29886	 1.00087
 60331.31969	 1.00035
 60331.34052	 1.00056
 60331.36136	 1.00025
 60331.38219	 0.99973
 60331.40302	 0.99975
 60331.42386	 0.99886
 60331.44469	 0.99884
 60331.46552	 0.99869
 60331.48636	 0.99799
 60331.50719	 0.99666
 60331.52803	 0.98873
 60331.54886	 0.97589
 60331.56969	 0.96092
 60331.59053	 0.94392
 60331.61136	 0.92929
 60331.63219	 0.92197
 60331.65303	 0.92077
 60331.67386	 0.91944
 60331.69469	 0.92053
 60331.71553	 0.92165
 60331.73636	 0.92746
 60331.75719	 0.94220
 60331.77803	 0.95892
 60331.79886	 0.97509
 60331.81969	 0.98791
 60331.84053	 0.99632
 60331.86136	 0.99865
 60331.88219	 0.99861
 60331.90303	 0.99884
 60331.92386	 0.99981
 60331.94469	 0.99921
 60331.96553	 0.99952
 60331.98636	 0.99981
 60332.00719	 0.99912
 60332.02803	 0.99921
 60332.04886	 1.00064
 60332.06969	 1.00043
 60332.09053	 1.00094
 60332.11136	 1.00014
 60332.13219	 1.00145
 60332.15303	 1.00004
 60332.17386	 1.00245
 60332.19470	 1.00203
 60332.21553	 1.00178
 60332.23636	 1.00184
 60332.25720	 1.00211
 60332.27803	 1.00327
 60332.29886	 1.00200
 60332.31970	 1.00309
 60332.34053	 1.00311
 60332.36136	 1.00308
 60332.38220	 1.00233
 60332.40303	 1.00105
 60332.42386	 1.00253
 60332.44470	 1.00316
 60332.46553	 1.00256
 60332.48636	 1.00315
 60332.50720	 1.00275
 60332.52803	 1.00163
 60332.54886	 0.99958
 60332.56970	 0.99784
 60332.59053	 0.99647
 60332.61136	 0.99399
 60332.63220	 0.99210
 60332.65303	 0.98894
 60332.67386	 0.98720
 60332.69470	 0.98579
 60332.71553	 0.98499
 60332.73637	 0.98304
 60332.75720	 0.98189
 60332.77803	 0.98110
 60332.79887	 0.97994
 60332.81970	 0.97859
 60332.84053	 0.97836
 60332.86137	 0.97688
 60332.88220	 0.97628
 60332.90303	 0.97722
 60332.92387	 0.97605
 60332.93984	 0.97711
 60333.12804	 0.98366
 60333.14887	 0.98469
 60333.16970	 0.97852
 60333.19054	 0.96881
 60333.21137	 0.95531
 60333.23220	 0.94009
 60333.25304	 0.92568
 60333.27387	 0.91365
 60333.29470	 0.90366
 60333.31554	 0.89222
 60333.33637	 0.88084
 60333.35720	 0.86942
 60333.37804	 0.86049
 60333.39887	 0.86095
 60333.41970	 0.87113
 60333.44054	 0.88748
 60333.46137	 0.90407
 60333.48220	 0.92007
 60333.50304	 0.93487
 60333.52387	 0.94434
 60333.54471	 0.95528
 60333.56554	 0.96734
 60333.58637	 0.97718
 60333.60721	 0.98739
 60333.62804	 0.99506
 60333.64887	 0.99871
 60333.66971	 0.99877
 60333.69054	 1.00059
 60333.71137	 0.99984
 60333.73221	 1.00056
 60333.75304	 0.99987
 60333.77387	 0.99971
 60333.79471	 1.00012
 60333.81554	 1.00105
 60333.83637	 1.00005
 60333.85721	 1.00161
 60333.87804	 1.00081
 60333.89887	 1.00119
 60333.91971	 1.00145
 60333.94054	 1.00219
 60333.96137	 1.00175
 60333.98221	 1.00225
 60334.00304	 1.00205
 60334.02387	 1.00201
 60334.04471	 1.00257
 60334.06554	 1.00214
 60334.08638	 1.00046
 60334.10721	 0.99961
 60334.12804	 0.99827
 60334.14888	 0.99526
 60334.16971	 0.99268
 60334.19054	 0.99002
 60334.21138	 0.98699
 60334.23221	 0.98451
 60334.25304	 0.98163
 60334.27388	 0.98040
 60334.29471	 0.97895
 60334.31554	 0.97893
 60334.33638	 0.98037
 60334.35721	 0.98274
 60334.37804	 0.98570
 60334.39888	 0.98979
 60334.41971	 0.99353
 60334.44055	 0.99692
 60334.46138	 1.00083
 60334.48221	 1.00161
 60334.50305	 1.00066
 60334.52388	 1.00008
 60334.54471	 0.99965
 60334.56555	 1.00004
 60334.58638	 1.00022
 60334.60721	 0.99700
 60334.62805	 0.99623
 60334.64888	 0.99574
 60334.66972	 0.99568
 60334.69055	 0.99604
 60334.71138	 0.99535
 60334.73222	 0.99599
 60334.75305	 0.99569
 60334.77388	 0.99558
 60334.79472	 0.99336
 60334.81555	 0.98557
 60334.83638	 0.97386
 60334.85722	 0.95889
 60334.87805	 0.94402
 60334.89888	 0.92904
 60334.91972	 0.92304
 60334.94055	 0.92170
 60334.96138	 0.92119
 60334.98222	 0.92247
 60335.00305	 0.92403
 60335.02389	 0.93046
 60335.04472	 0.94467
 60335.06555	 0.95992
 60335.08639	 0.97502
 60335.10722	 0.98717
 60335.12805	 0.99617
 60335.14889	 0.99747
 60335.16972	 0.99749
 60335.19055	 0.99717
 60335.21139	 0.99712
 60335.23222	 0.99796
 60335.25305	 0.99876
 60335.27389	 0.99886
 60335.29472	 0.99896
 60335.31555	 0.99945
 60335.33639	 0.99925
 60335.35722	 0.99985
 60335.37806	 1.00025
 60335.39889	 1.00076
 60335.41972	 1.00008
 60335.44056	 1.00036
 60335.46139	 1.00011
 60335.48222	 1.00121
 60335.50306	 1.00171
 60335.52389	 1.00134
 60335.54472	 1.00126
 60335.56556	 1.00181
 60335.58639	 1.00186
 60335.60722	 1.00215
 60335.62806	 1.00215
 60335.64889	 1.00252
 60335.66972	 1.00240
 60335.69056	 1.00270
 60335.71139	 1.00219
 60335.73223	 1.00294
 60335.75306	 1.00265
 60335.77389	 1.00274
 60335.79473	 1.00365
 60335.81556	 1.00249
 60335.83639	 1.00250
 60335.85723	 1.00276
 60335.87806	 1.00283
 60335.89889	 1.00264
 60335.91973	 1.00247
 60335.94056	 1.00273
 60335.96139	 1.00181
 60335.98223	 1.00254
 60336.00306	 1.00215
 60336.02390	 1.00250
 60336.04473	 1.00184
 60336.06556	 1.00171
 60336.08640	 1.00130
 60336.10723	 1.00115
 60336.12806	 1.00143
 60336.14890	 1.00095
 60336.16973	 1.00087
 60336.19056	 1.00064
 60336.21140	 1.00025
 60336.23223	 1.00086
 60336.25306	 1.00068
 60336.27390	 1.00001
 60336.29473	 1.00016
 60336.31557	 0.99940
 60336.33640	 1.00015
 60336.35723	 1.00001
 60336.37807	 0.99993
 60336.39890	 0.99888
