# Supplementary material for: Discovery of the most compact 3+1-type quadruple star system TIC 120362137
Source: Nat Commun. 2026 Mar 3;17:1859. doi: 10.1038/s41467-026-69223-4 (PMC12957322; doi:10.1038/s41467-026-69223-4)
Supplement: Supplementary file 13 — Source Data [file 41467_2026_69223_MOESM13_ESM.zip › SDF_SupplFig3g_part2.txt]

# Supplementary Figure 3g
#
# SDF_SupplFig3g_part2.txt
#
# Relative flux from best spectro-photodynamical model around the third-body eclipse in Sector 74. (Smooth, red curve) 
#
# x BJD - 2400000
# y Relative flux from best spectro-photodynamical model 
 60329.60277	 1.00067
 60329.60606	 1.00066
 60329.60935	 1.00065
 60329.61264	 1.00064
 60329.61592	 1.00063
 60329.61921	 1.00061
 60329.62250	 1.00058
 60329.62579	 1.00056
 60329.62907	 1.00053
 60329.63236	 1.00050
 60329.63565	 1.00046
 60329.63894	 1.00041
 60329.64222	 1.00037
 60329.64551	 1.00032
 60329.64880	 1.00027
 60329.65209	 1.00022
 60329.65537	 1.00017
 60329.65866	 1.00011
 60329.66195	 1.00005
 60329.66524	 1.00002
 60329.66852	 1.00002
 60329.67181	 1.00001
 60329.67510	 1.00001
 60329.67839	 1.00000
 60329.68167	 0.99999
 60329.68496	 0.99998
 60329.68825	 0.99996
 60329.69154	 0.99993
 60329.69482	 0.99990
 60329.69811	 0.99987
 60329.70140	 0.99982
 60329.70469	 0.99978
 60329.70797	 0.99973
 60329.71126	 0.99968
 60329.71455	 0.99963
 60329.71784	 0.99958
 60329.72112	 0.99953
 60329.72441	 0.99948
 60329.72770	 0.99944
 60329.73099	 0.99942
 60329.73427	 0.99941
 60329.73756	 0.99939
 60329.74085	 0.99936
 60329.74414	 0.99933
 60329.74742	 0.99931
 60329.75071	 0.99928
 60329.75400	 0.99924
 60329.75729	 0.99920
 60329.76057	 0.99916
 60329.76386	 0.99913
 60329.76715	 0.99910
 60329.77044	 0.99906
 60329.77372	 0.99903
 60329.77701	 0.99899
 60329.78030	 0.99895
 60329.78359	 0.99890
 60329.78687	 0.99887
 60329.79016	 0.99885
 60329.79345	 0.99885
 60329.79674	 0.99886
 60329.80002	 0.99887
 60329.80331	 0.99887
 60329.80660	 0.99887
 60329.80989	 0.99886
 60329.81317	 0.99885
 60329.81646	 0.99883
 60329.81975	 0.99880
 60329.82303	 0.99878
 60329.82632	 0.99875
 60329.82961	 0.99872
 60329.83290	 0.99868
 60329.83618	 0.99863
 60329.83947	 0.99858
 60329.84276	 0.99854
 60329.84605	 0.99850
 60329.84933	 0.99847
 60329.85262	 0.99847
 60329.85591	 0.99849
 60329.85920	 0.99849
 60329.86248	 0.99850
 60329.86577	 0.99823
 60329.86906	 0.99758
 60329.87235	 0.99674
 60329.87563	 0.99557
 60329.87892	 0.99418
 60329.88221	 0.99283
 60329.88550	 0.99125
 60329.88878	 0.98930
 60329.89207	 0.98750
 60329.89536	 0.98534
 60329.89865	 0.98333
 60329.90193	 0.98111
 60329.90522	 0.97844
 60329.90851	 0.97641
 60329.91180	 0.97409
 60329.91508	 0.97142
 60329.91837	 0.96862
 60329.92166	 0.96614
 60329.92495	 0.96342
 60329.92823	 0.96123
 60329.93152	 0.95816
 60329.93481	 0.95517
 60329.93810	 0.95235
 60329.94138	 0.94977
 60329.94467	 0.94685
 60329.94796	 0.94441
 60329.95125	 0.94171
 60329.95453	 0.93888
 60329.95782	 0.93647
 60329.96111	 0.93387
 60329.96440	 0.93154
 60329.96768	 0.92918
 60329.97097	 0.92723
 60329.97426	 0.92555
 60329.97755	 0.92403
 60329.98083	 0.92296
 60329.98412	 0.92261
 60329.98741	 0.92262
 60329.99070	 0.92263
 60329.99398	 0.92264
 60329.99727	 0.92264
 60330.00056	 0.92263
 60330.00385	 0.92263
 60330.00713	 0.92262
 60330.01042	 0.92262
 60330.01371	 0.92260
 60330.01700	 0.92258
 60330.02028	 0.92256
 60330.02357	 0.92253
 60330.02686	 0.92250
 60330.03015	 0.92247
 60330.03343	 0.92245
 60330.03672	 0.92245
 60330.04001	 0.92246
 60330.04330	 0.92247
 60330.04658	 0.92248
 60330.04987	 0.92248
 60330.05316	 0.92249
 60330.05645	 0.92249
 60330.05973	 0.92250
 60330.06302	 0.92251
 60330.06631	 0.92252
 60330.06960	 0.92252
 60330.07288	 0.92253
 60330.07617	 0.92253
 60330.07946	 0.92253
 60330.08275	 0.92254
 60330.08603	 0.92254
 60330.08932	 0.92253
 60330.09261	 0.92252
 60330.09590	 0.92252
 60330.09918	 0.92297
 60330.10247	 0.92405
 60330.10576	 0.92554
 60330.10905	 0.92734
 60330.11233	 0.92936
 60330.11562	 0.93157
 60330.11891	 0.93393
 60330.12220	 0.93639
 60330.12548	 0.93896
 60330.12877	 0.94161
 60330.13206	 0.94430
 60330.13535	 0.94703
 60330.13863	 0.94983
 60330.14192	 0.95260
 60330.14521	 0.95537
 60330.14850	 0.95816
 60330.15178	 0.96089
 60330.15507	 0.96360
 60330.15836	 0.96628
 60330.16165	 0.96891
 60330.16493	 0.97152
 60330.16822	 0.97404
 60330.17151	 0.97652
 60330.17480	 0.97892
 60330.17808	 0.98122
 60330.18137	 0.98344
 60330.18466	 0.98555
 60330.18795	 0.98755
 60330.19123	 0.98942
 60330.19452	 0.99116
 60330.19781	 0.99276
 60330.20110	 0.99421
 60330.20438	 0.99549
 60330.20767	 0.99657
 60330.21096	 0.99743
 60330.21425	 0.99803
 60330.21753	 0.99828
 60330.22082	 0.99830
 60330.22411	 0.99833
 60330.22740	 0.99836
 60330.23068	 0.99838
 60330.23397	 0.99841
 60330.23726	 0.99844
 60330.24055	 0.99847
 60330.24383	 0.99850
 60330.24712	 0.99853
 60330.25041	 0.99857
 60330.25370	 0.99860
 60330.25698	 0.99863
 60330.26027	 0.99865
 60330.26356	 0.99867
 60330.26685	 0.99869
 60330.27013	 0.99869
 60330.27342	 0.99870
 60330.27671	 0.99869
 60330.28000	 0.99870
 60330.28328	 0.99872
 60330.28657	 0.99874
 60330.28986	 0.99876
 60330.29315	 0.99878
 60330.29643	 0.99880
 60330.29972	 0.99882
 60330.30301	 0.99885
 60330.30630	 0.99888
 60330.30958	 0.99891
 60330.31287	 0.99893
 60330.31616	 0.99895
 60330.31945	 0.99898
 60330.32273	 0.99901
 60330.32602	 0.99903
 60330.32931	 0.99906
 60330.33260	 0.99909
 60330.33588	 0.99911
 60330.33917	 0.99914
 60330.34246	 0.99917
 60330.34574	 0.99922
 60330.34903	 0.99927
 60330.35232	 0.99931
 60330.35561	 0.99936
 60330.35889	 0.99940
 60330.36218	 0.99944
 60330.36547	 0.99947
 60330.36876	 0.99950
 60330.37204	 0.99952
 60330.37533	 0.99954
 60330.37862	 0.99956
 60330.38191	 0.99957
 60330.38519	 0.99960
 60330.38848	 0.99963
 60330.39177	 0.99965
 60330.39506	 0.99966
 60330.39834	 0.99968
 60330.40163	 0.99970
 60330.40492	 0.99974
 60330.40821	 0.99979
 60330.41149	 0.99984
 60330.41478	 0.99989
 60330.41807	 0.99994
 60330.42136	 0.99998
 60330.42464	 1.00002
 60330.42793	 1.00006
 60330.43122	 1.00010
 60330.43451	 1.00013
 60330.43779	 1.00016
 60330.44108	 1.00018
 60330.44437	 1.00021
 60330.44766	 1.00023
 60330.45094	 1.00024
 60330.45423	 1.00026
 60330.45752	 1.00028
 60330.46081	 1.00028
 60330.46409	 1.00029
 60330.46738	 1.00033
 60330.47067	 1.00038
 60330.47396	 1.00044
 60330.47724	 1.00049
 60330.48053	 1.00054
 60330.48382	 1.00060
 60330.48711	 1.00065
 60330.49039	 1.00070
 60330.49368	 1.00074
 60330.49697	 1.00078
 60330.50026	 1.00081
 60330.50354	 1.00084
 60330.50683	 1.00086
 60330.51012	 1.00089
 60330.51341	 1.00090
 60330.51669	 1.00092
 60330.51998	 1.00093
 60330.52327	 1.00094
 60330.52656	 1.00096
 60330.52984	 1.00099
 60330.53313	 1.00103
 60330.53642	 1.00107
 60330.53971	 1.00110
 60330.54299	 1.00114
 60330.54628	 1.00117
 60330.54957	 1.00121
 60330.55286	 1.00124
 60330.55614	 1.00127
 60330.55943	 1.00129
 60330.56272	 1.00131
 60330.56601	 1.00134
 60330.56929	 1.00136
 60330.57258	 1.00138
 60330.57587	 1.00140
 60330.57916	 1.00142
 60330.58244	 1.00144
 60330.58573	 1.00146
 60330.58902	 1.00148
 60330.59231	 1.00152
 60330.59559	 1.00156
 60330.59888	 1.00161
 60330.60217	 1.00167
 60330.60546	 1.00173
 60330.60874	 1.00179
 60330.61203	 1.00184
 60330.61532	 1.00188
 60330.61861	 1.00192
 60330.62189	 1.00196
 60330.62518	 1.00199
 60330.62847	 1.00201
 60330.63176	 1.00204
 60330.63504	 1.00206
 60330.63833	 1.00207
 60330.64162	 1.00208
 60330.64491	 1.00209
 60330.64819	 1.00210
 60330.65148	 1.00211
 60330.65477	 1.00213
 60330.65806	 1.00217
 60330.66134	 1.00223
 60330.66463	 1.00228
 60330.66792	 1.00233
 60330.67121	 1.00238
 60330.67449	 1.00243
 60330.67778	 1.00247
 60330.68107	 1.00250
 60330.68436	 1.00253
 60330.68764	 1.00255
 60330.69093	 1.00256
 60330.69422	 1.00257
 60330.69751	 1.00257
 60330.70079	 1.00256
 60330.70408	 1.00256
 60330.70737	 1.00255
 60330.71066	 1.00254
 60330.71394	 1.00253
 60330.71723	 1.00253
 60330.72052	 1.00255
 60330.72381	 1.00258
 60330.72709	 1.00262
 60330.73038	 1.00267
 60330.73367	 1.00271
 60330.73696	 1.00276
 60330.74024	 1.00281
 60330.74353	 1.00286
 60330.74682	 1.00290
 60330.75011	 1.00294
 60330.75339	 1.00297
 60330.75668	 1.00299
 60330.75997	 1.00301
 60330.76326	 1.00302
 60330.76654	 1.00302
 60330.76983	 1.00302
 60330.77312	 1.00301
 60330.77641	 1.00300
 60330.77969	 1.00298
 60330.78298	 1.00296
 60330.78627	 1.00297
 60330.78956	 1.00299
 60330.79284	 1.00300
 60330.79613	 1.00303
 60330.79942	 1.00307
 60330.80271	 1.00310
 60330.80599	 1.00313
 60330.80928	 1.00315
 60330.81257	 1.00317
 60330.81586	 1.00319
 60330.81914	 1.00320
 60330.82243	 1.00320
 60330.82572	 1.00320
 60330.82901	 1.00320
 60330.83229	 1.00318
 60330.83558	 1.00316
 60330.83887	 1.00314
 60330.84216	 1.00311
 60330.84544	 1.00309
 60330.84873	 1.00307
 60330.85202	 1.00308
 60330.85530	 1.00309
 60330.85859	 1.00311
 60330.86188	 1.00312
 60330.86517	 1.00314
 60330.86845	 1.00315
 60330.87174	 1.00316
 60330.87503	 1.00317
 60330.87832	 1.00317
 60330.88160	 1.00319
 60330.88489	 1.00320
 60330.88818	 1.00320
 60330.89147	 1.00320
 60330.89475	 1.00320
 60330.89804	 1.00320
 60330.90133	 1.00319
 60330.90462	 1.00318
 60330.90790	 1.00316
 60330.91119	 1.00315
 60330.91448	 1.00314
 60330.91777	 1.00315
 60330.92105	 1.00316
 60330.92434	 1.00317
 60330.92763	 1.00318
 60330.93092	 1.00319
 60330.93420	 1.00320
 60330.93749	 1.00321
 60330.94078	 1.00322
 60330.94407	 1.00322
 60330.94735	 1.00321
 60330.95064	 1.00320
 60330.95393	 1.00318
 60330.95722	 1.00315
 60330.96050	 1.00312
 60330.96379	 1.00308
 60330.96708	 1.00305
 60330.97037	 1.00301
 60330.97365	 1.00296
 60330.97694	 1.00292
 60330.98023	 1.00290
 60330.98352	 1.00291
 60330.98680	 1.00292
 60330.99009	 1.00292
 60330.99338	 1.00293
 60330.99667	 1.00293
 60330.99995	 1.00293
 60331.00324	 1.00292
 60331.00653	 1.00291
 60331.00982	 1.00290
 60331.01310	 1.00288
 60331.01639	 1.00286
 60331.01968	 1.00284
 60331.02297	 1.00281
 60331.02625	 1.00278
 60331.02954	 1.00274
 60331.03283	 1.00270
 60331.03612	 1.00265
 60331.03940	 1.00261
 60331.04269	 1.00257
 60331.04598	 1.00254
 60331.04927	 1.00253
 60331.05255	 1.00252
 60331.05584	 1.00251
 60331.05913	 1.00249
 60331.06242	 1.00246
 60331.06570	 1.00245
 60331.06899	 1.00243
 60331.07228	 1.00242
 60331.07557	 1.00241
 60331.07885	 1.00239
 60331.08214	 1.00237
 60331.08543	 1.00234
 60331.08872	 1.00230
 60331.09200	 1.00226
 60331.09529	 1.00221
 60331.09858	 1.00216
 60331.10187	 1.00210
 60331.10515	 1.00205
 60331.10844	 1.00201
 60331.11173	 1.00199
 60331.11502	 1.00196
 60331.11830	 1.00193
 60331.12159	 1.00190
 60331.12488	 1.00187
 60331.12817	 1.00184
 60331.13145	 1.00181
 60331.13474	 1.00178
 60331.13803	 1.00175
 60331.14132	 1.00171
 60331.14460	 1.00167
 60331.14789	 1.00164
 60331.15118	 1.00161
 60331.15447	 1.00157
 60331.15775	 1.00154
 60331.16104	 1.00150
 60331.16433	 1.00146
 60331.16762	 1.00143
 60331.17090	 1.00141
 60331.17419	 1.00139
 60331.17748	 1.00138
 60331.18077	 1.00136
 60331.18405	 1.00134
 60331.18734	 1.00131
 60331.19063	 1.00128
 60331.19392	 1.00124
 60331.19720	 1.00119
 60331.20049	 1.00113
 60331.20378	 1.00108
 60331.20707	 1.00103
 60331.21035	 1.00098
 60331.21364	 1.00094
 60331.21693	 1.00090
 60331.22022	 1.00085
 60331.22350	 1.00080
 60331.22679	 1.00074
 60331.23008	 1.00070
 60331.23337	 1.00067
 60331.23665	 1.00066
 60331.23994	 1.00065
 60331.24323	 1.00063
 60331.24652	 1.00061
 60331.24980	 1.00058
 60331.25309	 1.00054
 60331.25638	 1.00051
 60331.25967	 1.00047
 60331.26295	 1.00043
 60331.26624	 1.00038
 60331.26953	 1.00034
 60331.27282	 1.00029
 60331.27610	 1.00024
 60331.27939	 1.00018
 60331.28268	 1.00012
 60331.28597	 1.00006
 60331.28925	 1.00000
 60331.29254	 0.99995
 60331.29583	 0.99992
 60331.29912	 0.99991
 60331.30240	 0.99990
 60331.30569	 0.99989
 60331.30898	 0.99987
 60331.31227	 0.99985
 60331.31555	 0.99983
 60331.31884	 0.99980
 60331.32213	 0.99977
 60331.32542	 0.99973
 60331.32870	 0.99969
 60331.33199	 0.99963
 60331.33528	 0.99958
 60331.33857	 0.99952
 60331.34185	 0.99947
 60331.34514	 0.99941
 60331.34843	 0.99936
 60331.35172	 0.99930
 60331.35500	 0.99924
 60331.35829	 0.99920
 60331.36158	 0.99918
 60331.36487	 0.99916
 60331.36815	 0.99913
 60331.37144	 0.99909
 60331.37473	 0.99906
 60331.37801	 0.99903
 60331.38130	 0.99899
 60331.38459	 0.99895
 60331.38788	 0.99890
 60331.39116	 0.99886
 60331.39445	 0.99883
 60331.39774	 0.99879
 60331.40103	 0.99874
 60331.40431	 0.99870
 60331.40760	 0.99866
 60331.41089	 0.99861
 60331.41418	 0.99856
 60331.41746	 0.99852
 60331.42075	 0.99850
 60331.42404	 0.99850
 60331.42733	 0.99849
 60331.43061	 0.99849
 60331.43390	 0.99849
 60331.43719	 0.99848
 60331.44048	 0.99846
 60331.44376	 0.99844
 60331.44705	 0.99841
 60331.45034	 0.99838
 60331.45363	 0.99834
 60331.45691	 0.99830
 60331.46020	 0.99826
 60331.46349	 0.99822
 60331.46678	 0.99816
 60331.47006	 0.99812
 60331.47335	 0.99807
 60331.47664	 0.99803
 60331.47993	 0.99800
 60331.48321	 0.99800
 60331.48650	 0.99801
 60331.48979	 0.99802
 60331.49308	 0.99802
 60331.49636	 0.99800
 60331.49965	 0.99798
 60331.50294	 0.99770
 60331.50623	 0.99707
 60331.50951	 0.99647
 60331.51280	 0.99532
 60331.51609	 0.99440
 60331.51938	 0.99265
 60331.52266	 0.99184
 60331.52595	 0.99022
 60331.52924	 0.98793
 60331.53253	 0.98677
 60331.53581	 0.98478
 60331.53910	 0.98261
 60331.54239	 0.98034
 60331.54568	 0.97881
 60331.54896	 0.97631
 60331.55225	 0.97359
 60331.55554	 0.97108
 60331.55883	 0.96923
 60331.56211	 0.96656
 60331.56540	 0.96359
 60331.56869	 0.96130
 60331.57198	 0.95871
 60331.57526	 0.95632
 60331.57855	 0.95335
 60331.58184	 0.95023
 60331.58513	 0.94773
 60331.58841	 0.94503
 60331.59170	 0.94257
 60331.59499	 0.94053
 60331.59828	 0.93699
 60331.60156	 0.93385
 60331.60485	 0.93228
 60331.60814	 0.92970
 60331.61143	 0.92780
 60331.61471	 0.92498
 60331.61800	 0.92243
 60331.62129	 0.92307
 60331.62458	 0.92210
 60331.62786	 0.92160
 60331.63115	 0.92172
 60331.63444	 0.92001
 60331.63773	 0.91992
 60331.64101	 0.91947
 60331.64430	 0.91945
 60331.64759	 0.91986
 60331.65088	 0.91833
 60331.65416	 0.91835
 60331.65745	 0.91981
 60331.66074	 0.91843
 60331.66403	 0.91895
 60331.66731	 0.91776
 60331.67060	 0.91805
 60331.67389	 0.91939
 60331.67718	 0.91839
 60331.68046	 0.91876
 60331.68375	 0.91745
 60331.68704	 0.91911
 60331.69033	 0.91882
 60331.69361	 0.91900
 60331.69690	 0.91806
 60331.70019	 0.91984
 60331.70348	 0.91947
 60331.70676	 0.91921
 60331.71005	 0.92006
 60331.71334	 0.92030
 60331.71663	 0.92047
 60331.71991	 0.92099
 60331.72320	 0.92132
 60331.72649	 0.92210
 60331.72978	 0.92261
 60331.73306	 0.92362
 60331.73635	 0.92527
 60331.73964	 0.92725
 60331.74293	 0.92946
 60331.74621	 0.93185
 60331.74950	 0.93438
 60331.75279	 0.93699
 60331.75608	 0.93964
 60331.75936	 0.94233
 60331.76265	 0.94503
 60331.76594	 0.94778
 60331.76923	 0.95054
 60331.77251	 0.95326
 60331.77580	 0.95595
 60331.77909	 0.95860
 60331.78238	 0.96127
 60331.78566	 0.96390
 60331.78895	 0.96646
 60331.79224	 0.96895
 60331.79553	 0.97141
 60331.79881	 0.97383
 60331.80210	 0.97617
 60331.80539	 0.97842
 60331.80868	 0.98058
 60331.81196	 0.98269
 60331.81525	 0.98468
 60331.81854	 0.98657
 60331.82183	 0.98838
 60331.82511	 0.99006
 60331.82840	 0.99161
 60331.83169	 0.99304
 60331.83498	 0.99433
 60331.83826	 0.99547
 60331.84155	 0.99645
 60331.84484	 0.99724
 60331.84813	 0.99781
 60331.85141	 0.99808
 60331.85470	 0.99810
 60331.85799	 0.99813
 60331.86128	 0.99811
 60331.86456	 0.99814
 60331.86785	 0.99817
 60331.87114	 0.99822
 60331.87443	 0.99826
 60331.87771	 0.99829
 60331.88100	 0.99834
 60331.88429	 0.99838
 60331.88758	 0.99841
 60331.89086	 0.99844
 60331.89415	 0.99847
 60331.89744	 0.99849
 60331.90072	 0.99850
 60331.90401	 0.99851
 60331.90730	 0.99851
 60331.91059	 0.99853
 60331.91387	 0.99857
 60331.91716	 0.99860
 60331.92045	 0.99863
 60331.92374	 0.99866
 60331.92702	 0.99870
 60331.93031	 0.99873
 60331.93360	 0.99876
 60331.93689	 0.99880
 60331.94017	 0.99883
 60331.94346	 0.99886
 60331.94675	 0.99890
 60331.95004	 0.99894
 60331.95332	 0.99897
 60331.95661	 0.99901
 60331.95990	 0.99904
 60331.96319	 0.99907
 60331.96647	 0.99910
 60331.96976	 0.99914
 60331.97305	 0.99918
 60331.97634	 0.99925
 60331.97962	 0.99930
 60331.98291	 0.99936
 60331.98620	 0.99941
 60331.98949	 0.99946
 60331.99277	 0.99950
 60331.99606	 0.99954
 60331.99935	 0.99957
 60332.00264	 0.99960
 60332.00592	 0.99963
 60332.00921	 0.99966
 60332.01250	 0.99968
 60332.01579	 0.99972
 60332.01907	 0.99975
 60332.02236	 0.99978
 60332.02565	 0.99980
 60332.02894	 0.99983
 60332.03222	 0.99987
 60332.03551	 0.99992
 60332.03880	 0.99998
 60332.04209	 1.00004
 60332.04537	 1.00009
 60332.04866	 1.00014
 60332.05195	 1.00019
 60332.05524	 1.00024
 60332.05852	 1.00028
 60332.06181	 1.00032
 60332.06510	 1.00036
 60332.06839	 1.00039
 60332.07167	 1.00043
 60332.07496	 1.00046
 60332.07825	 1.00048
 60332.08154	 1.00051
 60332.08482	 1.00053
 60332.08811	 1.00055
 60332.09140	 1.00056
 60332.09469	 1.00060
 60332.09797	 1.00065
 60332.10126	 1.00071
 60332.10455	 1.00077
 60332.10784	 1.00083
 60332.11112	 1.00088
 60332.11441	 1.00095
 60332.11770	 1.00101
 60332.12099	 1.00106
 60332.12427	 1.00110
 60332.12756	 1.00115
 60332.13085	 1.00118
 60332.13414	 1.00121
 60332.13742	 1.00123
 60332.14071	 1.00126
 60332.14400	 1.00128
 60332.14729	 1.00130
 60332.15057	 1.00133
 60332.15386	 1.00135
 60332.15715	 1.00138
 60332.16044	 1.00141
 60332.16372	 1.00145
 60332.16701	 1.00149
 60332.17030	 1.00153
 60332.17359	 1.00157
 60332.17687	 1.00161
 60332.18016	 1.00165
 60332.18345	 1.00168
 60332.18674	 1.00171
 60332.19002	 1.00173
 60332.19331	 1.00176
 60332.19660	 1.00179
 60332.19989	 1.00182
 60332.20317	 1.00185
 60332.20646	 1.00187
 60332.20975	 1.00190
 60332.21304	 1.00192
 60332.21632	 1.00193
 60332.21961	 1.00196
 60332.22290	 1.00200
 60332.22619	 1.00206
 60332.22947	 1.00211
 60332.23276	 1.00217
 60332.23605	 1.00222
 60332.23934	 1.00228
 60332.24262	 1.00233
 60332.24591	 1.00237
 60332.24920	 1.00241
 60332.25249	 1.00245
 60332.25577	 1.00247
 60332.25906	 1.00250
 60332.26235	 1.00253
 60332.26564	 1.00255
 60332.26892	 1.00256
 60332.27221	 1.00257
 60332.27550	 1.00257
 60332.27879	 1.00258
 60332.28207	 1.00260
 60332.28536	 1.00263
 60332.28865	 1.00268
 60332.29194	 1.00273
 60332.29522	 1.00278
 60332.29851	 1.00283
 60332.30180	 1.00288
 60332.30509	 1.00292
 60332.30837	 1.00295
 60332.31166	 1.00298
 60332.31495	 1.00301
 60332.31824	 1.00302
 60332.32152	 1.00303
 60332.32481	 1.00304
 60332.32810	 1.00303
 60332.33139	 1.00302
 60332.33467	 1.00302
 60332.33796	 1.00301
 60332.34125	 1.00299
 60332.34454	 1.00299
 60332.34782	 1.00299
 60332.35111	 1.00301
 60332.35440	 1.00304
 60332.35769	 1.00308
 60332.36097	 1.00313
 60332.36426	 1.00317
 60332.36755	 1.00321
 60332.37084	 1.00326
 60332.37412	 1.00330
 60332.37741	 1.00334
 60332.38070	 1.00337
 60332.38399	 1.00339
 60332.38727	 1.00341
 60332.39056	 1.00342
 60332.39385	 1.00343
 60332.39714	 1.00343
 60332.40042	 1.00342
 60332.40371	 1.00341
 60332.40700	 1.00339
 60332.41029	 1.00336
 60332.41357	 1.00335
 60332.41686	 1.00336
 60332.42015	 1.00337
 60332.42343	 1.00339
 60332.42672	 1.00342
 60332.43001	 1.00345
 60332.43330	 1.00348
 60332.43658	 1.00350
 60332.43987	 1.00351
 60332.44316	 1.00353
 60332.44645	 1.00354
 60332.44973	 1.00354
 60332.45302	 1.00354
 60332.45631	 1.00353
 60332.45960	 1.00352
 60332.46288	 1.00350
 60332.46617	 1.00347
 60332.46946	 1.00344
 60332.47275	 1.00341
 60332.47603	 1.00338
 60332.47932	 1.00338
 60332.48261	 1.00338
 60332.48590	 1.00339
 60332.48918	 1.00340
 60332.49247	 1.00341
 60332.49576	 1.00343
 60332.49905	 1.00343
 60332.50233	 1.00344
 60332.50562	 1.00343
 60332.50891	 1.00344
 60332.51220	 1.00345
 60332.51548	 1.00345
 60332.51877	 1.00345
 60332.52206	 1.00343
 60332.52535	 1.00337
 60332.52863	 1.00321
 60332.53192	 1.00312
 60332.53521	 1.00300
 60332.53850	 1.00271
 60332.54178	 1.00256
 60332.54507	 1.00243
 60332.54836	 1.00217
 60332.55165	 1.00188
 60332.55493	 1.00166
 60332.55822	 1.00152
 60332.56151	 1.00139
 60332.56480	 1.00100
 60332.56808	 1.00053
 60332.57137	 1.00035
 60332.57466	 1.00017
 60332.57795	 0.99998
 60332.58123	 0.99975
 60332.58452	 0.99931
 60332.58781	 0.99884
 60332.59110	 0.99846
 60332.59438	 0.99817
 60332.59767	 0.99798
 60332.60096	 0.99779
 60332.60425	 0.99755
 60332.60753	 0.99715
 60332.61082	 0.99671
 60332.61411	 0.99611
 60332.61740	 0.99579
 60332.62068	 0.99563
 60332.62397	 0.99546
 60332.62726	 0.99530
 60332.63055	 0.99508
 60332.63383	 0.99497
 60332.63712	 0.99468
 60332.64041	 0.99422
 60332.64370	 0.99368
 60332.64698	 0.99313
 60332.65027	 0.99284
 60332.65356	 0.99268
 60332.65685	 0.99252
 60332.66013	 0.99236
 60332.66342	 0.99213
 60332.66671	 0.99188
 60332.67000	 0.99159
 60332.67328	 0.99125
 60332.67657	 0.99096
 60332.67986	 0.99057
 60332.68315	 0.99034
 60332.68643	 0.99008
 60332.68972	 0.98978
 60332.69301	 0.98941
 60332.69630	 0.98929
 60332.69958	 0.98911
 60332.70287	 0.98897
 60332.70616	 0.98878
 60332.70945	 0.98867
 60332.71273	 0.98833
 60332.71602	 0.98815
 60332.71931	 0.98779
 60332.72260	 0.98755
 60332.72588	 0.98730
 60332.72917	 0.98707
 60332.73246	 0.98685
 60332.73575	 0.98665
 60332.73903	 0.98647
 60332.74232	 0.98622
 60332.74561	 0.98606
 60332.74890	 0.98586
 60332.75218	 0.98573
 60332.75547	 0.98558
 60332.75876	 0.98543
 60332.76205	 0.98532
 60332.76533	 0.98517
 60332.76862	 0.98499
 60332.77191	 0.98475
 60332.77520	 0.98462
 60332.77848	 0.98449
 60332.78177	 0.98430
 60332.78506	 0.98416
 60332.78835	 0.98401
 60332.79163	 0.98387
 60332.79492	 0.98373
 60332.79821	 0.98361
 60332.80150	 0.98351
 60332.80478	 0.98341
 60332.80807	 0.98332
 60332.81136	 0.98322
 60332.81465	 0.98312
 60332.81793	 0.98302
 60332.82122	 0.98292
 60332.82451	 0.98281
 60332.82780	 0.98271
 60332.83108	 0.98260
 60332.83437	 0.98250
 60332.83766	 0.98239
 60332.84095	 0.98230
 60332.84423	 0.98218
 60332.84752	 0.98210
 60332.85081	 0.98201
 60332.85410	 0.98192
 60332.85738	 0.98179
 60332.86067	 0.98173
 60332.86396	 0.98169
 60332.86725	 0.98166
 60332.87053	 0.98163
 60332.87382	 0.98159
 60332.87711	 0.98155
 60332.88040	 0.98151
 60332.88368	 0.98147
 60332.88697	 0.98143
 60332.89026	 0.98138
 60332.89355	 0.98133
 60332.89683	 0.98128
 60332.90012	 0.98123
 60332.90341	 0.98117
 60332.90670	 0.98112
 60332.90998	 0.98107
 60332.91327	 0.98101
 60332.91656	 0.98096
 60332.91985	 0.98090
 60332.92313	 0.98087
 60332.92642	 0.98086
 60332.92971	 0.98087
 60332.93300	 0.98087
 60332.93628	 0.98093
 60332.93957	 0.98094
 60332.94286	 0.98099
 60332.94614	 0.98100
 60332.94943	 0.98101
 60332.95272	 0.98101
 60332.95601	 0.98101
 60332.95929	 0.98101
 60332.96258	 0.98100
 60332.96587	 0.98100
 60332.96916	 0.98100
 60332.97244	 0.98100
 60332.97573	 0.98100
 60332.97902	 0.98101
 60332.98231	 0.98102
 60332.98559	 0.98104
 60332.98888	 0.98108
 60332.99217	 0.98113
 60332.99546	 0.98118
 60332.99874	 0.98123
 60333.00203	 0.98127
 60333.00532	 0.98133
 60333.00861	 0.98139
 60333.01189	 0.98144
 60333.01518	 0.98155
 60333.01847	 0.98163
 60333.02176	 0.98166
 60333.02504	 0.98185
 60333.02833	 0.98185
 60333.03162	 0.98184
 60333.03491	 0.98186
 60333.03819	 0.98191
 60333.04148	 0.98199
 60333.04477	 0.98203
 60333.04806	 0.98207
 60333.05134	 0.98215
 60333.05463	 0.98223
 60333.05792	 0.98253
 60333.06121	 0.98265
 60333.06449	 0.98277
 60333.06778	 0.98289
 60333.07107	 0.98302
 60333.07436	 0.98313
 60333.07764	 0.98325
 60333.08093	 0.98346
 60333.08422	 0.98356
 60333.08751	 0.98366
 60333.09079	 0.98394
 60333.09408	 0.98409
 60333.09737	 0.98411
 60333.10066	 0.98413
 60333.10394	 0.98421
 60333.10723	 0.98423
 60333.11052	 0.98427
 60333.11381	 0.98444
 60333.11709	 0.98466
 60333.12038	 0.98477
 60333.12367	 0.98493
 60333.12696	 0.98532
 60333.13024	 0.98566
 60333.13353	 0.98579
 60333.13682	 0.98592
 60333.14011	 0.98605
 60333.14339	 0.98633
 60333.14668	 0.98663
 60333.14997	 0.98670
 60333.15326	 0.98628
 60333.15654	 0.98554
 60333.15983	 0.98460
 60333.16312	 0.98331
 60333.16641	 0.98200
 60333.16969	 0.98057
 60333.17298	 0.97894
 60333.17627	 0.97733
 60333.17956	 0.97569
 60333.18284	 0.97414
 60333.18613	 0.97253
 60333.18942	 0.97082
 60333.19271	 0.96842
 60333.19599	 0.96611
 60333.19928	 0.96366
 60333.20257	 0.96134
 60333.20586	 0.95882
 60333.20914	 0.95654
 60333.21243	 0.95388
 60333.21572	 0.95093
 60333.21901	 0.94846
 60333.22229	 0.94583
 60333.22558	 0.94345
 60333.22887	 0.94097
 60333.23216	 0.93845
 60333.23544	 0.93606
 60333.23873	 0.93399
 60333.24202	 0.93119
 60333.24531	 0.92872
 60333.24859	 0.92617
 60333.25188	 0.92355
 60333.25517	 0.92113
 60333.25846	 0.91877
 60333.26174	 0.91668
 60333.26503	 0.91430
 60333.26832	 0.91287
 60333.27161	 0.91136
 60333.27489	 0.90947
 60333.27818	 0.90809
 60333.28147	 0.90626
 60333.28476	 0.90430
 60333.28804	 0.90240
 60333.29133	 0.90063
 60333.29462	 0.89864
 60333.29791	 0.89687
 60333.30119	 0.89492
 60333.30448	 0.89281
 60333.30777	 0.89095
 60333.31106	 0.88892
 60333.31434	 0.88669
 60333.31763	 0.88492
 60333.32092	 0.88278
 60333.32421	 0.88075
 60333.32749	 0.87882
 60333.33078	 0.87675
 60333.33407	 0.87479
 60333.33736	 0.87274
 60333.34064	 0.87074
 60333.34393	 0.86887
 60333.34722	 0.86694
 60333.35051	 0.86506
 60333.35379	 0.86317
 60333.35708	 0.86140
 60333.36037	 0.85965
 60333.36366	 0.85797
 60333.36694	 0.85633
 60333.37023	 0.85474
 60333.37352	 0.85320
 60333.37681	 0.85173
 60333.38009	 0.85032
 60333.38338	 0.84908
 60333.38667	 0.84862
 60333.38996	 0.84870
 60333.39324	 0.84918
 60333.39653	 0.85002
 60333.39982	 0.85113
 60333.40311	 0.85249
 60333.40639	 0.85405
 60333.40968	 0.85580
 60333.41297	 0.85773
 60333.41626	 0.85983
 60333.41954	 0.86209
 60333.42283	 0.86447
 60333.42612	 0.86700
 60333.42941	 0.86959
 60333.43269	 0.87227
 60333.43598	 0.87502
 60333.43927	 0.87783
 60333.44256	 0.88066
 60333.44584	 0.88355
 60333.44913	 0.88647
 60333.45242	 0.88942
 60333.45570	 0.89239
 60333.45899	 0.89536
 60333.46228	 0.89835
 60333.46557	 0.90132
 60333.46885	 0.90428
 60333.47214	 0.90719
 60333.47543	 0.91008
 60333.47872	 0.91292
 60333.48200	 0.91572
 60333.48529	 0.91846
 60333.48858	 0.92108
 60333.49187	 0.92360
 60333.49515	 0.92597
 60333.49844	 0.92815
 60333.50173	 0.93013
 60333.50502	 0.93176
 60333.50830	 0.93339
 60333.51159	 0.93506
 60333.51488	 0.93675
 60333.51817	 0.93849
 60333.52145	 0.94027
 60333.52474	 0.94207
 60333.52803	 0.94390
 60333.53132	 0.94574
 60333.53460	 0.94759
 60333.53789	 0.94949
 60333.54118	 0.95139
 60333.54447	 0.95331
 60333.54775	 0.95526
 60333.55104	 0.95718
 60333.55433	 0.95911
 60333.55762	 0.96105
 60333.56090	 0.96297
 60333.56419	 0.96492
 60333.56748	 0.96683
 60333.57077	 0.96874
 60333.57405	 0.97064
 60333.57734	 0.97252
 60333.58063	 0.97435
 60333.58392	 0.97615
 60333.58720	 0.97793
 60333.59049	 0.97970
 60333.59378	 0.98138
 60333.59707	 0.98302
 60333.60035	 0.98466
 60333.60364	 0.98621
 60333.60693	 0.98771
 60333.61022	 0.98917
 60333.61350	 0.99054
 60333.61679	 0.99187
 60333.62008	 0.99310
 60333.62337	 0.99426
 60333.62665	 0.99532
 60333.62994	 0.99628
 60333.63323	 0.99715
 60333.63652	 0.99790
 60333.63980	 0.99852
 60333.64309	 0.99900
 60333.64638	 0.99932
 60333.64967	 0.99938
 60333.65295	 0.99940
 60333.65624	 0.99942
 60333.65953	 0.99943
 60333.66282	 0.99947
 60333.66610	 0.99952
 60333.66939	 0.99957
 60333.67268	 0.99961
 60333.67597	 0.99966
 60333.67925	 0.99970
 60333.68254	 0.99975
 60333.68583	 0.99978
 60333.68912	 0.99982
 60333.69240	 0.99985
 60333.69569	 0.99988
 60333.69898	 0.99990
 60333.70227	 0.99993
 60333.70555	 0.99995
 60333.70884	 0.99996
 60333.71213	 0.99998
 60333.71542	 1.00000
 60333.71870	 1.00000
 60333.72199	 1.00001
 60333.72528	 1.00005
 60333.72857	 1.00010
 60333.73185	 1.00015
 60333.73514	 1.00020
 60333.73843	 1.00025
 60333.74172	 1.00031
 60333.74500	 1.00036
 60333.74829	 1.00041
 60333.75158	 1.00046
 60333.75487	 1.00049
 60333.75815	 1.00053
 60333.76144	 1.00055
 60333.76473	 1.00057
 60333.76802	 1.00060
 60333.77130	 1.00062
 60333.77459	 1.00063
 60333.77788	 1.00064
 60333.78117	 1.00066
 60333.78445	 1.00067
 60333.78774	 1.00070
 60333.79103	 1.00074
 60333.79432	 1.00078
 60333.79760	 1.00082
 60333.80089	 1.00085
 60333.80418	 1.00089
 60333.80747	 1.00093
 60333.81075	 1.00096
 60333.81404	 1.00099
 60333.81733	 1.00101
 60333.82062	 1.00103
 60333.82390	 1.00105
 60333.82719	 1.00108
 60333.83048	 1.00110
 60333.83377	 1.00112
 60333.83705	 1.00114
 60333.84034	 1.00116
 60333.84363	 1.00118
 60333.84692	 1.00121
 60333.85020	 1.00124
 60333.85349	 1.00129
 60333.85678	 1.00134
 60333.86007	 1.00140
 60333.86335	 1.00146
 60333.86664	 1.00151
 60333.86993	 1.00157
 60333.87322	 1.00162
 60333.87650	 1.00166
 60333.87979	 1.00170
 60333.88308	 1.00173
 60333.88637	 1.00175
 60333.88965	 1.00178
 60333.89294	 1.00180
 60333.89623	 1.00181
 60333.89952	 1.00182
 60333.90280	 1.00183
 60333.90609	 1.00185
 60333.90938	 1.00187
 60333.91267	 1.00189
 60333.91595	 1.00193
 60333.91924	 1.00199
 60333.92253	 1.00204
 60333.92582	 1.00209
 60333.92910	 1.00214
 60333.93239	 1.00219
 60333.93568	 1.00224
 60333.93897	 1.00227
 60333.94225	 1.00230
 60333.94554	 1.00232
 60333.94883	 1.00234
 60333.95212	 1.00235
 60333.95540	 1.00235
 60333.95869	 1.00235
 60333.96198	 1.00235
 60333.96527	 1.00234
 60333.96855	 1.00233
 60333.97184	 1.00233
 60333.97513	 1.00233
 60333.97841	 1.00235
 60333.98170	 1.00238
 60333.98499	 1.00243
 60333.98828	 1.00247
 60333.99156	 1.00253
 60333.99485	 1.00257
 60333.99814	 1.00263
 60334.00143	 1.00268
 60334.00471	 1.00272
 60334.00800	 1.00276
 60334.01129	 1.00279
 60334.01458	 1.00282
 60334.01786	 1.00284
 60334.02115	 1.00286
 60334.02444	 1.00286
 60334.02773	 1.00287
 60334.03101	 1.00286
 60334.03430	 1.00285
 60334.03759	 1.00283
 60334.04088	 1.00282
 60334.04416	 1.00283
 60334.04745	 1.00286
 60334.05074	 1.00287
 60334.05403	 1.00291
 60334.05731	 1.00295
 60334.06060	 1.00298
 60334.06389	 1.00301
 60334.06718	 1.00301
 60334.07046	 1.00297
 60334.07375	 1.00291
 60334.07704	 1.00280
 60334.08033	 1.00272
 60334.08361	 1.00256
 60334.08690	 1.00234
 60334.09019	 1.00219
 60334.09348	 1.00199
 60334.09676	 1.00177
 60334.10005	 1.00142
 60334.10334	 1.00121
 60334.10663	 1.00098
 60334.10991	 1.00081
 60334.11320	 1.00048
 60334.11649	 1.00005
 60334.11978	 0.99974
 60334.12306	 0.99956
 60334.12635	 0.99933
 60334.12964	 0.99903
 60334.13293	 0.99824
 60334.13621	 0.99799
 60334.13950	 0.99769
 60334.14279	 0.99745
 60334.14608	 0.99729
 60334.14936	 0.99674
 60334.15265	 0.99602
 60334.15594	 0.99544
 60334.15923	 0.99518
 60334.16251	 0.99488
 60334.16580	 0.99467
 60334.16909	 0.99393
 60334.17238	 0.99309
 60334.17566	 0.99255
 60334.17895	 0.99233
 60334.18224	 0.99209
 60334.18553	 0.99164
 60334.18881	 0.99100
 60334.19210	 0.99038
 60334.19539	 0.98978
 60334.19868	 0.98937
 60334.20196	 0.98907
 60334.20525	 0.98840
 60334.20854	 0.98776
 60334.21183	 0.98726
 60334.21511	 0.98670
 60334.21840	 0.98628
 60334.22169	 0.98571
 60334.22498	 0.98513
 60334.22826	 0.98462
 60334.23155	 0.98411
 60334.23484	 0.98367
 60334.23813	 0.98319
 60334.24141	 0.98273
 60334.24470	 0.98232
 60334.24799	 0.98192
 60334.25128	 0.98154
 60334.25456	 0.98115
 60334.25785	 0.98077
 60334.26114	 0.98042
 60334.26443	 0.98011
 60334.26771	 0.97979
 60334.27100	 0.97948
 60334.27429	 0.97921
 60334.27758	 0.97896
 60334.28086	 0.97872
 60334.28415	 0.97850
 60334.28744	 0.97831
 60334.29073	 0.97814
 60334.29401	 0.97801
 60334.29730	 0.97789
 60334.30059	 0.97782
 60334.30388	 0.97779
 60334.30716	 0.97781
 60334.31045	 0.97787
 60334.31374	 0.97795
 60334.31703	 0.97805
 60334.32031	 0.97820
 60334.32360	 0.97837
 60334.32689	 0.97860
 60334.33018	 0.97885
 60334.33346	 0.97914
 60334.33675	 0.97945
 60334.34004	 0.97980
 60334.34333	 0.98016
 60334.34661	 0.98056
 60334.34990	 0.98099
 60334.35319	 0.98143
 60334.35648	 0.98189
 60334.35976	 0.98237
 60334.36305	 0.98291
 60334.36634	 0.98348
 60334.36963	 0.98405
 60334.37291	 0.98466
 60334.37620	 0.98534
 60334.37949	 0.98602
 60334.38278	 0.98666
 60334.38606	 0.98737
 60334.38935	 0.98812
 60334.39264	 0.98887
 60334.39593	 0.98958
 60334.39921	 0.99032
 60334.40250	 0.99109
 60334.40579	 0.99183
 60334.40908	 0.99257
 60334.41236	 0.99335
 60334.41565	 0.99408
 60334.41894	 0.99481
 60334.42223	 0.99553
 60334.42551	 0.99623
 60334.42880	 0.99689
 60334.43209	 0.99756
 60334.43538	 0.99820
 60334.43866	 0.99880
 60334.44195	 0.99938
 60334.44524	 0.99988
 60334.44853	 1.00034
 60334.45181	 1.00072
 60334.45510	 1.00104
 60334.45839	 1.00127
 60334.46168	 1.00137
 60334.46496	 1.00134
 60334.46825	 1.00129
 60334.47154	 1.00125
 60334.47483	 1.00121
 60334.47811	 1.00116
 60334.48140	 1.00111
 60334.48469	 1.00106
 60334.48798	 1.00101
 60334.49126	 1.00098
 60334.49455	 1.00097
 60334.49784	 1.00096
 60334.50112	 1.00095
 60334.50441	 1.00092
 60334.50770	 1.00090
 60334.51099	 1.00086
 60334.51427	 1.00083
 60334.51756	 1.00080
 60334.52085	 1.00076
 60334.52414	 1.00071
 60334.52742	 1.00066
 60334.53071	 1.00062
 60334.53400	 1.00056
 60334.53729	 1.00050
 60334.54057	 1.00045
 60334.54386	 1.00039
 60334.54715	 1.00032
 60334.55044	 1.00028
 60334.55372	 1.00025
 60334.55701	 1.00023
 60334.56030	 1.00022
 60334.56359	 1.00021
 60334.56687	 1.00019
 60334.57016	 1.00017
 60334.57345	 1.00015
 60334.57674	 1.00012
 60334.58002	 1.00009
 60334.58331	 1.00005
 60334.58660	 1.00001
 60334.58989	 0.99996
 60334.59317	 0.99990
 60334.59646	 0.99985
 60334.59975	 0.99979
 60334.60304	 0.99973
 60334.60632	 0.99968
 60334.60961	 0.99962
 60334.61290	 0.99956
 60334.61619	 0.99951
 60334.61947	 0.99949
 60334.62276	 0.99947
 60334.62605	 0.99944
 60334.62934	 0.99940
 60334.63262	 0.99937
 60334.63591	 0.99933
 60334.63920	 0.99930
 60334.64249	 0.99925
 60334.64577	 0.99920
 60334.64906	 0.99916
 60334.65235	 0.99912
 60334.65564	 0.99908
 60334.65892	 0.99904
 60334.66221	 0.99899
 60334.66550	 0.99895
 60334.66879	 0.99890
 60334.67207	 0.99885
 60334.67536	 0.99880
 60334.67865	 0.99878
 60334.68194	 0.99877
 60334.68522	 0.99876
 60334.68851	 0.99876
 60334.69180	 0.99875
 60334.69509	 0.99874
 60334.69837	 0.99873
 60334.70166	 0.99870
 60334.70495	 0.99867
 60334.70824	 0.99864
 60334.71152	 0.99860
 60334.71481	 0.99856
 60334.71810	 0.99852
 60334.72139	 0.99847
 60334.72467	 0.99842
 60334.72796	 0.99836
 60334.73125	 0.99832
 60334.73454	 0.99827
 60334.73782	 0.99823
 60334.74111	 0.99822
 60334.74440	 0.99823
 60334.74769	 0.99824
 60334.75097	 0.99824
 60334.75426	 0.99823
 60334.75755	 0.99822
 60334.76084	 0.99821
 60334.76412	 0.99818
 60334.76741	 0.99815
 60334.77070	 0.99812
 60334.77399	 0.99808
 60334.77727	 0.99803
 60334.78056	 0.99801
 60334.78385	 0.99798
 60334.78714	 0.99792
 60334.79042	 0.99747
 60334.79371	 0.99700
 60334.79700	 0.99607
 60334.80029	 0.99491
 60334.80357	 0.99391
 60334.80686	 0.99265
 60334.81015	 0.99069
 60334.81344	 0.98973
 60334.81672	 0.98793
 60334.82001	 0.98526
 60334.82330	 0.98407
 60334.82659	 0.98207
 60334.82987	 0.97989
 60334.83316	 0.97711
 60334.83645	 0.97559
 60334.83974	 0.97343
 60334.84302	 0.97054
 60334.84631	 0.96809
 60334.84960	 0.96563
 60334.85289	 0.96345
 60334.85617	 0.96054
 60334.85946	 0.95753
 60334.86275	 0.95522
 60334.86604	 0.95246
 60334.86932	 0.94997
 60334.87261	 0.94695
 60334.87590	 0.94382
 60334.87919	 0.94130
 60334.88247	 0.93866
 60334.88576	 0.93629
 60334.88905	 0.93438
 60334.89234	 0.93102
 60334.89562	 0.92810
 60334.89891	 0.92751
 60334.90220	 0.92480
 60334.90549	 0.92365
 60334.90877	 0.92207
 60334.91206	 0.92043
 60334.91535	 0.92151
 60334.91864	 0.92075
 60334.92192	 0.92038
 60334.92521	 0.92075
 60334.92850	 0.91891
 60334.93179	 0.91911
 60334.93507	 0.92004
 60334.93836	 0.91889
 60334.94165	 0.91936
 60334.94494	 0.91777
 60334.94822	 0.91819
 60334.95151	 0.91925
 60334.95480	 0.91834
 60334.95809	 0.91892
 60334.96137	 0.91778
 60334.96466	 0.91852
 60334.96795	 0.91857
 60334.97124	 0.91871
 60334.97452	 0.91811
 60334.97781	 0.91849
 60334.98110	 0.91892
 60334.98439	 0.91922
 60334.98767	 0.91861
 60334.99096	 0.91974
 60334.99425	 0.91973
 60334.99754	 0.91966
 60335.00082	 0.92055
 60335.00411	 0.92089
 60335.00740	 0.92102
 60335.01069	 0.92184
 60335.01397	 0.92228
 60335.01726	 0.92300
 60335.02055	 0.92407
 60335.02383	 0.92586
 60335.02712	 0.92797
 60335.03041	 0.93026
 60335.03370	 0.93268
 60335.03698	 0.93519
 60335.04027	 0.93779
 60335.04356	 0.94047
 60335.04685	 0.94319
 60335.05013	 0.94591
 60335.05342	 0.94863
 60335.05671	 0.95135
 60335.06000	 0.95410
 60335.06328	 0.95683
 60335.06657	 0.95950
 60335.06986	 0.96212
 60335.07315	 0.96471
 60335.07643	 0.96729
 60335.07972	 0.96981
 60335.08301	 0.97223
 60335.08630	 0.97459
 60335.08958	 0.97692
 60335.09287	 0.97915
 60335.09616	 0.98128
 60335.09945	 0.98332
 60335.10273	 0.98530
 60335.10602	 0.98715
 60335.10931	 0.98889
 60335.11260	 0.99053
 60335.11588	 0.99205
 60335.11917	 0.99342
 60335.12246	 0.99468
 60335.12575	 0.99576
 60335.12903	 0.99669
 60335.13232	 0.99742
 60335.13561	 0.99790
 60335.13890	 0.99807
 60335.14218	 0.99810
 60335.14547	 0.99813
 60335.14876	 0.99818
 60335.15205	 0.99820
 60335.15533	 0.99822
 60335.15862	 0.99823
 60335.16191	 0.99824
 60335.16520	 0.99824
 60335.16848	 0.99825
 60335.17177	 0.99828
 60335.17506	 0.99831
 60335.17835	 0.99833
 60335.18163	 0.99837
 60335.18492	 0.99840
 60335.18821	 0.99843
 60335.19150	 0.99846
 60335.19478	 0.99849
 60335.19807	 0.99853
 60335.20136	 0.99856
 60335.20465	 0.99859
 60335.20793	 0.99863
 60335.21122	 0.99866
 60335.21451	 0.99869
 60335.21780	 0.99872
 60335.22108	 0.99875
 60335.22437	 0.99878
 60335.22766	 0.99881
 60335.23095	 0.99885
 60335.23423	 0.99891
 60335.23752	 0.99897
 60335.24081	 0.99902
 60335.24410	 0.99907
 60335.24738	 0.99912
 60335.25067	 0.99917
 60335.25396	 0.99921
 60335.25725	 0.99924
 60335.26053	 0.99926
 60335.26382	 0.99929
 60335.26711	 0.99932
 60335.27040	 0.99934
 60335.27368	 0.99938
 60335.27697	 0.99941
 60335.28026	 0.99944
 60335.28355	 0.99946
 60335.28683	 0.99948
 60335.29012	 0.99952
 60335.29341	 0.99957
 60335.29670	 0.99963
 60335.29998	 0.99968
 60335.30327	 0.99974
 60335.30656	 0.99979
 60335.30985	 0.99984
 60335.31313	 0.99989
 60335.31642	 0.99993
 60335.31971	 0.99997
 60335.32300	 1.00001
 60335.32628	 1.00004
 60335.32957	 1.00008
 60335.33286	 1.00011
 60335.33615	 1.00013
 60335.33943	 1.00015
 60335.34272	 1.00018
 60335.34601	 1.00020
 60335.34930	 1.00021
 60335.35258	 1.00024
 60335.35587	 1.00030
 60335.35916	 1.00036
 60335.36245	 1.00041
 60335.36573	 1.00047
 60335.36902	 1.00053
 60335.37231	 1.00059
 60335.37560	 1.00065
 60335.37888	 1.00071
 60335.38217	 1.00075
 60335.38546	 1.00080
 60335.38875	 1.00084
 60335.39203	 1.00087
 60335.39532	 1.00089
 60335.39861	 1.00092
 60335.40190	 1.00094
 60335.40518	 1.00096
 60335.40847	 1.00099
 60335.41176	 1.00101
 60335.41505	 1.00104
 60335.41833	 1.00107
 60335.42162	 1.00112
 60335.42491	 1.00116
 60335.42820	 1.00120
 60335.43148	 1.00124
 60335.43477	 1.00128
 60335.43806	 1.00132
 60335.44135	 1.00135
 60335.44463	 1.00138
 60335.44792	 1.00141
 60335.45121	 1.00144
 60335.45450	 1.00148
 60335.45778	 1.00151
 60335.46107	 1.00153
 60335.46436	 1.00156
 60335.46765	 1.00159
 60335.47093	 1.00161
 60335.47422	 1.00163
 60335.47751	 1.00166
 60335.48080	 1.00170
 60335.48408	 1.00176
 60335.48737	 1.00181
 60335.49066	 1.00187
 60335.49395	 1.00193
 60335.49723	 1.00199
 60335.50052	 1.00204
 60335.50381	 1.00209
 60335.50710	 1.00213
 60335.51038	 1.00217
 60335.51367	 1.00220
 60335.51696	 1.00223
 60335.52025	 1.00226
 60335.52353	 1.00228
 60335.52682	 1.00229
 60335.53011	 1.00230
 60335.53340	 1.00231
 60335.53668	 1.00233
 60335.53997	 1.00235
 60335.54326	 1.00239
 60335.54654	 1.00243
 60335.54983	 1.00249
 60335.55312	 1.00254
 60335.55641	 1.00259
 60335.55969	 1.00264
 60335.56298	 1.00269
 60335.56627	 1.00273
 60335.56956	 1.00276
 60335.57284	 1.00278
 60335.57613	 1.00280
 60335.57942	 1.00282
 60335.58271	 1.00282
 60335.58599	 1.00282
 60335.58928	 1.00282
 60335.59257	 1.00282
 60335.59586	 1.00281
 60335.59914	 1.00280
 60335.60243	 1.00280
 60335.60572	 1.00281
 60335.60901	 1.00283
 60335.61229	 1.00286
 60335.61558	 1.00291
 60335.61887	 1.00296
 60335.62216	 1.00300
 60335.62544	 1.00305
 60335.62873	 1.00310
 60335.63202	 1.00315
 60335.63531	 1.00319
 60335.63859	 1.00322
 60335.64188	 1.00325
 60335.64517	 1.00327
 60335.64846	 1.00329
 60335.65174	 1.00330
 60335.65503	 1.00330
 60335.65832	 1.00329
 60335.66161	 1.00328
 60335.66489	 1.00327
 60335.66818	 1.00325
 60335.67147	 1.00324
 60335.67476	 1.00326
 60335.67804	 1.00327
 60335.68133	 1.00330
 60335.68462	 1.00333
 60335.68791	 1.00336
 60335.69119	 1.00339
 60335.69448	 1.00342
 60335.69777	 1.00343
 60335.70106	 1.00345
 60335.70434	 1.00347
 60335.70763	 1.00347
 60335.71092	 1.00348
 60335.71421	 1.00347
 60335.71749	 1.00346
 60335.72078	 1.00345
 60335.72407	 1.00342
 60335.72736	 1.00340
 60335.73064	 1.00337
 60335.73393	 1.00335
 60335.73722	 1.00335
 60335.74051	 1.00336
 60335.74379	 1.00337
 60335.74708	 1.00339
 60335.75037	 1.00340
 60335.75366	 1.00342
 60335.75694	 1.00343
 60335.76023	 1.00344
 60335.76352	 1.00344
 60335.76681	 1.00345
 60335.77009	 1.00346
 60335.77338	 1.00347
 60335.77667	 1.00347
 60335.77996	 1.00347
 60335.78324	 1.00347
 60335.78653	 1.00346
 60335.78982	 1.00345
 60335.79311	 1.00344
 60335.79639	 1.00342
 60335.79968	 1.00341
 60335.80297	 1.00342
 60335.80626	 1.00343
 60335.80954	 1.00343
 60335.81283	 1.00345
 60335.81612	 1.00346
 60335.81941	 1.00347
 60335.82269	 1.00348
 60335.82598	 1.00349
 60335.82927	 1.00349
 60335.83256	 1.00348
 60335.83584	 1.00347
 60335.83913	 1.00346
 60335.84242	 1.00343
 60335.84571	 1.00340
 60335.84899	 1.00337
 60335.85228	 1.00334
 60335.85557	 1.00330
 60335.85886	 1.00325
 60335.86214	 1.00321
 60335.86543	 1.00318
 60335.86872	 1.00318
 60335.87201	 1.00319
 60335.87529	 1.00320
 60335.87858	 1.00320
 60335.88187	 1.00320
 60335.88516	 1.00321
 60335.88844	 1.00320
 60335.89173	 1.00320
 60335.89502	 1.00319
 60335.89831	 1.00318
 60335.90159	 1.00316
 60335.90488	 1.00314
 60335.90817	 1.00312
 60335.91146	 1.00309
 60335.91474	 1.00306
 60335.91803	 1.00302
 60335.92132	 1.00297
 60335.92461	 1.00292
 60335.92789	 1.00288
 60335.93118	 1.00285
 60335.93447	 1.00285
 60335.93776	 1.00284
 60335.94104	 1.00283
 60335.94433	 1.00282
 60335.94762	 1.00280
 60335.95091	 1.00278
 60335.95419	 1.00277
 60335.95748	 1.00276
 60335.96077	 1.00275
 60335.96406	 1.00273
 60335.96734	 1.00272
 60335.97063	 1.00269
 60335.97392	 1.00266
 60335.97721	 1.00263
 60335.98049	 1.00258
 60335.98378	 1.00254
 60335.98707	 1.00248
 60335.99036	 1.00243
 60335.99364	 1.00239
 60335.99693	 1.00236
 60336.00022	 1.00234
 60336.00351	 1.00231
 60336.00679	 1.00229
 60336.01008	 1.00226
 60336.01337	 1.00223
 60336.01666	 1.00220
 60336.01994	 1.00217
 60336.02323	 1.00214
 60336.02652	 1.00211
 60336.02981	 1.00208
 60336.03309	 1.00206
 60336.03638	 1.00203
 60336.03967	 1.00200
 60336.04296	 1.00198
 60336.04624	 1.00194
 60336.04953	 1.00191
 60336.05282	 1.00187
 60336.05611	 1.00184
 60336.05939	 1.00183
 60336.06268	 1.00183
 60336.06597	 1.00182
 60336.06925	 1.00181
 60336.07254	 1.00179
 60336.07583	 1.00176
 60336.07912	 1.00173
 60336.08240	 1.00169
 60336.08569	 1.00165
 60336.08898	 1.00161
 60336.09227	 1.00156
 60336.09555	 1.00151
 60336.09884	 1.00147
 60336.10213	 1.00143
 60336.10542	 1.00139
 60336.10870	 1.00135
 60336.11199	 1.00130
 60336.11528	 1.00125
 60336.11857	 1.00122
 60336.12185	 1.00120
 60336.12514	 1.00119
 60336.12843	 1.00119
 60336.13172	 1.00117
 60336.13500	 1.00115
 60336.13829	 1.00113
 60336.14158	 1.00110
 60336.14487	 1.00108
 60336.14815	 1.00105
 60336.15144	 1.00101
 60336.15473	 1.00096
 60336.15802	 1.00092
 60336.16130	 1.00087
 60336.16459	 1.00082
 60336.16788	 1.00077
 60336.17117	 1.00072
 60336.17445	 1.00066
 60336.17774	 1.00060
 60336.18103	 1.00056
 60336.18432	 1.00054
 60336.18760	 1.00054
 60336.19089	 1.00054
 60336.19418	 1.00053
 60336.19747	 1.00052
 60336.20075	 1.00051
 60336.20404	 1.00049
 60336.20733	 1.00047
 60336.21062	 1.00044
 60336.21390	 1.00040
 60336.21719	 1.00036
 60336.22048	 1.00031
 60336.22377	 1.00026
 60336.22705	 1.00021
 60336.23034	 1.00016
 60336.23363	 1.00010
 60336.23692	 1.00005
 60336.24020	 1.00000
 60336.24349	 0.99995
 60336.24678	 0.99992
 60336.25007	 0.99990
 60336.25335	 0.99989
 60336.25664	 0.99986
 60336.25993	 0.99983
 60336.26322	 0.99980
 60336.26650	 0.99977
 60336.26979	 0.99974
 60336.27308	 0.99970
 60336.27637	 0.99965
 60336.27965	 0.99961
 60336.28294	 0.99958
 60336.28623	 0.99954
 60336.28952	 0.99950
 60336.29280	 0.99946
 60336.29609	 0.99942
 60336.29938	 0.99937
 60336.30267	 0.99933
 60336.30595	 0.99930
 60336.30924	 0.99929
 60336.31253	 0.99929
 60336.31582	 0.99930
 60336.31910	 0.99930
 60336.32239	 0.99929
 60336.32568	 0.99929
 60336.32897	 0.99927
 60336.33225	 0.99925
 60336.33554	 0.99922
 60336.33883	 0.99919
 60336.34212	 0.99916
 60336.34540	 0.99913
 60336.34869	 0.99909
 60336.35198	 0.99904
 60336.35527	 0.99899
 60336.35855	 0.99894
 60336.36184	 0.99889
 60336.36513	 0.99885
 60336.36842	 0.99883
 60336.37170	 0.99884
 60336.37499	 0.99885
 60336.37828	 0.99886
 60336.38157	 0.99886
 60336.38485	 0.99885
 60336.38814	 0.99884
 60336.39143	 0.99883
 60336.39472	 0.99881
 60336.39800	 0.99878
