# Supplementary material for: Discovery of the most compact 3+1-type quadruple star system TIC 120362137
Source: Nat Commun. 2026 Mar 3;17:1859. doi: 10.1038/s41467-026-69223-4 (PMC12957322; doi:10.1038/s41467-026-69223-4)
Supplement: Supplementary file 13 — Source Data [file 41467_2026_69223_MOESM13_ESM.zip › SDF_SupplFig3h_part1.txt]

# Supplementary Figure 3h
#
# SDF_SupplFig3h_part1.txt
#
# Relative flux from 1800-sec binned TESS observations around the third-body eclipse in Sector 80. (Data for the blue circles) 
#
# x BJD - 2400000
# y Relative flux from 1800-sec binned TESS observations
 60482.90127	 0.91566
 60482.92211	 0.91521
 60482.94294	 0.91672
 60482.96377	 0.91851
 60482.98461	 0.92620
 60483.00544	 0.94327
 60483.02627	 0.96074
 60483.04711	 0.97614
 60483.06794	 0.98859
 60483.08877	 0.99619
 60483.10961	 0.99809
 60483.13044	 0.99799
 60483.15128	 0.99792
 60483.17211	 0.99864
 60483.19294	 0.99922
 60483.21378	 0.99917
 60483.23461	 0.99918
 60483.25545	 0.99896
 60483.27628	 0.99933
 60483.29711	 0.99922
 60483.31795	 0.99987
 60483.33878	 1.00047
 60483.35961	 1.00052
 60483.38045	 1.00057
 60483.40128	 1.00010
 60483.42212	 1.00155
 60483.44295	 1.00177
 60483.46378	 1.00134
 60483.48462	 1.00200
 60483.50545	 1.00184
 60483.52628	 1.00183
 60483.54712	 1.00187
 60483.56795	 1.00212
 60483.58878	 1.00182
 60483.60962	 1.00277
 60483.63045	 1.00231
 60483.65128	 1.00273
 60483.67212	 1.00214
 60483.69295	 1.00252
 60483.71379	 1.00287
 60483.73462	 1.00291
 60483.75545	 1.00351
 60483.77629	 1.00309
 60483.79712	 1.00286
 60483.81795	 1.00194
 60483.83879	 1.00237
 60483.85962	 1.00198
 60483.88046	 1.00243
 60483.90129	 1.00222
 60483.92212	 1.00260
 60483.94296	 1.00216
 60483.96379	 1.00206
 60483.98462	 1.00240
 60484.00546	 1.00127
 60484.02629	 1.00102
 60484.04712	 1.00126
 60484.06796	 1.00106
 60484.08879	 1.00111
 60484.10963	 1.00066
 60484.13046	 1.00062
 60484.15129	 0.99994
 60484.17213	 1.00001
 60484.19296	 1.00025
 60484.21380	 0.99963
 60484.23463	 0.99927
 60484.25546	 0.99933
 60484.27630	 0.99983
 60484.29713	 0.99952
 60484.31796	 0.99929
 60484.33880	 0.99888
 60484.35963	 0.99847
 60484.38046	 0.99919
 60484.40130	 0.99633
 60484.42213	 0.98567
 60484.44297	 0.97161
 60484.46380	 0.95409
 60484.48463	 0.93578
 60484.50547	 0.92147
 60484.52630	 0.91829
 60484.54713	 0.91797
 60484.56797	 0.91850
 60484.58880	 0.91855
 60484.60964	 0.91814
 60484.63047	 0.92097
 60484.65130	 0.93483
 60484.67214	 0.95181
 60484.69297	 0.96935
 60484.71380	 0.98502
 60484.73464	 0.99591
 60484.75547	 0.99901
 60484.77630	 0.99913
 60484.79714	 0.99966
 60484.81797	 0.99963
 60484.83880	 1.00000
 60484.85964	 0.99910
 60484.88047	 0.99991
 60484.90131	 1.00089
 60484.92214	 1.00103
 60484.94297	 1.00021
 60484.96381	 1.00057
 60484.98464	 1.00126
 60485.00547	 1.00160
 60485.02631	 1.00168
 60485.04714	 1.00195
 60485.06797	 1.00230
 60485.08881	 1.00238
 60485.10964	 1.00239
 60485.13048	 1.00299
 60485.15131	 1.00314
 60485.17214	 1.00316
 60485.19298	 1.00326
 60485.21381	 1.00310
 60485.23464	 1.00320
 60485.25548	 1.00341
 60485.27631	 1.00415
 60485.29715	 1.00362
 60485.31798	 1.00255
 60485.33881	 1.00062
 60485.35965	 0.99567
 60485.38048	 0.99109
 60485.40131	 0.98660
 60485.42215	 0.98131
 60485.44298	 0.97644
 60485.46382	 0.97079
 60485.48465	 0.96599
 60485.50548	 0.96195
 60485.52632	 0.95752
 60485.54715	 0.95244
 60485.56798	 0.94905
 60485.58882	 0.94521
 60485.60965	 0.94187
 60485.63049	 0.93862
 60485.65132	 0.93614
 60485.67215	 0.93380
 60485.69299	 0.93229
 60485.71382	 0.92926
 60485.73465	 0.92818
 60485.75549	 0.92571
 60485.77632	 0.92439
 60485.79715	 0.92344
 60485.81799	 0.92228
 60485.83882	 0.92213
 60485.85966	 0.92110
 60485.88049	 0.91996
 60485.90132	 0.91875
 60485.92216	 0.91880
 60485.94299	 0.91946
 60485.96382	 0.91906
 60485.98466	 0.91831
 60486.00549	 0.92055
 60486.02632	 0.91967
 60486.04716	 0.91520
 60486.06799	 0.90467
 60486.08882	 0.89092
 60486.10966	 0.87593
 60486.13049	 0.85878
 60486.15133	 0.84662
 60486.17216	 0.84376
 60486.19299	 0.84330
 60486.21383	 0.84447
 60486.23466	 0.84681
 60486.25549	 0.84996
 60486.27633	 0.86277
 60486.29716	 0.87965
 60486.31800	 0.89577
 60486.33883	 0.91169
 60486.35966	 0.92587
 60486.38050	 0.93395
 60486.40133	 0.93491
 60486.42216	 0.93610
 60486.44300	 0.93637
 60486.45550	 0.93561
 60486.68328	 0.93447
 60486.70411	 0.93231
 60486.72495	 0.93050
 60486.74578	 0.92998
 60486.76661	 0.92821
 60486.78745	 0.92600
 60486.80828	 0.92463
 60486.82912	 0.92251
 60486.84995	 0.92062
 60486.87078	 0.91922
 60486.89162	 0.91704
 60486.91245	 0.91626
 60486.93328	 0.91528
 60486.95412	 0.91423
 60486.97495	 0.91435
 60486.99578	 0.91483
 60487.01662	 0.91538
 60487.03745	 0.91787
 60487.05828	 0.92073
 60487.07912	 0.92417
 60487.09995	 0.92883
 60487.12079	 0.93376
 60487.14162	 0.94006
 60487.16245	 0.94694
 60487.18329	 0.95463
 60487.20412	 0.96260
 60487.22495	 0.97013
 60487.24579	 0.97921
 60487.26662	 0.98681
 60487.28745	 0.99365
 60487.30829	 0.99867
 60487.32912	 1.00151
 60487.34996	 1.00093
 60487.37079	 1.00138
 60487.39162	 1.00107
 60487.41246	 1.00071
 60487.43329	 1.00011
 60487.45412	 0.99965
 60487.47496	 0.99952
 60487.49579	 0.99916
 60487.51663	 0.99928
 60487.53746	 0.99902
 60487.55829	 0.99820
 60487.57913	 0.99786
 60487.59996	 0.99843
 60487.62079	 0.99809
 60487.64163	 0.99791
 60487.66246	 0.99806
 60487.68330	 0.99569
 60487.70413	 0.98686
 60487.72496	 0.97328
 60487.74580	 0.95666
 60487.76663	 0.93911
 60487.78746	 0.92425
 60487.80830	 0.91869
 60487.82913	 0.91772
 60487.84996	 0.91829
 60487.87080	 0.91787
 60487.89163	 0.91909
 60487.91247	 0.91981
 60487.93330	 0.93200
 60487.95413	 0.94825
 60487.97497	 0.96516
 60487.99580	 0.98033
 60488.01663	 0.99227
 60488.03747	 0.99718
 60488.05830	 0.99688
 60488.07913	 0.99765
 60488.09997	 0.99713
 60488.12080	 0.99704
 60488.14163	 0.99790
 60488.16247	 0.99793
 60488.18330	 0.99869
 60488.20414	 0.99855
 60488.22497	 0.99915
 60488.24580	 0.99821
 60488.26664	 0.99856
 60488.28747	 0.99900
 60488.30830	 0.99902
 60488.32914	 0.99914
 60488.34997	 1.00036
 60488.37081	 1.00005
 60488.39164	 0.99974
 60488.41247	 1.00057
 60488.43331	 1.00050
 60488.45414	 1.00039
 60488.47497	 1.00145
 60488.49581	 1.00154
 60488.51664	 1.00096
 60488.53747	 1.00115
 60488.55831	 1.00200
 60488.57914	 1.00192
 60488.59998	 1.00255
 60488.62081	 1.00152
 60488.64164	 1.00201
 60488.66248	 1.00186
 60488.68331	 1.00223
 60488.70414	 1.00235
 60488.72498	 1.00206
 60488.74581	 1.00260
 60488.76665	 1.00193
 60488.78748	 1.00200
 60488.80831	 1.00224
 60488.82915	 1.00123
 60488.84998	 1.00169
 60488.87081	 1.00192
 60488.89165	 1.00206
 60488.91248	 1.00157
 60488.93331	 1.00179
 60488.95415	 1.00091
 60488.97498	 1.00098
 60488.99582	 1.00114
 60489.01665	 1.00022
 60489.03748	 1.00067
 60489.05832	 1.00051
 60489.07915	 1.00039
 60489.09998	 0.99954
 60489.12082	 0.99949
 60489.14165	 0.99911
 60489.16248	 0.99918
 60489.18332	 0.99870
 60489.20415	 0.99875
 60489.22499	 0.99927
 60489.24582	 0.99843
 60489.26665	 0.99850
 60489.28749	 0.99927
 60489.30832	 0.99845
 60489.32915	 0.99482
 60489.34999	 0.98530
 60489.37082	 0.97096
 60489.39165	 0.95538
 60489.41249	 0.93816
 60489.43332	 0.92363
 60489.45416	 0.91882
 60489.47499	 0.91689
 60489.49582	 0.91737
 60489.51666	 0.91813
 60489.53749	 0.92016
 60489.55832	 0.92903
 60489.57916	 0.94535
 60489.59999	 0.96231
 60489.62082	 0.97816
 60489.64166	 0.98988
 60489.66249	 0.99802
 60489.68333	 0.99900
