# Supplementary material for: Discovery of the most compact 3+1-type quadruple star system TIC 120362137
Source: Nat Commun. 2026 Mar 3;17:1859. doi: 10.1038/s41467-026-69223-4 (PMC12957322; doi:10.1038/s41467-026-69223-4)
Supplement: Supplementary file 13 — Source Data [file 41467_2026_69223_MOESM13_ESM.zip › SDF_SupplFig3h_part2.txt]

# Supplementary Figure 3h
#
# SDF_SupplFig3h_part2.txt
#
# Relative flux from best spectro-photodynamical model around the third-body eclipse in Sector 80. (Smooth, red curve) 
#
# x BJD - 2400000
# y Relative flux from best spectro-photodynamical model 
 60482.90145	 0.91889
 60482.90474	 0.91917
 60482.90802	 0.91750
 60482.91131	 0.91874
 60482.91460	 0.91885
 60482.91789	 0.91864
 60482.92117	 0.91787
 60482.92446	 0.91781
 60482.92775	 0.91890
 60482.93104	 0.91853
 60482.93432	 0.91871
 60482.93761	 0.91812
 60482.94090	 0.91901
 60482.94419	 0.91927
 60482.94747	 0.91899
 60482.95076	 0.91967
 60482.95405	 0.91992
 60482.95734	 0.91998
 60482.96062	 0.92041
 60482.96391	 0.92095
 60482.96720	 0.92140
 60482.97049	 0.92199
 60482.97377	 0.92278
 60482.97706	 0.92370
 60482.98035	 0.92534
 60482.98364	 0.92732
 60482.98692	 0.92956
 60482.99021	 0.93201
 60482.99350	 0.93453
 60482.99679	 0.93712
 60483.00007	 0.93973
 60483.00336	 0.94243
 60483.00665	 0.94521
 60483.00994	 0.94795
 60483.01322	 0.95067
 60483.01651	 0.95335
 60483.01980	 0.95607
 60483.02309	 0.95880
 60483.02637	 0.96146
 60483.02966	 0.96405
 60483.03295	 0.96658
 60483.03624	 0.96911
 60483.03952	 0.97158
 60483.04281	 0.97395
 60483.04610	 0.97624
 60483.04939	 0.97850
 60483.05267	 0.98067
 60483.05596	 0.98273
 60483.05925	 0.98472
 60483.06254	 0.98664
 60483.06582	 0.98841
 60483.06911	 0.99008
 60483.07240	 0.99164
 60483.07569	 0.99306
 60483.07897	 0.99432
 60483.08226	 0.99547
 60483.08555	 0.99644
 60483.08884	 0.99722
 60483.09212	 0.99779
 60483.09541	 0.99803
 60483.09870	 0.99806
 60483.10199	 0.99808
 60483.10527	 0.99812
 60483.10856	 0.99812
 60483.11185	 0.99813
 60483.11514	 0.99816
 60483.11842	 0.99819
 60483.12171	 0.99822
 60483.12500	 0.99827
 60483.12829	 0.99832
 60483.13157	 0.99837
 60483.13486	 0.99841
 60483.13815	 0.99845
 60483.14144	 0.99850
 60483.14472	 0.99853
 60483.14801	 0.99856
 60483.15130	 0.99858
 60483.15459	 0.99860
 60483.15787	 0.99862
 60483.16116	 0.99862
 60483.16445	 0.99863
 60483.16774	 0.99864
 60483.17102	 0.99864
 60483.17431	 0.99867
 60483.17760	 0.99871
 60483.18089	 0.99875
 60483.18417	 0.99879
 60483.18746	 0.99883
 60483.19075	 0.99888
 60483.19404	 0.99892
 60483.19732	 0.99896
 60483.20061	 0.99900
 60483.20390	 0.99905
 60483.20719	 0.99909
 60483.21047	 0.99914
 60483.21376	 0.99917
 60483.21705	 0.99921
 60483.22034	 0.99925
 60483.22362	 0.99928
 60483.22691	 0.99931
 60483.23020	 0.99933
 60483.23349	 0.99936
 60483.23677	 0.99941
 60483.24006	 0.99946
 60483.24335	 0.99951
 60483.24664	 0.99956
 60483.24992	 0.99962
 60483.25321	 0.99967
 60483.25650	 0.99973
 60483.25979	 0.99979
 60483.26307	 0.99984
 60483.26636	 0.99988
 60483.26965	 0.99992
 60483.27293	 0.99996
 60483.27622	 0.99999
 60483.27951	 1.00001
 60483.28280	 1.00003
 60483.28608	 1.00005
 60483.28937	 1.00007
 60483.29266	 1.00008
 60483.29595	 1.00010
 60483.29923	 1.00013
 60483.30252	 1.00018
 60483.30581	 1.00023
 60483.30910	 1.00028
 60483.31238	 1.00034
 60483.31567	 1.00040
 60483.31896	 1.00045
 60483.32225	 1.00050
 60483.32553	 1.00055
 60483.32882	 1.00060
 60483.33211	 1.00064
 60483.33540	 1.00068
 60483.33868	 1.00072
 60483.34197	 1.00076
 60483.34526	 1.00079
 60483.34855	 1.00081
 60483.35183	 1.00083
 60483.35512	 1.00084
 60483.35841	 1.00086
 60483.36170	 1.00090
 60483.36498	 1.00094
 60483.36827	 1.00099
 60483.37156	 1.00103
 60483.37485	 1.00107
 60483.37813	 1.00112
 60483.38142	 1.00116
 60483.38471	 1.00122
 60483.38800	 1.00127
 60483.39128	 1.00132
 60483.39457	 1.00137
 60483.39786	 1.00142
 60483.40115	 1.00146
 60483.40443	 1.00149
 60483.40772	 1.00152
 60483.41101	 1.00155
 60483.41430	 1.00157
 60483.41758	 1.00159
 60483.42087	 1.00161
 60483.42416	 1.00164
 60483.42745	 1.00167
 60483.43073	 1.00170
 60483.43402	 1.00173
 60483.43731	 1.00176
 60483.44060	 1.00180
 60483.44388	 1.00183
 60483.44717	 1.00186
 60483.45046	 1.00191
 60483.45375	 1.00194
 60483.45703	 1.00197
 60483.46032	 1.00200
 60483.46361	 1.00203
 60483.46690	 1.00207
 60483.47018	 1.00210
 60483.47347	 1.00213
 60483.47676	 1.00216
 60483.48005	 1.00219
 60483.48333	 1.00222
 60483.48662	 1.00226
 60483.48991	 1.00231
 60483.49320	 1.00236
 60483.49648	 1.00241
 60483.49977	 1.00246
 60483.50306	 1.00250
 60483.50635	 1.00254
 60483.50963	 1.00257
 60483.51292	 1.00259
 60483.51621	 1.00261
 60483.51950	 1.00263
 60483.52278	 1.00265
 60483.52607	 1.00266
 60483.52936	 1.00268
 60483.53265	 1.00270
 60483.53593	 1.00272
 60483.53922	 1.00273
 60483.54251	 1.00274
 60483.54580	 1.00277
 60483.54908	 1.00280
 60483.55237	 1.00283
 60483.55566	 1.00288
 60483.55895	 1.00291
 60483.56223	 1.00295
 60483.56552	 1.00299
 60483.56881	 1.00302
 60483.57210	 1.00305
 60483.57538	 1.00307
 60483.57867	 1.00310
 60483.58196	 1.00311
 60483.58525	 1.00313
 60483.58853	 1.00315
 60483.59182	 1.00315
 60483.59511	 1.00316
 60483.59840	 1.00316
 60483.60168	 1.00316
 60483.60497	 1.00315
 60483.60826	 1.00314
 60483.61155	 1.00315
 60483.61483	 1.00318
 60483.61812	 1.00321
 60483.62141	 1.00325
 60483.62470	 1.00328
 60483.62798	 1.00332
 60483.63127	 1.00336
 60483.63456	 1.00339
 60483.63785	 1.00342
 60483.64113	 1.00344
 60483.64442	 1.00345
 60483.64771	 1.00346
 60483.65100	 1.00347
 60483.65428	 1.00346
 60483.65757	 1.00346
 60483.66086	 1.00345
 60483.66415	 1.00344
 60483.66743	 1.00344
 60483.67072	 1.00343
 60483.67401	 1.00342
 60483.67730	 1.00341
 60483.68058	 1.00342
 60483.68387	 1.00343
 60483.68716	 1.00345
 60483.69045	 1.00346
 60483.69373	 1.00346
 60483.69702	 1.00347
 60483.70031	 1.00347
 60483.70360	 1.00347
 60483.70688	 1.00347
 60483.71017	 1.00346
 60483.71346	 1.00345
 60483.71675	 1.00345
 60483.72003	 1.00344
 60483.72332	 1.00343
 60483.72661	 1.00342
 60483.72990	 1.00341
 60483.73318	 1.00339
 60483.73647	 1.00338
 60483.73976	 1.00336
 60483.74305	 1.00337
 60483.74633	 1.00339
 60483.74962	 1.00341
 60483.75291	 1.00344
 60483.75620	 1.00346
 60483.75948	 1.00348
 60483.76277	 1.00350
 60483.76606	 1.00351
 60483.76935	 1.00351
 60483.77263	 1.00350
 60483.77592	 1.00349
 60483.77921	 1.00348
 60483.78250	 1.00346
 60483.78578	 1.00344
 60483.78907	 1.00342
 60483.79236	 1.00339
 60483.79564	 1.00335
 60483.79893	 1.00333
 60483.80222	 1.00330
 60483.80551	 1.00328
 60483.80879	 1.00329
 60483.81208	 1.00331
 60483.81537	 1.00333
 60483.81866	 1.00334
 60483.82194	 1.00335
 60483.82523	 1.00336
 60483.82852	 1.00336
 60483.83181	 1.00335
 60483.83509	 1.00333
 60483.83838	 1.00331
 60483.84167	 1.00328
 60483.84496	 1.00325
 60483.84824	 1.00320
 60483.85153	 1.00316
 60483.85482	 1.00311
 60483.85811	 1.00306
 60483.86139	 1.00301
 60483.86468	 1.00296
 60483.86797	 1.00292
 60483.87126	 1.00289
 60483.87454	 1.00288
 60483.87783	 1.00289
 60483.88112	 1.00290
 60483.88441	 1.00291
 60483.88769	 1.00292
 60483.89098	 1.00293
 60483.89427	 1.00294
 60483.89756	 1.00294
 60483.90084	 1.00293
 60483.90413	 1.00292
 60483.90742	 1.00290
 60483.91071	 1.00288
 60483.91399	 1.00285
 60483.91728	 1.00281
 60483.92057	 1.00277
 60483.92386	 1.00271
 60483.92714	 1.00266
 60483.93043	 1.00259
 60483.93372	 1.00254
 60483.93701	 1.00250
 60483.94029	 1.00249
 60483.94358	 1.00247
 60483.94687	 1.00247
 60483.95016	 1.00246
 60483.95344	 1.00246
 60483.95673	 1.00244
 60483.96002	 1.00242
 60483.96331	 1.00241
 60483.96659	 1.00239
 60483.96988	 1.00236
 60483.97317	 1.00232
 60483.97646	 1.00228
 60483.97974	 1.00224
 60483.98303	 1.00218
 60483.98632	 1.00212
 60483.98961	 1.00206
 60483.99289	 1.00200
 60483.99618	 1.00194
 60483.99947	 1.00190
 60484.00276	 1.00187
 60484.00604	 1.00185
 60484.00933	 1.00184
 60484.01262	 1.00182
 60484.01591	 1.00180
 60484.01919	 1.00178
 60484.02248	 1.00176
 60484.02577	 1.00173
 60484.02906	 1.00172
 60484.03234	 1.00170
 60484.03563	 1.00167
 60484.03892	 1.00165
 60484.04221	 1.00161
 60484.04549	 1.00158
 60484.04878	 1.00154
 60484.05207	 1.00150
 60484.05536	 1.00146
 60484.05864	 1.00141
 60484.06193	 1.00137
 60484.06522	 1.00135
 60484.06851	 1.00134
 60484.07179	 1.00133
 60484.07508	 1.00131
 60484.07837	 1.00130
 60484.08166	 1.00128
 60484.08494	 1.00126
 60484.08823	 1.00124
 60484.09152	 1.00122
 60484.09481	 1.00118
 60484.09809	 1.00115
 60484.10138	 1.00110
 60484.10467	 1.00105
 60484.10796	 1.00099
 60484.11124	 1.00094
 60484.11453	 1.00088
 60484.11782	 1.00082
 60484.12111	 1.00075
 60484.12439	 1.00069
 60484.12768	 1.00067
 60484.13097	 1.00066
 60484.13426	 1.00065
 60484.13754	 1.00064
 60484.14083	 1.00062
 60484.14412	 1.00061
 60484.14741	 1.00059
 60484.15069	 1.00057
 60484.15398	 1.00054
 60484.15727	 1.00051
 60484.16056	 1.00048
 60484.16384	 1.00044
 60484.16713	 1.00041
 60484.17042	 1.00036
 60484.17371	 1.00032
 60484.17699	 1.00026
 60484.18028	 1.00021
 60484.18357	 1.00014
 60484.18686	 1.00009
 60484.19014	 1.00006
 60484.19343	 1.00004
 60484.19672	 1.00002
 60484.20001	 1.00000
 60484.20329	 0.99998
 60484.20658	 0.99994
 60484.20987	 0.99993
 60484.21316	 0.99991
 60484.21644	 0.99989
 60484.21973	 0.99987
 60484.22302	 0.99985
 60484.22631	 0.99982
 60484.22959	 0.99979
 60484.23288	 0.99975
 60484.23617	 0.99971
 60484.23946	 0.99965
 60484.24274	 0.99960
 60484.24603	 0.99954
 60484.24932	 0.99949
 60484.25261	 0.99946
 60484.25589	 0.99943
 60484.25918	 0.99941
 60484.26247	 0.99937
 60484.26576	 0.99934
 60484.26904	 0.99931
 60484.27233	 0.99928
 60484.27562	 0.99926
 60484.27891	 0.99923
 60484.28219	 0.99921
 60484.28548	 0.99917
 60484.28877	 0.99915
 60484.29206	 0.99912
 60484.29534	 0.99910
 60484.29863	 0.99908
 60484.30192	 0.99905
 60484.30520	 0.99901
 60484.30849	 0.99898
 60484.31178	 0.99896
 60484.31507	 0.99896
 60484.31835	 0.99896
 60484.32164	 0.99896
 60484.32493	 0.99895
 60484.32822	 0.99894
 60484.33150	 0.99891
 60484.33479	 0.99889
 60484.33808	 0.99886
 60484.34137	 0.99882
 60484.34465	 0.99878
 60484.34794	 0.99874
 60484.35123	 0.99870
 60484.35452	 0.99868
 60484.35780	 0.99865
 60484.36109	 0.99862
 60484.36438	 0.99858
 60484.36767	 0.99854
 60484.37095	 0.99852
 60484.37424	 0.99850
 60484.37753	 0.99851
 60484.38082	 0.99851
 60484.38410	 0.99852
 60484.38739	 0.99851
 60484.39068	 0.99850
 60484.39397	 0.99822
 60484.39725	 0.99767
 60484.40054	 0.99682
 60484.40383	 0.99574
 60484.40712	 0.99429
 60484.41040	 0.99295
 60484.41369	 0.99128
 60484.41698	 0.98956
 60484.42027	 0.98768
 60484.42355	 0.98542
 60484.42684	 0.98345
 60484.43013	 0.98118
 60484.43342	 0.97944
 60484.43670	 0.97662
 60484.43999	 0.97444
 60484.44328	 0.97187
 60484.44657	 0.96891
 60484.44985	 0.96689
 60484.45314	 0.96375
 60484.45643	 0.96187
 60484.45972	 0.95790
 60484.46300	 0.95568
 60484.46629	 0.95250
 60484.46958	 0.95024
 60484.47287	 0.94822
 60484.47615	 0.94420
 60484.47944	 0.94258
 60484.48273	 0.93868
 60484.48602	 0.93699
 60484.48930	 0.93392
 60484.49259	 0.93227
 60484.49588	 0.92958
 60484.49917	 0.92750
 60484.50245	 0.92583
 60484.50574	 0.92424
 60484.50903	 0.92314
 60484.51232	 0.92260
 60484.51560	 0.92259
 60484.51889	 0.92259
 60484.52218	 0.92257
 60484.52547	 0.92256
 60484.52875	 0.92254
 60484.53204	 0.92253
 60484.53533	 0.92252
 60484.53862	 0.92251
 60484.54190	 0.92250
 60484.54519	 0.92249
 60484.54848	 0.92247
 60484.55177	 0.92245
 60484.55505	 0.92245
 60484.55834	 0.92246
 60484.56163	 0.92248
 60484.56492	 0.92251
 60484.56820	 0.92253
 60484.57149	 0.92255
 60484.57478	 0.92257
 60484.57807	 0.92258
 60484.58135	 0.92258
 60484.58464	 0.92258
 60484.58793	 0.92258
 60484.59122	 0.92258
 60484.59450	 0.92257
 60484.59779	 0.92257
 60484.60108	 0.92255
 60484.60437	 0.92253
 60484.60765	 0.92251
 60484.61094	 0.92250
 60484.61423	 0.92249
 60484.61752	 0.92250
 60484.62080	 0.92253
 60484.62409	 0.92256
 60484.62738	 0.92290
 60484.63067	 0.92393
 60484.63395	 0.92537
 60484.63724	 0.92712
 60484.64053	 0.92910
 60484.64382	 0.93128
 60484.64710	 0.93359
 60484.65039	 0.93601
 60484.65368	 0.93855
 60484.65697	 0.94117
 60484.66025	 0.94383
 60484.66354	 0.94656
 60484.66683	 0.94931
 60484.67012	 0.95207
 60484.67340	 0.95486
 60484.67669	 0.95763
 60484.67998	 0.96039
 60484.68327	 0.96314
 60484.68655	 0.96584
 60484.68984	 0.96850
 60484.69313	 0.97112
 60484.69642	 0.97366
 60484.69970	 0.97615
 60484.70299	 0.97856
 60484.70628	 0.98089
 60484.70957	 0.98311
 60484.71285	 0.98524
 60484.71614	 0.98725
 60484.71943	 0.98914
 60484.72272	 0.99090
 60484.72600	 0.99251
 60484.72929	 0.99397
 60484.73258	 0.99526
 60484.73587	 0.99636
 60484.73915	 0.99725
 60484.74244	 0.99791
 60484.74573	 0.99828
 60484.74902	 0.99831
 60484.75230	 0.99835
 60484.75559	 0.99839
 60484.75888	 0.99842
 60484.76217	 0.99845
 60484.76545	 0.99848
 60484.76874	 0.99851
 60484.77203	 0.99854
 60484.77532	 0.99856
 60484.77860	 0.99857
 60484.78189	 0.99858
 60484.78518	 0.99859
 60484.78847	 0.99859
 60484.79175	 0.99859
 60484.79504	 0.99858
 60484.79833	 0.99856
 60484.80162	 0.99856
 60484.80490	 0.99858
 60484.80819	 0.99861
 60484.81148	 0.99865
 60484.81477	 0.99867
 60484.81805	 0.99871
 60484.82134	 0.99874
 60484.82463	 0.99878
 60484.82791	 0.99881
 60484.83120	 0.99884
 60484.83449	 0.99888
 60484.83778	 0.99891
 60484.84106	 0.99894
 60484.84435	 0.99897
 60484.84764	 0.99899
 60484.85093	 0.99902
 60484.85421	 0.99904
 60484.85750	 0.99906
 60484.86079	 0.99907
 60484.86408	 0.99910
 60484.86736	 0.99914
 60484.87065	 0.99918
 60484.87394	 0.99922
 60484.87723	 0.99926
 60484.88051	 0.99931
 60484.88380	 0.99935
 60484.88709	 0.99940
 60484.89038	 0.99945
 60484.89366	 0.99949
 60484.89695	 0.99952
 60484.90024	 0.99955
 60484.90353	 0.99957
 60484.90681	 0.99959
 60484.91010	 0.99960
 60484.91339	 0.99961
 60484.91668	 0.99962
 60484.91996	 0.99962
 60484.92325	 0.99962
 60484.92654	 0.99964
 60484.92983	 0.99968
 60484.93311	 0.99973
 60484.93640	 0.99977
 60484.93969	 0.99981
 60484.94298	 0.99986
 60484.94626	 0.99991
 60484.94955	 0.99995
 60484.95284	 1.00000
 60484.95613	 1.00004
 60484.95941	 1.00008
 60484.96270	 1.00011
 60484.96599	 1.00014
 60484.96928	 1.00017
 60484.97256	 1.00019
 60484.97585	 1.00021
 60484.97914	 1.00022
 60484.98243	 1.00023
 60484.98571	 1.00024
 60484.98900	 1.00026
 60484.99229	 1.00029
 60484.99558	 1.00034
 60484.99886	 1.00037
 60485.00215	 1.00041
 60485.00544	 1.00045
 60485.00873	 1.00049
 60485.01201	 1.00054
 60485.01530	 1.00059
 60485.01859	 1.00063
 60485.02188	 1.00067
 60485.02516	 1.00071
 60485.02845	 1.00075
 60485.03174	 1.00079
 60485.03503	 1.00082
 60485.03831	 1.00084
 60485.04160	 1.00086
 60485.04489	 1.00087
 60485.04818	 1.00088
 60485.05146	 1.00090
 60485.05475	 1.00093
 60485.05804	 1.00096
 60485.06133	 1.00099
 60485.06461	 1.00102
 60485.06790	 1.00105
 60485.07119	 1.00108
 60485.07448	 1.00110
 60485.07776	 1.00113
 60485.08105	 1.00117
 60485.08434	 1.00120
 60485.08763	 1.00123
 60485.09091	 1.00127
 60485.09420	 1.00131
 60485.09749	 1.00134
 60485.10078	 1.00137
 60485.10406	 1.00140
 60485.10735	 1.00143
 60485.11064	 1.00146
 60485.11393	 1.00149
 60485.11721	 1.00154
 60485.12050	 1.00159
 60485.12379	 1.00164
 60485.12708	 1.00169
 60485.13036	 1.00173
 60485.13365	 1.00178
 60485.13694	 1.00181
 60485.14023	 1.00184
 60485.14351	 1.00186
 60485.14680	 1.00189
 60485.15009	 1.00191
 60485.15338	 1.00192
 60485.15666	 1.00194
 60485.15995	 1.00196
 60485.16324	 1.00199
 60485.16653	 1.00200
 60485.16981	 1.00202
 60485.17310	 1.00203
 60485.17639	 1.00205
 60485.17968	 1.00209
 60485.18296	 1.00214
 60485.18625	 1.00219
 60485.18954	 1.00223
 60485.19283	 1.00227
 60485.19611	 1.00231
 60485.19940	 1.00235
 60485.20269	 1.00237
 60485.20598	 1.00240
 60485.20926	 1.00243
 60485.21255	 1.00245
 60485.21584	 1.00246
 60485.21913	 1.00248
 60485.22241	 1.00249
 60485.22570	 1.00250
 60485.22899	 1.00251
 60485.23228	 1.00251
 60485.23556	 1.00251
 60485.23885	 1.00251
 60485.24214	 1.00253
 60485.24543	 1.00257
 60485.24871	 1.00261
 60485.25200	 1.00266
 60485.25529	 1.00270
 60485.25858	 1.00274
 60485.26186	 1.00279
 60485.26515	 1.00282
 60485.26844	 1.00285
 60485.27173	 1.00288
 60485.27501	 1.00290
 60485.27830	 1.00291
 60485.28159	 1.00292
 60485.28488	 1.00292
 60485.28816	 1.00293
 60485.29145	 1.00293
 60485.29474	 1.00292
 60485.29803	 1.00292
 60485.30131	 1.00291
 60485.30460	 1.00284
 60485.30789	 1.00266
 60485.31118	 1.00250
 60485.31446	 1.00217
 60485.31775	 1.00190
 60485.32104	 1.00135
 60485.32433	 1.00107
 60485.32761	 1.00070
 60485.33090	 0.99996
 60485.33419	 0.99962
 60485.33748	 0.99912
 60485.34076	 0.99871
 60485.34405	 0.99769
 60485.34734	 0.99717
 60485.35062	 0.99659
 60485.35391	 0.99614
 60485.35720	 0.99538
 60485.36049	 0.99447
 60485.36377	 0.99368
 60485.36706	 0.99316
 60485.37035	 0.99254
 60485.37364	 0.99193
 60485.37692	 0.99078
 60485.38021	 0.99003
 60485.38350	 0.98939
 60485.38679	 0.98866
 60485.39007	 0.98820
 60485.39336	 0.98724
 60485.39665	 0.98637
 60485.39994	 0.98529
 60485.40322	 0.98482
 60485.40651	 0.98393
 60485.40980	 0.98325
 60485.41309	 0.98239
 60485.41637	 0.98157
 60485.41966	 0.98029
 60485.42295	 0.97955
 60485.42624	 0.97919
 60485.42952	 0.97814
 60485.43281	 0.97757
 60485.43610	 0.97666
 60485.43939	 0.97574
 60485.44267	 0.97466
 60485.44596	 0.97395
 60485.44925	 0.97314
 60485.45254	 0.97266
 60485.45582	 0.97167
 60485.45911	 0.97095
 60485.46240	 0.97018
 60485.46569	 0.96956
 60485.46897	 0.96835
 60485.47226	 0.96744
 60485.47555	 0.96691
 60485.47884	 0.96617
 60485.48212	 0.96536
 60485.48541	 0.96451
 60485.48870	 0.96374
 60485.49199	 0.96300
 60485.49527	 0.96190
 60485.49856	 0.96117
 60485.50185	 0.96053
 60485.50514	 0.95998
 60485.50842	 0.95927
 60485.51171	 0.95860
 60485.51500	 0.95789
 60485.51829	 0.95722
 60485.52157	 0.95659
 60485.52486	 0.95566
 60485.52815	 0.95501
 60485.53144	 0.95445
 60485.53472	 0.95399
 60485.53801	 0.95325
 60485.54130	 0.95260
 60485.54459	 0.95193
 60485.54787	 0.95122
 60485.55116	 0.95067
 60485.55445	 0.94992
 60485.55774	 0.94917
 60485.56102	 0.94862
 60485.56431	 0.94803
 60485.56760	 0.94753
 60485.57089	 0.94685
 60485.57417	 0.94624
 60485.57746	 0.94578
 60485.58075	 0.94525
 60485.58404	 0.94465
 60485.58732	 0.94416
 60485.59061	 0.94358
 60485.59390	 0.94307
 60485.59719	 0.94263
 60485.60047	 0.94206
 60485.60376	 0.94154
 60485.60705	 0.94106
 60485.61034	 0.94045
 60485.61362	 0.94001
 60485.61691	 0.93958
 60485.62020	 0.93900
 60485.62349	 0.93847
 60485.62677	 0.93804
 60485.63006	 0.93758
 60485.63335	 0.93715
 60485.63664	 0.93677
 60485.63992	 0.93628
 60485.64321	 0.93590
 60485.64650	 0.93553
 60485.64979	 0.93517
 60485.65307	 0.93471
 60485.65636	 0.93433
 60485.65965	 0.93399
 60485.66294	 0.93365
 60485.66622	 0.93324
 60485.66951	 0.93288
 60485.67280	 0.93248
 60485.67609	 0.93219
 60485.67937	 0.93186
 60485.68266	 0.93148
 60485.68595	 0.93114
 60485.68924	 0.93078
 60485.69252	 0.93049
 60485.69581	 0.93021
 60485.69910	 0.92989
 60485.70239	 0.92960
 60485.70567	 0.92932
 60485.70896	 0.92903
 60485.71225	 0.92879
 60485.71554	 0.92854
 60485.71882	 0.92825
 60485.72211	 0.92799
 60485.72540	 0.92773
 60485.72869	 0.92746
 60485.73197	 0.92717
 60485.73526	 0.92692
 60485.73855	 0.92668
 60485.74184	 0.92640
 60485.74512	 0.92614
 60485.74841	 0.92587
 60485.75170	 0.92563
 60485.75499	 0.92539
 60485.75827	 0.92519
 60485.76156	 0.92500
 60485.76485	 0.92482
 60485.76814	 0.92464
 60485.77142	 0.92446
 60485.77471	 0.92428
 60485.77800	 0.92410
 60485.78129	 0.92392
 60485.78457	 0.92376
 60485.78786	 0.92360
 60485.79115	 0.92341
 60485.79444	 0.92324
 60485.79772	 0.92307
 60485.80101	 0.92290
 60485.80430	 0.92273
 60485.80759	 0.92256
 60485.81087	 0.92238
 60485.81416	 0.92221
 60485.81745	 0.92206
 60485.82074	 0.92192
 60485.82402	 0.92181
 60485.82731	 0.92169
 60485.83060	 0.92156
 60485.83389	 0.92145
 60485.83717	 0.92134
 60485.84046	 0.92125
 60485.84375	 0.92114
 60485.84704	 0.92104
 60485.85032	 0.92095
 60485.85361	 0.92085
 60485.85690	 0.92075
 60485.86019	 0.92065
 60485.86347	 0.92055
 60485.86676	 0.92045
 60485.87005	 0.92034
 60485.87333	 0.92022
 60485.87662	 0.92011
 60485.87991	 0.92002
 60485.88320	 0.91995
 60485.88648	 0.91989
 60485.88977	 0.91982
 60485.89306	 0.91976
 60485.89635	 0.91970
 60485.89963	 0.91964
 60485.90292	 0.91958
 60485.90621	 0.91953
 60485.90950	 0.91948
 60485.91278	 0.91943
 60485.91607	 0.91939
 60485.91936	 0.91935
 60485.92265	 0.91931
 60485.92593	 0.91927
 60485.92922	 0.91924
 60485.93251	 0.91921
 60485.93580	 0.91917
 60485.93908	 0.91914
 60485.94237	 0.91913
 60485.94566	 0.91914
 60485.94895	 0.91915
 60485.95223	 0.91916
 60485.95552	 0.91916
 60485.95881	 0.91916
 60485.96210	 0.91916
 60485.96538	 0.91915
 60485.96867	 0.91914
 60485.97196	 0.91913
 60485.97525	 0.91912
 60485.97853	 0.91911
 60485.98182	 0.91911
 60485.98511	 0.91912
 60485.98840	 0.91913
 60485.99168	 0.91914
 60485.99497	 0.91916
 60485.99826	 0.91915
 60486.00155	 0.91917
 60486.00483	 0.91920
 60486.00812	 0.91925
 60486.01141	 0.91932
 60486.01470	 0.91938
 60486.01798	 0.91943
 60486.02127	 0.91948
 60486.02456	 0.91952
 60486.02785	 0.91957
 60486.03113	 0.91956
 60486.03442	 0.91926
 60486.03771	 0.91861
 60486.04100	 0.91801
 60486.04428	 0.91691
 60486.04757	 0.91592
 60486.05086	 0.91421
 60486.05415	 0.91343
 60486.05743	 0.91182
 60486.06072	 0.90954
 60486.06401	 0.90845
 60486.06730	 0.90649
 60486.07058	 0.90434
 60486.07387	 0.90214
 60486.07716	 0.90069
 60486.08045	 0.89828
 60486.08373	 0.89553
 60486.08702	 0.89306
 60486.09031	 0.89151
 60486.09360	 0.88954
 60486.09688	 0.88655
 60486.10017	 0.88357
 60486.10346	 0.88102
 60486.10675	 0.87885
 60486.11003	 0.87688
 60486.11332	 0.87338
 60486.11661	 0.87054
 60486.11990	 0.86784
 60486.12318	 0.86562
 60486.12647	 0.86372
 60486.12976	 0.86034
 60486.13305	 0.85748
 60486.13633	 0.85624
 60486.13962	 0.85408
 60486.14291	 0.85191
 60486.14620	 0.85030
 60486.14948	 0.84738
 60486.15277	 0.84774
 60486.15606	 0.84736
 60486.15935	 0.84705
 60486.16263	 0.84738
 60486.16592	 0.84600
 60486.16921	 0.84549
 60486.17250	 0.84693
 60486.17578	 0.84611
 60486.17907	 0.84624
 60486.18236	 0.84510
 60486.18565	 0.84473
 60486.18893	 0.84637
 60486.19222	 0.84584
 60486.19551	 0.84628
 60486.19880	 0.84548
 60486.20208	 0.84541
 60486.20537	 0.84711
 60486.20866	 0.84628
 60486.21195	 0.84688
 60486.21523	 0.84615
 60486.21852	 0.84736
 60486.22181	 0.84741
 60486.22510	 0.84789
 60486.22838	 0.84765
 60486.23167	 0.84849
 60486.23496	 0.84877
 60486.23825	 0.84878
 60486.24153	 0.84976
 60486.24482	 0.85014
 60486.24811	 0.85059
 60486.25140	 0.85129
 60486.25468	 0.85184
 60486.25797	 0.85262
 60486.26126	 0.85342
 60486.26455	 0.85490
 60486.26783	 0.85697
 60486.27112	 0.85923
 60486.27441	 0.86161
 60486.27770	 0.86410
 60486.28098	 0.86664
 60486.28427	 0.86924
 60486.28756	 0.87185
 60486.29085	 0.87445
 60486.29413	 0.87711
 60486.29742	 0.87982
 60486.30071	 0.88257
 60486.30400	 0.88523
 60486.30728	 0.88788
 60486.31057	 0.89051
 60486.31386	 0.89319
 60486.31715	 0.89587
 60486.32043	 0.89853
 60486.32372	 0.90110
 60486.32701	 0.90368
 60486.33030	 0.90628
 60486.33358	 0.90872
 60486.33687	 0.91115
 60486.34016	 0.91352
 60486.34345	 0.91585
 60486.34673	 0.91804
 60486.35002	 0.92017
 60486.35331	 0.92230
 60486.35660	 0.92427
 60486.35988	 0.92611
 60486.36317	 0.92789
 60486.36646	 0.92942
 60486.36975	 0.93083
 60486.37303	 0.93182
 60486.37632	 0.93261
 60486.37961	 0.93314
 60486.38290	 0.93335
 60486.38618	 0.93348
 60486.38947	 0.93366
 60486.39276	 0.93375
 60486.39604	 0.93388
 60486.39933	 0.93400
 60486.40262	 0.93411
 60486.40591	 0.93421
 60486.40919	 0.93438
 60486.41248	 0.93446
 60486.41577	 0.93460
 60486.41906	 0.93467
 60486.42234	 0.93474
 60486.42563	 0.93481
 60486.42892	 0.93487
 60486.43221	 0.93495
 60486.43549	 0.93504
 60486.43878	 0.93513
 60486.44207	 0.93522
 60486.44536	 0.93531
 60486.44864	 0.93540
 60486.45193	 0.93549
 60486.45522	 0.93565
 60486.45851	 0.93578
 60486.46179	 0.93586
 60486.46508	 0.93594
 60486.46837	 0.93601
 60486.47166	 0.93607
 60486.47494	 0.93613
 60486.47823	 0.93619
 60486.48152	 0.93624
 60486.48481	 0.93629
 60486.48809	 0.93632
 60486.49138	 0.93636
 60486.49467	 0.93641
 60486.49796	 0.93647
 60486.50124	 0.93651
 60486.50453	 0.93656
 60486.50782	 0.93661
 60486.51111	 0.93666
 60486.51439	 0.93670
 60486.51768	 0.93675
 60486.52097	 0.93678
 60486.52426	 0.93680
 60486.52754	 0.93682
 60486.53083	 0.93683
 60486.53412	 0.93683
 60486.53741	 0.93681
 60486.54069	 0.93674
 60486.54398	 0.93672
 60486.54727	 0.93661
 60486.55056	 0.93658
 60486.55384	 0.93654
 60486.55713	 0.93652
 60486.56042	 0.93651
 60486.56371	 0.93650
 60486.56699	 0.93648
 60486.57028	 0.93646
 60486.57357	 0.93645
 60486.57686	 0.93643
 60486.58014	 0.93640
 60486.58343	 0.93632
 60486.58672	 0.93621
 60486.59001	 0.93617
 60486.59329	 0.93611
 60486.59658	 0.93606
 60486.59987	 0.93593
 60486.60316	 0.93585
 60486.60644	 0.93575
 60486.60973	 0.93565
 60486.61302	 0.93554
 60486.61631	 0.93543
 60486.61959	 0.93527
 60486.62288	 0.93514
 60486.62617	 0.93499
 60486.62946	 0.93490
 60486.63274	 0.93481
 60486.63603	 0.93468
 60486.63932	 0.93457
 60486.64261	 0.93444
 60486.64589	 0.93428
 60486.64918	 0.93419
 60486.65247	 0.93407
 60486.65576	 0.93388
 60486.65904	 0.93374
 60486.66233	 0.93359
 60486.66562	 0.93344
 60486.66891	 0.93321
 60486.67219	 0.93299
 60486.67548	 0.93283
 60486.67877	 0.93266
 60486.68206	 0.93245
 60486.68534	 0.93227
 60486.68863	 0.93202
 60486.69192	 0.93177
 60486.69521	 0.93158
 60486.69849	 0.93139
 60486.70178	 0.93116
 60486.70507	 0.93099
 60486.70836	 0.93075
 60486.71164	 0.93055
 60486.71493	 0.93028
 60486.71822	 0.93001
 60486.72151	 0.92978
 60486.72479	 0.92960
 60486.72808	 0.92936
 60486.73137	 0.92907
 60486.73466	 0.92879
 60486.73794	 0.92855
 60486.74123	 0.92832
 60486.74452	 0.92805
 60486.74781	 0.92780
 60486.75109	 0.92756
 60486.75438	 0.92730
 60486.75767	 0.92707
 60486.76096	 0.92679
 60486.76424	 0.92652
 60486.76753	 0.92624
 60486.77082	 0.92595
 60486.77411	 0.92566
 60486.77739	 0.92536
 60486.78068	 0.92505
 60486.78397	 0.92477
 60486.78726	 0.92446
 60486.79054	 0.92416
 60486.79383	 0.92385
 60486.79712	 0.92354
 60486.80041	 0.92323
 60486.80369	 0.92293
 60486.80698	 0.92264
 60486.81027	 0.92236
 60486.81356	 0.92207
 60486.81684	 0.92179
 60486.82013	 0.92150
 60486.82342	 0.92122
 60486.82671	 0.92093
 60486.82999	 0.92064
 60486.83328	 0.92034
 60486.83657	 0.92005
 60486.83986	 0.91975
 60486.84314	 0.91945
 60486.84643	 0.91916
 60486.84972	 0.91886
 60486.85301	 0.91855
 60486.85629	 0.91825
 60486.85958	 0.91795
 60486.86287	 0.91765
 60486.86616	 0.91735
 60486.86944	 0.91707
 60486.87273	 0.91681
 60486.87602	 0.91657
 60486.87931	 0.91633
 60486.88259	 0.91609
 60486.88588	 0.91586
 60486.88917	 0.91564
 60486.89246	 0.91542
 60486.89574	 0.91520
 60486.89903	 0.91498
 60486.90232	 0.91476
 60486.90561	 0.91454
 60486.90889	 0.91433
 60486.91218	 0.91411
 60486.91547	 0.91390
 60486.91875	 0.91370
 60486.92204	 0.91350
 60486.92533	 0.91333
 60486.92862	 0.91315
 60486.93190	 0.91298
 60486.93519	 0.91283
 60486.93848	 0.91270
 60486.94177	 0.91259
 60486.94505	 0.91248
 60486.94834	 0.91239
 60486.95163	 0.91230
 60486.95492	 0.91223
 60486.95820	 0.91216
 60486.96149	 0.91211
 60486.96478	 0.91206
 60486.96807	 0.91202
 60486.97135	 0.91200
 60486.97464	 0.91200
 60486.97793	 0.91201
 60486.98122	 0.91202
 60486.98450	 0.91206
 60486.98779	 0.91211
 60486.99108	 0.91217
 60486.99437	 0.91224
 60486.99765	 0.91234
 60487.00094	 0.91248
 60487.00423	 0.91264
 60487.00752	 0.91283
 60487.01080	 0.91303
 60487.01409	 0.91326
 60487.01738	 0.91350
 60487.02067	 0.91375
 60487.02395	 0.91402
 60487.02724	 0.91430
 60487.03053	 0.91460
 60487.03382	 0.91491
 60487.03710	 0.91523
 60487.04039	 0.91558
 60487.04368	 0.91595
 60487.04697	 0.91633
 60487.05025	 0.91673
 60487.05354	 0.91715
 60487.05683	 0.91760
 60487.06012	 0.91807
 60487.06340	 0.91857
 60487.06669	 0.91913
 60487.06998	 0.91972
 60487.07327	 0.92033
 60487.07655	 0.92096
 60487.07984	 0.92161
 60487.08313	 0.92228
 60487.08642	 0.92297
 60487.08970	 0.92367
 60487.09299	 0.92440
 60487.09628	 0.92513
 60487.09957	 0.92589
 60487.10285	 0.92667
 60487.10614	 0.92746
 60487.10943	 0.92827
 60487.11272	 0.92911
 60487.11600	 0.92996
 60487.11929	 0.93084
 60487.12258	 0.93174
 60487.12587	 0.93267
 60487.12915	 0.93364
 60487.13244	 0.93465
 60487.13573	 0.93570
 60487.13902	 0.93678
 60487.14230	 0.93787
 60487.14559	 0.93898
 60487.14888	 0.94011
 60487.15217	 0.94126
 60487.15545	 0.94242
 60487.15874	 0.94359
 60487.16203	 0.94477
 60487.16532	 0.94598
 60487.16860	 0.94719
 60487.17189	 0.94839
 60487.17518	 0.94960
 60487.17847	 0.95084
 60487.18175	 0.95209
 60487.18504	 0.95332
 60487.18833	 0.95456
 60487.19162	 0.95583
 60487.19490	 0.95713
 60487.19819	 0.95846
 60487.20148	 0.95977
 60487.20477	 0.96112
 60487.20805	 0.96246
 60487.21134	 0.96382
 60487.21463	 0.96519
 60487.21792	 0.96655
 60487.22120	 0.96790
 60487.22449	 0.96925
 60487.22778	 0.97061
 60487.23107	 0.97197
 60487.23435	 0.97331
 60487.23764	 0.97462
 60487.24093	 0.97593
 60487.24422	 0.97722
 60487.24750	 0.97849
 60487.25079	 0.97978
 60487.25408	 0.98107
 60487.25737	 0.98231
 60487.26065	 0.98356
 60487.26394	 0.98482
 60487.26723	 0.98608
 60487.27052	 0.98728
 60487.27380	 0.98845
 60487.27709	 0.98959
 60487.28038	 0.99071
 60487.28367	 0.99180
 60487.28695	 0.99285
 60487.29024	 0.99388
 60487.29353	 0.99487
 60487.29682	 0.99579
 60487.30010	 0.99668
 60487.30339	 0.99750
 60487.30668	 0.99827
 60487.30997	 0.99899
 60487.31325	 0.99962
 60487.31654	 1.00019
 60487.31983	 1.00067
 60487.32312	 1.00109
 60487.32640	 1.00140
 60487.32969	 1.00158
 60487.33298	 1.00158
 60487.33627	 1.00156
 60487.33955	 1.00155
 60487.34284	 1.00153
 60487.34613	 1.00151
 60487.34942	 1.00148
 60487.35270	 1.00145
 60487.35599	 1.00142
 60487.35928	 1.00137
 60487.36257	 1.00132
 60487.36585	 1.00127
 60487.36914	 1.00121
 60487.37243	 1.00116
 60487.37572	 1.00109
 60487.37900	 1.00103
 60487.38229	 1.00097
 60487.38558	 1.00094
 60487.38887	 1.00093
 60487.39215	 1.00092
 60487.39544	 1.00091
 60487.39873	 1.00089
 60487.40202	 1.00088
 60487.40530	 1.00086
 60487.40859	 1.00084
 60487.41188	 1.00081
 60487.41517	 1.00079
 60487.41845	 1.00075
 60487.42174	 1.00071
 60487.42503	 1.00068
 60487.42831	 1.00064
 60487.43160	 1.00059
 60487.43489	 1.00054
 60487.43818	 1.00048
 60487.44146	 1.00042
 60487.44475	 1.00036
 60487.44804	 1.00032
 60487.45133	 1.00030
 60487.45461	 1.00029
 60487.45790	 1.00027
 60487.46119	 1.00024
 60487.46448	 1.00021
 60487.46776	 1.00019
 60487.47105	 1.00017
 60487.47434	 1.00015
 60487.47763	 1.00013
 60487.48091	 1.00011
 60487.48420	 1.00008
 60487.48749	 1.00005
 60487.49078	 1.00001
 60487.49406	 0.99996
 60487.49735	 0.99991
 60487.50064	 0.99986
 60487.50393	 0.99980
 60487.50721	 0.99974
 60487.51050	 0.99970
 60487.51379	 0.99968
 60487.51708	 0.99965
 60487.52036	 0.99962
 60487.52365	 0.99959
 60487.52694	 0.99956
 60487.53023	 0.99952
 60487.53351	 0.99950
 60487.53680	 0.99947
 60487.54009	 0.99944
 60487.54338	 0.99941
 60487.54666	 0.99938
 60487.54995	 0.99935
 60487.55324	 0.99932
 60487.55653	 0.99930
 60487.55981	 0.99927
 60487.56310	 0.99924
 60487.56639	 0.99920
 60487.56968	 0.99918
 60487.57296	 0.99917
 60487.57625	 0.99917
 60487.57954	 0.99917
 60487.58283	 0.99916
 60487.58611	 0.99914
 60487.58940	 0.99912
 60487.59269	 0.99910
 60487.59598	 0.99906
 60487.59926	 0.99902
 60487.60255	 0.99898
 60487.60584	 0.99895
 60487.60913	 0.99890
 60487.61241	 0.99887
 60487.61570	 0.99884
 60487.61899	 0.99881
 60487.62228	 0.99877
 60487.62556	 0.99873
 60487.62885	 0.99870
 60487.63214	 0.99868
 60487.63543	 0.99868
 60487.63871	 0.99868
 60487.64200	 0.99868
 60487.64529	 0.99868
 60487.64858	 0.99867
 60487.65186	 0.99865
 60487.65515	 0.99864
 60487.65844	 0.99863
 60487.66173	 0.99860
 60487.66501	 0.99858
 60487.66830	 0.99855
 60487.67159	 0.99852
 60487.67488	 0.99849
 60487.67816	 0.99842
 60487.68145	 0.99796
 60487.68474	 0.99722
 60487.68803	 0.99619
 60487.69131	 0.99493
 60487.69460	 0.99374
 60487.69789	 0.99232
 60487.70118	 0.99040
 60487.70446	 0.98871
 60487.70775	 0.98700
 60487.71104	 0.98499
 60487.71433	 0.98274
 60487.71761	 0.98047
 60487.72090	 0.97808
 60487.72419	 0.97568
 60487.72748	 0.97297
 60487.73076	 0.97099
 60487.73405	 0.96774
 60487.73734	 0.96561
 60487.74063	 0.96225
 60487.74391	 0.95983
 60487.74720	 0.95711
 60487.75049	 0.95405
 60487.75378	 0.95200
 60487.75706	 0.94803
 60487.76035	 0.94626
 60487.76364	 0.94264
 60487.76693	 0.94082
 60487.77021	 0.93768
 60487.77350	 0.93560
 60487.77679	 0.93286
 60487.78008	 0.93088
 60487.78336	 0.92846
 60487.78665	 0.92670
 60487.78994	 0.92500
 60487.79323	 0.92363
 60487.79651	 0.92271
 60487.79980	 0.92255
 60487.80309	 0.92253
 60487.80638	 0.92252
 60487.80966	 0.92249
 60487.81295	 0.92248
 60487.81624	 0.92248
 60487.81953	 0.92250
 60487.82281	 0.92252
 60487.82610	 0.92254
 60487.82939	 0.92256
 60487.83268	 0.92258
 60487.83596	 0.92258
 60487.83925	 0.92259
 60487.84254	 0.92259
 60487.84583	 0.92258
 60487.84911	 0.92258
 60487.85240	 0.92257
 60487.85569	 0.92256
 60487.85898	 0.92255
 60487.86226	 0.92253
 60487.86555	 0.92251
 60487.86884	 0.92249
 60487.87213	 0.92247
 60487.87541	 0.92247
 60487.87870	 0.92249
 60487.88199	 0.92252
 60487.88528	 0.92255
 60487.88856	 0.92257
 60487.89185	 0.92259
 60487.89514	 0.92261
 60487.89843	 0.92262
 60487.90171	 0.92262
 60487.90500	 0.92262
 60487.90829	 0.92262
 60487.91158	 0.92265
 60487.91486	 0.92334
 60487.91815	 0.92456
 60487.92144	 0.92613
 60487.92473	 0.92797
 60487.92801	 0.93002
 60487.93130	 0.93224
 60487.93459	 0.93462
 60487.93788	 0.93710
 60487.94116	 0.93970
 60487.94445	 0.94239
 60487.94774	 0.94513
 60487.95102	 0.94793
 60487.95431	 0.95073
 60487.95760	 0.95354
 60487.96089	 0.95637
 60487.96417	 0.95916
 60487.96746	 0.96192
 60487.97075	 0.96464
 60487.97404	 0.96731
 60487.97732	 0.96991
 60487.98061	 0.97245
 60487.98390	 0.97495
 60487.98719	 0.97735
 60487.99047	 0.97968
 60487.99376	 0.98192
 60487.99705	 0.98406
 60488.00034	 0.98612
 60488.00362	 0.98808
 60488.00691	 0.98993
 60488.01020	 0.99165
 60488.01349	 0.99323
 60488.01677	 0.99465
 60488.02006	 0.99588
 60488.02335	 0.99692
 60488.02664	 0.99772
 60488.02992	 0.99825
 60488.03321	 0.99839
 60488.03650	 0.99840
 60488.03979	 0.99841
 60488.04307	 0.99841
 60488.04636	 0.99841
 60488.04965	 0.99841
 60488.05294	 0.99839
 60488.05622	 0.99838
 60488.05951	 0.99837
 60488.06280	 0.99839
 60488.06609	 0.99841
 60488.06937	 0.99844
 60488.07266	 0.99847
 60488.07595	 0.99850
 60488.07924	 0.99853
 60488.08252	 0.99856
 60488.08581	 0.99859
 60488.08910	 0.99862
 60488.09239	 0.99866
 60488.09567	 0.99869
 60488.09896	 0.99872
 60488.10225	 0.99874
 60488.10554	 0.99877
 60488.10882	 0.99879
 60488.11211	 0.99882
 60488.11540	 0.99883
 60488.11869	 0.99884
 60488.12197	 0.99886
 60488.12526	 0.99889
 60488.12855	 0.99894
 60488.13184	 0.99897
 60488.13512	 0.99901
 60488.13841	 0.99906
 60488.14170	 0.99910
 60488.14499	 0.99915
 60488.14827	 0.99919
 60488.15156	 0.99923
 60488.15485	 0.99926
 60488.15814	 0.99929
 60488.16142	 0.99932
 60488.16471	 0.99933
 60488.16800	 0.99934
 60488.17129	 0.99936
 60488.17457	 0.99936
 60488.17786	 0.99937
 60488.18115	 0.99936
 60488.18444	 0.99938
 60488.18772	 0.99941
 60488.19101	 0.99946
 60488.19430	 0.99950
 60488.19759	 0.99954
 60488.20087	 0.99958
 60488.20416	 0.99963
 60488.20745	 0.99968
 60488.21074	 0.99972
 60488.21402	 0.99976
 60488.21731	 0.99980
 60488.22060	 0.99983
 60488.22389	 0.99986
 60488.22717	 0.99989
 60488.23046	 0.99991
 60488.23375	 0.99993
 60488.23704	 0.99995
 60488.24032	 0.99995
 60488.24361	 0.99996
 60488.24690	 0.99998
 60488.25019	 1.00001
 60488.25347	 1.00005
 60488.25676	 1.00009
 60488.26005	 1.00012
 60488.26334	 1.00016
 60488.26662	 1.00020
 60488.26991	 1.00025
 60488.27320	 1.00030
 60488.27649	 1.00034
 60488.27977	 1.00038
 60488.28306	 1.00042
 60488.28635	 1.00046
 60488.28964	 1.00050
 60488.29292	 1.00053
 60488.29621	 1.00055
 60488.29950	 1.00057
 60488.30279	 1.00058
 60488.30607	 1.00059
 60488.30936	 1.00061
 60488.31265	 1.00064
 60488.31594	 1.00068
 60488.31922	 1.00070
 60488.32251	 1.00073
 60488.32580	 1.00076
 60488.32909	 1.00079
 60488.33237	 1.00082
 60488.33566	 1.00085
 60488.33895	 1.00088
 60488.34224	 1.00092
 60488.34552	 1.00095
 60488.34881	 1.00098
 60488.35210	 1.00102
 60488.35539	 1.00106
 60488.35867	 1.00109
 60488.36196	 1.00112
 60488.36525	 1.00115
 60488.36854	 1.00118
 60488.37182	 1.00121
 60488.37511	 1.00126
 60488.37840	 1.00131
 60488.38169	 1.00137
 60488.38497	 1.00141
 60488.38826	 1.00146
 60488.39155	 1.00150
 60488.39484	 1.00154
 60488.39812	 1.00157
 60488.40141	 1.00160
 60488.40470	 1.00162
 60488.40799	 1.00165
 60488.41127	 1.00166
 60488.41456	 1.00168
 60488.41785	 1.00171
 60488.42114	 1.00173
 60488.42442	 1.00175
 60488.42771	 1.00176
 60488.43100	 1.00178
 60488.43429	 1.00180
 60488.43757	 1.00185
 60488.44086	 1.00190
 60488.44415	 1.00194
 60488.44744	 1.00199
 60488.45072	 1.00203
 60488.45401	 1.00207
 60488.45730	 1.00211
 60488.46059	 1.00214
 60488.46387	 1.00217
 60488.46716	 1.00220
 60488.47045	 1.00222
 60488.47373	 1.00224
 60488.47702	 1.00225
 60488.48031	 1.00227
 60488.48360	 1.00228
 60488.48688	 1.00229
 60488.49017	 1.00230
 60488.49346	 1.00230
 60488.49675	 1.00230
 60488.50003	 1.00233
 60488.50332	 1.00237
 60488.50661	 1.00242
 60488.50990	 1.00246
 60488.51318	 1.00250
 60488.51647	 1.00255
 60488.51976	 1.00260
 60488.52305	 1.00264
 60488.52633	 1.00267
 60488.52962	 1.00270
 60488.53291	 1.00272
 60488.53620	 1.00274
 60488.53948	 1.00275
 60488.54277	 1.00276
 60488.54606	 1.00276
 60488.54935	 1.00277
 60488.55263	 1.00276
 60488.55592	 1.00276
 60488.55921	 1.00276
 60488.56250	 1.00277
 60488.56578	 1.00278
 60488.56907	 1.00281
 60488.57236	 1.00284
 60488.57565	 1.00286
 60488.57893	 1.00287
 60488.58222	 1.00290
 60488.58551	 1.00291
 60488.58880	 1.00293
 60488.59208	 1.00294
 60488.59537	 1.00294
 60488.59866	 1.00294
 60488.60195	 1.00295
 60488.60523	 1.00295
 60488.60852	 1.00296
 60488.61181	 1.00296
 60488.61510	 1.00296
 60488.61838	 1.00295
 60488.62167	 1.00295
 60488.62496	 1.00295
 60488.62825	 1.00296
 60488.63153	 1.00299
 60488.63482	 1.00302
 60488.63811	 1.00306
 60488.64140	 1.00310
 60488.64468	 1.00313
 60488.64797	 1.00316
 60488.65126	 1.00318
 60488.65455	 1.00320
 60488.65783	 1.00321
 60488.66112	 1.00321
 60488.66441	 1.00321
 60488.66770	 1.00321
 60488.67098	 1.00321
 60488.67427	 1.00320
 60488.67756	 1.00318
 60488.68085	 1.00316
 60488.68413	 1.00314
 60488.68742	 1.00313
 60488.69071	 1.00312
 60488.69400	 1.00313
 60488.69728	 1.00316
 60488.70057	 1.00319
 60488.70386	 1.00322
 60488.70715	 1.00324
 60488.71043	 1.00326
 60488.71372	 1.00327
 60488.71701	 1.00328
 60488.72030	 1.00327
 60488.72358	 1.00327
 60488.72687	 1.00325
 60488.73016	 1.00323
 60488.73345	 1.00320
 60488.73673	 1.00317
 60488.74002	 1.00313
 60488.74331	 1.00310
 60488.74660	 1.00306
 60488.74988	 1.00301
 60488.75317	 1.00298
 60488.75646	 1.00296
 60488.75975	 1.00295
 60488.76303	 1.00296
 60488.76632	 1.00298
 60488.76961	 1.00300
 60488.77290	 1.00302
 60488.77618	 1.00304
 60488.77947	 1.00306
 60488.78276	 1.00307
 60488.78605	 1.00308
 60488.78933	 1.00308
 60488.79262	 1.00307
 60488.79591	 1.00306
 60488.79920	 1.00304
 60488.80248	 1.00301
 60488.80577	 1.00298
 60488.80906	 1.00294
 60488.81235	 1.00290
 60488.81563	 1.00285
 60488.81892	 1.00280
 60488.82221	 1.00276
 60488.82550	 1.00274
 60488.82878	 1.00273
 60488.83207	 1.00273
 60488.83536	 1.00273
 60488.83865	 1.00274
 60488.84193	 1.00273
 60488.84522	 1.00272
 60488.84851	 1.00270
 60488.85180	 1.00269
 60488.85508	 1.00267
 60488.85837	 1.00265
 60488.86166	 1.00261
 60488.86495	 1.00258
 60488.86823	 1.00253
 60488.87152	 1.00248
 60488.87481	 1.00243
 60488.87810	 1.00237
 60488.88138	 1.00231
 60488.88467	 1.00227
 60488.88796	 1.00223
 60488.89125	 1.00222
 60488.89453	 1.00221
 60488.89782	 1.00220
 60488.90111	 1.00218
 60488.90440	 1.00216
 60488.90768	 1.00214
 60488.91097	 1.00211
 60488.91426	 1.00209
 60488.91755	 1.00207
 60488.92083	 1.00205
 60488.92412	 1.00203
 60488.92741	 1.00200
 60488.93070	 1.00197
 60488.93398	 1.00194
 60488.93727	 1.00191
 60488.94056	 1.00187
 60488.94385	 1.00182
 60488.94713	 1.00178
 60488.95042	 1.00175
 60488.95371	 1.00173
 60488.95700	 1.00171
 60488.96028	 1.00169
 60488.96357	 1.00168
 60488.96686	 1.00166
 60488.97015	 1.00165
 60488.97343	 1.00163
 60488.97672	 1.00160
 60488.98001	 1.00158
 60488.98330	 1.00154
 60488.98658	 1.00150
 60488.98987	 1.00145
 60488.99316	 1.00140
 60488.99644	 1.00134
 60488.99973	 1.00128
 60489.00302	 1.00122
 60489.00631	 1.00116
 60489.00959	 1.00109
 60489.01288	 1.00103
 60489.01617	 1.00101
 60489.01946	 1.00099
 60489.02274	 1.00098
 60489.02603	 1.00096
 60489.02932	 1.00094
 60489.03261	 1.00092
 60489.03589	 1.00090
 60489.03918	 1.00086
 60489.04247	 1.00083
 60489.04576	 1.00080
 60489.04904	 1.00076
 60489.05233	 1.00073
 60489.05562	 1.00068
 60489.05891	 1.00064
 60489.06219	 1.00058
 60489.06548	 1.00052
 60489.06877	 1.00046
 60489.07206	 1.00040
 60489.07534	 1.00034
 60489.07863	 1.00030
 60489.08192	 1.00028
 60489.08521	 1.00025
 60489.08849	 1.00022
 60489.09178	 1.00019
 60489.09507	 1.00015
 60489.09836	 1.00013
 60489.10164	 1.00010
 60489.10493	 1.00007
 60489.10822	 1.00005
 60489.11151	 1.00002
 60489.11479	 0.99999
 60489.11808	 0.99994
 60489.12137	 0.99990
 60489.12466	 0.99984
 60489.12794	 0.99979
 60489.13123	 0.99972
 60489.13452	 0.99965
 60489.13781	 0.99960
 60489.14109	 0.99956
 60489.14438	 0.99953
 60489.14767	 0.99949
 60489.15096	 0.99946
 60489.15424	 0.99942
 60489.15753	 0.99938
 60489.16082	 0.99934
 60489.16411	 0.99931
 60489.16739	 0.99928
 60489.17068	 0.99924
 60489.17397	 0.99920
 60489.17726	 0.99917
 60489.18054	 0.99913
 60489.18383	 0.99910
 60489.18712	 0.99906
 60489.19041	 0.99902
 60489.19369	 0.99898
 60489.19698	 0.99894
 60489.20027	 0.99891
 60489.20356	 0.99890
 60489.20684	 0.99890
 60489.21013	 0.99888
 60489.21342	 0.99887
 60489.21671	 0.99884
 60489.21999	 0.99881
 60489.22328	 0.99877
 60489.22657	 0.99873
 60489.22986	 0.99869
 60489.23314	 0.99864
 60489.23643	 0.99860
 60489.23972	 0.99855
 60489.24301	 0.99851
 60489.24629	 0.99848
 60489.24958	 0.99844
 60489.25287	 0.99839
 60489.25616	 0.99834
 60489.25944	 0.99830
 60489.26273	 0.99828
 60489.26602	 0.99828
 60489.26931	 0.99828
 60489.27259	 0.99827
 60489.27588	 0.99826
 60489.27917	 0.99824
 60489.28246	 0.99821
 60489.28574	 0.99818
 60489.28903	 0.99816
 60489.29232	 0.99813
 60489.29561	 0.99809
 60489.29889	 0.99806
 60489.30218	 0.99802
 60489.30547	 0.99798
 60489.30876	 0.99794
 60489.31204	 0.99791
 60489.31533	 0.99788
 60489.31862	 0.99771
 60489.32191	 0.99720
 60489.32519	 0.99634
 60489.32848	 0.99562
 60489.33177	 0.99418
 60489.33506	 0.99341
 60489.33834	 0.99205
 60489.34163	 0.99002
 60489.34492	 0.98902
 60489.34821	 0.98715
 60489.35149	 0.98489
 60489.35478	 0.98326
 60489.35807	 0.98116
 60489.36136	 0.97890
 60489.36464	 0.97635
 60489.36793	 0.97447
 60489.37122	 0.97266
 60489.37451	 0.96981
 60489.37779	 0.96678
 60489.38108	 0.96427
 60489.38437	 0.96216
 60489.38766	 0.95972
 60489.39094	 0.95618
 60489.39423	 0.95379
 60489.39752	 0.95103
 60489.40081	 0.94866
 60489.40409	 0.94658
 60489.40738	 0.94297
 60489.41067	 0.93998
 60489.41396	 0.93725
 60489.41724	 0.93531
 60489.42053	 0.93310
 60489.42382	 0.92982
 60489.42711	 0.92699
 60489.43039	 0.92601
 60489.43368	 0.92430
 60489.43697	 0.92304
 60489.44026	 0.92299
 60489.44354	 0.92116
 60489.44683	 0.92059
 60489.45012	 0.92052
 60489.45341	 0.92007
 60489.45669	 0.92041
 60489.45998	 0.91896
 60489.46327	 0.91845
 60489.46656	 0.91986
 60489.46984	 0.91899
 60489.47313	 0.91911
 60489.47642	 0.91800
 60489.47971	 0.91767
 60489.48299	 0.91916
 60489.48628	 0.91852
 60489.48957	 0.91883
 60489.49286	 0.91800
 60489.49614	 0.91811
 60489.49943	 0.91853
 60489.50272	 0.91862
 60489.50601	 0.91837
 60489.50929	 0.91826
 60489.51258	 0.91914
 60489.51587	 0.91926
 60489.51915	 0.91873
 60489.52244	 0.91971
 60489.52573	 0.91986
 60489.52902	 0.91988
 60489.53230	 0.92046
 60489.53559	 0.92099
 60489.53888	 0.92136
 60489.54217	 0.92197
 60489.54545	 0.92255
 60489.54874	 0.92335
 60489.55203	 0.92480
 60489.55532	 0.92671
 60489.55860	 0.92891
 60489.56189	 0.93129
 60489.56518	 0.93376
 60489.56847	 0.93631
 60489.57175	 0.93892
 60489.57504	 0.94162
 60489.57833	 0.94438
 60489.58162	 0.94712
 60489.58490	 0.94984
 60489.58819	 0.95253
 60489.59148	 0.95527
 60489.59477	 0.95800
 60489.59805	 0.96065
 60489.60134	 0.96325
 60489.60463	 0.96581
 60489.60792	 0.96839
 60489.61120	 0.97087
 60489.61449	 0.97327
 60489.61778	 0.97559
 60489.62107	 0.97788
 60489.62435	 0.98007
 60489.62764	 0.98216
 60489.63093	 0.98415
 60489.63422	 0.98609
 60489.63750	 0.98788
 60489.64079	 0.98958
 60489.64408	 0.99118
 60489.64737	 0.99265
 60489.65065	 0.99397
 60489.65394	 0.99516
 60489.65723	 0.99616
 60489.66052	 0.99699
 60489.66380	 0.99762
 60489.66709	 0.99798
 60489.67038	 0.99802
 60489.67367	 0.99805
 60489.67695	 0.99808
 60489.68024	 0.99809
 60489.68353	 0.99809
 60489.68682	 0.99809
 60489.69010	 0.99810
 60489.69339	 0.99813
 60489.69668	 0.99816
 60489.69997	 0.99820
