# Supplementary material for: Discovery of the most compact 3+1-type quadruple star system TIC 120362137
Source: Nat Commun. 2026 Mar 3;17:1859. doi: 10.1038/s41467-026-69223-4 (PMC12957322; doi:10.1038/s41467-026-69223-4)
Supplement: Supplementary file 13 — Source Data [file 41467_2026_69223_MOESM13_ESM.zip › SDF_SupplFig3i_part1.txt]

# Supplementary Figure 3i
#
# SDF_SupplFig3i_part1.txt
#
# Relative flux from 1800-sec binned TESS observations around the third-body eclipse in Sector 81. (Data for the blue circles) 
#
# x BJD - 2400000
# y Relative flux from 1800-sec binned TESS observations
 60505.01262	 1.00319
 60505.03345	 1.00401
 60505.05428	 1.00316
 60505.07512	 1.00344
 60505.09595	 1.00385
 60505.11678	 1.00343
 60505.13762	 1.00396
 60505.15845	 1.00370
 60505.17928	 1.00401
 60505.20012	 1.00348
 60505.22095	 1.00365
 60505.24178	 1.00383
 60505.26262	 1.00424
 60505.28345	 1.00416
 60505.30428	 1.00340
 60505.32512	 1.00349
 60505.34595	 1.00266
 60505.36679	 1.00275
 60505.38762	 1.00365
 60505.40845	 1.00230
 60505.42929	 1.00248
 60505.45012	 1.00190
 60505.47095	 1.00205
 60505.49179	 1.00189
 60505.51262	 1.00125
 60505.53345	 1.00150
 60505.55429	 1.00041
 60505.57512	 1.00087
 60505.59595	 1.00060
 60505.61679	 1.00036
 60505.63762	 0.99972
 60505.65845	 1.00023
 60505.67929	 0.99935
 60505.70012	 0.99980
 60505.72095	 0.99963
 60505.74179	 0.99902
 60505.76262	 0.99762
 60505.78345	 0.99064
 60505.80429	 0.97845
 60505.82512	 0.96230
 60505.84595	 0.94479
 60505.86679	 0.92911
 60505.88762	 0.91989
 60505.90845	 0.91781
 60505.92929	 0.91717
 60505.95012	 0.91678
 60505.97095	 0.91879
 60505.99179	 0.92388
 60506.01262	 0.93756
 60506.03345	 0.95533
 60506.05429	 0.97121
 60506.07512	 0.98523
 60506.09596	 0.99483
 60506.11679	 0.99872
 60506.13762	 0.99867
 60506.15846	 0.99931
 60506.17929	 0.99899
 60506.20012	 0.99945
 60506.22096	 0.99955
 60506.24179	 0.99960
 60506.26262	 1.00011
 60506.28346	 1.00031
 60506.30429	 1.00014
 60506.32512	 1.00062
 60506.33762	 1.00092
 60506.56540	 1.00610
 60506.58624	 1.00693
 60506.60707	 1.00701
 60506.62790	 1.00635
 60506.64874	 1.00755
 60506.66957	 1.00844
 60506.69040	 1.00811
 60506.71124	 1.00791
 60506.73207	 1.00819
 60506.75290	 1.00795
 60506.77374	 1.00788
 60506.79457	 1.00798
 60506.81540	 1.00726
 60506.83624	 1.00736
 60506.85707	 1.00725
 60506.87790	 1.00673
 60506.89874	 1.00647
 60506.91957	 1.00623
 60506.94040	 1.00649
 60506.96124	 1.00593
 60506.98207	 1.00586
 60507.00290	 1.00582
 60507.02374	 1.00570
 60507.04457	 1.00422
 60507.06540	 1.00493
 60507.08624	 1.00444
 60507.10707	 1.00408
 60507.12790	 1.00384
 60507.14874	 1.00281
 60507.16957	 1.00286
 60507.19040	 1.00301
 60507.21124	 1.00200
 60507.23207	 1.00197
 60507.25290	 1.00198
 60507.27374	 1.00144
 60507.29457	 1.00092
 60507.31540	 1.00132
 60507.33624	 1.00076
 60507.35707	 1.00116
 60507.37790	 1.00025
 60507.39874	 1.00020
 60507.41957	 0.99734
 60507.44040	 0.98842
 60507.46124	 0.97296
 60507.48207	 0.95518
 60507.50290	 0.93818
 60507.52374	 0.92233
 60507.54457	 0.91775
 60507.56540	 0.91765
 60507.58624	 0.91788
 60507.60707	 0.91791
 60507.62790	 0.91727
 60507.64874	 0.91952
 60507.66957	 0.93238
 60507.69040	 0.95003
 60507.71124	 0.96881
 60507.73207	 0.98390
 60507.75290	 0.99493
 60507.77374	 0.99853
 60507.79457	 0.99860
 60507.81540	 0.99863
 60507.83624	 0.99903
 60507.85707	 0.99824
 60507.87790	 0.99951
 60507.89874	 0.99977
 60507.91957	 0.99994
 60507.94040	 0.99925
 60507.96124	 0.99973
 60507.98207	 0.99972
 60508.00290	 1.00048
 60508.02374	 0.99982
 60508.04457	 0.99453
 60508.06540	 0.98617
 60508.08624	 0.97635
 60508.10707	 0.96700
 60508.12790	 0.95984
 60508.14874	 0.95634
 60508.16957	 0.95643
 60508.19040	 0.96101
 60508.21124	 0.96908
 60508.23207	 0.97669
 60508.25290	 0.98564
 60508.27374	 0.99374
 60508.29457	 0.99848
 60508.31540	 1.00196
 60508.33624	 1.00239
 60508.35707	 1.00285
 60508.37790	 1.00300
 60508.39874	 1.00248
 60508.41957	 1.00322
 60508.44040	 1.00278
 60508.46123	 1.00352
 60508.48207	 1.00304
 60508.50290	 1.00334
 60508.52373	 1.00253
 60508.54457	 1.00196
 60508.56540	 1.00233
 60508.58623	 1.00271
 60508.60707	 1.00220
 60508.62790	 1.00217
 60508.64873	 1.00216
 60508.66957	 0.99964
 60508.69040	 0.99269
 60508.71123	 0.98278
 60508.73207	 0.97034
 60508.75290	 0.95671
 60508.77373	 0.94185
 60508.79457	 0.92796
 60508.81540	 0.91375
 60508.83623	 0.90385
 60508.85707	 0.89832
 60508.87790	 0.89703
 60508.89873	 0.90289
 60508.91957	 0.91252
 60508.94040	 0.92617
 60508.96123	 0.94247
 60508.98207	 0.95886
 60509.00290	 0.97435
 60509.02373	 0.98727
 60509.04457	 0.99626
 60509.06540	 0.99709
 60509.08623	 0.98744
 60509.10706	 0.97451
 60509.12790	 0.95788
 60509.14873	 0.94126
 60509.16956	 0.92561
 60509.19040	 0.91953
 60509.21123	 0.91727
 60509.23206	 0.91643
 60509.25290	 0.91704
 60509.27373	 0.91919
 60509.29456	 0.92676
 60509.31540	 0.94290
 60509.33623	 0.96003
 60509.35706	 0.97582
 60509.37790	 0.98963
 60509.39873	 0.99770
 60509.41956	 0.99899
 60509.44040	 0.99930
 60509.46123	 0.99955
 60509.48206	 1.00003
 60509.50290	 1.00069
 60509.52373	 1.00044
 60509.54456	 1.00093
 60510.58622	 1.00056
 60510.60706	 1.00002
 60510.62789	 1.00036
 60510.64872	 1.00056
 60510.66956	 1.00096
 60510.69039	 0.99971
 60510.71122	 0.99850
 60510.73206	 0.99018
 60510.75289	 0.97626
 60510.77372	 0.96024
 60510.79456	 0.94215
 60510.81539	 0.92655
 60510.83622	 0.92035
 60510.85706	 0.92051
 60510.87789	 0.92080
 60510.89872	 0.92115
 60510.91956	 0.91992
 60510.94039	 0.92202
 60510.96122	 0.93249
 60510.98206	 0.94875
 60511.00289	 0.96663
 60511.02372	 0.98209
 60511.04456	 0.99345
 60511.06539	 0.99842
 60511.08622	 0.99956
 60511.10706	 0.99937
 60511.12789	 0.99843
 60511.14872	 0.99799
 60511.16956	 0.99803
 60511.19039	 0.99937
 60511.21122	 0.99909
