# Supplementary material for: Discovery of the most compact 3+1-type quadruple star system TIC 120362137
Source: Nat Commun. 2026 Mar 3;17:1859. doi: 10.1038/s41467-026-69223-4 (PMC12957322; doi:10.1038/s41467-026-69223-4)
Supplement: Supplementary file 13 — Source Data [file 41467_2026_69223_MOESM13_ESM.zip › SDF_SupplFig3i_part2.txt]

# Supplementary Figure 3i
#
# SDF_SupplFig3i_part2.txt
#
# Relative flux from best spectro-photodynamical model around the third-body eclipse in Sector 81. (Smooth, red curve) 
#
# x BJD - 2400000
# y Relative flux from best spectro-photodynamical model 
 60505.00321	 1.00284
 60505.00649	 1.00287
 60505.00978	 1.00288
 60505.01307	 1.00290
 60505.01636	 1.00290
 60505.01964	 1.00290
 60505.02293	 1.00289
 60505.02622	 1.00287
 60505.02951	 1.00286
 60505.03279	 1.00285
 60505.03608	 1.00283
 60505.03937	 1.00281
 60505.04266	 1.00281
 60505.04594	 1.00282
 60505.04923	 1.00285
 60505.05252	 1.00288
 60505.05581	 1.00293
 60505.05909	 1.00297
 60505.06238	 1.00301
 60505.06567	 1.00305
 60505.06896	 1.00309
 60505.07224	 1.00312
 60505.07553	 1.00315
 60505.07882	 1.00317
 60505.08211	 1.00318
 60505.08539	 1.00319
 60505.08868	 1.00319
 60505.09197	 1.00319
 60505.09526	 1.00318
 60505.09854	 1.00316
 60505.10183	 1.00313
 60505.10512	 1.00310
 60505.10841	 1.00308
 60505.11169	 1.00308
 60505.11498	 1.00309
 60505.11827	 1.00310
 60505.12155	 1.00313
 60505.12484	 1.00316
 60505.12813	 1.00318
 60505.13142	 1.00319
 60505.13470	 1.00321
 60505.13799	 1.00322
 60505.14128	 1.00322
 60505.14457	 1.00322
 60505.14785	 1.00322
 60505.15114	 1.00321
 60505.15443	 1.00319
 60505.15772	 1.00317
 60505.16100	 1.00314
 60505.16429	 1.00310
 60505.16758	 1.00307
 60505.17087	 1.00303
 60505.17415	 1.00302
 60505.17744	 1.00301
 60505.18073	 1.00302
 60505.18402	 1.00303
 60505.18730	 1.00303
 60505.19059	 1.00304
 60505.19388	 1.00304
 60505.19717	 1.00304
 60505.20045	 1.00304
 60505.20374	 1.00304
 60505.20703	 1.00304
 60505.21032	 1.00304
 60505.21360	 1.00304
 60505.21689	 1.00303
 60505.22018	 1.00302
 60505.22347	 1.00301
 60505.22675	 1.00299
 60505.23004	 1.00297
 60505.23333	 1.00294
 60505.23662	 1.00292
 60505.23990	 1.00291
 60505.24319	 1.00291
 60505.24648	 1.00291
 60505.24977	 1.00291
 60505.25305	 1.00291
 60505.25634	 1.00291
 60505.25963	 1.00292
 60505.26292	 1.00292
 60505.26620	 1.00291
 60505.26949	 1.00290
 60505.27278	 1.00288
 60505.27607	 1.00286
 60505.27935	 1.00282
 60505.28264	 1.00279
 60505.28593	 1.00274
 60505.28922	 1.00270
 60505.29250	 1.00266
 60505.29579	 1.00261
 60505.29908	 1.00255
 60505.30237	 1.00251
 60505.30565	 1.00249
 60505.30894	 1.00249
 60505.31223	 1.00249
 60505.31552	 1.00249
 60505.31880	 1.00248
 60505.32209	 1.00248
 60505.32538	 1.00246
 60505.32867	 1.00244
 60505.33195	 1.00242
 60505.33524	 1.00240
 60505.33853	 1.00238
 60505.34182	 1.00235
 60505.34510	 1.00232
 60505.34839	 1.00228
 60505.35168	 1.00224
 60505.35497	 1.00220
 60505.35825	 1.00214
 60505.36154	 1.00209
 60505.36483	 1.00204
 60505.36812	 1.00200
 60505.37140	 1.00197
 60505.37469	 1.00196
 60505.37798	 1.00194
 60505.38127	 1.00191
 60505.38455	 1.00188
 60505.38784	 1.00186
 60505.39113	 1.00184
 60505.39442	 1.00182
 60505.39770	 1.00180
 60505.40099	 1.00178
 60505.40428	 1.00175
 60505.40757	 1.00172
 60505.41085	 1.00168
 60505.41414	 1.00164
 60505.41743	 1.00158
 60505.42072	 1.00153
 60505.42400	 1.00146
 60505.42729	 1.00140
 60505.43058	 1.00135
 60505.43387	 1.00132
 60505.43715	 1.00128
 60505.44044	 1.00125
 60505.44373	 1.00122
 60505.44702	 1.00118
 60505.45030	 1.00114
 60505.45359	 1.00111
 60505.45688	 1.00108
 60505.46017	 1.00104
 60505.46345	 1.00100
 60505.46674	 1.00096
 60505.47003	 1.00092
 60505.47332	 1.00088
 60505.47660	 1.00085
 60505.47989	 1.00081
 60505.48318	 1.00077
 60505.48647	 1.00073
 60505.48975	 1.00069
 60505.49304	 1.00065
 60505.49633	 1.00063
 60505.49962	 1.00062
 60505.50290	 1.00061
 60505.50619	 1.00058
 60505.50948	 1.00055
 60505.51277	 1.00052
 60505.51605	 1.00047
 60505.51934	 1.00043
 60505.52263	 1.00037
 60505.52592	 1.00032
 60505.52920	 1.00027
 60505.53249	 1.00021
 60505.53578	 1.00017
 60505.53907	 1.00012
 60505.54235	 1.00008
 60505.54564	 1.00002
 60505.54893	 0.99997
 60505.55222	 0.99991
 60505.55550	 0.99988
 60505.55879	 0.99987
 60505.56208	 0.99986
 60505.56537	 0.99984
 60505.56865	 0.99982
 60505.57194	 0.99979
 60505.57523	 0.99976
 60505.57852	 0.99972
 60505.58180	 0.99968
 60505.58509	 0.99964
 60505.58838	 0.99960
 60505.59167	 0.99955
 60505.59495	 0.99950
 60505.59824	 0.99945
 60505.60153	 0.99939
 60505.60482	 0.99934
 60505.60810	 0.99928
 60505.61139	 0.99922
 60505.61468	 0.99917
 60505.61797	 0.99914
 60505.62125	 0.99913
 60505.62454	 0.99912
 60505.62783	 0.99911
 60505.63112	 0.99909
 60505.63440	 0.99908
 60505.63769	 0.99906
 60505.64098	 0.99904
 60505.64426	 0.99901
 60505.64755	 0.99897
 60505.65084	 0.99893
 60505.65413	 0.99888
 60505.65741	 0.99883
 60505.66070	 0.99878
 60505.66399	 0.99873
 60505.66728	 0.99868
 60505.67056	 0.99862
 60505.67385	 0.99857
 60505.67714	 0.99852
 60505.68043	 0.99848
 60505.68371	 0.99846
 60505.68700	 0.99844
 60505.69029	 0.99842
 60505.69358	 0.99839
 60505.69686	 0.99836
 60505.70015	 0.99834
 60505.70344	 0.99830
 60505.70673	 0.99826
 60505.71001	 0.99822
 60505.71330	 0.99819
 60505.71659	 0.99816
 60505.71988	 0.99812
 60505.72316	 0.99808
 60505.72645	 0.99804
 60505.72974	 0.99801
 60505.73303	 0.99796
 60505.73631	 0.99792
 60505.73960	 0.99789
 60505.74289	 0.99788
 60505.74618	 0.99788
 60505.74946	 0.99788
 60505.75275	 0.99789
 60505.75604	 0.99787
 60505.75933	 0.99785
 60505.76261	 0.99753
 60505.76590	 0.99686
 60505.76919	 0.99625
 60505.77248	 0.99515
 60505.77576	 0.99412
 60505.77905	 0.99244
 60505.78234	 0.99126
 60505.78563	 0.98967
 60505.78891	 0.98762
 60505.79220	 0.98649
 60505.79549	 0.98438
 60505.79878	 0.98220
 60505.80206	 0.98014
 60505.80535	 0.97847
 60505.80864	 0.97585
 60505.81193	 0.97329
 60505.81521	 0.97084
 60505.81850	 0.96884
 60505.82179	 0.96603
 60505.82508	 0.96280
 60505.82836	 0.96051
 60505.83165	 0.95841
 60505.83494	 0.95591
 60505.83823	 0.95280
 60505.84151	 0.94916
 60505.84480	 0.94744
 60505.84809	 0.94474
 60505.85138	 0.94214
 60505.85466	 0.93911
 60505.85795	 0.93576
 60505.86124	 0.93371
 60505.86453	 0.93121
 60505.86781	 0.92905
 60505.87110	 0.92753
 60505.87439	 0.92435
 60505.87768	 0.92259
 60505.88096	 0.92333
 60505.88425	 0.92231
 60505.88754	 0.92165
 60505.89083	 0.92076
 60505.89411	 0.91905
 60505.89740	 0.92027
 60505.90069	 0.91976
 60505.90398	 0.91957
 60505.90726	 0.92000
 60505.91055	 0.91787
 60505.91384	 0.91879
 60505.91713	 0.91858
 60505.92041	 0.91859
 60505.92370	 0.91880
 60505.92699	 0.91742
 60505.93028	 0.91849
 60505.93356	 0.91846
 60505.93685	 0.91857
 60505.94014	 0.91817
 60505.94343	 0.91793
 60505.94671	 0.91910
 60505.95000	 0.91872
 60505.95329	 0.91891
 60505.95658	 0.91857
 60505.95986	 0.91938
 60505.96315	 0.91947
 60505.96644	 0.91921
 60505.96973	 0.91995
 60505.97301	 0.92043
 60505.97630	 0.92045
 60505.97959	 0.92123
 60505.98288	 0.92162
 60505.98616	 0.92217
 60505.98945	 0.92282
 60505.99274	 0.92398
 60505.99603	 0.92572
 60505.99931	 0.92779
 60506.00260	 0.93003
 60506.00589	 0.93245
 60506.00918	 0.93502
 60506.01246	 0.93763
 60506.01575	 0.94030
 60506.01904	 0.94296
 60506.02233	 0.94568
 60506.02561	 0.94845
 60506.02890	 0.95120
 60506.03219	 0.95391
 60506.03548	 0.95658
 60506.03876	 0.95926
 60506.04205	 0.96192
 60506.04534	 0.96452
 60506.04863	 0.96706
 60506.05191	 0.96953
 60506.05520	 0.97200
 60506.05849	 0.97440
 60506.06178	 0.97669
 60506.06506	 0.97892
 60506.06835	 0.98108
 60506.07164	 0.98316
 60506.07493	 0.98510
 60506.07821	 0.98697
 60506.08150	 0.98876
 60506.08479	 0.99040
 60506.08808	 0.99192
 60506.09136	 0.99334
 60506.09465	 0.99457
 60506.09794	 0.99567
 60506.10123	 0.99659
 60506.10451	 0.99734
 60506.10780	 0.99783
 60506.11109	 0.99801
 60506.11438	 0.99803
 60506.11766	 0.99806
 60506.12095	 0.99807
 60506.12424	 0.99812
 60506.12753	 0.99816
 60506.13081	 0.99820
 60506.13410	 0.99825
 60506.13739	 0.99829
 60506.14068	 0.99832
 60506.14396	 0.99835
 60506.14725	 0.99839
 60506.15054	 0.99842
 60506.15382	 0.99844
 60506.15711	 0.99846
 60506.16040	 0.99847
 60506.16369	 0.99847
 60506.16697	 0.99848
 60506.17026	 0.99850
 60506.17355	 0.99854
 60506.17684	 0.99858
 60506.18012	 0.99862
 60506.18341	 0.99865
 60506.18670	 0.99869
 60506.18999	 0.99873
 60506.19327	 0.99878
 60506.19656	 0.99883
 60506.19985	 0.99887
 60506.20314	 0.99892
 60506.20642	 0.99896
 60506.20971	 0.99900
 60506.21300	 0.99904
 60506.21629	 0.99907
 60506.21957	 0.99909
 60506.22286	 0.99911
 60506.22615	 0.99912
 60506.22944	 0.99914
 60506.23272	 0.99916
 60506.23601	 0.99920
 60506.23930	 0.99923
 60506.24259	 0.99926
 60506.24587	 0.99930
 60506.24916	 0.99934
 60506.25245	 0.99937
 60506.25574	 0.99941
 60506.25902	 0.99945
 60506.26231	 0.99949
 60506.26560	 0.99952
 60506.26889	 0.99956
 60506.27217	 0.99960
 60506.27546	 0.99964
 60506.27875	 0.99968
 60506.28204	 0.99971
 60506.28532	 0.99975
 60506.28861	 0.99978
 60506.29190	 0.99982
 60506.29519	 0.99987
 60506.29847	 0.99993
 60506.30176	 0.99999
 60506.30505	 1.00004
 60506.30834	 1.00010
 60506.31162	 1.00015
 60506.31491	 1.00019
 60506.31820	 1.00023
 60506.32149	 1.00027
 60506.32477	 1.00029
 60506.32806	 1.00033
 60506.33135	 1.00035
 60506.33464	 1.00038
 60506.33792	 1.00041
 60506.34121	 1.00045
 60506.34450	 1.00048
 60506.34779	 1.00050
 60506.35107	 1.00053
 60506.35436	 1.00057
 60506.35765	 1.00062
 60506.36094	 1.00067
 60506.36422	 1.00073
 60506.36751	 1.00078
 60506.37080	 1.00083
 60506.37409	 1.00088
 60506.37737	 1.00093
 60506.38066	 1.00097
 60506.38395	 1.00101
 60506.38724	 1.00104
 60506.39052	 1.00108
 60506.39381	 1.00111
 60506.39710	 1.00114
 60506.40039	 1.00117
 60506.40367	 1.00118
 60506.40696	 1.00121
 60506.41025	 1.00122
 60506.41354	 1.00123
 60506.41682	 1.00126
 60506.42011	 1.00131
 60506.42340	 1.00137
 60506.42669	 1.00142
 60506.42997	 1.00147
 60506.43326	 1.00152
 60506.43655	 1.00158
 60506.43984	 1.00164
 60506.44312	 1.00169
 60506.44641	 1.00174
 60506.44970	 1.00177
 60506.45299	 1.00181
 60506.45627	 1.00184
 60506.45956	 1.00186
 60506.46285	 1.00188
 60506.46614	 1.00190
 60506.46942	 1.00191
 60506.47271	 1.00193
 60506.47600	 1.00195
 60506.47929	 1.00197
 60506.48257	 1.00200
 60506.48586	 1.00203
 60506.48915	 1.00207
 60506.49244	 1.00210
 60506.49572	 1.00213
 60506.49901	 1.00216
 60506.50230	 1.00220
 60506.50559	 1.00223
 60506.50887	 1.00225
 60506.51216	 1.00227
 60506.51545	 1.00229
 60506.51874	 1.00232
 60506.52202	 1.00234
 60506.52531	 1.00236
 60506.52860	 1.00238
 60506.53189	 1.00240
 60506.53517	 1.00242
 60506.53846	 1.00243
 60506.54175	 1.00244
 60506.54504	 1.00247
 60506.54832	 1.00251
 60506.55161	 1.00256
 60506.55490	 1.00261
 60506.55819	 1.00266
 60506.56147	 1.00271
 60506.56476	 1.00276
 60506.56805	 1.00280
 60506.57134	 1.00283
 60506.57462	 1.00286
 60506.57791	 1.00289
 60506.58120	 1.00290
 60506.58449	 1.00293
 60506.58777	 1.00294
 60506.59106	 1.00295
 60506.59435	 1.00295
 60506.59764	 1.00294
 60506.60092	 1.00295
 60506.60421	 1.00295
 60506.60750	 1.00296
 60506.61079	 1.00300
 60506.61407	 1.00304
 60506.61736	 1.00308
 60506.62065	 1.00312
 60506.62394	 1.00316
 60506.62722	 1.00320
 60506.63051	 1.00323
 60506.63380	 1.00326
 60506.63709	 1.00328
 60506.64037	 1.00329
 60506.64366	 1.00330
 60506.64695	 1.00329
 60506.65024	 1.00329
 60506.65352	 1.00327
 60506.65681	 1.00326
 60506.66010	 1.00324
 60506.66339	 1.00322
 60506.66667	 1.00320
 60506.66996	 1.00318
 60506.67325	 1.00318
 60506.67653	 1.00320
 60506.67982	 1.00323
 60506.68311	 1.00326
 60506.68640	 1.00330
 60506.68968	 1.00333
 60506.69297	 1.00337
 60506.69626	 1.00341
 60506.69955	 1.00344
 60506.70283	 1.00347
 60506.70612	 1.00349
 60506.70941	 1.00350
 60506.71270	 1.00351
 60506.71598	 1.00351
 60506.71927	 1.00350
 60506.72256	 1.00349
 60506.72585	 1.00347
 60506.72913	 1.00345
 60506.73242	 1.00342
 60506.73571	 1.00339
 60506.73900	 1.00337
 60506.74228	 1.00337
 60506.74557	 1.00338
 60506.74886	 1.00339
 60506.75215	 1.00342
 60506.75543	 1.00344
 60506.75872	 1.00345
 60506.76201	 1.00346
 60506.76530	 1.00347
 60506.76858	 1.00348
 60506.77187	 1.00348
 60506.77516	 1.00347
 60506.77845	 1.00346
 60506.78173	 1.00344
 60506.78502	 1.00342
 60506.78831	 1.00339
 60506.79160	 1.00335
 60506.79488	 1.00331
 60506.79817	 1.00327
 60506.80146	 1.00324
 60506.80475	 1.00323
 60506.80803	 1.00322
 60506.81132	 1.00323
 60506.81461	 1.00323
 60506.81790	 1.00324
 60506.82118	 1.00324
 60506.82447	 1.00324
 60506.82776	 1.00323
 60506.83105	 1.00323
 60506.83433	 1.00323
 60506.83762	 1.00323
 60506.84091	 1.00322
 60506.84420	 1.00322
 60506.84748	 1.00320
 60506.85077	 1.00319
 60506.85406	 1.00317
 60506.85735	 1.00315
 60506.86063	 1.00312
 60506.86392	 1.00309
 60506.86721	 1.00307
 60506.87050	 1.00307
 60506.87378	 1.00307
 60506.87707	 1.00307
 60506.88036	 1.00307
 60506.88365	 1.00307
 60506.88693	 1.00307
 60506.89022	 1.00307
 60506.89351	 1.00306
 60506.89680	 1.00305
 60506.90008	 1.00304
 60506.90337	 1.00301
 60506.90666	 1.00298
 60506.90995	 1.00295
 60506.91323	 1.00290
 60506.91652	 1.00286
 60506.91981	 1.00282
 60506.92310	 1.00277
 60506.92638	 1.00271
 60506.92967	 1.00266
 60506.93296	 1.00263
 60506.93625	 1.00263
 60506.93953	 1.00263
 60506.94282	 1.00263
 60506.94611	 1.00262
 60506.94940	 1.00261
 60506.95268	 1.00260
 60506.95597	 1.00259
 60506.95926	 1.00258
 60506.96255	 1.00256
 60506.96583	 1.00254
 60506.96912	 1.00251
 60506.97241	 1.00248
 60506.97570	 1.00245
 60506.97898	 1.00241
 60506.98227	 1.00237
 60506.98556	 1.00232
 60506.98885	 1.00226
 60506.99213	 1.00221
 60506.99542	 1.00216
 60506.99871	 1.00214
 60507.00200	 1.00213
 60507.00528	 1.00211
 60507.00857	 1.00210
 60507.01186	 1.00207
 60507.01515	 1.00204
 60507.01843	 1.00203
 60507.02172	 1.00201
 60507.02501	 1.00199
 60507.02830	 1.00197
 60507.03158	 1.00195
 60507.03487	 1.00192
 60507.03816	 1.00189
 60507.04145	 1.00185
 60507.04473	 1.00181
 60507.04802	 1.00176
 60507.05131	 1.00170
 60507.05460	 1.00164
 60507.05788	 1.00159
 60507.06117	 1.00155
 60507.06446	 1.00152
 60507.06775	 1.00149
 60507.07103	 1.00146
 60507.07432	 1.00143
 60507.07761	 1.00139
 60507.08090	 1.00135
 60507.08418	 1.00132
 60507.08747	 1.00129
 60507.09076	 1.00126
 60507.09405	 1.00123
 60507.09733	 1.00120
 60507.10062	 1.00117
 60507.10391	 1.00113
 60507.10720	 1.00111
 60507.11048	 1.00107
 60507.11377	 1.00103
 60507.11706	 1.00099
 60507.12035	 1.00096
 60507.12363	 1.00094
 60507.12692	 1.00094
 60507.13021	 1.00093
 60507.13350	 1.00091
 60507.13678	 1.00089
 60507.14007	 1.00087
 60507.14336	 1.00083
 60507.14665	 1.00079
 60507.14993	 1.00075
 60507.15322	 1.00070
 60507.15651	 1.00066
 60507.15980	 1.00061
 60507.16308	 1.00056
 60507.16637	 1.00052
 60507.16966	 1.00049
 60507.17295	 1.00044
 60507.17623	 1.00039
 60507.17952	 1.00034
 60507.18281	 1.00030
 60507.18610	 1.00028
 60507.18938	 1.00028
 60507.19267	 1.00027
 60507.19596	 1.00026
 60507.19924	 1.00024
 60507.20253	 1.00021
 60507.20582	 1.00019
 60507.20911	 1.00016
 60507.21239	 1.00013
 60507.21568	 1.00009
 60507.21897	 1.00005
 60507.22226	 1.00001
 60507.22554	 0.99997
 60507.22883	 0.99992
 60507.23212	 0.99987
 60507.23541	 0.99982
 60507.23869	 0.99976
 60507.24198	 0.99970
 60507.24527	 0.99966
 60507.24856	 0.99965
 60507.25184	 0.99965
 60507.25513	 0.99964
 60507.25842	 0.99963
 60507.26171	 0.99963
 60507.26499	 0.99961
 60507.26828	 0.99960
 60507.27157	 0.99958
 60507.27486	 0.99955
 60507.27814	 0.99952
 60507.28143	 0.99948
 60507.28472	 0.99943
 60507.28801	 0.99939
 60507.29129	 0.99934
 60507.29458	 0.99929
 60507.29787	 0.99925
 60507.30116	 0.99920
 60507.30444	 0.99914
 60507.30773	 0.99910
 60507.31102	 0.99908
 60507.31431	 0.99907
 60507.31759	 0.99905
 60507.32088	 0.99903
 60507.32417	 0.99900
 60507.32746	 0.99898
 60507.33074	 0.99895
 60507.33403	 0.99892
 60507.33732	 0.99888
 60507.34061	 0.99884
 60507.34389	 0.99881
 60507.34718	 0.99878
 60507.35047	 0.99875
 60507.35376	 0.99871
 60507.35704	 0.99868
 60507.36033	 0.99864
 60507.36362	 0.99860
 60507.36691	 0.99856
 60507.37019	 0.99854
 60507.37348	 0.99854
 60507.37677	 0.99855
 60507.38006	 0.99856
 60507.38334	 0.99857
 60507.38663	 0.99857
 60507.38992	 0.99856
 60507.39321	 0.99855
 60507.39649	 0.99854
 60507.39978	 0.99852
 60507.40307	 0.99849
 60507.40636	 0.99847
 60507.40964	 0.99844
 60507.41293	 0.99837
 60507.41622	 0.99792
 60507.41951	 0.99718
 60507.42279	 0.99613
 60507.42608	 0.99493
 60507.42937	 0.99353
 60507.43266	 0.99205
 60507.43594	 0.99041
 60507.43923	 0.98860
 60507.44252	 0.98670
 60507.44581	 0.98452
 60507.44909	 0.98259
 60507.45238	 0.98023
 60507.45567	 0.97779
 60507.45896	 0.97540
 60507.46224	 0.97275
 60507.46553	 0.97024
 60507.46882	 0.96786
 60507.47211	 0.96505
 60507.47539	 0.96225
 60507.47868	 0.95935
 60507.48197	 0.95660
 60507.48526	 0.95392
 60507.48854	 0.95115
 60507.49183	 0.94845
 60507.49512	 0.94540
 60507.49841	 0.94282
 60507.50169	 0.93979
 60507.50498	 0.93761
 60507.50827	 0.93487
 60507.51156	 0.93276
 60507.51484	 0.93051
 60507.51813	 0.92849
 60507.52142	 0.92637
 60507.52471	 0.92483
 60507.52799	 0.92357
 60507.53128	 0.92273
 60507.53457	 0.92262
 60507.53786	 0.92260
 60507.54114	 0.92257
 60507.54443	 0.92255
 60507.54772	 0.92251
 60507.55101	 0.92247
 60507.55429	 0.92245
 60507.55758	 0.92246
 60507.56087	 0.92246
 60507.56416	 0.92248
 60507.56744	 0.92250
 60507.57073	 0.92252
 60507.57402	 0.92252
 60507.57731	 0.92253
 60507.58059	 0.92253
 60507.58388	 0.92253
 60507.58717	 0.92253
 60507.59046	 0.92252
 60507.59374	 0.92251
 60507.59703	 0.92250
 60507.60032	 0.92248
 60507.60361	 0.92246
 60507.60689	 0.92243
 60507.61018	 0.92240
 60507.61347	 0.92238
 60507.61676	 0.92238
 60507.62004	 0.92239
 60507.62333	 0.92241
 60507.62662	 0.92242
 60507.62991	 0.92243
 60507.63319	 0.92244
 60507.63648	 0.92245
 60507.63977	 0.92245
 60507.64306	 0.92247
 60507.64634	 0.92268
 60507.64963	 0.92360
 60507.65292	 0.92496
 60507.65621	 0.92666
 60507.65949	 0.92862
 60507.66278	 0.93077
 60507.66607	 0.93306
 60507.66936	 0.93549
 60507.67264	 0.93802
 60507.67593	 0.94066
 60507.67922	 0.94334
 60507.68251	 0.94612
 60507.68579	 0.94893
 60507.68908	 0.95173
 60507.69237	 0.95454
 60507.69566	 0.95739
 60507.69894	 0.96017
 60507.70223	 0.96293
 60507.70552	 0.96563
 60507.70881	 0.96829
 60507.71209	 0.97088
 60507.71538	 0.97342
 60507.71867	 0.97589
 60507.72195	 0.97828
 60507.72524	 0.98060
 60507.72853	 0.98281
 60507.73182	 0.98493
 60507.73510	 0.98693
 60507.73839	 0.98884
 60507.74168	 0.99063
 60507.74497	 0.99230
 60507.74825	 0.99381
 60507.75154	 0.99515
 60507.75483	 0.99631
 60507.75812	 0.99726
 60507.76140	 0.99796
 60507.76469	 0.99833
 60507.76798	 0.99836
 60507.77127	 0.99838
 60507.77455	 0.99840
 60507.77784	 0.99841
 60507.78113	 0.99843
 60507.78442	 0.99844
 60507.78770	 0.99844
 60507.79099	 0.99844
 60507.79428	 0.99844
 60507.79757	 0.99843
 60507.80085	 0.99844
 60507.80414	 0.99847
 60507.80743	 0.99850
 60507.81072	 0.99853
 60507.81400	 0.99856
 60507.81729	 0.99858
 60507.82058	 0.99862
 60507.82387	 0.99866
 60507.82715	 0.99869
 60507.83044	 0.99873
 60507.83373	 0.99876
 60507.83702	 0.99880
 60507.84030	 0.99882
 60507.84359	 0.99885
 60507.84688	 0.99887
 60507.85017	 0.99888
 60507.85345	 0.99888
 60507.85674	 0.99889
 60507.86003	 0.99889
 60507.86332	 0.99891
 60507.86660	 0.99894
 60507.86989	 0.99896
 60507.87318	 0.99898
 60507.87647	 0.99900
 60507.87975	 0.99903
 60507.88304	 0.99905
 60507.88633	 0.99908
 60507.88962	 0.99912
 60507.89290	 0.99914
 60507.89619	 0.99917
 60507.89948	 0.99920
 60507.90277	 0.99923
 60507.90605	 0.99926
 60507.90934	 0.99929
 60507.91263	 0.99932
 60507.91592	 0.99935
 60507.91920	 0.99937
 60507.92249	 0.99940
 60507.92578	 0.99945
 60507.92907	 0.99950
 60507.93235	 0.99955
 60507.93564	 0.99960
 60507.93893	 0.99964
 60507.94222	 0.99968
 60507.94550	 0.99972
 60507.94879	 0.99975
 60507.95208	 0.99977
 60507.95537	 0.99980
 60507.95865	 0.99982
 60507.96194	 0.99984
 60507.96523	 0.99986
 60507.96852	 0.99989
 60507.97180	 0.99991
 60507.97509	 0.99993
 60507.97838	 0.99995
 60507.98167	 0.99996
 60507.98495	 1.00000
 60507.98824	 1.00005
 60507.99153	 1.00010
 60507.99482	 1.00015
 60507.99810	 1.00020
 60508.00139	 1.00024
 60508.00468	 1.00029
 60508.00797	 1.00032
 60508.01125	 1.00037
 60508.01454	 1.00040
 60508.01783	 1.00043
 60508.02112	 1.00045
 60508.02440	 1.00045
 60508.02769	 1.00016
 60508.03098	 0.99967
 60508.03427	 0.99907
 60508.03755	 0.99810
 60508.04084	 0.99714
 60508.04413	 0.99620
 60508.04742	 0.99494
 60508.05070	 0.99386
 60508.05399	 0.99243
 60508.05728	 0.99117
 60508.06057	 0.98962
 60508.06385	 0.98822
 60508.06714	 0.98686
 60508.07043	 0.98547
 60508.07372	 0.98378
 60508.07700	 0.98227
 60508.08029	 0.98072
 60508.08358	 0.97893
 60508.08687	 0.97754
 60508.09015	 0.97594
 60508.09344	 0.97436
 60508.09673	 0.97286
 60508.10002	 0.97136
 60508.10330	 0.96992
 60508.10659	 0.96850
 60508.10988	 0.96722
 60508.11317	 0.96600
 60508.11645	 0.96485
 60508.11974	 0.96375
 60508.12303	 0.96273
 60508.12632	 0.96179
 60508.12960	 0.96097
 60508.13289	 0.96025
 60508.13618	 0.95962
 60508.13947	 0.95911
 60508.14275	 0.95871
 60508.14604	 0.95842
 60508.14933	 0.95827
 60508.15262	 0.95822
 60508.15590	 0.95830
 60508.15919	 0.95849
 60508.16248	 0.95880
 60508.16577	 0.95921
 60508.16905	 0.95973
 60508.17234	 0.96037
 60508.17563	 0.96111
 60508.17892	 0.96195
 60508.18220	 0.96287
 60508.18549	 0.96387
 60508.18878	 0.96494
 60508.19207	 0.96606
 60508.19535	 0.96725
 60508.19864	 0.96845
 60508.20193	 0.96972
 60508.20522	 0.97100
 60508.20850	 0.97230
 60508.21179	 0.97365
 60508.21508	 0.97498
 60508.21837	 0.97634
 60508.22165	 0.97771
 60508.22494	 0.97908
 60508.22823	 0.98046
 60508.23152	 0.98185
 60508.23480	 0.98321
 60508.23809	 0.98458
 60508.24138	 0.98597
 60508.24466	 0.98731
 60508.24795	 0.98864
 60508.25124	 0.98994
 60508.25453	 0.99119
 60508.25781	 0.99239
 60508.26110	 0.99355
 60508.26439	 0.99466
 60508.26768	 0.99571
 60508.27096	 0.99671
 60508.27425	 0.99765
 60508.27754	 0.99854
 60508.28083	 0.99934
 60508.28411	 1.00009
 60508.28740	 1.00076
 60508.29069	 1.00135
 60508.29398	 1.00185
 60508.29726	 1.00225
 60508.30055	 1.00254
 60508.30384	 1.00270
 60508.30713	 1.00273
 60508.31041	 1.00277
 60508.31370	 1.00282
 60508.31699	 1.00283
 60508.32028	 1.00287
 60508.32356	 1.00292
 60508.32685	 1.00296
 60508.33014	 1.00299
 60508.33343	 1.00302
 60508.33671	 1.00305
 60508.34000	 1.00306
 60508.34329	 1.00308
 60508.34658	 1.00308
 60508.34986	 1.00308
 60508.35315	 1.00307
 60508.35644	 1.00305
 60508.35973	 1.00303
 60508.36301	 1.00301
 60508.36630	 1.00299
 60508.36959	 1.00300
 60508.37288	 1.00302
 60508.37616	 1.00303
 60508.37945	 1.00306
 60508.38274	 1.00309
 60508.38603	 1.00312
 60508.38931	 1.00314
 60508.39260	 1.00315
 60508.39589	 1.00317
 60508.39918	 1.00318
 60508.40246	 1.00318
 60508.40575	 1.00318
 60508.40904	 1.00317
 60508.41233	 1.00316
 60508.41561	 1.00314
 60508.41890	 1.00312
 60508.42219	 1.00308
 60508.42548	 1.00305
 60508.42876	 1.00303
 60508.43205	 1.00302
 60508.43534	 1.00302
 60508.43863	 1.00303
 60508.44191	 1.00304
 60508.44520	 1.00305
 60508.44849	 1.00306
 60508.45178	 1.00307
 60508.45506	 1.00307
 60508.45835	 1.00307
 60508.46164	 1.00308
 60508.46493	 1.00309
 60508.46821	 1.00309
 60508.47150	 1.00309
 60508.47479	 1.00309
 60508.47808	 1.00308
 60508.48136	 1.00308
 60508.48465	 1.00306
 60508.48794	 1.00305
 60508.49123	 1.00302
 60508.49451	 1.00301
 60508.49780	 1.00301
 60508.50109	 1.00301
 60508.50438	 1.00302
 60508.50766	 1.00302
 60508.51095	 1.00303
 60508.51424	 1.00304
 60508.51753	 1.00304
 60508.52081	 1.00305
 60508.52410	 1.00304
 60508.52739	 1.00304
 60508.53068	 1.00302
 60508.53396	 1.00300
 60508.53725	 1.00298
 60508.54054	 1.00294
 60508.54383	 1.00291
 60508.54711	 1.00287
 60508.55040	 1.00283
 60508.55369	 1.00278
 60508.55698	 1.00273
 60508.56026	 1.00270
 60508.56355	 1.00269
 60508.56684	 1.00269
 60508.57013	 1.00270
 60508.57341	 1.00270
 60508.57670	 1.00270
 60508.57999	 1.00270
 60508.58328	 1.00269
 60508.58656	 1.00267
 60508.58985	 1.00266
 60508.59314	 1.00264
 60508.59643	 1.00262
 60508.59971	 1.00260
 60508.60300	 1.00257
 60508.60629	 1.00254
 60508.60958	 1.00251
 60508.61286	 1.00246
 60508.61615	 1.00242
 60508.61944	 1.00237
 60508.62273	 1.00232
 60508.62601	 1.00228
 60508.62930	 1.00226
 60508.63259	 1.00225
 60508.63588	 1.00224
 60508.63916	 1.00222
 60508.64245	 1.00219
 60508.64574	 1.00217
 60508.64903	 1.00214
 60508.65231	 1.00212
 60508.65560	 1.00210
 60508.65889	 1.00190
 60508.66218	 1.00155
 60508.66546	 1.00087
 60508.66875	 1.00023
 60508.67204	 0.99931
 60508.67533	 0.99849
 60508.67861	 0.99753
 60508.68190	 0.99644
 60508.68519	 0.99523
 60508.68848	 0.99371
 60508.69176	 0.99266
 60508.69505	 0.99119
 60508.69834	 0.98959
 60508.70163	 0.98816
 60508.70491	 0.98627
 60508.70820	 0.98506
 60508.71149	 0.98304
 60508.71478	 0.98111
 60508.71806	 0.97909
 60508.72135	 0.97693
 60508.72464	 0.97563
 60508.72793	 0.97360
 60508.73121	 0.97095
 60508.73450	 0.96902
 60508.73779	 0.96638
 60508.74108	 0.96468
 60508.74436	 0.96308
 60508.74765	 0.96086
 60508.75094	 0.95782
 60508.75422	 0.95572
 60508.75751	 0.95343
 60508.76080	 0.95085
 60508.76409	 0.94942
 60508.76737	 0.94743
 60508.77066	 0.94422
 60508.77395	 0.94117
 60508.77724	 0.93971
 60508.78052	 0.93712
 60508.78381	 0.93530
 60508.78710	 0.93326
 60508.79039	 0.93144
 60508.79367	 0.92734
 60508.79696	 0.92540
 60508.80025	 0.92393
 60508.80354	 0.92173
 60508.80682	 0.92076
 60508.81011	 0.91925
 60508.81340	 0.91530
 60508.81669	 0.91346
 60508.81997	 0.91163
 60508.82326	 0.91114
 60508.82655	 0.91004
 60508.82984	 0.90886
 60508.83312	 0.90556
 60508.83641	 0.90392
 60508.83970	 0.90382
 60508.84299	 0.90401
 60508.84627	 0.90316
 60508.84956	 0.90063
 60508.85285	 0.90002
 60508.85614	 0.90059
 60508.85942	 0.90098
 60508.86271	 0.89958
 60508.86600	 0.89937
 60508.86929	 0.89969
 60508.87257	 0.89982
 60508.87586	 0.89977
 60508.87915	 0.90016
 60508.88244	 0.90084
 60508.88572	 0.90153
 60508.88901	 0.90234
 60508.89230	 0.90320
 60508.89559	 0.90428
 60508.89887	 0.90543
 60508.90216	 0.90675
 60508.90545	 0.90824
 60508.90874	 0.90985
 60508.91202	 0.91156
 60508.91531	 0.91335
 60508.91860	 0.91527
 60508.92189	 0.91728
 60508.92517	 0.91939
 60508.92846	 0.92155
 60508.93175	 0.92378
 60508.93504	 0.92606
 60508.93832	 0.92839
 60508.94161	 0.93080
 60508.94490	 0.93326
 60508.94819	 0.93575
 60508.95147	 0.93825
 60508.95476	 0.94077
 60508.95805	 0.94331
 60508.96134	 0.94591
 60508.96462	 0.94848
 60508.96791	 0.95104
 60508.97120	 0.95360
 60508.97449	 0.95614
 60508.97777	 0.95869
 60508.98106	 0.96122
 60508.98435	 0.96369
 60508.98764	 0.96613
 60508.99092	 0.96851
 60508.99421	 0.97089
 60508.99750	 0.97322
 60509.00079	 0.97547
 60509.00407	 0.97766
 60509.00736	 0.97982
 60509.01065	 0.98190
 60509.01394	 0.98388
 60509.01722	 0.98576
 60509.02051	 0.98759
 60509.02380	 0.98929
 60509.02709	 0.99087
 60509.03037	 0.99234
 60509.03366	 0.99370
 60509.03695	 0.99489
 60509.04024	 0.99594
 60509.04352	 0.99680
 60509.04681	 0.99746
 60509.05010	 0.99786
 60509.05339	 0.99791
 60509.05667	 0.99786
 60509.05996	 0.99741
 60509.06325	 0.99696
 60509.06654	 0.99600
 60509.06982	 0.99520
 60509.07311	 0.99373
 60509.07640	 0.99266
 60509.07969	 0.99126
 60509.08297	 0.98948
 60509.08626	 0.98790
 60509.08955	 0.98607
 60509.09284	 0.98374
 60509.09612	 0.98240
 60509.09941	 0.98012
 60509.10270	 0.97750
 60509.10599	 0.97513
 60509.10927	 0.97341
 60509.11256	 0.97079
 60509.11585	 0.96798
 60509.11914	 0.96588
 60509.12242	 0.96335
 60509.12571	 0.96096
 60509.12900	 0.95791
 60509.13229	 0.95437
 60509.13557	 0.95276
 60509.13886	 0.95001
 60509.14215	 0.94739
 60509.14544	 0.94426
 60509.14872	 0.94052
 60509.15201	 0.93892
 60509.15530	 0.93623
 60509.15859	 0.93381
 60509.16187	 0.93202
 60509.16516	 0.92844
 60509.16845	 0.92621
 60509.17174	 0.92445
 60509.17502	 0.92309
 60509.17831	 0.92294
 60509.18160	 0.92107
 60509.18489	 0.92019
 60509.18817	 0.92134
 60509.19146	 0.92055
 60509.19475	 0.92020
 60509.19804	 0.92062
 60509.20132	 0.91797
 60509.20461	 0.91935
 60509.20790	 0.91900
 60509.21119	 0.91889
 60509.21447	 0.91906
 60509.21776	 0.91762
 60509.22105	 0.91866
 60509.22434	 0.91852
 60509.22762	 0.91857
 60509.23091	 0.91851
 60509.23420	 0.91761
 60509.23749	 0.91923
 60509.24077	 0.91872
 60509.24406	 0.91885
 60509.24735	 0.91806
 60509.25064	 0.91945
 60509.25392	 0.91898
 60509.25721	 0.91930
 60509.26050	 0.91917
 60509.26379	 0.91981
 60509.26707	 0.92005
 60509.27036	 0.92033
 60509.27365	 0.92099
 60509.27693	 0.92119
 60509.28022	 0.92185
 60509.28351	 0.92226
 60509.28680	 0.92309
 60509.29008	 0.92434
 60509.29337	 0.92619
 60509.29666	 0.92831
 60509.29995	 0.93066
 60509.30323	 0.93312
 60509.30652	 0.93567
 60509.30981	 0.93827
 60509.31310	 0.94096
 60509.31638	 0.94372
 60509.31967	 0.94646
 60509.32296	 0.94920
 60509.32625	 0.95191
 60509.32953	 0.95465
 60509.33282	 0.95739
 60509.33611	 0.96007
 60509.33940	 0.96270
 60509.34268	 0.96527
 60509.34597	 0.96785
 60509.34926	 0.97037
 60509.35255	 0.97279
 60509.35583	 0.97513
 60509.35912	 0.97742
 60509.36241	 0.97965
 60509.36570	 0.98176
 60509.36898	 0.98378
 60509.37227	 0.98574
 60509.37556	 0.98758
 60509.37885	 0.98930
 60509.38213	 0.99092
 60509.38542	 0.99243
 60509.38871	 0.99377
 60509.39200	 0.99499
 60509.39528	 0.99602
 60509.39857	 0.99691
 60509.40186	 0.99757
 60509.40515	 0.99798
 60509.40843	 0.99805
 60509.41172	 0.99808
 60509.41501	 0.99811
 60509.41830	 0.99812
 60509.42158	 0.99812
 60509.42487	 0.99812
 60509.42816	 0.99813
 60509.43145	 0.99816
 60509.43473	 0.99820
 60509.43802	 0.99824
 60509.44131	 0.99828
 60509.44460	 0.99831
 60509.44788	 0.99835
 60509.45117	 0.99839
 60509.45446	 0.99844
 60509.45775	 0.99848
 60509.46103	 0.99852
 60509.46432	 0.99857
 60509.46761	 0.99861
 60509.47090	 0.99864
 60509.47418	 0.99867
 60509.47747	 0.99869
 60509.48076	 0.99871
 60509.48405	 0.99873
 60509.48733	 0.99873
 60509.49062	 0.99876
 60509.49391	 0.99879
 60509.49720	 0.99882
 60509.50048	 0.99885
 60509.50377	 0.99889
 60509.50706	 0.99893
 60509.51035	 0.99896
 60509.51363	 0.99899
 60509.51692	 0.99903
 60509.52021	 0.99907
 60509.52350	 0.99911
 60509.52678	 0.99914
 60509.53007	 0.99918
 60509.53336	 0.99922
 60509.53665	 0.99926
 60509.53993	 0.99929
 60509.54322	 0.99933
 60509.54651	 0.99936
 60509.54980	 0.99940
 60509.55308	 0.99944
 60509.55637	 0.99951
 60509.55966	 0.99957
 60509.56295	 0.99962
 60509.56623	 0.99967
 60509.56952	 0.99973
 60509.57281	 0.99978
 60509.57610	 0.99982
 60509.57938	 0.99985
 60509.58267	 0.99988
 60509.58596	 0.99991
 60509.58925	 0.99994
 60509.59253	 0.99997
 60509.59582	 1.00000
 60509.59911	 1.00004
 60509.60240	 1.00007
 60509.60568	 1.00010
 60509.60897	 1.00012
 60509.61226	 1.00016
 60509.61555	 1.00021
 60509.61883	 1.00027
 60509.62212	 1.00032
 60509.62541	 1.00038
 60509.62870	 1.00043
 60509.63198	 1.00048
 60509.63527	 1.00053
 60509.63856	 1.00057
 60509.64185	 1.00062
 60509.64513	 1.00066
 60509.64842	 1.00069
 60509.65171	 1.00073
 60509.65500	 1.00076
 60509.65828	 1.00079
 60509.66157	 1.00081
 60509.66486	 1.00083
 60509.66815	 1.00085
 60509.67143	 1.00087
 60509.67472	 1.00089
 60509.67801	 1.00094
 60509.68130	 1.00100
 60509.68458	 1.00106
 60509.68787	 1.00112
 60509.69116	 1.00117
 60509.69445	 1.00123
 60509.69773	 1.00129
 60509.70102	 1.00135
 60509.70431	 1.00139
 60509.70760	 1.00143
 60509.71088	 1.00147
 60509.71417	 1.00150
 60509.71746	 1.00153
 60509.72075	 1.00155
 60509.72403	 1.00157
 60509.72732	 1.00159
 60509.73061	 1.00162
 60509.73390	 1.00164
 60509.73718	 1.00166
 60509.74047	 1.00169
 60509.74376	 1.00173
 60509.74705	 1.00177
 60509.75033	 1.00181
 60509.75362	 1.00184
 60509.75691	 1.00187
 60509.76020	 1.00191
 60509.76348	 1.00195
 60509.76677	 1.00198
 60509.77006	 1.00200
 60509.77335	 1.00202
 60509.77663	 1.00205
 60509.77992	 1.00208
 60509.78321	 1.00210
 60509.78650	 1.00213
 60509.78978	 1.00215
 60509.79307	 1.00217
 60509.79636	 1.00219
 60509.79964	 1.00220
 60509.80293	 1.00224
 60509.80622	 1.00228
 60509.80951	 1.00233
 60509.81279	 1.00239
 60509.81608	 1.00244
 60509.81937	 1.00249
 60509.82266	 1.00254
 60509.82594	 1.00259
 60509.82923	 1.00263
 60509.83252	 1.00266
 60509.83581	 1.00269
 60509.83909	 1.00271
 60509.84238	 1.00274
 60509.84567	 1.00276
 60509.84896	 1.00277
 60509.85224	 1.00277
 60509.85553	 1.00277
 60509.85882	 1.00278
 60509.86211	 1.00279
 60509.86539	 1.00281
 60509.86868	 1.00285
 60509.87197	 1.00289
 60509.87526	 1.00294
 60509.87854	 1.00298
 60509.88183	 1.00303
 60509.88512	 1.00307
 60509.88841	 1.00311
 60509.89169	 1.00314
 60509.89498	 1.00316
 60509.89827	 1.00317
 60509.90156	 1.00318
 60509.90484	 1.00319
 60509.90813	 1.00318
 60509.91142	 1.00317
 60509.91471	 1.00316
 60509.91799	 1.00315
 60509.92128	 1.00313
 60509.92457	 1.00311
 60509.92786	 1.00311
 60509.93114	 1.00311
 60509.93443	 1.00314
 60509.93772	 1.00316
 60509.94101	 1.00321
 60509.94429	 1.00325
 60509.94758	 1.00328
 60509.95087	 1.00333
 60509.95416	 1.00337
 60509.95744	 1.00340
 60509.96073	 1.00343
 60509.96402	 1.00346
 60509.96731	 1.00347
 60509.97059	 1.00349
 60509.97388	 1.00349
 60509.97717	 1.00349
 60509.98046	 1.00348
 60509.98374	 1.00347
 60509.98703	 1.00344
 60509.99032	 1.00342
 60509.99361	 1.00339
 60509.99689	 1.00339
 60510.00018	 1.00339
 60510.00347	 1.00340
 60510.00676	 1.00342
 60510.01004	 1.00345
 60510.01333	 1.00347
 60510.01662	 1.00349
 60510.01991	 1.00350
 60510.02319	 1.00351
 60510.02648	 1.00352
 60510.02977	 1.00353
 60510.03306	 1.00352
 60510.03634	 1.00352
 60510.03963	 1.00350
 60510.04292	 1.00348
 60510.04621	 1.00346
 60510.04949	 1.00342
 60510.05278	 1.00339
 60510.05607	 1.00335
 60510.05936	 1.00333
 60510.06264	 1.00332
 60510.06593	 1.00332
 60510.06922	 1.00333
 60510.07251	 1.00334
 60510.07579	 1.00335
 60510.07908	 1.00335
 60510.08237	 1.00336
 60510.08566	 1.00335
 60510.08894	 1.00335
 60510.09223	 1.00336
 60510.09552	 1.00336
 60510.09881	 1.00336
 60510.10209	 1.00335
 60510.10538	 1.00334
 60510.10867	 1.00333
 60510.11196	 1.00332
 60510.11524	 1.00330
 60510.11853	 1.00327
 60510.12182	 1.00325
 60510.12511	 1.00323
 60510.12839	 1.00324
 60510.13168	 1.00324
 60510.13497	 1.00324
 60510.13826	 1.00325
 60510.14154	 1.00325
 60510.14483	 1.00325
 60510.14812	 1.00326
 60510.15141	 1.00325
 60510.15469	 1.00325
 60510.15798	 1.00323
 60510.16127	 1.00321
 60510.16456	 1.00319
 60510.16784	 1.00315
 60510.17113	 1.00311
 60510.17442	 1.00307
 60510.17771	 1.00303
 60510.18099	 1.00299
 60510.18428	 1.00294
 60510.18757	 1.00289
 60510.19086	 1.00287
 60510.19414	 1.00287
 60510.19743	 1.00287
 60510.20072	 1.00287
 60510.20401	 1.00286
 60510.20729	 1.00286
 60510.21058	 1.00285
 60510.21387	 1.00284
 60510.21716	 1.00284
 60510.22044	 1.00282
 60510.22373	 1.00280
 60510.22702	 1.00277
 60510.23031	 1.00275
 60510.23359	 1.00272
 60510.23688	 1.00269
 60510.24017	 1.00265
 60510.24346	 1.00260
 60510.24674	 1.00255
 60510.25003	 1.00249
 60510.25332	 1.00245
 60510.25661	 1.00243
 60510.25989	 1.00242
 60510.26318	 1.00241
 60510.26647	 1.00239
 60510.26976	 1.00237
 60510.27304	 1.00235
 60510.27633	 1.00233
 60510.27962	 1.00232
 60510.28291	 1.00230
 60510.28619	 1.00228
 60510.28948	 1.00227
 60510.29277	 1.00224
 60510.29606	 1.00221
 60510.29934	 1.00218
 60510.30263	 1.00213
 60510.30592	 1.00208
 60510.30921	 1.00203
 60510.31249	 1.00197
 60510.31578	 1.00192
 60510.31907	 1.00188
 60510.32235	 1.00186
 60510.32564	 1.00183
 60510.32893	 1.00180
 60510.33222	 1.00177
 60510.33550	 1.00174
 60510.33879	 1.00170
 60510.34208	 1.00167
 60510.34537	 1.00164
 60510.34865	 1.00161
 60510.35194	 1.00158
 60510.35523	 1.00155
 60510.35852	 1.00153
 60510.36180	 1.00149
 60510.36509	 1.00147
 60510.36838	 1.00144
 60510.37167	 1.00140
 60510.37495	 1.00136
 60510.37824	 1.00132
 60510.38153	 1.00131
 60510.38482	 1.00130
 60510.38810	 1.00130
 60510.39139	 1.00129
 60510.39468	 1.00127
 60510.39797	 1.00124
 60510.40125	 1.00121
 60510.40454	 1.00117
 60510.40783	 1.00113
 60510.41112	 1.00108
 60510.41440	 1.00104
 60510.41769	 1.00099
 60510.42098	 1.00094
 60510.42427	 1.00091
 60510.42755	 1.00087
 60510.43084	 1.00083
 60510.43413	 1.00078
 60510.43742	 1.00072
 60510.44070	 1.00069
 60510.44399	 1.00067
 60510.44728	 1.00066
 60510.45057	 1.00065
 60510.45385	 1.00064
 60510.45714	 1.00062
 60510.46043	 1.00060
 60510.46372	 1.00057
 60510.46700	 1.00055
 60510.47029	 1.00052
 60510.47358	 1.00048
 60510.47687	 1.00044
 60510.48015	 1.00040
 60510.48344	 1.00035
 60510.48673	 1.00030
 60510.49002	 1.00026
 60510.49330	 1.00021
 60510.49659	 1.00015
 60510.49988	 1.00009
 60510.50317	 1.00005
 60510.50645	 1.00003
 60510.50974	 1.00003
 60510.51303	 1.00002
 60510.51632	 1.00002
 60510.51960	 1.00001
 60510.52289	 1.00000
 60510.52618	 0.99998
 60510.52947	 0.99996
 60510.53275	 0.99993
 60510.53604	 0.99990
 60510.53933	 0.99986
 60510.54262	 0.99982
 60510.54590	 0.99977
 60510.54919	 0.99972
 60510.55248	 0.99968
 60510.55577	 0.99962
 60510.55905	 0.99957
 60510.56234	 0.99952
 60510.56563	 0.99947
 60510.56892	 0.99945
 60510.57220	 0.99943
 60510.57549	 0.99941
 60510.57878	 0.99939
 60510.58207	 0.99936
 60510.58535	 0.99934
 60510.58864	 0.99931
 60510.59193	 0.99928
 60510.59522	 0.99924
 60510.59850	 0.99920
 60510.60179	 0.99916
 60510.60508	 0.99913
 60510.60837	 0.99910
 60510.61165	 0.99906
 60510.61494	 0.99902
 60510.61823	 0.99899
 60510.62152	 0.99894
 60510.62480	 0.99890
 60510.62809	 0.99887
 60510.63138	 0.99887
 60510.63467	 0.99887
 60510.63795	 0.99888
 60510.64124	 0.99889
 60510.64453	 0.99889
 60510.64782	 0.99888
 60510.65110	 0.99887
 60510.65439	 0.99885
 60510.65768	 0.99883
 60510.66097	 0.99880
 60510.66425	 0.99878
 60510.66754	 0.99875
 60510.67083	 0.99871
 60510.67412	 0.99867
 60510.67740	 0.99862
 60510.68069	 0.99857
 60510.68398	 0.99853
 60510.68727	 0.99849
 60510.69055	 0.99848
 60510.69384	 0.99849
 60510.69713	 0.99850
 60510.70042	 0.99851
 60510.70370	 0.99851
 60510.70699	 0.99849
 60510.71028	 0.99812
 60510.71357	 0.99744
 60510.71685	 0.99657
 60510.72014	 0.99529
 60510.72343	 0.99392
 60510.72672	 0.99254
 60510.73000	 0.99089
 60510.73329	 0.98899
 60510.73658	 0.98714
 60510.73987	 0.98497
 60510.74315	 0.98280
 60510.74644	 0.98045
 60510.74973	 0.97805
 60510.75302	 0.97583
 60510.75630	 0.97359
 60510.75959	 0.97092
 60510.76288	 0.96826
 60510.76617	 0.96556
 60510.76945	 0.96289
 60510.77274	 0.96048
 60510.77603	 0.95770
 60510.77932	 0.95470
 60510.78260	 0.95188
 60510.78589	 0.94892
 60510.78918	 0.94623
 60510.79247	 0.94379
 60510.79575	 0.94116
 60510.79904	 0.93841
 60510.80233	 0.93596
 60510.80562	 0.93332
 60510.80890	 0.93111
 60510.81219	 0.92869
 60510.81548	 0.92686
 60510.81877	 0.92509
 60510.82205	 0.92376
 60510.82534	 0.92285
 60510.82863	 0.92261
 60510.83192	 0.92262
 60510.83520	 0.92262
 60510.83849	 0.92261
 60510.84178	 0.92261
 60510.84506	 0.92261
 60510.84835	 0.92260
 60510.85164	 0.92259
 60510.85493	 0.92257
 60510.85821	 0.92255
 60510.86150	 0.92252
 60510.86479	 0.92249
 60510.86808	 0.92246
 60510.87136	 0.92243
 60510.87465	 0.92242
 60510.87794	 0.92242
 60510.88123	 0.92244
 60510.88451	 0.92245
 60510.88780	 0.92245
 60510.89109	 0.92245
 60510.89438	 0.92246
 60510.89766	 0.92246
 60510.90095	 0.92247
 60510.90424	 0.92248
 60510.90753	 0.92249
 60510.91081	 0.92249
 60510.91410	 0.92250
 60510.91739	 0.92250
 60510.92068	 0.92250
 60510.92396	 0.92250
 60510.92725	 0.92250
 60510.93054	 0.92249
 60510.93383	 0.92248
 60510.93711	 0.92249
 60510.94040	 0.92253
 60510.94369	 0.92322
 60510.94698	 0.92445
 60510.95026	 0.92604
 60510.95355	 0.92790
 60510.95684	 0.93001
 60510.96013	 0.93226
 60510.96341	 0.93465
 60510.96670	 0.93714
 60510.96999	 0.93974
 60510.97328	 0.94240
 60510.97656	 0.94510
 60510.97985	 0.94786
 60510.98314	 0.95065
 60510.98643	 0.95343
 60510.98971	 0.95620
 60510.99300	 0.95898
 60510.99629	 0.96170
 60510.99958	 0.96444
 60511.00286	 0.96712
 60511.00615	 0.96975
 60511.00944	 0.97235
 60511.01273	 0.97486
 60511.01601	 0.97731
 60511.01930	 0.97967
 60511.02259	 0.98195
 60511.02588	 0.98413
 60511.02916	 0.98621
 60511.03245	 0.98817
 60511.03574	 0.99000
 60511.03903	 0.99169
 60511.04231	 0.99325
 60511.04560	 0.99463
 60511.04889	 0.99584
 60511.05218	 0.99684
 60511.05546	 0.99761
 60511.05875	 0.99812
 60511.06204	 0.99826
 60511.06533	 0.99829
 60511.06861	 0.99832
 60511.07190	 0.99834
 60511.07519	 0.99837
 60511.07848	 0.99839
 60511.08176	 0.99843
 60511.08505	 0.99846
 60511.08834	 0.99849
 60511.09163	 0.99853
 60511.09491	 0.99856
 60511.09820	 0.99858
 60511.10149	 0.99860
 60511.10478	 0.99862
 60511.10806	 0.99863
 60511.11135	 0.99864
 60511.11464	 0.99864
 60511.11793	 0.99864
 60511.12121	 0.99865
 60511.12450	 0.99868
 60511.12779	 0.99870
 60511.13108	 0.99871
 60511.13436	 0.99873
 60511.13765	 0.99875
 60511.14094	 0.99877
 60511.14423	 0.99880
 60511.14751	 0.99883
 60511.15080	 0.99886
 60511.15409	 0.99888
 60511.15738	 0.99891
 60511.16066	 0.99894
 60511.16395	 0.99897
 60511.16724	 0.99899
 60511.17053	 0.99902
 60511.17381	 0.99905
 60511.17710	 0.99907
 60511.18039	 0.99909
 60511.18368	 0.99914
 60511.18696	 0.99919
 60511.19025	 0.99924
 60511.19354	 0.99928
 60511.19683	 0.99933
 60511.20011	 0.99937
 60511.20340	 0.99940
 60511.20669	 0.99943
 60511.20998	 0.99946
 60511.21326	 0.99948
 60511.21655	 0.99950
 60511.21984	 0.99952
 60511.22313	 0.99953
 60511.22641	 0.99956
 60511.22970	 0.99959
 60511.23299	 0.99960
 60511.23628	 0.99962
 60511.23956	 0.99964
 60511.24285	 0.99967
 60511.24614	 0.99972
 60511.24943	 0.99977
 60511.25271	 0.99982
 60511.25600	 0.99986
 60511.25929	 0.99991
 60511.26258	 0.99995
 60511.26586	 0.99999
 60511.26915	 1.00003
 60511.27244	 1.00007
 60511.27573	 1.00010
 60511.27901	 1.00012
 60511.28230	 1.00015
 60511.28559	 1.00017
 60511.28888	 1.00019
 60511.29216	 1.00021
 60511.29545	 1.00023
 60511.29874	 1.00024
 60511.30203	 1.00024
 60511.30531	 1.00027
 60511.30860	 1.00032
 60511.31189	 1.00037
 60511.31518	 1.00042
 60511.31846	 1.00047
 60511.32175	 1.00053
 60511.32504	 1.00059
 60511.32833	 1.00064
 60511.33161	 1.00069
 60511.33490	 1.00073
 60511.33819	 1.00076
 60511.34148	 1.00079
 60511.34476	 1.00082
 60511.34805	 1.00084
 60511.35134	 1.00086
 60511.35462	 1.00088
 60511.35791	 1.00089
 60511.36120	 1.00090
 60511.36449	 1.00092
 60511.36777	 1.00094
 60511.37106	 1.00097
 60511.37435	 1.00102
 60511.37764	 1.00106
 60511.38092	 1.00109
 60511.38421	 1.00112
 60511.38750	 1.00116
 60511.39079	 1.00120
 60511.39407	 1.00123
 60511.39736	 1.00125
 60511.40065	 1.00128
 60511.40394	 1.00129
 60511.40722	 1.00132
 60511.41051	 1.00135
 60511.41380	 1.00137
 60511.41709	 1.00138
 60511.42037	 1.00140
 60511.42366	 1.00142
 60511.42695	 1.00144
 60511.43024	 1.00148
 60511.43352	 1.00152
 60511.43681	 1.00157
 60511.44010	 1.00162
 60511.44339	 1.00168
 60511.44667	 1.00173
 60511.44996	 1.00179
 60511.45325	 1.00184
 60511.45654	 1.00188
 60511.45982	 1.00192
 60511.46311	 1.00195
 60511.46640	 1.00198
 60511.46969	 1.00200
 60511.47297	 1.00202
 60511.47626	 1.00204
 60511.47955	 1.00205
 60511.48284	 1.00206
 60511.48612	 1.00207
 60511.48941	 1.00209
 60511.49270	 1.00210
 60511.49599	 1.00213
 60511.49927	 1.00218
 60511.50256	 1.00224
 60511.50585	 1.00229
 60511.50914	 1.00234
 60511.51242	 1.00238
 60511.51571	 1.00243
 60511.51900	 1.00247
 60511.52229	 1.00250
 60511.52557	 1.00252
 60511.52886	 1.00254
 60511.53215	 1.00255
 60511.53544	 1.00255
 60511.53872	 1.00255
 60511.54201	 1.00254
 60511.54530	 1.00254
 60511.54859	 1.00253
 60511.55187	 1.00252
 60511.55516	 1.00251
 60511.55845	 1.00252
 60511.56174	 1.00254
 60511.56502	 1.00258
 60511.56831	 1.00262
 60511.57160	 1.00267
 60511.57489	 1.00272
 60511.57817	 1.00276
 60511.58146	 1.00281
 60511.58475	 1.00286
 60511.58804	 1.00290
 60511.59132	 1.00293
 60511.59461	 1.00296
 60511.59790	 1.00298
 60511.60119	 1.00300
 60511.60447	 1.00300
 60511.60776	 1.00301
 60511.61105	 1.00300
 60511.61434	 1.00299
 60511.61762	 1.00297
 60511.62091	 1.00295
 60511.62420	 1.00295
 60511.62749	 1.00296
 60511.63077	 1.00298
 60511.63406	 1.00300
 60511.63735	 1.00303
 60511.64064	 1.00306
 60511.64392	 1.00309
 60511.64721	 1.00312
 60511.65050	 1.00314
 60511.65379	 1.00316
 60511.65707	 1.00317
 60511.66036	 1.00318
 60511.66365	 1.00318
 60511.66694	 1.00318
 60511.67022	 1.00317
 60511.67351	 1.00315
 60511.67680	 1.00313
 60511.68009	 1.00310
 60511.68337	 1.00308
 60511.68666	 1.00306
 60511.68995	 1.00305
 60511.69324	 1.00306
 60511.69652	 1.00308
 60511.69981	 1.00309
 60511.70310	 1.00310
 60511.70639	 1.00312
 60511.70967	 1.00314
 60511.71296	 1.00314
 60511.71625	 1.00315
 60511.71954	 1.00316
 60511.72282	 1.00317
 60511.72611	 1.00318
 60511.72940	 1.00318
 60511.73269	 1.00318
 60511.73597	 1.00318
 60511.73926	 1.00317
 60511.74255	 1.00317
 60511.74584	 1.00315
 60511.74912	 1.00313
 60511.75241	 1.00312
 60511.75570	 1.00313
 60511.75899	 1.00314
 60511.76227	 1.00314
 60511.76556	 1.00316
 60511.76885	 1.00317
 60511.77214	 1.00318
 60511.77542	 1.00319
 60511.77871	 1.00320
 60511.78200	 1.00320
 60511.78529	 1.00319
 60511.78857	 1.00318
 60511.79186	 1.00317
 60511.79515	 1.00314
 60511.79844	 1.00311
