# Supplementary material for: Discovery of the most compact 3+1-type quadruple star system TIC 120362137
Source: Nat Commun. 2026 Mar 3;17:1859. doi: 10.1038/s41467-026-69223-4 (PMC12957322; doi:10.1038/s41467-026-69223-4)
Supplement: Supplementary file 13 — Source Data [file 41467_2026_69223_MOESM13_ESM.zip › SDF_SupplFig4a_part1.txt]

# Supplementary Figure 4a
#
# SDF_SupplFig4a_part1.txt
#
# Relative flux from the orginial, ground-based observations around 2021-09-28. Gray circles in the plot.
#
# x BJD - 2400000
# y Relative flux from the original observations
 59486.23174	 0.99220
 59486.23213	 0.99440
 59486.23252	 0.99421
 59486.23291	 0.99348
 59486.23331	 0.99257
 59486.23370	 1.00064
 59486.23410	 0.99431
 59486.23449	 0.99440
 59486.23489	 0.99605
 59486.23528	 0.99421
 59486.23568	 0.99541
 59486.23607	 0.99586
 59486.23647	 0.99486
 59486.23686	 0.99660
 59486.23726	 0.99367
 59486.23765	 0.99614
 59486.23805	 0.99541
 59486.23844	 0.99257
 59486.23883	 0.99421
 59486.23923	 0.99724
 59486.23962	 0.99440
 59486.24001	 0.99568
 59486.24041	 0.99284
 59486.24080	 0.98892
 59486.24120	 0.98974
 59486.24159	 0.99541
 59486.24198	 0.99687
 59486.24238	 0.99641
 59486.24277	 0.99238
 59486.24316	 0.99019
 59486.24356	 0.99339
 59486.24395	 0.99577
 59486.24435	 0.99788
 59486.24474	 0.99605
 59486.24513	 0.99412
 59486.24553	 0.99586
 59486.24592	 0.99899
 59486.24631	 0.98483
 59486.24671	 0.99357
 59486.24710	 1.00267
 59486.24749	 0.99193
 59486.24789	 0.99687
 59486.24828	 0.99330
 59486.24867	 0.99954
 59486.24907	 0.99357
 59486.24946	 1.00037
 59486.24986	 0.99449
 59486.25025	 0.99467
 59486.25064	 0.99321
 59486.25103	 1.00526
 59486.25143	 0.99449
 59486.25182	 0.99559
 59486.25221	 0.99522
 59486.25261	 0.99660
 59486.25300	 0.99605
 59486.25339	 0.99825
 59486.25379	 0.99174
 59486.25418	 0.99467
 59486.25457	 0.99697
 59486.25497	 1.00074
 59486.25536	 0.99742
 59486.25575	 0.99651
 59486.25615	 0.99202
 59486.25654	 0.98837
 59486.25693	 0.98946
 59486.25733	 0.99458
 59486.25772	 0.99486
 59486.25811	 0.99541
 59486.25851	 0.99715
 59486.25890	 1.00638
 59486.25930	 0.99376
 59486.25969	 0.99706
 59486.26008	 0.99101
 59486.26048	 0.99339
 59486.26087	 0.99541
 59486.26126	 0.99504
 59486.26166	 0.99577
 59486.26205	 0.99724
 59486.26245	 0.99568
 59486.26284	 0.99596
 59486.26323	 0.99458
 59486.26362	 0.99193
 59486.26402	 1.00378
 59486.26441	 0.99770
 59486.26480	 0.99440
 59486.26519	 0.99807
 59486.26559	 0.98928
 59486.26598	 0.99111
 59486.26637	 1.00055
 59486.26677	 0.99202
 59486.26716	 0.99660
 59486.26755	 1.00388
 59486.26795	 1.00055
 59486.26834	 0.99798
 59486.26873	 0.99614
 59486.26913	 0.99568
 59486.26952	 0.99568
 59486.26991	 0.99010
 59486.27031	 0.99038
 59486.27070	 1.00166
 59486.27110	 0.99853
 59486.27149	 0.99825
 59486.27189	 1.00508
 59486.27228	 1.00028
 59486.27267	 0.99788
 59486.27307	 0.99165
 59486.27346	 0.99687
 59486.27385	 0.99963
 59486.27425	 1.00314
 59486.27464	 0.99991
 59486.27504	 0.99899
 59486.27543	 0.99982
 59486.27582	 0.99908
 59486.27621	 0.99761
 59486.27661	 1.00221
 59486.27700	 0.99651
 59486.27739	 0.99101
 59486.27779	 0.99339
 59486.27818	 0.99623
 59486.27857	 0.99880
 59486.27897	 0.99312
 59486.27936	 0.99211
 59486.27976	 0.98737
 59486.28015	 0.99788
 59486.28054	 1.00471
 59486.28094	 0.99651
 59486.28133	 0.99871
 59486.28172	 0.99816
 59486.28212	 0.99623
 59486.28251	 0.99586
 59486.28290	 1.00267
 59486.28330	 1.00231
 59486.28369	 0.99982
 59486.28408	 0.99641
 59486.28448	 0.99816
 59486.28487	 0.99596
 59486.28527	 1.00360
 59486.28566	 0.99733
 59486.28605	 0.99871
 59486.28645	 0.99605
 59486.28684	 1.00314
 59486.28724	 0.99742
 59486.28763	 0.99706
 59486.28802	 0.99302
 59486.28842	 0.99899
 59486.28881	 0.99917
 59486.28920	 0.99687
 59486.28959	 0.99669
 59486.28999	 0.99596
 59486.29038	 0.99917
 59486.29078	 1.00009
 59486.29117	 0.99834
 59486.29157	 0.99174
 59486.29196	 0.99770
 59486.29236	 0.99982
 59486.29275	 1.00101
 59486.29315	 0.99926
 59486.29354	 0.99899
 59486.29393	 1.00083
 59486.29433	 0.99917
 59486.29472	 0.99504
 59486.29511	 0.99972
 59486.29550	 1.00064
 59486.29590	 0.99798
 59486.29629	 0.99706
 59486.29669	 0.99641
 59486.29708	 1.00332
 59486.29747	 1.00147
 59486.29787	 1.00277
 59486.29826	 1.00304
 59486.29866	 0.99312
 59486.29905	 0.99614
 59486.29944	 0.99302
 59486.29984	 0.99715
 59486.30023	 0.99257
 59486.30063	 0.99568
 59486.30102	 1.00138
 59486.30142	 0.99844
 59486.30181	 0.99706
 59486.30220	 0.99302
 59486.30260	 0.99752
 59486.30299	 0.99742
 59486.30338	 0.99715
 59486.30378	 0.99339
 59486.30417	 0.99779
 59486.30457	 0.99111
 59486.30496	 0.99038
 59486.30535	 0.99495
 59486.30575	 0.99926
 59486.30614	 0.99706
 59486.30654	 0.99761
 59486.30693	 0.99954
 59486.30732	 0.99816
 59486.30772	 0.99715
 59486.30811	 1.00111
 59486.30850	 0.99880
 59486.30889	 0.99972
 59486.30929	 0.99936
 59486.30968	 0.99586
 59486.31008	 0.99945
 59486.31048	 0.99742
 59486.31087	 1.00101
 59486.31126	 0.99678
 59486.31166	 0.99421
 59486.31206	 0.99752
 59486.31245	 0.99926
 59486.31284	 1.00157
 59486.31324	 0.99623
 59486.31363	 0.99632
 59486.31402	 0.99504
 59486.31442	 0.99669
 59486.31481	 0.99834
 59486.31521	 0.99248
 59486.31560	 1.00184
 59486.31600	 0.99376
 59486.31639	 0.99495
 59486.31678	 0.99312
 59486.31718	 0.99669
 59486.31757	 1.00286
 59486.31797	 1.00064
 59486.31836	 0.99807
 59486.31875	 0.99844
 59486.31915	 0.99312
 59486.31955	 0.99376
 59486.31994	 0.99641
 59486.32033	 0.99788
 59486.32073	 0.99605
 59486.32113	 0.99715
 59486.32152	 0.99669
 59486.32191	 1.00037
 59486.32231	 0.99706
 59486.32270	 0.99531
 59486.32310	 1.00258
 59486.32349	 0.99614
 59486.32389	 1.00267
 59486.32468	 0.99816
 59486.32508	 0.99394
 59486.32547	 0.99706
 59486.32587	 0.99596
 59486.32627	 0.99761
 59486.32666	 0.99421
 59486.32705	 0.99936
 59486.32744	 0.99853
 59486.32784	 0.99687
 59486.32823	 0.99844
 59486.32863	 1.00092
 59486.32902	 0.99687
 59486.32941	 0.99834
 59486.32981	 0.99853
 59486.33020	 1.00175
 59486.33060	 0.99669
 59486.33099	 0.99367
 59486.33138	 0.99834
 59486.33178	 0.99586
 59486.33217	 1.00055
 59486.33256	 0.99586
 59486.33296	 0.99065
 59486.33335	 0.99770
 59486.33375	 1.00591
 59486.33414	 1.00221
 59486.33454	 1.00462
 59486.33493	 0.99825
 59486.33533	 1.00231
 59486.33572	 0.99954
 59486.33611	 1.00074
 59486.33651	 0.99541
 59486.33690	 0.99651
 59486.33730	 0.99019
 59486.33769	 0.99834
 59486.33809	 0.99660
 59486.33848	 0.99605
 59486.33887	 0.99458
 59486.33927	 0.99788
 59486.33966	 0.99596
 59486.34005	 0.99945
 59486.34044	 1.01000
 59486.34084	 1.00647
 59486.34123	 1.00434
 59486.34163	 0.99486
 59486.34202	 1.00286
 59486.34241	 0.99945
 59486.34281	 0.99678
 59486.34320	 0.99779
 59486.34359	 0.99111
 59486.34399	 0.99458
 59486.34438	 1.00120
 59486.34478	 0.99028
 59486.34517	 0.99367
 59486.34556	 1.00083
 59486.34595	 0.99991
 59486.34635	 0.98983
 59486.34675	 0.99908
 59486.34714	 0.99982
 59486.34754	 0.99632
 59486.34793	 0.99761
 59486.34832	 0.99917
 59486.34872	 0.99779
 59486.34911	 0.99770
 59486.34950	 0.99936
 59486.34989	 1.00600
 59486.35029	 0.99788
 59486.35068	 0.99431
 59486.35108	 0.99357
 59486.35147	 0.99449
 59486.35187	 0.98928
 59486.35227	 0.99825
 59486.35266	 1.00083
 59486.35305	 0.99522
 59486.35344	 0.99972
 59486.35384	 0.99982
 59486.35423	 0.99752
 59486.35462	 0.99788
 59486.35502	 0.99825
 59486.35541	 0.99385
 59486.35581	 0.99862
 59486.35620	 0.99476
 59486.35659	 0.99651
 59486.35698	 0.99807
 59486.35738	 1.00221
 59486.35777	 0.99321
 59486.35817	 1.00129
 59486.35856	 1.00092
 59486.35895	 0.99038
 59486.35935	 1.00166
 59486.35975	 0.99248
 59486.36014	 0.99431
 59486.36054	 0.99697
 59486.36093	 0.99531
 59486.36132	 0.98992
 59486.36172	 0.99825
 59486.36211	 0.99431
 59486.36251	 0.99522
 59486.36290	 0.99660
 59486.36330	 0.99807
 59486.36369	 0.99724
 59486.36408	 0.99825
 59486.36448	 0.99467
 59486.36487	 1.00111
 59486.36527	 0.99550
 59486.36566	 0.99403
 59486.36606	 1.00018
 59486.36645	 0.99687
 59486.36685	 0.99963
 59486.36724	 0.99486
 59486.36764	 0.99697
 59486.36803	 0.99586
 59486.36843	 0.99568
 59486.36882	 0.99798
 59486.36922	 0.99147
 59486.36961	 0.99284
 59486.37000	 1.00286
 59486.37040	 0.99687
 59486.37079	 0.99257
 59486.37118	 0.99541
 59486.37158	 0.99092
 59486.37198	 0.99302
 59486.37237	 0.99715
 59486.37276	 0.99513
 59486.37316	 0.98501
 59486.37434	 1.00323
 59486.37474	 0.99669
 59486.37513	 0.99706
 59486.37553	 0.99816
 59486.37592	 0.99056
 59486.37631	 0.99412
 59486.37671	 0.99467
 59486.37710	 0.99412
 59486.37750	 0.99421
 59486.37789	 0.99376
 59486.37829	 0.99890
 59486.37868	 0.99467
 59486.37908	 0.99229
 59486.37947	 0.99348
 59486.37987	 0.99541
 59486.38026	 0.98737
 59486.38066	 0.99522
 59486.38105	 0.98919
 59486.38144	 0.99156
 59486.38184	 0.98855
 59486.38224	 0.98956
 59486.38263	 0.98819
 59486.38303	 0.99605
 59486.38342	 0.99101
 59486.38382	 0.98701
 59486.38421	 0.99129
 59486.38461	 0.99156
 59486.38500	 1.00064
 59486.38539	 0.99687
 59486.38579	 0.98728
 59486.38619	 0.98892
 59486.38658	 0.98583
 59486.38698	 0.99065
 59486.38737	 0.99376
 59486.38776	 0.98910
 59486.38816	 0.99238
 59486.38855	 0.98801
 59486.38895	 0.98737
 59486.38935	 0.98256
 59486.38974	 0.98974
 59486.39014	 0.98465
 59486.39053	 0.98437
 59486.39093	 0.99330
 59486.39132	 0.98320
 59486.39172	 0.99202
 59486.39212	 0.98383
 59486.39252	 0.98283
 59486.39291	 0.98719
 59486.39331	 0.98828
 59486.39370	 0.98483
 59486.39410	 0.97517
 59486.39450	 0.98329
 59486.39489	 0.97580
 59486.39529	 0.98329
 59486.39568	 0.97158
 59486.39608	 0.98175
 59486.39647	 0.97922
 59486.39687	 0.97742
 59486.39726	 0.97931
 59486.39765	 0.97400
 59486.39805	 0.98383
 59486.39845	 0.99357
 59486.39884	 0.97302
 59486.39924	 0.98619
 59486.39963	 0.98093
 59486.40002	 0.97841
 59486.40042	 0.97006
 59486.40081	 0.97706
 59486.40121	 0.97033
 59486.40161	 0.97194
 59486.40200	 0.97123
 59486.40239	 0.97571
 59486.40279	 0.97015
 59486.40319	 0.96498
 59486.40358	 0.97131
 59486.40398	 0.96739
 59486.40437	 0.97931
 59486.40476	 0.96339
 59486.40516	 0.96543
 59486.40555	 0.97607
 59486.40594	 0.96837
 59486.40634	 0.97015
 59486.40673	 0.95728
 59486.40713	 0.97328
 59486.40752	 0.97814
 59486.40792	 0.96623
 59486.40831	 0.97239
 59486.40871	 0.96748
 59486.40911	 0.96108
 59486.40950	 0.96739
 59486.40989	 0.96374
 59486.41029	 0.96188
 59486.41068	 0.96028
 59486.41108	 0.96828
 59486.41148	 0.96855
 59486.41187	 0.96383
 59486.41226	 0.96046
 59486.41266	 0.96214
 59486.41305	 0.96232
 59486.41344	 0.96206
 59486.41384	 0.95667
 59486.41423	 0.96917
 59486.41463	 0.96090
 59486.41502	 0.96971
 59486.41542	 0.96241
 59486.41581	 0.95905
 59486.41620	 0.96321
 59486.41660	 0.95324
 59486.41699	 0.96463
 59486.41739	 0.95675
 59486.41778	 0.96596
 59486.41817	 0.96099
 59486.41857	 0.94545
 59486.41896	 0.95869
 59486.41935	 0.94720
 59486.41975	 0.95139
 59486.42015	 0.95605
 59486.42054	 0.94667
 59486.42093	 0.94772
 59486.42133	 0.95622
 59486.42172	 0.95640
 59486.42211	 0.95288
 59486.42251	 0.95808
 59486.42290	 0.95482
 59486.42329	 0.95236
 59486.42368	 0.96188
 59486.42408	 0.94232
 59486.42447	 0.95087
 59486.42487	 0.95104
 59486.42526	 0.93869
 59486.42566	 0.94537
 59486.42605	 0.94537
 59486.42645	 0.93722
 59486.42684	 0.94310
 59486.42723	 0.93661
 59486.42763	 0.94085
 59486.42802	 0.94772
 59486.42842	 0.92871
 59486.42881	 0.92871
 59486.42999	 0.92666
 59486.43039	 0.94493
 59486.43078	 0.93411
 59486.43117	 0.92974
 59486.43157	 0.94510
 59486.43197	 0.93886
 59486.43236	 0.93592
 59486.43275	 0.93231
 59486.43315	 0.94537
 59486.43354	 0.94024
 59486.43394	 0.92785
 59486.43433	 0.93739
 59486.43473	 0.92709
 59486.43513	 0.92011
 59486.43592	 0.93308
 59486.43631	 0.94450
 59486.43671	 0.92257
 59486.43710	 0.93773
 59486.43750	 0.92965
 59486.43828	 0.94007
 59486.43868	 0.94033
 59486.43907	 0.91833
 59486.43947	 0.91986
 59486.43986	 0.92274
 59486.44026	 0.91369
 59486.44065	 0.90207
 59486.44105	 0.90983
 59488.22770	 0.92734
 59488.22809	 0.92640
 59488.22848	 0.92138
 59488.22887	 0.93386
 59488.22927	 0.92266
 59488.22966	 0.92368
 59488.23006	 0.92880
 59488.23045	 0.92198
 59488.23085	 0.92206
 59488.23125	 0.92402
 59488.23164	 0.92130
 59488.23204	 0.92172
 59488.23283	 0.92342
 59488.23322	 0.92003
 59488.23362	 0.92478
 59488.23401	 0.91901
 59488.23441	 0.91403
 59488.23480	 0.91260
 59488.23599	 0.91075
 59488.23717	 0.91142
 59488.23757	 0.91243
 59488.23796	 0.90832
 59488.23875	 0.91327
 59488.23915	 0.90415
 59488.23954	 0.90899
 59488.23993	 0.90415
 59488.24033	 0.90648
 59488.24073	 0.90174
 59488.24112	 0.90016
 59488.24152	 0.90082
 59488.24191	 0.90099
 59488.24231	 0.90933
 59488.24270	 0.90307
 59488.24309	 0.89792
 59488.24349	 0.90515
 59488.24388	 0.90024
 59488.24428	 0.89859
 59488.24467	 0.89520
 59488.24507	 0.89545
 59488.24546	 0.89545
 59488.24586	 0.89331
 59488.24625	 0.89743
 59488.24665	 0.89784
 59488.25177	 0.88455
 59488.25531	 0.87732
 59488.26163	 0.86864
 59488.26202	 0.86505
 59488.26242	 0.86904
 59488.26282	 0.86736
 59488.26321	 0.87225
 59488.26361	 0.86401
 59488.26400	 0.86944
 59488.26439	 0.86020
 59488.26479	 0.86131
 59488.26518	 0.86147
 59488.26558	 0.86290
 59488.26597	 0.86123
 59488.26637	 0.86752
 59488.26676	 0.86497
 59488.26716	 0.86274
 59488.26755	 0.85775
 59488.26794	 0.85672
 59488.26834	 0.86036
 59488.26873	 0.85862
 59488.26952	 0.85538
 59488.27031	 0.85941
 59488.27070	 0.85649
 59488.27110	 0.85759
 59488.27149	 0.85830
 59488.27189	 0.85122
 59488.27228	 0.85129
 59488.27267	 0.85436
 59488.27307	 0.85200
 59488.27386	 0.85767
 59488.27425	 0.85420
 59488.27464	 0.85475
 59488.27504	 0.85184
 59488.27543	 0.85169
 59488.27583	 0.85137
 59488.27622	 0.84856
 59488.27662	 0.84801
 59488.27701	 0.84871
 59488.27740	 0.84217
 59488.27780	 0.84419
 59488.27819	 0.84699
 59488.27858	 0.84582
 59488.27898	 0.84497
 59488.27937	 0.84233
 59488.27977	 0.84629
 59488.28016	 0.84699
 59488.28056	 0.84621
 59488.28095	 0.83923
 59488.28135	 0.84684
 59488.28175	 0.84450
 59488.28214	 0.84419
 59488.28253	 0.84093
 59488.28293	 0.83838
 59488.28332	 0.84380
 59488.28372	 0.84302
 59488.28411	 0.84047
 59488.28451	 0.84349
 59488.28490	 0.84124
 59488.28530	 0.84318
 59488.28569	 0.84450
 59488.28608	 0.84023
 59488.28648	 0.84380
 59488.28687	 0.84016
 59488.28726	 0.84349
 59488.28766	 0.84171
 59488.28805	 0.83923
 59488.28845	 0.84256
 59488.28884	 0.84435
 59488.28924	 0.83969
 59488.28963	 0.84365
 59488.29003	 0.84186
 59488.29042	 0.84078
 59488.29081	 0.84302
 59488.29121	 0.84349
 59488.29160	 0.84621
 59488.29200	 0.84209
 59488.29239	 0.84070
 59488.29278	 0.83822
 59488.29318	 0.83768
 59488.29357	 0.84124
 59488.29397	 0.84310
 59488.29436	 0.84008
 59488.29476	 0.84575
 59488.29515	 0.84614
 59488.29555	 0.84380
 59488.29594	 0.84078
 59488.29634	 0.84372
 59488.29673	 0.83707
 59488.29713	 0.84085
 59488.29752	 0.84411
 59488.29792	 0.84186
 59488.29831	 0.84101
 59488.29871	 0.83822
 59488.29910	 0.84287
 59488.29949	 0.84147
 59488.29989	 0.84520
 59488.30028	 0.84023
 59488.30067	 0.84194
 59488.30107	 0.83961
 59488.30147	 0.84411
 59488.30186	 0.84217
 59488.30226	 0.84171
 59488.30265	 0.84372
 59488.30304	 0.84606
 59488.30344	 0.84070
 59488.30383	 0.84512
 59488.30422	 0.83738
 59488.30462	 0.83977
 59488.30502	 0.83853
 59488.30541	 0.84621
 59488.30581	 0.84505
 59488.30620	 0.84093
 59488.30659	 0.83807
 59488.30699	 0.84302
 59488.30739	 0.84233
 59488.30778	 0.84349
 59488.30818	 0.83977
 59488.30857	 0.84155
 59488.30897	 0.84279
 59488.30936	 0.84310
 59488.30976	 0.84466
 59488.31015	 0.84403
 59488.31055	 0.84614
 59488.31094	 0.84194
 59488.31134	 0.84645
 59488.31174	 0.84458
 59488.31213	 0.84271
 59488.31253	 0.84264
 59488.31292	 0.83907
 59488.31332	 0.84302
 59488.31371	 0.84473
 59488.31410	 0.84054
 59488.31450	 0.83977
 59488.31489	 0.84466
 59488.31529	 0.83900
 59488.31568	 0.83969
 59488.31608	 0.84357
 59488.31647	 0.84233
 59488.31686	 0.83977
 59488.31726	 0.84225
 59488.31765	 0.84062
 59488.31805	 0.83699
 59488.31844	 0.83730
 59488.31884	 0.83892
 59488.31923	 0.84450
 59488.31963	 0.84614
 59488.32002	 0.84109
 59488.32042	 0.84225
 59488.32081	 0.83938
 59488.32120	 0.83768
 59488.32160	 0.83345
 59488.32199	 0.83491
 59488.32239	 0.84171
 59488.32278	 0.84372
 59488.32318	 0.83954
 59488.32357	 0.84326
 59488.32397	 0.84770
 59488.32436	 0.83653
 59488.32476	 0.83668
 59488.32515	 0.83530
 59488.32554	 0.84039
 59488.32594	 0.84178
 59488.32633	 0.83900
 59488.32673	 0.84248
 59488.32712	 0.83992
 59488.32752	 0.84147
 59488.32791	 0.84396
 59488.32830	 0.84396
 59488.32870	 0.85004
 59488.32909	 0.83560
 59488.32949	 0.84551
 59488.32988	 0.84341
 59488.33028	 0.83599
 59488.33067	 0.84140
 59488.33106	 0.84902
 59488.33146	 0.83985
 59488.33185	 0.83931
 59488.33225	 0.84147
 59488.33264	 0.84505
 59488.33304	 0.84256
 59488.33343	 0.83992
 59488.33383	 0.84070
 59488.33422	 0.84575
 59488.33461	 0.83784
 59488.33501	 0.84575
 59488.33540	 0.84256
 59488.33580	 0.84536
 59488.33620	 0.84326
 59488.33659	 0.84442
 59488.33699	 0.84070
 59488.33738	 0.84171
 59488.33778	 0.84186
 59488.33817	 0.84427
 59488.33857	 0.83861
 59488.33897	 0.84109
 59488.33936	 0.84419
 59488.33976	 0.84031
 59488.34015	 0.84645
 59488.34054	 0.84575
 59488.34094	 0.83660
 59488.34173	 0.83684
 59488.34212	 0.84202
 59488.34252	 0.84194
 59488.34291	 0.83576
 59488.34331	 0.83730
 59488.34370	 0.83483
 59488.34410	 0.83961
 59488.34488	 0.83077
 59488.34646	 0.84621
 59488.34686	 0.84271
 59488.34725	 0.83606
 59488.34765	 0.83445
 59488.34804	 0.84085
 59488.34844	 0.83900
 59488.34884	 0.84481
 59488.34923	 0.84318
 59488.34963	 0.84614
 59488.35002	 0.84310
 59488.35042	 0.84085
 59488.35081	 0.84606
 59488.35120	 0.84505
 59488.35160	 0.83977
 59488.35199	 0.84054
 59488.35239	 0.84023
 59488.35278	 0.83583
 59488.35318	 0.83792
 59488.35357	 0.83838
 59488.35397	 0.84240
 59488.35436	 0.84000
 59488.35476	 0.84302
 59488.35515	 0.83784
 59488.35555	 0.83938
 59488.35594	 0.84497
 59488.35634	 0.83476
 59488.35673	 0.83830
 59488.35713	 0.84147
 59488.35752	 0.84824
 59488.35792	 0.83985
 59488.35831	 0.83830
 59488.35870	 0.83807
 59488.35910	 0.84000
 59488.35949	 0.84287
 59488.35989	 0.83691
 59488.36029	 0.84140
 59488.36108	 0.84070
 59488.36147	 0.83560
 59488.36186	 0.84240
 59488.36226	 0.83792
 59488.36266	 0.84101
 59488.36305	 0.83977
 59488.36344	 0.83822
 59488.36384	 0.83753
 59488.36424	 0.84209
 59488.36463	 0.84225
 59488.36502	 0.84551
 59488.36542	 0.84062
 59488.36582	 0.83923
 59488.36622	 0.84660
 59488.36661	 0.84279
 59488.36700	 0.83830
 59488.36740	 0.84380
 59488.36779	 0.84233
 59488.36819	 0.83900
 59488.36858	 0.84442
 59488.36898	 0.84093
 59488.36937	 0.84458
 59488.36977	 0.84116
 59488.37016	 0.83961
 59488.37056	 0.84543
 59488.37095	 0.84186
 59488.37135	 0.83985
 59488.37175	 0.83707
 59488.37214	 0.84318
 59488.37254	 0.83591
 59488.37293	 0.84016
 59488.37333	 0.84396
 59488.37372	 0.83453
 59488.37411	 0.84240
 59488.37451	 0.84606
 59488.37490	 0.83822
 59488.37530	 0.84171
 59488.37569	 0.83792
 59488.37608	 0.83699
 59488.37648	 0.83838
 59488.37687	 0.83846
 59488.37727	 0.84147
 59488.37766	 0.83876
 59488.37806	 0.83614
 59488.37845	 0.83553
 59488.37885	 0.84070
 59488.37924	 0.83876
 59488.37964	 0.84676
 59488.38003	 0.84326
 59488.38043	 0.84054
 59488.38082	 0.83684
 59488.38122	 0.84505
 59488.38161	 0.84039
 59488.38200	 0.84023
 59488.38240	 0.84147
 59488.38279	 0.83391
 59488.38319	 0.83830
 59488.38437	 0.84365
 59488.38477	 0.84590
 59488.38516	 0.84528
 59488.38555	 0.84085
 59488.38595	 0.83892
 59488.38634	 0.84349
 59488.38674	 0.84124
 59488.38713	 0.83606
 59488.38753	 0.84194
 59488.38792	 0.83307
 59488.38871	 0.84264
 59488.38911	 0.83931
 59488.38950	 0.84614
 59488.38990	 0.84070
 59488.39029	 0.84132
 59488.39068	 0.83977
 59488.39108	 0.83892
 59488.39147	 0.84380
 59488.39186	 0.83776
 59488.39226	 0.83545
 59488.39265	 0.83830
 59488.39304	 0.84505
 59488.39344	 0.83460
 59488.39383	 0.84770
 59488.39423	 0.84062
 59488.39462	 0.84093
 59488.39501	 0.83568
 59488.39541	 0.84070
 59488.39580	 0.84326
 59488.39620	 0.84856
 59488.39659	 0.84731
 59488.39699	 0.83591
 59488.39739	 0.84481
 59488.39778	 0.84692
 59488.39817	 0.84435
 59488.39857	 0.84171
 59488.39896	 0.84723
 59488.39936	 0.83954
 59488.39975	 0.84163
 59488.40015	 0.84155
 59488.40054	 0.83768
 59488.40093	 0.84942
 59488.40133	 0.84567
 59488.40173	 0.84349
 59488.40212	 0.83954
 59488.40252	 0.84023
 59488.40291	 0.84559
 59488.40330	 0.84225
 59488.40370	 0.84497
 59488.40409	 0.84225
 59488.40449	 0.85028
 59488.40489	 0.84660
 59488.40528	 0.84101
 59488.40568	 0.84653
 59488.40607	 0.85239
 59488.40646	 0.84481
 59488.40686	 0.84256
 59488.40725	 0.85161
 59488.40765	 0.84684
 59488.40804	 0.84326
 59488.40844	 0.85153
 59488.40884	 0.85216
 59488.40923	 0.85208
 59488.40963	 0.85082
 59488.41002	 0.85538
 59488.41041	 0.85522
 59488.41081	 0.85294
 59488.41121	 0.85004
 59488.41160	 0.85862
 59488.41200	 0.85507
 59488.41239	 0.85538
 59488.41279	 0.85475
 59488.41318	 0.85459
 59488.41358	 0.85641
 59488.41397	 0.86052
 59488.41436	 0.86561
 59488.41476	 0.86203
 59488.41515	 0.85365
 59488.41555	 0.86330
 59488.41594	 0.86704
 59488.41633	 0.85854
 59488.41673	 0.86688
 59488.41712	 0.86489
 59488.41752	 0.86298
 59488.41791	 0.86545
 59488.41831	 0.85870
 59488.41870	 0.86441
 59488.41909	 0.86369
 59488.41949	 0.86457
 59488.41989	 0.86952
 59488.42028	 0.85727
 59488.42068	 0.86505
 59488.42107	 0.86210
 59488.42147	 0.86768
 59488.42186	 0.85381
 59488.42226	 0.87169
 59488.42265	 0.87555
 59488.42305	 0.87177
 59488.42345	 0.87434
 59488.42384	 0.87161
 59488.42423	 0.86968
 59488.42463	 0.87265
 59488.42502	 0.87281
 59488.42542	 0.86800
 59488.42581	 0.87943
 59488.42621	 0.88137
 59488.42660	 0.87523
 59488.42700	 0.88032
 59488.42739	 0.88178
 59488.42779	 0.86744
 59488.42818	 0.87902
 59488.42857	 0.87353
 59488.42897	 0.88463
 59488.42937	 0.88487
 59488.42976	 0.88871
 59488.43016	 0.88284
 59488.43055	 0.88292
 59488.43095	 0.88227
 59488.43134	 0.88675
 59488.43174	 0.88822
 59488.43213	 0.88699
 59488.43253	 0.88064
 59488.43292	 0.87773
 59488.43332	 0.88389
 59488.43371	 0.89248
 59488.43410	 0.88016
 59488.43450	 0.88928
 59488.43490	 0.90008
 59488.43529	 0.89158
 59488.43569	 0.89314
 59488.43608	 0.89084
 59488.43648	 0.89142
 59488.43687	 0.89059
 59488.43727	 0.89941
 59488.43766	 0.88577
 59488.43806	 0.90548
 59488.43846	 0.89174
 59488.43885	 0.89347
 59488.43925	 0.89487
 59488.43964	 0.89240
 59488.44004	 0.91235
 59488.44043	 0.89281
 59488.44083	 0.91126
 59488.44123	 0.90215
 59488.44162	 0.90199
 59488.44202	 0.90899
 59488.44241	 0.90532
 59488.44281	 0.89826
 59488.44320	 0.91016
 59488.44360	 0.90991
 59488.44400	 0.90307
 59488.44439	 0.90991
 59488.44479	 0.91310
 59488.44518	 0.91521
 59488.44558	 0.90390
 59488.44597	 0.90307
 59488.44637	 0.89462
 59488.44676	 0.92487
 59488.44716	 0.90407
 59488.44755	 0.91167
 59488.44795	 0.90983
 59488.44834	 0.90565
 59488.44874	 0.90933
 59488.44913	 0.91546
 59488.44953	 0.91656
 59488.44992	 0.91808
 59488.45032	 0.90673
 59488.45071	 0.92717
 59488.45111	 0.92803
 59488.45151	 0.91783
 59488.45190	 0.91664
 59488.45230	 0.93051
 59488.45269	 0.92905
 59488.45309	 0.91428
 59488.45349	 0.91673
 59488.45388	 0.93429
 59488.45428	 0.92862
 59488.45468	 0.91235
 59488.45507	 0.92589
 59488.45547	 0.92308
 59488.45587	 0.93076
 59488.45626	 0.91033
 59488.45666	 0.92223
 59488.45705	 0.93162
 59488.45745	 0.91909
 59488.45785	 0.92351
 59488.45825	 0.92871
 59488.45864	 0.93025
 59488.45904	 0.92700
 59488.45943	 0.92751
 59488.45983	 0.93523
 59488.46023	 0.93843
 59488.46063	 0.93454
 59488.46142	 0.93748
 59488.46182	 0.94146
 59488.46222	 0.93042
 59488.46262	 0.93085
 59488.46302	 0.93059
 59488.46341	 0.94206
 59488.46381	 0.92666
 59488.46420	 0.93119
 59488.46460	 0.93877
 59488.46500	 0.92283
 59488.46539	 0.93964
