# Supplementary material for: Discovery of the most compact 3+1-type quadruple star system TIC 120362137
Source: Nat Commun. 2026 Mar 3;17:1859. doi: 10.1038/s41467-026-69223-4 (PMC12957322; doi:10.1038/s41467-026-69223-4)
Supplement: Supplementary file 13 — Source Data [file 41467_2026_69223_MOESM13_ESM.zip › SDF_SupplFig4a_part2.txt]

# Supplementary Figure 4a
#
# SDF_SupplFig4a_part2.txt
#
# Relative flux from 900-sec binned ground-based observations around 2021-09-28. Blue circles in the plot.
#
# x BJD - 2400000
# y Relative flux from 900-sec binned ground-based observations
 59486.23686	 0.99453
 59486.24749	 0.99545
 59486.25811	 0.99539
 59486.26874	 0.99688
 59486.27936	 0.99766
 59486.28999	 0.99818
 59486.30063	 0.99701
 59486.31127	 0.99768
 59486.32192	 0.99736
 59486.33257	 0.99828
 59486.34320	 0.99802
 59486.35383	 0.99732
 59486.36448	 0.99616
 59486.37513	 0.99471
 59486.38579	 0.99017
 59486.39646	 0.98031
 59486.40713	 0.96792
 59486.41778	 0.95781
 59486.42842	 0.94096
 59486.43749	 0.92629
 59488.23283	 0.92054
 59488.24270	 0.90142
 59488.25690	 0.87389
 59488.26755	 0.86088
 59488.27820	 0.84702
 59488.28884	 0.84197
 59488.29949	 0.84205
 59488.31015	 0.84255
 59488.32081	 0.84027
 59488.33146	 0.84243
 59488.34212	 0.84025
 59488.35278	 0.84098
 59488.36345	 0.84068
 59488.37411	 0.83999
 59488.38477	 0.84108
 59488.39542	 0.84152
 59488.40607	 0.84739
 59488.41673	 0.86120
 59488.42739	 0.87833
 59488.43806	 0.89584
 59488.44874	 0.91443
 59488.45944	 0.92918
 59488.46520	 0.93123
