# Supplementary material for: Discovery of the most compact 3+1-type quadruple star system TIC 120362137
Source: Nat Commun. 2026 Mar 3;17:1859. doi: 10.1038/s41467-026-69223-4 (PMC12957322; doi:10.1038/s41467-026-69223-4)
Supplement: Supplementary file 13 — Source Data [file 41467_2026_69223_MOESM13_ESM.zip › SDF_SupplFig4a_part3.txt]

# Supplementary Figure 4a
#
# SDF_SupplFig4a_part3.txt
#
# Relative flux from best spectro-photodynamical model around 2021-09-28. Red, smooth curve in the plot.
#
# x BJD - 2400000
# y Relative flux from best spectro-photodynamical model
 59484.50236	 1.00186
 59484.50565	 1.00182
 59484.50894	 1.00177
 59484.51222	 1.00173
 59484.51551	 1.00167
 59484.51880	 1.00161
 59484.52209	 1.00156
 59484.52537	 1.00151
 59484.52866	 1.00146
 59484.53195	 1.00140
 59484.53524	 1.00133
 59484.53852	 1.00125
 59484.54181	 1.00117
 59484.54510	 1.00108
 59484.54838	 1.00099
 59484.55167	 1.00090
 59484.55496	 1.00081
 59484.55825	 1.00076
 59484.56153	 1.00072
 59484.56482	 1.00070
 59484.56811	 1.00068
 59484.57140	 1.00064
 59484.57468	 1.00060
 59484.57797	 1.00055
 59484.58126	 1.00051
 59484.58455	 1.00046
 59484.58783	 1.00039
 59484.59112	 1.00032
 59484.59441	 1.00023
 59484.59770	 1.00012
 59484.60098	 1.00001
 59484.60427	 0.99991
 59484.60756	 0.99980
 59484.61085	 0.99967
 59484.61413	 0.99954
 59484.61742	 0.99943
 59484.62071	 0.99936
 59484.62400	 0.99934
 59484.62728	 0.99932
 59484.63057	 0.99929
 59484.63386	 0.99925
 59484.63715	 0.99922
 59484.64043	 0.99917
 59484.64372	 0.99911
 59484.64701	 0.99906
 59484.65030	 0.99900
 59484.65358	 0.99893
 59484.65687	 0.99885
 59484.66016	 0.99875
 59484.66345	 0.99866
 59484.66673	 0.99857
 59484.67002	 0.99846
 59484.67331	 0.99834
 59484.67660	 0.99822
 59484.67988	 0.99811
 59484.68317	 0.99804
 59484.68646	 0.99800
 59484.68975	 0.99797
 59484.69303	 0.99793
 59484.69632	 0.99787
 59484.69961	 0.99781
 59484.70290	 0.99775
 59484.70618	 0.99772
 59484.70947	 0.99768
 59484.71276	 0.99762
 59484.71605	 0.99758
 59484.71933	 0.99753
 59484.72262	 0.99747
 59484.72591	 0.99739
 59484.72920	 0.99730
 59484.73248	 0.99720
 59484.73577	 0.99709
 59484.73906	 0.99697
 59484.74235	 0.99687
 59484.74563	 0.99679
 59484.74892	 0.99674
 59484.75221	 0.99669
 59484.75550	 0.99664
 59484.75878	 0.99658
 59484.76207	 0.99652
 59484.76536	 0.99647
 59484.76865	 0.99642
 59484.77193	 0.99637
 59484.77522	 0.99631
 59484.77851	 0.99624
 59484.78180	 0.99617
 59484.78508	 0.99611
 59484.78837	 0.99605
 59484.79166	 0.99598
 59484.79495	 0.99592
 59484.79823	 0.99585
 59484.80152	 0.99578
 59484.80481	 0.99574
 59484.80810	 0.99572
 59484.81138	 0.99573
 59484.81467	 0.99573
 59484.81796	 0.99571
 59484.82125	 0.99568
 59484.82453	 0.99564
 59484.82782	 0.99559
 59484.83111	 0.99553
 59484.83440	 0.99545
 59484.83768	 0.99539
 59484.84097	 0.99531
 59484.84426	 0.99523
 59484.84755	 0.99518
 59484.85083	 0.99513
 59484.85412	 0.99507
 59484.85741	 0.99500
 59484.86070	 0.99492
 59484.86398	 0.99485
 59484.86727	 0.99482
 59484.87056	 0.99481
 59484.87385	 0.99436
 59484.87713	 0.99317
 59484.88042	 0.99163
 59484.88371	 0.98936
 59484.88700	 0.98674
 59484.89028	 0.98411
 59484.89357	 0.98119
 59484.89686	 0.97743
 59484.90015	 0.97395
 59484.90343	 0.96967
 59484.90672	 0.96557
 59484.91001	 0.96098
 59484.91330	 0.95594
 59484.91658	 0.95119
 59484.91987	 0.94595
 59484.92316	 0.94197
 59484.92645	 0.93613
 59484.92973	 0.93041
 59484.93302	 0.92530
 59484.93631	 0.91892
 59484.93960	 0.91414
 59484.94288	 0.90829
 59484.94617	 0.90315
 59484.94946	 0.89771
 59484.95275	 0.89196
 59484.95603	 0.88665
 59484.95932	 0.88130
 59484.96261	 0.87588
 59484.96590	 0.87093
 59484.96918	 0.86579
 59484.97247	 0.86191
 59484.97576	 0.85716
 59484.97905	 0.85325
 59484.98233	 0.84986
 59484.98562	 0.84733
 59484.98891	 0.84528
 59484.99220	 0.84468
 59484.99548	 0.84468
 59484.99877	 0.84468
 59485.00206	 0.84467
 59485.00535	 0.84465
 59485.00863	 0.84465
 59485.01192	 0.84464
 59485.01521	 0.84462
 59485.01850	 0.84459
 59485.02178	 0.84455
 59485.02507	 0.84455
 59485.02836	 0.84454
 59485.03165	 0.84451
 59485.03493	 0.84450
 59485.03822	 0.84448
 59485.04151	 0.84446
 59485.04480	 0.84442
 59485.04808	 0.84439
 59485.05137	 0.84440
 59485.05466	 0.84443
 59485.05794	 0.84448
 59485.06123	 0.84453
 59485.06452	 0.84457
 59485.06781	 0.84461
 59485.07109	 0.84463
 59485.07438	 0.84465
 59485.07767	 0.84466
 59485.08096	 0.84466
 59485.08424	 0.84467
 59485.08753	 0.84467
 59485.09082	 0.84467
 59485.09411	 0.84465
 59485.09739	 0.84462
 59485.10068	 0.84459
 59485.10397	 0.84482
 59485.10726	 0.84640
 59485.11054	 0.84890
 59485.11383	 0.85209
 59485.11712	 0.85583
 59485.12041	 0.86000
 59485.12369	 0.86450
 59485.12698	 0.86925
 59485.13027	 0.87427
 59485.13356	 0.87949
 59485.13684	 0.88480
 59485.14013	 0.89026
 59485.14342	 0.89579
 59485.14671	 0.90138
 59485.14999	 0.90695
 59485.15328	 0.91258
 59485.15657	 0.91813
 59485.15986	 0.92362
 59485.16314	 0.92901
 59485.16643	 0.93435
 59485.16972	 0.93956
 59485.17301	 0.94470
 59485.17629	 0.94972
 59485.17958	 0.95458
 59485.18287	 0.95931
 59485.18616	 0.96385
 59485.18944	 0.96817
 59485.19273	 0.97225
 59485.19602	 0.97609
 59485.19931	 0.97965
 59485.20259	 0.98294
 59485.20588	 0.98589
 59485.20917	 0.98850
 59485.21246	 0.99073
 59485.21574	 0.99255
 59485.21903	 0.99388
 59485.22232	 0.99463
 59485.22561	 0.99468
 59485.22889	 0.99466
 59485.23218	 0.99465
 59485.23547	 0.99468
 59485.23876	 0.99471
 59485.24204	 0.99477
 59485.24533	 0.99485
 59485.24862	 0.99495
 59485.25191	 0.99503
 59485.25519	 0.99511
 59485.25848	 0.99517
 59485.26177	 0.99523
 59485.26506	 0.99527
 59485.26834	 0.99532
 59485.27163	 0.99536
 59485.27492	 0.99539
 59485.27821	 0.99541
 59485.28149	 0.99542
 59485.28478	 0.99542
 59485.28807	 0.99541
 59485.29136	 0.99540
 59485.29464	 0.99541
 59485.29793	 0.99544
 59485.30122	 0.99550
 59485.30451	 0.99558
 59485.30779	 0.99566
 59485.31108	 0.99573
 59485.31437	 0.99581
 59485.31766	 0.99588
 59485.32094	 0.99594
 59485.32423	 0.99600
 59485.32752	 0.99608
 59485.33081	 0.99616
 59485.33409	 0.99623
 59485.33738	 0.99629
 59485.34067	 0.99634
 59485.34396	 0.99639
 59485.34724	 0.99645
 59485.35053	 0.99649
 59485.35382	 0.99652
 59485.35711	 0.99657
 59485.36039	 0.99663
 59485.36368	 0.99672
 59485.36697	 0.99681
 59485.37026	 0.99692
 59485.37354	 0.99702
 59485.37683	 0.99711
 59485.38012	 0.99720
 59485.38341	 0.99729
 59485.38669	 0.99737
 59485.38998	 0.99745
 59485.39327	 0.99751
 59485.39656	 0.99756
 59485.39984	 0.99760
 59485.40313	 0.99763
 59485.40642	 0.99766
 59485.40971	 0.99769
 59485.41299	 0.99770
 59485.41628	 0.99771
 59485.41957	 0.99774
 59485.42286	 0.99781
 59485.42614	 0.99789
 59485.42943	 0.99800
 59485.43272	 0.99810
 59485.43601	 0.99820
 59485.43929	 0.99831
 59485.44258	 0.99840
 59485.44587	 0.99849
 59485.44916	 0.99858
 59485.45244	 0.99867
 59485.45573	 0.99874
 59485.45902	 0.99880
 59485.46231	 0.99885
 59485.46559	 0.99890
 59485.46888	 0.99894
 59485.47217	 0.99898
 59485.47546	 0.99900
 59485.47874	 0.99902
 59485.48203	 0.99905
 59485.48532	 0.99911
 59485.48861	 0.99920
 59485.49189	 0.99929
 59485.49518	 0.99938
 59485.49847	 0.99947
 59485.50176	 0.99955
 59485.50504	 0.99963
 59485.50833	 0.99972
 59485.51162	 0.99981
 59485.51491	 0.99989
 59485.51819	 0.99998
 59485.52148	 1.00006
 59485.52477	 1.00013
 59485.52806	 1.00020
 59485.53134	 1.00025
 59485.53463	 1.00029
 59485.53792	 1.00031
 59485.54121	 1.00034
 59485.54449	 1.00037
 59485.54778	 1.00042
 59485.55107	 1.00048
 59485.55436	 1.00054
 59485.55764	 1.00062
 59485.56093	 1.00070
 59485.56422	 1.00077
 59485.56751	 1.00083
 59485.57079	 1.00090
 59485.57408	 1.00097
 59485.57737	 1.00104
 59485.58065	 1.00110
 59485.58394	 1.00117
 59485.58723	 1.00123
 59485.59052	 1.00130
 59485.59380	 1.00136
 59485.59709	 1.00141
 59485.60038	 1.00146
 59485.60367	 1.00152
 59485.60695	 1.00157
 59485.61024	 1.00166
 59485.61353	 1.00176
 59485.61682	 1.00187
 59485.62010	 1.00197
 59485.62339	 1.00207
 59485.62668	 1.00216
 59485.62997	 1.00223
 59485.63325	 1.00229
 59485.63654	 1.00234
 59485.63983	 1.00238
 59485.64312	 1.00243
 59485.64640	 1.00246
 59485.64969	 1.00249
 59485.65298	 1.00253
 59485.65627	 1.00258
 59485.65955	 1.00262
 59485.66284	 1.00265
 59485.66613	 1.00267
 59485.66942	 1.00270
 59485.67270	 1.00276
 59485.67599	 1.00283
 59485.67928	 1.00293
 59485.68257	 1.00303
 59485.68585	 1.00312
 59485.68914	 1.00320
 59485.69243	 1.00327
 59485.69572	 1.00334
 59485.69900	 1.00341
 59485.70229	 1.00346
 59485.70558	 1.00351
 59485.70887	 1.00353
 59485.71215	 1.00357
 59485.71544	 1.00356
 59485.71873	 1.00323
 59485.72202	 1.00257
 59485.72530	 1.00157
 59485.72859	 1.00072
 59485.73188	 0.99935
 59485.73517	 0.99817
 59485.73845	 0.99665
 59485.74174	 0.99534
 59485.74503	 0.99380
 59485.74832	 0.99181
 59485.75160	 0.99025
 59485.75489	 0.98849
 59485.75818	 0.98643
 59485.76147	 0.98454
 59485.76475	 0.98248
 59485.76804	 0.98041
 59485.77133	 0.97787
 59485.77462	 0.97611
 59485.77790	 0.97368
 59485.78119	 0.97110
 59485.78448	 0.96905
 59485.78777	 0.96708
 59485.79105	 0.96451
 59485.79434	 0.96179
 59485.79763	 0.95978
 59485.80092	 0.95767
 59485.80420	 0.95498
 59485.80749	 0.95227
 59485.81078	 0.95072
 59485.81407	 0.94825
 59485.81735	 0.94620
 59485.82064	 0.94360
 59485.82393	 0.94181
 59485.82722	 0.93970
 59485.83050	 0.93758
 59485.83379	 0.93531
 59485.83708	 0.93341
 59485.84037	 0.93161
 59485.84365	 0.92963
 59485.84694	 0.92781
 59485.85023	 0.92602
 59485.85352	 0.92446
 59485.85680	 0.92275
 59485.86009	 0.92120
 59485.86338	 0.91979
 59485.86667	 0.91840
 59485.86995	 0.91720
 59485.87324	 0.91603
 59485.87653	 0.91496
 59485.87982	 0.91399
 59485.88310	 0.91311
 59485.88639	 0.91230
 59485.88968	 0.91158
 59485.89297	 0.91094
 59485.89625	 0.91039
 59485.89954	 0.90993
 59485.90283	 0.90957
 59485.90612	 0.90930
 59485.90940	 0.90910
 59485.91269	 0.90898
 59485.91598	 0.90895
 59485.91927	 0.90899
 59485.92255	 0.90914
 59485.92584	 0.90937
 59485.92913	 0.90970
 59485.93242	 0.91015
 59485.93570	 0.91071
 59485.93899	 0.91132
 59485.94228	 0.91199
 59485.94557	 0.91271
 59485.94885	 0.91349
 59485.95214	 0.91431
 59485.95543	 0.91517
 59485.95872	 0.91608
 59485.96200	 0.91702
 59485.96529	 0.91800
 59485.96858	 0.91900
 59485.97187	 0.92006
 59485.97515	 0.92116
 59485.97844	 0.92226
 59485.98173	 0.92337
 59485.98502	 0.92451
 59485.98830	 0.92571
 59485.99159	 0.92694
 59485.99488	 0.92820
 59485.99817	 0.92948
 59486.00145	 0.93079
 59486.00474	 0.93213
 59486.00803	 0.93348
 59486.01132	 0.93484
 59486.01460	 0.93620
 59486.01789	 0.93757
 59486.02118	 0.93891
 59486.02447	 0.94026
 59486.02775	 0.94157
 59486.03104	 0.94287
 59486.03433	 0.94418
 59486.03762	 0.94549
 59486.04090	 0.94677
 59486.04419	 0.94802
 59486.04748	 0.94927
 59486.05077	 0.95049
 59486.05405	 0.95168
 59486.05734	 0.95289
 59486.06063	 0.95413
 59486.06392	 0.95538
 59486.06720	 0.95664
 59486.07049	 0.95789
 59486.07378	 0.95914
 59486.07707	 0.96034
 59486.08035	 0.96150
 59486.08364	 0.96264
 59486.08693	 0.96374
 59486.09022	 0.96483
 59486.09350	 0.96590
 59486.09679	 0.96697
 59486.10008	 0.96801
 59486.10336	 0.96901
 59486.10665	 0.97001
 59486.10994	 0.97095
 59486.11323	 0.97188
 59486.11651	 0.97277
 59486.11980	 0.97365
 59486.12309	 0.97454
 59486.12638	 0.97544
 59486.12966	 0.97634
 59486.13295	 0.97721
 59486.13624	 0.97805
 59486.13953	 0.97884
 59486.14281	 0.97963
 59486.14610	 0.98041
 59486.14939	 0.98114
 59486.15268	 0.98187
 59486.15596	 0.98259
 59486.15925	 0.98328
 59486.16254	 0.98395
 59486.16583	 0.98460
 59486.16911	 0.98521
 59486.17240	 0.98581
 59486.17569	 0.98638
 59486.17898	 0.98692
 59486.18226	 0.98744
 59486.18555	 0.98798
 59486.18884	 0.98852
 59486.19213	 0.98906
 59486.19541	 0.98957
 59486.19870	 0.99006
 59486.20199	 0.99053
 59486.20528	 0.99098
 59486.20856	 0.99141
 59486.21185	 0.99183
 59486.21514	 0.99222
 59486.21843	 0.99258
 59486.22171	 0.99292
 59486.22500	 0.99324
 59486.22829	 0.99354
 59486.23158	 0.99382
 59486.23486	 0.99408
 59486.23815	 0.99432
 59486.24144	 0.99454
 59486.24473	 0.99474
 59486.24801	 0.99495
 59486.25130	 0.99518
 59486.25459	 0.99542
 59486.25788	 0.99565
 59486.26116	 0.99587
 59486.26445	 0.99608
 59486.26774	 0.99626
 59486.27103	 0.99642
 59486.27431	 0.99657
 59486.27760	 0.99670
 59486.28089	 0.99683
 59486.28418	 0.99693
 59486.28746	 0.99701
 59486.29075	 0.99708
 59486.29404	 0.99714
 59486.29733	 0.99718
 59486.30061	 0.99720
 59486.30390	 0.99721
 59486.30719	 0.99719
 59486.31048	 0.99720
 59486.31376	 0.99723
 59486.31705	 0.99728
 59486.32034	 0.99731
 59486.32363	 0.99733
 59486.32691	 0.99733
 59486.33020	 0.99731
 59486.33349	 0.99731
 59486.33678	 0.99731
 59486.34006	 0.99728
 59486.34335	 0.99727
 59486.34664	 0.99724
 59486.34993	 0.99719
 59486.35321	 0.99713
 59486.35650	 0.99704
 59486.35979	 0.99693
 59486.36308	 0.99682
 59486.36636	 0.99670
 59486.36965	 0.99660
 59486.37294	 0.99652
 59486.37623	 0.99645
 59486.37951	 0.99595
 59486.38280	 0.99495
 59486.38609	 0.99337
 59486.38938	 0.99206
 59486.39266	 0.98957
 59486.39595	 0.98757
 59486.39924	 0.98586
 59486.40253	 0.98224
 59486.40581	 0.97952
 59486.40910	 0.97726
 59486.41239	 0.97504
 59486.41568	 0.96981
 59486.41896	 0.96581
 59486.42225	 0.96360
 59486.42554	 0.96074
 59486.42883	 0.95448
 59486.43211	 0.94931
 59486.43540	 0.94648
 59486.43869	 0.94365
 59486.44198	 0.94018
 59486.44526	 0.93278
 59486.44855	 0.92652
 59486.45184	 0.92383
 59486.45513	 0.92051
 59486.45841	 0.91755
 59486.46170	 0.90958
 59486.46499	 0.90144
 59486.46828	 0.89801
 59486.47156	 0.89541
 59486.47485	 0.89214
 59486.47814	 0.88557
 59486.48143	 0.87703
 59486.48471	 0.87177
 59486.48800	 0.86937
 59486.49129	 0.86667
 59486.49458	 0.86377
 59486.49786	 0.85706
 59486.50115	 0.84805
 59486.50444	 0.84415
 59486.50773	 0.84224
 59486.51101	 0.84085
 59486.51430	 0.83638
 59486.51759	 0.82684
 59486.52088	 0.82041
 59486.52416	 0.81748
 59486.52745	 0.81554
 59486.53074	 0.81147
 59486.53403	 0.80125
 59486.53731	 0.79602
 59486.54060	 0.79051
 59486.54389	 0.78956
 59486.54718	 0.78290
 59486.55046	 0.77505
 59486.55375	 0.77014
 59486.55704	 0.76828
 59486.56033	 0.76275
 59486.56361	 0.75632
 59486.56690	 0.75194
 59486.57019	 0.74889
 59486.57348	 0.74431
 59486.57676	 0.74030
 59486.58005	 0.73634
 59486.58334	 0.73279
 59486.58663	 0.73014
 59486.58991	 0.72662
 59486.59320	 0.72366
 59486.59649	 0.72112
 59486.59978	 0.71860
 59486.60306	 0.71644
 59486.60635	 0.71654
 59486.60964	 0.71308
 59486.61293	 0.71141
 59486.61621	 0.70994
 59486.61950	 0.71007
 59486.62279	 0.71106
 59486.62607	 0.71032
 59486.62936	 0.71022
 59486.63265	 0.71389
 59486.63594	 0.71620
 59486.63922	 0.71978
 59486.64251	 0.72549
 59486.64580	 0.72680
 59486.64909	 0.73088
 59486.65237	 0.73538
 59486.65566	 0.73993
 59486.65895	 0.74549
 59486.66224	 0.74855
 59486.66552	 0.75275
 59486.66881	 0.75822
 59486.67210	 0.76215
 59486.67539	 0.76801
 59486.67867	 0.77140
 59486.68196	 0.77548
 59486.68525	 0.78086
 59486.68854	 0.78546
 59486.69182	 0.79125
 59486.69511	 0.79377
 59486.69840	 0.79898
 59486.70169	 0.80237
 59486.70497	 0.80794
 59486.70826	 0.81042
 59486.71155	 0.81479
 59486.71484	 0.81921
 59486.71812	 0.82208
 59486.72141	 0.82602
 59486.72470	 0.82968
 59486.72799	 0.83268
 59486.73127	 0.83527
 59486.73456	 0.83903
 59486.73785	 0.84122
 59486.74114	 0.84386
 59486.74442	 0.84634
 59486.74771	 0.84969
 59486.75100	 0.85374
 59486.75429	 0.85818
 59486.75757	 0.86305
 59486.76086	 0.86818
 59486.76415	 0.87341
 59486.76744	 0.87869
 59486.77072	 0.88406
 59486.77401	 0.88951
 59486.77730	 0.89501
 59486.78059	 0.90052
 59486.78387	 0.90595
 59486.78716	 0.91134
 59486.79045	 0.91662
 59486.79374	 0.92191
 59486.79702	 0.92710
 59486.80031	 0.93214
 59486.80360	 0.93708
 59486.80689	 0.94193
 59486.81017	 0.94666
 59486.81346	 0.95120
 59486.81675	 0.95562
 59486.82004	 0.95982
 59486.82332	 0.96394
 59486.82661	 0.96778
 59486.82990	 0.97141
 59486.83319	 0.97489
 59486.83647	 0.97813
 59486.83976	 0.98113
 59486.84305	 0.98392
 59486.84634	 0.98639
 59486.84962	 0.98860
 59486.85291	 0.99052
 59486.85620	 0.99206
 59486.85949	 0.99321
 59486.86277	 0.99386
 59486.86606	 0.99395
 59486.86935	 0.99402
 59486.87264	 0.99409
 59486.87592	 0.99414
 59486.87921	 0.99425
 59486.88250	 0.99434
 59486.88579	 0.99443
 59486.88907	 0.99451
 59486.89236	 0.99458
 59486.89565	 0.99466
 59486.89894	 0.99472
 59486.90222	 0.99478
 59486.90551	 0.99483
 59486.90880	 0.99487
 59486.91209	 0.99491
 59486.91537	 0.99495
 59486.91866	 0.99499
 59486.92195	 0.99502
 59486.92524	 0.99506
 59486.92852	 0.99513
 59486.93181	 0.99523
 59486.93510	 0.99533
 59486.93839	 0.99542
 59486.94167	 0.99551
 59486.94496	 0.99561
 59486.94825	 0.99569
 59486.95154	 0.99577
 59486.95482	 0.99585
 59486.95811	 0.99593
 59486.96140	 0.99601
 59486.96469	 0.99610
 59486.96797	 0.99618
 59486.97126	 0.99625
 59486.97455	 0.99632
 59486.97784	 0.99639
 59486.98112	 0.99645
 59486.98441	 0.99651
 59486.98770	 0.99659
 59486.99099	 0.99669
 59486.99427	 0.99679
 59486.99756	 0.99690
 59487.00085	 0.99702
 59487.00414	 0.99713
 59487.00742	 0.99723
 59487.01071	 0.99733
 59487.01400	 0.99743
 59487.01729	 0.99752
 59487.02057	 0.99760
 59487.02386	 0.99767
 59487.02715	 0.99773
 59487.03044	 0.99779
 59487.03372	 0.99784
 59487.03701	 0.99790
 59487.04030	 0.99795
 59487.04359	 0.99798
 59487.04687	 0.99800
 59487.05016	 0.99805
 59487.05345	 0.99814
 59487.05674	 0.99826
 59487.06002	 0.99838
 59487.06331	 0.99850
 59487.06660	 0.99863
 59487.06989	 0.99875
 59487.07317	 0.99886
 59487.07646	 0.99896
 59487.07975	 0.99906
 59487.08304	 0.99916
 59487.08632	 0.99924
 59487.08961	 0.99931
 59487.09290	 0.99939
 59487.09619	 0.99946
 59487.09947	 0.99952
 59487.10276	 0.99956
 59487.10605	 0.99960
 59487.10934	 0.99965
 59487.11262	 0.99971
 59487.11591	 0.99978
 59487.11920	 0.99989
 59487.12249	 0.99999
 59487.12577	 1.00009
 59487.12906	 1.00019
 59487.13235	 1.00027
 59487.13564	 1.00038
 59487.13892	 1.00048
 59487.14221	 1.00058
 59487.14550	 1.00069
 59487.14878	 1.00079
 59487.15207	 1.00088
 59487.15536	 1.00096
 59487.15865	 1.00103
 59487.16193	 1.00109
 59487.16522	 1.00114
 59487.16851	 1.00117
 59487.17180	 1.00120
 59487.17508	 1.00125
 59487.17837	 1.00132
 59487.18166	 1.00140
 59487.18495	 1.00148
 59487.18823	 1.00157
 59487.19152	 1.00165
 59487.19481	 1.00173
 59487.19810	 1.00182
 59487.20138	 1.00191
 59487.20467	 1.00199
 59487.20796	 1.00207
 59487.21125	 1.00213
 59487.21453	 1.00219
 59487.21782	 1.00226
 59487.22111	 1.00233
 59487.22440	 1.00239
 59487.22768	 1.00244
 59487.23097	 1.00250
 59487.23426	 1.00257
 59487.23755	 1.00265
 59487.24083	 1.00274
 59487.24412	 1.00285
 59487.24741	 1.00295
 59487.25070	 1.00306
 59487.25398	 1.00316
 59487.25727	 1.00324
 59487.26056	 1.00331
 59487.26385	 1.00337
 59487.26713	 1.00341
 59487.27042	 1.00345
 59487.27371	 1.00349
 59487.27700	 1.00352
 59487.28028	 1.00356
 59487.28357	 1.00362
 59487.28686	 1.00366
 59487.29015	 1.00370
 59487.29343	 1.00373
 59487.29672	 1.00375
 59487.30001	 1.00379
 59487.30330	 1.00386
 59487.30658	 1.00396
 59487.30987	 1.00405
 59487.31316	 1.00415
 59487.31645	 1.00423
 59487.31973	 1.00431
 59487.32302	 1.00437
 59487.32631	 1.00444
 59487.32960	 1.00450
 59487.33288	 1.00455
 59487.33617	 1.00458
 59487.33946	 1.00463
 59487.34275	 1.00465
 59487.34603	 1.00467
 59487.34932	 1.00468
 59487.35261	 1.00468
 59487.35590	 1.00468
 59487.35918	 1.00467
 59487.36247	 1.00469
 59487.36576	 1.00471
 59487.36905	 1.00478
 59487.37233	 1.00486
 59487.37562	 1.00494
 59487.37891	 1.00502
 59487.38220	 1.00508
 59487.38548	 1.00515
 59487.38877	 1.00521
 59487.39206	 1.00527
 59487.39535	 1.00531
 59487.39863	 1.00533
 59487.40192	 1.00535
 59487.40521	 1.00535
 59487.40850	 1.00534
 59487.41178	 1.00534
 59487.41507	 1.00533
 59487.41836	 1.00531
 59487.42165	 1.00530
 59487.42493	 1.00527
 59487.42822	 1.00526
 59487.43151	 1.00527
 59487.43480	 1.00531
 59487.43808	 1.00535
 59487.44137	 1.00539
 59487.44466	 1.00541
 59487.44795	 1.00543
 59487.45123	 1.00546
 59487.45452	 1.00547
 59487.45781	 1.00546
 59487.46110	 1.00545
 59487.46438	 1.00545
 59487.46767	 1.00545
 59487.47096	 1.00545
 59487.47425	 1.00544
 59487.47753	 1.00543
 59487.48082	 1.00542
 59487.48411	 1.00540
 59487.48740	 1.00537
 59487.49068	 1.00534
 59487.49397	 1.00533
 59487.49726	 1.00536
 59487.50055	 1.00541
 59487.50383	 1.00546
 59487.50712	 1.00551
 59487.51041	 1.00555
 59487.51370	 1.00558
 59487.51698	 1.00561
 59487.52027	 1.00561
 59487.52356	 1.00561
 59487.52685	 1.00559
 59487.53013	 1.00557
 59487.53342	 1.00556
 59487.53671	 1.00552
 59487.54000	 1.00548
 59487.54328	 1.00542
 59487.54657	 1.00535
 59487.54986	 1.00530
 59487.55315	 1.00525
 59487.55643	 1.00521
 59487.55972	 1.00520
 59487.56301	 1.00524
 59487.56630	 1.00529
 59487.56958	 1.00533
 59487.57287	 1.00536
 59487.57616	 1.00537
 59487.57945	 1.00538
 59487.58273	 1.00537
 59487.58602	 1.00534
 59487.58931	 1.00531
 59487.59260	 1.00526
 59487.59588	 1.00519
 59487.59917	 1.00512
 59487.60246	 1.00505
 59487.60575	 1.00497
 59487.60903	 1.00488
 59487.61232	 1.00479
 59487.61561	 1.00470
 59487.61890	 1.00462
 59487.62218	 1.00457
 59487.62547	 1.00454
 59487.62876	 1.00454
 59487.63205	 1.00456
 59487.63533	 1.00458
 59487.63862	 1.00460
 59487.64191	 1.00461
 59487.64520	 1.00461
 59487.64848	 1.00461
 59487.65177	 1.00461
 59487.65506	 1.00459
 59487.65834	 1.00455
 59487.66163	 1.00451
 59487.66492	 1.00445
 59487.66821	 1.00438
 59487.67149	 1.00429
 59487.67478	 1.00420
 59487.67807	 1.00409
 59487.68136	 1.00396
 59487.68464	 1.00386
 59487.68793	 1.00379
 59487.69122	 1.00375
 59487.69451	 1.00372
 59487.69779	 1.00371
 59487.70108	 1.00371
 59487.70437	 1.00370
 59487.70766	 1.00368
 59487.71094	 1.00364
 59487.71423	 1.00359
 59487.71752	 1.00355
 59487.72081	 1.00350
 59487.72409	 1.00344
 59487.72738	 1.00337
 59487.73067	 1.00328
 59487.73396	 1.00318
 59487.73724	 1.00307
 59487.74053	 1.00297
 59487.74382	 1.00286
 59487.74711	 1.00274
 59487.75039	 1.00265
 59487.75368	 1.00258
 59487.75697	 1.00255
 59487.76026	 1.00253
 59487.76354	 1.00249
 59487.76683	 1.00244
 59487.77012	 1.00241
 59487.77341	 1.00236
 59487.77669	 1.00230
 59487.77998	 1.00225
 59487.78327	 1.00221
 59487.78656	 1.00216
 59487.78984	 1.00211
 59487.79313	 1.00204
 59487.79642	 1.00196
 59487.79971	 1.00188
 59487.80299	 1.00180
 59487.80628	 1.00171
 59487.80957	 1.00162
 59487.81286	 1.00154
 59487.81614	 1.00149
 59487.81943	 1.00145
 59487.82272	 1.00143
 59487.82601	 1.00141
 59487.82929	 1.00138
 59487.83258	 1.00134
 59487.83587	 1.00129
 59487.83916	 1.00125
 59487.84244	 1.00121
 59487.84573	 1.00114
 59487.84902	 1.00107
 59487.85231	 1.00099
 59487.85559	 1.00089
 59487.85888	 1.00078
 59487.86217	 1.00068
 59487.86546	 1.00057
 59487.86874	 1.00044
 59487.87203	 1.00031
 59487.87532	 1.00020
 59487.87861	 1.00013
 59487.88189	 1.00011
 59487.88518	 1.00009
 59487.88847	 1.00006
 59487.89176	 1.00002
 59487.89504	 0.99998
 59487.89833	 0.99994
 59487.90162	 0.99988
 59487.90491	 0.99984
 59487.90819	 0.99978
 59487.91148	 0.99971
 59487.91477	 0.99963
 59487.91806	 0.99954
 59487.92134	 0.99945
 59487.92463	 0.99935
 59487.92792	 0.99925
 59487.93121	 0.99913
 59487.93449	 0.99900
 59487.93778	 0.99889
 59487.94107	 0.99881
 59487.94436	 0.99877
 59487.94764	 0.99874
 59487.95093	 0.99870
 59487.95422	 0.99864
 59487.95751	 0.99858
 59487.96079	 0.99853
 59487.96408	 0.99849
 59487.96737	 0.99844
 59487.97066	 0.99839
 59487.97394	 0.99835
 59487.97723	 0.99829
 59487.98052	 0.99823
 59487.98381	 0.99816
 59487.98709	 0.99807
 59487.99038	 0.99797
 59487.99367	 0.99786
 59487.99696	 0.99773
 59488.00024	 0.99762
 59488.00353	 0.99753
 59488.00682	 0.99748
 59488.01011	 0.99743
 59488.01339	 0.99738
 59488.01668	 0.99732
 59488.01997	 0.99726
 59488.02326	 0.99720
 59488.02654	 0.99714
 59488.02983	 0.99709
 59488.03312	 0.99703
 59488.03641	 0.99696
 59488.03969	 0.99688
 59488.04298	 0.99682
 59488.04627	 0.99676
 59488.04956	 0.99669
 59488.05284	 0.99662
 59488.05613	 0.99655
 59488.05942	 0.99648
 59488.06271	 0.99642
 59488.06599	 0.99640
 59488.06928	 0.99640
 59488.07257	 0.99639
 59488.07586	 0.99637
 59488.07914	 0.99634
 59488.08243	 0.99630
 59488.08572	 0.99625
 59488.08901	 0.99618
 59488.09229	 0.99610
 59488.09558	 0.99603
 59488.09887	 0.99596
 59488.10216	 0.99587
 59488.10544	 0.99580
 59488.10873	 0.99575
 59488.11202	 0.99569
 59488.11531	 0.99562
 59488.11859	 0.99553
 59488.12188	 0.99545
 59488.12517	 0.99540
 59488.12846	 0.99539
 59488.13174	 0.99540
 59488.13503	 0.99540
 59488.13832	 0.99539
 59488.14161	 0.99536
 59488.14489	 0.99535
 59488.14818	 0.99533
 59488.15147	 0.99529
 59488.15476	 0.99525
 59488.15804	 0.99520
 59488.16133	 0.99515
 59488.16462	 0.99502
 59488.16791	 0.99418
 59488.17119	 0.99278
 59488.17448	 0.99077
 59488.17777	 0.98843
 59488.18105	 0.98584
 59488.18434	 0.98283
 59488.18763	 0.97897
 59488.19092	 0.97590
 59488.19420	 0.97163
 59488.19749	 0.96855
 59488.20078	 0.96392
 59488.20407	 0.95968
 59488.20735	 0.95462
 59488.21064	 0.94960
 59488.21393	 0.94452
 59488.21722	 0.93871
 59488.22050	 0.93544
 59488.22379	 0.92901
 59488.22708	 0.92331
 59488.23037	 0.91822
 59488.23365	 0.91167
 59488.23694	 0.90733
 59488.24023	 0.90112
 59488.24352	 0.89595
 59488.24680	 0.88919
 59488.25009	 0.88444
 59488.25338	 0.87906
 59488.25667	 0.87450
 59488.25995	 0.86892
 59488.26324	 0.86457
 59488.26653	 0.86002
 59488.26982	 0.85564
 59488.27310	 0.85224
 59488.27639	 0.84904
 59488.27968	 0.84661
 59488.28297	 0.84498
 59488.28625	 0.84472
 59488.28954	 0.84469
 59488.29283	 0.84467
 59488.29612	 0.84465
 59488.29940	 0.84461
 59488.30269	 0.84457
 59488.30598	 0.84453
 59488.30927	 0.84452
 59488.31255	 0.84453
 59488.31584	 0.84457
 59488.31913	 0.84461
 59488.32242	 0.84465
 59488.32570	 0.84468
 59488.32899	 0.84470
 59488.33228	 0.84471
 59488.33557	 0.84472
 59488.33885	 0.84471
 59488.34214	 0.84471
 59488.34543	 0.84471
 59488.34872	 0.84470
 59488.35200	 0.84467
 59488.35529	 0.84464
 59488.35858	 0.84460
 59488.36187	 0.84456
 59488.36515	 0.84453
 59488.36844	 0.84452
 59488.37173	 0.84454
 59488.37502	 0.84459
 59488.37830	 0.84464
 59488.38159	 0.84469
 59488.38488	 0.84474
 59488.38817	 0.84477
 59488.39145	 0.84479
 59488.39474	 0.84481
 59488.39803	 0.84540
 59488.40132	 0.84726
 59488.40460	 0.84993
 59488.40789	 0.85322
 59488.41118	 0.85700
 59488.41447	 0.86120
 59488.41775	 0.86568
 59488.42104	 0.87042
 59488.42433	 0.87543
 59488.42762	 0.88063
 59488.43090	 0.88597
 59488.43419	 0.89140
 59488.43748	 0.89704
 59488.44077	 0.90268
 59488.44405	 0.90836
 59488.44734	 0.91403
 59488.45063	 0.91965
 59488.45392	 0.92518
 59488.45720	 0.93064
 59488.46049	 0.93600
 59488.46378	 0.94124
 59488.46707	 0.94636
 59488.47035	 0.95131
 59488.47364	 0.95610
 59488.47693	 0.96071
 59488.48022	 0.96512
 59488.48350	 0.96929
 59488.48679	 0.97325
 59488.49008	 0.97693
 59488.49337	 0.98036
 59488.49665	 0.98355
 59488.49994	 0.98643
 59488.50323	 0.98899
 59488.50652	 0.99117
 59488.50980	 0.99293
 59488.51309	 0.99419
 59488.51638	 0.99480
 59488.51967	 0.99484
 59488.52295	 0.99487
 59488.52624	 0.99490
 59488.52953	 0.99494
 59488.53282	 0.99496
 59488.53610	 0.99498
 59488.53939	 0.99499
 59488.54268	 0.99498
 59488.54597	 0.99496
 59488.54925	 0.99495
 59488.55254	 0.99494
 59488.55583	 0.99496
 59488.55912	 0.99501
 59488.56240	 0.99508
 59488.56569	 0.99515
 59488.56898	 0.99522
 59488.57227	 0.99529
 59488.57555	 0.99536
 59488.57884	 0.99542
 59488.58213	 0.99547
 59488.58542	 0.99554
 59488.58870	 0.99561
 59488.59199	 0.99568
 59488.59528	 0.99574
 59488.59857	 0.99579
 59488.60185	 0.99583
 59488.60514	 0.99589
 59488.60843	 0.99592
 59488.61172	 0.99595
 59488.61500	 0.99599
 59488.61829	 0.99605
 59488.62158	 0.99613
 59488.62487	 0.99621
 59488.62815	 0.99631
 59488.63144	 0.99641
 59488.63473	 0.99650
 59488.63802	 0.99658
 59488.64130	 0.99668
 59488.64459	 0.99676
 59488.64788	 0.99683
 59488.65117	 0.99689
 59488.65445	 0.99694
 59488.65774	 0.99698
 59488.66103	 0.99701
 59488.66432	 0.99704
 59488.66760	 0.99706
 59488.67089	 0.99708
 59488.67418	 0.99708
 59488.67747	 0.99710
 59488.68075	 0.99716
 59488.68404	 0.99724
 59488.68733	 0.99734
 59488.69062	 0.99744
 59488.69390	 0.99754
 59488.69719	 0.99765
 59488.70048	 0.99775
 59488.70376	 0.99783
 59488.70705	 0.99793
 59488.71034	 0.99801
 59488.71363	 0.99808
 59488.71691	 0.99814
 59488.72020	 0.99819
 59488.72349	 0.99824
 59488.72678	 0.99828
 59488.73006	 0.99832
 59488.73335	 0.99835
 59488.73664	 0.99836
 59488.73993	 0.99839
 59488.74321	 0.99844
 59488.74650	 0.99854
 59488.74979	 0.99863
 59488.75308	 0.99872
 59488.75636	 0.99880
 59488.75965	 0.99888
 59488.76294	 0.99897
 59488.76623	 0.99906
 59488.76951	 0.99915
 59488.77280	 0.99923
 59488.77609	 0.99932
 59488.77938	 0.99941
 59488.78266	 0.99948
 59488.78595	 0.99955
 59488.78924	 0.99960
 59488.79253	 0.99964
 59488.79581	 0.99967
 59488.79910	 0.99970
 59488.80239	 0.99973
 59488.80568	 0.99978
 59488.80896	 0.99984
 59488.81225	 0.99991
 59488.81554	 0.99998
 59488.81883	 1.00007
 59488.82211	 1.00014
 59488.82540	 1.00020
 59488.82869	 1.00028
 59488.83198	 1.00035
 59488.83526	 1.00043
 59488.83855	 1.00049
 59488.84184	 1.00056
 59488.84513	 1.00063
 59488.84841	 1.00070
 59488.85170	 1.00076
 59488.85499	 1.00082
 59488.85828	 1.00088
 59488.86156	 1.00093
 59488.86485	 1.00100
 59488.86814	 1.00108
 59488.87143	 1.00119
 59488.87471	 1.00130
 59488.87800	 1.00141
 59488.88129	 1.00151
 59488.88458	 1.00160
 59488.88786	 1.00168
 59488.89115	 1.00175
 59488.89444	 1.00180
 59488.89773	 1.00186
 59488.90101	 1.00190
 59488.90430	 1.00194
 59488.90759	 1.00198
 59488.91088	 1.00202
 59488.91416	 1.00207
 59488.91745	 1.00212
 59488.92074	 1.00216
 59488.92403	 1.00219
 59488.92731	 1.00223
 59488.93060	 1.00229
 59488.93389	 1.00237
 59488.93718	 1.00247
 59488.94046	 1.00257
 59488.94375	 1.00267
 59488.94704	 1.00276
 59488.95033	 1.00284
 59488.95361	 1.00292
 59488.95690	 1.00299
 59488.96019	 1.00305
 59488.96348	 1.00310
 59488.96676	 1.00313
 59488.97005	 1.00317
 59488.97334	 1.00320
 59488.97663	 1.00322
 59488.97991	 1.00325
 59488.98320	 1.00327
 59488.98649	 1.00327
 59488.98978	 1.00327
 59488.99306	 1.00330
 59488.99635	 1.00335
 59488.99964	 1.00345
 59489.00293	 1.00355
 59489.00621	 1.00364
 59489.00950	 1.00373
 59489.01279	 1.00382
 59489.01608	 1.00390
 59489.01936	 1.00397
 59489.02265	 1.00403
 59489.02594	 1.00407
 59489.02923	 1.00411
 59489.03251	 1.00413
 59489.03580	 1.00414
 59489.03909	 1.00416
 59489.04238	 1.00417
 59489.04566	 1.00416
 59489.04895	 1.00415
 59489.05224	 1.00415
 59489.05553	 1.00415
 59489.05881	 1.00417
 59489.06210	 1.00421
 59489.06539	 1.00427
 59489.06868	 1.00432
 59489.07196	 1.00436
 59489.07525	 1.00441
 59489.07854	 1.00445
 59489.08183	 1.00448
 59489.08511	 1.00450
 59489.08840	 1.00451
 59489.09169	 1.00452
 59489.09498	 1.00453
 59489.09826	 1.00455
 59489.10155	 1.00456
 59489.10484	 1.00456
 59489.10813	 1.00457
 59489.11141	 1.00457
 59489.11470	 1.00456
 59489.11799	 1.00454
 59489.12128	 1.00455
 59489.12456	 1.00458
 59489.12785	 1.00464
 59489.13114	 1.00471
 59489.13443	 1.00477
 59489.13771	 1.00483
 59489.14100	 1.00489
 59489.14429	 1.00493
 59489.14758	 1.00497
 59489.15086	 1.00499
 59489.15415	 1.00499
 59489.15744	 1.00499
 59489.16073	 1.00499
 59489.16401	 1.00498
 59489.16730	 1.00496
 59489.17059	 1.00493
 59489.17388	 1.00488
 59489.17716	 1.00483
 59489.18045	 1.00479
 59489.18374	 1.00476
 59489.18703	 1.00475
 59489.19031	 1.00479
 59489.19360	 1.00486
 59489.19689	 1.00492
 59489.20018	 1.00497
 59489.20346	 1.00501
 59489.20675	 1.00503
 59489.21004	 1.00504
 59489.21333	 1.00504
 59489.21661	 1.00503
 59489.21990	 1.00500
 59489.22319	 1.00496
 59489.22647	 1.00490
 59489.22976	 1.00484
 59489.23305	 1.00479
 59489.23634	 1.00472
 59489.23962	 1.00464
 59489.24291	 1.00456
 59489.24620	 1.00450
 59489.24949	 1.00445
 59489.25277	 1.00442
 59489.25606	 1.00442
 59489.25935	 1.00443
 59489.26264	 1.00447
 59489.26592	 1.00450
 59489.26921	 1.00453
 59489.27250	 1.00454
 59489.27579	 1.00456
 59489.27907	 1.00457
 59489.28236	 1.00457
 59489.28565	 1.00455
 59489.28894	 1.00452
 59489.29222	 1.00448
 59489.29551	 1.00443
 59489.29880	 1.00436
