# Supplementary material for: Discovery of the most compact 3+1-type quadruple star system TIC 120362137
Source: Nat Commun. 2026 Mar 3;17:1859. doi: 10.1038/s41467-026-69223-4 (PMC12957322; doi:10.1038/s41467-026-69223-4)
Supplement: Supplementary file 13 — Source Data [file 41467_2026_69223_MOESM13_ESM.zip › SDF_SupplFig4b_part1.txt]

# Supplementary Figure 4b
#
# SDF_SupplFig4b_part1.txt
#
# Relative flux from the orginial, ground-based observations around 2021-09-28. Gray circles in the plot.
#
# x BJD - 2400000
# y Relative flux from the original observations
 59486.22182	 0.99426
 59486.22334	 1.00663
 59486.22484	 0.99963
 59486.22635	 1.00287
 59486.22786	 1.00299
 59486.22937	 0.99878
 59486.23087	 1.00032
 59486.23238	 0.99637
 59486.23388	 1.00093
 59486.23688	 0.99558
 59486.23804	 1.00330
 59486.23920	 0.99787
 59486.24035	 0.99939
 59486.24152	 0.99843
 59486.24268	 1.00674
 59486.24384	 1.00407
 59486.24499	 1.00390
 59486.24616	 0.99684
 59486.24732	 0.99894
 59486.24848	 1.00043
 59486.24963	 0.99654
 59486.25079	 1.00091
 59486.25196	 1.00523
 59486.25312	 0.99945
 59486.25427	 0.99605
 59486.25543	 1.00107
 59486.25659	 1.00032
 59486.25776	 0.99979
 59486.25892	 0.99923
 59486.26007	 0.99497
 59486.26123	 0.99917
 59486.26239	 1.00018
 59486.26356	 0.99953
 59486.26471	 1.00062
 59486.26587	 1.00031
 59486.26703	 0.99943
 59486.26819	 0.99336
 59486.26934	 1.00064
 59486.27051	 1.00001
 59486.27167	 0.99453
 59486.27283	 1.00006
 59486.27400	 0.99566
 59486.27515	 0.99883
 59486.27631	 0.99721
 59486.27747	 0.99997
 59486.27863	 0.99635
 59486.27979	 0.99571
 59486.28095	 0.99621
 59486.28327	 0.99850
 59486.28442	 0.99646
 59486.28559	 0.99808
 59486.28675	 0.99325
 59486.28791	 0.99927
 59486.28906	 0.99817
 59486.29022	 0.99845
 59486.29139	 0.99733
 59486.29255	 0.99900
 59486.29371	 0.99820
 59486.29486	 1.00115
 59486.29603	 1.00095
 59486.29719	 1.00025
 59486.29835	 1.00379
 59486.29950	 0.99629
 59486.30066	 1.00203
 59486.30183	 0.99945
 59486.30299	 0.99704
 59486.30415	 1.00024
 59486.30530	 1.00169
 59486.30646	 0.99825
 59486.30763	 0.99426
 59486.30879	 1.00007
 59486.30994	 0.99983
 59486.31110	 1.00130
 59486.31227	 1.00053
 59486.31343	 1.00330
 59486.31458	 1.00098
 59486.31574	 1.00425
 59486.31690	 1.00022
 59486.31922	 0.99761
 59486.32038	 1.00480
 59486.32154	 1.00177
 59486.32271	 1.00335
 59486.32502	 1.00027
 59486.32618	 1.00358
 59486.32734	 0.99979
 59486.32851	 0.99862
 59486.32966	 1.00231
 59486.33082	 0.99579
 59486.33198	 0.99986
 59486.33315	 0.99853
 59486.33431	 0.99712
 59486.33546	 1.00026
 59486.33662	 1.00234
 59486.33778	 1.00021
 59486.33895	 1.00454
 59486.34010	 0.99733
 59486.34126	 1.00007
 59486.34242	 0.99879
 59486.34359	 0.99555
 59486.34475	 1.00470
 59486.34590	 1.00218
 59486.34706	 1.00101
 59486.34822	 0.99772
 59486.34939	 1.00093
 59486.35054	 1.00059
 59486.35170	 1.00003
 59486.35286	 0.99885
 59486.35401	 1.00241
 59486.35517	 0.99742
 59486.35750	 0.99287
 59486.35866	 1.00181
 59486.35981	 0.99826
 59486.36098	 0.99909
 59486.36214	 0.99828
 59486.36330	 0.99901
 59486.36446	 1.00006
 59486.36562	 1.00001
 59486.36678	 0.99865
 59486.36794	 0.99771
 59486.36910	 0.99621
 59486.37026	 0.99763
 59486.37142	 1.00305
 59486.37258	 1.00303
 59486.37374	 1.00277
 59486.37491	 0.99937
 59486.37606	 0.99820
 59486.37722	 0.99475
 59486.37838	 0.99798
 59486.37954	 0.99690
 59486.38070	 0.99793
 59486.38186	 0.99288
 59486.38302	 0.99213
 59486.38418	 0.99383
 59486.38533	 0.99557
 59486.38650	 0.99193
 59486.38766	 0.99936
 59486.38882	 0.98725
 59486.38997	 0.98894
 59486.39114	 0.98915
 59486.39230	 0.98331
 59486.39346	 0.98600
 59486.39461	 0.99187
 59486.39577	 0.98738
 59486.39694	 0.98364
 59486.39810	 0.97840
 59486.39926	 0.98405
 59486.40041	 0.98276
 59486.40157	 0.97857
 59486.40274	 0.97718
 59486.40390	 0.97927
 59486.40506	 0.97033
 59486.40621	 0.97850
 59486.40737	 0.97309
 59486.40854	 0.97428
 59486.40970	 0.96926
 59486.41085	 0.96761
 59486.41201	 0.96267
 59486.41318	 0.96490
 59486.41434	 0.96099
 59486.41549	 0.96261
 59486.41665	 0.96547
 59486.41781	 0.96505
 59486.41898	 0.96440
 59486.42014	 0.96298
 59486.42129	 0.95810
 59486.42245	 0.95637
 59486.42361	 0.95827
 59486.42478	 0.95448
 59486.42593	 0.95500
 59486.42709	 0.94935
 59486.42825	 0.94434
 59486.42941	 0.94510
 59486.43057	 0.94579
 59486.43173	 0.94455
 59486.43289	 0.94324
 59486.43405	 0.93366
 59486.43520	 0.94263
 59486.43637	 0.93617
 59486.43753	 0.93306
 59486.43869	 0.93405
 59486.43985	 0.93209
 59486.44100	 0.92922
 59486.44217	 0.92801
 59486.44333	 0.92791
 59486.44448	 0.93243
 59486.44564	 0.92651
 59486.44681	 0.92240
 59486.44797	 0.92361
 59486.44913	 0.92013
 59486.45028	 0.91814
 59486.45144	 0.92076
 59486.45261	 0.90943
 59486.45377	 0.90750
 59486.45492	 0.91609
 59486.45608	 0.90512
 59486.45724	 0.89980
 59486.45841	 0.90424
 59486.45957	 0.90204
 59486.46072	 0.90313
 59486.46188	 0.89142
 59486.46304	 0.89769
 59486.46421	 0.89664
 59486.46536	 0.88986
 59486.46652	 0.88835
 59486.46768	 0.88304
 59486.46884	 0.88075
 59486.47001	 0.88968
 59486.47116	 0.88163
 59486.47232	 0.87974
 59486.47348	 0.88163
 59486.47465	 0.88441
 59486.47580	 0.88516
 59486.47696	 0.87021
 59486.47812	 0.86057
 59486.47929	 0.87591
 59486.48044	 0.87188
 59486.48160	 0.88035
 59486.48276	 0.83841
 59486.48393	 0.86723
 59486.48624	 0.83305
 59486.48740	 0.84072
 59486.48857	 0.87590
 59486.48973	 0.85667
 59486.49088	 0.83734
 59486.49321	 0.82778
 59486.49437	 0.85042
 59486.49668	 0.84705
 59486.49785	 0.83971
 59486.49901	 0.84358
 59486.50132	 0.84987
 59486.50249	 0.83594
