# Supplementary material for: Discovery of the most compact 3+1-type quadruple star system TIC 120362137
Source: Nat Commun. 2026 Mar 3;17:1859. doi: 10.1038/s41467-026-69223-4 (PMC12957322; doi:10.1038/s41467-026-69223-4)
Supplement: Supplementary file 13 — Source Data [file 41467_2026_69223_MOESM13_ESM.zip › SDF_SupplFig4b_part2.txt]

# Supplementary Figure 4b
#
# SDF_SupplFig4b_part2.txt
#
# Relative flux from 900-sec binned ground-based observations around 2021-09-28. Blue circles in the plot.
#
# x BJD - 2400000
# y Relative flux from 900-sec binned ground-based observations
 59486.22635	 1.00078
 59486.23753	 0.99982
 59486.24848	 1.00070
 59486.25892	 0.99892
 59486.26935	 0.99829
 59486.27979	 0.99741
 59486.29023	 0.99810
 59486.30067	 1.00019
 59486.31110	 1.00031
 59486.32154	 1.00166
 59486.33198	 0.99940
 59486.34242	 1.00049
 59486.35286	 0.99885
 59486.36330	 0.99921
 59486.37374	 0.99922
 59486.38418	 0.99420
 59486.39461	 0.98586
 59486.40506	 0.97592
 59486.41549	 0.96408
 59486.42593	 0.95187
 59486.43637	 0.93652
 59486.44681	 0.92443
 59486.45725	 0.90431
 59486.46768	 0.88749
 59486.47812	 0.87206
 59486.48857	 0.84839
 59486.49843	 0.84443
