# Supplementary material for: Discovery of the most compact 3+1-type quadruple star system TIC 120362137
Source: Nat Commun. 2026 Mar 3;17:1859. doi: 10.1038/s41467-026-69223-4 (PMC12957322; doi:10.1038/s41467-026-69223-4)
Supplement: Supplementary file 13 — Source Data [file 41467_2026_69223_MOESM13_ESM.zip › SDF_SupplFig4b_part3.txt]

# Supplementary Figure 4b
#
# SDF_SupplFig4b_part3.txt
#
# Relative flux from best spectro-photodynamical model around 2021-09-28. Red, smooth curve in the plot.
#
# x BJD - 2400000
# y Relative flux from best spectro-photodynamical model
 59484.50236	 1.00051
 59484.50565	 1.00048
 59484.50894	 1.00045
 59484.51222	 1.00042
 59484.51551	 1.00038
 59484.51880	 1.00032
 59484.52209	 1.00028
 59484.52537	 1.00025
 59484.52866	 1.00021
 59484.53195	 1.00016
 59484.53524	 1.00009
 59484.53852	 1.00001
 59484.54181	 0.99992
 59484.54510	 0.99984
 59484.54838	 0.99974
 59484.55167	 0.99964
 59484.55496	 0.99956
 59484.55825	 0.99951
 59484.56153	 0.99949
 59484.56482	 0.99948
 59484.56811	 0.99948
 59484.57140	 0.99946
 59484.57468	 0.99943
 59484.57797	 0.99939
 59484.58126	 0.99936
 59484.58455	 0.99931
 59484.58783	 0.99925
 59484.59112	 0.99918
 59484.59441	 0.99908
 59484.59770	 0.99897
 59484.60098	 0.99885
 59484.60427	 0.99873
 59484.60756	 0.99861
 59484.61085	 0.99846
 59484.61413	 0.99831
 59484.61742	 0.99819
 59484.62071	 0.99813
 59484.62400	 0.99813
 59484.62728	 0.99813
 59484.63057	 0.99812
 59484.63386	 0.99809
 59484.63715	 0.99808
 59484.64043	 0.99805
 59484.64372	 0.99800
 59484.64701	 0.99797
 59484.65030	 0.99792
 59484.65358	 0.99786
 59484.65687	 0.99778
 59484.66016	 0.99768
 59484.66345	 0.99759
 59484.66673	 0.99750
 59484.67002	 0.99739
 59484.67331	 0.99726
 59484.67660	 0.99712
 59484.67988	 0.99700
 59484.68317	 0.99694
 59484.68646	 0.99692
 59484.68975	 0.99691
 59484.69303	 0.99688
 59484.69632	 0.99684
 59484.69961	 0.99678
 59484.70290	 0.99674
 59484.70618	 0.99672
 59484.70947	 0.99669
 59484.71276	 0.99665
 59484.71605	 0.99662
 59484.71933	 0.99657
 59484.72262	 0.99651
 59484.72591	 0.99644
 59484.72920	 0.99634
 59484.73248	 0.99623
 59484.73577	 0.99611
 59484.73906	 0.99597
 59484.74235	 0.99586
 59484.74563	 0.99578
 59484.74892	 0.99574
 59484.75221	 0.99569
 59484.75550	 0.99565
 59484.75878	 0.99560
 59484.76207	 0.99554
 59484.76536	 0.99549
 59484.76865	 0.99545
 59484.77193	 0.99541
 59484.77522	 0.99536
 59484.77851	 0.99528
 59484.78180	 0.99521
 59484.78508	 0.99515
 59484.78837	 0.99510
 59484.79166	 0.99504
 59484.79495	 0.99498
 59484.79823	 0.99491
 59484.80152	 0.99484
 59484.80481	 0.99480
 59484.80810	 0.99481
 59484.81138	 0.99484
 59484.81467	 0.99485
 59484.81796	 0.99485
 59484.82125	 0.99484
 59484.82453	 0.99480
 59484.82782	 0.99476
 59484.83111	 0.99469
 59484.83440	 0.99461
 59484.83768	 0.99454
 59484.84097	 0.99446
 59484.84426	 0.99438
 59484.84755	 0.99432
 59484.85083	 0.99427
 59484.85412	 0.99421
 59484.85741	 0.99413
 59484.86070	 0.99404
 59484.86398	 0.99396
 59484.86727	 0.99393
 59484.87056	 0.99393
 59484.87385	 0.99342
 59484.87713	 0.99209
 59484.88042	 0.99042
 59484.88371	 0.98800
 59484.88700	 0.98524
 59484.89028	 0.98249
 59484.89357	 0.97945
 59484.89686	 0.97558
 59484.90015	 0.97199
 59484.90343	 0.96763
 59484.90672	 0.96346
 59484.91001	 0.95882
 59484.91330	 0.95372
 59484.91658	 0.94893
 59484.91987	 0.94366
 59484.92316	 0.93962
 59484.92645	 0.93378
 59484.92973	 0.92805
 59484.93302	 0.92295
 59484.93631	 0.91658
 59484.93960	 0.91179
 59484.94288	 0.90593
 59484.94617	 0.90077
 59484.94946	 0.89533
 59484.95275	 0.88951
 59484.95603	 0.88414
 59484.95932	 0.87873
 59484.96261	 0.87319
 59484.96590	 0.86811
 59484.96918	 0.86280
 59484.97247	 0.85878
 59484.97576	 0.85381
 59484.97905	 0.84966
 59484.98233	 0.84601
 59484.98562	 0.84324
 59484.98891	 0.84094
 59484.99220	 0.84023
 59484.99548	 0.84024
 59484.99877	 0.84025
 59485.00206	 0.84025
 59485.00535	 0.84023
 59485.00863	 0.84023
 59485.01192	 0.84022
 59485.01521	 0.84020
 59485.01850	 0.84017
 59485.02178	 0.84012
 59485.02507	 0.84012
 59485.02836	 0.84011
 59485.03165	 0.84008
 59485.03493	 0.84007
 59485.03822	 0.84005
 59485.04151	 0.84001
 59485.04480	 0.83997
 59485.04808	 0.83992
 59485.05137	 0.83993
 59485.05466	 0.83998
 59485.05794	 0.84004
 59485.06123	 0.84011
 59485.06452	 0.84017
 59485.06781	 0.84022
 59485.07109	 0.84025
 59485.07438	 0.84028
 59485.07767	 0.84029
 59485.08096	 0.84028
 59485.08424	 0.84030
 59485.08753	 0.84030
 59485.09082	 0.84028
 59485.09411	 0.84026
 59485.09739	 0.84022
 59485.10068	 0.84016
 59485.10397	 0.84044
 59485.10726	 0.84223
 59485.11054	 0.84498
 59485.11383	 0.84843
 59485.11712	 0.85242
 59485.12041	 0.85682
 59485.12369	 0.86151
 59485.12698	 0.86643
 59485.13027	 0.87159
 59485.13356	 0.87692
 59485.13684	 0.88232
 59485.14013	 0.88785
 59485.14342	 0.89342
 59485.14671	 0.89905
 59485.14999	 0.90464
 59485.15328	 0.91029
 59485.15657	 0.91584
 59485.15986	 0.92133
 59485.16314	 0.92671
 59485.16643	 0.93205
 59485.16972	 0.93724
 59485.17301	 0.94240
 59485.17629	 0.94744
 59485.17958	 0.95234
 59485.18287	 0.95713
 59485.18616	 0.96174
 59485.18944	 0.96614
 59485.19273	 0.97031
 59485.19602	 0.97425
 59485.19931	 0.97792
 59485.20259	 0.98133
 59485.20588	 0.98442
 59485.20917	 0.98717
 59485.21246	 0.98955
 59485.21574	 0.99151
 59485.21903	 0.99298
 59485.22232	 0.99383
 59485.22561	 0.99387
 59485.22889	 0.99384
 59485.23218	 0.99381
 59485.23547	 0.99383
 59485.23876	 0.99386
 59485.24204	 0.99392
 59485.24533	 0.99402
 59485.24862	 0.99413
 59485.25191	 0.99422
 59485.25519	 0.99431
 59485.25848	 0.99438
 59485.26177	 0.99444
 59485.26506	 0.99449
 59485.26834	 0.99454
 59485.27163	 0.99457
 59485.27492	 0.99460
 59485.27821	 0.99461
 59485.28149	 0.99460
 59485.28478	 0.99458
 59485.28807	 0.99455
 59485.29136	 0.99452
 59485.29464	 0.99451
 59485.29793	 0.99453
 59485.30122	 0.99460
 59485.30451	 0.99468
 59485.30779	 0.99477
 59485.31108	 0.99485
 59485.31437	 0.99493
 59485.31766	 0.99501
 59485.32094	 0.99507
 59485.32423	 0.99513
 59485.32752	 0.99521
 59485.33081	 0.99529
 59485.33409	 0.99536
 59485.33738	 0.99542
 59485.34067	 0.99547
 59485.34396	 0.99551
 59485.34724	 0.99556
 59485.35053	 0.99559
 59485.35382	 0.99560
 59485.35711	 0.99564
 59485.36039	 0.99571
 59485.36368	 0.99580
 59485.36697	 0.99589
 59485.37026	 0.99601
 59485.37354	 0.99612
 59485.37683	 0.99622
 59485.38012	 0.99631
 59485.38341	 0.99641
 59485.38669	 0.99649
 59485.38998	 0.99656
 59485.39327	 0.99662
 59485.39656	 0.99666
 59485.39984	 0.99668
 59485.40313	 0.99669
 59485.40642	 0.99671
 59485.40971	 0.99671
 59485.41299	 0.99670
 59485.41628	 0.99668
 59485.41957	 0.99669
 59485.42286	 0.99675
 59485.42614	 0.99684
 59485.42943	 0.99696
 59485.43272	 0.99706
 59485.43601	 0.99717
 59485.43929	 0.99729
 59485.44258	 0.99739
 59485.44587	 0.99749
 59485.44916	 0.99759
 59485.45244	 0.99767
 59485.45573	 0.99774
 59485.45902	 0.99780
 59485.46231	 0.99784
 59485.46559	 0.99788
 59485.46888	 0.99792
 59485.47217	 0.99794
 59485.47546	 0.99795
 59485.47874	 0.99795
 59485.48203	 0.99797
 59485.48532	 0.99802
 59485.48861	 0.99812
 59485.49189	 0.99822
 59485.49518	 0.99831
 59485.49847	 0.99841
 59485.50176	 0.99849
 59485.50504	 0.99858
 59485.50833	 0.99867
 59485.51162	 0.99876
 59485.51491	 0.99884
 59485.51819	 0.99893
 59485.52148	 0.99902
 59485.52477	 0.99909
 59485.52806	 0.99914
 59485.53134	 0.99918
 59485.53463	 0.99921
 59485.53792	 0.99921
 59485.54121	 0.99922
 59485.54449	 0.99923
 59485.54778	 0.99927
 59485.55107	 0.99932
 59485.55436	 0.99938
 59485.55764	 0.99945
 59485.56093	 0.99953
 59485.56422	 0.99960
 59485.56751	 0.99965
 59485.57079	 0.99972
 59485.57408	 0.99978
 59485.57737	 0.99985
 59485.58065	 0.99991
 59485.58394	 0.99997
 59485.58723	 1.00003
 59485.59052	 1.00010
 59485.59380	 1.00015
 59485.59709	 1.00019
 59485.60038	 1.00024
 59485.60367	 1.00028
 59485.60695	 1.00033
 59485.61024	 1.00042
 59485.61353	 1.00054
 59485.61682	 1.00066
 59485.62010	 1.00077
 59485.62339	 1.00088
 59485.62668	 1.00097
 59485.62997	 1.00104
 59485.63325	 1.00110
 59485.63654	 1.00114
 59485.63983	 1.00118
 59485.64312	 1.00122
 59485.64640	 1.00124
 59485.64969	 1.00126
 59485.65298	 1.00128
 59485.65627	 1.00132
 59485.65955	 1.00134
 59485.66284	 1.00137
 59485.66613	 1.00137
 59485.66942	 1.00139
 59485.67270	 1.00143
 59485.67599	 1.00151
 59485.67928	 1.00161
 59485.68257	 1.00172
 59485.68585	 1.00182
 59485.68914	 1.00190
 59485.69243	 1.00197
 59485.69572	 1.00204
 59485.69900	 1.00210
 59485.70229	 1.00215
 59485.70558	 1.00219
 59485.70887	 1.00220
 59485.71215	 1.00222
 59485.71544	 1.00219
 59485.71873	 1.00179
 59485.72202	 1.00104
 59485.72530	 0.99993
 59485.72859	 0.99898
 59485.73188	 0.99749
 59485.73517	 0.99621
 59485.73845	 0.99461
 59485.74174	 0.99325
 59485.74503	 0.99165
 59485.74832	 0.98961
 59485.75160	 0.98799
 59485.75489	 0.98620
 59485.75818	 0.98409
 59485.76147	 0.98216
 59485.76475	 0.98008
 59485.76804	 0.97797
 59485.77133	 0.97537
 59485.77462	 0.97359
 59485.77790	 0.97112
 59485.78119	 0.96852
 59485.78448	 0.96642
 59485.78777	 0.96446
 59485.79105	 0.96186
 59485.79434	 0.95911
 59485.79763	 0.95707
 59485.80092	 0.95497
 59485.80420	 0.95227
 59485.80749	 0.94957
 59485.81078	 0.94803
 59485.81407	 0.94555
 59485.81735	 0.94351
 59485.82064	 0.94091
 59485.82393	 0.93912
 59485.82722	 0.93701
 59485.83050	 0.93489
 59485.83379	 0.93261
 59485.83708	 0.93071
 59485.84037	 0.92891
 59485.84365	 0.92692
 59485.84694	 0.92510
 59485.85023	 0.92330
 59485.85352	 0.92173
 59485.85680	 0.92001
 59485.86009	 0.91844
 59485.86338	 0.91702
 59485.86667	 0.91564
 59485.86995	 0.91444
 59485.87324	 0.91328
 59485.87653	 0.91222
 59485.87982	 0.91126
 59485.88310	 0.91039
 59485.88639	 0.90958
 59485.88968	 0.90887
 59485.89297	 0.90822
 59485.89625	 0.90767
 59485.89954	 0.90719
 59485.90283	 0.90683
 59485.90612	 0.90655
 59485.90940	 0.90634
 59485.91269	 0.90621
 59485.91598	 0.90616
 59485.91927	 0.90619
 59485.92255	 0.90633
 59485.92584	 0.90655
 59485.92913	 0.90688
 59485.93242	 0.90734
 59485.93570	 0.90792
 59485.93899	 0.90856
 59485.94228	 0.90925
 59485.94557	 0.90999
 59485.94885	 0.91077
 59485.95214	 0.91160
 59485.95543	 0.91247
 59485.95872	 0.91337
 59485.96200	 0.91431
 59485.96529	 0.91527
 59485.96858	 0.91627
 59485.97187	 0.91732
 59485.97515	 0.91840
 59485.97844	 0.91949
 59485.98173	 0.92058
 59485.98502	 0.92171
 59485.98830	 0.92289
 59485.99159	 0.92412
 59485.99488	 0.92537
 59485.99817	 0.92666
 59486.00145	 0.92798
 59486.00474	 0.92934
 59486.00803	 0.93071
 59486.01132	 0.93209
 59486.01460	 0.93346
 59486.01789	 0.93485
 59486.02118	 0.93620
 59486.02447	 0.93755
 59486.02775	 0.93887
 59486.03104	 0.94017
 59486.03433	 0.94148
 59486.03762	 0.94278
 59486.04090	 0.94406
 59486.04419	 0.94530
 59486.04748	 0.94654
 59486.05077	 0.94775
 59486.05405	 0.94891
 59486.05734	 0.95011
 59486.06063	 0.95135
 59486.06392	 0.95262
 59486.06720	 0.95390
 59486.07049	 0.95517
 59486.07378	 0.95644
 59486.07707	 0.95765
 59486.08035	 0.95883
 59486.08364	 0.95998
 59486.08693	 0.96109
 59486.09022	 0.96219
 59486.09350	 0.96327
 59486.09679	 0.96435
 59486.10008	 0.96540
 59486.10336	 0.96640
 59486.10665	 0.96740
 59486.10994	 0.96834
 59486.11323	 0.96927
 59486.11651	 0.97017
 59486.11980	 0.97105
 59486.12309	 0.97195
 59486.12638	 0.97287
 59486.12966	 0.97380
 59486.13295	 0.97470
 59486.13624	 0.97556
 59486.13953	 0.97638
 59486.14281	 0.97720
 59486.14610	 0.97799
 59486.14939	 0.97874
 59486.15268	 0.97950
 59486.15596	 0.98025
 59486.15925	 0.98097
 59486.16254	 0.98166
 59486.16583	 0.98233
 59486.16911	 0.98296
 59486.17240	 0.98358
 59486.17569	 0.98417
 59486.17898	 0.98472
 59486.18226	 0.98526
 59486.18555	 0.98581
 59486.18884	 0.98639
 59486.19213	 0.98697
 59486.19541	 0.98751
 59486.19870	 0.98805
 59486.20199	 0.98855
 59486.20528	 0.98902
 59486.20856	 0.98950
 59486.21185	 0.98994
 59486.21514	 0.99036
 59486.21843	 0.99075
 59486.22171	 0.99111
 59486.22500	 0.99145
 59486.22829	 0.99176
 59486.23158	 0.99206
 59486.23486	 0.99234
 59486.23815	 0.99260
 59486.24144	 0.99282
 59486.24473	 0.99304
 59486.24801	 0.99326
 59486.25130	 0.99352
 59486.25459	 0.99380
 59486.25788	 0.99408
 59486.26116	 0.99432
 59486.26445	 0.99458
 59486.26774	 0.99480
 59486.27103	 0.99500
 59486.27431	 0.99517
 59486.27760	 0.99534
 59486.28089	 0.99549
 59486.28418	 0.99562
 59486.28746	 0.99573
 59486.29075	 0.99582
 59486.29404	 0.99591
 59486.29733	 0.99596
 59486.30061	 0.99600
 59486.30390	 0.99601
 59486.30719	 0.99600
 59486.31048	 0.99603
 59486.31376	 0.99609
 59486.31705	 0.99617
 59486.32034	 0.99624
 59486.32363	 0.99628
 59486.32691	 0.99630
 59486.33020	 0.99631
 59486.33349	 0.99633
 59486.33678	 0.99635
 59486.34006	 0.99635
 59486.34335	 0.99636
 59486.34664	 0.99635
 59486.34993	 0.99632
 59486.35321	 0.99626
 59486.35650	 0.99618
 59486.35979	 0.99608
 59486.36308	 0.99596
 59486.36636	 0.99583
 59486.36965	 0.99573
 59486.37294	 0.99566
 59486.37623	 0.99560
 59486.37951	 0.99501
 59486.38280	 0.99385
 59486.38609	 0.99204
 59486.38938	 0.99056
 59486.39266	 0.98779
 59486.39595	 0.98557
 59486.39924	 0.98367
 59486.40253	 0.97974
 59486.40581	 0.97679
 59486.40910	 0.97435
 59486.41239	 0.97194
 59486.41568	 0.96639
 59486.41896	 0.96216
 59486.42225	 0.95979
 59486.42554	 0.95675
 59486.42883	 0.95021
 59486.43211	 0.94482
 59486.43540	 0.94184
 59486.43869	 0.93887
 59486.44198	 0.93525
 59486.44526	 0.92764
 59486.44855	 0.92120
 59486.45184	 0.91840
 59486.45513	 0.91496
 59486.45841	 0.91190
 59486.46170	 0.90377
 59486.46499	 0.89548
 59486.46828	 0.89194
 59486.47156	 0.88928
 59486.47485	 0.88595
 59486.47814	 0.87929
 59486.48143	 0.87065
 59486.48471	 0.86533
 59486.48800	 0.86291
 59486.49129	 0.86016
 59486.49458	 0.85726
 59486.49786	 0.85052
 59486.50115	 0.84143
 59486.50444	 0.83753
 59486.50773	 0.83563
 59486.51101	 0.83428
 59486.51430	 0.82979
 59486.51759	 0.81997
 59486.52088	 0.81335
 59486.52416	 0.81027
 59486.52745	 0.80819
 59486.53074	 0.80391
 59486.53403	 0.79341
 59486.53731	 0.78802
 59486.54060	 0.78225
 59486.54389	 0.78126
 59486.54718	 0.77422
 59486.55046	 0.76609
 59486.55375	 0.76103
 59486.55704	 0.75911
 59486.56033	 0.75331
 59486.56361	 0.74662
 59486.56690	 0.74210
 59486.57019	 0.73887
 59486.57348	 0.73407
 59486.57676	 0.72989
 59486.58005	 0.72574
 59486.58334	 0.72204
 59486.58663	 0.71926
 59486.58991	 0.71559
 59486.59320	 0.71251
 59486.59649	 0.70988
 59486.59978	 0.70728
 59486.60306	 0.70505
 59486.60635	 0.70511
 59486.60964	 0.70164
 59486.61293	 0.69999
 59486.61621	 0.69859
 59486.61950	 0.69880
 59486.62279	 0.69995
 59486.62607	 0.69943
 59486.62936	 0.69962
 59486.63265	 0.70375
 59486.63594	 0.70662
 59486.63922	 0.71069
 59486.64251	 0.71684
 59486.64580	 0.71860
 59486.64909	 0.72307
 59486.65237	 0.72795
 59486.65566	 0.73286
 59486.65895	 0.73875
 59486.66224	 0.74215
 59486.66552	 0.74665
 59486.66881	 0.75242
 59486.67210	 0.75661
 59486.67539	 0.76273
 59486.67867	 0.76636
 59486.68196	 0.77066
 59486.68525	 0.77627
 59486.68854	 0.78108
 59486.69182	 0.78709
 59486.69511	 0.78976
 59486.69840	 0.79514
 59486.70169	 0.79866
 59486.70497	 0.80439
 59486.70826	 0.80693
 59486.71155	 0.81140
 59486.71484	 0.81591
 59486.71812	 0.81881
 59486.72141	 0.82278
 59486.72470	 0.82644
 59486.72799	 0.82938
 59486.73127	 0.83182
 59486.73456	 0.83552
 59486.73785	 0.83745
 59486.74114	 0.83980
 59486.74442	 0.84181
 59486.74771	 0.84484
 59486.75100	 0.84866
 59486.75429	 0.85294
 59486.75757	 0.85770
 59486.76086	 0.86275
 59486.76415	 0.86793
 59486.76744	 0.87318
 59486.77072	 0.87854
 59486.77401	 0.88402
 59486.77730	 0.88956
 59486.78059	 0.89514
 59486.78387	 0.90064
 59486.78716	 0.90613
 59486.79045	 0.91151
 59486.79374	 0.91693
 59486.79702	 0.92225
 59486.80031	 0.92743
 59486.80360	 0.93253
 59486.80689	 0.93755
 59486.81017	 0.94247
 59486.81346	 0.94720
 59486.81675	 0.95182
 59486.82004	 0.95624
 59486.82332	 0.96058
 59486.82661	 0.96465
 59486.82990	 0.96850
 59486.83319	 0.97223
 59486.83647	 0.97573
 59486.83976	 0.97897
 59486.84305	 0.98203
 59486.84634	 0.98475
 59486.84962	 0.98721
 59486.85291	 0.98937
 59486.85620	 0.99112
 59486.85949	 0.99245
 59486.86277	 0.99323
 59486.86606	 0.99332
 59486.86935	 0.99338
 59486.87264	 0.99345
 59486.87592	 0.99349
 59486.87921	 0.99360
 59486.88250	 0.99370
 59486.88579	 0.99379
 59486.88907	 0.99386
 59486.89236	 0.99394
 59486.89565	 0.99401
 59486.89894	 0.99407
 59486.90222	 0.99411
 59486.90551	 0.99415
 59486.90880	 0.99418
 59486.91209	 0.99420
 59486.91537	 0.99423
 59486.91866	 0.99425
 59486.92195	 0.99425
 59486.92524	 0.99428
 59486.92852	 0.99434
 59486.93181	 0.99444
 59486.93510	 0.99455
 59486.93839	 0.99464
 59486.94167	 0.99472
 59486.94496	 0.99482
 59486.94825	 0.99490
 59486.95154	 0.99497
 59486.95482	 0.99505
 59486.95811	 0.99512
 59486.96140	 0.99519
 59486.96469	 0.99527
 59486.96797	 0.99534
 59486.97126	 0.99540
 59486.97455	 0.99546
 59486.97784	 0.99551
 59486.98112	 0.99556
 59486.98441	 0.99560
 59486.98770	 0.99567
 59486.99099	 0.99576
 59486.99427	 0.99587
 59486.99756	 0.99598
 59487.00085	 0.99610
 59487.00414	 0.99621
 59487.00742	 0.99630
 59487.01071	 0.99641
 59487.01400	 0.99650
 59487.01729	 0.99658
 59487.02057	 0.99665
 59487.02386	 0.99670
 59487.02715	 0.99675
 59487.03044	 0.99679
 59487.03372	 0.99682
 59487.03701	 0.99685
 59487.04030	 0.99687
 59487.04359	 0.99688
 59487.04687	 0.99686
 59487.05016	 0.99688
 59487.05345	 0.99697
 59487.05674	 0.99709
 59487.06002	 0.99722
 59487.06331	 0.99734
 59487.06660	 0.99748
 59487.06989	 0.99760
 59487.07317	 0.99771
 59487.07646	 0.99781
 59487.07975	 0.99791
 59487.08304	 0.99800
 59487.08632	 0.99808
 59487.08961	 0.99814
 59487.09290	 0.99821
 59487.09619	 0.99827
 59487.09947	 0.99831
 59487.10276	 0.99834
 59487.10605	 0.99836
 59487.10934	 0.99839
 59487.11262	 0.99843
 59487.11591	 0.99850
 59487.11920	 0.99861
 59487.12249	 0.99871
 59487.12577	 0.99882
 59487.12906	 0.99891
 59487.13235	 0.99899
 59487.13564	 0.99910
 59487.13892	 0.99920
 59487.14221	 0.99930
 59487.14550	 0.99941
 59487.14878	 0.99951
 59487.15207	 0.99960
 59487.15536	 0.99967
 59487.15865	 0.99973
 59487.16193	 0.99978
 59487.16522	 0.99980
 59487.16851	 0.99981
 59487.17180	 0.99982
 59487.17508	 0.99985
 59487.17837	 0.99991
 59487.18166	 0.99998
 59487.18495	 1.00005
 59487.18823	 1.00014
 59487.19152	 1.00022
 59487.19481	 1.00029
 59487.19810	 1.00037
 59487.20138	 1.00046
 59487.20467	 1.00054
 59487.20796	 1.00061
 59487.21125	 1.00067
 59487.21453	 1.00072
 59487.21782	 1.00077
 59487.22111	 1.00084
 59487.22440	 1.00089
 59487.22768	 1.00094
 59487.23097	 1.00098
 59487.23426	 1.00105
 59487.23755	 1.00112
 59487.24083	 1.00122
 59487.24412	 1.00133
 59487.24741	 1.00145
 59487.25070	 1.00157
 59487.25398	 1.00167
 59487.25727	 1.00176
 59487.26056	 1.00183
 59487.26385	 1.00188
 59487.26713	 1.00191
 59487.27042	 1.00193
 59487.27371	 1.00197
 59487.27700	 1.00198
 59487.28028	 1.00201
 59487.28357	 1.00206
 59487.28686	 1.00209
 59487.29015	 1.00212
 59487.29343	 1.00213
 59487.29672	 1.00213
 59487.30001	 1.00217
 59487.30330	 1.00223
 59487.30658	 1.00234
 59487.30987	 1.00244
 59487.31316	 1.00254
 59487.31645	 1.00264
 59487.31973	 1.00271
 59487.32302	 1.00277
 59487.32631	 1.00284
 59487.32960	 1.00290
 59487.33288	 1.00294
 59487.33617	 1.00297
 59487.33946	 1.00301
 59487.34275	 1.00302
 59487.34603	 1.00303
 59487.34932	 1.00302
 59487.35261	 1.00301
 59487.35590	 1.00299
 59487.35918	 1.00296
 59487.36247	 1.00296
 59487.36576	 1.00298
 59487.36905	 1.00306
 59487.37233	 1.00316
 59487.37562	 1.00326
 59487.37891	 1.00336
 59487.38220	 1.00344
 59487.38548	 1.00352
 59487.38877	 1.00359
 59487.39206	 1.00366
 59487.39535	 1.00370
 59487.39863	 1.00373
 59487.40192	 1.00375
 59487.40521	 1.00374
 59487.40850	 1.00372
 59487.41178	 1.00371
 59487.41507	 1.00369
 59487.41836	 1.00366
 59487.42165	 1.00364
 59487.42493	 1.00360
 59487.42822	 1.00358
 59487.43151	 1.00359
 59487.43480	 1.00364
 59487.43808	 1.00369
 59487.44137	 1.00373
 59487.44466	 1.00376
 59487.44795	 1.00379
 59487.45123	 1.00382
 59487.45452	 1.00383
 59487.45781	 1.00383
 59487.46110	 1.00381
 59487.46438	 1.00380
 59487.46767	 1.00380
 59487.47096	 1.00380
 59487.47425	 1.00378
 59487.47753	 1.00376
 59487.48082	 1.00375
 59487.48411	 1.00372
 59487.48740	 1.00367
 59487.49068	 1.00363
 59487.49397	 1.00363
 59487.49726	 1.00367
 59487.50055	 1.00374
 59487.50383	 1.00380
 59487.50712	 1.00387
 59487.51041	 1.00393
 59487.51370	 1.00398
 59487.51698	 1.00401
 59487.52027	 1.00403
 59487.52356	 1.00403
 59487.52685	 1.00401
 59487.53013	 1.00399
 59487.53342	 1.00397
 59487.53671	 1.00393
 59487.54000	 1.00388
 59487.54328	 1.00380
 59487.54657	 1.00372
 59487.54986	 1.00365
 59487.55315	 1.00360
 59487.55643	 1.00355
 59487.55972	 1.00355
 59487.56301	 1.00361
 59487.56630	 1.00369
 59487.56958	 1.00375
 59487.57287	 1.00380
 59487.57616	 1.00383
 59487.57945	 1.00385
 59487.58273	 1.00384
 59487.58602	 1.00382
 59487.58931	 1.00378
 59487.59260	 1.00373
 59487.59588	 1.00365
 59487.59917	 1.00356
 59487.60246	 1.00348
 59487.60575	 1.00339
 59487.60903	 1.00329
 59487.61232	 1.00317
 59487.61561	 1.00307
 59487.61890	 1.00297
 59487.62218	 1.00291
 59487.62547	 1.00289
 59487.62876	 1.00292
 59487.63205	 1.00296
 59487.63533	 1.00301
 59487.63862	 1.00305
 59487.64191	 1.00308
 59487.64520	 1.00310
 59487.64848	 1.00313
 59487.65177	 1.00314
 59487.65506	 1.00313
 59487.65834	 1.00311
 59487.66163	 1.00307
 59487.66492	 1.00301
 59487.66821	 1.00294
 59487.67149	 1.00284
 59487.67478	 1.00273
 59487.67807	 1.00261
 59487.68136	 1.00246
 59487.68464	 1.00234
 59487.68793	 1.00227
 59487.69122	 1.00224
 59487.69451	 1.00223
 59487.69779	 1.00223
 59487.70108	 1.00225
 59487.70437	 1.00226
 59487.70766	 1.00226
 59487.71094	 1.00224
 59487.71423	 1.00219
 59487.71752	 1.00216
 59487.72081	 1.00212
 59487.72409	 1.00207
 59487.72738	 1.00199
 59487.73067	 1.00190
 59487.73396	 1.00179
 59487.73724	 1.00167
 59487.74053	 1.00156
 59487.74382	 1.00143
 59487.74711	 1.00130
 59487.75039	 1.00120
 59487.75368	 1.00114
 59487.75697	 1.00113
 59487.76026	 1.00112
 59487.76354	 1.00110
 59487.76683	 1.00107
 59487.77012	 1.00104
 59487.77341	 1.00101
 59487.77669	 1.00095
 59487.77998	 1.00092
 59487.78327	 1.00088
 59487.78656	 1.00085
 59487.78984	 1.00081
 59487.79313	 1.00074
 59487.79642	 1.00066
 59487.79971	 1.00058
 59487.80299	 1.00050
 59487.80628	 1.00041
 59487.80957	 1.00031
 59487.81286	 1.00023
 59487.81614	 1.00018
 59487.81943	 1.00016
 59487.82272	 1.00015
 59487.82601	 1.00016
 59487.82929	 1.00015
 59487.83258	 1.00012
 59487.83587	 1.00008
 59487.83916	 1.00005
 59487.84244	 1.00001
 59487.84573	 0.99995
 59487.84902	 0.99988
 59487.85231	 0.99979
 59487.85559	 0.99968
 59487.85888	 0.99956
 59487.86217	 0.99944
 59487.86546	 0.99932
 59487.86874	 0.99918
 59487.87203	 0.99903
 59487.87532	 0.99890
 59487.87861	 0.99884
 59487.88189	 0.99884
 59487.88518	 0.99884
 59487.88847	 0.99883
 59487.89176	 0.99880
 59487.89504	 0.99879
 59487.89833	 0.99876
 59487.90162	 0.99872
 59487.90491	 0.99868
 59487.90819	 0.99864
 59487.91148	 0.99858
 59487.91477	 0.99850
 59487.91806	 0.99841
 59487.92134	 0.99832
 59487.92463	 0.99823
 59487.92792	 0.99812
 59487.93121	 0.99799
 59487.93449	 0.99785
 59487.93778	 0.99774
 59487.94107	 0.99766
 59487.94436	 0.99764
 59487.94764	 0.99763
 59487.95093	 0.99760
 59487.95422	 0.99756
 59487.95751	 0.99750
 59487.96079	 0.99746
 59487.96408	 0.99743
 59487.96737	 0.99740
 59487.97066	 0.99736
 59487.97394	 0.99732
 59487.97723	 0.99728
 59487.98052	 0.99722
 59487.98381	 0.99715
 59487.98709	 0.99706
 59487.99038	 0.99695
 59487.99367	 0.99682
 59487.99696	 0.99668
 59488.00024	 0.99656
 59488.00353	 0.99647
 59488.00682	 0.99643
 59488.01011	 0.99638
 59488.01339	 0.99634
 59488.01668	 0.99629
 59488.01997	 0.99623
 59488.02326	 0.99617
 59488.02654	 0.99612
 59488.02983	 0.99608
 59488.03312	 0.99603
 59488.03641	 0.99595
 59488.03969	 0.99588
 59488.04298	 0.99581
 59488.04627	 0.99576
 59488.04956	 0.99570
 59488.05284	 0.99563
 59488.05613	 0.99556
 59488.05942	 0.99549
 59488.06271	 0.99543
 59488.06599	 0.99542
 59488.06928	 0.99545
 59488.07257	 0.99547
 59488.07586	 0.99546
 59488.07914	 0.99545
 59488.08243	 0.99542
 59488.08572	 0.99537
 59488.08901	 0.99530
 59488.09229	 0.99522
 59488.09558	 0.99514
 59488.09887	 0.99507
 59488.10216	 0.99497
 59488.10544	 0.99490
 59488.10873	 0.99485
 59488.11202	 0.99478
 59488.11531	 0.99471
 59488.11859	 0.99461
 59488.12188	 0.99451
 59488.12517	 0.99446
 59488.12846	 0.99446
 59488.13174	 0.99449
 59488.13503	 0.99451
 59488.13832	 0.99451
 59488.14161	 0.99450
 59488.14489	 0.99449
 59488.14818	 0.99448
 59488.15147	 0.99445
 59488.15476	 0.99441
 59488.15804	 0.99435
 59488.16133	 0.99430
 59488.16462	 0.99416
 59488.16791	 0.99320
 59488.17119	 0.99164
 59488.17448	 0.98946
 59488.17777	 0.98696
 59488.18105	 0.98421
 59488.18434	 0.98107
 59488.18763	 0.97709
 59488.19092	 0.97394
 59488.19420	 0.96960
 59488.19749	 0.96646
 59488.20078	 0.96178
 59488.20407	 0.95749
 59488.20735	 0.95242
 59488.21064	 0.94738
 59488.21393	 0.94230
 59488.21722	 0.93648
 59488.22050	 0.93317
 59488.22379	 0.92674
 59488.22708	 0.92101
 59488.23037	 0.91592
 59488.23365	 0.90933
 59488.23694	 0.90498
 59488.24023	 0.89870
 59488.24352	 0.89349
 59488.24680	 0.88666
 59488.25009	 0.88185
 59488.25338	 0.87642
 59488.25667	 0.87175
 59488.25995	 0.86603
 59488.26324	 0.86153
 59488.26653	 0.85680
 59488.26982	 0.85220
 59488.27310	 0.84858
 59488.27639	 0.84513
 59488.27968	 0.84244
 59488.28297	 0.84059
 59488.28625	 0.84028
 59488.28954	 0.84025
 59488.29283	 0.84022
 59488.29612	 0.84020
 59488.29940	 0.84016
 59488.30269	 0.84011
 59488.30598	 0.84005
 59488.30927	 0.84004
 59488.31255	 0.84006
 59488.31584	 0.84012
 59488.31913	 0.84017
 59488.32242	 0.84023
 59488.32570	 0.84027
 59488.32899	 0.84031
 59488.33228	 0.84032
 59488.33557	 0.84033
 59488.33885	 0.84033
 59488.34214	 0.84033
 59488.34543	 0.84032
 59488.34872	 0.84031
 59488.35200	 0.84028
 59488.35529	 0.84024
 59488.35858	 0.84018
 59488.36187	 0.84012
 59488.36515	 0.84008
 59488.36844	 0.84007
 59488.37173	 0.84009
 59488.37502	 0.84016
 59488.37830	 0.84023
 59488.38159	 0.84030
 59488.38488	 0.84035
 59488.38817	 0.84040
 59488.39145	 0.84042
 59488.39474	 0.84044
 59488.39803	 0.84114
 59488.40132	 0.84323
 59488.40460	 0.84615
 59488.40789	 0.84967
 59488.41118	 0.85367
 59488.41447	 0.85806
 59488.41775	 0.86270
 59488.42104	 0.86757
 59488.42433	 0.87269
 59488.42762	 0.87798
 59488.43090	 0.88339
 59488.43419	 0.88888
 59488.43748	 0.89459
 59488.44077	 0.90029
 59488.44405	 0.90602
 59488.44734	 0.91173
 59488.45063	 0.91738
 59488.45392	 0.92293
 59488.45720	 0.92841
 59488.46049	 0.93379
 59488.46378	 0.93904
 59488.46707	 0.94418
 59488.47035	 0.94915
 59488.47364	 0.95398
 59488.47693	 0.95862
 59488.48022	 0.96308
 59488.48350	 0.96730
 59488.48679	 0.97131
 59488.49008	 0.97507
 59488.49337	 0.97859
 59488.49665	 0.98190
 59488.49994	 0.98492
 59488.50323	 0.98764
 59488.50652	 0.98999
 59488.50980	 0.99191
 59488.51309	 0.99332
 59488.51638	 0.99402
 59488.51967	 0.99407
 59488.52295	 0.99410
 59488.52624	 0.99413
 59488.52953	 0.99416
 59488.53282	 0.99419
 59488.53610	 0.99420
 59488.53939	 0.99419
 59488.54268	 0.99416
 59488.54597	 0.99412
 59488.54925	 0.99409
 59488.55254	 0.99407
 59488.55583	 0.99407
 59488.55912	 0.99412
 59488.56240	 0.99420
 59488.56569	 0.99428
 59488.56898	 0.99436
 59488.57227	 0.99443
 59488.57555	 0.99450
 59488.57884	 0.99456
 59488.58213	 0.99462
 59488.58542	 0.99469
 59488.58870	 0.99477
 59488.59199	 0.99484
 59488.59528	 0.99489
 59488.59857	 0.99494
 59488.60185	 0.99498
 59488.60514	 0.99502
 59488.60843	 0.99505
 59488.61172	 0.99507
 59488.61500	 0.99509
 59488.61829	 0.99515
 59488.62158	 0.99523
 59488.62487	 0.99532
 59488.62815	 0.99543
 59488.63144	 0.99554
 59488.63473	 0.99563
 59488.63802	 0.99572
 59488.64130	 0.99582
 59488.64459	 0.99590
 59488.64788	 0.99597
 59488.65117	 0.99603
 59488.65445	 0.99607
 59488.65774	 0.99610
 59488.66103	 0.99610
 59488.66432	 0.99612
 59488.66760	 0.99612
 59488.67089	 0.99611
 59488.67418	 0.99609
 59488.67747	 0.99609
 59488.68075	 0.99615
 59488.68404	 0.99623
 59488.68733	 0.99633
 59488.69062	 0.99644
 59488.69390	 0.99655
 59488.69719	 0.99667
 59488.70048	 0.99677
 59488.70376	 0.99686
 59488.70705	 0.99696
 59488.71034	 0.99705
 59488.71363	 0.99712
 59488.71691	 0.99718
 59488.72020	 0.99722
 59488.72349	 0.99726
 59488.72678	 0.99730
 59488.73006	 0.99732
 59488.73335	 0.99733
 59488.73664	 0.99733
 59488.73993	 0.99735
 59488.74321	 0.99739
 59488.74650	 0.99749
 59488.74979	 0.99759
 59488.75308	 0.99768
 59488.75636	 0.99778
 59488.75965	 0.99786
 59488.76294	 0.99795
 59488.76623	 0.99804
 59488.76951	 0.99813
 59488.77280	 0.99822
 59488.77609	 0.99831
 59488.77938	 0.99840
 59488.78266	 0.99847
 59488.78595	 0.99853
 59488.78924	 0.99857
 59488.79253	 0.99860
 59488.79581	 0.99861
 59488.79910	 0.99862
 59488.80239	 0.99863
 59488.80568	 0.99867
 59488.80896	 0.99872
 59488.81225	 0.99879
 59488.81554	 0.99885
 59488.81883	 0.99894
 59488.82211	 0.99901
 59488.82540	 0.99906
 59488.82869	 0.99913
 59488.83198	 0.99920
 59488.83526	 0.99928
 59488.83855	 0.99933
 59488.84184	 0.99940
 59488.84513	 0.99947
 59488.84841	 0.99953
 59488.85170	 0.99959
 59488.85499	 0.99964
 59488.85828	 0.99969
 59488.86156	 0.99974
 59488.86485	 0.99979
 59488.86814	 0.99988
 59488.87143	 1.00000
 59488.87471	 1.00013
 59488.87800	 1.00025
 59488.88129	 1.00036
 59488.88458	 1.00045
 59488.88786	 1.00053
 59488.89115	 1.00059
 59488.89444	 1.00064
 59488.89773	 1.00068
 59488.90101	 1.00073
 59488.90430	 1.00075
 59488.90759	 1.00078
 59488.91088	 1.00081
 59488.91416	 1.00085
 59488.91745	 1.00088
 59488.92074	 1.00091
 59488.92403	 1.00092
 59488.92731	 1.00094
 59488.93060	 1.00099
 59488.93389	 1.00108
 59488.93718	 1.00118
 59488.94046	 1.00129
 59488.94375	 1.00140
 59488.94704	 1.00149
 59488.95033	 1.00156
 59488.95361	 1.00164
 59488.95690	 1.00171
 59488.96019	 1.00177
 59488.96348	 1.00181
 59488.96676	 1.00183
 59488.97005	 1.00186
 59488.97334	 1.00187
 59488.97663	 1.00188
 59488.97991	 1.00189
 59488.98320	 1.00189
 59488.98649	 1.00188
 59488.98978	 1.00185
 59488.99306	 1.00187
 59488.99635	 1.00193
 59488.99964	 1.00204
 59489.00293	 1.00215
 59489.00621	 1.00226
 59489.00950	 1.00236
 59489.01279	 1.00247
 59489.01608	 1.00256
 59489.01936	 1.00264
 59489.02265	 1.00270
 59489.02594	 1.00275
 59489.02923	 1.00278
 59489.03251	 1.00279
 59489.03580	 1.00280
 59489.03909	 1.00281
 59489.04238	 1.00280
 59489.04566	 1.00279
 59489.04895	 1.00276
 59489.05224	 1.00274
 59489.05553	 1.00273
 59489.05881	 1.00274
 59489.06210	 1.00278
 59489.06539	 1.00284
 59489.06868	 1.00290
 59489.07196	 1.00295
 59489.07525	 1.00300
 59489.07854	 1.00304
 59489.08183	 1.00307
 59489.08511	 1.00309
 59489.08840	 1.00309
 59489.09169	 1.00309
 59489.09498	 1.00309
 59489.09826	 1.00310
 59489.10155	 1.00311
 59489.10484	 1.00310
 59489.10813	 1.00309
 59489.11141	 1.00308
 59489.11470	 1.00305
 59489.11799	 1.00302
 59489.12128	 1.00302
 59489.12456	 1.00305
 59489.12785	 1.00313
 59489.13114	 1.00321
 59489.13443	 1.00329
 59489.13771	 1.00337
 59489.14100	 1.00343
 59489.14429	 1.00349
 59489.14758	 1.00352
 59489.15086	 1.00354
 59489.15415	 1.00354
 59489.15744	 1.00353
 59489.16073	 1.00353
 59489.16401	 1.00352
 59489.16730	 1.00348
 59489.17059	 1.00343
 59489.17388	 1.00336
 59489.17716	 1.00330
 59489.18045	 1.00325
 59489.18374	 1.00320
 59489.18703	 1.00319
 59489.19031	 1.00325
 59489.19360	 1.00334
 59489.19689	 1.00342
 59489.20018	 1.00349
 59489.20346	 1.00354
 59489.20675	 1.00357
 59489.21004	 1.00359
 59489.21333	 1.00359
 59489.21661	 1.00357
 59489.21990	 1.00353
 59489.22319	 1.00348
 59489.22647	 1.00341
 59489.22976	 1.00333
 59489.23305	 1.00326
 59489.23634	 1.00317
 59489.23962	 1.00307
 59489.24291	 1.00297
 59489.24620	 1.00289
 59489.24949	 1.00283
 59489.25277	 1.00280
 59489.25606	 1.00281
 59489.25935	 1.00284
 59489.26264	 1.00290
 59489.26592	 1.00296
 59489.26921	 1.00300
 59489.27250	 1.00303
 59489.27579	 1.00307
 59489.27907	 1.00309
 59489.28236	 1.00310
 59489.28565	 1.00310
 59489.28894	 1.00307
 59489.29222	 1.00303
 59489.29551	 1.00298
 59489.29880	 1.00290
