# Supplementary material for: Discovery of the most compact 3+1-type quadruple star system TIC 120362137
Source: Nat Commun. 2026 Mar 3;17:1859. doi: 10.1038/s41467-026-69223-4 (PMC12957322; doi:10.1038/s41467-026-69223-4)
Supplement: Supplementary file 13 — Source Data [file 41467_2026_69223_MOESM13_ESM.zip › SDF_SupplFig4c_part1.txt]

# Supplementary Figure 4c
#
# SDF_SupplFig4c_part1.txt
#
# Relative flux from the orginial, ground-based observations around 2021-11-18. Gray circles in the plot.
#
# x BJD - 2400000
# y Relative flux from the original observations
 59537.23667	 0.79916
 59537.23817	 0.79725
 59537.23968	 0.79611
 59537.24119	 0.79141
 59537.24270	 0.78786
 59537.24420	 0.78920
 59537.24571	 0.79195
 59537.24721	 0.78945
 59537.24873	 0.79349
 59537.25023	 0.79051
 59537.25174	 0.79308
 59537.25324	 0.78634
 59537.25476	 0.78998
 59537.25626	 0.78657
 59537.25777	 0.78380
 59537.25927	 0.78573
 59537.26079	 0.79068
 59537.26229	 0.78771
 59537.26380	 0.79049
 59537.26530	 0.78906
 59537.26682	 0.78822
 59537.26832	 0.78855
 59537.26983	 0.78727
 59537.27133	 0.78791
 59537.27284	 0.78545
 59537.27435	 0.78772
 59537.27586	 0.78978
 59537.27736	 0.78531
 59537.27887	 0.79375
 59537.28038	 0.78595
 59537.28189	 0.78868
 59537.28339	 0.78591
 59537.28490	 0.78858
 59537.28641	 0.78464
 59537.28792	 0.79002
 59537.28942	 0.78609
 59537.29093	 0.78524
 59537.29244	 0.78632
 59537.29395	 0.78950
 59537.29545	 0.79046
 59537.29696	 0.78718
 59537.29847	 0.78610
 59537.29998	 0.78396
 59537.30148	 0.78477
 59537.30299	 0.78242
 59537.30449	 0.78719
 59537.30601	 0.78703
 59537.30751	 0.78560
 59537.30901	 0.78722
 59537.31052	 0.78852
 59537.31202	 0.78542
 59537.31354	 0.78667
 59537.31505	 0.78977
 59537.31655	 0.78879
 59537.31805	 0.78260
 59537.31957	 0.78829
 59537.32107	 0.79148
 59537.32258	 0.78152
 59537.32408	 0.79010
 59537.32559	 0.78787
 59537.32710	 0.78356
 59537.32861	 0.78627
 59537.33011	 0.79178
 59537.33162	 0.78236
 59537.33312	 0.78793
 59537.33464	 0.77972
 59537.33614	 0.78986
 59537.33765	 0.78451
 59537.33915	 0.79197
 59537.34066	 0.78474
 59537.34217	 0.78731
 59537.34368	 0.77716
 59538.23048	 0.99335
 59538.23129	 0.99357
 59538.23211	 0.99674
 59538.23292	 0.99335
 59538.23373	 0.99834
 59538.23454	 0.98706
 59538.23536	 0.98609
 59538.23617	 0.99175
 59538.23699	 0.99349
 59538.23780	 0.98804
 59538.23862	 0.98844
 59538.23943	 0.99891
 59538.24024	 0.99022
 59538.24105	 0.99007
 59538.24187	 0.98764
 59538.24268	 0.99398
 59538.24349	 0.99152
 59538.24430	 0.99165
 59538.24512	 0.98722
 59538.24593	 0.98737
 59538.24674	 0.99336
 59538.24755	 1.00117
 59538.24837	 0.99497
 59538.24918	 0.99142
 59538.24999	 0.99639
 59538.25080	 0.99024
 59538.25162	 0.98887
 59538.25244	 0.98867
 59538.25325	 0.99275
 59538.25406	 0.99594
 59538.25488	 0.99816
 59538.25569	 0.99076
 59538.25650	 0.99043
 59538.25731	 0.99859
 59538.25813	 0.99579
 59538.25894	 0.99499
 59538.25975	 0.99069
 59538.26056	 0.99469
 59538.26138	 0.99591
 59538.26219	 0.99653
 59538.26300	 1.00378
 59538.26381	 1.00059
 59538.26463	 0.99411
 59538.26544	 0.99993
 59538.26625	 0.99659
 59538.26706	 1.00275
 59538.26789	 0.99882
 59538.26870	 0.99706
 59538.27357	 1.00041
 59538.27439	 1.01011
 59538.28007	 1.00715
 59538.28090	 1.00118
 59538.28171	 1.01664
 59538.28251	 1.00469
 59538.28332	 0.99702
 59538.28415	 1.02073
 59538.28496	 1.00853
 59538.28577	 1.00938
 59538.28658	 1.01917
 59538.28740	 1.01955
 59538.28821	 1.00424
 59538.28902	 0.99619
 59538.28983	 1.01158
 59538.29065	 1.00874
 59538.29146	 1.00000
 59538.29227	 1.00206
 59538.29308	 1.00810
 59538.29390	 0.99980
 59538.29471	 1.00155
 59538.29552	 1.00157
 59538.29633	 0.99519
 59538.29716	 1.00097
 59538.29797	 1.00347
 59538.29878	 0.99889
 59538.29959	 1.00826
 59538.30041	 1.00433
 59538.30366	 1.00759
 59538.30447	 1.00550
 59538.30528	 1.01160
 59538.30609	 1.00491
 59538.30691	 1.00727
 59538.30772	 0.99799
 59538.30853	 1.01009
 59538.30934	 0.99923
 59538.31016	 1.00412
 59538.31097	 1.00234
 59538.31178	 1.01370
 59538.31260	 1.01247
 59538.31342	 1.01765
 59538.31423	 1.00452
 59538.31504	 1.00624
 59538.31585	 1.01015
 59538.31667	 1.00414
 59538.31748	 0.99624
 59538.31829	 0.99862
 59538.31910	 0.99182
 59538.32073	 1.02271
 59538.32154	 1.01599
 59538.32235	 1.02574
 59538.32317	 1.01102
