# Supplementary material for: Discovery of the most compact 3+1-type quadruple star system TIC 120362137
Source: Nat Commun. 2026 Mar 3;17:1859. doi: 10.1038/s41467-026-69223-4 (PMC12957322; doi:10.1038/s41467-026-69223-4)
Supplement: Supplementary file 13 — Source Data [file 41467_2026_69223_MOESM13_ESM.zip › SDF_SupplFig4c_part2.txt]

# Supplementary Figure 4c
#
# SDF_SupplFig4c_part2.txt
#
# Relative flux from 900-sec binned ground-based observations around 2021-11-18. Blue circles in the plot.
#
# x BJD - 2400000
# y Relative flux from 900-sec binned ground-based observations
 59537.24119	 0.79328
 59537.25174	 0.78992
 59537.26229	 0.78796
 59537.27284	 0.78743
 59537.28339	 0.78822
 59537.29395	 0.78727
 59537.30450	 0.78546
 59537.31505	 0.78715
 59537.32559	 0.78751
 59537.33614	 0.78587
 59537.34293	 0.78224
 59538.23536	 0.99226
 59538.24593	 0.99208
 59538.25650	 0.99356
 59538.26544	 0.99891
 59538.27845	 1.00532
 59538.28902	 1.00831
 59538.29959	 1.00273
 59538.31016	 1.00709
 59538.31951	 1.00849
