# Supplementary material for: Discovery of the most compact 3+1-type quadruple star system TIC 120362137
Source: Nat Commun. 2026 Mar 3;17:1859. doi: 10.1038/s41467-026-69223-4 (PMC12957322; doi:10.1038/s41467-026-69223-4)
Supplement: Supplementary file 13 — Source Data [file 41467_2026_69223_MOESM13_ESM.zip › SDF_SupplFig4c_part3.txt]

# Supplementary Figure 4c
#
# SDF_SupplFig4c_part3.txt
#
# Relative flux from best spectro-photodynamical model around 2021-11-18. Red, smooth curve in the plot.
#
# x BJD - 2400000
# y Relative flux from best spectro-photodynamical model
 59535.15263	 1.00335
 59535.15592	 1.00335
 59535.15920	 1.00334
 59535.16249	 1.00333
 59535.16578	 1.00331
 59535.16907	 1.00327
 59535.17235	 1.00322
 59535.17564	 1.00315
 59535.17893	 1.00311
 59535.18222	 1.00311
 59535.18550	 1.00317
 59535.18879	 1.00322
 59535.19208	 1.00326
 59535.19537	 1.00329
 59535.19865	 1.00330
 59535.20194	 1.00332
 59535.20523	 1.00336
 59535.20852	 1.00339
 59535.21180	 1.00341
 59535.21509	 1.00344
 59535.21838	 1.00346
 59535.22167	 1.00347
 59535.22495	 1.00345
 59535.22824	 1.00342
 59535.23153	 1.00338
 59535.23482	 1.00331
 59535.23810	 1.00323
 59535.24139	 1.00315
 59535.24468	 1.00310
 59535.24797	 1.00308
 59535.25125	 1.00309
 59535.25454	 1.00309
 59535.25783	 1.00309
 59535.26112	 1.00309
 59535.26440	 1.00306
 59535.26769	 1.00305
 59535.27098	 1.00305
 59535.27427	 1.00305
 59535.27755	 1.00303
 59535.28084	 1.00299
 59535.28413	 1.00295
 59535.28742	 1.00292
 59535.29070	 1.00290
 59535.29399	 1.00287
 59535.29728	 1.00282
 59535.30057	 1.00278
 59535.30385	 1.00273
 59535.30714	 1.00271
 59535.31043	 1.00271
 59535.31372	 1.00276
 59535.31700	 1.00280
 59535.32029	 1.00283
 59535.32358	 1.00283
 59535.32687	 1.00282
 59535.33015	 1.00279
 59535.33344	 1.00275
 59535.33673	 1.00269
 59535.34002	 1.00261
 59535.34330	 1.00255
 59535.34659	 1.00248
 59535.34988	 1.00240
 59535.35317	 1.00236
 59535.35645	 1.00231
 59535.35974	 1.00225
 59535.36303	 1.00216
 59535.36632	 1.00207
 59535.36960	 1.00200
 59535.37289	 1.00196
 59535.37618	 1.00197
 59535.37947	 1.00199
 59535.38275	 1.00200
 59535.38604	 1.00199
 59535.38933	 1.00196
 59535.39262	 1.00193
 59535.39590	 1.00191
 59535.39919	 1.00187
 59535.40248	 1.00181
 59535.40577	 1.00174
 59535.40905	 1.00167
 59535.41234	 1.00160
 59535.41563	 1.00151
 59535.41892	 1.00140
 59535.42220	 1.00128
 59535.42549	 1.00117
 59535.42878	 1.00104
 59535.43207	 1.00093
 59535.43535	 1.00086
 59535.43864	 1.00085
 59535.44193	 1.00088
 59535.44522	 1.00090
 59535.44850	 1.00090
 59535.45179	 1.00088
 59535.45508	 1.00088
 59535.45837	 1.00086
 59535.46165	 1.00083
 59535.46494	 1.00078
 59535.46823	 1.00071
 59535.47152	 1.00063
 59535.47480	 1.00053
 59535.47809	 1.00042
 59535.48138	 1.00032
 59535.48467	 1.00021
 59535.48795	 1.00009
 59535.49124	 0.99998
 59535.49453	 0.99987
 59535.49782	 0.99977
 59535.50110	 0.99970
 59535.50439	 0.99965
 59535.50768	 0.99962
 59535.51097	 0.99956
 59535.51425	 0.99950
 59535.51754	 0.99945
 59535.52083	 0.99939
 59535.52411	 0.99931
 59535.52740	 0.99921
 59535.53069	 0.99913
 59535.53398	 0.99905
 59535.53726	 0.99897
 59535.54055	 0.99888
 59535.54384	 0.99878
 59535.54713	 0.99870
 59535.55041	 0.99860
 59535.55370	 0.99848
 59535.55699	 0.99835
 59535.56028	 0.99824
 59535.56356	 0.99820
 59535.56685	 0.99819
 59535.57014	 0.99819
 59535.57343	 0.99817
 59535.57671	 0.99817
 59535.58000	 0.99815
 59535.58329	 0.99812
 59535.58658	 0.99806
 59535.58986	 0.99800
 59535.59315	 0.99791
 59535.59644	 0.99783
 59535.59973	 0.99775
 59535.60301	 0.99765
 59535.60630	 0.99753
 59535.60959	 0.99740
 59535.61288	 0.99725
 59535.61616	 0.99712
 59535.61945	 0.99701
 59535.62274	 0.99692
 59535.62603	 0.99688
 59535.62931	 0.99689
 59535.63260	 0.99691
 59535.63589	 0.99691
 59535.63918	 0.99689
 59535.64246	 0.99686
 59535.64575	 0.99681
 59535.64904	 0.99675
 59535.65233	 0.99667
 59535.65561	 0.99657
 59535.65890	 0.99646
 59535.66219	 0.99633
 59535.66548	 0.99619
 59535.66876	 0.99605
 59535.67205	 0.99591
 59535.67534	 0.99575
 59535.67863	 0.99561
 59535.68191	 0.99547
 59535.68520	 0.99536
 59535.68849	 0.99530
 59535.69178	 0.99528
 59535.69506	 0.99528
 59535.69835	 0.99529
 59535.70164	 0.99530
 59535.70493	 0.99530
 59535.70821	 0.99530
 59535.71150	 0.99530
 59535.71479	 0.99529
 59535.71808	 0.99525
 59535.72136	 0.99520
 59535.72465	 0.99514
 59535.72794	 0.99505
 59535.73123	 0.99495
 59535.73451	 0.99484
 59535.73780	 0.99471
 59535.74109	 0.99456
 59535.74438	 0.99440
 59535.74766	 0.99426
 59535.75095	 0.99420
 59535.75424	 0.99418
 59535.75753	 0.99415
 59535.76081	 0.99415
 59535.76410	 0.99416
 59535.76739	 0.99415
 59535.77068	 0.99412
 59535.77396	 0.99408
 59535.77725	 0.99403
 59535.78054	 0.99399
 59535.78383	 0.99394
 59535.78711	 0.99386
 59535.79040	 0.99378
 59535.79369	 0.99367
 59535.79698	 0.99356
 59535.80026	 0.99345
 59535.80355	 0.99334
 59535.80684	 0.99322
 59535.81013	 0.99312
 59535.81341	 0.99307
 59535.81670	 0.99306
 59535.81999	 0.99307
 59535.82328	 0.99304
 59535.82656	 0.99299
 59535.82985	 0.99245
 59535.83314	 0.99115
 59535.83643	 0.98990
 59535.83971	 0.98754
 59535.84300	 0.98560
 59535.84629	 0.98210
 59535.84958	 0.98046
 59535.85286	 0.97709
 59535.85615	 0.97256
 59535.85944	 0.97022
 59535.86273	 0.96610
 59535.86601	 0.96184
 59535.86930	 0.95735
 59535.87259	 0.95408
 59535.87588	 0.94888
 59535.87916	 0.94360
 59535.88245	 0.93862
 59535.88574	 0.93473
 59535.88903	 0.92913
 59535.89231	 0.92252
 59535.89560	 0.91891
 59535.89889	 0.91362
 59535.90218	 0.90870
 59535.90546	 0.90242
 59535.90875	 0.89497
 59535.91204	 0.89174
 59535.91533	 0.88591
 59535.91861	 0.88091
 59535.92190	 0.87575
 59535.92519	 0.86801
 59535.92848	 0.86402
 59535.93176	 0.85853
 59535.93505	 0.85464
 59535.93834	 0.85119
 59535.94163	 0.84549
 59535.94491	 0.84123
 59535.94820	 0.84120
 59535.95149	 0.83938
 59535.95478	 0.83874
 59535.95806	 0.83752
 59535.96135	 0.83520
 59535.96464	 0.83519
 59535.96793	 0.83528
 59535.97121	 0.83499
 59535.97450	 0.83472
 59535.97779	 0.83203
 59535.98108	 0.83204
 59535.98436	 0.83363
 59535.98765	 0.83366
 59535.99094	 0.83301
 59535.99423	 0.83080
 59535.99751	 0.83138
 59536.00080	 0.83239
 59536.00409	 0.83286
 59536.00738	 0.83240
 59536.01066	 0.83192
 59536.01395	 0.83350
 59536.01724	 0.83349
 59536.02053	 0.83295
 59536.02381	 0.83295
 59536.02710	 0.83342
 59536.03039	 0.83409
 59536.03368	 0.83417
 59536.03696	 0.83503
 59536.04025	 0.83637
 59536.04354	 0.83652
 59536.04682	 0.83716
 59536.05011	 0.83815
 59536.05340	 0.83912
 59536.05669	 0.84039
 59536.05997	 0.84209
 59536.06326	 0.84536
 59536.06655	 0.84937
 59536.06984	 0.85374
 59536.07312	 0.85848
 59536.07641	 0.86355
 59536.07970	 0.86880
 59536.08299	 0.87414
 59536.08627	 0.87952
 59536.08956	 0.88495
 59536.09285	 0.89050
 59536.09614	 0.89608
 59536.09942	 0.90160
 59536.10271	 0.90705
 59536.10600	 0.91246
 59536.10929	 0.91787
 59536.11257	 0.92317
 59536.11586	 0.92836
 59536.11915	 0.93337
 59536.12244	 0.93841
 59536.12572	 0.94334
 59536.12901	 0.94807
 59536.13230	 0.95264
 59536.13559	 0.95707
 59536.13887	 0.96138
 59536.14216	 0.96541
 59536.14545	 0.96924
 59536.14874	 0.97297
 59536.15202	 0.97638
 59536.15531	 0.97958
 59536.15860	 0.98257
 59536.16189	 0.98520
 59536.16517	 0.98759
 59536.16846	 0.98967
 59536.17175	 0.99137
 59536.17504	 0.99261
 59536.17832	 0.99322
 59536.18161	 0.99327
 59536.18490	 0.99332
 59536.18819	 0.99353
 59536.19147	 0.99364
 59536.19476	 0.99372
 59536.19805	 0.99379
 59536.20134	 0.99386
 59536.20462	 0.99393
 59536.20791	 0.99399
 59536.21120	 0.99403
 59536.21449	 0.99406
 59536.21777	 0.99410
 59536.22106	 0.99412
 59536.22435	 0.99413
 59536.22764	 0.99415
 59536.23092	 0.99416
 59536.23421	 0.99415
 59536.23750	 0.99415
 59536.24079	 0.99423
 59536.24407	 0.99434
 59536.24736	 0.99447
 59536.25065	 0.99460
 59536.25394	 0.99472
 59536.25722	 0.99485
 59536.26051	 0.99497
 59536.26380	 0.99507
 59536.26709	 0.99517
 59536.27037	 0.99524
 59536.27366	 0.99531
 59536.27695	 0.99535
 59536.28024	 0.99539
 59536.28352	 0.99543
 59536.28681	 0.99545
 59536.29010	 0.99547
 59536.29339	 0.99549
 59536.29667	 0.99551
 59536.29996	 0.99553
 59536.30325	 0.99559
 59536.30654	 0.99568
 59536.30982	 0.99578
 59536.31311	 0.99587
 59536.31640	 0.99596
 59536.31969	 0.99606
 59536.32297	 0.99614
 59536.32626	 0.99621
 59536.32955	 0.99626
 59536.33284	 0.99633
 59536.33612	 0.99638
 59536.33941	 0.99645
 59536.34270	 0.99650
 59536.34599	 0.99655
 59536.34927	 0.99661
 59536.35256	 0.99666
 59536.35585	 0.99669
 59536.35914	 0.99672
 59536.36242	 0.99678
 59536.36571	 0.99688
 59536.36900	 0.99699
 59536.37229	 0.99712
 59536.37557	 0.99725
 59536.37886	 0.99739
 59536.38215	 0.99752
 59536.38544	 0.99763
 59536.38872	 0.99774
 59536.39201	 0.99783
 59536.39530	 0.99790
 59536.39859	 0.99797
 59536.40187	 0.99804
 59536.40516	 0.99809
 59536.40845	 0.99812
 59536.41174	 0.99815
 59536.41502	 0.99815
 59536.41831	 0.99817
 59536.42160	 0.99820
 59536.42489	 0.99825
 59536.42817	 0.99836
 59536.43146	 0.99851
 59536.43475	 0.99866
 59536.43804	 0.99880
 59536.44132	 0.99894
 59536.44461	 0.99907
 59536.44790	 0.99918
 59536.45119	 0.99927
 59536.45447	 0.99935
 59536.45776	 0.99941
 59536.46105	 0.99945
 59536.46434	 0.99947
 59536.46762	 0.99948
 59536.47091	 0.99949
 59536.47420	 0.99950
 59536.47749	 0.99949
 59536.48077	 0.99948
 59536.48406	 0.99951
 59536.48735	 0.99954
 59536.49064	 0.99961
 59536.49392	 0.99969
 59536.49721	 0.99980
 59536.50050	 0.99994
 59536.50379	 1.00008
 59536.50707	 1.00022
 59536.51036	 1.00035
 59536.51365	 1.00049
 59536.51694	 1.00061
 59536.52022	 1.00071
 59536.52351	 1.00081
 59536.52680	 1.00089
 59536.53009	 1.00095
 59536.53337	 1.00099
 59536.53666	 1.00102
 59536.53995	 1.00103
 59536.54324	 1.00103
 59536.54652	 1.00100
 59536.54981	 1.00098
 59536.55310	 1.00100
 59536.55638	 1.00106
 59536.55967	 1.00114
 59536.56296	 1.00126
 59536.56625	 1.00138
 59536.56953	 1.00150
 59536.57282	 1.00161
 59536.57611	 1.00170
 59536.57940	 1.00178
 59536.58268	 1.00184
 59536.58597	 1.00191
 59536.58926	 1.00196
 59536.59255	 1.00201
 59536.59583	 1.00203
 59536.59912	 1.00204
 59536.60241	 1.00204
 59536.60570	 1.00202
 59536.60898	 1.00201
 59536.61227	 1.00201
 59536.61556	 1.00202
 59536.61885	 1.00206
 59536.62213	 1.00214
 59536.62542	 1.00222
 59536.62871	 1.00230
 59536.63200	 1.00237
 59536.63528	 1.00244
 59536.63857	 1.00250
 59536.64186	 1.00256
 59536.64515	 1.00261
 59536.64843	 1.00266
 59536.65172	 1.00273
 59536.65501	 1.00279
 59536.65830	 1.00283
 59536.66158	 1.00286
 59536.66487	 1.00289
 59536.66816	 1.00292
 59536.67145	 1.00293
 59536.67473	 1.00293
 59536.67802	 1.00295
 59536.68131	 1.00298
 59536.68460	 1.00306
 59536.68788	 1.00313
 59536.69117	 1.00321
 59536.69446	 1.00330
 59536.69775	 1.00338
 59536.70103	 1.00345
 59536.70432	 1.00352
 59536.70761	 1.00358
 59536.71090	 1.00363
 59536.71418	 1.00366
 59536.71747	 1.00367
 59536.72076	 1.00367
 59536.72405	 1.00365
 59536.72733	 1.00363
 59536.73062	 1.00360
 59536.73391	 1.00356
 59536.73720	 1.00351
 59536.74048	 1.00345
 59536.74377	 1.00341
 59536.74706	 1.00343
 59536.75035	 1.00350
 59536.75363	 1.00357
 59536.75692	 1.00364
 59536.76021	 1.00372
 59536.76350	 1.00378
 59536.76678	 1.00383
 59536.77007	 1.00387
 59536.77336	 1.00390
 59536.77665	 1.00393
 59536.77993	 1.00395
 59536.78322	 1.00395
 59536.78651	 1.00393
 59536.78980	 1.00393
 59536.79308	 1.00392
 59536.79637	 1.00391
 59536.79966	 1.00390
 59536.80295	 1.00364
 59536.80623	 1.00322
 59536.80952	 1.00251
 59536.81281	 1.00196
 59536.81610	 1.00051
 59536.81938	 0.99948
 59536.82267	 0.99872
 59536.82596	 0.99786
 59536.82925	 0.99605
 59536.83253	 0.99423
 59536.83582	 0.99292
 59536.83911	 0.99166
 59536.84240	 0.99042
 59536.84568	 0.98898
 59536.84897	 0.98588
 59536.85226	 0.98355
 59536.85555	 0.98226
 59536.85883	 0.98091
 59536.86212	 0.97903
 59536.86541	 0.97734
 59536.86870	 0.97545
 59536.87198	 0.97319
 59536.87527	 0.97027
 59536.87856	 0.96715
 59536.88185	 0.96507
 59536.88513	 0.96329
 59536.88842	 0.96172
 59536.89171	 0.95983
 59536.89500	 0.95688
 59536.89828	 0.95503
 59536.90157	 0.95318
 59536.90486	 0.95115
 59536.90815	 0.94790
 59536.91143	 0.94523
 59536.91472	 0.94131
 59536.91801	 0.93859
 59536.92130	 0.93678
 59536.92458	 0.93496
 59536.92787	 0.93313
 59536.93116	 0.93016
 59536.93445	 0.92827
 59536.93773	 0.92562
 59536.94102	 0.92320
 59536.94431	 0.92135
 59536.94760	 0.91948
 59536.95088	 0.91761
 59536.95417	 0.91572
 59536.95746	 0.91185
 59536.96075	 0.90899
 59536.96403	 0.90547
 59536.96732	 0.90239
 59536.97061	 0.89945
 59536.97390	 0.89752
 59536.97718	 0.89559
 59536.98047	 0.89274
 59536.98376	 0.89095
 59536.98705	 0.88846
 59536.99033	 0.88625
 59536.99362	 0.88447
 59536.99691	 0.88269
 59537.00020	 0.88000
 59537.00348	 0.87764
 59537.00677	 0.87593
 59537.01006	 0.87424
 59537.01335	 0.87257
 59537.01663	 0.87092
 59537.01992	 0.86928
 59537.02321	 0.86659
 59537.02650	 0.86487
 59537.02978	 0.86132
 59537.03307	 0.85883
 59537.03636	 0.85480
 59537.03965	 0.85235
 59537.04293	 0.84980
 59537.04622	 0.84827
 59537.04951	 0.84542
 59537.05280	 0.84302
 59537.05608	 0.84160
 59537.05937	 0.84020
 59537.06266	 0.83884
 59537.06595	 0.83681
 59537.06923	 0.83562
 59537.07252	 0.83445
 59537.07581	 0.83329
 59537.07909	 0.83162
 59537.08238	 0.83043
 59537.08567	 0.82924
 59537.08896	 0.82815
 59537.09224	 0.82620
 59537.09553	 0.82460
 59537.09882	 0.82351
 59537.10211	 0.82247
 59537.10539	 0.82147
 59537.10868	 0.82051
 59537.11197	 0.81955
 59537.11526	 0.81862
 59537.11854	 0.81770
 59537.12183	 0.81681
 59537.12512	 0.81507
 59537.12841	 0.81339
 59537.13169	 0.81146
 59537.13498	 0.80896
 59537.13827	 0.80797
 59537.14156	 0.80603
 59537.14484	 0.80516
 59537.14813	 0.80239
 59537.15142	 0.80160
 59537.15471	 0.79962
 59537.15799	 0.79746
 59537.16128	 0.79694
 59537.16457	 0.79646
 59537.16786	 0.79539
 59537.17114	 0.79431
 59537.17443	 0.79401
 59537.17772	 0.79373
 59537.18101	 0.79343
 59537.18429	 0.79273
 59537.18758	 0.79252
 59537.19087	 0.79193
 59537.19416	 0.79174
 59537.19744	 0.79158
 59537.20073	 0.79143
 59537.20402	 0.79131
 59537.20731	 0.79120
 59537.21059	 0.79110
 59537.21388	 0.79103
 59537.21717	 0.79095
 59537.22046	 0.79085
 59537.22374	 0.79019
 59537.22703	 0.79018
 59537.23032	 0.79022
 59537.23361	 0.79028
 59537.23689	 0.79037
 59537.24018	 0.79043
 59537.24347	 0.79048
 59537.24676	 0.78975
 59537.25004	 0.78974
 59537.25333	 0.78974
 59537.25662	 0.78858
 59537.25991	 0.78884
 59537.26319	 0.78908
 59537.26648	 0.78789
 59537.26977	 0.78803
 59537.27306	 0.78816
 59537.27634	 0.78800
 59537.27963	 0.78820
 59537.28292	 0.78839
 59537.28621	 0.78856
 59537.28949	 0.78872
 59537.29278	 0.78886
 59537.29607	 0.78728
 59537.29936	 0.78741
 59537.30264	 0.78753
 59537.30593	 0.78709
 59537.30922	 0.78696
 59537.31251	 0.78710
 59537.31579	 0.78726
 59537.31908	 0.78745
 59537.32237	 0.78719
 59537.32566	 0.78746
 59537.32894	 0.78733
 59537.33223	 0.78748
 59537.33552	 0.78742
 59537.33881	 0.78749
 59537.34209	 0.78757
 59537.34538	 0.78767
 59537.34867	 0.78741
 59537.35196	 0.78753
 59537.35524	 0.78765
 59537.35853	 0.78772
 59537.36182	 0.78791
 59537.36511	 0.78808
 59537.36839	 0.78760
 59537.37168	 0.78766
 59537.37497	 0.78778
 59537.37826	 0.78794
 59537.38154	 0.78785
 59537.38483	 0.78804
 59537.38812	 0.78823
 59537.39141	 0.78839
 59537.39469	 0.78864
 59537.39798	 0.78889
 59537.40127	 0.78914
 59537.40456	 0.78945
 59537.40784	 0.78967
 59537.41113	 0.78991
 59537.41442	 0.79017
 59537.41771	 0.79043
 59537.42099	 0.79069
 59537.42428	 0.79095
 59537.42757	 0.79120
 59537.43086	 0.79145
 59537.43414	 0.79156
 59537.43743	 0.79178
 59537.44072	 0.79203
 59537.44401	 0.79230
 59537.44729	 0.79260
 59537.45058	 0.79289
 59537.45387	 0.79319
 59537.45716	 0.79348
 59537.46044	 0.79377
 59537.46373	 0.79406
 59537.46702	 0.79434
 59537.47031	 0.79464
 59537.47359	 0.79490
 59537.47688	 0.79525
 59537.48017	 0.79559
 59537.48346	 0.79508
 59537.48674	 0.79408
 59537.49003	 0.79266
 59537.49332	 0.79042
 59537.49661	 0.78838
 59537.49989	 0.78575
 59537.50318	 0.78265
 59537.50647	 0.77987
 59537.50976	 0.77555
 59537.51304	 0.77258
 59537.51633	 0.76784
 59537.51962	 0.76431
 59537.52291	 0.75869
 59537.52619	 0.75501
 59537.52948	 0.75054
 59537.53277	 0.74566
 59537.53606	 0.74165
 59537.53934	 0.73532
 59537.54263	 0.73097
 59537.54592	 0.72463
 59537.54921	 0.72077
 59537.55249	 0.71556
 59537.55578	 0.70924
 59537.55907	 0.70553
 59537.56236	 0.69880
 59537.56564	 0.69503
 59537.56893	 0.68852
 59537.57222	 0.68538
 59537.57551	 0.67959
 59537.57879	 0.67553
 59537.58208	 0.67078
 59537.58537	 0.66694
 59537.58866	 0.66340
 59537.59194	 0.66021
 59537.59523	 0.65771
 59537.59852	 0.65620
 59537.60180	 0.65605
 59537.60509	 0.65646
 59537.60838	 0.65686
 59537.61167	 0.65727
 59537.61495	 0.65767
 59537.61824	 0.65807
 59537.62153	 0.65846
 59537.62482	 0.65886
 59537.62810	 0.65928
 59537.63139	 0.65970
 59537.63468	 0.66010
 59537.63797	 0.66050
 59537.64125	 0.66091
 59537.64454	 0.66132
 59537.64783	 0.66175
 59537.65112	 0.66219
 59537.65440	 0.66264
 59537.65769	 0.66310
 59537.66098	 0.66355
 59537.66427	 0.66400
 59537.66755	 0.66446
 59537.67084	 0.66492
 59537.67413	 0.66539
 59537.67742	 0.66584
 59537.68070	 0.66626
 59537.68399	 0.66671
 59537.68728	 0.66719
 59537.69057	 0.66769
 59537.69385	 0.66817
 59537.69714	 0.66865
 59537.70043	 0.66912
 59537.70372	 0.66958
 59537.70700	 0.67004
 59537.71029	 0.67051
 59537.71358	 0.67142
 59537.71687	 0.67385
 59537.72015	 0.67718
 59537.72344	 0.68117
 59537.72673	 0.68566
 59537.73002	 0.69055
 59537.73330	 0.69572
 59537.73659	 0.70112
 59537.73988	 0.70683
 59537.74317	 0.71262
 59537.74645	 0.71855
 59537.74974	 0.72458
 59537.75303	 0.73069
 59537.75632	 0.73688
 59537.75960	 0.74307
 59537.76289	 0.74926
 59537.76618	 0.75537
 59537.76947	 0.76145
 59537.77275	 0.76743
 59537.77604	 0.77334
 59537.77933	 0.77914
 59537.78262	 0.78485
 59537.78590	 0.79044
 59537.78919	 0.79591
 59537.79248	 0.80121
 59537.79577	 0.80635
 59537.79905	 0.81129
 59537.80234	 0.81603
 59537.80563	 0.82052
 59537.80892	 0.82473
 59537.81220	 0.82870
 59537.81549	 0.83239
 59537.81878	 0.83576
 59537.82207	 0.83875
 59537.82535	 0.84132
 59537.82864	 0.84340
 59537.83193	 0.84482
 59537.83522	 0.84552
 59537.83850	 0.84620
 59537.84179	 0.84689
 59537.84508	 0.84762
 59537.84837	 0.84833
 59537.85165	 0.84905
 59537.85494	 0.84977
 59537.85823	 0.85049
 59537.86152	 0.85121
 59537.86480	 0.85196
 59537.86809	 0.85271
 59537.87138	 0.85347
 59537.87467	 0.85426
 59537.87795	 0.85505
 59537.88124	 0.85585
 59537.88453	 0.85666
 59537.88782	 0.85747
 59537.89110	 0.85829
 59537.89439	 0.85911
 59537.89768	 0.85994
 59537.90097	 0.86077
 59537.90425	 0.86163
 59537.90754	 0.86250
 59537.91083	 0.86338
 59537.91412	 0.86426
 59537.91740	 0.86513
 59537.92069	 0.86602
 59537.92398	 0.86691
 59537.92727	 0.86781
 59537.93055	 0.86873
 59537.93384	 0.86967
 59537.93713	 0.87061
 59537.94042	 0.87156
 59537.94370	 0.87253
 59537.94699	 0.87350
 59537.95028	 0.87447
 59537.95357	 0.87546
 59537.95685	 0.87645
 59537.96014	 0.87748
 59537.96343	 0.87848
 59537.96672	 0.87951
 59537.97000	 0.88055
 59537.97329	 0.88160
 59537.97658	 0.88265
 59537.97987	 0.88371
 59537.98315	 0.88477
 59537.98644	 0.88584
 59537.98973	 0.88693
 59537.99302	 0.88802
 59537.99630	 0.88914
 59537.99959	 0.89028
 59538.00288	 0.89144
 59538.00617	 0.89260
 59538.00945	 0.89377
 59538.01274	 0.89494
 59538.01603	 0.89611
 59538.01932	 0.89729
 59538.02260	 0.89847
 59538.02589	 0.89967
 59538.02918	 0.90089
 59538.03247	 0.90210
 59538.03575	 0.90331
 59538.03904	 0.90452
 59538.04233	 0.90573
 59538.04562	 0.90694
 59538.04890	 0.90816
 59538.05219	 0.90940
 59538.05548	 0.91065
 59538.05877	 0.91192
 59538.06205	 0.91320
 59538.06534	 0.91451
 59538.06863	 0.91582
 59538.07192	 0.91714
 59538.07520	 0.91846
 59538.07849	 0.91977
 59538.08178	 0.92108
 59538.08507	 0.92240
 59538.08835	 0.92373
 59538.09164	 0.92509
 59538.09493	 0.92645
 59538.09822	 0.92779
 59538.10150	 0.92913
 59538.10479	 0.93048
 59538.10808	 0.93181
 59538.11137	 0.93315
 59538.11465	 0.93451
 59538.11794	 0.93589
 59538.12123	 0.93726
 59538.12451	 0.93864
 59538.12780	 0.94004
 59538.13109	 0.94146
 59538.13438	 0.94288
 59538.13766	 0.94430
 59538.14095	 0.94572
 59538.14424	 0.94713
 59538.14753	 0.94854
 59538.15081	 0.94996
 59538.15410	 0.95140
 59538.15739	 0.95283
 59538.16068	 0.95426
 59538.16396	 0.95568
 59538.16725	 0.95709
 59538.17054	 0.95849
 59538.17383	 0.95986
 59538.17711	 0.96123
 59538.18040	 0.96261
 59538.18369	 0.96398
 59538.18698	 0.96533
 59538.19026	 0.96669
 59538.19355	 0.96808
 59538.19684	 0.96945
 59538.20013	 0.97082
 59538.20341	 0.97218
 59538.20670	 0.97349
 59538.20999	 0.97479
 59538.21328	 0.97613
 59538.21656	 0.97743
 59538.21985	 0.97872
 59538.22314	 0.98001
 59538.22643	 0.98128
 59538.22971	 0.98253
 59538.23300	 0.98373
 59538.23629	 0.98490
 59538.23958	 0.98603
 59538.24286	 0.98715
 59538.24615	 0.98828
 59538.24944	 0.98938
 59538.25273	 0.99044
 59538.25601	 0.99153
 59538.25930	 0.99259
 59538.26259	 0.99360
 59538.26588	 0.99458
 59538.26916	 0.99548
 59538.27245	 0.99634
 59538.27574	 0.99720
 59538.27903	 0.99798
 59538.28231	 0.99878
 59538.28560	 0.99948
 59538.28889	 1.00011
 59538.29218	 1.00069
 59538.29546	 1.00119
 59538.29875	 1.00159
 59538.30204	 1.00188
 59538.30533	 1.00202
 59538.30861	 1.00204
 59538.31190	 1.00207
 59538.31519	 1.00213
 59538.31848	 1.00219
 59538.32176	 1.00225
 59538.32505	 1.00231
 59538.32834	 1.00241
 59538.33163	 1.00248
 59538.33491	 1.00256
 59538.33820	 1.00262
 59538.34149	 1.00267
 59538.34478	 1.00270
 59538.34806	 1.00272
 59538.35135	 1.00272
 59538.35464	 1.00270
 59538.35793	 1.00268
 59538.36121	 1.00266
 59538.36450	 1.00262
 59538.36779	 1.00257
 59538.37108	 1.00253
 59538.37436	 1.00254
 59538.37765	 1.00262
 59538.38094	 1.00270
 59538.38423	 1.00279
 59538.38751	 1.00286
 59538.39080	 1.00294
 59538.39409	 1.00301
 59538.39738	 1.00307
 59538.40066	 1.00312
 59538.40395	 1.00317
 59538.40724	 1.00320
 59538.41053	 1.00323
 59538.41381	 1.00323
 59538.41710	 1.00323
 59538.42039	 1.00323
 59538.42368	 1.00321
 59538.42696	 1.00318
 59538.43025	 1.00314
 59538.43354	 1.00309
 59538.43683	 1.00305
 59538.44011	 1.00307
 59538.44340	 1.00313
 59538.44669	 1.00319
 59538.44998	 1.00324
 59538.45326	 1.00327
 59538.45655	 1.00329
 59538.45984	 1.00332
 59538.46313	 1.00337
 59538.46641	 1.00340
 59538.46970	 1.00343
 59538.47299	 1.00347
 59538.47628	 1.00350
 59538.47956	 1.00351
 59538.48285	 1.00350
 59538.48614	 1.00348
 59538.48943	 1.00344
 59538.49271	 1.00338
 59538.49600	 1.00331
 59538.49929	 1.00324
 59538.50258	 1.00320
 59538.50586	 1.00320
 59538.50915	 1.00320
 59538.51244	 1.00321
 59538.51573	 1.00323
 59538.51901	 1.00323
 59538.52230	 1.00321
 59538.52559	 1.00321
 59538.52888	 1.00321
 59538.53216	 1.00322
 59538.53545	 1.00320
 59538.53874	 1.00317
 59538.54203	 1.00314
 59538.54531	 1.00313
 59538.54860	 1.00311
 59538.55189	 1.00308
 59538.55518	 1.00305
 59538.55846	 1.00302
 59538.56175	 1.00297
 59538.56504	 1.00296
 59538.56833	 1.00298
 59538.57161	 1.00303
 59538.57490	 1.00308
 59538.57819	 1.00311
 59538.58148	 1.00313
 59538.58476	 1.00312
 59538.58805	 1.00310
 59538.59134	 1.00306
 59538.59463	 1.00301
 59538.59791	 1.00294
 59538.60120	 1.00289
 59538.60449	 1.00282
 59538.60778	 1.00276
 59538.61106	 1.00272
 59538.61435	 1.00268
 59538.61764	 1.00262
 59538.62093	 1.00255
 59538.62421	 1.00246
 59538.62750	 1.00240
 59538.63079	 1.00237
 59538.63408	 1.00238
 59538.63736	 1.00241
 59538.64065	 1.00243
 59538.64394	 1.00243
 59538.64722	 1.00241
 59538.65051	 1.00239
 59538.65380	 1.00237
 59538.65709	 1.00234
 59538.66037	 1.00229
 59538.66366	 1.00222
 59538.66695	 1.00216
 59538.67024	 1.00209
 59538.67352	 1.00201
 59538.67681	 1.00191
 59538.68010	 1.00179
 59538.68339	 1.00169
 59538.68667	 1.00158
 59538.68996	 1.00146
 59538.69325	 1.00140
 59538.69654	 1.00140
 59538.69982	 1.00144
 59538.70311	 1.00146
 59538.70640	 1.00147
 59538.70969	 1.00146
 59538.71297	 1.00146
 59538.71626	 1.00145
 59538.71955	 1.00143
 59538.72284	 1.00138
 59538.72612	 1.00132
 59538.72941	 1.00125
 59538.73270	 1.00115
 59538.73599	 1.00105
 59538.73927	 1.00096
 59538.74256	 1.00085
 59538.74585	 1.00074
 59538.74914	 1.00063
 59538.75242	 1.00052
 59538.75571	 1.00043
 59538.75900	 1.00037
 59538.76229	 1.00032
 59538.76557	 1.00029
 59538.76886	 1.00024
 59538.77215	 1.00019
 59538.77544	 1.00014
 59538.77872	 1.00008
 59538.78201	 1.00001
 59538.78530	 0.99992
 59538.78859	 0.99984
 59538.79187	 0.99976
 59538.79516	 0.99969
 59538.79845	 0.99961
 59538.80174	 0.99951
 59538.80502	 0.99943
 59538.80831	 0.99933
 59538.81160	 0.99922
 59538.81489	 0.99909
 59538.81817	 0.99898
 59538.82146	 0.99894
 59538.82475	 0.99893
 59538.82804	 0.99893
 59538.83132	 0.99892
 59538.83461	 0.99892
 59538.83790	 0.99891
 59538.84119	 0.99888
 59538.84447	 0.99883
 59538.84776	 0.99877
 59538.85105	 0.99869
 59538.85434	 0.99861
 59538.85762	 0.99853
 59538.86091	 0.99844
 59538.86420	 0.99833
 59538.86749	 0.99819
 59538.87077	 0.99805
 59538.87406	 0.99791
 59538.87735	 0.99780
 59538.88064	 0.99771
 59538.88392	 0.99767
 59538.88721	 0.99767
 59538.89050	 0.99769
 59538.89379	 0.99769
 59538.89707	 0.99768
 59538.90036	 0.99765
 59538.90365	 0.99761
 59538.90694	 0.99755
 59538.91022	 0.99747
 59538.91351	 0.99738
 59538.91680	 0.99726
 59538.92009	 0.99714
 59538.92337	 0.99700
 59538.92666	 0.99686
 59538.92995	 0.99672
 59538.93324	 0.99656
 59538.93652	 0.99642
 59538.93981	 0.99628
 59538.94310	 0.99616
 59538.94639	 0.99609
 59538.94967	 0.99606
 59538.95296	 0.99605
 59538.95625	 0.99606
 59538.95954	 0.99608
 59538.96282	 0.99607
 59538.96611	 0.99607
 59538.96940	 0.99607
 59538.97269	 0.99605
 59538.97597	 0.99602
 59538.97926	 0.99597
 59538.98255	 0.99591
 59538.98584	 0.99583
 59538.98912	 0.99573
 59538.99241	 0.99561
 59538.99570	 0.99548
 59538.99899	 0.99533
 59539.00227	 0.99517
 59539.00556	 0.99502
 59539.00885	 0.99494
 59539.01214	 0.99490
 59539.01542	 0.99487
 59539.01871	 0.99486
 59539.02200	 0.99487
 59539.02529	 0.99486
 59539.02857	 0.99484
 59539.03186	 0.99479
 59539.03515	 0.99473
 59539.03844	 0.99469
 59539.04172	 0.99463
 59539.04501	 0.99456
 59539.04830	 0.99447
 59539.05159	 0.99437
 59539.05487	 0.99424
 59539.05816	 0.99414
 59539.06145	 0.99402
 59539.06474	 0.99388
 59539.06802	 0.99377
 59539.07131	 0.99370
 59539.07460	 0.99368
 59539.07789	 0.99368
 59539.08117	 0.99367
 59539.08446	 0.99363
 59539.08775	 0.99362
 59539.09104	 0.99359
 59539.09432	 0.99354
 59539.09761	 0.99352
 59539.10090	 0.99348
 59539.10419	 0.99344
 59539.10747	 0.99341
 59539.11076	 0.99336
 59539.11405	 0.99332
 59539.11734	 0.99327
 59539.12062	 0.99316
 59539.12391	 0.99218
 59539.12720	 0.99115
 59539.13049	 0.98929
 59539.13377	 0.98735
 59539.13706	 0.98460
 59539.14035	 0.98207
 59539.14364	 0.97793
 59539.14692	 0.97596
 59539.15021	 0.97233
 59539.15350	 0.96847
 59539.15678	 0.96440
 59539.16007	 0.96091
 59539.16336	 0.95586
 59539.16665	 0.95099
 59539.16993	 0.94729
 59539.17322	 0.94341
 59539.17651	 0.93771
 59539.17980	 0.93159
 59539.18308	 0.92657
 59539.18637	 0.92238
 59539.18966	 0.91748
 59539.19295	 0.91035
 59539.19623	 0.90549
 59539.19952	 0.89999
 59539.20281	 0.89539
 59539.20610	 0.89102
 59539.20938	 0.88380
 59539.21267	 0.87771
 59539.21596	 0.87187
 59539.21925	 0.86840
 59539.22253	 0.86374
 59539.22582	 0.85715
 59539.22911	 0.85126
 59539.23240	 0.84860
 59539.23568	 0.84537
 59539.23897	 0.84212
 59539.24226	 0.84122
 59539.24555	 0.83729
 59539.24883	 0.83750
 59539.25212	 0.83754
 59539.25541	 0.83708
 59539.25870	 0.83656
 59539.26198	 0.83457
 59539.26527	 0.83319
 59539.26856	 0.83477
 59539.27185	 0.83370
 59539.27513	 0.83385
 59539.27842	 0.83247
 59539.28171	 0.83126
 59539.28500	 0.83321
 59539.28828	 0.83263
 59539.29157	 0.83234
 59539.29486	 0.83121
 59539.29815	 0.83099
 59539.30143	 0.83312
 59539.30472	 0.83308
 59539.30801	 0.83278
 59539.31130	 0.83257
 59539.31458	 0.83345
 59539.31787	 0.83312
 59539.32116	 0.83302
 59539.32445	 0.83402
 59539.32773	 0.83512
 59539.33102	 0.83512
 59539.33431	 0.83598
 59539.33760	 0.83714
 59539.34088	 0.83769
 59539.34417	 0.83860
 59539.34746	 0.83958
 59539.35075	 0.84100
 59539.35403	 0.84306
 59539.35732	 0.84649
 59539.36061	 0.85062
 59539.36390	 0.85526
 59539.36718	 0.86013
 59539.37047	 0.86521
 59539.37376	 0.87035
 59539.37705	 0.87568
 59539.38033	 0.88122
 59539.38362	 0.88674
 59539.38691	 0.89226
 59539.39020	 0.89768
 59539.39348	 0.90322
 59539.39677	 0.90878
 59539.40006	 0.91416
 59539.40335	 0.91949
 59539.40663	 0.92465
 59539.40992	 0.92988
 59539.41321	 0.93499
 59539.41650	 0.93993
 59539.41978	 0.94468
 59539.42307	 0.94940
 59539.42636	 0.95399
 59539.42965	 0.95834
 59539.43293	 0.96250
 59539.43622	 0.96654
 59539.43951	 0.97037
 59539.44280	 0.97395
 59539.44608	 0.97732
 59539.44937	 0.98054
 59539.45266	 0.98343
 59539.45595	 0.98606
 59539.45923	 0.98835
 59539.46252	 0.99034
 59539.46581	 0.99190
 59539.46910	 0.99304
 59539.47238	 0.99348
 59539.47567	 0.99354
 59539.47896	 0.99359
 59539.48225	 0.99358
 59539.48553	 0.99360
 59539.48882	 0.99360
 59539.49211	 0.99359
 59539.49540	 0.99357
 59539.49868	 0.99362
 59539.50197	 0.99372
 59539.50526	 0.99385
 59539.50855	 0.99397
 59539.51183	 0.99409
 59539.51512	 0.99421
 59539.51841	 0.99433
 59539.52170	 0.99443
 59539.52498	 0.99452
 59539.52827	 0.99460
 59539.53156	 0.99466
 59539.53485	 0.99470
 59539.53813	 0.99473
 59539.54142	 0.99477
 59539.54471	 0.99480
 59539.54800	 0.99481
 59539.55128	 0.99482
 59539.55457	 0.99484
 59539.55786	 0.99485
 59539.56115	 0.99490
 59539.56443	 0.99498
 59539.56772	 0.99507
 59539.57101	 0.99516
 59539.57430	 0.99525
 59539.57758	 0.99534
 59539.58087	 0.99542
 59539.58416	 0.99549
 59539.58745	 0.99555
 59539.59073	 0.99561
 59539.59402	 0.99567
 59539.59731	 0.99572
 59539.60060	 0.99578
 59539.60388	 0.99583
 59539.60717	 0.99588
 59539.61046	 0.99593
 59539.61375	 0.99596
 59539.61703	 0.99599
 59539.62032	 0.99604
 59539.62361	 0.99613
 59539.62690	 0.99624
 59539.63018	 0.99637
 59539.63347	 0.99650
 59539.63676	 0.99663
 59539.64005	 0.99677
 59539.64333	 0.99688
 59539.64662	 0.99699
 59539.64991	 0.99708
 59539.65320	 0.99716
 59539.65648	 0.99722
 59539.65977	 0.99729
 59539.66306	 0.99735
 59539.66635	 0.99739
 59539.66963	 0.99741
 59539.67292	 0.99742
 59539.67621	 0.99744
 59539.67949	 0.99747
 59539.68278	 0.99752
 59539.68607	 0.99761
 59539.68936	 0.99777
 59539.69264	 0.99792
 59539.69593	 0.99806
 59539.69922	 0.99821
 59539.70251	 0.99834
 59539.70579	 0.99845
 59539.70908	 0.99855
 59539.71237	 0.99863
 59539.71566	 0.99869
 59539.71894	 0.99874
 59539.72223	 0.99877
 59539.72552	 0.99879
 59539.72881	 0.99880
 59539.73209	 0.99881
 59539.73538	 0.99880
 59539.73867	 0.99880
 59539.74196	 0.99882
 59539.74524	 0.99886
 59539.74853	 0.99893
 59539.75182	 0.99901
 59539.75511	 0.99912
 59539.75839	 0.99927
 59539.76168	 0.99942
 59539.76497	 0.99956
 59539.76826	 0.99969
 59539.77154	 0.99983
 59539.77483	 0.99996
 59539.77812	 1.00007
 59539.78141	 1.00017
 59539.78469	 1.00026
 59539.78798	 1.00033
 59539.79127	 1.00038
 59539.79456	 1.00041
 59539.79784	 1.00043
 59539.80113	 1.00043
 59539.80442	 1.00041
 59539.80771	 1.00040
 59539.81099	 1.00042
 59539.81428	 1.00049
 59539.81757	 1.00057
 59539.82086	 1.00069
 59539.82414	 1.00083
 59539.82743	 1.00095
 59539.83072	 1.00106
 59539.83401	 1.00116
 59539.83729	 1.00124
 59539.84058	 1.00132
 59539.84387	 1.00139
 59539.84716	 1.00145
 59539.85044	 1.00150
 59539.85373	 1.00154
 59539.85702	 1.00155
 59539.86031	 1.00156
 59539.86359	 1.00155
 59539.86688	 1.00154
 59539.87017	 1.00155
 59539.87346	 1.00157
 59539.87674	 1.00162
 59539.88003	 1.00170
 59539.88332	 1.00179
 59539.88661	 1.00188
 59539.88989	 1.00196
 59539.89318	 1.00204
 59539.89647	 1.00211
 59539.89976	 1.00217
 59539.90304	 1.00223
 59539.90633	 1.00229
 59539.90962	 1.00236
 59539.91291	 1.00243
 59539.91619	 1.00248
 59539.91948	 1.00252
 59539.92277	 1.00256
 59539.92606	 1.00260
 59539.92934	 1.00261
 59539.93263	 1.00262
 59539.93592	 1.00265
 59539.93921	 1.00270
 59539.94249	 1.00278
 59539.94578	 1.00286
 59539.94907	 1.00295
