# Supplementary material for: Discovery of the most compact 3+1-type quadruple star system TIC 120362137
Source: Nat Commun. 2026 Mar 3;17:1859. doi: 10.1038/s41467-026-69223-4 (PMC12957322; doi:10.1038/s41467-026-69223-4)
Supplement: Supplementary file 13 — Source Data [file 41467_2026_69223_MOESM13_ESM.zip › SDF_SupplFig4d_part1.txt]

# Supplementary Figure 4d
#
# SDF_SupplFig4d_part1.txt
#
# Relative flux from the orginial, ground-based observations around 2022-04-20. Gray circles in the plot.
#
# x BJD - 2400000
# y Relative flux from the original observations
 59690.51347	 0.83588
 59690.51429	 0.83489
 59690.51510	 0.83723
 59690.51591	 0.83183
 59690.51673	 0.83302
 59690.51754	 0.83251
 59690.51835	 0.83089
 59690.51917	 0.83965
 59690.51998	 0.83614
 59690.52486	 0.82838
 59690.52567	 0.82755
 59690.52648	 0.83427
 59690.52730	 0.82881
 59690.52892	 0.83304
 59690.52974	 0.82012
 59690.53055	 0.82614
 59690.53136	 0.82630
 59690.53218	 0.82883
 59690.53299	 0.82158
 59690.53380	 0.82233
 59690.53461	 0.82715
 59690.53543	 0.82368
 59690.53624	 0.82197
 59690.53705	 0.82629
 59690.53787	 0.81935
 59690.53868	 0.82119
 59690.53949	 0.81723
 59690.54031	 0.82308
 59690.54112	 0.81849
 59690.54193	 0.81803
 59690.54600	 0.81321
 59690.54681	 0.81781
 59690.54762	 0.81119
 59690.54844	 0.81102
 59690.54925	 0.81191
 59690.55006	 0.80832
 59690.55088	 0.80674
 59690.55169	 0.80802
 59690.55250	 0.80440
 59690.55331	 0.80637
 59690.55413	 0.80781
 59690.55494	 0.80742
 59690.55576	 0.80731
 59690.55657	 0.80366
 59690.55819	 0.80320
 59690.55901	 0.80352
 59690.55982	 0.79807
 59690.56063	 0.80219
 59690.56144	 0.80076
 59690.56226	 0.79796
 59690.56307	 0.79808
 59690.56388	 0.79400
 59690.56470	 0.79680
 59690.56551	 0.79273
 59690.56632	 0.79297
 59690.56714	 0.78859
 59690.56795	 0.79279
 59690.56876	 0.78723
 59690.56958	 0.78778
 59690.57039	 0.78945
 59690.57120	 0.79077
 59690.57201	 0.78807
 59690.57283	 0.78798
 59690.57364	 0.78190
 59690.57445	 0.78700
 59690.57527	 0.78307
 59690.57608	 0.78102
 59690.57689	 0.78485
 59690.57771	 0.77776
 59690.57852	 0.77761
 59690.57933	 0.77726
 59690.58014	 0.77499
 59690.58096	 0.77002
 59690.58177	 0.77430
 59690.58258	 0.77153
 59690.58340	 0.77359
 59690.58421	 0.77543
 59690.58502	 0.77369
 59690.58584	 0.77378
 59690.58665	 0.77188
 59690.58746	 0.76711
 59690.58828	 0.76562
 59690.58909	 0.76925
 59690.58990	 0.76625
 59690.59071	 0.76591
 59690.59153	 0.76201
 59690.59234	 0.76192
 59690.59315	 0.76975
 59690.59397	 0.76615
 59690.59478	 0.76648
 59690.59559	 0.76252
 59690.59640	 0.76542
 59690.59722	 0.76261
 59690.59803	 0.75892
 59690.59884	 0.75677
 59690.59966	 0.76268
 59690.60047	 0.75810
 59690.60128	 0.75862
 59690.60210	 0.76115
 59690.60291	 0.75697
 59690.60372	 0.76162
 59690.60453	 0.75935
 59690.60535	 0.75556
 59690.60616	 0.75745
 59690.60697	 0.75670
 59690.60779	 0.75912
 59690.60860	 0.76091
 59690.60941	 0.76204
 59690.61023	 0.75711
 59690.61104	 0.76392
 59690.61185	 0.76033
 59690.61267	 0.76109
 59690.61348	 0.76031
 59690.61429	 0.76474
 59690.61510	 0.75812
 59690.61592	 0.76266
 59690.61673	 0.75842
 59690.61755	 0.75836
 59690.61836	 0.76214
 59690.61917	 0.76149
 59690.61998	 0.75532
 59690.62161	 0.75936
 59690.62242	 0.76092
 59690.62324	 0.75955
 59690.62405	 0.76090
 59690.62486	 0.75780
 59690.62568	 0.75522
 59690.62649	 0.76134
 59690.62730	 0.76610
 59690.62811	 0.76315
 59690.62893	 0.76273
 59690.62974	 0.75699
