# Supplementary material for: Discovery of the most compact 3+1-type quadruple star system TIC 120362137
Source: Nat Commun. 2026 Mar 3;17:1859. doi: 10.1038/s41467-026-69223-4 (PMC12957322; doi:10.1038/s41467-026-69223-4)
Supplement: Supplementary file 13 — Source Data [file 41467_2026_69223_MOESM13_ESM.zip › SDF_SupplFig4d_part2.txt]

# Supplementary Figure 4d
#
# SDF_SupplFig4d_part2.txt
#
# Relative flux from 900-sec binned ground-based observations around 2022-04-20. Blue circles in the plot.
#
# x BJD - 2400000
# y Relative flux from 900-sec binned ground-based observations
 59690.51673	 0.83467
 59690.52974	 0.82704
 59690.53868	 0.82103
 59690.55088	 0.80935
 59690.56145	 0.79866
 59690.57201	 0.78696
 59690.58258	 0.77377
 59690.59315	 0.76483
 59690.60372	 0.75885
 59690.61429	 0.76082
 59690.62486	 0.75995
