# Supplementary material for: Discovery of the most compact 3+1-type quadruple star system TIC 120362137
Source: Nat Commun. 2026 Mar 3;17:1859. doi: 10.1038/s41467-026-69223-4 (PMC12957322; doi:10.1038/s41467-026-69223-4)
Supplement: Supplementary file 13 — Source Data [file 41467_2026_69223_MOESM13_ESM.zip › SDF_SupplFig4d_part3.txt]

# Supplementary Figure 4d
#
# SDF_SupplFig4d_part3.txt
#
# Relative flux from best spectro-photodynamical model around 2022-04-20. Red, smooth curve in the plot.
#
# x BJD - 2400000
# y Relative flux from best spectro-photodynamical model
 59688.50062	 0.99770
 59688.50390	 0.99762
 59688.50719	 0.99752
 59688.51048	 0.99740
 59688.51377	 0.99727
 59688.51705	 0.99721
 59688.52034	 0.99719
 59688.52363	 0.99720
 59688.52692	 0.99720
 59688.53020	 0.99718
 59688.53349	 0.99714
 59688.53678	 0.99710
 59688.54007	 0.99707
 59688.54335	 0.99702
 59688.54664	 0.99695
 59688.54993	 0.99687
 59688.55322	 0.99677
 59688.55650	 0.99669
 59688.55979	 0.99659
 59688.56308	 0.99648
 59688.56637	 0.99637
 59688.56965	 0.99626
 59688.57294	 0.99613
 59688.57623	 0.99600
 59688.57952	 0.99593
 59688.58280	 0.99593
 59688.58609	 0.99596
 59688.58938	 0.99598
 59688.59267	 0.99598
 59688.59595	 0.99597
 59688.59924	 0.99597
 59688.60253	 0.99595
 59688.60582	 0.99592
 59688.60910	 0.99588
 59688.61239	 0.99581
 59688.61568	 0.99573
 59688.61897	 0.99564
 59688.62225	 0.99555
 59688.62554	 0.99546
 59688.62883	 0.99535
 59688.63212	 0.99524
 59688.63540	 0.99514
 59688.63869	 0.99504
 59688.64198	 0.99497
 59688.64527	 0.99494
 59688.64855	 0.99493
 59688.65184	 0.99491
 59688.65513	 0.99486
 59688.65842	 0.99483
 59688.66170	 0.99479
 59688.66499	 0.99474
 59688.66828	 0.99467
 59688.67157	 0.99459
 59688.67485	 0.99451
 59688.67814	 0.99446
 59688.68143	 0.99440
 59688.68472	 0.99433
 59688.68800	 0.99426
 59688.69129	 0.99419
 59688.69458	 0.99411
 59688.69787	 0.99401
 59688.70115	 0.99393
 59688.70444	 0.99391
 59688.70773	 0.99394
 59688.71102	 0.99398
 59688.71430	 0.99401
 59688.71759	 0.99403
 59688.72088	 0.99388
 59688.72417	 0.99293
 59688.72745	 0.99123
 59688.73074	 0.98928
 59688.73403	 0.98693
 59688.73732	 0.98412
 59688.74060	 0.98114
 59688.74389	 0.97782
 59688.74718	 0.97373
 59688.75047	 0.97029
 59688.75375	 0.96537
 59688.75704	 0.96152
 59688.76033	 0.95646
 59688.76362	 0.95175
 59688.76690	 0.94649
 59688.77019	 0.94151
 59688.77348	 0.93796
 59688.77677	 0.93128
 59688.78005	 0.92657
 59688.78334	 0.92021
 59688.78663	 0.91496
 59688.78992	 0.91019
 59688.79320	 0.90314
 59688.79649	 0.89928
 59688.79978	 0.89124
 59688.80307	 0.88775
 59688.80635	 0.88034
 59688.80964	 0.87651
 59688.81293	 0.87024
 59688.81622	 0.86617
 59688.81950	 0.86034
 59688.82279	 0.85588
 59688.82608	 0.85156
 59688.82937	 0.84794
 59688.83265	 0.84460
 59688.83594	 0.84195
 59688.83923	 0.84039
 59688.84252	 0.84031
 59688.84580	 0.84034
 59688.84909	 0.84036
 59688.85238	 0.84039
 59688.85567	 0.84041
 59688.85895	 0.84042
 59688.86224	 0.84041
 59688.86553	 0.84039
 59688.86882	 0.84036
 59688.87210	 0.84032
 59688.87539	 0.84026
 59688.87868	 0.84020
 59688.88197	 0.84012
 59688.88525	 0.84005
 59688.88854	 0.84002
 59688.89183	 0.84003
 59688.89512	 0.84007
 59688.89840	 0.84013
 59688.90169	 0.84018
 59688.90498	 0.84022
 59688.90827	 0.84025
 59688.91155	 0.84026
 59688.91484	 0.84026
 59688.91813	 0.84027
 59688.92142	 0.84027
 59688.92470	 0.84026
 59688.92799	 0.84024
 59688.93128	 0.84021
 59688.93457	 0.84016
 59688.93785	 0.84010
 59688.94114	 0.84004
 59688.94443	 0.83998
 59688.94772	 0.83995
 59688.95100	 0.83996
 59688.95429	 0.84075
 59688.95758	 0.84296
 59688.96087	 0.84597
 59688.96415	 0.84958
 59688.96744	 0.85367
 59688.97073	 0.85813
 59688.97401	 0.86284
 59688.97730	 0.86785
 59688.98059	 0.87304
 59688.98388	 0.87843
 59688.98716	 0.88387
 59688.99045	 0.88944
 59688.99374	 0.89504
 59688.99703	 0.90074
 59689.00031	 0.90637
 59689.00360	 0.91199
 59689.00689	 0.91758
 59689.01018	 0.92305
 59689.01346	 0.92853
 59689.01675	 0.93391
 59689.02004	 0.93913
 59689.02333	 0.94433
 59689.02661	 0.94931
 59689.02990	 0.95418
 59689.03319	 0.95886
 59689.03648	 0.96337
 59689.03976	 0.96764
 59689.04305	 0.97169
 59689.04634	 0.97549
 59689.04963	 0.97902
 59689.05291	 0.98226
 59689.05620	 0.98519
 59689.05949	 0.98779
 59689.06278	 0.98999
 59689.06606	 0.99175
 59689.06935	 0.99302
 59689.07264	 0.99361
 59689.07593	 0.99369
 59689.07921	 0.99378
 59689.08250	 0.99385
 59689.08579	 0.99395
 59689.08908	 0.99404
 59689.09236	 0.99412
 59689.09565	 0.99419
 59689.09894	 0.99426
 59689.10223	 0.99432
 59689.10551	 0.99437
 59689.10880	 0.99441
 59689.11209	 0.99443
 59689.11538	 0.99445
 59689.11866	 0.99447
 59689.12195	 0.99447
 59689.12524	 0.99447
 59689.12853	 0.99444
 59689.13181	 0.99444
 59689.13510	 0.99447
 59689.13839	 0.99454
 59689.14168	 0.99462
 59689.14496	 0.99470
 59689.14825	 0.99477
 59689.15154	 0.99483
 59689.15483	 0.99491
 59689.15811	 0.99500
 59689.16140	 0.99507
 59689.16469	 0.99515
 59689.16798	 0.99523
 59689.17126	 0.99530
 59689.17455	 0.99536
 59689.17784	 0.99540
 59689.18113	 0.99543
 59689.18441	 0.99544
 59689.18770	 0.99543
 59689.19099	 0.99542
 59689.19428	 0.99542
 59689.19756	 0.99546
 59689.20085	 0.99551
 59689.20414	 0.99557
 59689.20743	 0.99562
 59689.21071	 0.99569
 59689.21400	 0.99574
 59689.21729	 0.99581
 59689.22058	 0.99587
 59689.22386	 0.99594
 59689.22715	 0.99600
 59689.23044	 0.99605
 59689.23373	 0.99611
 59689.23701	 0.99617
 59689.24030	 0.99622
 59689.24359	 0.99627
 59689.24688	 0.99633
 59689.25016	 0.99639
 59689.25345	 0.99642
 59689.25674	 0.99650
 59689.26003	 0.99661
 59689.26331	 0.99673
 59689.26660	 0.99685
 59689.26989	 0.99696
 59689.27318	 0.99706
 59689.27646	 0.99715
 59689.27975	 0.99722
 59689.28304	 0.99727
 59689.28633	 0.99731
 59689.28961	 0.99736
 59689.29290	 0.99739
 59689.29619	 0.99741
 59689.29948	 0.99745
 59689.30276	 0.99750
 59689.30605	 0.99754
 59689.30934	 0.99757
 59689.31263	 0.99759
 59689.31591	 0.99762
 59689.31920	 0.99768
 59689.32249	 0.99778
 59689.32578	 0.99789
 59689.32906	 0.99800
 59689.33235	 0.99811
 59689.33564	 0.99821
 59689.33893	 0.99830
 59689.34221	 0.99839
 59689.34550	 0.99847
 59689.34879	 0.99854
 59689.35208	 0.99859
 59689.35536	 0.99863
 59689.35865	 0.99867
 59689.36194	 0.99870
 59689.36523	 0.99872
 59689.36851	 0.99876
 59689.37180	 0.99877
 59689.37509	 0.99877
 59689.37838	 0.99876
 59689.38166	 0.99881
 59689.38495	 0.99891
 59689.38824	 0.99904
 59689.39153	 0.99916
 59689.39481	 0.99928
 59689.39810	 0.99941
 59689.40139	 0.99953
 59689.40468	 0.99964
 59689.40796	 0.99974
 59689.41125	 0.99982
 59689.41454	 0.99989
 59689.41783	 0.99994
 59689.42111	 0.99997
 59689.42440	 1.00002
 59689.42769	 1.00005
 59689.43098	 1.00006
 59689.43426	 1.00006
 59689.43755	 1.00007
 59689.44084	 1.00009
 59689.44413	 1.00012
 59689.44741	 1.00018
 59689.45070	 1.00025
 59689.45399	 1.00034
 59689.45728	 1.00041
 59689.46056	 1.00049
 59689.46385	 1.00057
 59689.46714	 1.00064
 59689.47043	 1.00069
 59689.47371	 1.00073
 59689.47700	 1.00076
 59689.48029	 1.00079
 59689.48358	 1.00083
 59689.48686	 1.00087
 59689.49015	 1.00090
 59689.49344	 1.00092
 59689.49672	 1.00094
 59689.50001	 1.00096
 59689.50330	 1.00097
 59689.50659	 1.00101
 59689.50987	 1.00108
 59689.51316	 1.00118
 59689.51645	 1.00129
 59689.51974	 1.00140
 59689.52302	 1.00153
 59689.52631	 1.00164
 59689.52960	 1.00173
 59689.53289	 1.00182
 59689.53617	 1.00188
 59689.53946	 1.00193
 59689.54275	 1.00196
 59689.54604	 1.00200
 59689.54932	 1.00202
 59689.55261	 1.00204
 59689.55590	 1.00203
 59689.55919	 1.00201
 59689.56247	 1.00201
 59689.56576	 1.00201
 59689.56905	 1.00202
 59689.57234	 1.00205
 59689.57562	 1.00213
 59689.57891	 1.00225
 59689.58220	 1.00236
 59689.58549	 1.00248
 59689.58877	 1.00258
 59689.59206	 1.00267
 59689.59535	 1.00273
 59689.59864	 1.00278
 59689.60192	 1.00281
 59689.60521	 1.00283
 59689.60850	 1.00283
 59689.61179	 1.00281
 59689.61507	 1.00277
 59689.61836	 1.00274
 59689.62165	 1.00270
 59689.62494	 1.00265
 59689.62822	 1.00260
 59689.63151	 1.00255
 59689.63480	 1.00253
 59689.63809	 1.00254
 59689.64137	 1.00261
 59689.64466	 1.00270
 59689.64795	 1.00280
 59689.65124	 1.00290
 59689.65452	 1.00299
 59689.65781	 1.00308
 59689.66110	 1.00317
 59689.66439	 1.00324
 59689.66767	 1.00331
 59689.67096	 1.00335
 59689.67425	 1.00338
 59689.67754	 1.00340
 59689.68082	 1.00339
 59689.68411	 1.00337
 59689.68740	 1.00333
 59689.69069	 1.00328
 59689.69397	 1.00320
 59689.69726	 1.00312
 59689.70055	 1.00306
 59689.70384	 1.00305
 59689.70712	 1.00309
 59689.71041	 1.00313
 59689.71370	 1.00320
 59689.71699	 1.00328
 59689.72027	 1.00334
 59689.72356	 1.00338
 59689.72685	 1.00341
 59689.73014	 1.00342
 59689.73342	 1.00344
 59689.73671	 1.00345
 59689.74000	 1.00344
 59689.74329	 1.00342
 59689.74657	 1.00337
 59689.74986	 1.00332
 59689.75315	 1.00324
 59689.75644	 1.00316
 59689.75972	 1.00309
 59689.76301	 1.00302
 59689.76630	 1.00297
 59689.76959	 1.00296
 59689.77287	 1.00300
 59689.77616	 1.00304
 59689.77945	 1.00306
 59689.78274	 1.00307
 59689.78602	 1.00308
 59689.78931	 1.00309
 59689.79260	 1.00307
 59689.79589	 1.00306
 59689.79917	 1.00308
 59689.80246	 1.00309
 59689.80575	 1.00308
 59689.80904	 1.00306
 59689.81232	 1.00302
 59689.81561	 1.00299
 59689.81890	 1.00296
 59689.82219	 1.00290
 59689.82547	 1.00284
 59689.82876	 1.00278
 59689.83205	 1.00276
 59689.83534	 1.00279
 59689.83862	 1.00281
 59689.84191	 1.00283
 59689.84520	 1.00285
 59689.84849	 1.00286
 59689.85177	 1.00287
 59689.85506	 1.00288
 59689.85835	 1.00287
 59689.86164	 1.00285
 59689.86492	 1.00281
 59689.86821	 1.00276
 59689.87150	 1.00268
 59689.87479	 1.00259
 59689.87807	 1.00251
 59689.88136	 1.00242
 59689.88465	 1.00231
 59689.88794	 1.00219
 59689.89122	 1.00207
 59689.89451	 1.00199
 59689.89780	 1.00196
 59689.90109	 1.00199
 59689.90437	 1.00200
 59689.90766	 1.00200
 59689.91095	 1.00202
 59689.91424	 1.00202
 59689.91752	 1.00200
 59689.92081	 1.00197
 59689.92410	 1.00194
 59689.92739	 1.00190
 59689.93067	 1.00185
 59689.93396	 1.00178
 59689.93725	 1.00172
 59689.94054	 1.00165
 59689.94382	 1.00157
 59689.94711	 1.00146
 59689.95040	 1.00135
 59689.95369	 1.00121
 59689.95697	 1.00110
 59689.96026	 1.00104
 59689.96355	 1.00104
 59689.96684	 1.00103
 59689.97012	 1.00101
 59689.97341	 1.00097
 59689.97670	 1.00091
 59689.97999	 1.00087
 59689.98327	 1.00085
 59689.98656	 1.00082
 59689.98985	 1.00079
 59689.99314	 1.00077
 59689.99642	 1.00072
 59689.99971	 1.00066
 59690.00300	 1.00059
 59690.00628	 1.00049
 59690.00957	 1.00038
 59690.01286	 1.00026
 59690.01615	 1.00012
 59690.01943	 1.00000
 59690.02272	 0.99990
 59690.02601	 0.99983
 59690.02930	 0.99977
 59690.03258	 0.99973
 59690.03587	 0.99968
 59690.03916	 0.99961
 59690.04245	 0.99954
 59690.04573	 0.99948
 59690.04902	 0.99943
 59690.05231	 0.99937
 59690.05560	 0.99929
 59690.05888	 0.99919
 59690.06217	 0.99911
 59690.06546	 0.99905
 59690.06875	 0.99897
 59690.07203	 0.99888
 59690.07532	 0.99880
 59690.07861	 0.99871
 59690.08190	 0.99862
 59690.08518	 0.99858
 59690.08847	 0.99857
 59690.09176	 0.99858
 59690.09505	 0.99856
 59690.09833	 0.99853
 59690.10162	 0.99848
 59690.10491	 0.99842
 59690.10820	 0.99834
 59690.11148	 0.99824
 59690.11477	 0.99813
 59690.11806	 0.99803
 59690.12135	 0.99792
 59690.12463	 0.99781
 59690.12792	 0.99773
 59690.13121	 0.99765
 59690.13450	 0.99755
 59690.13778	 0.99744
 59690.14107	 0.99731
 59690.14436	 0.99721
 59690.14765	 0.99715
 59690.15093	 0.99713
 59690.15422	 0.99713
 59690.15751	 0.99711
 59690.16080	 0.99707
 59690.16408	 0.99702
 59690.16737	 0.99695
 59690.17066	 0.99690
 59690.17395	 0.99683
 59690.17723	 0.99675
 59690.18052	 0.99665
 59690.18381	 0.99656
 59690.18710	 0.99646
 59690.19038	 0.99634
 59690.19367	 0.99621
 59690.19696	 0.99609
 59690.20025	 0.99596
 59690.20353	 0.99582
 59690.20682	 0.99570
 59690.21011	 0.99566
 59690.21340	 0.99568
 59690.21668	 0.99569
 59690.21997	 0.99569
 59690.22326	 0.99567
 59690.22655	 0.99566
 59690.22983	 0.99565
 59690.23312	 0.99562
 59690.23641	 0.99557
 59690.23970	 0.99551
 59690.24298	 0.99543
 59690.24627	 0.99533
 59690.24956	 0.99522
 59690.25285	 0.99513
 59690.25613	 0.99502
 59690.25942	 0.99490
 59690.26271	 0.99478
 59690.26600	 0.99467
 59690.26928	 0.99456
 59690.27257	 0.99450
 59690.27586	 0.99447
 59690.27915	 0.99444
 59690.28243	 0.99440
 59690.28572	 0.99435
 59690.28901	 0.99432
 59690.29230	 0.99426
 59690.29558	 0.99419
 59690.29887	 0.99411
 59690.30216	 0.99404
 59690.30545	 0.99396
 59690.30873	 0.99390
 59690.31202	 0.99383
 59690.31531	 0.99374
 59690.31860	 0.99366
 59690.32188	 0.99357
 59690.32517	 0.99347
 59690.32846	 0.99337
 59690.33175	 0.99331
 59690.33503	 0.99330
 59690.33832	 0.99332
 59690.34161	 0.99334
 59690.34490	 0.99334
 59690.34818	 0.99336
 59690.35147	 0.99336
 59690.35476	 0.99335
 59690.35805	 0.99330
 59690.36133	 0.99324
 59690.36462	 0.99254
 59690.36791	 0.99115
 59690.37120	 0.98986
 59690.37448	 0.98718
 59690.37777	 0.98538
 59690.38106	 0.98191
 59690.38435	 0.97970
 59690.38763	 0.97654
 59690.39092	 0.97294
 59690.39421	 0.96910
 59690.39750	 0.96540
 59690.40078	 0.96120
 59690.40407	 0.95558
 59690.40736	 0.95306
 59690.41065	 0.94814
 59690.41393	 0.94312
 59690.41722	 0.93849
 59690.42051	 0.93368
 59690.42380	 0.92932
 59690.42708	 0.92336
 59690.43037	 0.91643
 59690.43366	 0.91105
 59690.43695	 0.90737
 59690.44023	 0.90255
 59690.44352	 0.89619
 59690.44681	 0.88889
 59690.45010	 0.88564
 59690.45338	 0.88017
 59690.45667	 0.87468
 59690.45996	 0.86865
 59690.46325	 0.86109
 59690.46653	 0.85813
 59690.46982	 0.85363
 59690.47311	 0.84927
 59690.47640	 0.84707
 59690.47968	 0.84104
 59690.48297	 0.83897
 59690.48626	 0.84052
 59690.48955	 0.83795
 59690.49283	 0.83814
 59690.49612	 0.83571
 59690.49941	 0.83366
 59690.50270	 0.83550
 59690.50598	 0.83435
 59690.50927	 0.83424
 59690.51256	 0.83446
 59690.51585	 0.83187
 59690.51913	 0.83279
 59690.52242	 0.83257
 59690.52571	 0.83200
 59690.52899	 0.83141
 59690.53228	 0.82777
 59690.53557	 0.82679
 59690.53886	 0.82381
 59690.54214	 0.82236
 59690.54543	 0.81723
 59690.54872	 0.81522
 59690.55201	 0.81271
 59690.55529	 0.80954
 59690.55858	 0.80439
 59690.56187	 0.80228
 59690.56516	 0.79734
 59690.56844	 0.79433
 59690.57173	 0.78958
 59690.57502	 0.78695
 59690.57831	 0.78073
 59690.58159	 0.77770
 59690.58488	 0.77427
 59690.58817	 0.77061
 59690.59146	 0.76813
 59690.59474	 0.76211
 59690.59803	 0.76109
 59690.60132	 0.76026
 59690.60461	 0.76014
 59690.60789	 0.75964
 59690.61118	 0.75858
 59690.61447	 0.75746
 59690.61776	 0.75872
 59690.62104	 0.75936
 59690.62433	 0.76006
 59690.62762	 0.76079
 59690.63091	 0.76043
 59690.63419	 0.76091
 59690.63748	 0.76205
 59690.64077	 0.76308
 59690.64406	 0.76431
 59690.64734	 0.76405
 59690.65063	 0.76362
 59690.65392	 0.76654
 59690.65721	 0.76669
 59690.66049	 0.76911
 59690.66378	 0.77036
 59690.66707	 0.76966
 59690.67036	 0.77387
 59690.67364	 0.77408
 59690.67693	 0.77662
 59690.68022	 0.77724
 59690.68351	 0.77907
 59690.68679	 0.78136
 59690.69008	 0.78380
 59690.69337	 0.78421
 59690.69666	 0.78801
 59690.69994	 0.78914
 59690.70323	 0.79152
 59690.70652	 0.79318
 59690.70981	 0.79462
 59690.71309	 0.79643
 59690.71638	 0.79741
 59690.71967	 0.79866
 59690.72296	 0.80080
 59690.72624	 0.80274
 59690.72953	 0.80507
 59690.73282	 0.80758
 59690.73611	 0.81059
 59690.73939	 0.81380
 59690.74268	 0.81705
 59690.74597	 0.82056
 59690.74926	 0.82429
 59690.75254	 0.82823
 59690.75583	 0.83245
 59690.75912	 0.83680
 59690.76241	 0.84125
 59690.76569	 0.84575
 59690.76898	 0.85033
 59690.77227	 0.85506
 59690.77556	 0.85996
 59690.77884	 0.86490
 59690.78213	 0.86983
 59690.78542	 0.87478
 59690.78871	 0.87969
 59690.79199	 0.88482
 59690.79528	 0.88992
 59690.79857	 0.89502
 59690.80186	 0.90009
 59690.80514	 0.90509
 59690.80843	 0.91000
 59690.81172	 0.91499
 59690.81501	 0.91995
 59690.81829	 0.92473
 59690.82158	 0.92944
 59690.82487	 0.93403
 59690.82816	 0.93863
 59690.83144	 0.94319
 59690.83473	 0.94756
 59690.83802	 0.95184
 59690.84131	 0.95595
 59690.84459	 0.96002
 59690.84788	 0.96393
 59690.85117	 0.96766
 59690.85446	 0.97123
 59690.85774	 0.97471
 59690.86103	 0.97799
 59690.86432	 0.98106
 59690.86761	 0.98392
 59690.87089	 0.98664
 59690.87418	 0.98906
 59690.87747	 0.99128
 59690.88076	 0.99316
 59690.88404	 0.99477
 59690.88733	 0.99601
 59690.89062	 0.99684
 59690.89391	 0.99703
 59690.89719	 0.99712
 59690.90048	 0.99722
 59690.90377	 0.99732
 59690.90706	 0.99741
 59690.91034	 0.99749
 59690.91363	 0.99754
 59690.91692	 0.99759
 59690.92021	 0.99764
 59690.92349	 0.99768
 59690.92678	 0.99772
 59690.93007	 0.99779
 59690.93336	 0.99785
 59690.93664	 0.99790
 59690.93993	 0.99794
 59690.94322	 0.99796
 59690.94651	 0.99801
 59690.94979	 0.99810
 59690.95308	 0.99823
 59690.95637	 0.99835
 59690.95966	 0.99848
 59690.96294	 0.99860
 59690.96623	 0.99870
 59690.96952	 0.99879
 59690.97281	 0.99888
 59690.97609	 0.99896
 59690.97938	 0.99904
 59690.98267	 0.99909
 59690.98596	 0.99916
 59690.98924	 0.99921
 59690.99253	 0.99925
 59690.99582	 0.99927
 59690.99911	 0.99930
 59691.00239	 0.99932
 59691.00568	 0.99932
 59691.00897	 0.99937
 59691.01226	 0.99946
 59691.01554	 0.99957
 59691.01883	 0.99970
 59691.02212	 0.99983
 59691.02541	 0.99996
 59691.02869	 1.00009
 59691.03198	 1.00021
 59691.03527	 1.00032
 59691.03856	 1.00042
 59691.04184	 1.00050
 59691.04513	 1.00057
 59691.04842	 1.00062
 59691.05170	 1.00065
 59691.05499	 1.00068
 59691.05828	 1.00071
 59691.06157	 1.00073
 59691.06485	 1.00076
 59691.06814	 1.00078
 59691.07143	 1.00080
 59691.07472	 1.00085
 59691.07800	 1.00093
 59691.08129	 1.00103
 59691.08458	 1.00112
 59691.08787	 1.00119
 59691.09115	 1.00126
 59691.09444	 1.00133
 59691.09773	 1.00139
 59691.10102	 1.00144
 59691.10430	 1.00147
 59691.10759	 1.00144
 59691.11088	 1.00130
 59691.11417	 1.00121
 59691.11745	 1.00090
 59691.12074	 1.00070
 59691.12403	 1.00045
 59691.12732	 1.00007
 59691.13060	 0.99954
 59691.13389	 0.99915
 59691.13718	 0.99890
 59691.14047	 0.99851
 59691.14375	 0.99763
 59691.14704	 0.99726
 59691.15033	 0.99672
 59691.15362	 0.99643
 59691.15690	 0.99585
 59691.16019	 0.99525
 59691.16348	 0.99406
 59691.16677	 0.99325
 59691.17005	 0.99267
 59691.17334	 0.99214
 59691.17663	 0.99109
 59691.17992	 0.99041
 59691.18320	 0.98927
 59691.18649	 0.98774
 59691.18978	 0.98709
 59691.19307	 0.98610
 59691.19635	 0.98517
 59691.19964	 0.98420
 59691.20293	 0.98306
 59691.20622	 0.98203
 59691.20950	 0.98056
 59691.21279	 0.97961
 59691.21608	 0.97869
 59691.21937	 0.97735
 59691.22265	 0.97634
 59691.22594	 0.97496
 59691.22923	 0.97357
 59691.23252	 0.97195
 59691.23580	 0.97067
 59691.23909	 0.96945
 59691.24238	 0.96804
 59691.24567	 0.96669
 59691.24895	 0.96523
 59691.25224	 0.96349
 59691.25553	 0.96188
 59691.25882	 0.96033
 59691.26210	 0.95933
 59691.26539	 0.95746
 59691.26868	 0.95598
 59691.27197	 0.95439
 59691.27525	 0.95265
 59691.27854	 0.95135
 59691.28183	 0.95031
 59691.28512	 0.94859
 59691.28840	 0.94715
 59691.29169	 0.94567
 59691.29498	 0.94396
 59691.29827	 0.94277
 59691.30155	 0.94131
 59691.30484	 0.93983
 59691.30813	 0.93837
 59691.31142	 0.93689
 59691.31470	 0.93556
 59691.31799	 0.93413
 59691.32128	 0.93276
 59691.32457	 0.93136
 59691.32785	 0.93002
 59691.33114	 0.92880
 59691.33443	 0.92767
 59691.33772	 0.92660
 59691.34100	 0.92559
 59691.34429	 0.92467
 59691.34758	 0.92379
 59691.35087	 0.92298
 59691.35415	 0.92221
 59691.35744	 0.92151
 59691.36073	 0.92088
 59691.36402	 0.92035
 59691.36730	 0.91989
 59691.37059	 0.91951
 59691.37388	 0.91922
 59691.37717	 0.91900
 59691.38045	 0.91887
 59691.38374	 0.91883
 59691.38703	 0.91891
 59691.39032	 0.91907
 59691.39360	 0.91937
 59691.39689	 0.91981
 59691.40018	 0.92039
 59691.40347	 0.92109
 59691.40675	 0.92189
 59691.41004	 0.92278
 59691.41333	 0.92378
 59691.41662	 0.92487
 59691.41990	 0.92605
 59691.42319	 0.92733
 59691.42648	 0.92869
 59691.42977	 0.93017
 59691.43305	 0.93173
 59691.43634	 0.93334
 59691.43963	 0.93503
 59691.44292	 0.93679
 59691.44620	 0.93861
 59691.44949	 0.94047
 59691.45278	 0.94241
 59691.45607	 0.94440
 59691.45935	 0.94644
 59691.46264	 0.94858
 59691.46593	 0.95078
 59691.46922	 0.95299
 59691.47250	 0.95526
 59691.47579	 0.95756
 59691.47908	 0.95985
 59691.48237	 0.96219
 59691.48565	 0.96452
 59691.48894	 0.96684
 59691.49223	 0.96914
 59691.49552	 0.97143
 59691.49880	 0.97370
 59691.50209	 0.97593
 59691.50538	 0.97809
 59691.50867	 0.98024
 59691.51195	 0.98238
 59691.51524	 0.98438
 59691.51853	 0.98631
 59691.52182	 0.98824
 59691.52510	 0.99011
 59691.52839	 0.99199
 59691.53168	 0.99377
 59691.53497	 0.99543
 59691.53825	 0.99695
 59691.54154	 0.99834
 59691.54483	 0.99958
 59691.54812	 1.00063
 59691.55140	 1.00149
 59691.55469	 1.00207
 59691.55798	 1.00224
 59691.56127	 1.00218
 59691.56455	 1.00212
 59691.56784	 1.00209
 59691.57113	 1.00201
 59691.57441	 1.00192
 59691.57770	 1.00181
 59691.58099	 1.00168
 59691.58428	 1.00157
 59691.58756	 1.00148
 59691.59085	 1.00146
 59691.59414	 1.00147
 59691.59743	 1.00145
 59691.60071	 1.00143
 59691.60400	 1.00138
 59691.60729	 1.00134
 59691.61058	 1.00132
 59691.61386	 1.00130
 59691.61715	 1.00127
 59691.62044	 1.00123
 59691.62373	 1.00120
 59691.62701	 1.00115
 59691.63030	 1.00109
 59691.63359	 1.00101
 59691.63688	 1.00091
 59691.64016	 1.00080
 59691.64345	 1.00066
 59691.64674	 1.00052
 59691.65003	 1.00041
 59691.65331	 1.00034
 59691.65660	 1.00030
 59691.65989	 1.00025
 59691.66318	 1.00021
 59691.66646	 1.00015
 59691.66975	 1.00008
 59691.67304	 1.00002
 59691.67633	 0.99996
 59691.67961	 0.99991
 59691.68290	 0.99984
 59691.68619	 0.99976
 59691.68948	 0.99970
 59691.69276	 0.99965
 59691.69605	 0.99959
 59691.69934	 0.99951
 59691.70263	 0.99944
 59691.70591	 0.99936
 59691.70920	 0.99929
 59691.71249	 0.99923
 59691.71578	 0.99921
 59691.71906	 0.99921
 59691.72235	 0.99922
 59691.72564	 0.99920
 59691.72893	 0.99917
 59691.73221	 0.99913
 59691.73550	 0.99906
 59691.73879	 0.99898
 59691.74208	 0.99888
 59691.74536	 0.99881
 59691.74865	 0.99871
 59691.75194	 0.99860
 59691.75523	 0.99852
 59691.75851	 0.99844
 59691.76180	 0.99836
 59691.76509	 0.99826
 59691.76838	 0.99815
 59691.77166	 0.99802
 59691.77495	 0.99795
 59691.77824	 0.99792
 59691.78153	 0.99793
 59691.78481	 0.99793
 59691.78810	 0.99791
 59691.79139	 0.99788
 59691.79468	 0.99783
 59691.79796	 0.99780
 59691.80125	 0.99775
 59691.80454	 0.99769
 59691.80783	 0.99761
 59691.81111	 0.99751
 59691.81440	 0.99743
 59691.81769	 0.99733
 59691.82098	 0.99721
 59691.82426	 0.99710
 59691.82755	 0.99699
 59691.83084	 0.99686
 59691.83413	 0.99673
 59691.83741	 0.99664
 59691.84070	 0.99663
 59691.84399	 0.99666
 59691.84728	 0.99668
 59691.85056	 0.99668
 59691.85385	 0.99666
 59691.85714	 0.99667
 59691.86043	 0.99665
 59691.86371	 0.99662
 59691.86700	 0.99658
 59691.87029	 0.99651
 59691.87358	 0.99643
 59691.87686	 0.99634
 59691.88015	 0.99625
 59691.88344	 0.99616
 59691.88673	 0.99605
 59691.89001	 0.99593
 59691.89330	 0.99583
 59691.89659	 0.99571
 59691.89988	 0.99563
 59691.90316	 0.99559
 59691.90645	 0.99558
 59691.90974	 0.99555
 59691.91303	 0.99551
 59691.91631	 0.99547
 59691.91960	 0.99543
 59691.92289	 0.99538
 59691.92618	 0.99531
 59691.92946	 0.99522
 59691.93275	 0.99513
 59691.93604	 0.99508
 59691.93933	 0.99502
 59691.94261	 0.99494
 59691.94590	 0.99486
 59691.94919	 0.99479
 59691.95248	 0.99471
 59691.95576	 0.99461
 59691.95905	 0.99451
 59691.96234	 0.99447
 59691.96563	 0.99448
 59691.96891	 0.99451
 59691.97220	 0.99455
 59691.97549	 0.99458
 59691.97878	 0.99460
 59691.98206	 0.99460
 59691.98535	 0.99458
 59691.98864	 0.99455
 59691.99193	 0.99450
 59691.99521	 0.99445
 59691.99850	 0.99441
 59692.00179	 0.99435
 59692.00508	 0.99427
 59692.00836	 0.99418
 59692.01165	 0.99408
 59692.01494	 0.99387
 59692.01823	 0.99280
 59692.02151	 0.99123
 59692.02480	 0.98904
 59692.02809	 0.98650
 59692.03138	 0.98423
 59692.03466	 0.98118
 59692.03795	 0.97771
 59692.04124	 0.97424
 59692.04453	 0.96999
 59692.04781	 0.96626
 59692.05110	 0.96146
 59692.05439	 0.95696
 59692.05768	 0.95212
 59692.06096	 0.94668
 59692.06425	 0.94301
 59692.06754	 0.93661
 59692.07083	 0.93173
 59692.07411	 0.92528
 59692.07740	 0.92039
 59692.08069	 0.91572
 59692.08398	 0.90896
 59692.08726	 0.90468
 59692.09055	 0.89675
 59692.09384	 0.89304
 59692.09712	 0.88626
 59692.10041	 0.88199
 59692.10370	 0.87538
 59692.10699	 0.87166
 59692.11027	 0.86565
 59692.11356	 0.86160
 59692.11685	 0.85628
 59692.12014	 0.85237
 59692.12342	 0.84850
 59692.12671	 0.84488
 59692.13000	 0.84231
 59692.13329	 0.84064
 59692.13657	 0.84036
 59692.13986	 0.84028
 59692.14315	 0.84020
 59692.14644	 0.84014
 59692.14972	 0.84013
 59692.15301	 0.84015
 59692.15630	 0.84020
 59692.15959	 0.84025
 59692.16287	 0.84028
 59692.16616	 0.84031
 59692.16945	 0.84032
 59692.17274	 0.84032
 59692.17602	 0.84031
 59692.17931	 0.84031
 59692.18260	 0.84030
 59692.18589	 0.84027
 59692.18917	 0.84024
 59692.19246	 0.84019
 59692.19575	 0.84012
 59692.19904	 0.84005
 59692.20232	 0.83999
 59692.20561	 0.83993
 59692.20890	 0.83991
 59692.21219	 0.83995
 59692.21547	 0.84000
 59692.21876	 0.84003
 59692.22205	 0.84005
 59692.22534	 0.84007
 59692.22862	 0.84009
 59692.23191	 0.84010
 59692.23520	 0.84011
 59692.23849	 0.84015
 59692.24177	 0.84018
 59692.24506	 0.84020
 59692.24835	 0.84088
 59692.25164	 0.84298
 59692.25492	 0.84594
 59692.25821	 0.84951
 59692.26150	 0.85354
 59692.26479	 0.85795
 59692.26807	 0.86264
 59692.27136	 0.86759
 59692.27465	 0.87285
 59692.27794	 0.87817
 59692.28122	 0.88369
 59692.28451	 0.88931
 59692.28780	 0.89494
 59692.29109	 0.90064
 59692.29437	 0.90632
 59692.29766	 0.91199
 59692.30095	 0.91759
 59692.30424	 0.92312
 59692.30752	 0.92852
 59692.31081	 0.93385
 59692.31410	 0.93904
 59692.31739	 0.94413
 59692.32067	 0.94908
 59692.32396	 0.95384
 59692.32725	 0.95844
 59692.33054	 0.96291
 59692.33382	 0.96722
 59692.33711	 0.97134
 59692.34040	 0.97522
 59692.34369	 0.97882
 59692.34697	 0.98217
 59692.35026	 0.98518
 59692.35355	 0.98786
 59692.35684	 0.99014
 59692.36012	 0.99201
 59692.36341	 0.99336
 59692.36670	 0.99398
 59692.36999	 0.99399
 59692.37327	 0.99400
 59692.37656	 0.99404
 59692.37985	 0.99404
 59692.38314	 0.99403
 59692.38642	 0.99401
 59692.38971	 0.99399
 59692.39300	 0.99400
 59692.39629	 0.99405
 59692.39957	 0.99413
 59692.40286	 0.99420
 59692.40615	 0.99428
 59692.40944	 0.99433
 59692.41272	 0.99439
 59692.41601	 0.99448
 59692.41930	 0.99455
 59692.42259	 0.99462
 59692.42587	 0.99470
 59692.42916	 0.99477
 59692.43245	 0.99482
 59692.43574	 0.99487
 59692.43902	 0.99489
 59692.44231	 0.99490
 59692.44560	 0.99490
 59692.44889	 0.99488
 59692.45217	 0.99487
 59692.45546	 0.99489
 59692.45875	 0.99494
 59692.46204	 0.99499
 59692.46532	 0.99504
 59692.46861	 0.99510
 59692.47190	 0.99516
 59692.47519	 0.99522
 59692.47847	 0.99528
 59692.48176	 0.99535
 59692.48505	 0.99540
 59692.48834	 0.99545
 59692.49162	 0.99550
 59692.49491	 0.99556
 59692.49820	 0.99562
