# Supplementary material for: Discovery of the most compact 3+1-type quadruple star system TIC 120362137
Source: Nat Commun. 2026 Mar 3;17:1859. doi: 10.1038/s41467-026-69223-4 (PMC12957322; doi:10.1038/s41467-026-69223-4)
Supplement: Supplementary file 13 — Source Data [file 41467_2026_69223_MOESM13_ESM.zip › SDF_SupplFig4e_part1.txt]

# Supplementary Figure 4e
#
# SDF_SupplFig4e_part1.txt
#
# Relative flux from the orginial, ground-based observations around 2022-04-20. Gray circles in the plot.
#
# x BJD - 2400000
# y Relative flux from the original observations
 59690.45212	 0.88227
 59690.45227	 0.87257
 59690.45241	 0.85743
 59690.45256	 0.88308
 59690.45270	 0.85349
 59690.45315	 0.86696
 59690.45329	 0.86218
 59690.45343	 0.85981
 59690.45358	 0.87337
 59690.45372	 0.85743
 59690.45387	 0.86060
 59690.45401	 0.86377
 59690.45415	 0.86776
 59690.45430	 0.85507
 59690.45444	 0.86936
 59690.45488	 0.88227
 59690.45500	 0.87498
 59690.45512	 0.87096
 59690.46040	 0.85271
 59690.46052	 0.84256
 59690.46064	 0.85743
 59690.46595	 0.84723
 59690.46607	 0.84333
 59690.46619	 0.84489
 59690.47291	 0.83946
 59690.47304	 0.83637
 59690.47316	 0.83869
 59690.47843	 0.83100
 59690.47855	 0.82871
 59690.47867	 0.82871
 59690.48394	 0.82794
 59690.48406	 0.82111
 59690.48418	 0.82642
 59690.49088	 0.82186
 59690.49100	 0.82338
 59690.49112	 0.82262
 59690.49639	 0.82186
 59690.49651	 0.81658
 59690.49663	 0.82566
 59690.50189	 0.82338
 59690.50201	 0.82794
 59690.50213	 0.82186
 59690.50878	 0.81433
 59690.50893	 0.81433
 59690.50907	 0.81658
 59690.50922	 0.82338
 59690.50936	 0.82111
 59690.50951	 0.81283
 59690.50965	 0.81583
 59690.50979	 0.81433
 59690.50994	 0.81283
 59690.51008	 0.81658
 59690.51022	 0.81133
 59690.51037	 0.82111
 59690.51051	 0.81658
 59690.51066	 0.80910
 59690.51080	 0.81283
 59690.51094	 0.82035
 59690.51109	 0.81809
 59690.51123	 0.81884
 59690.51138	 0.81583
 59690.51152	 0.82111
 59690.51166	 0.82262
 59690.51181	 0.81508
 59690.51195	 0.81884
 59690.51209	 0.81508
 59690.51224	 0.81733
 59690.51238	 0.82111
 59690.51253	 0.81208
 59690.51267	 0.81960
 59690.51282	 0.81433
 59690.51296	 0.82111
 59690.51310	 0.82186
 59690.51325	 0.81283
 59690.51339	 0.81508
 59690.51353	 0.82035
 59690.51368	 0.81884
 59690.52001	 0.81208
 59690.52013	 0.81960
 59690.52026	 0.81960
 59690.52526	 0.82414
 59690.52538	 0.80686
 59690.52550	 0.81508
 59690.53192	 0.80835
 59690.53204	 0.81208
 59690.53216	 0.81960
 59690.53719	 0.80761
 59690.53732	 0.81658
 59690.53744	 0.81208
 59690.54246	 0.80390
 59690.54258	 0.81059
 59690.54270	 0.80835
 59690.54419	 0.81208
 59690.54433	 0.81133
 59690.54448	 0.80612
 59690.54462	 0.81059
 59690.54477	 0.80686
 59690.54491	 0.81059
 59690.54506	 0.80984
 59690.54520	 0.80538
 59690.54534	 0.80686
 59690.54549	 0.80020
 59690.54563	 0.81283
 59690.54577	 0.80686
 59690.54592	 0.80910
 59690.54606	 0.80390
 59690.54621	 0.80316
 59690.54635	 0.80242
 59690.54650	 0.80168
 59690.54664	 0.80242
 59690.54678	 0.80761
 59690.54693	 0.80242
 59690.54707	 0.80242
 59690.54721	 0.80242
 59690.54736	 0.80761
 59690.54750	 0.80538
 59690.54765	 0.80538
 59690.54779	 0.80316
 59690.54793	 0.80390
 59690.54808	 0.80390
 59690.54822	 0.80390
 59690.54837	 0.80094
 59690.54851	 0.80242
 59690.54865	 0.80612
 59690.54880	 0.80538
 59690.54894	 0.80094
 59690.54909	 0.80242
 59690.54923	 0.80242
 59690.54937	 0.79653
 59690.54952	 0.79873
 59690.54966	 0.80242
 59690.54981	 0.80316
 59690.54995	 0.79653
 59690.55009	 0.80242
 59690.55061	 0.79799
 59690.55073	 0.80390
 59690.55085	 0.79726
 59690.55097	 0.79799
 59690.55110	 0.80020
 59690.55122	 0.79653
 59690.55134	 0.79653
 59690.55146	 0.80020
 59690.55158	 0.80020
 59690.55170	 0.79214
 59690.55182	 0.80316
 59690.55194	 0.79873
 59690.55206	 0.79506
 59690.55218	 0.79506
 59690.55230	 0.80094
 59690.55242	 0.79799
 59690.55254	 0.79947
 59690.55267	 0.80242
 59690.55279	 0.80020
 59690.55291	 0.78850
 59690.55303	 0.79799
 59690.55315	 0.80168
 59690.55327	 0.80020
 59690.55339	 0.79579
 59690.55351	 0.79653
 59690.55363	 0.79579
 59690.55375	 0.80094
 59690.55387	 0.79726
 59690.55399	 0.78922
 59690.55411	 0.79799
 59690.55424	 0.79873
 59690.55436	 0.79287
 59690.55448	 0.79433
 59690.55460	 0.79653
 59690.55472	 0.79799
 59690.55484	 0.79433
 59690.55496	 0.79360
 59690.55508	 0.79287
 59690.55520	 0.79141
 59690.55532	 0.79947
 59690.55544	 0.79873
 59690.55556	 0.80094
 59690.55568	 0.79947
 59690.55581	 0.79360
 59690.55593	 0.79726
 59690.55605	 0.80020
 59690.55617	 0.79214
 59690.55629	 0.79873
 59690.55641	 0.79579
 59690.55653	 0.79799
 59690.55665	 0.79726
 59690.55677	 0.79360
 59690.55689	 0.79287
 59690.55701	 0.79799
 59690.55713	 0.79506
 59690.55725	 0.79726
 59690.55738	 0.79287
 59690.55750	 0.79947
 59690.55762	 0.79287
 59690.55774	 0.79653
 59690.55786	 0.79506
 59690.55798	 0.79799
 59690.55810	 0.79726
 59690.55822	 0.79287
 59690.55834	 0.78632
 59690.55846	 0.79360
 59690.55858	 0.79799
 59690.55870	 0.78777
 59690.55883	 0.79287
 59690.55894	 0.79141
 59690.55907	 0.79579
 59690.55919	 0.79433
 59690.55931	 0.79287
 59690.55943	 0.79360
 59690.55955	 0.79506
 59690.55967	 0.79141
 59690.55979	 0.79653
 59690.55991	 0.79068
 59690.56003	 0.79433
 59690.56015	 0.79068
 59690.56027	 0.79726
 59690.56040	 0.79506
 59690.56052	 0.78922
 59690.56064	 0.78705
 59690.56076	 0.79068
 59690.56088	 0.79141
 59690.56100	 0.78777
 59690.56112	 0.79068
 59690.56124	 0.79068
 59690.56136	 0.78850
 59690.56148	 0.79287
 59690.56160	 0.79141
 59690.56172	 0.78705
 59690.56184	 0.79214
 59690.56197	 0.79579
 59690.56209	 0.78922
 59690.56221	 0.79141
 59690.56233	 0.79141
 59690.56245	 0.79579
 59690.56257	 0.79068
 59690.56269	 0.79214
 59690.56281	 0.79214
 59690.56293	 0.78632
 59690.56305	 0.79287
 59690.56317	 0.78487
 59690.56329	 0.78705
 59690.56341	 0.78850
 59690.56354	 0.78487
 59690.56366	 0.78127
 59690.56378	 0.78922
 59690.56390	 0.79726
 59690.56402	 0.78922
 59690.56414	 0.78995
 59690.56426	 0.78777
 59690.56438	 0.78271
 59690.56450	 0.78705
 59690.57151	 0.78271
 59690.57163	 0.78199
 59690.57175	 0.78055
 59690.57679	 0.76913
 59690.57691	 0.77197
 59690.57704	 0.77268
 59690.58212	 0.76701
 59690.58224	 0.76842
 59690.58237	 0.76419
 59690.58882	 0.76208
 59690.58894	 0.76842
 59690.58906	 0.76068
 59690.58918	 0.76278
 59690.58930	 0.76419
 59690.58942	 0.76278
 59690.59858	 0.75440
 59690.59870	 0.75928
 59690.59882	 0.75718
 59690.59913	 0.75648
 59690.59926	 0.75370
 59690.59987	 0.75788
 59690.59997	 0.75788
 59690.60006	 0.76208
 59690.60016	 0.75440
 59690.60026	 0.76068
 59690.60036	 0.74817
 59690.60045	 0.75370
 59690.60055	 0.75509
 59690.60065	 0.75440
 59690.60075	 0.74886
 59690.60084	 0.75788
 59690.60094	 0.75024
 59690.60104	 0.75928
 59690.60113	 0.76138
 59690.60123	 0.75718
 59690.60133	 0.76068
 59690.60143	 0.75232
 59690.60152	 0.75301
 59690.60162	 0.76068
 59690.60172	 0.75162
 59690.60182	 0.76138
 59690.60311	 0.75232
 59690.60343	 0.75858
 59690.60376	 0.75301
 59690.60409	 0.75509
 59690.60442	 0.75370
 59690.60475	 0.75788
 59690.60508	 0.75718
 59690.60541	 0.75509
 59690.60574	 0.75718
 59690.60607	 0.75440
 59690.60640	 0.75858
 59690.60672	 0.75301
 59690.60705	 0.75440
 59690.60738	 0.74748
 59690.60771	 0.75440
 59690.60804	 0.75301
 59690.60837	 0.76068
 59690.60870	 0.75440
 59690.60903	 0.75301
 59690.60936	 0.76489
 59690.60969	 0.75301
 59690.61001	 0.75509
 59690.61034	 0.75232
 59690.61067	 0.75998
 59690.61100	 0.75579
 59690.61133	 0.75093
 59690.61166	 0.75440
 59690.61199	 0.75370
 59690.61232	 0.75998
 59690.61265	 0.75509
 59690.61297	 0.76348
 59690.61330	 0.76208
 59690.61363	 0.75788
 59690.61396	 0.75928
 59690.61429	 0.75440
 59690.61462	 0.76138
 59690.61495	 0.75370
 59690.61528	 0.75858
 59690.61561	 0.75718
 59690.61594	 0.75370
 59690.61626	 0.75579
 59690.61659	 0.75232
 59690.61692	 0.75648
 59690.61725	 0.75998
 59690.61758	 0.75998
 59690.61791	 0.75858
 59690.61824	 0.75998
 59690.61857	 0.75232
 59690.61889	 0.75301
