# Supplementary material for: Discovery of the most compact 3+1-type quadruple star system TIC 120362137
Source: Nat Commun. 2026 Mar 3;17:1859. doi: 10.1038/s41467-026-69223-4 (PMC12957322; doi:10.1038/s41467-026-69223-4)
Supplement: Supplementary file 13 — Source Data [file 41467_2026_69223_MOESM13_ESM.zip › SDF_SupplFig4e_part2.txt]

# Supplementary Figure 4e
#
# SDF_SupplFig4e_part2.txt
#
# Relative flux from 900-sec binned ground-based observations around 2022-04-20. Blue circles in the plot.
#
# x BJD - 2400000
# y Relative flux from 900-sec binned ground-based observations
 59690.45638	 0.86505
 59690.46955	 0.84166
 59690.48131	 0.82731
 59690.49375	 0.82200
 59690.50706	 0.81748
 59690.51632	 0.81757
 59690.52871	 0.81435
 59690.54235	 0.80697
 59690.55281	 0.79818
 59690.56130	 0.79101
 59690.57427	 0.77650
 59690.58577	 0.76451
 59690.60364	 0.75569
 59690.61396	 0.75672
