# Supplementary material for: Discovery of the most compact 3+1-type quadruple star system TIC 120362137
Source: Nat Commun. 2026 Mar 3;17:1859. doi: 10.1038/s41467-026-69223-4 (PMC12957322; doi:10.1038/s41467-026-69223-4)
Supplement: Supplementary file 13 — Source Data [file 41467_2026_69223_MOESM13_ESM.zip › SDF_SupplFig4e_part3.txt]

# Supplementary Figure 4e
#
# SDF_SupplFig4e_part3.txt
#
# Relative flux from best spectro-photodynamical model around 2022-04-20. Red, smooth curve in the plot.
#
# x BJD - 2400000
# y Relative flux from best spectro-photodynamical model
 59688.50062	 0.99878
 59688.50390	 0.99870
 59688.50719	 0.99860
 59688.51048	 0.99850
 59688.51377	 0.99839
 59688.51705	 0.99832
 59688.52034	 0.99829
 59688.52363	 0.99828
 59688.52692	 0.99826
 59688.53020	 0.99822
 59688.53349	 0.99818
 59688.53678	 0.99813
 59688.54007	 0.99808
 59688.54335	 0.99803
 59688.54664	 0.99796
 59688.54993	 0.99788
 59688.55322	 0.99779
 59688.55650	 0.99771
 59688.55979	 0.99762
 59688.56308	 0.99751
 59688.56637	 0.99741
 59688.56965	 0.99730
 59688.57294	 0.99719
 59688.57623	 0.99708
 59688.57952	 0.99700
 59688.58280	 0.99698
 59688.58609	 0.99698
 59688.58938	 0.99697
 59688.59267	 0.99695
 59688.59595	 0.99692
 59688.59924	 0.99690
 59688.60253	 0.99687
 59688.60582	 0.99682
 59688.60910	 0.99677
 59688.61239	 0.99670
 59688.61568	 0.99662
 59688.61897	 0.99653
 59688.62225	 0.99645
 59688.62554	 0.99636
 59688.62883	 0.99626
 59688.63212	 0.99616
 59688.63540	 0.99607
 59688.63869	 0.99597
 59688.64198	 0.99590
 59688.64527	 0.99587
 59688.64855	 0.99584
 59688.65184	 0.99580
 59688.65513	 0.99575
 59688.65842	 0.99571
 59688.66170	 0.99566
 59688.66499	 0.99560
 59688.66828	 0.99554
 59688.67157	 0.99546
 59688.67485	 0.99539
 59688.67814	 0.99534
 59688.68143	 0.99528
 59688.68472	 0.99521
 59688.68800	 0.99515
 59688.69129	 0.99508
 59688.69458	 0.99500
 59688.69787	 0.99492
 59688.70115	 0.99484
 59688.70444	 0.99482
 59688.70773	 0.99483
 59688.71102	 0.99484
 59688.71430	 0.99485
 59688.71759	 0.99485
 59688.72088	 0.99472
 59688.72417	 0.99388
 59688.72745	 0.99233
 59688.73074	 0.99053
 59688.73403	 0.98832
 59688.73732	 0.98565
 59688.74060	 0.98280
 59688.74389	 0.97960
 59688.74718	 0.97563
 59688.75047	 0.97228
 59688.75375	 0.96745
 59688.75704	 0.96367
 59688.76033	 0.95867
 59688.76362	 0.95400
 59688.76690	 0.94875
 59688.77019	 0.94376
 59688.77348	 0.94024
 59688.77677	 0.93352
 59688.78005	 0.92883
 59688.78334	 0.92246
 59688.78663	 0.91723
 59688.78992	 0.91250
 59688.79320	 0.90547
 59688.79649	 0.90165
 59688.79978	 0.89365
 59688.80307	 0.89022
 59688.80635	 0.88292
 59688.80964	 0.87917
 59688.81293	 0.87304
 59688.81622	 0.86910
 59688.81950	 0.86348
 59688.82279	 0.85919
 59688.82608	 0.85510
 59688.82937	 0.85169
 59688.83265	 0.84859
 59688.83594	 0.84618
 59688.83923	 0.84481
 59688.84252	 0.84474
 59688.84580	 0.84475
 59688.84909	 0.84476
 59688.85238	 0.84478
 59688.85567	 0.84479
 59688.85895	 0.84479
 59688.86224	 0.84478
 59688.86553	 0.84476
 59688.86882	 0.84474
 59688.87210	 0.84470
 59688.87539	 0.84466
 59688.87868	 0.84461
 59688.88197	 0.84455
 59688.88525	 0.84450
 59688.88854	 0.84447
 59688.89183	 0.84447
 59688.89512	 0.84450
 59688.89840	 0.84454
 59688.90169	 0.84458
 59688.90498	 0.84461
 59688.90827	 0.84463
 59688.91155	 0.84464
 59688.91484	 0.84463
 59688.91813	 0.84464
 59688.92142	 0.84464
 59688.92470	 0.84463
 59688.92799	 0.84461
 59688.93128	 0.84459
 59688.93457	 0.84456
 59688.93785	 0.84451
 59688.94114	 0.84446
 59688.94443	 0.84443
 59688.94772	 0.84440
 59688.95100	 0.84441
 59688.95429	 0.84508
 59688.95758	 0.84704
 59688.96087	 0.84978
 59688.96415	 0.85314
 59688.96744	 0.85700
 59688.97073	 0.86126
 59688.97401	 0.86580
 59688.97730	 0.87066
 59688.98059	 0.87571
 59688.98388	 0.88099
 59688.98716	 0.88635
 59688.99045	 0.89185
 59688.99374	 0.89740
 59688.99703	 0.90306
 59689.00031	 0.90867
 59689.00360	 0.91427
 59689.00689	 0.91986
 59689.01018	 0.92532
 59689.01346	 0.93079
 59689.01675	 0.93615
 59689.02004	 0.94136
 59689.02333	 0.94652
 59689.02661	 0.95147
 59689.02990	 0.95631
 59689.03319	 0.96094
 59689.03648	 0.96539
 59689.03976	 0.96959
 59689.04305	 0.97356
 59689.04634	 0.97727
 59689.04963	 0.98070
 59689.05291	 0.98383
 59689.05620	 0.98665
 59689.05949	 0.98911
 59689.06278	 0.99118
 59689.06606	 0.99281
 59689.06935	 0.99396
 59689.07264	 0.99447
 59689.07593	 0.99454
 59689.07921	 0.99462
 59689.08250	 0.99469
 59689.08579	 0.99477
 59689.08908	 0.99486
 59689.09236	 0.99493
 59689.09565	 0.99499
 59689.09894	 0.99505
 59689.10223	 0.99511
 59689.10551	 0.99516
 59689.10880	 0.99520
 59689.11209	 0.99523
 59689.11538	 0.99525
 59689.11866	 0.99528
 59689.12195	 0.99529
 59689.12524	 0.99530
 59689.12853	 0.99530
 59689.13181	 0.99530
 59689.13510	 0.99534
 59689.13839	 0.99540
 59689.14168	 0.99547
 59689.14496	 0.99554
 59689.14825	 0.99561
 59689.15154	 0.99567
 59689.15483	 0.99574
 59689.15811	 0.99582
 59689.16140	 0.99589
 59689.16469	 0.99596
 59689.16798	 0.99604
 59689.17126	 0.99611
 59689.17455	 0.99617
 59689.17784	 0.99622
 59689.18113	 0.99625
 59689.18441	 0.99628
 59689.18770	 0.99629
 59689.19099	 0.99630
 59689.19428	 0.99632
 59689.19756	 0.99636
 59689.20085	 0.99642
 59689.20414	 0.99648
 59689.20743	 0.99654
 59689.21071	 0.99661
 59689.21400	 0.99667
 59689.21729	 0.99673
 59689.22058	 0.99680
 59689.22386	 0.99687
 59689.22715	 0.99693
 59689.23044	 0.99699
 59689.23373	 0.99705
 59689.23701	 0.99711
 59689.24030	 0.99717
 59689.24359	 0.99723
 59689.24688	 0.99729
 59689.25016	 0.99735
 59689.25345	 0.99740
 59689.25674	 0.99747
 59689.26003	 0.99757
 59689.26331	 0.99768
 59689.26660	 0.99779
 59689.26989	 0.99789
 59689.27318	 0.99798
 59689.27646	 0.99807
 59689.27975	 0.99814
 59689.28304	 0.99820
 59689.28633	 0.99825
 59689.28961	 0.99830
 59689.29290	 0.99835
 59689.29619	 0.99838
 59689.29948	 0.99843
 59689.30276	 0.99849
 59689.30605	 0.99854
 59689.30934	 0.99858
 59689.31263	 0.99862
 59689.31591	 0.99866
 59689.31920	 0.99873
 59689.32249	 0.99883
 59689.32578	 0.99893
 59689.32906	 0.99904
 59689.33235	 0.99914
 59689.33564	 0.99924
 59689.33893	 0.99933
 59689.34221	 0.99942
 59689.34550	 0.99950
 59689.34879	 0.99958
 59689.35208	 0.99964
 59689.35536	 0.99969
 59689.35865	 0.99974
 59689.36194	 0.99979
 59689.36523	 0.99983
 59689.36851	 0.99987
 59689.37180	 0.99990
 59689.37509	 0.99992
 59689.37838	 0.99994
 59689.38166	 0.99999
 59689.38495	 1.00009
 59689.38824	 1.00020
 59689.39153	 1.00031
 59689.39481	 1.00042
 59689.39810	 1.00053
 59689.40139	 1.00064
 59689.40468	 1.00074
 59689.40796	 1.00083
 59689.41125	 1.00091
 59689.41454	 1.00098
 59689.41783	 1.00103
 59689.42111	 1.00107
 59689.42440	 1.00112
 59689.42769	 1.00116
 59689.43098	 1.00119
 59689.43426	 1.00121
 59689.43755	 1.00124
 59689.44084	 1.00127
 59689.44413	 1.00131
 59689.44741	 1.00137
 59689.45070	 1.00145
 59689.45399	 1.00153
 59689.45728	 1.00160
 59689.46056	 1.00168
 59689.46385	 1.00176
 59689.46714	 1.00182
 59689.47043	 1.00188
 59689.47371	 1.00193
 59689.47700	 1.00197
 59689.48029	 1.00201
 59689.48358	 1.00206
 59689.48686	 1.00211
 59689.49015	 1.00215
 59689.49344	 1.00218
 59689.49672	 1.00222
 59689.50001	 1.00225
 59689.50330	 1.00228
 59689.50659	 1.00233
 59689.50987	 1.00240
 59689.51316	 1.00249
 59689.51645	 1.00259
 59689.51974	 1.00269
 59689.52302	 1.00280
 59689.52631	 1.00290
 59689.52960	 1.00299
 59689.53289	 1.00307
 59689.53617	 1.00313
 59689.53946	 1.00319
 59689.54275	 1.00323
 59689.54604	 1.00327
 59689.54932	 1.00331
 59689.55261	 1.00333
 59689.55590	 1.00335
 59689.55919	 1.00335
 59689.56247	 1.00336
 59689.56576	 1.00337
 59689.56905	 1.00339
 59689.57234	 1.00343
 59689.57562	 1.00351
 59689.57891	 1.00361
 59689.58220	 1.00371
 59689.58549	 1.00381
 59689.58877	 1.00390
 59689.59206	 1.00398
 59689.59535	 1.00404
 59689.59864	 1.00409
 59689.60192	 1.00413
 59689.60521	 1.00415
 59689.60850	 1.00416
 59689.61179	 1.00416
 59689.61507	 1.00415
 59689.61836	 1.00414
 59689.62165	 1.00412
 59689.62494	 1.00409
 59689.62822	 1.00407
 59689.63151	 1.00404
 59689.63480	 1.00404
 59689.63809	 1.00406
 59689.64137	 1.00412
 59689.64466	 1.00419
 59689.64795	 1.00427
 59689.65124	 1.00436
 59689.65452	 1.00443
 59689.65781	 1.00451
 59689.66110	 1.00458
 59689.66439	 1.00464
 59689.66767	 1.00469
 59689.67096	 1.00474
 59689.67425	 1.00476
 59689.67754	 1.00478
 59689.68082	 1.00478
 59689.68411	 1.00477
 59689.68740	 1.00475
 59689.69069	 1.00471
 59689.69397	 1.00466
 59689.69726	 1.00460
 59689.70055	 1.00456
 59689.70384	 1.00456
 59689.70712	 1.00460
 59689.71041	 1.00463
 59689.71370	 1.00469
 59689.71699	 1.00474
 59689.72027	 1.00479
 59689.72356	 1.00483
 59689.72685	 1.00485
 59689.73014	 1.00486
 59689.73342	 1.00487
 59689.73671	 1.00488
 59689.74000	 1.00487
 59689.74329	 1.00486
 59689.74657	 1.00483
 59689.74986	 1.00478
 59689.75315	 1.00473
 59689.75644	 1.00467
 59689.75972	 1.00461
 59689.76301	 1.00456
 59689.76630	 1.00452
 59689.76959	 1.00451
 59689.77287	 1.00454
 59689.77616	 1.00456
 59689.77945	 1.00457
 59689.78274	 1.00457
 59689.78602	 1.00458
 59689.78931	 1.00458
 59689.79260	 1.00457
 59689.79589	 1.00456
 59689.79917	 1.00456
 59689.80246	 1.00456
 59689.80575	 1.00455
 59689.80904	 1.00453
 59689.81232	 1.00450
 59689.81561	 1.00448
 59689.81890	 1.00444
 59689.82219	 1.00440
 59689.82547	 1.00434
 59689.82876	 1.00430
 59689.83205	 1.00427
 59689.83534	 1.00429
 59689.83862	 1.00430
 59689.84191	 1.00430
 59689.84520	 1.00431
 59689.84849	 1.00431
 59689.85177	 1.00431
 59689.85506	 1.00431
 59689.85835	 1.00430
 59689.86164	 1.00428
 59689.86492	 1.00424
 59689.86821	 1.00419
 59689.87150	 1.00413
 59689.87479	 1.00405
 59689.87807	 1.00398
 59689.88136	 1.00391
 59689.88465	 1.00382
 59689.88794	 1.00372
 59689.89122	 1.00362
 59689.89451	 1.00354
 59689.89780	 1.00351
 59689.90109	 1.00351
 59689.90437	 1.00351
 59689.90766	 1.00350
 59689.91095	 1.00349
 59689.91424	 1.00348
 59689.91752	 1.00345
 59689.92081	 1.00340
 59689.92410	 1.00336
 59689.92739	 1.00332
 59689.93067	 1.00326
 59689.93396	 1.00319
 59689.93725	 1.00313
 59689.94054	 1.00306
 59689.94382	 1.00297
 59689.94711	 1.00288
 59689.95040	 1.00277
 59689.95369	 1.00265
 59689.95697	 1.00255
 59689.96026	 1.00248
 59689.96355	 1.00246
 59689.96684	 1.00243
 59689.97012	 1.00239
 59689.97341	 1.00234
 59689.97670	 1.00228
 59689.97999	 1.00223
 59689.98327	 1.00219
 59689.98656	 1.00215
 59689.98985	 1.00211
 59689.99314	 1.00207
 59689.99642	 1.00201
 59689.99971	 1.00195
 59690.00300	 1.00187
 59690.00628	 1.00178
 59690.00957	 1.00168
 59690.01286	 1.00156
 59690.01615	 1.00144
 59690.01943	 1.00133
 59690.02272	 1.00123
 59690.02601	 1.00116
 59690.02930	 1.00109
 59690.03258	 1.00103
 59690.03587	 1.00097
 59690.03916	 1.00090
 59690.04245	 1.00082
 59690.04573	 1.00076
 59690.04902	 1.00070
 59690.05231	 1.00063
 59690.05560	 1.00054
 59690.05888	 1.00044
 59690.06217	 1.00035
 59690.06546	 1.00028
 59690.06875	 1.00020
 59690.07203	 1.00011
 59690.07532	 1.00002
 59690.07861	 0.99993
 59690.08190	 0.99983
 59690.08518	 0.99978
 59690.08847	 0.99975
 59690.09176	 0.99972
 59690.09505	 0.99968
 59690.09833	 0.99963
 59690.10162	 0.99957
 59690.10491	 0.99950
 59690.10820	 0.99941
 59690.11148	 0.99931
 59690.11477	 0.99920
 59690.11806	 0.99910
 59690.12135	 0.99899
 59690.12463	 0.99889
 59690.12792	 0.99881
 59690.13121	 0.99872
 59690.13450	 0.99862
 59690.13778	 0.99851
 59690.14107	 0.99839
 59690.14436	 0.99829
 59690.14765	 0.99823
 59690.15093	 0.99819
 59690.15422	 0.99816
 59690.15751	 0.99812
 59690.16080	 0.99806
 59690.16408	 0.99800
 59690.16737	 0.99793
 59690.17066	 0.99786
 59690.17395	 0.99779
 59690.17723	 0.99770
 59690.18052	 0.99760
 59690.18381	 0.99751
 59690.18710	 0.99741
 59690.19038	 0.99729
 59690.19367	 0.99717
 59690.19696	 0.99705
 59690.20025	 0.99693
 59690.20353	 0.99679
 59690.20682	 0.99668
 59690.21011	 0.99662
 59690.21340	 0.99661
 59690.21668	 0.99659
 59690.21997	 0.99656
 59690.22326	 0.99652
 59690.22655	 0.99648
 59690.22983	 0.99644
 59690.23312	 0.99639
 59690.23641	 0.99633
 59690.23970	 0.99625
 59690.24298	 0.99617
 59690.24627	 0.99607
 59690.24956	 0.99596
 59690.25285	 0.99586
 59690.25613	 0.99576
 59690.25942	 0.99564
 59690.26271	 0.99553
 59690.26600	 0.99542
 59690.26928	 0.99531
 59690.27257	 0.99524
 59690.27586	 0.99520
 59690.27915	 0.99515
 59690.28243	 0.99509
 59690.28572	 0.99503
 59690.28901	 0.99498
 59690.29230	 0.99492
 59690.29558	 0.99484
 59690.29887	 0.99476
 59690.30216	 0.99468
 59690.30545	 0.99460
 59690.30873	 0.99453
 59690.31202	 0.99446
 59690.31531	 0.99437
 59690.31860	 0.99429
 59690.32188	 0.99421
 59690.32517	 0.99411
 59690.32846	 0.99402
 59690.33175	 0.99395
 59690.33503	 0.99393
 59690.33832	 0.99392
 59690.34161	 0.99392
 59690.34490	 0.99390
 59690.34818	 0.99390
 59690.35147	 0.99388
 59690.35476	 0.99386
 59690.35805	 0.99380
 59690.36133	 0.99374
 59690.36462	 0.99316
 59690.36791	 0.99195
 59690.37120	 0.99083
 59690.37448	 0.98844
 59690.37777	 0.98684
 59690.38106	 0.98367
 59690.38435	 0.98168
 59690.38763	 0.97878
 59690.39092	 0.97543
 59690.39421	 0.97186
 59690.39750	 0.96840
 59690.40078	 0.96442
 59690.40407	 0.95907
 59690.40736	 0.95670
 59690.41065	 0.95200
 59690.41393	 0.94719
 59690.41722	 0.94274
 59690.42051	 0.93810
 59690.42380	 0.93390
 59690.42708	 0.92811
 59690.43037	 0.92133
 59690.43366	 0.91606
 59690.43695	 0.91248
 59690.44023	 0.90776
 59690.44352	 0.90150
 59690.44681	 0.89426
 59690.45010	 0.89106
 59690.45338	 0.88562
 59690.45667	 0.88015
 59690.45996	 0.87410
 59690.46325	 0.86648
 59690.46653	 0.86345
 59690.46982	 0.85883
 59690.47311	 0.85432
 59690.47640	 0.85193
 59690.47968	 0.84556
 59690.48297	 0.84298
 59690.48626	 0.84407
 59690.48955	 0.84106
 59690.49283	 0.84085
 59690.49612	 0.83806
 59690.49941	 0.83570
 59690.50270	 0.83726
 59690.50598	 0.83587
 59690.50927	 0.83555
 59690.51256	 0.83559
 59690.51585	 0.83283
 59690.51913	 0.83362
 59690.52242	 0.83328
 59690.52571	 0.83272
 59690.52899	 0.83226
 59690.53228	 0.82879
 59690.53557	 0.82805
 59690.53886	 0.82531
 59690.54214	 0.82414
 59690.54543	 0.81939
 59690.54872	 0.81767
 59690.55201	 0.81551
 59690.55529	 0.81270
 59690.55858	 0.80798
 59690.56187	 0.80624
 59690.56516	 0.80179
 59690.56844	 0.79919
 59690.57173	 0.79496
 59690.57502	 0.79279
 59690.57831	 0.78716
 59690.58159	 0.78468
 59690.58488	 0.78177
 59690.58817	 0.77872
 59690.59146	 0.77686
 59690.59474	 0.77154
 59690.59803	 0.77094
 59690.60132	 0.77045
 59690.60461	 0.77059
 59690.60789	 0.77031
 59690.61118	 0.76943
 59690.61447	 0.76844
 59690.61776	 0.76978
 59690.62104	 0.77046
 59690.62433	 0.77121
 59690.62762	 0.77195
 59690.63091	 0.77156
 59690.63419	 0.77199
 59690.63748	 0.77308
 59690.64077	 0.77402
 59690.64406	 0.77513
 59690.64734	 0.77477
 59690.65063	 0.77420
 59690.65392	 0.77691
 59690.65721	 0.77688
 59690.66049	 0.77910
 59690.66378	 0.78014
 59690.66707	 0.77919
 59690.67036	 0.78300
 59690.67364	 0.78312
 59690.67693	 0.78529
 59690.68022	 0.78569
 59690.68351	 0.78721
 59690.68679	 0.78923
 59690.69008	 0.79138
 59690.69337	 0.79155
 59690.69666	 0.79504
 59690.69994	 0.79595
 59690.70323	 0.79809
 59690.70652	 0.79954
 59690.70981	 0.80088
 59690.71309	 0.80261
 59690.71638	 0.80363
 59690.71967	 0.80492
 59690.72296	 0.80709
 59690.72624	 0.80909
 59690.72953	 0.81147
 59690.73282	 0.81402
 59690.73611	 0.81708
 59690.73939	 0.82033
 59690.74268	 0.82363
 59690.74597	 0.82718
 59690.74926	 0.83094
 59690.75254	 0.83490
 59690.75583	 0.83913
 59690.75912	 0.84349
 59690.76241	 0.84793
 59690.76569	 0.85243
 59690.76898	 0.85699
 59690.77227	 0.86169
 59690.77556	 0.86656
 59690.77884	 0.87147
 59690.78213	 0.87634
 59690.78542	 0.88124
 59690.78871	 0.88610
 59690.79199	 0.89114
 59690.79528	 0.89617
 59690.79857	 0.90117
 59690.80186	 0.90613
 59690.80514	 0.91103
 59690.80843	 0.91582
 59690.81172	 0.92068
 59690.81501	 0.92551
 59690.81829	 0.93016
 59690.82158	 0.93472
 59690.82487	 0.93916
 59690.82816	 0.94360
 59690.83144	 0.94798
 59690.83473	 0.95217
 59690.83802	 0.95626
 59690.84131	 0.96017
 59690.84459	 0.96404
 59690.84788	 0.96774
 59690.85117	 0.97125
 59690.85446	 0.97460
 59690.85774	 0.97785
 59690.86103	 0.98089
 59690.86432	 0.98372
 59690.86761	 0.98636
 59690.87089	 0.98883
 59690.87418	 0.99102
 59690.87747	 0.99301
 59690.88076	 0.99469
 59690.88404	 0.99610
 59690.88733	 0.99718
 59690.89062	 0.99788
 59690.89391	 0.99806
 59690.89719	 0.99815
 59690.90048	 0.99825
 59690.90377	 0.99835
 59690.90706	 0.99844
 59690.91034	 0.99853
 59690.91363	 0.99860
 59690.91692	 0.99866
 59690.92021	 0.99873
 59690.92349	 0.99878
 59690.92678	 0.99884
 59690.93007	 0.99892
 59690.93336	 0.99900
 59690.93664	 0.99906
 59690.93993	 0.99912
 59690.94322	 0.99917
 59690.94651	 0.99924
 59690.94979	 0.99933
 59690.95308	 0.99946
 59690.95637	 0.99958
 59690.95966	 0.99970
 59690.96294	 0.99982
 59690.96623	 0.99992
 59690.96952	 1.00002
 59690.97281	 1.00012
 59690.97609	 1.00021
 59690.97938	 1.00029
 59690.98267	 1.00037
 59690.98596	 1.00045
 59690.98924	 1.00051
 59690.99253	 1.00057
 59690.99582	 1.00061
 59690.99911	 1.00066
 59691.00239	 1.00070
 59691.00568	 1.00073
 59691.00897	 1.00079
 59691.01226	 1.00089
 59691.01554	 1.00099
 59691.01883	 1.00111
 59691.02212	 1.00123
 59691.02541	 1.00135
 59691.02869	 1.00146
 59691.03198	 1.00158
 59691.03527	 1.00168
 59691.03856	 1.00177
 59691.04184	 1.00186
 59691.04513	 1.00193
 59691.04842	 1.00199
 59691.05170	 1.00204
 59691.05499	 1.00208
 59691.05828	 1.00212
 59691.06157	 1.00216
 59691.06485	 1.00220
 59691.06814	 1.00224
 59691.07143	 1.00227
 59691.07472	 1.00233
 59691.07800	 1.00241
 59691.08129	 1.00251
 59691.08458	 1.00259
 59691.08787	 1.00267
 59691.09115	 1.00274
 59691.09444	 1.00281
 59691.09773	 1.00288
 59691.10102	 1.00293
 59691.10430	 1.00298
 59691.10759	 1.00297
 59691.11088	 1.00286
 59691.11417	 1.00281
 59691.11745	 1.00255
 59691.12074	 1.00239
 59691.12403	 1.00218
 59691.12732	 1.00185
 59691.13060	 1.00138
 59691.13389	 1.00104
 59691.13718	 1.00083
 59691.14047	 1.00047
 59691.14375	 0.99963
 59691.14704	 0.99929
 59691.15033	 0.99878
 59691.15362	 0.99851
 59691.15690	 0.99796
 59691.16019	 0.99739
 59691.16348	 0.99625
 59691.16677	 0.99548
 59691.17005	 0.99495
 59691.17334	 0.99445
 59691.17663	 0.99345
 59691.17992	 0.99280
 59691.18320	 0.99171
 59691.18649	 0.99023
 59691.18978	 0.98962
 59691.19307	 0.98868
 59691.19635	 0.98779
 59691.19964	 0.98686
 59691.20293	 0.98573
 59691.20622	 0.98470
 59691.20950	 0.98324
 59691.21279	 0.98230
 59691.21608	 0.98139
 59691.21937	 0.98008
 59691.22265	 0.97907
 59691.22594	 0.97771
 59691.22923	 0.97634
 59691.23252	 0.97474
 59691.23580	 0.97348
 59691.23909	 0.97230
 59691.24238	 0.97090
 59691.24567	 0.96958
 59691.24895	 0.96815
 59691.25224	 0.96642
 59691.25553	 0.96485
 59691.25882	 0.96333
 59691.26210	 0.96235
 59691.26539	 0.96049
 59691.26868	 0.95900
 59691.27197	 0.95741
 59691.27525	 0.95564
 59691.27854	 0.95433
 59691.28183	 0.95328
 59691.28512	 0.95154
 59691.28840	 0.95008
 59691.29169	 0.94859
 59691.29498	 0.94686
 59691.29827	 0.94566
 59691.30155	 0.94420
 59691.30484	 0.94272
 59691.30813	 0.94126
 59691.31142	 0.93978
 59691.31470	 0.93846
 59691.31799	 0.93704
 59691.32128	 0.93569
 59691.32457	 0.93430
 59691.32785	 0.93298
 59691.33114	 0.93177
 59691.33443	 0.93063
 59691.33772	 0.92955
 59691.34100	 0.92853
 59691.34429	 0.92758
 59691.34758	 0.92669
 59691.35087	 0.92586
 59691.35415	 0.92509
 59691.35744	 0.92439
 59691.36073	 0.92376
 59691.36402	 0.92322
 59691.36730	 0.92276
 59691.37059	 0.92238
 59691.37388	 0.92209
 59691.37717	 0.92188
 59691.38045	 0.92177
 59691.38374	 0.92174
 59691.38703	 0.92183
 59691.39032	 0.92201
 59691.39360	 0.92231
 59691.39689	 0.92275
 59691.40018	 0.92332
 59691.40347	 0.92401
 59691.40675	 0.92479
 59691.41004	 0.92567
 59691.41333	 0.92666
 59691.41662	 0.92774
 59691.41990	 0.92891
 59691.42319	 0.93019
 59691.42648	 0.93154
 59691.42977	 0.93302
 59691.43305	 0.93457
 59691.43634	 0.93617
 59691.43963	 0.93786
 59691.44292	 0.93963
 59691.44620	 0.94145
 59691.44949	 0.94331
 59691.45278	 0.94527
 59691.45607	 0.94727
 59691.45935	 0.94931
 59691.46264	 0.95143
 59691.46593	 0.95362
 59691.46922	 0.95582
 59691.47250	 0.95807
 59691.47579	 0.96035
 59691.47908	 0.96262
 59691.48237	 0.96495
 59691.48565	 0.96725
 59691.48894	 0.96955
 59691.49223	 0.97183
 59691.49552	 0.97410
 59691.49880	 0.97635
 59691.50209	 0.97856
 59691.50538	 0.98070
 59691.50867	 0.98281
 59691.51195	 0.98492
 59691.51524	 0.98688
 59691.51853	 0.98878
 59691.52182	 0.99066
 59691.52510	 0.99246
 59691.52839	 0.99425
 59691.53168	 0.99594
 59691.53497	 0.99749
 59691.53825	 0.99891
 59691.54154	 1.00020
 59691.54483	 1.00134
 59691.54812	 1.00228
 59691.55140	 1.00304
 59691.55469	 1.00353
 59691.55798	 1.00365
 59691.56127	 1.00359
 59691.56455	 1.00352
 59691.56784	 1.00348
 59691.57113	 1.00341
 59691.57441	 1.00332
 59691.57770	 1.00322
 59691.58099	 1.00310
 59691.58428	 1.00300
 59691.58756	 1.00291
 59691.59085	 1.00288
 59691.59414	 1.00286
 59691.59743	 1.00283
 59691.60071	 1.00279
 59691.60400	 1.00274
 59691.60729	 1.00269
 59691.61058	 1.00265
 59691.61386	 1.00262
 59691.61715	 1.00257
 59691.62044	 1.00253
 59691.62373	 1.00248
 59691.62701	 1.00243
 59691.63030	 1.00236
 59691.63359	 1.00228
 59691.63688	 1.00219
 59691.64016	 1.00209
 59691.64345	 1.00197
 59691.64674	 1.00184
 59691.65003	 1.00174
 59691.65331	 1.00167
 59691.65660	 1.00162
 59691.65989	 1.00156
 59691.66318	 1.00151
 59691.66646	 1.00145
 59691.66975	 1.00138
 59691.67304	 1.00131
 59691.67633	 1.00124
 59691.67961	 1.00118
 59691.68290	 1.00111
 59691.68619	 1.00104
 59691.68948	 1.00096
 59691.69276	 1.00090
 59691.69605	 1.00084
 59691.69934	 1.00076
 59691.70263	 1.00068
 59691.70591	 1.00060
 59691.70920	 1.00053
 59691.71249	 1.00046
 59691.71578	 1.00043
 59691.71906	 1.00041
 59691.72235	 1.00039
 59691.72564	 1.00036
 59691.72893	 1.00031
 59691.73221	 1.00026
 59691.73550	 1.00019
 59691.73879	 1.00011
 59691.74208	 1.00001
 59691.74536	 0.99993
 59691.74865	 0.99984
 59691.75194	 0.99974
 59691.75523	 0.99965
 59691.75851	 0.99958
 59691.76180	 0.99950
 59691.76509	 0.99941
 59691.76838	 0.99930
 59691.77166	 0.99919
 59691.77495	 0.99911
 59691.77824	 0.99907
 59691.78153	 0.99907
 59691.78481	 0.99904
 59691.78810	 0.99901
 59691.79139	 0.99897
 59691.79468	 0.99892
 59691.79796	 0.99887
 59691.80125	 0.99882
 59691.80454	 0.99875
 59691.80783	 0.99867
 59691.81111	 0.99858
 59691.81440	 0.99850
 59691.81769	 0.99841
 59691.82098	 0.99830
 59691.82426	 0.99820
 59691.82755	 0.99809
 59691.83084	 0.99798
 59691.83413	 0.99786
 59691.83741	 0.99777
 59691.84070	 0.99774
 59691.84399	 0.99774
 59691.84728	 0.99773
 59691.85056	 0.99771
 59691.85385	 0.99768
 59691.85714	 0.99766
 59691.86043	 0.99762
 59691.86371	 0.99758
 59691.86700	 0.99752
 59691.87029	 0.99745
 59691.87358	 0.99737
 59691.87686	 0.99728
 59691.88015	 0.99719
 59691.88344	 0.99710
 59691.88673	 0.99701
 59691.89001	 0.99690
 59691.89330	 0.99680
 59691.89659	 0.99670
 59691.89988	 0.99662
 59691.90316	 0.99657
 59691.90645	 0.99654
 59691.90974	 0.99650
 59691.91303	 0.99645
 59691.91631	 0.99640
 59691.91960	 0.99635
 59691.92289	 0.99629
 59691.92618	 0.99622
 59691.92946	 0.99614
 59691.93275	 0.99606
 59691.93604	 0.99600
 59691.93933	 0.99594
 59691.94261	 0.99587
 59691.94590	 0.99579
 59691.94919	 0.99573
 59691.95248	 0.99565
 59691.95576	 0.99556
 59691.95905	 0.99547
 59691.96234	 0.99543
 59691.96563	 0.99542
 59691.96891	 0.99543
 59691.97220	 0.99544
 59691.97549	 0.99545
 59691.97878	 0.99545
 59691.98206	 0.99543
 59691.98535	 0.99541
 59691.98864	 0.99537
 59691.99193	 0.99533
 59691.99521	 0.99528
 59691.99850	 0.99523
 59692.00179	 0.99517
 59692.00508	 0.99510
 59692.00836	 0.99502
 59692.01165	 0.99494
 59692.01494	 0.99476
 59692.01823	 0.99382
 59692.02151	 0.99240
 59692.02480	 0.99036
 59692.02809	 0.98796
 59692.03138	 0.98579
 59692.03466	 0.98285
 59692.03795	 0.97948
 59692.04124	 0.97610
 59692.04453	 0.97194
 59692.04781	 0.96828
 59692.05110	 0.96354
 59692.05439	 0.95910
 59692.05768	 0.95430
 59692.06096	 0.94889
 59692.06425	 0.94529
 59692.06754	 0.93888
 59692.07083	 0.93404
 59692.07411	 0.92759
 59692.07740	 0.92275
 59692.08069	 0.91812
 59692.08398	 0.91137
 59692.08726	 0.90712
 59692.09055	 0.89920
 59692.09384	 0.89553
 59692.09712	 0.88878
 59692.10041	 0.88455
 59692.10370	 0.87804
 59692.10699	 0.87439
 59692.11027	 0.86854
 59692.11356	 0.86461
 59692.11685	 0.85948
 59692.12014	 0.85577
 59692.12342	 0.85213
 59692.12671	 0.84878
 59692.13000	 0.84646
 59692.13329	 0.84501
 59692.13657	 0.84478
 59692.13986	 0.84472
 59692.14315	 0.84465
 59692.14644	 0.84460
 59692.14972	 0.84459
 59692.15301	 0.84460
 59692.15630	 0.84463
 59692.15959	 0.84466
 59692.16287	 0.84469
 59692.16616	 0.84470
 59692.16945	 0.84470
 59692.17274	 0.84470
 59692.17602	 0.84469
 59692.17931	 0.84468
 59692.18260	 0.84467
 59692.18589	 0.84465
 59692.18917	 0.84462
 59692.19246	 0.84458
 59692.19575	 0.84453
 59692.19904	 0.84448
 59692.20232	 0.84443
 59692.20561	 0.84438
 59692.20890	 0.84437
 59692.21219	 0.84440
 59692.21547	 0.84443
 59692.21876	 0.84446
 59692.22205	 0.84447
 59692.22534	 0.84448
 59692.22862	 0.84450
 59692.23191	 0.84451
 59692.23520	 0.84451
 59692.23849	 0.84454
 59692.24177	 0.84457
 59692.24506	 0.84459
 59692.24835	 0.84517
 59692.25164	 0.84703
 59692.25492	 0.84974
 59692.25821	 0.85306
 59692.26150	 0.85687
 59692.26479	 0.86108
 59692.26807	 0.86561
 59692.27136	 0.87041
 59692.27465	 0.87553
 59692.27794	 0.88075
 59692.28122	 0.88617
 59692.28451	 0.89172
 59692.28780	 0.89729
 59692.29109	 0.90295
 59692.29437	 0.90859
 59692.29766	 0.91423
 59692.30095	 0.91982
 59692.30424	 0.92534
 59692.30752	 0.93074
 59692.31081	 0.93607
 59692.31410	 0.94127
 59692.31739	 0.94635
 59692.32067	 0.95129
 59692.32396	 0.95603
 59692.32725	 0.96061
 59692.33054	 0.96503
 59692.33382	 0.96928
 59692.33711	 0.97330
 59692.34040	 0.97707
 59692.34369	 0.98056
 59692.34697	 0.98377
 59692.35026	 0.98664
 59692.35355	 0.98916
 59692.35684	 0.99129
 59692.36012	 0.99301
 59692.36341	 0.99422
 59692.36670	 0.99475
 59692.36999	 0.99477
 59692.37327	 0.99479
 59692.37656	 0.99483
 59692.37985	 0.99484
 59692.38314	 0.99484
 59692.38642	 0.99483
 59692.38971	 0.99483
 59692.39300	 0.99485
 59692.39629	 0.99490
 59692.39957	 0.99496
 59692.40286	 0.99503
 59692.40615	 0.99509
 59692.40944	 0.99515
 59692.41272	 0.99520
 59692.41601	 0.99528
 59692.41930	 0.99535
 59692.42259	 0.99541
 59692.42587	 0.99549
 59692.42916	 0.99555
 59692.43245	 0.99561
 59692.43574	 0.99566
 59692.43902	 0.99569
 59692.44231	 0.99571
 59692.44560	 0.99573
 59692.44889	 0.99573
 59692.45217	 0.99574
 59692.45546	 0.99577
 59692.45875	 0.99583
 59692.46204	 0.99588
 59692.46532	 0.99593
 59692.46861	 0.99600
 59692.47190	 0.99605
 59692.47519	 0.99611
 59692.47847	 0.99618
 59692.48176	 0.99625
 59692.48505	 0.99631
 59692.48834	 0.99636
 59692.49162	 0.99642
 59692.49491	 0.99647
 59692.49820	 0.99653
