# Supplementary material for: Discovery of the most compact 3+1-type quadruple star system TIC 120362137
Source: Nat Commun. 2026 Mar 3;17:1859. doi: 10.1038/s41467-026-69223-4 (PMC12957322; doi:10.1038/s41467-026-69223-4)
Supplement: Supplementary file 13 — Source Data [file 41467_2026_69223_MOESM13_ESM.zip › SDF_SupplFig4f_part1.txt]

# Supplementary Figure 4f
#
# SDF_SupplFig4f_part1.txt
#
# Relative flux from the orginial, ground-based observations around 2022-07-31. Gray circles in the plot.
#
# x BJD - 2400000
# y Relative flux from the original observations
 59792.31510	 0.99019
 59792.31524	 0.99111
 59792.31538	 0.98983
 59792.31552	 0.99174
 59792.31566	 0.98601
 59792.31659	 0.98410
 59792.31685	 0.98646
 59792.31711	 0.98782
 59792.31840	 0.98247
 59792.31865	 0.98401
 59792.31891	 0.98419
 59792.31917	 0.98510
 59792.31943	 0.98139
 59792.31969	 0.98102
 59792.31994	 0.98030
 59792.32020	 0.96276
 59792.32046	 0.96339
 59792.32072	 1.00554
 59792.32097	 0.97949
 59792.32123	 0.98592
 59792.32149	 0.95640
 59792.32175	 0.98184
 59792.32201	 0.98256
 59792.32226	 0.97940
 59792.32252	 0.97859
 59792.32278	 0.97616
 59792.32304	 0.97796
 59792.32330	 0.98112
 59792.32355	 0.97796
 59792.32381	 0.97598
 59792.32407	 0.97877
 59792.32433	 0.97149
 59792.32458	 0.83861
 59792.32484	 1.10408
 59792.32510	 0.92957
 59792.32536	 0.99367
 59792.32562	 0.99678
 59792.32587	 0.97580
 59792.32613	 0.97733
 59792.32639	 0.97904
 59792.32665	 0.97418
 59792.32690	 0.97463
 59792.32716	 0.97320
 59792.32742	 0.96232
 59792.32768	 0.89561
 59792.32794	 1.01279
 59792.32819	 0.97337
 59792.32845	 0.97445
 59792.32871	 0.97427
 59792.32897	 0.88324
 59792.32923	 0.94580
 59792.32948	 1.06532
 59792.32974	 0.99184
 59792.33000	 0.96525
 59792.33026	 0.96144
 59792.33051	 0.96756
 59792.33077	 0.97123
 59792.33103	 0.94929
 59792.33129	 0.98365
 59792.33155	 0.96872
 59792.33180	 0.96650
 59792.33206	 0.96872
 59792.38326	 0.87692
 59792.38354	 0.88316
 59792.38368	 0.88227
 59792.38382	 0.88235
 59792.38397	 0.87708
 59792.38425	 0.87846
 59792.38510	 0.87458
 59792.38524	 0.88056
 59792.38638	 0.87716
 59792.38652	 0.87951
 59792.38723	 0.87514
 59792.38737	 0.87579
 59792.39050	 0.86258
 59792.39078	 0.86896
 59792.39092	 0.87386
 59792.39107	 0.87056
 59792.39121	 0.86920
 59792.39149	 0.86792
 59792.39163	 0.86736
 59792.39178	 0.86338
 59792.39192	 0.86928
 59792.39220	 0.86816
 59792.39234	 0.87064
 59792.39249	 0.86505
 59792.39277	 0.86624
 59792.39291	 0.86608
 59792.39305	 0.86576
 59792.39320	 0.86330
 59792.39334	 0.86576
 59792.39348	 0.86330
 59792.39362	 0.86545
 59792.39376	 0.86784
 59792.39391	 0.86226
 59792.39405	 0.85996
 59792.39419	 0.86242
 59792.39433	 0.86361
 59792.39447	 0.86361
 59792.39490	 0.86361
 59792.39518	 0.85886
 59792.39533	 0.85909
 59792.39547	 0.86266
 59792.39561	 0.86179
 59792.39575	 0.86107
 59792.39589	 0.86171
 59792.39604	 0.86028
 59792.39618	 0.86314
 59792.39632	 0.85633
 59792.39646	 0.85727
 59792.39689	 0.86044
 59792.39703	 0.85554
 59792.39717	 0.86226
 59792.39731	 0.85941
 59792.39746	 0.85672
 59792.39760	 0.85799
 59792.39774	 0.86052
 59792.39802	 0.85791
 59792.39817	 0.85609
 59792.39831	 0.85680
 59792.39845	 0.85625
 59792.39859	 0.85428
 59792.39873	 0.85396
 59792.39887	 0.85917
 59792.39902	 0.85467
 59792.39916	 0.85925
 59792.39930	 0.85538
 59792.39944	 0.85334
 59792.39958	 0.85822
 59792.39973	 0.85538
 59792.39987	 0.84879
 59792.40001	 0.85365
 59792.40015	 0.85617
 59792.40030	 0.85696
 59792.40044	 0.84895
 59792.40058	 0.85381
 59792.40072	 0.85522
 59792.40086	 0.85467
 59792.40101	 0.85208
 59792.40115	 0.85090
 59792.40129	 0.85326
 59792.40143	 0.85263
 59792.40157	 0.84981
 59792.40186	 0.85357
 59792.40200	 0.84949
 59792.40214	 0.85294
 59792.40228	 0.85012
 59792.40243	 0.85263
 59792.40257	 0.85318
 59792.40271	 0.84926
 59792.40285	 0.85020
 59792.40342	 0.85286
 59792.40370	 0.84910
 59792.40385	 0.84770
 59792.40399	 0.84567
 59792.40413	 0.85161
 59792.40427	 0.85326
 59792.40441	 0.84895
 59792.40456	 0.84723
 59792.40470	 0.84934
 59792.40484	 0.84949
 59792.40498	 0.84738
 59792.40512	 0.84715
 59792.40527	 0.84957
 59792.40541	 0.84505
 59792.40555	 0.84824
 59792.40569	 0.84575
 59792.40583	 0.84816
 59792.40598	 0.84458
 59792.40612	 0.84543
 59792.40626	 0.84785
 59792.40640	 0.84926
 59792.40654	 0.84536
 59792.40669	 0.84551
 59792.40683	 0.84973
 59792.40697	 0.84777
 59792.40711	 0.84621
 59792.40725	 0.84365
 59792.40740	 0.84676
 59792.40754	 0.84582
 59792.40768	 0.84466
 59792.40782	 0.84575
 59792.40796	 0.84209
 59792.40811	 0.84762
 59792.40825	 0.84590
 59792.40839	 0.84279
 59792.40853	 0.84419
 59792.40867	 0.84614
 59792.40882	 0.84233
 59792.40896	 0.84785
 59792.40910	 0.84209
 59792.40924	 0.84054
 59792.40938	 0.84279
 59792.40953	 0.84520
 59792.40967	 0.84738
 59792.40981	 0.84372
 59792.40995	 0.84403
 59792.41009	 0.84606
 59792.41024	 0.84590
 59792.41038	 0.84458
 59792.41052	 0.84109
 59792.41194	 0.84388
 59792.41435	 0.84520
 59792.41691	 0.84039
 59792.41748	 0.83923
 59792.41776	 0.84047
 59792.41791	 0.84473
 59792.41805	 0.84124
 59792.41833	 0.84209
 59792.41862	 0.84031
 59792.41890	 0.83846
 59792.41904	 0.84008
 59792.41918	 0.83738
 59792.41933	 0.83900
 59792.41947	 0.84372
 59792.41961	 0.84318
 59792.41975	 0.84124
 59792.42004	 0.84132
 59792.42018	 0.84147
 59792.42060	 0.84109
 59792.42075	 0.84039
 59792.42089	 0.84062
 59792.42103	 0.83876
 59792.42177	 0.83714
 59792.42219	 0.84132
 59792.42248	 0.83707
 59792.42347	 0.83923
 59792.42361	 0.83938
 59792.42376	 0.84070
 59792.42461	 0.83853
 59792.42603	 0.83915
 59792.42617	 0.83691
 59792.42631	 0.83776
 59792.42646	 0.84031
 59792.42660	 0.84396
 59792.42674	 0.83869
 59792.42688	 0.83761
 59792.42745	 0.84062
 59792.42759	 0.84225
 59792.42773	 0.83792
 59792.42788	 0.83784
 59792.42802	 0.83931
 59792.42816	 0.83884
 59792.42830	 0.83645
 59792.42844	 0.83722
 59792.42859	 0.83830
 59792.42873	 0.83923
 59792.42887	 0.83784
 59792.42901	 0.83437
 59792.42915	 0.83684
 59792.42930	 0.83722
 59792.42944	 0.83830
 59792.42958	 0.83591
 59792.42972	 0.84047
 59792.42986	 0.83884
 59792.43015	 0.83992
 59792.43072	 0.83846
 59792.43114	 0.83591
 59792.43171	 0.84116
 59792.43185	 0.83830
 59792.43199	 0.83676
 59792.43214	 0.83838
 59792.43228	 0.83568
 59792.43242	 0.83830
 59792.43256	 0.83884
 59792.43270	 0.84031
 59792.43285	 0.83830
 59792.43299	 0.84008
 59792.43313	 0.83476
 59792.43327	 0.83630
 59792.43341	 0.83391
 59792.43356	 0.83954
 59792.43370	 0.83776
 59792.43384	 0.83946
 59792.43398	 0.83907
 59792.43412	 0.83876
 59792.43427	 0.83822
 59792.43441	 0.83583
 59792.43455	 0.83815
 59792.43469	 0.83776
 59792.43483	 0.83776
 59792.43497	 0.83768
 59792.43512	 0.84132
 59792.43526	 0.83938
 59792.43540	 0.83822
 59792.43554	 0.83722
 59792.43568	 0.83699
 59792.43597	 0.83707
 59792.43611	 0.83383
 59792.43625	 0.83985
 59792.43639	 0.83684
 59792.43654	 0.83530
 59792.43668	 0.83892
 59792.43682	 0.83822
 59792.43696	 0.83668
 59792.43710	 0.83307
 59792.43725	 0.83807
 59792.43739	 0.83714
 59792.43753	 0.83915
 59792.43767	 0.83684
 59792.43781	 0.83537
 59792.43796	 0.83830
 59792.43824	 0.83676
 59792.43838	 0.83923
 59792.43852	 0.83622
 59792.43895	 0.83522
 59792.43909	 0.83738
 59792.43923	 0.83407
 59792.43952	 0.83768
 59792.43966	 0.83815
 59792.43980	 0.84078
 59792.43994	 0.83506
 59792.44009	 0.83399
 59792.44023	 0.83622
 59792.44037	 0.83869
 59792.44051	 0.83614
 59792.44065	 0.83691
 59792.44080	 0.83599
 59792.44094	 0.83599
 59792.44108	 0.83892
 59792.44122	 0.83699
 59792.44136	 0.83892
 59792.44151	 0.83745
 59792.44179	 0.83653
 59792.44222	 0.84109
 59792.44293	 0.83115
 59792.44307	 0.83784
 59792.44335	 0.83653
 59792.44349	 0.83522
 59792.44364	 0.83931
 59792.44378	 0.83553
 59792.44392	 0.83792
 59792.44435	 0.83714
 59792.44449	 0.83622
 59792.44463	 0.84147
 59792.44491	 0.83576
 59792.44506	 0.83630
 59792.44534	 0.83614
 59792.44548	 0.83537
 59792.44562	 0.83753
 59792.44577	 0.83506
 59792.44591	 0.83630
 59792.44605	 0.83853
 59792.44619	 0.83684
 59792.44633	 0.83568
 59792.44648	 0.83931
 59792.44662	 0.83445
 59792.44676	 0.83822
 59792.44690	 0.83637
 59792.44704	 0.83676
 59792.44719	 0.83815
 59792.44733	 0.83784
 59792.44747	 0.83614
 59792.44761	 0.83414
 59792.44775	 0.83846
 59792.44790	 0.83653
 59792.44875	 0.83645
 59792.44889	 0.83792
 59792.44903	 0.83768
 59792.44917	 0.83353
 59792.44932	 0.83583
 59792.44946	 0.83807
 59792.44960	 0.83376
 59792.44974	 0.83645
 59792.44988	 0.83838
 59792.45002	 0.83753
 59792.45017	 0.83707
 59792.45031	 0.83560
 59792.45045	 0.83522
 59792.45059	 0.84047
 59792.45074	 0.83337
 59792.45088	 0.83761
 59792.45102	 0.83276
 59792.45116	 0.83445
 59792.45130	 0.83130
 59792.45144	 0.83691
 59792.45159	 0.83522
 59792.45173	 0.83614
 59792.45187	 0.83792
 59792.45201	 0.83630
 59792.45216	 0.83368
 59792.45230	 0.83445
 59792.45244	 0.83453
 59792.45258	 0.83345
 59792.45272	 0.83614
 59792.45287	 0.83491
 59792.45301	 0.83422
 59792.45315	 0.83776
 59792.45329	 0.83707
 59792.45343	 0.83653
 59792.45358	 0.83568
 59792.45372	 0.83792
 59792.45386	 0.83491
 59792.45400	 0.83730
 59792.45414	 0.83553
 59792.45443	 0.83445
 59792.45457	 0.83530
 59792.45471	 0.83261
 59792.45485	 0.83545
 59792.45500	 0.83445
 59792.45514	 0.83491
 59792.45528	 0.83768
 59792.45542	 0.83399
 59792.45556	 0.83407
 59792.45571	 0.83184
 59792.45585	 0.83399
 59792.45599	 0.83614
 59792.45613	 0.83537
 59792.45627	 0.83460
 59792.45642	 0.83745
 59792.45656	 0.83268
 59792.45670	 0.83383
 59792.45684	 0.83784
 59792.45698	 0.83645
 59792.45713	 0.83714
 59792.45727	 0.83491
 59792.45741	 0.83722
 59792.45755	 0.83530
 59792.45769	 0.83707
 59792.45784	 0.83614
 59792.45798	 0.83591
 59792.45826	 0.83506
 59792.45840	 0.83399
 59792.45855	 0.83969
 59792.45869	 0.83622
 59792.45883	 0.83691
 59792.45897	 0.83591
 59792.45911	 0.83383
 59792.45926	 0.83630
 59792.45940	 0.83722
 59792.45954	 0.83606
 59792.45968	 0.83330
 59792.45982	 0.83699
 59792.45997	 0.83784
 59792.46025	 0.83699
 59792.46039	 0.83900
 59792.46068	 0.83307
 59792.46096	 0.83614
 59792.46124	 0.83753
 59792.46139	 0.83437
 59792.46153	 0.83437
 59792.46167	 0.83637
 59792.46181	 0.83460
 59792.46195	 0.83345
 59792.46210	 0.83761
 59792.46224	 0.83506
 59792.46238	 0.83784
 59792.46252	 0.83614
 59792.46266	 0.83614
 59792.46281	 0.83391
 59792.46295	 0.83299
 59792.46309	 0.83730
 59792.46323	 0.83499
 59792.46337	 0.83900
 59792.46352	 0.83430
 59792.46366	 0.83576
 59792.46380	 0.83537
 59792.46394	 0.83699
 59792.46408	 0.83583
 59792.46423	 0.83630
 59792.46437	 0.83861
 59792.46451	 0.83407
 59792.46465	 0.83583
 59792.46479	 0.83391
 59792.46494	 0.83476
 59792.46508	 0.83714
 59792.46522	 0.83483
 59792.46536	 0.83560
 59792.46551	 0.83830
 59792.46565	 0.83884
 59792.46579	 0.83568
 59792.46593	 0.83530
 59792.46607	 0.83245
 59792.46622	 0.83522
 59792.46636	 0.83460
 59792.46650	 0.83414
 59792.46664	 0.83568
 59792.46678	 0.84023
 59792.46693	 0.83576
 59792.46707	 0.83630
 59792.46721	 0.83583
 59792.46735	 0.83399
 59792.46749	 0.83276
 59792.46764	 0.83514
 59792.46778	 0.83699
 59792.46792	 0.83761
 59792.46806	 0.83660
 59792.46820	 0.83645
 59792.46835	 0.83822
 59792.46849	 0.83245
 59792.46863	 0.83707
 59792.46877	 0.83822
 59792.46891	 0.83230
 59792.46906	 0.83314
 59792.46920	 0.83776
 59792.46934	 0.83215
 59792.46948	 0.83553
 59792.46962	 0.83261
 59792.46976	 0.83399
 59792.46991	 0.83645
 59792.47005	 0.83414
 59792.47019	 0.83660
 59792.47033	 0.83169
 59792.47047	 0.83499
 59792.47062	 0.83322
 59792.47076	 0.83637
 59792.47090	 0.83276
 59792.47104	 0.83360
 59792.47118	 0.83884
 59792.47133	 0.83892
 59792.47147	 0.83637
 59792.47161	 0.83530
 59792.47175	 0.83676
 59792.47190	 0.83345
 59792.47204	 0.83838
 59792.47218	 0.83722
 59792.47232	 0.83730
 59792.47246	 0.83530
 59792.47260	 0.83276
 59792.47275	 0.83761
 59792.47289	 0.83691
 59792.47303	 0.83545
 59792.47317	 0.83253
 59792.47331	 0.83491
 59792.47346	 0.83684
 59792.47360	 0.83483
 59792.47374	 0.83530
 59792.47388	 0.83268
 59792.47402	 0.83407
 59792.47417	 0.83399
 59792.47431	 0.83530
 59792.47445	 0.83807
 59792.47459	 0.83768
 59792.47516	 0.83437
 59792.47530	 0.83545
 59792.47544	 0.83491
 59792.47559	 0.83368
 59792.47573	 0.83453
 59792.47587	 0.83884
 59792.47601	 0.83576
 59792.47615	 0.83422
 59792.47630	 0.83892
 59792.47658	 0.83337
 59792.47715	 0.83399
 59792.47729	 0.83668
 59792.47743	 0.83699
 59792.47757	 0.83660
 59792.47772	 0.83630
 59792.47786	 0.83660
 59792.47800	 0.83792
 59792.47828	 0.83753
 59792.47843	 0.83353
 59792.47857	 0.83614
 59792.47871	 0.83514
 59792.47885	 0.83676
 59792.47914	 0.83876
 59792.47928	 0.84155
 59792.47956	 0.83676
 59792.47970	 0.83969
 59792.47985	 0.83853
 59792.47999	 0.83722
 59792.48013	 0.83314
 59792.48027	 0.83453
 59792.48041	 0.83668
 59792.48056	 0.83753
 59792.48070	 0.83368
 59792.48084	 0.83853
 59792.48098	 0.83815
 59792.48112	 0.83784
 59792.48127	 0.83714
 59792.48141	 0.83761
 59792.48198	 0.83938
 59792.48212	 0.83792
 59792.48226	 0.83453
 59792.48240	 0.83838
 59792.48254	 0.84047
 59792.48269	 0.83946
 59792.48311	 0.83969
 59792.48325	 0.83745
 59792.48340	 0.83522
 59792.48354	 0.83653
 59792.48396	 0.83738
 59792.48411	 0.83614
 59792.48425	 0.83606
 59792.48453	 0.83884
 59792.48482	 0.83900
 59792.48496	 0.83514
 59792.48510	 0.84078
 59792.48524	 0.83583
 59792.48538	 0.84070
 59792.48553	 0.83830
 59792.48567	 0.83637
 59792.48581	 0.83714
 59792.48595	 0.84070
 59792.48609	 0.83853
 59792.48624	 0.83630
 59792.48638	 0.83668
 59792.48652	 0.84023
 59792.48666	 0.83923
 59792.48680	 0.83838
 59792.48695	 0.83869
 59792.48709	 0.83815
 59792.48737	 0.83846
 59792.48751	 0.83815
 59792.48780	 0.84124
 59792.48794	 0.84054
 59792.48808	 0.83884
 59792.48822	 0.84163
 59792.48837	 0.83931
 59792.48851	 0.84163
 59792.48865	 0.83838
 59792.48879	 0.83907
 59792.48893	 0.83560
 59792.48908	 0.83915
 59792.48922	 0.83714
 59792.48936	 0.83761
 59792.48964	 0.83691
 59792.48979	 0.84078
 59792.48993	 0.83745
 59792.49035	 0.83792
 59792.49050	 0.83630
 59792.49064	 0.83869
 59792.49092	 0.83822
 59792.49106	 0.83815
 59792.49121	 0.83761
 59792.49163	 0.84147
 59792.49177	 0.83606
 59792.49192	 0.83938
 59792.49206	 0.83768
 59792.49220	 0.83799
 59792.49234	 0.84023
 59792.49248	 0.83761
 59792.49263	 0.84225
 59792.49277	 0.84054
 59792.49305	 0.83985
 59792.49319	 0.83591
 59792.49333	 0.84023
 59792.49348	 0.83807
 59792.49362	 0.84016
 59792.49376	 0.84008
 59792.49390	 0.83761
 59792.49405	 0.83807
 59792.49419	 0.84031
 59792.49433	 0.84085
 59792.49447	 0.83676
 59792.49461	 0.84062
 59792.49476	 0.84132
 59792.49490	 0.84047
 59792.49504	 0.83846
 59792.49518	 0.83768
 59792.49532	 0.84054
 59792.49547	 0.83961
 59792.49561	 0.83560
 59792.49575	 0.84109
 59792.49589	 0.83830
 59792.49603	 0.83761
 59792.49618	 0.83907
 59792.49632	 0.83830
 59792.49646	 0.84008
 59792.49660	 0.83869
 59792.49674	 0.84093
 59792.49689	 0.83992
 59792.49703	 0.83776
 59792.49717	 0.83915
 59792.49731	 0.83961
 59792.49745	 0.83622
 59792.49760	 0.84326
 59792.49774	 0.83884
 59792.49788	 0.83977
 59792.49802	 0.84039
 59792.49816	 0.84163
 59792.49830	 0.83876
 59792.49845	 0.84256
 59792.49859	 0.84147
 59792.49873	 0.84194
 59792.49887	 0.84016
 59792.49902	 0.84109
 59792.49916	 0.84054
 59792.49930	 0.84202
 59792.49944	 0.84194
 59792.49958	 0.83853
 59792.49973	 0.83838
 59792.50015	 0.84093
 59792.50029	 0.83923
 59792.50043	 0.83822
 59792.50058	 0.84287
 59792.50072	 0.83884
 59792.50086	 0.84341
 59792.50100	 0.84132
 59792.50114	 0.84078
 59792.50129	 0.84202
 59792.50143	 0.84078
 59792.50157	 0.83707
 59792.50171	 0.84388
 59792.50185	 0.84039
 59792.50200	 0.84333
 59792.50214	 0.84302
 59792.50228	 0.83645
 59792.50242	 0.84085
 59792.50256	 0.83985
 59792.50271	 0.84147
 59792.50285	 0.84101
 59792.50299	 0.84008
 59792.50313	 0.83961
 59792.50328	 0.84271
 59792.50342	 0.84171
 59792.50356	 0.84225
 59792.50370	 0.84295
 59792.50384	 0.83846
 59792.50399	 0.83977
 59792.50413	 0.84248
 59792.50427	 0.84225
 59792.50441	 0.84505
 59792.50455	 0.83776
 59792.50469	 0.84489
 59792.50484	 0.83745
 59792.50498	 0.84132
 59792.50512	 0.83954
 59792.50526	 0.83969
 59792.50540	 0.84473
 59792.50555	 0.84248
 59792.50569	 0.83722
 59792.50583	 0.84520
 59792.50597	 0.84217
 59792.50611	 0.84132
 59792.50626	 0.84396
 59792.50640	 0.84132
 59792.50654	 0.84372
 59792.50668	 0.84217
 59792.50682	 0.84411
 59792.50697	 0.84497
 59792.50711	 0.84101
 59792.50725	 0.84023
 59792.50739	 0.84318
 59792.50753	 0.84528
 59792.50768	 0.84085
 59792.50782	 0.84388
 59792.50796	 0.84085
 59792.50810	 0.84435
 59792.50824	 0.84388
 59792.50839	 0.84590
 59792.50853	 0.84039
 59792.50867	 0.84124
 59792.50881	 0.84466
 59792.50895	 0.84016
 59792.50910	 0.84505
 59792.50924	 0.84497
 59792.50938	 0.84357
 59792.50952	 0.84365
 59792.50966	 0.84209
 59792.50981	 0.84458
 59792.50995	 0.83938
 59792.51009	 0.84512
 59792.51023	 0.84645
 59792.51037	 0.84357
 59792.51052	 0.84645
 59792.51066	 0.84256
 59792.51080	 0.84194
 59792.51094	 0.84567
 59792.51108	 0.84225
 59792.51123	 0.84233
 59792.51137	 0.84155
 59792.51151	 0.83869
 59792.51165	 0.84287
 59792.51179	 0.84715
 59792.51194	 0.84458
 59792.51208	 0.84217
 59792.51222	 0.84039
 59792.51236	 0.84186
 59792.51250	 0.84202
 59792.51265	 0.84505
 59792.51279	 0.84668
 59792.51293	 0.84473
 59792.51307	 0.84442
 59792.51321	 0.84692
 59792.51336	 0.84396
 59792.51350	 0.84450
 59792.51364	 0.84419
 59792.51378	 0.84606
 59792.51392	 0.84450
 59792.51407	 0.84543
 59792.51421	 0.84225
 59792.51435	 0.84388
 59792.51449	 0.84973
 59792.51463	 0.84723
 59792.51478	 0.85098
 59792.51492	 0.84816
 59792.51506	 0.84287
 59792.51520	 0.84489
 59792.51534	 0.84567
 59792.51549	 0.84567
 59792.51563	 0.84473
 59792.51577	 0.84824
 59792.51591	 0.84442
 59792.51605	 0.84419
 59792.51620	 0.84318
 59792.51634	 0.84785
 59792.51648	 0.84723
 59792.51662	 0.84770
 59792.51676	 0.84621
 59792.51691	 0.85263
 59792.51705	 0.84466
 59792.51719	 0.84660
 59792.51733	 0.84785
 59792.51747	 0.84918
 59792.51762	 0.84481
 59792.51776	 0.84536
 59792.51790	 0.84668
 59792.51804	 0.84310
 59792.51818	 0.85184
 59792.51847	 0.85129
 59792.51861	 0.84902
 59792.51875	 0.84988
 59792.51889	 0.84723
 59792.51904	 0.84668
 59792.51918	 0.84863
 59792.51932	 0.84895
 59792.51946	 0.85704
 59792.51960	 0.85137
 59792.51975	 0.84707
 59792.51989	 0.85294
 59792.52003	 0.85043
 59792.52017	 0.85004
 59792.52031	 0.84816
 59792.52046	 0.85286
 59792.52060	 0.84949
 59792.52074	 0.85067
 59792.52088	 0.85090
 59792.52102	 0.84887
 59792.52117	 0.85169
 59792.52131	 0.85161
 59792.52145	 0.85035
 59792.52159	 0.85145
 59792.52173	 0.85483
 59792.52188	 0.85067
 59792.52202	 0.85546
 59792.52216	 0.85459
 59792.52230	 0.85326
 59792.52244	 0.85459
 59792.52259	 0.85515
 59792.52273	 0.85412
 59792.52287	 0.84957
 59792.52301	 0.85302
 59792.52315	 0.85751
 59792.52330	 0.84965
 59792.52344	 0.85396
 59792.52358	 0.85302
 59792.52372	 0.85578
 59792.52386	 0.85625
 59792.52401	 0.85830
 59792.52415	 0.85593
 59792.52429	 0.85609
 59792.52443	 0.85467
 59792.52457	 0.85475
 59792.52472	 0.85428
 59792.52486	 0.85854
 59792.52500	 0.85467
 59792.52514	 0.85799
 59792.52528	 0.85601
 59792.52543	 0.86036
 59792.52557	 0.85570
 59792.52571	 0.85341
 59792.52585	 0.85814
 59792.52599	 0.85901
 59792.52614	 0.85656
 59792.52628	 0.85806
 59792.52642	 0.85996
 59792.52656	 0.85609
 59792.52670	 0.85870
 59792.52685	 0.85704
 59792.52699	 0.85862
 59792.52713	 0.85515
 59792.52727	 0.85949
 59792.52741	 0.85625
 59792.52756	 0.86234
 59792.52770	 0.86473
 59792.52784	 0.86171
 59792.52798	 0.85546
 59792.52812	 0.85862
 59792.52827	 0.86195
 59792.52841	 0.86012
 59792.52855	 0.86393
 59792.52869	 0.86107
 59792.52883	 0.86720
 59792.52898	 0.86569
 59792.52912	 0.85965
 59792.52926	 0.86354
 59792.52940	 0.86569
 59792.52954	 0.86139
 59792.52969	 0.86354
 59792.52983	 0.85735
 59792.52997	 0.87040
 59792.53011	 0.86848
 59792.53025	 0.86864
 59792.53040	 0.87016
 59792.53054	 0.86880
 59792.53068	 0.86569
 59792.53082	 0.86920
 59792.53096	 0.86656
 59792.53111	 0.86784
 59792.53139	 0.86505
 59792.53153	 0.86553
 59792.53167	 0.86258
 59792.53182	 0.86012
 59792.53196	 0.86584
 59792.53210	 0.86792
 59792.53224	 0.86091
 59792.53238	 0.86712
 59792.53253	 0.86608
 59792.53267	 0.86840
 59792.53281	 0.86688
 59792.53295	 0.86816
 59792.53309	 0.87313
 59792.53324	 0.86664
 59792.53338	 0.86872
 59792.53352	 0.86393
 59792.53366	 0.86928
 59792.53380	 0.87209
 59792.53395	 0.87177
 59792.53409	 0.87024
 59792.53423	 0.87426
 59792.53437	 0.87161
 59792.53451	 0.86848
 59792.53466	 0.86864
 59792.53480	 0.87579
 59792.53494	 0.87329
 59792.53508	 0.86856
 59792.53522	 0.87514
 59792.53537	 0.87353
 59792.53551	 0.87506
 59792.53565	 0.87233
 59792.53579	 0.87838
 59792.53593	 0.87193
 59792.53608	 0.87611
 59792.53622	 0.87177
 59792.53636	 0.87418
 59792.53650	 0.87555
 59792.53664	 0.87345
 59792.53679	 0.87177
 59792.53693	 0.87072
 59792.53707	 0.87289
 59792.53721	 0.87120
 59792.53735	 0.87878
 59792.53750	 0.87724
 59792.53764	 0.87458
 59792.53778	 0.87708
 59792.53792	 0.87821
 59792.53807	 0.87627
 59792.53821	 0.87555
 59792.53835	 0.87587
 59792.53849	 0.88479
 59792.53863	 0.87854
 59792.53878	 0.88389
 59792.53892	 0.87765
 59792.53906	 0.88422
 59792.53920	 0.87627
 59792.53934	 0.87370
 59792.53949	 0.88064
 59792.53963	 0.87846
 59792.53977	 0.87450
 59792.53991	 0.88210
 59792.54005	 0.87878
 59792.54020	 0.88373
 59792.54034	 0.88495
 59792.54048	 0.88316
 59792.54062	 0.87402
 59792.54076	 0.88495
 59792.54091	 0.87757
 59792.54105	 0.87676
 59792.54119	 0.88243
 59792.54133	 0.88577
 59792.54147	 0.88284
 59792.54161	 0.88569
 59792.54176	 0.88479
 59792.54190	 0.88292
 59792.54204	 0.88308
 59792.54218	 0.88040
 59792.54233	 0.88243
 59792.54247	 0.88275
 59792.54261	 0.88495
 59792.54275	 0.88251
 59792.54289	 0.88503
 59792.54304	 0.88471
 59792.54318	 0.88928
 59792.54332	 0.88455
 59792.54346	 0.88650
 59792.54360	 0.88032
 59792.54375	 0.88748
 59792.54389	 0.88863
 59792.54403	 0.88105
 59792.54417	 0.88920
 59792.54431	 0.88357
 59792.54446	 0.87967
 59792.54460	 0.88528
 59792.54474	 0.88569
 59792.54488	 0.88994
 59792.54502	 0.88986
 59792.54517	 0.88748
 59792.54531	 0.89363
 59792.54545	 0.89002
 59792.54559	 0.88520
 59792.54573	 0.89380
 59792.54588	 0.88912
 59792.54602	 0.88487
 59792.54616	 0.89314
 59792.54630	 0.89035
 59792.54644	 0.88806
 59792.54659	 0.88945
 59792.54673	 0.89594
 59792.54687	 0.89314
 59792.54701	 0.89421
 59792.54715	 0.89207
 59792.54730	 0.89751
 59792.54744	 0.89240
 59792.54758	 0.89512
 59792.54772	 0.89314
 59792.54786	 0.89545
 59792.54801	 0.89413
 59792.54815	 0.89652
 59792.54829	 0.89471
 59792.54843	 0.89735
 59792.54857	 0.89545
 59792.54872	 0.89817
 59792.54886	 0.89446
 59792.54900	 0.89644
 59792.54914	 0.89520
 59792.54928	 0.89306
 59792.54943	 0.90066
 59792.54957	 0.89594
 59792.54971	 0.89652
 59792.54985	 0.89884
 59792.54999	 0.89578
 59792.55014	 0.89867
 59792.55028	 0.89652
 59792.55042	 0.89958
 59792.55056	 0.89635
 59792.55070	 0.90149
 59792.55085	 0.89983
 59792.55099	 0.89743
 59792.55113	 0.89958
 59792.55127	 0.89958
 59792.55141	 0.89306
 59792.55156	 0.90107
 59792.55170	 0.90124
 59792.55184	 0.90091
 59792.55198	 0.90307
 59792.55212	 0.90165
 59792.55226	 0.90207
 59792.55241	 0.89685
 59792.55255	 0.90707
 59792.55269	 0.90423
 59792.55283	 0.89594
 59792.55297	 0.90199
 59792.55312	 0.89133
 59792.55326	 0.89627
 59792.55340	 0.90224
 59792.55354	 0.90116
 59792.55368	 0.90782
 59792.55383	 0.90016
 59792.55397	 0.90490
 59792.55411	 0.90232
 59792.55425	 0.90149
 59792.55439	 0.90899
 59792.55454	 0.90824
 59792.55468	 0.90257
 59792.55482	 0.90849
 59792.55496	 0.90816
 59792.55510	 0.90899
 59792.55525	 0.91268
 59792.55539	 0.90149
 59792.55553	 0.91243
 59792.55567	 0.90257
 59792.55581	 0.90807
 59792.55596	 0.91749
 59792.55610	 0.90841
 59792.55624	 0.91285
 59792.55638	 0.90282
 59792.55652	 0.90682
 59792.55667	 0.90975
 59792.55681	 0.90682
 59792.55695	 0.91757
 59792.55709	 0.91605
 59792.55724	 0.90407
 59792.55738	 0.91226
 59792.55752	 0.91268
 59792.55766	 0.90623
 59792.55780	 0.89900
 59792.55795	 0.90941
 59792.55809	 0.90790
 59792.55823	 0.91673
 59792.55837	 0.91521
 59792.55851	 0.91783
 59792.55866	 0.91580
 59792.55880	 0.91512
 59792.55894	 0.91403
 59792.55908	 0.91681
 59792.55922	 0.91647
 59792.55937	 0.91445
 59792.55951	 0.92096
 59792.55965	 0.91218
 59792.55979	 0.91067
 59792.55993	 0.92087
 59792.56008	 0.91176
 59792.56022	 0.90908
 59792.56036	 0.91647
 59792.56050	 0.91201
 59792.56064	 0.91783
 59792.56079	 0.91977
 59792.56093	 0.91952
 59792.56107	 0.92461
 59792.56121	 0.91664
 59792.56135	 0.91766
 59792.56150	 0.91647
 59792.56164	 0.92130
 59792.56178	 0.91656
 59792.56192	 0.91268
 59792.56206	 0.92104
 59792.56221	 0.91892
 59792.56235	 0.92283
 59792.56249	 0.92555
 59792.56263	 0.92172
 59792.56277	 0.92657
 59792.56292	 0.91960
 59792.56306	 0.92164
 59792.56320	 0.92487
 59792.56334	 0.92419
 59792.56348	 0.92011
 59792.56363	 0.91960
 59792.56377	 0.92215
 59792.56391	 0.92130
 59792.56405	 0.92308
 59792.56419	 0.91647
 59792.56434	 0.92249
 59792.56448	 0.92914
 59792.56462	 0.92760
 59792.56476	 0.91512
 59792.56490	 0.92359
 59792.56505	 0.92871
 59792.56519	 0.92283
 59792.56533	 0.91597
 59792.56547	 0.92564
 59792.56561	 0.92020
 59792.56576	 0.92794
 59792.56590	 0.92308
 59792.56604	 0.91859
 59792.56618	 0.92274
 59792.56632	 0.92419
 59792.56647	 0.92623
 59792.56661	 0.92232
 59792.56675	 0.92598
 59792.56689	 0.92249
 59792.56703	 0.93042
 59792.56717	 0.93317
 59792.56732	 0.92257
 59792.56746	 0.92240
 59792.56760	 0.93034
 59792.56774	 0.92632
 59792.56788	 0.92948
 59792.56803	 0.91673
 59792.56817	 0.92785
 59792.56831	 0.92794
 59792.56845	 0.93566
 59792.56859	 0.92419
 59792.56874	 0.92939
 59792.56888	 0.92521
 59792.56902	 0.92581
 59792.56916	 0.93679
 59792.56930	 0.92888
 59792.56945	 0.92914
 59792.56959	 0.92991
 59792.56973	 0.93214
 59792.56987	 0.93248
 59792.57001	 0.93377
 59792.57016	 0.92922
 59792.57030	 0.93343
 59792.57044	 0.93765
 59792.57058	 0.92692
 59792.57072	 0.93351
 59792.57087	 0.93119
 59792.57101	 0.91960
 59792.57115	 0.93205
 59792.57129	 0.93179
 59792.57144	 0.92888
 59792.57158	 0.93008
 59792.57172	 0.93162
 59792.57186	 0.92709
 59792.57200	 0.93240
 59792.57215	 0.93920
 59792.57229	 0.93506
 59792.57243	 0.92880
 59792.57257	 0.93179
 59792.57271	 0.93929
 59792.57286	 0.93886
 59792.57300	 0.93171
 59792.57314	 0.93791
 59792.57328	 0.93713
 59792.57342	 0.93102
 59792.57357	 0.93386
 59792.57371	 0.94189
 59792.57385	 0.93739
 59792.57413	 0.94458
 59792.57428	 0.93730
 59792.57456	 0.93368
 59792.57470	 0.94189
 59792.57484	 0.93610
 59792.57499	 0.94137
 59792.57513	 0.93463
 59792.57527	 0.92862
 59792.57541	 0.93773
 59792.57556	 0.93386
 59792.57570	 0.93420
 59792.57584	 0.93653
 59792.57598	 0.94746
 59792.57612	 0.94397
 59792.57626	 0.94042
 59792.57641	 0.94180
 59792.57655	 0.94163
 59792.57669	 0.93981
 59792.57683	 0.95043
 59792.57698	 0.93912
 59792.57712	 0.95017
 59792.57726	 0.94354
 59792.57740	 0.94432
 59792.57754	 0.95122
 59792.57768	 0.94337
 59792.57783	 0.94755
 59792.57797	 0.94798
 59792.57811	 0.95218
 59792.57825	 0.94050
 59792.57839	 0.93627
 59792.57854	 0.94676
 59792.57868	 0.94450
 59792.57882	 0.94920
 59792.57896	 0.94406
 59792.57910	 0.93981
 59792.57925	 0.94571
 59792.57939	 0.95201
 59792.57953	 0.94241
 59792.57967	 0.94563
 59792.57981	 0.94659
 59792.57996	 0.94859
 59792.58010	 0.94450
 59792.58038	 0.94545
 59792.58052	 0.94851
 59792.58067	 0.94772
 59792.58081	 0.95262
 59792.58095	 0.94868
 59792.58109	 0.94068
 59792.58123	 0.94467
 59792.58138	 0.94877
 59792.58152	 0.94250
 59792.58166	 0.94571
 59792.58180	 0.94737
 59792.58194	 0.94589
 59792.58224	 0.95403
 59792.58239	 0.94476
 59792.58253	 0.94232
 59792.58267	 0.95499
 59792.58281	 0.94755
 59792.58295	 0.94746
 59792.58310	 0.95446
 59792.58324	 0.94563
 59792.58338	 0.95403
 59792.58352	 0.94224
 59792.58366	 0.95570
 59792.58381	 0.94328
 59792.58395	 0.94789
 59792.58409	 0.94406
 59792.58423	 0.95236
 59792.58437	 0.94947
 59792.58452	 0.95763
 59792.58466	 0.95649
 59792.58480	 0.94007
 59792.58494	 0.95052
 59792.58508	 0.95552
 59792.58523	 0.95332
 59792.58537	 0.94624
 59792.58551	 0.95869
 59792.58565	 0.94458
 59792.58579	 0.95017
 59792.58594	 0.95209
 59792.58608	 0.94720
 59792.58622	 0.95958
 59792.58636	 0.95201
 59792.58650	 0.95517
 59792.58665	 0.95534
 59792.58679	 0.95949
 59792.58693	 0.95113
 59792.58707	 0.95350
 59792.58721	 0.94816
 59792.58736	 0.95622
 59792.58750	 0.95157
 59792.58764	 0.95060
 59792.58778	 0.95096
 59792.58792	 0.95288
 59792.58807	 0.95808
 59792.58821	 0.95499
 59792.58835	 0.95958
 59792.58849	 0.95043
 59792.58864	 0.95931
 59792.58878	 0.95201
 59792.58892	 0.95658
 59792.58906	 0.95367
 59792.58920	 0.94999
 59792.58935	 0.95596
 59792.58949	 0.95166
 59792.58963	 0.95967
 59792.58977	 0.94798
 59792.58991	 0.95596
 59792.59006	 0.95482
 59792.59020	 0.95649
 59792.59034	 0.96427
 59792.59048	 0.95446
 59792.59062	 0.96152
 59792.59076	 0.95658
 59792.59091	 0.95808
 59792.59105	 0.95508
 59792.59119	 0.96410
 59792.59133	 0.95376
 59792.59148	 0.94650
 59792.59162	 0.95367
 59792.59176	 0.95517
 59792.59190	 0.95218
 59792.59204	 0.95464
 59792.59218	 0.96090
 59792.59233	 0.96374
 59792.59247	 0.96232
 59792.59261	 0.96179
 59792.59275	 0.95350
 59792.59289	 0.95799
 59792.59304	 0.96170
 59792.59318	 0.95737
 59792.59332	 0.94999
 59792.59346	 0.95385
 59792.59360	 0.97293
 59792.59375	 0.95922
 59792.59389	 0.95622
 59792.59403	 0.95420
 59792.59417	 0.94363
 59792.59431	 0.96170
 59792.59446	 0.96489
 59792.59460	 0.95667
 59792.59474	 0.96285
 59792.59488	 0.95385
 59792.59502	 0.96436
 59792.59517	 0.96498
 59792.59531	 0.95808
 59792.59545	 0.96392
 59792.59559	 0.95816
 59792.59573	 0.95808
 59792.59588	 0.96250
 59792.59602	 0.95949
 59792.59616	 0.95218
 59792.59630	 0.96765
 59792.59644	 0.95702
 59792.59659	 0.95315
 59792.59673	 0.96206
 59792.59687	 0.95411
 59792.59701	 0.95631
 59792.59715	 0.96241
 59792.59730	 0.95940
 59792.59744	 0.96064
 59792.59758	 0.96064
 59792.59772	 0.96108
 59792.59786	 0.97078
 59792.59801	 0.95755
 59792.59815	 0.96232
 59792.59829	 0.96046
 59792.59843	 0.96374
 59792.59857	 0.96445
 59792.59872	 0.96108
 59792.59886	 0.96090
 59792.59900	 0.96046
 59792.59914	 0.96463
 59792.59928	 0.95772
 59792.59943	 0.95411
 59792.59957	 0.96463
 59792.59971	 0.95843
 59792.59985	 0.95958
 59792.59999	 0.95843
 59792.60014	 0.97203
 59792.60028	 0.95543
 59792.60042	 0.95922
 59792.60056	 0.96944
 59792.60070	 0.95746
 59792.60085	 0.95746
 59792.60099	 0.95376
 59792.60113	 0.97078
 59792.60127	 0.95008
 59792.60141	 0.95861
 59792.60156	 0.95975
 59792.60170	 0.95799
 59792.60184	 0.96347
 59792.60198	 0.95253
 59792.60212	 0.95025
 59792.60227	 0.95878
 59792.60241	 0.96232
 59792.60255	 0.96259
 59792.60269	 0.94964
 59792.60283	 0.94650
 59792.60298	 0.96046
 59792.60312	 0.95702
 59792.60326	 0.96463
 59792.60340	 0.96712
 59792.60354	 0.95253
 59792.60369	 0.96055
 59792.60383	 0.94389
 59792.60397	 0.95017
 59792.60411	 0.96241
 59792.60425	 0.96011
 59792.60440	 0.95861
 59792.60454	 0.95420
 59792.60468	 0.95675
 59792.60482	 0.95341
 59792.60496	 0.95790
 59792.60511	 0.96792
 59792.60525	 0.95376
 59792.60539	 0.97105
 59792.60553	 0.96232
 59792.60567	 0.94990
 59792.60582	 0.95763
 59792.60596	 0.95728
 59792.60610	 0.95852
 59792.60624	 0.96055
 59792.60638	 0.94580
 59792.60653	 0.93334
 59792.60667	 0.96676
 59792.60681	 0.96356
 59792.60695	 0.96765
 59792.60709	 0.97042
 59792.60724	 0.95183
 59792.60738	 0.96436
 59792.60752	 0.95324
 59792.60766	 0.95763
 59792.60780	 0.95183
