# Supplementary material for: Discovery of the most compact 3+1-type quadruple star system TIC 120362137
Source: Nat Commun. 2026 Mar 3;17:1859. doi: 10.1038/s41467-026-69223-4 (PMC12957322; doi:10.1038/s41467-026-69223-4)
Supplement: Supplementary file 13 — Source Data [file 41467_2026_69223_MOESM13_ESM.zip › SDF_SupplFig4f_part2.txt]

# Supplementary Figure 4f
#
# SDF_SupplFig4f_part2.txt
#
# Relative flux from 900-sec binned ground-based observations around 2022-07-31. Blue circles in the plot.
#
# x BJD - 2400000
# y Relative flux from 900-sec binned ground-based observations
 59792.32023	 0.97964
 59792.32884	 0.97047
 59792.38844	 0.87148
 59792.39895	 0.85610
 59792.40931	 0.84594
 59792.42190	 0.84009
 59792.43263	 0.83785
 59792.44293	 0.83692
 59792.45393	 0.83567
 59792.46444	 0.83573
 59792.47495	 0.83585
 59792.48545	 0.83807
 59792.49610	 0.83964
 59792.50661	 0.84223
 59792.51712	 0.84768
 59792.52763	 0.86031
 59792.53814	 0.87710
 59792.54864	 0.89462
 59792.55915	 0.91423
 59792.56966	 0.92966
 59792.58018	 0.94579
 59792.59069	 0.95616
 59792.60120	 0.95889
 59792.60716	 0.95806
