# Supplementary material for: Discovery of the most compact 3+1-type quadruple star system TIC 120362137
Source: Nat Commun. 2026 Mar 3;17:1859. doi: 10.1038/s41467-026-69223-4 (PMC12957322; doi:10.1038/s41467-026-69223-4)
Supplement: Supplementary file 13 — Source Data [file 41467_2026_69223_MOESM13_ESM.zip › SDF_SupplFig4f_part3.txt]

# Supplementary Figure 4f
#
# SDF_SupplFig4f_part3.txt
#
# Relative flux from best spectro-photodynamical model around 2022-07-31. Red, smooth curve in the plot.
#
# x BJD - 2400000
# y Relative flux from best spectro-photodynamical model
 59792.00048	 1.00023
 59792.00377	 1.00014
 59792.00706	 1.00005
 59792.01034	 0.99996
 59792.01363	 0.99985
 59792.01692	 0.99974
 59792.02021	 0.99961
 59792.02349	 0.99950
 59792.02678	 0.99937
 59792.03007	 0.99924
 59792.03336	 0.99917
 59792.03664	 0.99913
 59792.03993	 0.99910
 59792.04322	 0.99907
 59792.04651	 0.99903
 59792.04979	 0.99898
 59792.05308	 0.99894
 59792.05637	 0.99889
 59792.05966	 0.99882
 59792.06294	 0.99875
 59792.06623	 0.99866
 59792.06952	 0.99856
 59792.07281	 0.99844
 59792.07609	 0.99833
 59792.07938	 0.99822
 59792.08267	 0.99810
 59792.08596	 0.99797
 59792.08924	 0.99786
 59792.09253	 0.99773
 59792.09582	 0.99763
 59792.09911	 0.99756
 59792.10239	 0.99751
 59792.10568	 0.99745
 59792.10897	 0.99737
 59792.11226	 0.99730
 59792.11554	 0.99723
 59792.11883	 0.99715
 59792.12212	 0.99706
 59792.12541	 0.99696
 59792.12869	 0.99687
 59792.13198	 0.99679
 59792.13527	 0.99671
 59792.13856	 0.99661
 59792.14184	 0.99651
 59792.14513	 0.99642
 59792.14842	 0.99632
 59792.15171	 0.99620
 59792.15499	 0.99610
 59792.15828	 0.99602
 59792.16157	 0.99599
 59792.16486	 0.99596
 59792.16814	 0.99593
 59792.17143	 0.99591
 59792.17472	 0.99588
 59792.17801	 0.99584
 59792.18129	 0.99579
 59792.18458	 0.99573
 59792.18787	 0.99565
 59792.19116	 0.99556
 59792.19444	 0.99549
 59792.19773	 0.99540
 59792.20102	 0.99530
 59792.20431	 0.99519
 59792.20759	 0.99507
 59792.21088	 0.99496
 59792.21417	 0.99487
 59792.21746	 0.99477
 59792.22074	 0.99471
 59792.22403	 0.99471
 59792.22732	 0.99471
 59792.23061	 0.99471
 59792.23389	 0.99469
 59792.23718	 0.99467
 59792.24047	 0.99463
 59792.24376	 0.99458
 59792.24704	 0.99451
 59792.25033	 0.99444
 59792.25362	 0.99435
 59792.25691	 0.99425
 59792.26019	 0.99414
 59792.26348	 0.99403
 59792.26677	 0.99392
 59792.27006	 0.99380
 59792.27334	 0.99369
 59792.27663	 0.99358
 59792.27992	 0.99350
 59792.28321	 0.99344
 59792.28649	 0.99340
 59792.28978	 0.99302
 59792.29307	 0.99199
 59792.29636	 0.99053
 59792.29964	 0.98912
 59792.30293	 0.98715
 59792.30622	 0.98435
 59792.30951	 0.98191
 59792.31279	 0.97764
 59792.31608	 0.97568
 59792.31937	 0.97241
 59792.32266	 0.96833
 59792.32594	 0.96407
 59792.32923	 0.96147
 59792.33252	 0.95689
 59792.33581	 0.95198
 59792.33909	 0.94692
 59792.34238	 0.94347
 59792.34567	 0.93832
 59792.34896	 0.93228
 59792.35224	 0.92840
 59792.35553	 0.92333
 59792.35882	 0.91871
 59792.36211	 0.91274
 59792.36539	 0.90530
 59792.36868	 0.90221
 59792.37197	 0.89666
 59792.37526	 0.89147
 59792.37854	 0.88541
 59792.38183	 0.87847
 59792.38512	 0.87450
 59792.38841	 0.86906
 59792.39169	 0.86427
 59792.39498	 0.86067
 59792.39827	 0.85348
 59792.40156	 0.84877
 59792.40484	 0.84791
 59792.40813	 0.84514
 59792.41142	 0.84327
 59792.41471	 0.84132
 59792.41799	 0.83743
 59792.42128	 0.83905
 59792.42457	 0.83737
 59792.42786	 0.83672
 59792.43114	 0.83732
 59792.43443	 0.83407
 59792.43772	 0.83407
 59792.44101	 0.83492
 59792.44429	 0.83335
 59792.44758	 0.83429
 59792.45087	 0.83186
 59792.45416	 0.83238
 59792.45744	 0.83264
 59792.46073	 0.83249
 59792.46402	 0.83325
 59792.46731	 0.83125
 59792.47059	 0.83381
 59792.47388	 0.83304
 59792.47717	 0.83357
 59792.48045	 0.83261
 59792.48374	 0.83508
 59792.48703	 0.83501
 59792.49032	 0.83533
 59792.49360	 0.83572
 59792.49689	 0.83694
 59792.50018	 0.83784
 59792.50347	 0.83898
 59792.50675	 0.84019
 59792.51004	 0.84137
 59792.51333	 0.84259
 59792.51662	 0.84438
 59792.51990	 0.84647
 59792.52319	 0.84994
 59792.52648	 0.85403
 59792.52977	 0.85863
 59792.53305	 0.86358
 59792.53634	 0.86873
 59792.53963	 0.87399
 59792.54292	 0.87932
 59792.54620	 0.88474
 59792.54949	 0.89026
 59792.55278	 0.89578
 59792.55607	 0.90125
 59792.55935	 0.90665
 59792.56264	 0.91203
 59792.56593	 0.91741
 59792.56922	 0.92270
 59792.57250	 0.92783
 59792.57579	 0.93244
 59792.57908	 0.93651
 59792.58237	 0.93979
 59792.58565	 0.94282
 59792.58894	 0.94507
 59792.59223	 0.94783
 59792.59552	 0.94855
 59792.59880	 0.94973
 59792.60209	 0.95173
 59792.60538	 0.95063
 59792.60867	 0.95029
 59792.61195	 0.95118
 59792.61524	 0.95098
 59792.61853	 0.94745
 59792.62182	 0.94610
 59792.62510	 0.94509
 59792.62839	 0.94340
 59792.63168	 0.93837
 59792.63497	 0.93398
 59792.63825	 0.93112
 59792.64154	 0.92781
 59792.64483	 0.92356
 59792.64812	 0.91567
 59792.65140	 0.91043
 59792.65469	 0.90679
 59792.65798	 0.90271
 59792.66127	 0.89874
 59792.66455	 0.89228
 59792.66784	 0.88463
 59792.67113	 0.88098
 59792.67442	 0.87772
 59792.67770	 0.87415
 59792.68099	 0.86892
 59792.68428	 0.86153
 59792.68757	 0.85585
 59792.69085	 0.85225
 59792.69414	 0.84972
 59792.69743	 0.84579
 59792.70072	 0.84196
 59792.70400	 0.83363
 59792.70729	 0.83033
 59792.71058	 0.82840
 59792.71387	 0.82562
 59792.71715	 0.82273
 59792.72044	 0.81939
 59792.72373	 0.81344
 59792.72702	 0.81085
 59792.73030	 0.81144
 59792.73359	 0.81025
 59792.73688	 0.80795
 59792.74017	 0.80509
 59792.74345	 0.80256
 59792.74674	 0.80461
 59792.75003	 0.80375
 59792.75332	 0.80198
 59792.75660	 0.80116
 59792.75989	 0.80274
 59792.76318	 0.80286
 59792.76647	 0.80305
 59792.76975	 0.80377
 59792.77304	 0.80525
 59792.77633	 0.80702
 59792.77962	 0.80846
 59792.78290	 0.81053
 59792.78619	 0.81282
 59792.78948	 0.81540
 59792.79277	 0.81820
 59792.79605	 0.82104
 59792.79934	 0.82409
 59792.80263	 0.82742
 59792.80592	 0.83100
 59792.80920	 0.83476
 59792.81249	 0.83862
 59792.81578	 0.84264
 59792.81907	 0.84667
 59792.82235	 0.85085
 59792.82564	 0.85515
 59792.82893	 0.85955
 59792.83222	 0.86401
 59792.83550	 0.86853
 59792.83879	 0.87304
 59792.84208	 0.87761
 59792.84537	 0.88218
 59792.84865	 0.88686
 59792.85194	 0.89161
 59792.85523	 0.89626
 59792.85852	 0.90089
 59792.86180	 0.90557
 59792.86509	 0.91012
 59792.86838	 0.91470
 59792.87167	 0.91929
 59792.87495	 0.92382
 59792.87824	 0.92821
 59792.88153	 0.93257
 59792.88482	 0.93681
 59792.88810	 0.94101
 59792.89139	 0.94517
 59792.89468	 0.94919
 59792.89797	 0.95311
 59792.90125	 0.95697
 59792.90454	 0.96065
 59792.90783	 0.96432
 59792.91112	 0.96783
 59792.91440	 0.97119
 59792.91769	 0.97443
 59792.92098	 0.97751
 59792.92427	 0.98051
 59792.92755	 0.98331
 59792.93084	 0.98596
 59792.93413	 0.98843
 59792.93742	 0.99077
 59792.94070	 0.99291
 59792.94399	 0.99482
 59792.94728	 0.99658
 59792.95057	 0.99808
 59792.95385	 0.99936
 59792.95714	 1.00036
 59792.96043	 1.00105
 59792.96372	 1.00131
 59792.96700	 1.00140
 59792.97029	 1.00148
 59792.97358	 1.00156
 59792.97687	 1.00188
 59792.98015	 1.00199
 59792.98344	 1.00210
 59792.98673	 1.00219
 59792.99002	 1.00227
 59792.99330	 1.00234
 59792.99659	 1.00241
 59792.99988	 1.00248
 59793.00316	 1.00253
 59793.00645	 1.00257
 59793.00974	 1.00260
 59793.01303	 1.00262
 59793.01631	 1.00265
 59793.01960	 1.00269
 59793.02289	 1.00276
 59793.02618	 1.00285
 59793.02946	 1.00296
 59793.03275	 1.00308
 59793.03604	 1.00319
 59793.03933	 1.00330
 59793.04261	 1.00340
 59793.04590	 1.00349
 59793.04919	 1.00356
 59793.05248	 1.00362
 59793.05576	 1.00367
 59793.05905	 1.00371
 59793.06234	 1.00373
 59793.06563	 1.00374
 59793.06891	 1.00374
 59793.07220	 1.00375
 59793.07549	 1.00375
 59793.07878	 1.00373
 59793.08206	 1.00374
 59793.08535	 1.00376
 59793.08864	 1.00380
 59793.09193	 1.00387
 59793.09521	 1.00395
 59793.09850	 1.00406
 59793.10179	 1.00416
 59793.10508	 1.00426
 59793.10836	 1.00436
 59793.11165	 1.00446
 59793.11494	 1.00454
 59793.11823	 1.00462
 59793.12151	 1.00468
 59793.12480	 1.00474
 59793.12809	 1.00478
 59793.13138	 1.00481
 59793.13466	 1.00482
 59793.13795	 1.00482
 59793.14124	 1.00481
 59793.14453	 1.00479
 59793.14781	 1.00477
 59793.15110	 1.00475
 59793.15439	 1.00477
 59793.15768	 1.00481
 59793.16096	 1.00486
 59793.16425	 1.00495
 59793.16754	 1.00502
 59793.17083	 1.00509
 59793.17411	 1.00514
 59793.17740	 1.00519
 59793.18069	 1.00522
 59793.18398	 1.00526
 59793.18726	 1.00528
 59793.19055	 1.00530
 59793.19384	 1.00530
 59793.19713	 1.00529
 59793.20041	 1.00527
 59793.20370	 1.00524
 59793.20699	 1.00520
 59793.21028	 1.00516
 59793.21356	 1.00512
 59793.21685	 1.00511
 59793.22014	 1.00514
 59793.22343	 1.00518
 59793.22671	 1.00522
 59793.23000	 1.00526
 59793.23329	 1.00529
 59793.23658	 1.00532
 59793.23986	 1.00534
 59793.24315	 1.00535
 59793.24644	 1.00537
 59793.24973	 1.00540
 59793.25301	 1.00542
 59793.25630	 1.00543
 59793.25959	 1.00544
 59793.26288	 1.00543
 59793.26616	 1.00543
 59793.26945	 1.00541
 59793.27274	 1.00539
 59793.27603	 1.00536
 59793.27931	 1.00535
 59793.28260	 1.00535
 59793.28589	 1.00538
 59793.28918	 1.00541
 59793.29246	 1.00544
 59793.29575	 1.00548
 59793.29904	 1.00550
 59793.30233	 1.00551
 59793.30561	 1.00553
 59793.30890	 1.00554
 59793.31219	 1.00553
 59793.31548	 1.00551
 59793.31876	 1.00549
 59793.32205	 1.00533
 59793.32534	 1.00491
 59793.32863	 1.00422
 59793.33191	 1.00364
 59793.33520	 1.00257
 59793.33849	 1.00176
 59793.34178	 1.00038
 59793.34506	 0.99952
 59793.34835	 0.99826
 59793.35164	 0.99664
 59793.35493	 0.99563
 59793.35821	 0.99423
 59793.36150	 0.99189
 59793.36479	 0.99072
 59793.36808	 0.98912
 59793.37136	 0.98665
 59793.37465	 0.98516
 59793.37794	 0.98371
 59793.38123	 0.98125
 59793.38451	 0.97867
 59793.38780	 0.97697
 59793.39109	 0.97506
 59793.39438	 0.97243
 59793.39766	 0.97021
 59793.40095	 0.96815
 59793.40424	 0.96580
 59793.40753	 0.96308
 59793.41081	 0.96099
 59793.41410	 0.95901
 59793.41739	 0.95658
 59793.42068	 0.95419
 59793.42396	 0.95212
 59793.42725	 0.94977
 59793.43054	 0.94758
 59793.43383	 0.94542
 59793.43711	 0.94333
 59793.44040	 0.94131
 59793.44369	 0.93932
 59793.44698	 0.93743
 59793.45026	 0.93562
 59793.45355	 0.93387
 59793.45684	 0.93224
 59793.46013	 0.93069
 59793.46341	 0.92926
 59793.46670	 0.92793
 59793.46999	 0.92676
 59793.47328	 0.92574
 59793.47656	 0.92490
 59793.47985	 0.92422
 59793.48314	 0.92371
 59793.48643	 0.92337
 59793.48971	 0.92321
 59793.49300	 0.92320
 59793.49629	 0.92338
 59793.49958	 0.92374
 59793.50286	 0.92429
 59793.50615	 0.92500
 59793.50944	 0.92590
 59793.51273	 0.92697
 59793.51601	 0.92822
 59793.51930	 0.92962
 59793.52259	 0.93117
 59793.52587	 0.93287
 59793.52916	 0.93469
 59793.53245	 0.93665
 59793.53574	 0.93873
 59793.53902	 0.94094
 59793.54231	 0.94328
 59793.54560	 0.94570
 59793.54889	 0.94819
 59793.55217	 0.95075
 59793.55546	 0.95332
 59793.55875	 0.95595
 59793.56204	 0.95861
 59793.56532	 0.96129
 59793.56861	 0.96401
 59793.57190	 0.96676
 59793.57519	 0.96945
 59793.57847	 0.97214
 59793.58176	 0.97482
 59793.58505	 0.97742
 59793.58834	 0.98000
 59793.59162	 0.98249
 59793.59491	 0.98485
 59793.59820	 0.98714
 59793.60149	 0.98935
 59793.60477	 0.99147
 59793.60806	 0.99344
 59793.61135	 0.99525
 59793.61464	 0.99685
 59793.61792	 0.99826
 59793.62121	 0.99942
 59793.62450	 1.00030
 59793.62779	 1.00081
 59793.63107	 1.00084
 59793.63436	 1.00075
 59793.63765	 1.00065
 59793.64094	 1.00056
 59793.64422	 1.00046
 59793.64751	 1.00036
 59793.65080	 1.00026
 59793.65409	 1.00014
 59793.65737	 1.00002
 59793.66066	 0.99991
 59793.66395	 0.99986
 59793.66724	 0.99985
 59793.67052	 0.99984
 59793.67381	 0.99982
 59793.67710	 0.99979
 59793.68039	 0.99976
 59793.68367	 0.99973
 59793.68696	 0.99968
 59793.69025	 0.99962
 59793.69354	 0.99955
 59793.69682	 0.99947
 59793.70011	 0.99938
 59793.70340	 0.99928
 59793.70669	 0.99918
 59793.70997	 0.99908
 59793.71326	 0.99897
 59793.71655	 0.99885
 59793.71984	 0.99874
 59793.72312	 0.99864
 59793.72641	 0.99857
 59793.72970	 0.99852
 59793.73299	 0.99848
 59793.73627	 0.99843
 59793.73956	 0.99836
 59793.74285	 0.99831
 59793.74614	 0.99825
 59793.74942	 0.99818
 59793.75271	 0.99809
 59793.75600	 0.99800
 59793.75929	 0.99792
 59793.76257	 0.99785
 59793.76586	 0.99777
 59793.76915	 0.99769
 59793.77244	 0.99760
 59793.77572	 0.99752
 59793.77901	 0.99742
 59793.78230	 0.99732
 59793.78559	 0.99724
 59793.78887	 0.99719
 59793.79216	 0.99718
 59793.79545	 0.99718
 59793.79874	 0.99718
 59793.80202	 0.99717
 59793.80531	 0.99715
 59793.80860	 0.99711
 59793.81189	 0.99707
 59793.81517	 0.99701
 59793.81846	 0.99694
 59793.82175	 0.99688
 59793.82504	 0.99681
 59793.82832	 0.99673
 59793.83161	 0.99664
 59793.83490	 0.99653
 59793.83819	 0.99642
 59793.84147	 0.99632
 59793.84476	 0.99624
 59793.84805	 0.99616
 59793.85134	 0.99614
 59793.85462	 0.99615
 59793.85791	 0.99617
 59793.86120	 0.99617
 59793.86449	 0.99616
 59793.86777	 0.99613
 59793.87106	 0.99610
 59793.87435	 0.99605
 59793.87764	 0.99599
 59793.88092	 0.99592
 59793.88421	 0.99584
 59793.88750	 0.99575
 59793.89079	 0.99566
 59793.89407	 0.99557
 59793.89736	 0.99547
 59793.90065	 0.99535
 59793.90394	 0.99524
 59793.90722	 0.99515
 59793.91051	 0.99508
 59793.91380	 0.99505
 59793.91709	 0.99504
 59793.92037	 0.99506
 59793.92366	 0.99507
 59793.92695	 0.99508
 59793.93024	 0.99508
 59793.93352	 0.99507
 59793.93681	 0.99506
 59793.94010	 0.99502
 59793.94339	 0.99435
 59793.94667	 0.99314
 59793.94996	 0.99138
 59793.95325	 0.98910
 59793.95654	 0.98635
 59793.95982	 0.98357
 59793.96311	 0.98008
 59793.96640	 0.97661
 59793.96969	 0.97272
 59793.97297	 0.96888
 59793.97626	 0.96448
 59793.97955	 0.96070
 59793.98284	 0.95557
 59793.98612	 0.95064
 59793.98941	 0.94569
 59793.99270	 0.94037
 59793.99599	 0.93527
 59793.99927	 0.93060
 59794.00256	 0.92478
 59794.00585	 0.91912
 59794.00914	 0.91320
 59794.01242	 0.90748
 59794.01571	 0.90243
 59794.01900	 0.89729
 59794.02229	 0.89140
 59794.02557	 0.88573
 59794.02886	 0.88021
 59794.03215	 0.87486
 59794.03544	 0.87007
 59794.03872	 0.86488
 59794.04201	 0.86117
 59794.04530	 0.85640
 59794.04858	 0.85268
 59794.05187	 0.84947
 59794.05516	 0.84682
 59794.05845	 0.84506
 59794.06173	 0.84466
 59794.06502	 0.84466
 59794.06831	 0.84467
 59794.07160	 0.84466
 59794.07488	 0.84465
 59794.07817	 0.84463
 59794.08146	 0.84462
 59794.08475	 0.84460
 59794.08803	 0.84457
 59794.09132	 0.84454
 59794.09461	 0.84452
 59794.09790	 0.84453
 59794.10118	 0.84455
 59794.10447	 0.84457
 59794.10776	 0.84459
 59794.11105	 0.84462
 59794.11433	 0.84463
 59794.11762	 0.84466
 59794.12091	 0.84468
 59794.12420	 0.84469
 59794.12748	 0.84469
 59794.13077	 0.84468
 59794.13406	 0.84466
 59794.13735	 0.84463
 59794.14063	 0.84461
 59794.14392	 0.84459
 59794.14721	 0.84456
 59794.15050	 0.84451
 59794.15378	 0.84448
 59794.15707	 0.84448
 59794.16036	 0.84449
 59794.16365	 0.84454
 59794.16693	 0.84458
 59794.17022	 0.84461
 59794.17351	 0.84485
 59794.17680	 0.84642
 59794.18008	 0.84891
 59794.18337	 0.85206
 59794.18666	 0.85574
 59794.18995	 0.85987
 59794.19323	 0.86431
 59794.19652	 0.86902
 59794.19981	 0.87400
 59794.20310	 0.87916
 59794.20638	 0.88446
 59794.20967	 0.88990
 59794.21296	 0.89539
 59794.21625	 0.90098
 59794.21953	 0.90661
 59794.22282	 0.91227
 59794.22611	 0.91791
 59794.22940	 0.92347
 59794.23268	 0.92894
 59794.23597	 0.93431
 59794.23926	 0.93959
 59794.24255	 0.94476
 59794.24583	 0.94979
 59794.24912	 0.95469
 59794.25241	 0.95938
 59794.25570	 0.96390
 59794.25898	 0.96818
 59794.26227	 0.97224
 59794.26556	 0.97603
 59794.26885	 0.97955
 59794.27213	 0.98277
 59794.27542	 0.98568
 59794.27871	 0.98826
 59794.28200	 0.99050
 59794.28528	 0.99234
 59794.28857	 0.99370
 59794.29186	 0.99448
 59794.29515	 0.99457
 59794.29843	 0.99460
 59794.30172	 0.99465
 59794.30501	 0.99467
 59794.30830	 0.99472
 59794.31158	 0.99476
 59794.31487	 0.99479
 59794.31816	 0.99483
 59794.32145	 0.99487
 59794.32473	 0.99491
 59794.32802	 0.99495
 59794.33131	 0.99500
 59794.33460	 0.99503
 59794.33788	 0.99506
 59794.34117	 0.99512
 59794.34446	 0.99521
 59794.34775	 0.99530
 59794.35103	 0.99539
 59794.35432	 0.99548
 59794.35761	 0.99555
 59794.36090	 0.99562
 59794.36418	 0.99567
 59794.36747	 0.99571
 59794.37076	 0.99575
 59794.37405	 0.99578
 59794.37733	 0.99581
 59794.38062	 0.99583
 59794.38391	 0.99588
 59794.38720	 0.99593
 59794.39048	 0.99596
 59794.39377	 0.99600
 59794.39706	 0.99602
 59794.40035	 0.99606
 59794.40363	 0.99613
 59794.40692	 0.99622
 59794.41021	 0.99632
 59794.41350	 0.99641
 59794.41678	 0.99651
 59794.42007	 0.99659
 59794.42336	 0.99667
 59794.42665	 0.99675
 59794.42993	 0.99682
 59794.43322	 0.99688
 59794.43651	 0.99693
 59794.43980	 0.99698
 59794.44308	 0.99702
 59794.44637	 0.99706
 59794.44966	 0.99709
 59794.45295	 0.99712
 59794.45623	 0.99714
 59794.45952	 0.99715
 59794.46281	 0.99719
 59794.46610	 0.99726
 59794.46938	 0.99736
 59794.47267	 0.99747
 59794.47596	 0.99757
 59794.47925	 0.99768
 59794.48253	 0.99779
 59794.48582	 0.99790
 59794.48911	 0.99799
 59794.49240	 0.99808
 59794.49568	 0.99815
 59794.49897	 0.99821
