# Supplementary material for: Discovery of the most compact 3+1-type quadruple star system TIC 120362137
Source: Nat Commun. 2026 Mar 3;17:1859. doi: 10.1038/s41467-026-69223-4 (PMC12957322; doi:10.1038/s41467-026-69223-4)
Supplement: Supplementary file 13 — Source Data [file 41467_2026_69223_MOESM13_ESM.zip › SDF_SupplFig4g_part1.txt]

# Supplementary Figure 4g
#
# SDF_SupplFig4g_part1.txt
#
# Relative flux from the orginial, ground-based observations around 2024-04-06. Gray circles in the plot.
#
# x BJD - 2400000
# y Relative flux from the original observations
 60406.46173	 0.98537
 60406.46324	 0.96561
 60406.46399	 0.98175
 60406.46476	 0.98992
 60406.46552	 1.00184
 60406.46627	 1.01859
 60406.46702	 0.99083
 60406.46778	 0.98719
 60406.46853	 0.98265
 60406.46929	 0.98356
 60406.47004	 0.99174
 60406.47079	 0.99449
 60406.47154	 0.99908
 60406.47228	 1.00092
 60406.47304	 0.98084
 60406.47379	 0.97994
 60406.47454	 0.99357
 60406.47531	 0.98356
 60406.47607	 0.99357
 60406.47682	 0.97364
 60406.47758	 0.99632
 60406.47833	 0.97994
 60406.47909	 0.98265
 60406.47985	 0.98537
 60406.48060	 0.98084
 60406.48135	 0.97814
 60406.48211	 0.97724
 60406.48287	 0.98265
 60406.48362	 0.97364
 60406.48437	 0.97364
 60406.48512	 0.97724
 60406.48587	 0.96917
 60406.48664	 0.97724
 60406.48739	 0.97185
 60406.48816	 0.97185
 60406.48891	 0.97096
 60406.48967	 0.97096
 60406.49042	 0.98356
 60406.49117	 0.97724
 60406.49197	 0.97006
 60406.49249	 0.97544
 60406.49301	 0.97454
 60406.49354	 0.96472
 60406.49406	 0.97275
 60406.49459	 0.96650
 60406.49511	 0.96472
 60406.49562	 0.97994
 60406.49614	 0.97275
 60406.49667	 0.97185
 60406.49718	 0.96472
 60406.49770	 0.96472
 60406.49823	 0.97364
 60406.49875	 0.96206
 60406.49927	 0.97096
 60406.49979	 0.97454
 60406.50031	 0.96650
 60406.50084	 0.95763
 60406.50136	 0.98719
 60406.50187	 0.96561
 60406.50238	 0.96828
 60406.50289	 0.96917
 60406.50341	 0.96917
 60406.50392	 0.97185
 60406.50444	 0.97994
 60406.50496	 0.97364
 60406.50549	 0.97185
 60406.50601	 0.95587
 60406.50652	 0.95236
 60406.50704	 0.96828
 60406.50756	 0.95852
 60406.50808	 0.96739
 60406.50861	 0.96383
 60406.50914	 0.96206
 60406.50966	 0.96739
 60406.51104	 0.95236
 60406.51175	 0.96117
 60406.51216	 0.96117
 60406.51257	 0.96117
 60406.51297	 0.95499
 60406.51338	 0.96561
 60406.51379	 0.95940
 60406.51419	 0.96206
 60406.51460	 0.96117
 60406.51500	 0.96117
 60406.51542	 0.95763
 60406.51583	 0.94798
 60406.51626	 0.96294
 60406.51667	 0.95324
 60406.51708	 0.95499
 60406.51748	 0.95148
 60406.51789	 0.95763
 60406.51830	 0.95763
 60406.51871	 0.95148
 60406.51911	 0.95587
 60406.51951	 0.95148
 60406.51992	 0.95852
 60406.52079	 0.95324
 60406.52119	 0.94798
 60406.52159	 0.94363
 60406.52199	 0.95587
 60406.52240	 0.94189
 60406.52280	 0.95675
 60406.52320	 0.96383
 60406.52361	 0.94276
 60406.52402	 0.94276
 60406.52443	 0.94973
 60406.52484	 0.94886
 60406.52524	 0.94624
 60406.52565	 0.95763
 60406.52604	 0.94450
 60406.52645	 0.94189
 60406.52686	 0.93843
 60406.52728	 0.94450
 60406.52768	 0.94102
 60406.52809	 0.93929
 60406.52851	 0.94711
 60406.52891	 0.95587
 60406.52932	 0.94624
 60406.52973	 0.94016
 60406.53014	 0.95324
 60406.53054	 0.94798
 60406.53095	 0.93843
 60406.53135	 0.93843
 60406.53178	 0.94973
 60406.53219	 0.93411
 60406.53260	 0.94537
 60406.53302	 0.94276
 60406.53342	 0.94016
 60406.53383	 0.94189
 60406.53423	 0.94016
 60406.53464	 0.93756
 60406.53504	 0.94363
 60406.53545	 0.94189
 60406.53585	 0.94276
 60406.53625	 0.93240
 60406.53666	 0.94016
 60406.53706	 0.93411
 60406.53747	 0.93411
 60406.53789	 0.93670
 60406.53830	 0.94276
 60406.53871	 0.93411
 60406.53911	 0.93584
 60406.53951	 0.92215
 60406.53991	 0.93584
 60406.54033	 0.93068
 60406.54073	 0.94102
 60406.54114	 0.93843
 60406.54154	 0.92982
 60406.54195	 0.92640
 60406.54235	 0.92726
 60406.54276	 0.94189
 60406.54317	 0.93584
 60406.54357	 0.94102
 60406.54398	 0.93411
 60406.54438	 0.93411
 60406.54479	 0.92897
 60406.54521	 0.93756
 60406.54562	 0.92640
 60406.54603	 0.92385
 60406.54643	 0.92470
 60406.54684	 0.91538
 60406.54725	 0.93325
 60406.54766	 0.94102
 60406.54807	 0.92726
 60406.54849	 0.91622
 60406.54890	 0.93498
 60406.54931	 0.92982
 60406.54972	 0.92726
 60406.55016	 0.91960
 60406.55057	 0.92300
 60406.55098	 0.92470
 60406.55138	 0.92555
 60406.55179	 0.91791
 60406.55220	 0.92555
 60406.55260	 0.92385
 60406.55300	 0.91960
 60406.55341	 0.92470
 60406.55381	 0.91453
 60406.55422	 0.91453
 60406.55462	 0.92130
 60406.55502	 0.92215
 60406.55543	 0.92215
 60406.55584	 0.91622
 60406.55624	 0.92215
 60406.55664	 0.92045
 60406.55705	 0.92555
 60406.55745	 0.91538
 60406.55786	 0.92555
 60406.55827	 0.91538
 60406.55867	 0.91453
 60406.55908	 0.91876
 60406.55948	 0.91622
 60406.55989	 0.90782
 60406.56029	 0.91285
 60406.56069	 0.91117
 60406.56111	 0.91791
 60406.56152	 0.91369
 60406.56192	 0.91960
 60406.56233	 0.91876
 60406.56274	 0.91117
 60406.56316	 0.91960
 60406.56357	 0.91117
 60406.56398	 0.90282
 60406.56440	 0.92045
 60406.56481	 0.91201
 60406.56522	 0.90448
 60406.56563	 0.91622
 60406.56603	 0.91706
 60406.56643	 0.90698
 60406.56683	 0.92555
 60406.56723	 0.90199
 60406.56763	 0.89289
 60406.56803	 0.90615
 60406.56845	 0.91706
 60406.56886	 0.91285
 60406.56926	 0.91369
 60406.56967	 0.91201
 60406.57007	 0.90698
 60406.57047	 0.91285
 60406.57087	 0.91453
 60406.57128	 0.88961
 60406.57169	 0.92897
 60406.57210	 0.88634
 60406.57251	 0.91791
 60406.57292	 0.90282
 60406.57333	 0.89289
 60406.57373	 0.90615
 60406.57415	 0.89454
 60406.57456	 0.89043
 60406.57497	 0.90448
 60406.57538	 0.90448
 60406.57579	 0.91369
 60406.57620	 0.87418
 60406.57660	 0.90365
 60406.57700	 0.89950
 60406.57741	 0.88879
 60406.57781	 0.89536
 60406.57822	 0.89372
 60406.57863	 0.89536
 60406.57903	 0.89207
 60406.57944	 0.89702
 60406.57984	 0.90116
 60406.58025	 0.89784
 60406.58065	 0.89125
 60406.58107	 0.89784
 60406.58149	 0.89784
 60406.58189	 0.88797
 60406.58229	 0.89125
 60406.58270	 0.88552
 60406.58310	 0.88471
 60406.58351	 0.89289
 60406.58392	 0.88797
 60406.58433	 0.88879
 60406.58473	 0.89702
 60406.58514	 0.88227
 60406.58555	 0.90365
 60406.58595	 0.89207
 60406.58635	 0.89619
 60406.58675	 0.88797
 60406.58716	 0.91369
 60406.58758	 0.88797
 60406.58798	 0.88471
 60406.58840	 0.89207
 60406.58880	 0.88716
 60406.58921	 0.88716
 60406.58961	 0.87983
 60406.59001	 0.87660
 60406.59041	 0.88145
 60406.59082	 0.89454
 60406.59123	 0.87821
 60406.59163	 0.88716
 60406.59204	 0.87660
 60406.59245	 0.86060
 60406.59286	 0.88552
 60406.59326	 0.86457
 60406.59368	 0.89536
 60406.59410	 0.88227
 60406.59450	 0.88471
 60406.59492	 0.87740
 60406.59533	 0.87821
 60406.59574	 0.87902
 60406.59615	 0.88634
 60406.59656	 0.87821
 60406.59696	 0.86457
 60406.59737	 0.88145
 60406.59778	 0.86616
 60406.59818	 0.88552
 60406.59858	 0.87096
 60406.59898	 0.87177
 60406.59939	 0.87096
 60406.59979	 0.87983
 60406.60019	 0.87177
 60406.60060	 0.86457
 60406.60100	 0.86696
 60406.60140	 0.88308
 60406.60181	 0.86616
 60406.60222	 0.87257
 60406.60263	 0.87821
 60406.60303	 0.87016
 60406.60343	 0.86537
 60406.60383	 0.88064
 60406.60424	 0.87257
 60406.60466	 0.87016
 60406.60507	 0.86139
 60406.60547	 0.85822
 60406.60587	 0.86696
 60406.60628	 0.87016
 60406.60669	 0.86776
 60406.60709	 0.86537
 60406.60749	 0.86060
 60406.60790	 0.86377
 60406.60830	 0.84801
 60406.60871	 0.86060
 60406.60913	 0.87016
 60406.60953	 0.84178
 60406.60994	 0.86696
 60406.61035	 0.87498
 60406.61075	 0.87016
 60406.61116	 0.84723
 60406.61156	 0.86139
 60406.61196	 0.75788
 60406.61315	 0.91538
 60406.61356	 0.91876
 60406.61397	 0.86936
 60406.61439	 0.85428
 60406.61479	 0.88064
 60406.61521	 0.84723
 60406.61562	 0.87016
 60406.61602	 0.85981
 60406.61642	 0.85664
 60406.61681	 0.87902
 60406.61721	 0.86776
 60406.61762	 0.84489
 60406.61802	 0.85035
 60406.61843	 0.85428
 60406.61883	 0.83560
 60406.61923	 0.85743
 60406.61964	 0.87177
 60406.62006	 0.87821
 60406.62047	 0.84879
 60406.62089	 0.87579
 60406.62130	 0.86218
 60406.62170	 0.86856
 60406.62231	 0.84333
 60406.62302	 0.85114
 60406.62343	 0.85114
 60406.62383	 0.83560
 60406.62424	 0.84256
 60406.62466	 0.84567
 60406.62530	 0.83946
 60406.62571	 0.84333
 60406.62612	 0.84256
 60406.62688	 0.84333
 60406.62729	 0.83946
 60406.62798	 0.84645
 60406.62837	 0.84411
 60406.62877	 0.84178
 60406.62919	 0.84101
 60406.62959	 0.83946
 60406.63014	 0.84101
 60406.63052	 0.84101
 60406.63091	 0.84023
 60406.63128	 0.84023
 60406.63168	 0.84101
 60406.63206	 0.83714
 60406.63244	 0.84101
 60406.63283	 0.83869
 60406.63323	 0.83637
 60406.63363	 0.83637
 60406.63402	 0.83637
 60406.63441	 0.83560
 60406.63480	 0.83483
 60406.63518	 0.83407
 60406.63555	 0.83483
 60406.63594	 0.83407
 60406.63631	 0.83176
 60406.63669	 0.83637
 60406.63706	 0.83100
 60406.63745	 0.83330
 60406.63783	 0.82947
 60406.63821	 0.83100
 60406.63859	 0.83023
 60406.63897	 0.83330
 60406.63935	 0.83100
 60406.63974	 0.82871
 60406.64013	 0.83100
 60406.64051	 0.82947
 60406.64089	 0.82642
 60406.64128	 0.82718
 60406.64166	 0.82414
 60406.64204	 0.82566
 60406.64242	 0.83023
 60406.64281	 0.82718
 60406.64321	 0.82566
 60406.64360	 0.82262
 60406.64399	 0.82414
 60406.64439	 0.82794
 60406.64477	 0.82566
 60406.64515	 0.82111
 60406.64554	 0.82718
 60406.64593	 0.82111
 60406.64630	 0.82871
 60406.64668	 0.82186
 60406.64706	 0.81733
 60406.64745	 0.82642
 60406.64783	 0.82338
 60406.64821	 0.82338
 60406.64859	 0.81809
 60406.64897	 0.82414
 60406.64935	 0.82186
 60406.64973	 0.81583
 60406.65013	 0.82111
 60406.65052	 0.82338
 60406.65091	 0.81733
 60406.65129	 0.81433
 60406.65167	 0.81508
 60406.65206	 0.82338
 60406.65245	 0.81884
 60406.65283	 0.81809
