# Supplementary material for: Discovery of the most compact 3+1-type quadruple star system TIC 120362137
Source: Nat Commun. 2026 Mar 3;17:1859. doi: 10.1038/s41467-026-69223-4 (PMC12957322; doi:10.1038/s41467-026-69223-4)
Supplement: Supplementary file 13 — Source Data [file 41467_2026_69223_MOESM13_ESM.zip › SDF_SupplFig4g_part2.txt]

# Supplementary Figure 4g
#
# SDF_SupplFig4g_part2.txt
#
# Relative flux from 900-sec binned ground-based observations around 2024-04-06. Blue circles in the plot.
#
# x BJD - 2400000
# y Relative flux from 900-sec binned ground-based observations
 60406.46663	 0.99020
 60406.47720	 0.98475
 60406.48794	 0.97467
 60406.49873	 0.96949
 60406.50952	 0.96301
 60406.52012	 0.95262
 60406.53075	 0.94364
 60406.54134	 0.93347
 60406.55194	 0.92341
 60406.56254	 0.91346
 60406.57312	 0.90322
 60406.58371	 0.89286
 60406.59430	 0.87866
 60406.60486	 0.86707
 60406.61541	 0.86133
 60406.62609	 0.84606
 60406.63686	 0.83287
 60406.64762	 0.82233
