# Supplementary material for: Discovery of the most compact 3+1-type quadruple star system TIC 120362137
Source: Nat Commun. 2026 Mar 3;17:1859. doi: 10.1038/s41467-026-69223-4 (PMC12957322; doi:10.1038/s41467-026-69223-4)
Supplement: Supplementary file 13 — Source Data [file 41467_2026_69223_MOESM13_ESM.zip › SDF_SupplFig4g_part3.txt]

# Supplementary Figure 4g
#
# SDF_SupplFig4g_part3.txt
#
# Relative flux from best spectro-photodynamical model around 2024-04-06. Red, smooth curve in the plot.
#
# x BJD - 2400000
# y Relative flux from best spectro-photodynamical model
 60405.00122	 1.00401
 60405.00451	 1.00398
 60405.00780	 1.00393
 60405.01109	 1.00391
 60405.01437	 1.00389
 60405.01766	 1.00385
 60405.02095	 1.00381
 60405.02424	 1.00376
 60405.02752	 1.00370
 60405.03081	 1.00364
 60405.03410	 1.00357
 60405.03739	 1.00350
 60405.04067	 1.00342
 60405.04396	 1.00334
 60405.04725	 1.00330
 60405.05054	 1.00327
 60405.05382	 1.00325
 60405.05711	 1.00324
 60405.06040	 1.00323
 60405.06369	 1.00320
 60405.06697	 1.00316
 60405.07026	 1.00313
 60405.07355	 1.00309
 60405.07684	 1.00304
 60405.08012	 1.00298
 60405.08341	 1.00290
 60405.08670	 1.00281
 60405.08999	 1.00271
 60405.09327	 1.00260
 60405.09656	 1.00250
 60405.09985	 1.00238
 60405.10314	 1.00226
 60405.10642	 1.00213
 60405.10971	 1.00205
 60405.11300	 1.00203
 60405.11629	 1.00201
 60405.11957	 1.00199
 60405.12286	 1.00195
 60405.12615	 1.00192
 60405.12944	 1.00188
 60405.13272	 1.00184
 60405.13601	 1.00180
 60405.13930	 1.00175
 60405.14259	 1.00169
 60405.14587	 1.00161
 60405.14916	 1.00155
 60405.15245	 1.00147
 60405.15574	 1.00138
 60405.15902	 1.00128
 60405.16231	 1.00117
 60405.16560	 1.00105
 60405.16889	 1.00093
 60405.17217	 1.00083
 60405.17546	 1.00077
 60405.17875	 1.00074
 60405.18204	 1.00070
 60405.18532	 1.00065
 60405.18861	 1.00059
 60405.19190	 1.00053
 60405.19519	 1.00049
 60405.19847	 1.00045
 60405.20176	 1.00040
 60405.20505	 1.00035
 60405.20834	 1.00030
 60405.21162	 1.00024
 60405.21491	 1.00017
 60405.21820	 1.00008
 60405.22149	 0.99998
 60405.22477	 0.99987
 60405.22806	 0.99975
 60405.23135	 0.99961
 60405.23464	 0.99951
 60405.23792	 0.99944
 60405.24121	 0.99938
 60405.24450	 0.99931
 60405.24778	 0.99924
 60405.25107	 0.99918
 60405.25436	 0.99910
 60405.25765	 0.99902
 60405.26093	 0.99895
 60405.26422	 0.99889
 60405.26751	 0.99882
 60405.27080	 0.99874
 60405.27408	 0.99868
 60405.27737	 0.99861
 60405.28066	 0.99855
 60405.28395	 0.99849
 60405.28723	 0.99842
 60405.29052	 0.99834
 60405.29381	 0.99826
 60405.29710	 0.99820
 60405.30038	 0.99817
 60405.30367	 0.99816
 60405.30696	 0.99814
 60405.31025	 0.99811
 60405.31353	 0.99807
 60405.31682	 0.99801
 60405.32011	 0.99794
 60405.32340	 0.99786
 60405.32668	 0.99777
 60405.32997	 0.99768
 60405.33326	 0.99760
 60405.33655	 0.99750
 60405.33983	 0.99742
 60405.34312	 0.99735
 60405.34641	 0.99727
 60405.34970	 0.99718
 60405.35298	 0.99708
 60405.35627	 0.99700
 60405.35956	 0.99694
 60405.36285	 0.99693
 60405.36613	 0.99692
 60405.36942	 0.99690
 60405.37271	 0.99687
 60405.37600	 0.99683
 60405.37928	 0.99678
 60405.38257	 0.99674
 60405.38586	 0.99669
 60405.38915	 0.99662
 60405.39243	 0.99655
 60405.39572	 0.99647
 60405.39901	 0.99639
 60405.40230	 0.99631
 60405.40558	 0.99622
 60405.40887	 0.99612
 60405.41216	 0.99603
 60405.41545	 0.99592
 60405.41873	 0.99582
 60405.42202	 0.99579
 60405.42531	 0.99579
 60405.42860	 0.99580
 60405.43188	 0.99579
 60405.43517	 0.99578
 60405.43846	 0.99578
 60405.44175	 0.99576
 60405.44503	 0.99574
 60405.44832	 0.99570
 60405.45161	 0.99566
 60405.45490	 0.99560
 60405.45818	 0.99553
 60405.46147	 0.99544
 60405.46476	 0.99537
 60405.46805	 0.99529
 60405.47133	 0.99521
 60405.47462	 0.99514
 60405.47791	 0.99505
 60405.48120	 0.99498
 60405.48448	 0.99494
 60405.48777	 0.99493
 60405.49106	 0.99475
 60405.49435	 0.99371
 60405.49763	 0.99220
 60405.50092	 0.99026
 60405.50421	 0.98791
 60405.50750	 0.98520
 60405.51078	 0.98195
 60405.51407	 0.97896
 60405.51736	 0.97493
 60405.52065	 0.97130
 60405.52393	 0.96675
 60405.52722	 0.96269
 60405.53051	 0.95799
 60405.53380	 0.95433
 60405.53708	 0.94822
 60405.54037	 0.94342
 60405.54366	 0.93832
 60405.54695	 0.93189
 60405.55023	 0.92919
 60405.55352	 0.92185
 60405.55681	 0.91782
 60405.56010	 0.91009
 60405.56338	 0.90540
 60405.56667	 0.90021
 60405.56996	 0.89381
 60405.57325	 0.89035
 60405.57653	 0.88259
 60405.57982	 0.87937
 60405.58311	 0.87206
 60405.58640	 0.86896
 60405.58968	 0.86304
 60405.59297	 0.85908
 60405.59626	 0.85504
 60405.59955	 0.85130
 60405.60283	 0.84817
 60405.60612	 0.84603
 60405.60941	 0.84480
 60405.61270	 0.84482
 60405.61598	 0.84485
 60405.61927	 0.84487
 60405.62256	 0.84488
 60405.62585	 0.84488
 60405.62913	 0.84488
 60405.63242	 0.84486
 60405.63571	 0.84484
 60405.63900	 0.84480
 60405.64228	 0.84476
 60405.64557	 0.84471
 60405.64886	 0.84467
 60405.65215	 0.84462
 60405.65543	 0.84456
 60405.65872	 0.84450
 60405.66201	 0.84446
 60405.66530	 0.84444
 60405.66858	 0.84445
 60405.67187	 0.84448
 60405.67516	 0.84454
 60405.67845	 0.84459
 60405.68173	 0.84463
 60405.68502	 0.84466
 60405.68831	 0.84470
 60405.69160	 0.84474
 60405.69488	 0.84477
 60405.69817	 0.84478
 60405.70146	 0.84479
 60405.70475	 0.84479
 60405.70803	 0.84478
 60405.71132	 0.84477
 60405.71461	 0.84474
 60405.71790	 0.84470
 60405.72118	 0.84466
 60405.72447	 0.84521
 60405.72776	 0.84708
 60405.73105	 0.84981
 60405.73433	 0.85317
 60405.73762	 0.85704
 60405.74091	 0.86136
 60405.74420	 0.86593
 60405.74748	 0.87077
 60405.75077	 0.87584
 60405.75406	 0.88112
 60405.75735	 0.88646
 60405.76063	 0.89198
 60405.76392	 0.89758
 60405.76721	 0.90315
 60405.77049	 0.90880
 60405.77378	 0.91439
 60405.77707	 0.91992
 60405.78036	 0.92540
 60405.78364	 0.93074
 60405.78693	 0.93604
 60405.79022	 0.94123
 60405.79351	 0.94640
 60405.79679	 0.95133
 60405.80008	 0.95618
 60405.80337	 0.96079
 60405.80666	 0.96525
 60405.80994	 0.96946
 60405.81323	 0.97345
 60405.81652	 0.97719
 60405.81981	 0.98066
 60405.82309	 0.98383
 60405.82638	 0.98668
 60405.82967	 0.98917
 60405.83296	 0.99128
 60405.83624	 0.99297
 60405.83953	 0.99416
 60405.84282	 0.99466
 60405.84611	 0.99468
 60405.84939	 0.99470
 60405.85268	 0.99475
 60405.85597	 0.99482
 60405.85926	 0.99488
 60405.86254	 0.99495
 60405.86583	 0.99503
 60405.86912	 0.99509
 60405.87241	 0.99518
 60405.87569	 0.99525
 60405.87898	 0.99531
 60405.88227	 0.99536
 60405.88556	 0.99541
 60405.88884	 0.99544
 60405.89213	 0.99546
 60405.89542	 0.99547
 60405.89871	 0.99549
 60405.90199	 0.99549
 60405.90528	 0.99550
 60405.90857	 0.99534
 60405.91186	 0.99456
 60405.91514	 0.99334
 60405.91843	 0.99162
 60405.92172	 0.98992
 60405.92501	 0.98722
 60405.92829	 0.98511
 60405.93158	 0.98228
 60405.93487	 0.97928
 60405.93816	 0.97645
 60405.94144	 0.97271
 60405.94473	 0.96976
 60405.94802	 0.96618
 60405.95131	 0.96284
 60405.95459	 0.95944
 60405.95788	 0.95564
 60405.96117	 0.95225
 60405.96446	 0.94844
 60405.96774	 0.94513
 60405.97103	 0.94167
 60405.97432	 0.93835
 60405.97761	 0.93514
 60405.98089	 0.93214
 60405.98418	 0.92928
 60405.98747	 0.92670
 60405.99076	 0.92421
 60405.99404	 0.92203
 60405.99733	 0.92012
 60406.00062	 0.91846
 60406.00391	 0.91710
 60406.00719	 0.91606
 60406.01048	 0.91533
 60406.01377	 0.91492
 60406.01706	 0.91483
 60406.02034	 0.91507
 60406.02363	 0.91562
 60406.02692	 0.91648
 60406.03021	 0.91764
 60406.03349	 0.91910
 60406.03678	 0.92085
 60406.04007	 0.92288
 60406.04336	 0.92514
 60406.04664	 0.92761
 60406.04993	 0.93026
 60406.05322	 0.93309
 60406.05651	 0.93606
 60406.05979	 0.93915
 60406.06308	 0.94235
 60406.06637	 0.94563
 60406.06966	 0.94894
 60406.07294	 0.95231
 60406.07623	 0.95573
 60406.07952	 0.95917
 60406.08281	 0.96255
 60406.08609	 0.96595
 60406.08938	 0.96926
 60406.09267	 0.97250
 60406.09596	 0.97567
 60406.09924	 0.97872
 60406.10253	 0.98169
 60406.10582	 0.98450
 60406.10911	 0.98716
 60406.11239	 0.98964
 60406.11568	 0.99192
 60406.11897	 0.99399
 60406.12226	 0.99580
 60406.12554	 0.99735
 60406.12883	 0.99860
 60406.13212	 0.99951
 60406.13541	 0.99994
 60406.13869	 0.99997
 60406.14198	 1.00003
 60406.14527	 1.00008
 60406.14856	 1.00012
 60406.15184	 1.00016
 60406.15513	 1.00020
 60406.15842	 1.00025
 60406.16171	 1.00033
 60406.16499	 1.00043
 60406.16828	 1.00053
 60406.17157	 1.00063
 60406.17486	 1.00072
 60406.17814	 1.00082
 60406.18143	 1.00090
 60406.18472	 1.00098
 60406.18801	 1.00106
 60406.19129	 1.00112
 60406.19458	 1.00118
 60406.19787	 1.00123
 60406.20116	 1.00128
 60406.20444	 1.00132
 60406.20773	 1.00136
 60406.21102	 1.00140
 60406.21431	 1.00143
 60406.21759	 1.00145
 60406.22088	 1.00146
 60406.22417	 1.00152
 60406.22746	 1.00162
 60406.23074	 1.00172
 60406.23403	 1.00182
 60406.23732	 1.00191
 60406.24061	 1.00203
 60406.24389	 1.00214
 60406.24718	 1.00223
 60406.25047	 1.00232
 60406.25376	 1.00239
 60406.25704	 1.00245
 60406.26033	 1.00250
 60406.26362	 1.00254
 60406.26691	 1.00258
 60406.27019	 1.00262
 60406.27348	 1.00264
 60406.27677	 1.00265
 60406.28005	 1.00267
 60406.28334	 1.00269
 60406.28663	 1.00273
 60406.28992	 1.00278
 60406.29320	 1.00285
 60406.29649	 1.00291
 60406.29978	 1.00297
 60406.30307	 1.00303
 60406.30635	 1.00310
 60406.30964	 1.00316
 60406.31293	 1.00321
 60406.31622	 1.00324
 60406.31950	 1.00327
 60406.32279	 1.00329
 60406.32608	 1.00334
 60406.32937	 1.00337
 60406.33265	 1.00340
 60406.33594	 1.00342
 60406.33923	 1.00344
 60406.34252	 1.00346
 60406.34580	 1.00348
 60406.34909	 1.00351
 60406.35238	 1.00356
 60406.35567	 1.00364
 60406.35895	 1.00372
 60406.36224	 1.00382
 60406.36553	 1.00391
 60406.36882	 1.00400
 60406.37210	 1.00407
 60406.37539	 1.00414
 60406.37868	 1.00419
 60406.38197	 1.00424
 60406.38525	 1.00427
 60406.38854	 1.00429
 60406.39183	 1.00431
 60406.39512	 1.00432
 60406.39840	 1.00432
 60406.40169	 1.00431
 60406.40498	 1.00430
 60406.40827	 1.00430
 60406.41155	 1.00430
 60406.41484	 1.00430
 60406.41813	 1.00434
 60406.42142	 1.00437
 60406.42470	 1.00441
 60406.42799	 1.00444
 60406.43128	 1.00434
 60406.43457	 1.00402
 60406.43785	 1.00356
 60406.44114	 1.00285
 60406.44443	 1.00222
 60406.44772	 1.00147
 60406.45100	 1.00016
 60406.45429	 0.99903
 60406.45758	 0.99826
 60406.46087	 0.99736
 60406.46415	 0.99591
 60406.46744	 0.99383
 60406.47073	 0.99197
 60406.47402	 0.99092
 60406.47730	 0.98948
 60406.48059	 0.98810
 60406.48388	 0.98601
 60406.48717	 0.98301
 60406.49045	 0.98063
 60406.49374	 0.97939
 60406.49703	 0.97762
 60406.50032	 0.97551
 60406.50360	 0.97369
 60406.50689	 0.97049
 60406.51018	 0.96851
 60406.51347	 0.96480
 60406.51675	 0.96219
 60406.52004	 0.96045
 60406.52333	 0.95781
 60406.52662	 0.95520
 60406.52990	 0.95235
 60406.53319	 0.94899
 60406.53648	 0.94650
 60406.53977	 0.94283
 60406.54305	 0.93854
 60406.54634	 0.93618
 60406.54963	 0.93406
 60406.55292	 0.93109
 60406.55620	 0.92709
 60406.55949	 0.92475
 60406.56278	 0.92067
 60406.56607	 0.91754
 60406.56935	 0.91364
 60406.57264	 0.90859
 60406.57593	 0.90596
 60406.57922	 0.90396
 60406.58250	 0.90061
 60406.58579	 0.89640
 60406.58908	 0.89390
 60406.59237	 0.88906
 60406.59565	 0.88627
 60406.59894	 0.88214
 60406.60223	 0.87802
 60406.60552	 0.87433
 60406.60880	 0.87206
 60406.61209	 0.86747
 60406.61538	 0.86388
 60406.61867	 0.86202
 60406.62195	 0.85819
 60406.62524	 0.85432
 60406.62853	 0.85112
 60406.63182	 0.84769
 60406.63510	 0.84368
 60406.63839	 0.84210
 60406.64168	 0.83801
 60406.64497	 0.83606
 60406.64825	 0.83478
 60406.65154	 0.82960
 60406.65483	 0.82776
 60406.65812	 0.82362
 60406.66140	 0.82146
 60406.66469	 0.81888
 60406.66798	 0.81765
 60406.67127	 0.81641
 60406.67455	 0.81372
 60406.67784	 0.81215
 60406.68113	 0.81141
 60406.68442	 0.80958
 60406.68770	 0.80696
 60406.69099	 0.80678
 60406.69428	 0.80624
 60406.69757	 0.80500
 60406.70085	 0.80467
 60406.70414	 0.80420
 60406.70743	 0.80317
 60406.71072	 0.80312
 60406.71400	 0.80470
 60406.71729	 0.80403
 60406.72058	 0.80440
 60406.72387	 0.80513
 60406.72715	 0.80541
 60406.73044	 0.80739
 60406.73373	 0.80841
 60406.73702	 0.80958
 60406.74030	 0.81123
 60406.74359	 0.81301
 60406.74688	 0.81473
 60406.75017	 0.81709
 60406.75345	 0.81954
 60406.75674	 0.82206
 60406.76003	 0.82480
 60406.76332	 0.82772
 60406.76660	 0.83069
 60406.76989	 0.83381
 60406.77318	 0.83719
 60406.77647	 0.84076
 60406.77975	 0.84437
 60406.78304	 0.84811
 60406.78633	 0.85190
 60406.78962	 0.85572
 60406.79290	 0.85963
 60406.79619	 0.86370
 60406.79948	 0.86786
 60406.80276	 0.87207
 60406.80605	 0.87636
 60406.80934	 0.88069
 60406.81263	 0.88497
 60406.81591	 0.88930
 60406.81920	 0.89374
 60406.82249	 0.89827
 60406.82578	 0.90269
 60406.82906	 0.90717
 60406.83235	 0.91159
 60406.83564	 0.91595
 60406.83893	 0.92038
 60406.84221	 0.92479
 60406.84550	 0.92912
 60406.84879	 0.93335
 60406.85208	 0.93751
 60406.85536	 0.94160
 60406.85865	 0.94567
 60406.86194	 0.94970
 60406.86523	 0.95359
 60406.86851	 0.95740
 60406.87180	 0.96107
 60406.87509	 0.96471
 60406.87838	 0.96824
 60406.88166	 0.97158
 60406.88495	 0.97479
 60406.88824	 0.97788
 60406.89153	 0.98084
 60406.89481	 0.98360
 60406.89810	 0.98614
 60406.90139	 0.98858
 60406.90468	 0.99078
 60406.90796	 0.99274
 60406.91125	 0.99449
 60406.91454	 0.99593
 60406.91783	 0.99708
 60406.92111	 0.99786
 60406.92440	 0.99816
 60406.92769	 0.99808
 60406.93098	 0.99802
 60406.93426	 0.99796
 60406.93755	 0.99802
 60406.94084	 0.99797
 60406.94413	 0.99790
 60406.94741	 0.99783
 60406.95070	 0.99774
 60406.95399	 0.99764
 60406.95728	 0.99753
 60406.96056	 0.99743
 60406.96385	 0.99732
 60406.96714	 0.99721
 60406.97043	 0.99713
 60406.97371	 0.99704
 60406.97700	 0.99695
 60406.98029	 0.99684
 60406.98358	 0.99672
 60406.98686	 0.99663
 60406.99015	 0.99657
 60406.99344	 0.99654
 60406.99673	 0.99651
 60407.00001	 0.99648
 60407.00330	 0.99643
 60407.00659	 0.99636
 60407.00988	 0.99629
 60407.01316	 0.99621
 60407.01645	 0.99614
 60407.01974	 0.99605
 60407.02303	 0.99596
 60407.02631	 0.99587
 60407.02960	 0.99577
 60407.03289	 0.99566
 60407.03618	 0.99556
 60407.03946	 0.99545
 60407.04275	 0.99533
 60407.04604	 0.99521
 60407.04933	 0.99513
 60407.05261	 0.99509
 60407.05590	 0.99508
 60407.05919	 0.99507
 60407.06248	 0.99505
 60407.06576	 0.99503
 60407.06905	 0.99501
 60407.07234	 0.99498
 60407.07563	 0.99493
 60407.07891	 0.99488
 60407.08220	 0.99481
 60407.08549	 0.99473
 60407.08878	 0.99464
 60407.09206	 0.99455
 60407.09535	 0.99447
 60407.09864	 0.99437
 60407.10193	 0.99427
 60407.10521	 0.99417
 60407.10850	 0.99407
 60407.11179	 0.99399
 60407.11508	 0.99395
 60407.11836	 0.99392
 60407.12165	 0.99388
 60407.12494	 0.99383
 60407.12823	 0.99378
 60407.13151	 0.99372
 60407.13480	 0.99326
 60407.13809	 0.99216
 60407.14138	 0.99111
 60407.14466	 0.98898
 60407.14795	 0.98730
 60407.15124	 0.98414
 60407.15453	 0.98241
 60407.15781	 0.97950
 60407.16110	 0.97500
 60407.16439	 0.97279
 60407.16768	 0.96922
 60407.17096	 0.96489
 60407.17425	 0.96038
 60407.17754	 0.95759
 60407.18083	 0.95289
 60407.18411	 0.94737
 60407.18740	 0.94236
 60407.19069	 0.93920
 60407.19398	 0.93525
 60407.19726	 0.92870
 60407.20055	 0.92317
 60407.20384	 0.91789
 60407.20713	 0.91342
 60407.21041	 0.90938
 60407.21370	 0.90122
 60407.21699	 0.89627
 60407.22028	 0.89076
 60407.22356	 0.88583
 60407.22685	 0.88153
 60407.23014	 0.87455
 60407.23343	 0.86812
 60407.23671	 0.86572
 60407.24000	 0.85958
 60407.24329	 0.85541
 60407.24658	 0.85083
 60407.24986	 0.84441
 60407.25315	 0.84480
 60407.25644	 0.84266
 60407.25973	 0.84104
 60407.26301	 0.84156
 60407.26630	 0.83794
 60407.26959	 0.83692
 60407.27288	 0.83877
 60407.27616	 0.83565
 60407.27945	 0.83623
 60407.28274	 0.83394
 60407.28603	 0.83278
 60407.28931	 0.83504
 60407.29260	 0.83342
 60407.29589	 0.83369
 60407.29918	 0.83210
 60407.30246	 0.83166
 60407.30575	 0.83431
 60407.30904	 0.83209
 60407.31233	 0.83334
 60407.31561	 0.83152
 60407.31890	 0.83370
 60407.32219	 0.83351
 60407.32547	 0.83413
 60407.32876	 0.83306
 60407.33205	 0.83566
 60407.33534	 0.83528
 60407.33862	 0.83557
 60407.34191	 0.83706
 60407.34520	 0.83790
 60407.34849	 0.83872
 60407.35177	 0.83968
 60407.35506	 0.84102
 60407.35835	 0.84271
 60407.36164	 0.84426
 60407.36492	 0.84649
 60407.36821	 0.85008
 60407.37150	 0.85431
 60407.37479	 0.85891
 60407.37807	 0.86379
 60407.38136	 0.86892
 60407.38465	 0.87427
 60407.38794	 0.87967
 60407.39122	 0.88513
 60407.39451	 0.89056
 60407.39780	 0.89605
 60407.40109	 0.90160
 60407.40437	 0.90708
 60407.40766	 0.91247
 60407.41095	 0.91772
 60407.41424	 0.92299
 60407.41752	 0.92823
 60407.42081	 0.93331
 60407.42410	 0.93819
 60407.42739	 0.94301
 60407.43067	 0.94778
 60407.43396	 0.95232
 60407.43725	 0.95668
 60407.44054	 0.96089
 60407.44382	 0.96497
 60407.44711	 0.96878
 60407.45040	 0.97240
 60407.45369	 0.97587
 60407.45697	 0.97905
 60407.46026	 0.98200
 60407.46355	 0.98472
 60407.46684	 0.98713
 60407.47012	 0.98925
 60407.47341	 0.99106
 60407.47670	 0.99250
 60407.47999	 0.99352
 60407.48327	 0.99396
 60407.48656	 0.99402
 60407.48985	 0.99408
 60407.49314	 0.99422
 60407.49642	 0.99431
 60407.49971	 0.99440
 60407.50300	 0.99450
 60407.50629	 0.99458
 60407.50957	 0.99466
 60407.51286	 0.99473
 60407.51615	 0.99479
 60407.51944	 0.99483
 60407.52272	 0.99487
 60407.52601	 0.99489
 60407.52930	 0.99492
 60407.53259	 0.99494
 60407.53587	 0.99495
 60407.53916	 0.99496
 60407.54245	 0.99501
 60407.54574	 0.99510
 60407.54902	 0.99520
 60407.55231	 0.99529
 60407.55560	 0.99539
 60407.55889	 0.99551
 60407.56217	 0.99561
 60407.56546	 0.99571
 60407.56875	 0.99581
 60407.57204	 0.99591
 60407.57532	 0.99600
 60407.57861	 0.99608
 60407.58190	 0.99617
 60407.58519	 0.99624
 60407.58847	 0.99630
 60407.59176	 0.99635
 60407.59505	 0.99639
 60407.59834	 0.99642
 60407.60162	 0.99646
 60407.60491	 0.99654
 60407.60820	 0.99663
 60407.61149	 0.99673
 60407.61477	 0.99682
 60407.61806	 0.99692
 60407.62135	 0.99701
 60407.62464	 0.99711
 60407.62792	 0.99722
 60407.63121	 0.99732
 60407.63450	 0.99743
 60407.63779	 0.99753
 60407.64107	 0.99763
 60407.64436	 0.99772
 60407.64765	 0.99780
 60407.65094	 0.99787
 60407.65422	 0.99793
 60407.65751	 0.99798
 60407.66080	 0.99801
 60407.66409	 0.99806
 60407.66737	 0.99814
 60407.67066	 0.99822
 60407.67395	 0.99830
 60407.67724	 0.99838
 60407.68052	 0.99847
 60407.68381	 0.99855
 60407.68710	 0.99863
 60407.69039	 0.99872
 60407.69367	 0.99882
 60407.69696	 0.99891
 60407.70025	 0.99898
 60407.70354	 0.99907
 60407.70682	 0.99916
 60407.71011	 0.99925
 60407.71340	 0.99933
 60407.71669	 0.99941
 60407.71997	 0.99950
 60407.72326	 0.99958
 60407.72655	 0.99967
 60407.72984	 0.99978
 60407.73312	 0.99991
 60407.73641	 1.00003
 60407.73970	 1.00014
 60407.74299	 1.00025
 60407.74627	 1.00036
 60407.74956	 1.00045
 60407.75285	 1.00053
 60407.75614	 1.00060
 60407.75942	 1.00066
 60407.76271	 1.00073
 60407.76600	 1.00078
 60407.76929	 1.00084
 60407.77257	 1.00092
 60407.77586	 1.00099
 60407.77915	 1.00104
 60407.78244	 1.00109
 60407.78572	 1.00115
 60407.78901	 1.00123
 60407.79230	 1.00133
 60407.79559	 1.00145
 60407.79887	 1.00156
 60407.80216	 1.00166
 60407.80545	 1.00177
 60407.80874	 1.00187
 60407.81202	 1.00196
 60407.81531	 1.00203
 60407.81860	 1.00212
 60407.82189	 1.00219
 60407.82517	 1.00225
 60407.82846	 1.00233
 60407.83175	 1.00239
 60407.83504	 1.00243
 60407.83832	 1.00246
 60407.84161	 1.00251
 60407.84490	 1.00254
 60407.84818	 1.00257
 60407.85147	 1.00262
 60407.85476	 1.00271
 60407.85805	 1.00282
 60407.86133	 1.00292
 60407.86462	 1.00302
 60407.86791	 1.00311
 60407.87120	 1.00323
 60407.87448	 1.00333
 60407.87777	 1.00343
 60407.88106	 1.00351
 60407.88435	 1.00358
 60407.88763	 1.00364
 60407.89092	 1.00369
 60407.89421	 1.00373
 60407.89750	 1.00376
 60407.90078	 1.00379
 60407.90407	 1.00381
 60407.90736	 1.00384
 60407.91065	 1.00387
 60407.91393	 1.00389
 60407.91722	 1.00393
 60407.92051	 1.00399
 60407.92380	 1.00406
 60407.92708	 1.00412
 60407.93037	 1.00418
 60407.93366	 1.00423
 60407.93695	 1.00429
 60407.94023	 1.00434
 60407.94352	 1.00438
 60407.94681	 1.00442
 60407.95010	 1.00444
 60407.95338	 1.00448
 60407.95667	 1.00452
 60407.95996	 1.00455
 60407.96325	 1.00457
 60407.96653	 1.00460
 60407.96982	 1.00462
 60407.97311	 1.00463
 60407.97640	 1.00464
 60407.97968	 1.00468
 60407.98297	 1.00474
 60407.98626	 1.00480
 60407.98955	 1.00488
 60407.99283	 1.00497
 60407.99612	 1.00506
 60407.99941	 1.00513
 60408.00270	 1.00519
 60408.00598	 1.00525
 60408.00927	 1.00529
 60408.01256	 1.00532
 60408.01585	 1.00534
 60408.01913	 1.00536
 60408.02242	 1.00537
 60408.02571	 1.00537
 60408.02900	 1.00536
 60408.03228	 1.00534
 60408.03557	 1.00531
 60408.03886	 1.00530
 60408.04215	 1.00528
 60408.04543	 1.00532
 60408.04872	 1.00539
