# Supplementary material for: Discovery of the most compact 3+1-type quadruple star system TIC 120362137
Source: Nat Commun. 2026 Mar 3;17:1859. doi: 10.1038/s41467-026-69223-4 (PMC12957322; doi:10.1038/s41467-026-69223-4)
Supplement: Supplementary file 13 — Source Data [file 41467_2026_69223_MOESM13_ESM.zip › SDF_SupplFig4h_part1.txt]

# Supplementary Figure 4h
#
# SDF_SupplFig4h_part1.txt
#
# Relative flux from the orginial, ground-based observations around 2024-05-05. Gray circles in the plot.
#
# x BJD - 2400000
# y Relative flux from the original observations
 60435.41994	 0.86035
 60435.42014	 0.86035
 60435.42034	 0.87298
 60435.42054	 0.86822
 60435.42074	 0.86585
 60435.42094	 0.87218
 60435.42114	 0.87218
 60435.42134	 0.87139
 60435.42154	 0.86192
 60435.42174	 0.86664
 60435.42194	 0.87298
 60435.42214	 0.86271
 60435.42234	 0.87218
 60435.42254	 0.87457
 60435.42274	 0.86901
 60435.42294	 0.86114
 60435.42314	 0.87139
 60435.42334	 0.86664
 60435.42354	 0.86743
 60435.42374	 0.88016
 60435.42394	 0.87298
 60435.42414	 0.87060
 60435.42434	 0.87218
 60435.42454	 0.86271
 60435.42474	 0.87218
 60435.42494	 0.87856
 60435.42514	 0.87298
 60435.42534	 0.87298
 60435.42554	 0.87696
 60435.42573	 0.87060
 60435.42593	 0.88016
 60435.42614	 0.87776
 60435.42633	 0.88498
 60435.42653	 0.87616
 60435.42673	 0.87457
 60435.42693	 0.86981
 60435.42713	 0.88257
 60435.42733	 0.88016
 60435.42753	 0.87298
 60435.42773	 0.88418
 60435.42793	 0.86822
 60435.42813	 0.87616
 60435.42833	 0.88579
 60435.42853	 0.87776
 60435.42873	 0.87457
 60435.42893	 0.87776
 60435.42913	 0.88096
 60435.42933	 0.87856
 60435.42953	 0.88257
 60435.42973	 0.87856
 60435.42993	 0.88096
 60435.43013	 0.87616
 60435.43033	 0.88579
 60435.43053	 0.88096
 60435.43073	 0.87776
 60435.43093	 0.88740
 60435.43113	 0.88016
 60435.43133	 0.88337
 60435.43153	 0.88016
 60435.43173	 0.88740
 60435.43193	 0.88177
 60435.43213	 0.88579
 60435.43233	 0.88579
 60435.43253	 0.88257
 60435.43273	 0.88498
 60435.43293	 0.88257
 60435.43313	 0.88177
 60435.43333	 0.88337
 60435.43353	 0.88096
 60435.43373	 0.88337
 60435.43393	 0.88660
 60435.43413	 0.87696
 60435.43433	 0.88579
 60435.43453	 0.88418
 60435.43473	 0.88740
 60435.43493	 0.88177
 60435.43513	 0.88740
 60435.43533	 0.88337
 60435.43553	 0.88902
 60435.43573	 0.88740
 60435.43593	 0.88660
 60435.43613	 0.88096
 60435.43633	 0.88016
 60435.43653	 0.88096
 60435.43673	 0.88740
 60435.43693	 0.88579
 60435.43713	 0.88902
 60435.43733	 0.88740
 60435.43753	 0.88498
 60435.43773	 0.89145
 60435.43793	 0.89308
 60435.43813	 0.87936
 60435.43833	 0.88498
 60435.43853	 0.88983
 60435.43873	 0.89227
 60435.43893	 0.88579
 60435.43913	 0.90043
 60435.43933	 0.89389
 60435.43953	 0.89145
 60435.43973	 0.88740
 60435.43993	 0.88418
 60435.44013	 0.89552
 60435.44033	 0.89471
 60435.44053	 0.88983
 60435.44073	 0.89552
 60435.44093	 0.90372
 60435.44113	 0.89716
 60435.44133	 0.88902
 60435.44153	 0.89471
 60435.44173	 0.88740
 60435.44193	 0.89471
 60435.44213	 0.89961
 60435.44233	 0.89389
 60435.44253	 0.89227
 60435.44273	 0.89308
 60435.44293	 0.89389
 60435.44313	 0.89716
 60435.44333	 0.89961
 60435.44353	 0.90372
 60435.44373	 0.89716
 60435.44393	 0.89961
 60435.44413	 0.90043
 60435.44433	 0.89634
 60435.44453	 0.89552
 60435.44473	 0.89716
 60435.44493	 0.89961
 60435.44513	 0.90207
 60435.44533	 0.89716
 60435.44553	 0.89308
 60435.44572	 0.89879
 60435.44592	 0.89797
 60435.44613	 0.90043
 60435.44632	 0.89879
 60435.44652	 0.90043
 60435.44673	 0.90867
 60435.44692	 0.89797
 60435.44712	 0.90702
 60435.44732	 0.90454
 60435.44752	 0.90043
 60435.44772	 0.90867
 60435.44792	 0.90372
 60435.44812	 0.90784
 60435.44832	 0.90289
 60435.44872	 0.90372
 60435.44892	 0.90536
 60435.44912	 0.89471
 60435.44932	 0.90207
 60435.44952	 0.90536
 60435.44972	 0.90289
 60435.44992	 0.90289
 60435.45012	 0.90619
 60435.45032	 0.90702
 60435.45052	 0.90289
 60435.45072	 0.90536
 60435.45092	 0.91199
 60435.45112	 0.90536
 60435.45132	 0.90536
 60435.45152	 0.90619
 60435.45172	 0.90125
 60435.45192	 0.90867
 60435.45212	 0.90950
 60435.45232	 0.90867
 60435.45252	 0.90867
 60435.45272	 0.90784
 60435.45292	 0.90372
 60435.45312	 0.91199
 60435.45332	 0.91365
 60435.45352	 0.90454
 60435.45372	 0.90619
 60435.45392	 0.91033
 60435.45412	 0.90950
 60435.45432	 0.90867
 60435.45452	 0.91199
 60435.45472	 0.91448
 60435.45492	 0.91532
 60435.45512	 0.91615
 60435.45532	 0.90784
 60435.45552	 0.90454
 60435.45572	 0.91282
 60435.45592	 0.91033
 60435.45612	 0.91033
 60435.45632	 0.90950
 60435.45652	 0.90867
 60435.45672	 0.91615
 60435.45692	 0.91532
 60435.45712	 0.91782
 60435.45732	 0.91448
 60435.45752	 0.90702
 60435.45772	 0.90950
 60435.45792	 0.90950
 60435.45812	 0.91365
 60435.45832	 0.91615
 60435.45852	 0.92453
 60435.45872	 0.91033
 60435.45892	 0.91532
 60435.45912	 0.91532
 60435.45932	 0.91033
 60435.45952	 0.92033
 60435.45972	 0.91282
 60435.45992	 0.91615
 60435.46012	 0.91615
 60435.46032	 0.91532
 60435.46052	 0.91866
 60435.46072	 0.92285
 60435.46092	 0.91782
 60435.46112	 0.92369
 60435.46132	 0.91448
 60435.46152	 0.91532
 60435.46172	 0.92453
 60435.46192	 0.92117
 60435.46212	 0.91365
 60435.46232	 0.92201
 60435.46252	 0.91949
 60435.46272	 0.91282
 60435.46292	 0.92117
 60435.46312	 0.92622
 60435.46332	 0.92453
 60435.46352	 0.92117
 60435.46372	 0.93045
 60435.46392	 0.92117
 60435.46412	 0.91782
 60435.46432	 0.91949
 60435.46452	 0.92453
 60435.46472	 0.92706
 60435.46492	 0.91866
 60435.46512	 0.92453
 60435.46532	 0.92285
 60435.46552	 0.92453
 60435.46571	 0.92876
 60435.46592	 0.92622
 60435.46612	 0.92201
 60435.46631	 0.91782
 60435.46652	 0.92285
 60435.46672	 0.91282
 60435.46691	 0.92538
 60435.46711	 0.91615
 60435.46732	 0.91866
 60435.46751	 0.93300
 60435.46771	 0.92117
 60435.46791	 0.91782
 60435.46811	 0.92960
 60435.46831	 0.92706
 60435.46851	 0.92706
 60435.46871	 0.92706
 60435.46891	 0.92706
 60435.46911	 0.92285
 60435.46931	 0.92622
 60435.46951	 0.92622
 60435.46971	 0.92876
 60435.46991	 0.92453
 60435.47011	 0.93300
 60435.47031	 0.92538
 60435.47051	 0.92876
 60435.47071	 0.92876
 60435.47091	 0.93811
 60435.47111	 0.92538
 60435.47131	 0.92960
 60435.47151	 0.92622
 60435.47171	 0.92876
 60435.47191	 0.93215
 60435.47211	 0.93640
 60435.47231	 0.93385
 60435.47251	 0.92369
 60435.47271	 0.93385
 60435.47291	 0.92791
 60435.47311	 0.93385
 60435.47331	 0.92960
 60435.47351	 0.93897
 60435.47371	 0.93726
 60435.47391	 0.92876
 60435.47411	 0.93300
 60435.47431	 0.92791
 60435.47451	 0.92791
 60435.47471	 0.93470
 60435.47491	 0.93555
 60435.47511	 0.93300
 60435.47531	 0.93897
 60435.47551	 0.93300
 60435.47571	 0.93130
 60435.47591	 0.93982
 60435.47611	 0.92876
 60435.47631	 0.93130
 60435.47651	 0.93470
 60435.47671	 0.93811
 60435.47691	 0.93555
 60435.47711	 0.93726
 60435.47731	 0.93811
 60435.47751	 0.93555
 60435.47771	 0.93640
 60435.47791	 0.93726
 60435.47811	 0.93385
 60435.47831	 0.93385
 60435.47851	 0.93982
 60435.47871	 0.94068
 60435.47891	 0.94068
 60435.47911	 0.94325
 60435.47931	 0.93897
 60435.47951	 0.93470
 60435.47971	 0.94154
 60435.47991	 0.93982
 60435.48011	 0.93811
 60435.48031	 0.94325
 60435.48051	 0.94240
 60435.48071	 0.94325
 60435.48091	 0.94240
 60435.48111	 0.94670
 60435.48131	 0.94411
 60435.48151	 0.94154
 60435.48171	 0.94843
 60435.48191	 0.94411
 60435.48211	 0.94411
 60435.48231	 0.94325
 60435.48251	 0.94154
 60435.48271	 0.94068
 60435.48291	 0.94411
 60435.48311	 0.94411
 60435.48331	 0.94411
 60435.48350	 0.94498
 60435.48371	 0.94498
 60435.48391	 0.94670
 60435.48411	 0.94411
 60435.48430	 0.94498
 60435.48451	 0.94843
 60435.48471	 0.94068
 60435.48490	 0.95189
 60435.48510	 0.95102
 60435.48530	 0.94843
 60435.48550	 0.95189
 60435.48570	 0.95016
 60435.48590	 0.95016
 60435.48610	 0.95450
 60435.48630	 0.94756
 60435.48650	 0.95102
 60435.48670	 0.95276
 60435.48690	 0.94756
 60435.48710	 0.95016
 60435.48730	 0.94670
 60435.48750	 0.94929
 60435.48770	 0.94756
 60435.48790	 0.95016
 60435.48810	 0.94929
 60435.48830	 0.94584
 60435.48850	 0.95363
 60435.48870	 0.95276
 60435.48890	 0.94843
 60435.48910	 0.94929
 60435.48930	 0.95189
 60435.48950	 0.95450
 60435.48970	 0.94929
 60435.48990	 0.95189
 60435.49010	 0.95363
 60435.49030	 0.95276
 60435.49050	 0.95016
 60435.49070	 0.95102
 60435.49090	 0.94843
 60435.49110	 0.95363
 60435.49130	 0.95450
 60435.49150	 0.95276
 60435.49170	 0.95363
 60435.49190	 0.95798
 60435.49210	 0.95537
 60435.49230	 0.95363
 60435.49250	 0.95537
 60435.49270	 0.95189
 60435.49290	 0.95886
 60435.49310	 0.96060
 60435.49350	 0.94670
 60435.49370	 0.95537
 60435.49390	 0.95624
 60435.49410	 0.96236
 60435.49430	 0.96060
 60435.49450	 0.95450
 60435.49470	 0.95450
 60435.49490	 0.95973
 60435.49510	 0.95798
 60435.49530	 0.95450
 60435.49550	 0.95450
 60435.49570	 0.95276
 60435.49590	 0.95276
 60435.49610	 0.95711
 60435.49630	 0.95363
 60435.49650	 0.95798
 60435.49670	 0.95711
 60435.49690	 0.96411
 60435.49710	 0.96411
 60435.49730	 0.95537
 60435.49750	 0.96060
 60435.49770	 0.96148
 60435.49790	 0.96587
 60435.49810	 0.96587
 60435.49830	 0.95798
 60435.49850	 0.96324
 60435.49870	 0.96411
 60435.49890	 0.96499
 60435.49910	 0.95711
 60435.49930	 0.96763
 60435.49950	 0.96763
 60435.49970	 0.95973
 60435.49990	 0.96852
 60435.50010	 0.96236
 60435.50030	 0.95886
 60435.50130	 0.96411
 60435.50309	 0.96236
 60435.50349	 0.97028
 60435.50369	 0.96587
 60435.50409	 0.96587
 60435.50429	 0.96852
 60435.50449	 0.96324
 60435.50469	 0.96675
 60435.50489	 0.96675
 60435.50569	 0.97206
 60435.50589	 0.96236
 60435.50649	 0.96763
 60435.50689	 0.97561
 60435.50709	 0.97028
 60435.50749	 0.97294
 60435.50789	 0.97739
 60435.50829	 0.96940
 60435.50849	 0.96763
 60435.50869	 0.98006
 60435.50889	 0.99265
 60435.50909	 0.97294
 60435.50929	 0.97561
 60435.50949	 0.98006
 60435.50969	 0.97828
 60435.50989	 0.97561
 60435.51009	 0.98096
 60435.51029	 0.97828
 60435.51049	 0.97206
 60435.51069	 0.98096
 60435.51089	 0.98006
 60435.51109	 0.97739
 60435.51129	 0.98096
 60435.51149	 0.97828
 60435.51169	 0.97028
 60435.51189	 0.97917
 60435.51209	 0.97561
 60435.51229	 0.97117
 60435.51249	 0.97917
 60435.51269	 0.97650
 60435.51289	 0.97117
 60435.51309	 0.97383
 60435.51329	 0.97294
 60435.51349	 0.97561
 60435.51369	 0.97294
 60435.51389	 0.97739
 60435.51409	 0.98006
 60435.51429	 0.98096
 60435.51449	 0.98006
 60435.51469	 0.97650
 60435.51489	 0.97917
 60435.51529	 0.97828
 60435.51549	 0.98006
 60435.51569	 0.98185
 60435.51589	 0.97739
 60435.51609	 0.98364
 60435.51629	 0.97739
 60435.51649	 0.98096
 60435.51669	 0.98275
 60435.51688	 0.97917
 60435.51708	 0.98364
 60435.51729	 0.97917
 60435.51788	 0.98994
 60435.51848	 0.98096
 60435.51868	 0.98275
 60435.52808	 0.99810
 60435.52948	 0.98904
 60435.53108	 0.98904
 60435.53148	 0.98994
 60435.53227	 0.99265
 60435.53307	 0.99537
 60435.53328	 0.99537
 60435.53367	 0.99628
 60435.53407	 0.99628
 60435.53427	 0.99175
 60435.53447	 0.99537
 60435.53467	 0.99356
 60435.53487	 0.98994
 60435.53507	 0.98904
 60435.53587	 1.00083
 60435.53607	 0.99265
 60435.53627	 0.99628
 60435.53647	 1.00083
 60435.53667	 0.99628
 60435.53687	 0.99901
 60435.53707	 0.99810
 60435.53727	 0.99084
 60435.53747	 0.99356
 60435.53767	 0.99175
 60435.53787	 0.99265
 60435.53807	 0.99265
 60435.53827	 0.99719
 60435.53847	 0.99446
 60435.53867	 0.99356
 60435.53887	 0.99356
 60435.53907	 0.99901
 60435.53927	 0.99628
 60435.53947	 1.00174
 60435.53967	 0.99901
 60435.53987	 0.99719
 60435.54007	 0.99356
 60435.54027	 0.99446
 60435.54047	 0.99992
 60435.54067	 0.99537
 60435.54087	 0.99628
 60435.54107	 0.99719
 60435.54127	 1.00083
 60435.54147	 0.99628
 60435.54167	 0.99446
 60435.54187	 0.99810
 60435.54207	 0.99901
 60435.54227	 0.99810
 60435.54247	 0.99628
 60435.54267	 0.99628
 60435.54287	 1.00174
 60435.54307	 0.99628
 60435.54327	 1.00174
 60435.54347	 0.99446
 60435.54367	 0.99537
 60435.54387	 0.99901
 60435.54407	 0.99810
 60435.54427	 1.00083
 60435.54447	 0.99992
 60435.54467	 0.99719
 60435.54487	 0.99810
 60435.54507	 0.99446
 60435.54527	 0.99719
 60435.54547	 1.00266
 60435.54567	 1.00357
 60435.54587	 0.99719
 60435.54607	 0.99719
 60435.54627	 0.99901
 60435.54647	 1.00266
 60435.54667	 1.00541
 60435.54687	 1.00083
 60435.54707	 0.99628
 60435.54727	 1.00174
 60435.54747	 1.00083
 60435.54767	 0.99992
 60435.54787	 0.99719
 60435.54807	 1.00266
 60435.54827	 0.99901
 60435.54847	 1.00266
 60435.54867	 0.99537
 60435.54907	 1.00357
 60435.54927	 1.00266
 60435.54947	 1.00266
 60435.54967	 0.99901
 60435.54987	 1.00357
 60435.55007	 0.99901
 60435.55027	 0.99810
 60435.55047	 1.00083
 60435.55067	 1.00357
 60435.55087	 1.00083
 60435.55107	 1.00266
 60435.55127	 0.99719
 60435.55147	 1.00357
 60435.55167	 0.99901
 60435.55187	 1.00449
 60435.55207	 0.99901
 60435.55226	 1.00357
 60435.55327	 0.99810
 60435.55346	 1.00174
 60435.55466	 0.99810
 60435.55486	 0.99901
 60435.55526	 1.00266
 60435.55546	 0.99810
 60435.55566	 1.00174
 60435.55586	 0.99719
 60435.55626	 1.00174
 60435.55646	 1.00449
 60435.55666	 0.99992
 60435.55686	 0.99810
 60435.55726	 1.00266
 60435.57245	 1.00357
 60435.58725	 0.99992
 60435.60384	 1.00541
 60435.60404	 1.00357
 60435.60444	 1.00083
 60435.60504	 1.00541
 60435.60783	 1.00632
 60435.60803	 1.00816
 60435.61063	 0.99628
 60435.61183	 1.00357
