# Supplementary material for: Discovery of the most compact 3+1-type quadruple star system TIC 120362137
Source: Nat Commun. 2026 Mar 3;17:1859. doi: 10.1038/s41467-026-69223-4 (PMC12957322; doi:10.1038/s41467-026-69223-4)
Supplement: Supplementary file 13 — Source Data [file 41467_2026_69223_MOESM13_ESM.zip › SDF_SupplFig4h_part2.txt]

# Supplementary Figure 4h
#
# SDF_SupplFig4h_part2.txt
#
# Relative flux from 900-sec binned ground-based observations around 2024-05-05. Blue circles in the plot.
#
# x BJD - 2400000
# y Relative flux from 900-sec binned ground-based observations
 60435.42513	 0.87359
 60435.43573	 0.88636
 60435.44632	 0.90038
 60435.45692	 0.91290
 60435.46751	 0.92512
 60435.47811	 0.93788
 60435.48870	 0.95086
 60435.49930	 0.96102
 60435.50979	 0.97548
 60435.51699	 0.98128
 60435.53328	 0.99424
 60435.54387	 0.99843
 60435.55327	 1.00080
 60435.57245	 1.00357
 60435.58725	 0.99992
 60435.60783	 1.00369
