# Supplementary material for: Discovery of the most compact 3+1-type quadruple star system TIC 120362137
Source: Nat Commun. 2026 Mar 3;17:1859. doi: 10.1038/s41467-026-69223-4 (PMC12957322; doi:10.1038/s41467-026-69223-4)
Supplement: Supplementary file 13 — Source Data [file 41467_2026_69223_MOESM13_ESM.zip › SDF_SupplFig4h_part3.txt]

# Supplementary Figure 4h
#
# SDF_SupplFig4h_part3.txt
#
# Relative flux from best spectro-photodynamical model around 2024-05-05. Red, smooth curve in the plot.
#
# x BJD - 2400000
# y Relative flux from best spectro-photodynamical model
 60432.80019	 1.00479
 60432.80348	 1.00482
 60432.80677	 1.00485
 60432.81005	 1.00489
 60432.81334	 1.00492
 60432.81663	 1.00496
 60432.81991	 1.00499
 60432.82320	 1.00501
 60432.82649	 1.00502
 60432.82978	 1.00504
 60432.83306	 1.00504
 60432.83635	 1.00503
 60432.83964	 1.00502
 60432.84293	 1.00501
 60432.84621	 1.00498
 60432.84950	 1.00494
 60432.85279	 1.00490
 60432.85608	 1.00484
 60432.85936	 1.00477
 60432.86265	 1.00471
 60432.86594	 1.00468
 60432.86923	 1.00468
 60432.87251	 1.00469
 60432.87580	 1.00470
 60432.87909	 1.00469
 60432.88238	 1.00468
 60432.88566	 1.00467
 60432.88895	 1.00467
 60432.89224	 1.00467
 60432.89553	 1.00467
 60432.89881	 1.00467
 60432.90210	 1.00466
 60432.90539	 1.00464
 60432.90868	 1.00460
 60432.91196	 1.00456
 60432.91525	 1.00450
 60432.91854	 1.00442
 60432.92183	 1.00434
 60432.92511	 1.00426
 60432.92840	 1.00418
 60432.93169	 1.00414
 60432.93498	 1.00410
 60432.93826	 1.00407
 60432.94155	 1.00403
 60432.94484	 1.00399
 60432.94813	 1.00394
 60432.95141	 1.00390
 60432.95470	 1.00387
 60432.95799	 1.00383
 60432.96128	 1.00378
 60432.96456	 1.00372
 60432.96785	 1.00367
 60432.97114	 1.00363
 60432.97443	 1.00358
 60432.97771	 1.00353
 60432.98100	 1.00348
 60432.98429	 1.00342
 60432.98758	 1.00335
 60432.99086	 1.00330
 60432.99415	 1.00327
 60432.99744	 1.00327
 60433.00073	 1.00326
 60433.00401	 1.00325
 60433.00730	 1.00322
 60433.01059	 1.00317
 60433.01388	 1.00312
 60433.01716	 1.00305
 60433.02045	 1.00297
 60433.02374	 1.00288
 60433.02703	 1.00279
 60433.03031	 1.00270
 60433.03360	 1.00262
 60433.03689	 1.00255
 60433.04018	 1.00248
 60433.04346	 1.00239
 60433.04675	 1.00230
 60433.05004	 1.00220
 60433.05333	 1.00213
 60433.05661	 1.00207
 60433.05990	 1.00204
 60433.06319	 1.00202
 60433.06648	 1.00199
 60433.06976	 1.00195
 60433.07305	 1.00189
 60433.07634	 1.00183
 60433.07963	 1.00176
 60433.08291	 1.00169
 60433.08620	 1.00162
 60433.08949	 1.00152
 60433.09278	 1.00144
 60433.09606	 1.00134
 60433.09935	 1.00124
 60433.10264	 1.00112
 60433.10593	 1.00101
 60433.10921	 1.00089
 60433.11250	 1.00076
 60433.11579	 1.00065
 60433.11908	 1.00059
 60433.12236	 1.00056
 60433.12565	 1.00054
 60433.12894	 1.00051
 60433.13223	 1.00047
 60433.13551	 1.00044
 60433.13880	 1.00040
 60433.14209	 1.00035
 60433.14538	 1.00029
 60433.14866	 1.00021
 60433.15195	 1.00012
 60433.15524	 1.00002
 60433.15853	 0.99991
 60433.16181	 0.99979
 60433.16510	 0.99968
 60433.16839	 0.99956
 60433.17168	 0.99945
 60433.17496	 0.99933
 60433.17825	 0.99922
 60433.18154	 0.99911
 60433.18483	 0.99904
 60433.18811	 0.99898
 60433.19140	 0.99892
 60433.19469	 0.99884
 60433.19798	 0.99876
 60433.20126	 0.99869
 60433.20455	 0.99860
 60433.20784	 0.99850
 60433.21113	 0.99840
 60433.21441	 0.99830
 60433.21770	 0.99821
 60433.22099	 0.99812
 60433.22428	 0.99802
 60433.22756	 0.99792
 60433.23085	 0.99782
 60433.23414	 0.99771
 60433.23743	 0.99759
 60433.24071	 0.99747
 60433.24400	 0.99740
 60433.24729	 0.99736
 60433.25058	 0.99733
 60433.25386	 0.99731
 60433.25715	 0.99729
 60433.26044	 0.99725
 60433.26373	 0.99721
 60433.26701	 0.99715
 60433.27030	 0.99708
 60433.27359	 0.99700
 60433.27688	 0.99691
 60433.28016	 0.99682
 60433.28345	 0.99672
 60433.28674	 0.99662
 60433.29003	 0.99650
 60433.29331	 0.99637
 60433.29660	 0.99626
 60433.29989	 0.99615
 60433.30318	 0.99605
 60433.30646	 0.99599
 60433.30975	 0.99597
 60433.31304	 0.99597
 60433.31633	 0.99595
 60433.31961	 0.99592
 60433.32290	 0.99589
 60433.32619	 0.99584
 60433.32947	 0.99577
 60433.33276	 0.99570
 60433.33605	 0.99561
 60433.33934	 0.99552
 60433.34262	 0.99541
 60433.34591	 0.99528
 60433.34920	 0.99515
 60433.35249	 0.99502
 60433.35577	 0.99489
 60433.35906	 0.99476
 60433.36235	 0.99463
 60433.36564	 0.99453
 60433.36892	 0.99447
 60433.37221	 0.99444
 60433.37550	 0.99443
 60433.37879	 0.99443
 60433.38207	 0.99443
 60433.38536	 0.99444
 60433.38865	 0.99443
 60433.39194	 0.99442
 60433.39522	 0.99440
 60433.39851	 0.99437
 60433.40180	 0.99432
 60433.40509	 0.99427
 60433.40837	 0.99420
 60433.41166	 0.99412
 60433.41495	 0.99403
 60433.41824	 0.99397
 60433.42152	 0.99389
 60433.42481	 0.99378
 60433.42810	 0.99291
 60433.43139	 0.99206
 60433.43467	 0.99025
 60433.43796	 0.98874
 60433.44125	 0.98599
 60433.44454	 0.98397
 60433.44782	 0.98135
 60433.45111	 0.97797
 60433.45440	 0.97496
 60433.45769	 0.97146
 60433.46097	 0.96696
 60433.46426	 0.96436
 60433.46755	 0.95998
 60433.47084	 0.95492
 60433.47412	 0.95027
 60433.47741	 0.94696
 60433.48070	 0.94189
 60433.48399	 0.93637
 60433.48727	 0.93216
 60433.49056	 0.92717
 60433.49385	 0.92253
 60433.49714	 0.91654
 60433.50042	 0.90935
 60433.50371	 0.90606
 60433.50700	 0.90067
 60433.51029	 0.89538
 60433.51357	 0.88931
 60433.51686	 0.88159
 60433.52015	 0.87836
 60433.52344	 0.87289
 60433.52672	 0.86791
 60433.53001	 0.86438
 60433.53330	 0.85702
 60433.53659	 0.85235
 60433.53987	 0.85105
 60433.54316	 0.84608
 60433.54645	 0.84515
 60433.54974	 0.84159
 60433.55302	 0.83870
 60433.55631	 0.84020
 60433.55960	 0.83826
 60433.56289	 0.83786
 60433.56617	 0.83839
 60433.56946	 0.83488
 60433.57275	 0.83492
 60433.57604	 0.83379
 60433.57932	 0.83402
 60433.58261	 0.83495
 60433.58590	 0.83226
 60433.58919	 0.83283
 60433.59247	 0.83232
 60433.59576	 0.83283
 60433.59905	 0.83352
 60433.60234	 0.83085
 60433.60562	 0.83368
 60433.60891	 0.83299
 60433.61220	 0.83425
 60433.61549	 0.83241
 60433.61877	 0.83445
 60433.62206	 0.83463
 60433.62535	 0.83592
 60433.62864	 0.83464
 60433.63192	 0.83628
 60433.63521	 0.83774
 60433.63850	 0.83780
 60433.64179	 0.83954
 60433.64507	 0.84016
 60433.64836	 0.84166
 60433.65165	 0.84350
 60433.65494	 0.84527
 60433.65822	 0.84770
 60433.66151	 0.85135
 60433.66480	 0.85561
 60433.66809	 0.86039
 60433.67137	 0.86541
 60433.67466	 0.87061
 60433.67795	 0.87581
 60433.68124	 0.88115
 60433.68452	 0.88663
 60433.68781	 0.89217
 60433.69110	 0.89769
 60433.69439	 0.90310
 60433.69767	 0.90850
 60433.70096	 0.91391
 60433.70425	 0.91930
 60433.70754	 0.92456
 60433.71082	 0.92963
 60433.71411	 0.93467
 60433.71740	 0.93966
 60433.72069	 0.94445
 60433.72397	 0.94905
 60433.72726	 0.95351
 60433.73055	 0.95792
 60433.73384	 0.96205
 60433.73712	 0.96602
 60433.74041	 0.96978
 60433.74370	 0.97340
 60433.74699	 0.97673
 60433.75027	 0.97985
 60433.75356	 0.98277
 60433.75685	 0.98536
 60433.76014	 0.98772
 60433.76342	 0.98978
 60433.76671	 0.99150
 60433.77000	 0.99286
 60433.77329	 0.99380
 60433.77657	 0.99413
 60433.77986	 0.99419
 60433.78315	 0.99425
 60433.78644	 0.99416
 60433.78972	 0.99421
 60433.79301	 0.99426
 60433.79630	 0.99433
 60433.79959	 0.99442
 60433.80287	 0.99453
 60433.80616	 0.99463
 60433.80945	 0.99473
 60433.81274	 0.99482
 60433.81602	 0.99491
 60433.81931	 0.99498
 60433.82260	 0.99504
 60433.82589	 0.99509
 60433.82917	 0.99515
 60433.83246	 0.99520
 60433.83575	 0.99523
 60433.83904	 0.99529
 60433.84232	 0.99536
 60433.84561	 0.99541
 60433.84890	 0.99545
 60433.85218	 0.99550
 60433.85547	 0.99554
 60433.85876	 0.99562
 60433.86205	 0.99573
 60433.86533	 0.99584
 60433.86862	 0.99595
 60433.87191	 0.99605
 60433.87520	 0.99616
 60433.87848	 0.99625
 60433.88177	 0.99633
 60433.88506	 0.99641
 60433.88835	 0.99649
 60433.89163	 0.99656
 60433.89492	 0.99663
 60433.89821	 0.99670
 60433.90150	 0.99675
 60433.90478	 0.99680
 60433.90807	 0.99685
 60433.91136	 0.99690
 60433.91465	 0.99693
 60433.91793	 0.99698
 60433.92122	 0.99709
 60433.92451	 0.99721
 60433.92780	 0.99733
 60433.93108	 0.99744
 60433.93437	 0.99756
 60433.93766	 0.99770
 60433.94095	 0.99782
 60433.94423	 0.99794
 60433.94752	 0.99804
 60433.95081	 0.99813
 60433.95410	 0.99821
 60433.95738	 0.99829
 60433.96067	 0.99834
 60433.96396	 0.99840
 60433.96725	 0.99846
 60433.97053	 0.99851
 60433.97382	 0.99857
 60433.97711	 0.99862
 60433.98040	 0.99866
 60433.98368	 0.99874
 60433.98697	 0.99885
 60433.99026	 0.99894
 60433.99355	 0.99903
 60433.99683	 0.99912
 60434.00012	 0.99921
 60434.00341	 0.99931
 60434.00670	 0.99939
 60434.00998	 0.99946
 60434.01327	 0.99953
 60434.01656	 0.99960
 60434.01985	 0.99969
 60434.02313	 0.99976
 60434.02642	 0.99982
 60434.02971	 0.99989
 60434.03300	 0.99996
 60434.03628	 1.00002
 60434.03957	 1.00007
 60434.04286	 1.00015
 60434.04615	 1.00025
 60434.04943	 1.00036
 60434.05272	 1.00047
 60434.05601	 1.00060
 60434.05930	 1.00073
 60434.06258	 1.00086
 60434.06587	 1.00097
 60434.06916	 1.00108
 60434.07245	 1.00117
 60434.07573	 1.00126
 60434.07902	 1.00133
 60434.08231	 1.00141
 60434.08560	 1.00148
 60434.08888	 1.00153
 60434.09217	 1.00158
 60434.09546	 1.00161
 60434.09875	 1.00164
 60434.10203	 1.00169
 60434.10532	 1.00174
 60434.10861	 1.00184
 60434.11190	 1.00196
 60434.11518	 1.00209
 60434.11847	 1.00220
 60434.12176	 1.00232
 60434.12505	 1.00243
 60434.12833	 1.00254
 60434.13162	 1.00263
 60434.13491	 1.00272
 60434.13820	 1.00279
 60434.14148	 1.00284
 60434.14477	 1.00289
 60434.14806	 1.00292
 60434.15135	 1.00294
 60434.15463	 1.00295
 60434.15792	 1.00296
 60434.16121	 1.00297
 60434.16450	 1.00297
 60434.16778	 1.00301
 60434.17107	 1.00306
 60434.17436	 1.00312
 60434.17765	 1.00320
 60434.18093	 1.00331
 60434.18422	 1.00343
 60434.18751	 1.00353
 60434.19080	 1.00365
 60434.19408	 1.00377
 60434.19737	 1.00387
 60434.20066	 1.00397
 60434.20395	 1.00405
 60434.20723	 1.00412
 60434.21052	 1.00418
 60434.21381	 1.00423
 60434.21710	 1.00427
 60434.22038	 1.00429
 60434.22367	 1.00430
 60434.22696	 1.00430
 60434.23025	 1.00429
 60434.23353	 1.00428
 60434.23682	 1.00430
 60434.24011	 1.00436
 60434.24340	 1.00441
 60434.24668	 1.00450
 60434.24997	 1.00459
 60434.25326	 1.00467
 60434.25655	 1.00474
 60434.25983	 1.00481
 60434.26312	 1.00486
 60434.26641	 1.00492
 60434.26970	 1.00497
 60434.27298	 1.00501
 60434.27627	 1.00503
 60434.27956	 1.00505
 60434.28285	 1.00505
 60434.28613	 1.00504
 60434.28942	 1.00501
 60434.29271	 1.00499
 60434.29600	 1.00497
 60434.29928	 1.00497
 60434.30257	 1.00500
 60434.30586	 1.00504
 60434.30915	 1.00509
 60434.31243	 1.00513
 60434.31572	 1.00518
 60434.31901	 1.00523
 60434.32230	 1.00527
 60434.32558	 1.00529
 60434.32887	 1.00532
 60434.33216	 1.00537
 60434.33545	 1.00541
 60434.33873	 1.00544
 60434.34202	 1.00546
 60434.34531	 1.00547
 60434.34860	 1.00549
 60434.35188	 1.00550
 60434.35517	 1.00549
 60434.35846	 1.00548
 60434.36175	 1.00547
 60434.36503	 1.00549
 60434.36832	 1.00553
 60434.37161	 1.00556
 60434.37489	 1.00560
 60434.37818	 1.00565
 60434.38147	 1.00568
 60434.38476	 1.00572
 60434.38804	 1.00576
 60434.39133	 1.00579
 60434.39462	 1.00581
 60434.39791	 1.00581
 60434.40119	 1.00571
 60434.40448	 1.00561
 60434.40777	 1.00527
 60434.41106	 1.00502
 60434.41434	 1.00444
 60434.41763	 1.00410
 60434.42092	 1.00376
 60434.42421	 1.00312
 60434.42749	 1.00245
 60434.43078	 1.00198
 60434.43407	 1.00169
 60434.43736	 1.00093
 60434.44064	 0.99997
 60434.44393	 0.99960
 60434.44722	 0.99921
 60434.45051	 0.99885
 60434.45379	 0.99818
 60434.45708	 0.99704
 60434.46037	 0.99628
 60434.46366	 0.99573
 60434.46694	 0.99536
 60434.47023	 0.99488
 60434.47352	 0.99412
 60434.47681	 0.99312
 60434.48009	 0.99180
 60434.48338	 0.99105
 60434.48667	 0.99058
 60434.48996	 0.99012
 60434.49324	 0.98959
 60434.49653	 0.98903
 60434.49982	 0.98811
 60434.50311	 0.98696
 60434.50639	 0.98583
 60434.50968	 0.98523
 60434.51297	 0.98489
 60434.51626	 0.98458
 60434.51954	 0.98416
 60434.52283	 0.98341
 60434.52612	 0.98266
 60434.52941	 0.98163
 60434.53269	 0.98098
 60434.53598	 0.98012
 60434.53927	 0.97944
 60434.54256	 0.97879
 60434.54584	 0.97835
 60434.54913	 0.97781
 60434.55242	 0.97745
 60434.55571	 0.97653
 60434.55899	 0.97562
 60434.56228	 0.97500
 60434.56557	 0.97443
 60434.56886	 0.97389
 60434.57214	 0.97321
 60434.57543	 0.97262
 60434.57872	 0.97221
 60434.58201	 0.97178
 60434.58529	 0.97146
 60434.58858	 0.97062
 60434.59187	 0.97016
 60434.59516	 0.96958
 60434.59844	 0.96909
 60434.60173	 0.96862
 60434.60502	 0.96815
 60434.60831	 0.96772
 60434.61159	 0.96729
 60434.61488	 0.96679
 60434.61817	 0.96642
 60434.62146	 0.96603
 60434.62474	 0.96566
 60434.62803	 0.96536
 60434.63132	 0.96488
 60434.63461	 0.96457
 60434.63789	 0.96416
 60434.64118	 0.96379
 60434.64447	 0.96343
 60434.64776	 0.96306
 60434.65104	 0.96269
 60434.65433	 0.96234
 60434.65762	 0.96199
 60434.66091	 0.96164
 60434.66419	 0.96129
 60434.66748	 0.96098
 60434.67077	 0.96067
 60434.67406	 0.96035
 60434.67734	 0.96001
 60434.68063	 0.95973
 60434.68392	 0.95941
 60434.68721	 0.95916
 60434.69049	 0.95894
 60434.69378	 0.95872
 60434.69707	 0.95850
 60434.70036	 0.95827
 60434.70364	 0.95803
 60434.70693	 0.95779
 60434.71022	 0.95757
 60434.71351	 0.95734
 60434.71679	 0.95711
 60434.72008	 0.95687
 60434.72337	 0.95663
 60434.72666	 0.95640
 60434.72994	 0.95617
 60434.73323	 0.95594
 60434.73652	 0.95571
 60434.73981	 0.95548
 60434.74309	 0.95524
 60434.74638	 0.95506
 60434.74967	 0.95491
 60434.75296	 0.95479
 60434.75624	 0.95468
 60434.75953	 0.95457
 60434.76282	 0.95446
 60434.76611	 0.95434
 60434.76939	 0.95423
 60434.77268	 0.95411
 60434.77597	 0.95397
 60434.77926	 0.95383
 60434.78254	 0.95368
 60434.78583	 0.95353
 60434.78912	 0.95337
 60434.79241	 0.95322
 60434.79569	 0.95307
 60434.79898	 0.95291
 60434.80227	 0.95275
 60434.80556	 0.95260
 60434.80884	 0.95246
 60434.81213	 0.95236
 60434.81542	 0.95229
 60434.81871	 0.95222
 60434.82199	 0.95214
 60434.82528	 0.95206
 60434.82857	 0.95198
 60434.83186	 0.95191
 60434.83514	 0.95183
 60434.83843	 0.95174
 60434.84172	 0.95164
 60434.84501	 0.95156
 60434.84829	 0.95149
 60434.85158	 0.95142
 60434.85487	 0.95134
 60434.85816	 0.95127
 60434.86144	 0.95120
 60434.86473	 0.95113
 60434.86802	 0.95106
 60434.87131	 0.95101
 60434.87459	 0.95101
 60434.87788	 0.95104
 60434.88117	 0.95109
 60434.88446	 0.95114
 60434.88774	 0.95118
 60434.89103	 0.95122
 60434.89432	 0.95125
 60434.89760	 0.95127
 60434.90089	 0.95129
 60434.90418	 0.95130
 60434.90747	 0.95130
 60434.91075	 0.95132
 60434.91404	 0.95133
 60434.91733	 0.95133
 60434.92062	 0.95133
 60434.92390	 0.95132
 60434.92719	 0.95134
 60434.93048	 0.95137
 60434.93377	 0.95141
 60434.93705	 0.95152
 60434.94034	 0.95167
 60434.94363	 0.95178
 60434.94692	 0.95194
 60434.95020	 0.95207
 60434.95349	 0.95221
 60434.95678	 0.95228
 60434.96007	 0.95235
 60434.96335	 0.95250
 60434.96664	 0.95261
 60434.96993	 0.95270
 60434.97322	 0.95277
 60434.97650	 0.95285
 60434.97979	 0.95294
 60434.98308	 0.95303
 60434.98637	 0.95311
 60434.98965	 0.95320
 60434.99294	 0.95331
 60434.99623	 0.95344
 60434.99952	 0.95367
 60435.00280	 0.95390
 60435.00609	 0.95416
 60435.00938	 0.95451
 60435.01267	 0.95473
 60435.01595	 0.95504
 60435.01924	 0.95528
 60435.02253	 0.95551
 60435.02582	 0.95566
 60435.02910	 0.95581
 60435.03239	 0.95620
 60435.03568	 0.95642
 60435.03897	 0.95664
 60435.04225	 0.95687
 60435.04554	 0.95709
 60435.04883	 0.95732
 60435.05212	 0.95754
 60435.05540	 0.95776
 60435.05869	 0.95801
 60435.06198	 0.95841
 60435.06527	 0.95884
 60435.06855	 0.95940
 60435.07184	 0.95957
 60435.07513	 0.95931
 60435.07842	 0.95827
 60435.08170	 0.95702
 60435.08499	 0.95501
 60435.08828	 0.95269
 60435.09157	 0.95078
 60435.09485	 0.94803
 60435.09814	 0.94455
 60435.10143	 0.94162
 60435.10472	 0.93790
 60435.10800	 0.93427
 60435.11129	 0.93015
 60435.11458	 0.92567
 60435.11787	 0.92180
 60435.12115	 0.91727
 60435.12444	 0.91275
 60435.12773	 0.90610
 60435.13102	 0.90237
 60435.13430	 0.89692
 60435.13759	 0.89269
 60435.14088	 0.88786
 60435.14417	 0.88166
 60435.14745	 0.87762
 60435.15074	 0.87059
 60435.15403	 0.86753
 60435.15732	 0.86106
 60435.16060	 0.85735
 60435.16389	 0.85034
 60435.16718	 0.84527
 60435.17047	 0.83847
 60435.17375	 0.83398
 60435.17704	 0.82800
 60435.18033	 0.82292
 60435.18362	 0.81863
 60435.18690	 0.81412
 60435.19019	 0.80988
 60435.19348	 0.80670
 60435.19677	 0.80300
 60435.20005	 0.79896
 60435.20334	 0.79564
 60435.20663	 0.79156
 60435.20992	 0.78699
 60435.21320	 0.78327
 60435.21649	 0.77957
 60435.21978	 0.77473
 60435.22307	 0.77092
 60435.22635	 0.76690
 60435.22964	 0.76222
 60435.23293	 0.75836
 60435.23622	 0.75431
 60435.23950	 0.74985
 60435.24279	 0.74601
 60435.24608	 0.74212
 60435.24937	 0.73804
 60435.25265	 0.73416
 60435.25594	 0.73031
 60435.25923	 0.72659
 60435.26252	 0.72288
 60435.26580	 0.71926
 60435.26909	 0.71572
 60435.27238	 0.71231
 60435.27567	 0.70895
 60435.27895	 0.70573
 60435.28224	 0.70265
 60435.28553	 0.69967
 60435.28882	 0.69682
 60435.29210	 0.69411
 60435.29539	 0.69153
 60435.29868	 0.68908
 60435.30197	 0.68681
 60435.30525	 0.68472
 60435.30854	 0.68362
 60435.31183	 0.68391
 60435.31512	 0.68515
 60435.31840	 0.68714
 60435.32169	 0.68976
 60435.32498	 0.69298
 60435.32827	 0.69667
 60435.33155	 0.70082
 60435.33484	 0.70534
 60435.33813	 0.71024
 60435.34142	 0.71543
 60435.34470	 0.72091
 60435.34799	 0.72664
 60435.35128	 0.73255
 60435.35457	 0.73868
 60435.35785	 0.74494
 60435.36114	 0.75133
 60435.36443	 0.75782
 60435.36772	 0.76442
 60435.37100	 0.77115
 60435.37429	 0.77785
 60435.37758	 0.78464
 60435.38087	 0.79143
 60435.38415	 0.79822
 60435.38744	 0.80499
 60435.39073	 0.81171
 60435.39402	 0.81838
 60435.39730	 0.82492
 60435.40059	 0.83135
 60435.40388	 0.83764
 60435.40717	 0.84375
 60435.41045	 0.84968
 60435.41374	 0.85537
 60435.41703	 0.86076
 60435.42031	 0.86582
 60435.42360	 0.87048
 60435.42689	 0.87455
 60435.43018	 0.87826
 60435.43346	 0.88202
 60435.43675	 0.88586
 60435.44004	 0.88971
 60435.44333	 0.89360
 60435.44661	 0.89756
 60435.44990	 0.90147
 60435.45319	 0.90542
 60435.45648	 0.90939
 60435.45976	 0.91332
 60435.46305	 0.91725
 60435.46634	 0.92120
 60435.46963	 0.92512
 60435.47291	 0.92907
 60435.47620	 0.93296
 60435.47949	 0.93679
 60435.48278	 0.94063
 60435.48606	 0.94438
 60435.48935	 0.94810
 60435.49264	 0.95179
 60435.49593	 0.95545
 60435.49921	 0.95896
 60435.50250	 0.96236
 60435.50579	 0.96574
 60435.50908	 0.96893
 60435.51236	 0.97199
 60435.51565	 0.97495
 60435.51894	 0.97775
 60435.52223	 0.98039
 60435.52551	 0.98293
 60435.52880	 0.98527
 60435.53209	 0.98745
 60435.53538	 0.98943
 60435.53866	 0.99124
 60435.54195	 0.99281
 60435.54524	 0.99414
 60435.54853	 0.99524
 60435.55181	 0.99610
 60435.55510	 0.99659
 60435.55839	 0.99668
 60435.56168	 0.99677
 60435.56496	 0.99687
 60435.56825	 0.99698
 60435.57154	 0.99707
 60435.57483	 0.99716
 60435.57811	 0.99723
 60435.58140	 0.99730
 60435.58469	 0.99735
 60435.58798	 0.99740
 60435.59126	 0.99744
 60435.59455	 0.99748
 60435.59784	 0.99751
 60435.60113	 0.99753
 60435.60441	 0.99756
 60435.60770	 0.99758
 60435.61099	 0.99762
 60435.61428	 0.99769
 60435.61756	 0.99777
 60435.62085	 0.99785
 60435.62414	 0.99792
 60435.62743	 0.99798
 60435.63071	 0.99806
 60435.63400	 0.99813
 60435.63729	 0.99819
 60435.64058	 0.99825
 60435.64386	 0.99829
 60435.64715	 0.99834
 60435.65044	 0.99840
 60435.65373	 0.99845
 60435.65701	 0.99849
 60435.66030	 0.99853
 60435.66359	 0.99858
 60435.66688	 0.99862
 60435.67016	 0.99866
 60435.67345	 0.99873
 60435.67674	 0.99883
 60435.68003	 0.99894
 60435.68331	 0.99906
 60435.68660	 0.99917
 60435.68989	 0.99929
 60435.69318	 0.99940
 60435.69646	 0.99950
 60435.69975	 0.99959
 60435.70304	 0.99967
 60435.70633	 0.99973
 60435.70961	 0.99979
 60435.71290	 0.99985
 60435.71619	 0.99990
 60435.71948	 0.99994
 60435.72276	 0.99997
 60435.72605	 1.00000
 60435.72934	 1.00004
 60435.73263	 1.00009
 60435.73591	 1.00014
 60435.73920	 1.00024
 60435.74249	 1.00035
 60435.74578	 1.00047
 60435.74906	 1.00058
 60435.75235	 1.00069
 60435.75564	 1.00079
 60435.75893	 1.00089
 60435.76221	 1.00098
 60435.76550	 1.00105
 60435.76879	 1.00111
 60435.77208	 1.00115
 60435.77536	 1.00119
 60435.77865	 1.00121
 60435.78194	 1.00122
 60435.78523	 1.00124
 60435.78851	 1.00124
 60435.79180	 1.00124
 60435.79509	 1.00125
 60435.79838	 1.00128
 60435.80166	 1.00134
 60435.80495	 1.00144
 60435.80824	 1.00154
 60435.81153	 1.00165
 60435.81481	 1.00176
 60435.81810	 1.00187
 60435.82139	 1.00199
 60435.82468	 1.00211
 60435.82796	 1.00221
 60435.83125	 1.00230
 60435.83454	 1.00238
 60435.83783	 1.00246
 60435.84111	 1.00251
 60435.84440	 1.00256
 60435.84769	 1.00259
 60435.85098	 1.00262
 60435.85426	 1.00262
 60435.85755	 1.00262
 60435.86084	 1.00262
 60435.86413	 1.00266
 60435.86741	 1.00271
 60435.87070	 1.00277
 60435.87399	 1.00283
 60435.87728	 1.00292
 60435.88056	 1.00301
 60435.88385	 1.00310
 60435.88714	 1.00318
 60435.89043	 1.00325
 60435.89371	 1.00333
 60435.89700	 1.00340
 60435.90029	 1.00345
 60435.90358	 1.00349
 60435.90686	 1.00352
 60435.91015	 1.00354
 60435.91344	 1.00355
 60435.91673	 1.00354
 60435.92001	 1.00352
 60435.92330	 1.00351
 60435.92659	 1.00351
 60435.92987	 1.00355
 60435.93316	 1.00360
 60435.93645	 1.00366
 60435.93974	 1.00372
 60435.94302	 1.00378
 60435.94631	 1.00384
 60435.94960	 1.00384
 60435.95289	 1.00379
 60435.95617	 1.00368
 60435.95946	 1.00353
 60435.96275	 1.00346
 60435.96604	 1.00332
 60435.96932	 1.00311
 60435.97261	 1.00273
 60435.97590	 1.00253
 60435.97919	 1.00225
 60435.98247	 1.00208
 60435.98576	 1.00145
 60435.98905	 1.00104
 60435.99234	 1.00074
 60435.99562	 1.00030
 60435.99891	 1.00014
 60436.00220	 0.99984
 60436.00549	 0.99884
 60436.00877	 0.99825
 60436.01206	 0.99795
 60436.01535	 0.99754
 60436.01864	 0.99729
 60436.02192	 0.99670
 60436.02521	 0.99551
 60436.02850	 0.99474
 60436.03179	 0.99429
 60436.03507	 0.99360
 60436.03836	 0.99328
 60436.04165	 0.99294
 60436.04494	 0.99139
 60436.04822	 0.99006
 60436.05151	 0.98918
 60436.05480	 0.98849
 60436.05809	 0.98809
 60436.06137	 0.98774
 60436.06466	 0.98677
 60436.06795	 0.98541
 60436.07124	 0.98368
 60436.07452	 0.98326
 60436.07781	 0.98275
 60436.08110	 0.98245
 60436.08439	 0.98130
 60436.08767	 0.98018
 60436.09096	 0.97898
 60436.09425	 0.97777
 60436.09754	 0.97692
 60436.10082	 0.97640
 60436.10411	 0.97510
 60436.10740	 0.97393
 60436.11069	 0.97291
 60436.11397	 0.97167
 60436.11726	 0.97084
 60436.12055	 0.97011
 60436.12384	 0.96882
 60436.12712	 0.96789
 60436.13041	 0.96698
 60436.13370	 0.96600
 60436.13699	 0.96531
 60436.14027	 0.96432
 60436.14356	 0.96343
 60436.14685	 0.96262
 60436.15014	 0.96180
 60436.15342	 0.96105
 60436.15671	 0.96028
 60436.16000	 0.95949
 60436.16329	 0.95879
 60436.16657	 0.95809
 60436.16986	 0.95741
 60436.17315	 0.95675
 60436.17644	 0.95614
 60436.17972	 0.95557
 60436.18301	 0.95502
 60436.18630	 0.95452
 60436.18959	 0.95411
 60436.19287	 0.95378
 60436.19616	 0.95350
 60436.19945	 0.95325
 60436.20274	 0.95307
 60436.20602	 0.95294
 60436.20931	 0.95288
 60436.21260	 0.95289
 60436.21589	 0.95295
 60436.21917	 0.95306
 60436.22246	 0.95324
 60436.22575	 0.95348
 60436.22904	 0.95379
 60436.23232	 0.95415
 60436.23561	 0.95462
 60436.23890	 0.95513
 60436.24219	 0.95568
 60436.24547	 0.95630
 60436.24876	 0.95700
 60436.25205	 0.95779
 60436.25534	 0.95864
 60436.25862	 0.95958
 60436.26191	 0.96057
 60436.26520	 0.96160
 60436.26849	 0.96262
 60436.27177	 0.96374
 60436.27506	 0.96490
 60436.27835	 0.96604
 60436.28164	 0.96719
 60436.28492	 0.96847
 60436.28821	 0.96982
 60436.29150	 0.97114
 60436.29479	 0.97248
 60436.29807	 0.97393
 60436.30136	 0.97540
 60436.30465	 0.97686
 60436.30794	 0.97822
 60436.31122	 0.97973
 60436.31451	 0.98126
 60436.31780	 0.98279
 60436.32109	 0.98429
 60436.32437	 0.98583
 60436.32766	 0.98732
 60436.33095	 0.98879
 60436.33424	 0.99019
 60436.33752	 0.99155
 60436.34081	 0.99283
 60436.34410	 0.99408
 60436.34739	 0.99527
 60436.35067	 0.99637
 60436.35396	 0.99743
 60436.35725	 0.99836
 60436.36054	 0.99922
 60436.36382	 0.99992
 60436.36711	 1.00053
 60436.37040	 1.00096
 60436.37369	 1.00121
 60436.37697	 1.00121
 60436.38026	 1.00118
 60436.38355	 1.00117
 60436.38684	 1.00115
 60436.39012	 1.00111
 60436.39341	 1.00108
 60436.39670	 1.00104
 60436.39999	 1.00100
 60436.40327	 1.00094
 60436.40656	 1.00087
 60436.40985	 1.00078
 60436.41314	 1.00069
 60436.41642	 1.00058
 60436.41971	 1.00046
 60436.42300	 1.00036
 60436.42629	 1.00024
 60436.42957	 1.00013
 60436.43286	 1.00001
 60436.43615	 0.99990
 60436.43944	 0.99980
 60436.44272	 0.99972
 60436.44601	 0.99966
 60436.44930	 0.99960
 60436.45258	 0.99953
 60436.45587	 0.99944
 60436.45916	 0.99937
 60436.46245	 0.99929
 60436.46573	 0.99919
 60436.46902	 0.99909
 60436.47231	 0.99899
 60436.47560	 0.99891
 60436.47888	 0.99882
 60436.48217	 0.99872
 60436.48546	 0.99861
 60436.48875	 0.99851
 60436.49203	 0.99841
 60436.49532	 0.99829
 60436.49861	 0.99817
 60436.50190	 0.99809
 60436.50518	 0.99804
 60436.50847	 0.99801
 60436.51176	 0.99799
 60436.51505	 0.99796
 60436.51833	 0.99793
 60436.52162	 0.99789
 60436.52491	 0.99783
 60436.52820	 0.99776
 60436.53148	 0.99768
 60436.53477	 0.99759
 60436.53806	 0.99749
 60436.54135	 0.99740
 60436.54463	 0.99730
 60436.54792	 0.99718
 60436.55121	 0.99705
 60436.55450	 0.99693
 60436.55778	 0.99682
 60436.56107	 0.99671
 60436.56436	 0.99664
 60436.56765	 0.99661
 60436.57093	 0.99660
 60436.57422	 0.99658
 60436.57751	 0.99655
 60436.58080	 0.99651
 60436.58408	 0.99646
 60436.58737	 0.99640
 60436.59066	 0.99632
 60436.59395	 0.99624
 60436.59723	 0.99614
 60436.60052	 0.99603
 60436.60381	 0.99590
 60436.60710	 0.99577
 60436.61038	 0.99563
 60436.61367	 0.99550
 60436.61696	 0.99536
 60436.62025	 0.99523
 60436.62353	 0.99511
 60436.62682	 0.99503
 60436.63011	 0.99499
 60436.63340	 0.99497
 60436.63668	 0.99496
 60436.63997	 0.99496
 60436.64326	 0.99496
 60436.64655	 0.99496
 60436.64983	 0.99494
 60436.65312	 0.99491
 60436.65641	 0.99488
 60436.65970	 0.99483
 60436.66298	 0.99477
 60436.66627	 0.99470
 60436.66956	 0.99462
 60436.67285	 0.99453
 60436.67613	 0.99442
 60436.67942	 0.99430
 60436.68271	 0.99417
 60436.68600	 0.99404
 60436.68928	 0.99397
 60436.69257	 0.99393
 60436.69586	 0.99389
 60436.69915	 0.99386
 60436.70243	 0.99386
 60436.70572	 0.99382
 60436.70901	 0.99377
 60436.71230	 0.99360
 60436.71558	 0.99281
 60436.71887	 0.99143
 60436.72216	 0.98922
 60436.72545	 0.98787
 60436.72873	 0.98552
 60436.73202	 0.98270
 60436.73531	 0.98012
 60436.73860	 0.97712
 60436.74188	 0.97328
 60436.74517	 0.97040
 60436.74846	 0.96604
 60436.75175	 0.96089
 60436.75503	 0.95823
 60436.75832	 0.95441
 60436.76161	 0.94910
 60436.76490	 0.94462
 60436.76818	 0.94006
 60436.77147	 0.93596
 60436.77476	 0.93030
 60436.77805	 0.92400
 60436.78133	 0.91827
 60436.78462	 0.91461
 60436.78791	 0.91018
 60436.79120	 0.90388
 60436.79448	 0.89667
 60436.79777	 0.89341
 60436.80106	 0.88782
 60436.80435	 0.88254
 60436.80763	 0.87644
 60436.81092	 0.86877
 60436.81421	 0.86583
 60436.81750	 0.86064
 60436.82078	 0.85622
 60436.82407	 0.85333
 60436.82736	 0.84696
 60436.83065	 0.84396
 60436.83393	 0.84490
 60436.83722	 0.84254
 60436.84051	 0.84140
 60436.84380	 0.83840
 60436.84708	 0.83585
 60436.85037	 0.83762
 60436.85366	 0.83612
 60436.85695	 0.83596
 60436.86023	 0.83653
 60436.86352	 0.83247
 60436.86681	 0.83381
 60436.87010	 0.83298
 60436.87338	 0.83325
 60436.87667	 0.83357
 60436.87996	 0.83123
 60436.88325	 0.83306
 60436.88653	 0.83278
 60436.88982	 0.83329
 60436.89311	 0.83175
 60436.89640	 0.83235
 60436.89968	 0.83326
 60436.90297	 0.83397
 60436.90626	 0.83355
 60436.90955	 0.83425
 60436.91283	 0.83496
 60436.91612	 0.83655
 60436.91941	 0.83589
 60436.92270	 0.83736
 60436.92598	 0.83861
 60436.92927	 0.83967
 60436.93256	 0.84129
 60436.93585	 0.84215
 60436.93913	 0.84375
 60436.94242	 0.84563
 60436.94571	 0.84875
 60436.94900	 0.85279
 60436.95228	 0.85728
 60436.95557	 0.86198
 60436.95886	 0.86698
 60436.96215	 0.87229
 60436.96543	 0.87769
 60436.96872	 0.88315
 60436.97201	 0.88852
 60436.97529	 0.89400
 60436.97858	 0.89952
 60436.98187	 0.90504
 60436.98516	 0.91047
 60436.98844	 0.91574
 60436.99173	 0.92099
 60436.99502	 0.92624
 60436.99831	 0.93140
 60437.00159	 0.93633
 60437.00488	 0.94114
 60437.00817	 0.94593
 60437.01146	 0.95056
 60437.01474	 0.95497
 60437.01803	 0.95921
 60437.02132	 0.96336
 60437.02461	 0.96727
 60437.02789	 0.97097
 60437.03118	 0.97444
 60437.03447	 0.97777
 60437.03776	 0.98080
 60437.04104	 0.98360
 60437.04433	 0.98617
 60437.04762	 0.98840
 60437.05091	 0.99035
 60437.05419	 0.99192
 60437.05748	 0.99313
 60437.06077	 0.99387
 60437.06406	 0.99402
 60437.06734	 0.99408
 60437.07063	 0.99416
 60437.07392	 0.99433
 60437.07721	 0.99440
 60437.08049	 0.99446
 60437.08378	 0.99450
 60437.08707	 0.99455
 60437.09036	 0.99460
 60437.09364	 0.99463
 60437.09693	 0.99467
 60437.10022	 0.99473
 60437.10351	 0.99478
 60437.10679	 0.99483
 60437.11008	 0.99486
 60437.11337	 0.99489
 60437.11666	 0.99496
 60437.11994	 0.99506
 60437.12323	 0.99517
 60437.12652	 0.99527
 60437.12981	 0.99537
 60437.13309	 0.99547
 60437.13638	 0.99557
 60437.13967	 0.99565
 60437.14296	 0.99572
 60437.14624	 0.99580
 60437.14953	 0.99587
 60437.15282	 0.99592
 60437.15611	 0.99599
 60437.15939	 0.99605
 60437.16268	 0.99609
 60437.16597	 0.99614
 60437.16926	 0.99619
 60437.17254	 0.99622
 60437.17583	 0.99626
 60437.17912	 0.99635
 60437.18241	 0.99647
 60437.18569	 0.99659
 60437.18898	 0.99670
 60437.19227	 0.99681
 60437.19556	 0.99695
 60437.19884	 0.99707
 60437.20213	 0.99719
 60437.20542	 0.99729
 60437.20871	 0.99738
 60437.21199	 0.99747
 60437.21528	 0.99754
 60437.21857	 0.99760
 60437.22186	 0.99766
 60437.22514	 0.99771
 60437.22843	 0.99776
 60437.23172	 0.99781
 60437.23501	 0.99787
 60437.23829	 0.99791
 60437.24158	 0.99798
 60437.24487	 0.99808
 60437.24816	 0.99818
 60437.25144	 0.99827
 60437.25473	 0.99836
 60437.25802	 0.99845
 60437.26131	 0.99855
 60437.26459	 0.99863
 60437.26788	 0.99871
 60437.27117	 0.99878
 60437.27446	 0.99884
 60437.27774	 0.99893
 60437.28103	 0.99901
 60437.28432	 0.99907
 60437.28761	 0.99914
 60437.29089	 0.99921
 60437.29418	 0.99928
 60437.29747	 0.99933
 60437.30076	 0.99940
 60437.30404	 0.99950
 60437.30733	 0.99961
 60437.31062	 0.99973
 60437.31391	 0.99986
 60437.31719	 0.99999
 60437.32048	 1.00012
 60437.32377	 1.00024
 60437.32706	 1.00034
 60437.33034	 1.00045
 60437.33363	 1.00054
 60437.33692	 1.00061
 60437.34021	 1.00069
 60437.34349	 1.00076
 60437.34678	 1.00082
 60437.35007	 1.00087
 60437.35336	 1.00091
 60437.35664	 1.00094
 60437.35993	 1.00100
 60437.36322	 1.00105
 60437.36651	 1.00115
 60437.36979	 1.00127
 60437.37308	 1.00140
 60437.37637	 1.00152
 60437.37966	 1.00164
 60437.38294	 1.00176
 60437.38623	 1.00187
 60437.38952	 1.00197
 60437.39281	 1.00206
 60437.39609	 1.00214
 60437.39938	 1.00220
 60437.40267	 1.00225
 60437.40596	 1.00229
 60437.40924	 1.00231
 60437.41253	 1.00233
 60437.41582	 1.00235
 60437.41911	 1.00236
 60437.42239	 1.00237
 60437.42568	 1.00241
 60437.42897	 1.00247
 60437.43226	 1.00254
 60437.43554	 1.00262
 60437.43883	 1.00273
 60437.44212	 1.00285
 60437.44541	 1.00297
 60437.44869	 1.00309
 60437.45198	 1.00321
 60437.45527	 1.00332
 60437.45856	 1.00342
 60437.46184	 1.00351
 60437.46513	 1.00359
 60437.46842	 1.00366
 60437.47171	 1.00372
 60437.47499	 1.00376
 60437.47828	 1.00379
 60437.48157	 1.00381
 60437.48486	 1.00381
 60437.48814	 1.00381
 60437.49143	 1.00381
 60437.49472	 1.00384
 60437.49800	 1.00391
 60437.50129	 1.00397
 60437.50458	 1.00406
 60437.50787	 1.00415
 60437.51115	 1.00424
 60437.51444	 1.00432
 60437.51773	 1.00439
 60437.52102	 1.00446
 60437.52430	 1.00452
 60437.52759	 1.00458
 60437.53088	 1.00462
 60437.53417	 1.00465
 60437.53745	 1.00468
 60437.54074	 1.00469
 60437.54403	 1.00469
 60437.54732	 1.00467
 60437.55060	 1.00465
 60437.55389	 1.00465
 60437.55718	 1.00466
 60437.56047	 1.00469
 60437.56375	 1.00475
 60437.56704	 1.00480
 60437.57033	 1.00485
 60437.57362	 1.00490
 60437.57690	 1.00496
 60437.58019	 1.00501
 60437.58348	 1.00504
 60437.58677	 1.00508
 60437.59005	 1.00514
 60437.59334	 1.00518
 60437.59663	 1.00522
 60437.59992	 1.00524
 60437.60320	 1.00527
 60437.60649	 1.00530
 60437.60978	 1.00531
 60437.61307	 1.00532
 60437.61635	 1.00531
 60437.61964	 1.00531
 60437.62293	 1.00534
 60437.62622	 1.00539
 60437.62950	 1.00543
 60437.63279	 1.00548
 60437.63608	 1.00553
 60437.63937	 1.00558
 60437.64265	 1.00563
 60437.64594	 1.00567
 60437.64923	 1.00571
 60437.65252	 1.00573
 60437.65580	 1.00575
 60437.65909	 1.00575
 60437.66238	 1.00574
 60437.66567	 1.00572
 60437.66895	 1.00568
 60437.67224	 1.00565
 60437.67553	 1.00560
 60437.67882	 1.00555
 60437.68210	 1.00549
 60437.68539	 1.00545
 60437.68868	 1.00545
 60437.69197	 1.00548
 60437.69525	 1.00551
 60437.69854	 1.00554
 60437.70183	 1.00557
 60437.70512	 1.00561
 60437.70840	 1.00563
 60437.71169	 1.00564
 60437.71498	 1.00566
 60437.71827	 1.00566
 60437.72155	 1.00565
 60437.72484	 1.00564
 60437.72813	 1.00563
 60437.73142	 1.00561
 60437.73470	 1.00557
 60437.73799	 1.00552
 60437.74128	 1.00547
 60437.74457	 1.00540
 60437.74785	 1.00533
 60437.75114	 1.00529
 60437.75443	 1.00527
 60437.75772	 1.00528
 60437.76100	 1.00529
 60437.76429	 1.00529
 60437.76758	 1.00528
 60437.77087	 1.00526
 60437.77415	 1.00526
 60437.77744	 1.00526
 60437.78073	 1.00525
 60437.78402	 1.00525
 60437.78730	 1.00524
 60437.79059	 1.00523
 60437.79388	 1.00520
 60437.79717	 1.00516
