# Supplementary material for: Discovery of the most compact 3+1-type quadruple star system TIC 120362137
Source: Nat Commun. 2026 Mar 3;17:1859. doi: 10.1038/s41467-026-69223-4 (PMC12957322; doi:10.1038/s41467-026-69223-4)
Supplement: Supplementary file 13 — Source Data [file 41467_2026_69223_MOESM13_ESM.zip › SDF_SupplFig4i_part1.txt]

# Supplementary Figure 4i
#
# SDF_SupplFig4i_part1.txt
#
# Relative flux from the orginial, ground-based observations around 2024-05-26. Gray circles in the plot.
#
# x BJD - 2400000
# y Relative flux from the original observations
 60457.33356	 0.97917
 60457.33406	 0.96236
 60457.33449	 0.97650
 60457.33487	 0.97561
 60457.33538	 0.97472
 60457.33576	 0.96675
 60457.33614	 0.96499
 60457.33667	 0.97206
 60457.33705	 0.96411
 60457.33743	 0.97472
 60457.33781	 0.96499
 60457.33841	 0.97650
 60457.33879	 0.97383
 60457.33917	 0.98006
 60457.33980	 0.96675
 60457.34018	 0.97917
 60457.34071	 0.97739
 60457.34109	 0.98275
 60457.34147	 0.97117
 60457.34202	 0.97383
 60457.34239	 0.97561
 60457.34277	 0.97917
 60457.34314	 0.98006
 60457.34352	 0.97294
 60457.34389	 0.97917
 60457.34427	 0.98275
 60457.34464	 0.98364
 60457.34502	 0.98454
 60457.34539	 0.98006
 60457.34577	 0.98454
 60457.34615	 0.97917
 60457.34652	 0.98454
 60457.34690	 0.99901
 60457.34727	 0.96940
 60457.34765	 0.98275
 60457.34802	 0.98185
 60457.34840	 0.99446
 60457.34877	 0.97561
 60457.34915	 0.96675
 60457.34952	 0.97828
 60457.34990	 0.97650
 60457.35027	 0.98724
 60457.35065	 0.98544
 60457.35102	 0.98096
 60457.35140	 0.98454
 60457.35177	 0.98096
 60457.35215	 0.98364
 60457.35253	 0.98275
 60457.35290	 0.98454
 60457.35328	 0.98185
 60457.35365	 0.98096
 60457.35403	 0.98544
 60457.35440	 0.98904
 60457.35478	 0.99446
 60457.35515	 0.98454
 60457.35553	 0.98994
 60457.35590	 0.98544
 60457.35628	 0.98634
 60457.35665	 0.98096
 60457.35704	 0.99719
 60457.35741	 0.98724
 60457.35779	 0.99265
 60457.35853	 0.98994
 60457.35874	 0.98904
 60457.35894	 0.98724
 60457.35914	 0.98364
 60457.35935	 0.98364
 60457.35956	 0.99719
 60457.35976	 0.98814
 60457.35996	 0.98454
 60457.36016	 0.99446
 60457.36037	 0.99446
 60457.36057	 0.98904
 60457.36077	 0.99446
 60457.36097	 0.98454
 60457.36117	 0.98275
 60457.36137	 0.98544
 60457.36157	 0.98454
 60457.36178	 0.99356
 60457.36198	 0.99175
 60457.36218	 0.99356
 60457.36238	 0.99084
 60457.36258	 0.99356
 60457.36278	 0.99537
 60457.36298	 0.99175
 60457.36319	 0.98994
 60457.36339	 0.98544
 60457.36360	 0.98724
 60457.36380	 0.98454
 60457.36401	 0.99446
 60457.36422	 0.99175
 60457.36443	 0.98994
 60457.36463	 0.99084
 60457.36484	 0.98994
 60457.36505	 0.99810
 60457.36526	 0.99992
 60457.36547	 0.98185
 60457.36567	 0.99265
 60457.36588	 0.99446
 60457.36608	 0.99537
 60457.36628	 0.99356
 60457.36649	 0.99084
 60457.36670	 0.99356
 60457.36691	 0.99446
 60457.36711	 0.98814
 60457.36732	 0.99719
 60457.36753	 0.99810
 60457.36773	 0.99356
 60457.36794	 0.99719
 60457.36820	 1.00724
 60457.36835	 0.98994
 60457.36850	 0.99992
 60457.36865	 0.98994
 60457.36880	 1.00449
 60457.36895	 1.00541
 60457.36910	 1.00266
 60457.36925	 0.98185
 60457.36940	 0.99628
 60457.36955	 0.99719
 60457.36970	 0.99901
 60457.36985	 1.00449
 60457.37000	 0.99810
 60457.37015	 1.00174
 60457.37030	 0.98724
 60457.37045	 0.98544
 60457.37059	 0.99901
 60457.37074	 0.98724
 60457.37089	 0.99628
 60457.37104	 0.99356
 60457.37119	 0.98454
 60457.37134	 0.98904
 60457.37149	 0.99356
 60457.37164	 0.99719
 60457.37179	 1.00724
 60457.37194	 1.00724
 60457.37209	 1.00174
 60457.37224	 1.00357
 60457.37239	 1.00816
 60457.37254	 0.99446
 60457.37269	 1.00357
 60457.37284	 0.99265
 60457.37299	 1.00083
 60457.37314	 0.99901
 60457.37329	 0.98904
 60457.37344	 0.99810
 60457.37359	 0.99084
 60457.37374	 1.01000
 60457.37389	 0.99901
 60457.37404	 0.99537
 60457.37419	 1.00083
 60457.37434	 0.99084
 60457.37449	 1.00266
 60457.37464	 1.00266
 60457.37479	 1.00908
 60457.37494	 1.00541
 60457.37509	 0.99265
 60457.37524	 0.99810
 60457.37539	 0.99446
 60457.37554	 0.99901
 60457.37569	 0.99810
 60457.37584	 1.00724
 60457.37599	 0.99628
 60457.37614	 0.99537
 60457.37629	 0.99446
 60457.37644	 0.98904
 60457.37659	 0.99719
 60457.37674	 1.00724
 60457.37689	 0.99265
 60457.37704	 1.00174
 60457.37719	 0.99719
 60457.37733	 1.00449
 60457.37747	 0.99446
 60457.37762	 1.00816
 60457.37776	 0.99810
 60457.37790	 0.99175
 60457.37805	 0.99084
 60457.37819	 0.98994
 60457.37834	 0.99719
 60457.37848	 1.00174
 60457.37862	 0.99265
 60457.37877	 1.00724
 60457.37891	 1.00357
 60457.37905	 1.00174
 60457.37920	 1.00083
 60457.37934	 0.99901
 60457.37948	 1.00174
 60457.37963	 0.99628
 60457.37977	 0.99537
 60457.37991	 1.00449
 60457.38006	 0.99992
 60457.38020	 1.01000
 60457.38035	 1.00266
 60457.38049	 1.01000
 60457.38063	 1.00541
 60457.38078	 0.99356
 60457.38092	 0.99175
 60457.38107	 0.99901
 60457.38121	 1.00174
 60457.38135	 1.01000
 60457.38150	 0.99537
 60457.38164	 1.00174
 60457.38178	 0.99446
 60457.38193	 1.00357
 60457.38207	 0.99537
 60457.38221	 0.99265
 60457.38236	 0.99901
 60457.38250	 1.01369
 60457.38264	 0.98994
 60457.38279	 1.00083
 60457.38293	 1.00541
 60457.38307	 1.00083
 60457.38322	 0.99537
 60457.38336	 1.00357
 60457.38351	 0.98904
 60457.38365	 0.99084
 60457.38379	 0.99719
 60457.38394	 1.01184
 60457.38408	 1.00083
 60457.38422	 1.00632
 60457.38437	 1.00816
 60457.38451	 1.00083
 60457.38466	 0.99992
 60457.38480	 1.00541
 60457.38494	 1.00632
 60457.38509	 1.00541
 60457.38523	 0.99719
 60457.38537	 1.00357
 60457.38552	 0.99175
 60457.38566	 1.00908
 60457.38580	 1.00174
 60457.38595	 1.00724
 60457.38609	 1.00174
 60457.38623	 1.01092
 60457.38638	 1.00632
 60457.38652	 1.00541
 60457.38667	 1.01277
 60457.38681	 0.99446
 60457.38695	 1.00357
 60457.38710	 0.99810
 60457.38724	 1.00174
 60457.38739	 1.00266
 60457.38753	 1.00266
 60457.38767	 1.01184
 60457.38782	 0.99901
 60457.38796	 1.00266
 60457.38810	 0.99992
 60457.38825	 1.00541
 60457.38839	 1.00083
 60457.38853	 0.99992
 60457.38868	 1.00632
 60457.38882	 0.99628
 60457.38896	 0.99992
 60457.38911	 1.01000
 60457.38925	 0.99992
 60457.38939	 1.00266
 60457.38954	 1.00816
 60457.38968	 0.98724
 60457.38983	 0.99719
 60457.38997	 1.01184
 60457.39011	 1.00816
 60457.39026	 1.00449
 60457.39040	 1.00357
 60457.39055	 1.00724
 60457.39069	 1.00449
 60457.39083	 1.00266
 60457.39098	 0.99175
 60457.39112	 0.99901
 60457.39126	 0.99992
 60457.39141	 1.01092
 60457.39155	 0.99901
 60457.39169	 1.00174
 60457.39184	 1.00083
 60457.39198	 1.00266
 60457.39212	 1.00083
 60457.39227	 1.00449
 60457.39241	 1.00816
 60457.39255	 1.00449
 60457.39270	 1.00174
 60457.39284	 1.00083
 60457.39299	 1.00174
 60457.39313	 1.01462
 60457.39327	 1.00632
 60457.39342	 1.00541
 60457.39356	 0.99901
 60457.39370	 1.00449
 60457.39385	 1.00724
 60457.39400	 1.00816
 60457.39415	 1.00724
 60457.39430	 1.01184
 60457.39445	 1.00266
 60457.39460	 1.00816
 60457.39475	 1.00816
 60457.39490	 0.99719
 60457.39505	 0.99537
 60457.39520	 0.99537
 60457.39535	 1.00816
 60457.39550	 1.00449
 60457.39565	 1.00357
 60457.39580	 1.00632
 60457.39594	 1.00357
 60457.39609	 0.99719
 60457.39625	 1.00083
 60457.39640	 0.99901
 60457.39655	 0.99810
 60457.39670	 1.01184
 60457.39685	 1.00632
 60457.39700	 1.00174
 60457.39715	 1.00449
 60457.39729	 0.99901
 60457.39744	 0.99901
 60457.39759	 1.01184
 60457.39774	 1.00724
 60457.39789	 1.00083
 60457.39804	 1.01277
 60457.39819	 0.99901
 60457.39834	 1.00174
 60457.39849	 0.99719
 60457.39864	 1.00724
 60457.39879	 0.99992
 60457.39894	 1.00083
 60457.39909	 0.99901
 60457.39924	 1.00266
 60457.39939	 1.01647
 60457.39954	 1.00908
 60457.39969	 0.99810
 60457.39984	 0.99628
 60457.39999	 0.99719
 60457.40014	 1.00357
 60457.40029	 0.99356
 60457.40044	 1.01184
 60457.40059	 1.00541
 60457.40074	 0.99992
 60457.40089	 1.00632
 60457.40104	 0.99901
 60457.40119	 0.99719
 60457.40134	 1.00632
 60457.40149	 1.00449
 60457.40164	 0.99810
 60457.40179	 1.00266
 60457.40194	 1.00357
 60457.40209	 0.99810
 60457.40224	 1.00541
 60457.40239	 1.00174
 60457.40254	 0.98814
 60457.40269	 1.00357
 60457.40284	 0.99810
 60457.40299	 1.01277
 60457.40314	 1.00632
 60457.40329	 1.00083
 60457.40344	 0.99446
 60457.40359	 1.00724
 60457.40374	 0.99628
 60457.40389	 1.00449
 60457.40404	 1.00174
 60457.40419	 1.00908
 60457.40434	 1.00541
 60457.40449	 0.99810
 60457.40464	 1.00449
 60457.40479	 1.00083
 60457.40494	 1.00357
 60457.40509	 1.00266
 60457.40524	 0.99901
 60457.40539	 1.01092
 60457.40554	 1.01277
 60457.40569	 1.00266
 60457.40584	 0.99719
 60457.40599	 0.99810
 60457.40614	 1.00908
 60457.40629	 1.00357
 60457.40644	 1.00632
 60457.40659	 1.00908
 60457.40674	 0.99901
 60457.40688	 0.99810
 60457.40703	 0.99537
 60457.40718	 1.00632
 60457.40733	 1.00357
 60457.40748	 1.00724
 60457.40763	 1.01184
 60457.40778	 1.00541
 60457.40793	 1.00816
 60457.40808	 1.00449
 60457.40823	 1.01092
 60457.40838	 1.00266
 60457.40853	 1.00816
 60457.40868	 1.00816
 60457.40883	 1.00632
 60457.40898	 1.00357
 60457.40913	 0.99446
 60457.40928	 1.00908
 60457.40943	 1.00083
 60457.40958	 1.00174
 60457.40973	 1.00908
 60457.40988	 1.01000
 60457.41003	 1.00174
 60457.41018	 0.99992
 60457.41033	 1.00632
 60457.41048	 1.00083
 60457.41063	 1.00266
 60457.41078	 1.00174
 60457.41093	 0.99901
 60457.41108	 1.00541
 60457.41123	 1.00357
 60457.41138	 1.00632
 60457.41153	 1.00541
 60457.41168	 1.00816
 60457.41183	 1.00632
 60457.41198	 1.00357
 60457.41213	 1.00357
 60457.41228	 0.99628
 60457.41243	 1.00266
 60457.41258	 1.00083
 60457.41273	 0.99719
 60457.41288	 1.00083
 60457.41302	 1.00083
 60457.41318	 0.99992
 60457.41333	 1.00449
 60457.41348	 1.00174
 60457.41362	 1.00541
 60457.41377	 1.00541
 60457.41392	 1.00816
 60457.41407	 0.99719
 60457.41422	 0.99992
 60457.41437	 1.01092
 60457.41452	 1.00908
 60457.41467	 1.00449
 60457.41482	 1.00724
 60457.41497	 1.00266
 60457.41512	 0.99719
 60457.41527	 1.00449
 60457.41542	 0.99901
 60457.41557	 1.00816
 60457.41572	 1.00449
 60457.41587	 1.00266
 60457.41602	 0.99810
 60457.41617	 1.00541
 60457.41632	 1.00174
 60457.41647	 1.00174
 60457.41662	 0.99901
 60457.41677	 1.01184
 60457.41692	 1.00724
 60457.41707	 1.00541
 60457.41722	 1.00449
 60457.41737	 1.00083
 60457.41752	 0.99446
 60457.41767	 1.00724
 60457.41782	 1.00541
 60457.41797	 1.00541
 60457.41812	 1.01092
 60457.41827	 0.99992
 60457.41842	 1.00632
 60457.41857	 1.00632
 60457.41872	 1.00908
 60457.41887	 1.00449
 60457.41902	 1.00816
 60457.41917	 1.00357
 60457.41932	 1.00724
 60457.41947	 1.00449
 60457.41962	 1.00174
 60457.41977	 1.00357
 60457.41992	 1.00357
 60457.42007	 0.99901
 60457.42022	 1.00266
 60457.42037	 0.99992
 60457.42052	 1.00083
 60457.42067	 0.99628
 60457.42082	 1.00816
 60457.42097	 1.00632
 60457.42111	 1.00357
 60457.42126	 1.00174
 60457.42142	 1.00357
 60457.42157	 1.00174
 60457.42172	 1.00816
 60457.42187	 1.01000
 60457.42202	 1.00724
 60457.42217	 1.00083
 60457.42232	 1.00632
 60457.42247	 1.00632
 60457.42262	 1.00724
 60457.42277	 0.99719
 60457.42292	 1.00174
 60457.42307	 1.00724
 60457.42322	 1.00083
 60457.42337	 1.01092
 60457.42352	 1.00357
 60457.42367	 1.00266
 60457.42382	 1.00449
 60457.42396	 1.00632
 60457.42410	 1.00083
 60457.42425	 1.00541
 60457.42439	 0.99719
 60457.42453	 1.00908
 60457.42468	 1.00908
 60457.42482	 1.00541
 60457.42496	 1.00449
 60457.42511	 1.00083
 60457.42525	 1.00357
 60457.42539	 0.99992
 60457.42554	 1.00266
 60457.42568	 1.00357
 60457.42582	 1.00908
 60457.42597	 1.00632
 60457.42611	 1.00266
 60457.42625	 1.00541
 60457.42640	 1.00449
 60457.42654	 0.99992
 60457.42669	 1.00724
 60457.42683	 1.01092
 60457.42697	 1.00724
 60457.42712	 1.00724
 60457.42727	 1.00632
 60457.42742	 1.00174
 60457.42757	 1.00083
 60457.42772	 1.00357
 60457.42787	 0.99901
 60457.42802	 1.00632
 60457.42817	 1.00266
 60457.42832	 1.01000
 60457.42847	 1.00724
 60457.42862	 1.00816
 60457.42877	 1.00266
 60457.42893	 1.00449
 60457.42908	 0.99901
 60457.42922	 1.00449
 60457.42938	 1.00083
 60457.42953	 1.00632
 60457.42968	 1.00083
 60457.42983	 1.01554
 60457.42998	 1.00174
 60457.43013	 1.00449
 60457.43028	 1.00724
 60457.43043	 1.00357
 60457.43058	 1.00632
 60457.43073	 1.00357
 60457.43089	 0.99810
 60457.43104	 0.99992
 60457.43119	 1.00908
 60457.43134	 0.99901
 60457.43149	 1.00449
 60457.43164	 1.00908
 60457.43179	 0.99901
 60457.43194	 1.00174
 60457.43209	 1.00541
 60457.43225	 1.00083
 60457.43240	 0.99628
 60457.43255	 1.00632
 60457.43270	 1.00357
 60457.43285	 1.00908
 60457.43300	 1.00174
 60457.43315	 0.99810
 60457.43330	 1.00541
 60457.43345	 0.99901
 60457.43360	 1.00908
 60457.43375	 1.00083
 60457.43390	 1.00174
 60457.43405	 1.00174
 60457.43420	 1.00816
 60457.43435	 1.00541
 60457.43450	 1.00632
 60457.43465	 0.99628
 60457.43480	 1.00449
 60457.43495	 1.00632
 60457.43510	 1.01000
 60457.43525	 1.00449
 60457.43540	 1.00541
 60457.43555	 1.00266
 60457.43571	 1.00266
 60457.43586	 1.00908
 60457.43601	 1.00724
 60457.43616	 1.00449
 60457.43631	 1.00266
 60457.43646	 1.00541
 60457.43661	 1.00632
 60457.43676	 1.00908
 60457.43691	 1.00816
 60457.43706	 1.00083
 60457.43721	 1.00816
 60457.43736	 1.00174
 60457.43751	 1.00632
 60457.43766	 1.00541
 60457.43781	 1.00632
 60457.43796	 1.00449
 60457.43811	 1.00541
 60457.43826	 1.00449
 60457.43841	 1.00357
 60457.43856	 1.00908
 60457.43871	 0.99992
 60457.43886	 1.00266
 60457.43901	 1.00816
 60457.43916	 1.00816
 60457.43931	 0.99810
 60457.43946	 0.99719
 60457.43961	 1.00083
 60457.43976	 1.00266
 60457.43991	 1.00357
 60457.44006	 1.00357
 60457.44021	 1.00449
 60457.44036	 1.00083
 60457.44051	 1.00541
 60457.44066	 1.00541
 60457.44081	 1.00724
 60457.44095	 1.00357
 60457.44110	 1.00266
 60457.44125	 1.00724
 60457.44140	 1.00357
 60457.44155	 1.01184
 60457.44170	 1.00266
 60457.44185	 1.00266
 60457.44200	 1.00632
 60457.44215	 1.00632
 60457.44230	 1.00632
 60457.44245	 1.00632
 60457.44260	 1.00174
 60457.44275	 1.00266
 60457.44290	 0.99628
 60457.44305	 1.00541
 60457.44320	 1.01092
 60457.44335	 1.00449
 60457.44350	 1.00449
 60457.44365	 1.00266
 60457.44380	 1.00174
 60457.44395	 1.00083
 60457.44410	 1.00083
 60457.44425	 1.00541
 60457.44440	 1.01369
 60457.44455	 1.01092
 60457.44470	 1.00632
 60457.44485	 1.00449
 60457.44500	 1.00724
 60457.44515	 1.00541
 60457.44530	 1.00449
 60457.44545	 1.00541
 60457.44560	 1.00266
 60457.44575	 0.99810
 60457.44590	 1.00908
 60457.44605	 1.00357
 60457.44620	 1.00174
 60457.44635	 1.00357
 60457.44650	 1.01000
 60457.44665	 1.00816
 60457.44728	 1.00908
 60457.44778	 1.00908
 60457.44827	 1.00174
 60457.44877	 1.01092
 60457.44927	 0.99992
 60457.44976	 1.01000
 60457.45026	 0.99901
 60457.45076	 1.00632
 60457.45126	 1.00449
 60457.45176	 1.00357
 60457.45225	 1.00174
 60457.45275	 1.00266
 60457.45325	 1.00449
 60457.45374	 1.00083
 60457.45424	 1.00083
 60457.45474	 1.01184
 60457.45524	 1.00357
 60457.45573	 1.00541
 60457.45623	 1.00266
 60457.45673	 1.00357
 60457.45723	 1.00266
 60457.45772	 1.00632
 60457.45822	 1.00541
 60457.45872	 1.00724
 60457.45921	 1.00357
 60457.45971	 1.00724
 60457.46021	 1.00632
 60457.46071	 1.00174
 60457.46120	 1.00908
 60457.46170	 1.00266
 60457.46220	 1.01277
 60457.46269	 1.01092
 60457.46319	 1.01184
 60457.46369	 1.00449
 60457.46481	 0.99992
 60457.46554	 1.00266
 60457.46627	 1.00724
 60457.46700	 1.00632
 60457.46773	 1.00449
 60457.46846	 1.01369
 60457.46919	 0.99901
 60457.46992	 1.00541
 60457.47065	 1.00174
 60457.47138	 1.00541
 60457.47211	 1.00174
 60457.47283	 1.00816
 60457.47356	 1.00449
 60457.47429	 1.00266
 60457.47532	 1.00449
 60457.47605	 1.00266
 60457.47678	 1.00449
 60457.47751	 1.00357
 60457.47824	 1.00816
 60457.47896	 1.00541
 60457.47969	 1.00174
 60457.48042	 0.99901
 60457.48115	 1.00816
 60457.48188	 1.00724
 60457.48261	 1.00816
 60457.48333	 1.00541
 60457.48406	 1.00266
 60457.48479	 1.01000
 60457.48552	 1.00541
 60457.48625	 1.01277
 60457.48698	 1.00724
 60457.48771	 1.00724
 60457.48844	 1.00632
 60457.48917	 1.00266
 60457.48989	 1.01369
 60457.49062	 1.00724
 60457.49135	 1.00266
 60457.49208	 0.99992
 60457.49280	 1.01184
 60457.49352	 1.00541
 60457.49445	 1.00541
 60457.49530	 1.00816
 60457.49603	 1.02018
 60457.49676	 1.00449
 60457.49749	 1.00357
 60457.49822	 1.00816
 60457.49895	 1.00174
 60457.49968	 1.00632
 60457.50040	 1.00174
 60457.50113	 1.00908
 60457.50186	 1.00816
 60457.50259	 1.00541
 60457.50334	 0.99901
 60457.50407	 1.00541
 60457.50479	 1.00816
 60457.50552	 1.00174
 60457.50625	 1.00266
 60457.50698	 1.00174
 60457.50771	 1.00083
 60457.50844	 1.00816
 60457.50917	 0.99719
 60457.50989	 1.00541
 60457.51062	 1.00357
 60457.51135	 1.00816
 60457.51208	 0.99719
 60457.51281	 1.00449
 60457.51354	 1.00724
 60457.51427	 1.00816
 60457.51500	 1.00266
 60457.51573	 1.00449
 60457.51645	 1.00541
 60457.51718	 1.00541
 60457.51791	 1.01277
 60457.51864	 1.00541
 60457.51937	 1.00908
 60457.52010	 1.01092
 60457.52083	 1.00266
 60457.52156	 1.00541
 60457.52229	 1.00816
 60457.52302	 1.00449
 60457.52375	 1.00174
 60457.52447	 1.00174
 60457.52520	 1.00357
 60457.52593	 1.00541
 60457.52666	 0.99901
 60457.52739	 1.00541
 60457.52812	 1.00816
 60457.52885	 1.00541
 60457.52958	 1.00541
 60457.53031	 1.00357
 60457.53104	 1.00632
 60457.53176	 1.01369
 60457.53249	 0.99810
 60457.53322	 1.00816
 60457.53395	 1.00357
 60457.53468	 1.00174
 60457.53541	 1.00908
 60457.53614	 0.99901
 60457.53687	 1.00449
 60457.53760	 1.00266
 60457.53833	 1.00266
 60457.53906	 1.00174
 60457.53979	 1.00541
 60457.54052	 0.99628
 60457.54124	 1.00632
 60457.54197	 1.00632
 60457.54270	 1.00449
 60457.54343	 1.00266
 60457.54416	 1.00266
 60457.54489	 1.01277
 60457.54562	 1.00632
 60457.54635	 1.00266
 60457.54708	 1.00541
 60457.54781	 1.00449
 60457.54854	 1.00266
 60457.54926	 1.00449
 60457.54999	 1.00266
 60457.55072	 0.99810
 60457.55145	 1.00541
 60457.55218	 0.99992
 60457.55291	 1.00266
 60457.55364	 1.00632
 60457.55437	 1.00357
 60457.55509	 1.00724
 60457.55582	 1.00174
 60457.55655	 1.00266
 60457.55728	 1.00266
 60457.55801	 1.00449
 60457.55874	 1.00541
 60457.55947	 1.00357
 60457.56020	 1.00816
 60457.56093	 0.99992
 60457.56165	 1.00174
 60457.56238	 1.00174
 60457.56311	 1.00266
 60457.56384	 1.00083
 60457.56457	 0.99628
 60457.56530	 0.99992
 60457.56603	 0.99901
 60457.56676	 1.00449
 60457.56749	 0.99810
 60457.56822	 0.99901
 60457.56894	 0.99901
 60457.56968	 0.99810
 60457.57041	 1.00632
 60457.57113	 1.00724
 60457.57186	 0.99719
 60457.57259	 1.00357
