# Supplementary material for: Discovery of the most compact 3+1-type quadruple star system TIC 120362137
Source: Nat Commun. 2026 Mar 3;17:1859. doi: 10.1038/s41467-026-69223-4 (PMC12957322; doi:10.1038/s41467-026-69223-4)
Supplement: Supplementary file 13 — Source Data [file 41467_2026_69223_MOESM13_ESM.zip › SDF_SupplFig4i_part2.txt]

# Supplementary Figure 4i
#
# SDF_SupplFig4i_part2.txt
#
# Relative flux from 900-sec binned ground-based observations around 2024-05-26. Blue circles in the plot.
#
# x BJD - 2400000
# y Relative flux from 900-sec binned ground-based observations
 60457.33873	 0.97378
 60457.34933	 0.98254
 60457.35991	 0.98963
 60457.37040	 0.99685
 60457.38089	 1.00009
 60457.39139	 1.00318
 60457.40186	 1.00280
 60457.41235	 1.00383
 60457.42285	 1.00440
 60457.43337	 1.00442
 60457.44374	 1.00467
 60457.45424	 1.00410
 60457.46481	 1.00622
 60457.47553	 1.00384
 60457.48625	 1.00712
 60457.49697	 1.00673
 60457.50770	 1.00327
 60457.51864	 1.00627
 60457.52958	 1.00462
 60457.54052	 1.00419
 60457.55145	 1.00333
 60457.56238	 1.00193
 60457.57040	 1.00149
