# Supplementary material for: Discovery of the most compact 3+1-type quadruple star system TIC 120362137
Source: Nat Commun. 2026 Mar 3;17:1859. doi: 10.1038/s41467-026-69223-4 (PMC12957322; doi:10.1038/s41467-026-69223-4)
Supplement: Supplementary file 13 — Source Data [file 41467_2026_69223_MOESM13_ESM.zip › SDF_SupplFig4i_part3.txt]

# Supplementary Figure 4i
#
# SDF_SupplFig4i_part3.txt
#
# Relative flux from best spectro-photodynamical model around 2024-05-26. Red, smooth curve in the plot.
#
# x BJD - 2400000
# y Relative flux from best spectro-photodynamical model
 60455.80272	 1.00479
 60455.80600	 1.00484
 60455.80929	 1.00488
 60455.81258	 1.00491
 60455.81587	 1.00493
 60455.81915	 1.00494
 60455.82244	 1.00493
 60455.82573	 1.00491
 60455.82902	 1.00489
 60455.83230	 1.00487
 60455.83559	 1.00483
 60455.83888	 1.00482
 60455.84217	 1.00481
 60455.84545	 1.00479
 60455.84874	 1.00477
 60455.85203	 1.00473
 60455.85532	 1.00470
 60455.85860	 1.00468
 60455.86189	 1.00470
 60455.86518	 1.00473
 60455.86847	 1.00476
 60455.87175	 1.00479
 60455.87504	 1.00481
 60455.87833	 1.00481
 60455.88162	 1.00480
 60455.88490	 1.00479
 60455.88819	 1.00478
 60455.89148	 1.00476
 60455.89477	 1.00472
 60455.89805	 1.00469
 60455.90134	 1.00465
 60455.90463	 1.00460
 60455.90792	 1.00454
 60455.91120	 1.00448
 60455.91449	 1.00441
 60455.91778	 1.00433
 60455.92107	 1.00427
 60455.92435	 1.00426
 60455.92764	 1.00427
 60455.93093	 1.00430
 60455.93422	 1.00432
 60455.93750	 1.00433
 60455.94079	 1.00435
 60455.94408	 1.00435
 60455.94737	 1.00435
 60455.95065	 1.00434
 60455.95394	 1.00431
 60455.95723	 1.00427
 60455.96052	 1.00422
 60455.96380	 1.00415
 60455.96709	 1.00407
 60455.97038	 1.00400
 60455.97367	 1.00393
 60455.97695	 1.00386
 60455.98024	 1.00378
 60455.98353	 1.00370
 60455.98682	 1.00363
 60455.99010	 1.00358
 60455.99339	 1.00355
 60455.99668	 1.00352
 60455.99997	 1.00348
 60456.00325	 1.00344
 60456.00654	 1.00339
 60456.00983	 1.00334
 60456.01312	 1.00328
 60456.01640	 1.00321
 60456.01969	 1.00313
 60456.02298	 1.00307
 60456.02627	 1.00301
 60456.02955	 1.00295
 60456.03284	 1.00287
 60456.03613	 1.00280
 60456.03942	 1.00272
 60456.04270	 1.00263
 60456.04599	 1.00253
 60456.04928	 1.00244
 60456.05257	 1.00239
 60456.05585	 1.00237
 60456.05914	 1.00237
 60456.06243	 1.00237
 60456.06572	 1.00236
 60456.06900	 1.00234
 60456.07229	 1.00231
 60456.07558	 1.00226
 60456.07887	 1.00221
 60456.08215	 1.00214
 60456.08544	 1.00205
 60456.08873	 1.00198
 60456.09202	 1.00190
 60456.09530	 1.00180
 60456.09859	 1.00170
 60456.10188	 1.00157
 60456.10517	 1.00145
 60456.10845	 1.00135
 60456.11174	 1.00126
 60456.11503	 1.00120
 60456.11832	 1.00116
 60456.12160	 1.00115
 60456.12489	 1.00114
 60456.12818	 1.00111
 60456.13147	 1.00108
 60456.13475	 1.00103
 60456.13804	 1.00096
 60456.14133	 1.00089
 60456.14462	 1.00080
 60456.14790	 1.00070
 60456.15119	 1.00058
 60456.15448	 1.00046
 60456.15777	 1.00032
 60456.16105	 1.00019
 60456.16434	 1.00005
 60456.16763	 0.99990
 60456.17092	 0.99976
 60456.17420	 0.99963
 60456.17749	 0.99953
 60456.18078	 0.99946
 60456.18407	 0.99942
 60456.18735	 0.99941
 60456.19064	 0.99939
 60456.19393	 0.99937
 60456.19722	 0.99935
 60456.20050	 0.99932
 60456.20379	 0.99928
 60456.20708	 0.99923
 60456.21037	 0.99917
 60456.21365	 0.99910
 60456.21694	 0.99901
 60456.22023	 0.99891
 60456.22351	 0.99880
 60456.22680	 0.99868
 60456.23009	 0.99854
 60456.23338	 0.99840
 60456.23666	 0.99825
 60456.23995	 0.99810
 60456.24324	 0.99801
 60456.24653	 0.99795
 60456.24981	 0.99790
 60456.25310	 0.99787
 60456.25639	 0.99783
 60456.25968	 0.99778
 60456.26296	 0.99772
 60456.26625	 0.99765
 60456.26954	 0.99758
 60456.27283	 0.99751
 60456.27611	 0.99742
 60456.27940	 0.99733
 60456.28269	 0.99722
 60456.28598	 0.99710
 60456.28926	 0.99697
 60456.29255	 0.99682
 60456.29584	 0.99669
 60456.29913	 0.99655
 60456.30241	 0.99644
 60456.30570	 0.99636
 60456.30899	 0.99630
 60456.31228	 0.99626
 60456.31556	 0.99620
 60456.31885	 0.99615
 60456.32214	 0.99609
 60456.32543	 0.99603
 60456.32871	 0.99595
 60456.33200	 0.99589
 60456.33529	 0.99584
 60456.33858	 0.99578
 60456.34186	 0.99571
 60456.34515	 0.99564
 60456.34844	 0.99556
 60456.35173	 0.99548
 60456.35501	 0.99539
 60456.35830	 0.99530
 60456.36159	 0.99519
 60456.36488	 0.99511
 60456.36816	 0.99507
 60456.37145	 0.99504
 60456.37474	 0.99500
 60456.37803	 0.99497
 60456.38131	 0.99494
 60456.38460	 0.99489
 60456.38789	 0.99486
 60456.39118	 0.99482
 60456.39446	 0.99476
 60456.39775	 0.99470
 60456.40104	 0.99462
 60456.40433	 0.99453
 60456.40761	 0.99443
 60456.41090	 0.99432
 60456.41419	 0.99421
 60456.41748	 0.99410
 60456.42076	 0.99398
 60456.42405	 0.99386
 60456.42734	 0.99378
 60456.43063	 0.99374
 60456.43391	 0.99373
 60456.43720	 0.99372
 60456.44049	 0.99368
 60456.44378	 0.99364
 60456.44706	 0.99352
 60456.45035	 0.99287
 60456.45364	 0.99160
 60456.45693	 0.99003
 60456.46021	 0.98830
 60456.46350	 0.98618
 60456.46679	 0.98305
 60456.47008	 0.98063
 60456.47336	 0.97763
 60456.47665	 0.97379
 60456.47994	 0.97105
 60456.48323	 0.96734
 60456.48651	 0.96159
 60456.48980	 0.95896
 60456.49309	 0.95518
 60456.49638	 0.94987
 60456.49966	 0.94541
 60456.50295	 0.94089
 60456.50624	 0.93680
 60456.50953	 0.93111
 60456.51281	 0.92488
 60456.51610	 0.91921
 60456.51939	 0.91554
 60456.52268	 0.91108
 60456.52596	 0.90472
 60456.52925	 0.89765
 60456.53254	 0.89441
 60456.53583	 0.88794
 60456.53911	 0.88344
 60456.54240	 0.87717
 60456.54569	 0.86971
 60456.54898	 0.86678
 60456.55226	 0.86129
 60456.55555	 0.85723
 60456.55884	 0.85393
 60456.56213	 0.84750
 60456.56541	 0.84447
 60456.56870	 0.84375
 60456.57199	 0.84160
 60456.57528	 0.84138
 60456.57856	 0.83778
 60456.58185	 0.83624
 60456.58514	 0.83756
 60456.58843	 0.83675
 60456.59171	 0.83598
 60456.59500	 0.83595
 60456.59829	 0.83189
 60456.60158	 0.83382
 60456.60486	 0.83357
 60456.60815	 0.83373
 60456.61144	 0.83386
 60456.61473	 0.83077
 60456.61801	 0.83305
 60456.62130	 0.83258
 60456.62459	 0.83317
 60456.62788	 0.83195
 60456.63116	 0.83275
 60456.63445	 0.83333
 60456.63774	 0.83389
 60456.64103	 0.83250
 60456.64431	 0.83457
 60456.64760	 0.83528
 60456.65089	 0.83632
 60456.65418	 0.83606
 60456.65746	 0.83738
 60456.66075	 0.83845
 60456.66404	 0.83986
 60456.66733	 0.84080
 60456.67061	 0.84191
 60456.67390	 0.84363
 60456.67719	 0.84555
 60456.68048	 0.84869
 60456.68376	 0.85271
 60456.68705	 0.85718
 60456.69034	 0.86193
 60456.69363	 0.86700
 60456.69691	 0.87232
 60456.70020	 0.87771
 60456.70349	 0.88313
 60456.70678	 0.88852
 60456.71006	 0.89403
 60456.71335	 0.89960
 60456.71664	 0.90511
 60456.71993	 0.91052
 60456.72321	 0.91579
 60456.72650	 0.92111
 60456.72979	 0.92640
 60456.73308	 0.93148
 60456.73636	 0.93644
 60456.73965	 0.94128
 60456.74294	 0.94612
 60456.74622	 0.95072
 60456.74951	 0.95516
 60456.75280	 0.95941
 60456.75609	 0.96357
 60456.75937	 0.96746
 60456.76266	 0.97116
 60456.76595	 0.97466
 60456.76924	 0.97797
 60456.77252	 0.98100
 60456.77581	 0.98378
 60456.77910	 0.98630
 60456.78239	 0.98851
 60456.78567	 0.99043
 60456.78896	 0.99198
 60456.79225	 0.99314
 60456.79554	 0.99383
 60456.79882	 0.99393
 60456.80211	 0.99399
 60456.80540	 0.99405
 60456.80869	 0.99415
 60456.81197	 0.99423
 60456.81526	 0.99430
 60456.81855	 0.99436
 60456.82184	 0.99441
 60456.82512	 0.99445
 60456.82841	 0.99451
 60456.83170	 0.99457
 60456.83499	 0.99462
 60456.83827	 0.99467
 60456.84156	 0.99472
 60456.84485	 0.99477
 60456.84814	 0.99480
 60456.85142	 0.99485
 60456.85471	 0.99492
 60456.85800	 0.99502
 60456.86129	 0.99513
 60456.86457	 0.99523
 60456.86786	 0.99536
 60456.87115	 0.99548
 60456.87444	 0.99559
 60456.87772	 0.99569
 60456.88101	 0.99579
 60456.88430	 0.99587
 60456.88759	 0.99595
 60456.89087	 0.99601
 60456.89416	 0.99608
 60456.89745	 0.99614
 60456.90074	 0.99618
 60456.90402	 0.99622
 60456.90731	 0.99626
 60456.91060	 0.99631
 60456.91389	 0.99636
 60456.91717	 0.99644
 60456.92046	 0.99656
 60456.92375	 0.99670
 60456.92704	 0.99678
 60456.93032	 0.99686
 60456.93361	 0.99695
 60456.93690	 0.99666
 60456.94019	 0.99582
 60456.94347	 0.99468
 60456.94676	 0.99263
 60456.95005	 0.99151
 60456.95334	 0.98902
 60456.95662	 0.98655
 60456.95991	 0.98476
 60456.96320	 0.98084
 60456.96649	 0.97820
 60456.96977	 0.97554
 60456.97306	 0.97196
 60456.97635	 0.96720
 60456.97964	 0.96477
 60456.98292	 0.96131
 60456.98621	 0.95703
 60456.98950	 0.95310
 60456.99279	 0.94818
 60456.99607	 0.94466
 60456.99936	 0.94048
 60457.00265	 0.93614
 60457.00594	 0.93252
 60457.00922	 0.92555
 60457.01251	 0.92299
 60457.01580	 0.91760
 60457.01909	 0.91445
 60457.02237	 0.90877
 60457.02566	 0.90304
 60457.02895	 0.89870
 60457.03224	 0.89563
 60457.03552	 0.88984
 60457.03881	 0.88576
 60457.04210	 0.88086
 60457.04539	 0.87427
 60457.04867	 0.87084
 60457.05196	 0.86787
 60457.05525	 0.86242
 60457.05854	 0.85864
 60457.06182	 0.85437
 60457.06511	 0.84979
 60457.06840	 0.84573
 60457.07169	 0.84285
 60457.07497	 0.83769
 60457.07826	 0.83476
 60457.08155	 0.83221
 60457.08484	 0.82860
 60457.08812	 0.82410
 60457.09141	 0.82138
 60457.09470	 0.81902
 60457.09799	 0.81735
 60457.10127	 0.81597
 60457.10456	 0.81170
 60457.10785	 0.80908
 60457.11114	 0.80801
 60457.11442	 0.80781
 60457.11771	 0.80786
 60457.12100	 0.80603
 60457.12429	 0.80404
 60457.12757	 0.80392
 60457.13086	 0.80332
 60457.13415	 0.80390
 60457.13744	 0.80422
 60457.14072	 0.80417
 60457.14401	 0.80451
 60457.14730	 0.80493
 60457.15059	 0.80629
 60457.15387	 0.80798
 60457.15716	 0.80891
 60457.16045	 0.81037
 60457.16374	 0.81225
 60457.16702	 0.81413
 60457.17031	 0.81628
 60457.17360	 0.81865
 60457.17689	 0.82108
 60457.18017	 0.82366
 60457.18346	 0.82637
 60457.18675	 0.82929
 60457.19004	 0.83249
 60457.19332	 0.83576
 60457.19661	 0.83910
 60457.19990	 0.84250
 60457.20319	 0.84601
 60457.20647	 0.84960
 60457.20976	 0.85321
 60457.21305	 0.85698
 60457.21634	 0.86078
 60457.21962	 0.86464
 60457.22291	 0.86847
 60457.22620	 0.87238
 60457.22949	 0.87630
 60457.23277	 0.88020
 60457.23606	 0.88413
 60457.23935	 0.88813
 60457.24264	 0.89219
 60457.24592	 0.89620
 60457.24921	 0.90015
 60457.25250	 0.90420
 60457.25579	 0.90813
 60457.25907	 0.91201
 60457.26236	 0.91588
 60457.26565	 0.91974
 60457.26893	 0.92359
 60457.27222	 0.92740
 60457.27551	 0.93113
 60457.27880	 0.93477
 60457.28208	 0.93836
 60457.28537	 0.94182
 60457.28866	 0.94530
 60457.29195	 0.94873
 60457.29523	 0.95214
 60457.29852	 0.95543
 60457.30181	 0.95862
 60457.30510	 0.96175
 60457.30838	 0.96475
 60457.31167	 0.96773
 60457.31496	 0.97065
 60457.31825	 0.97351
 60457.32153	 0.97620
 60457.32482	 0.97882
 60457.32811	 0.98133
 60457.33140	 0.98377
 60457.33468	 0.98613
 60457.33797	 0.98837
 60457.34126	 0.99046
 60457.34455	 0.99245
 60457.34783	 0.99428
 60457.35112	 0.99605
 60457.35441	 0.99767
 60457.35770	 0.99915
 60457.36098	 1.00048
 60457.36427	 1.00174
 60457.36756	 1.00281
 60457.37085	 1.00373
 60457.37413	 1.00449
 60457.37742	 1.00505
 60457.38071	 1.00538
 60457.38400	 1.00540
 60457.38728	 1.00540
 60457.39057	 1.00541
 60457.39386	 1.00543
 60457.39715	 1.00540
 60457.40043	 1.00541
 60457.40372	 1.00542
 60457.40701	 1.00542
 60457.41030	 1.00542
 60457.41358	 1.00543
 60457.41687	 1.00542
 60457.42016	 1.00541
 60457.42345	 1.00541
 60457.42673	 1.00545
 60457.43002	 1.00549
 60457.43331	 1.00553
 60457.43660	 1.00557
 60457.43988	 1.00560
 60457.44317	 1.00561
 60457.44646	 1.00561
 60457.44975	 1.00560
 60457.45303	 1.00558
 60457.45632	 1.00555
 60457.45961	 1.00552
 60457.46290	 1.00548
 60457.46618	 1.00544
 60457.46947	 1.00542
 60457.47276	 1.00539
 60457.47605	 1.00536
 60457.47933	 1.00532
 60457.48262	 1.00527
 60457.48591	 1.00523
 60457.48920	 1.00522
 60457.49248	 1.00524
 60457.49577	 1.00527
 60457.49906	 1.00529
 60457.50235	 1.00530
 60457.50563	 1.00530
 60457.50892	 1.00529
 60457.51221	 1.00527
 60457.51550	 1.00525
 60457.51878	 1.00523
 60457.52207	 1.00519
 60457.52536	 1.00514
 60457.52865	 1.00509
 60457.53193	 1.00504
 60457.53522	 1.00497
 60457.53851	 1.00492
 60457.54180	 1.00484
 60457.54508	 1.00476
 60457.54837	 1.00468
 60457.55166	 1.00463
 60457.55495	 1.00463
 60457.55823	 1.00464
 60457.56152	 1.00466
 60457.56481	 1.00467
 60457.56810	 1.00469
 60457.57138	 1.00469
 60457.57467	 1.00469
 60457.57796	 1.00467
 60457.58125	 1.00465
 60457.58453	 1.00461
 60457.58782	 1.00456
 60457.59111	 1.00449
 60457.59440	 1.00442
 60457.59768	 1.00435
 60457.60097	 1.00428
 60457.60426	 1.00419
 60457.60755	 1.00410
 60457.61083	 1.00402
 60457.61412	 1.00393
 60457.61741	 1.00386
 60457.62070	 1.00383
 60457.62398	 1.00381
 60457.62727	 1.00378
 60457.63056	 1.00374
 60457.63385	 1.00369
 60457.63713	 1.00365
 60457.64042	 1.00360
 60457.64371	 1.00353
 60457.64700	 1.00346
 60457.65028	 1.00337
 60457.65357	 1.00331
 60457.65686	 1.00325
 60457.66015	 1.00318
 60457.66343	 1.00309
 60457.66672	 1.00301
 60457.67001	 1.00292
 60457.67330	 1.00284
 60457.67658	 1.00276
 60457.67987	 1.00270
 60457.68316	 1.00266
 60457.68645	 1.00266
 60457.68973	 1.00267
 60457.69302	 1.00267
 60457.69631	 1.00266
 60457.69960	 1.00264
 60457.70288	 1.00260
 60457.70617	 1.00256
 60457.70946	 1.00250
 60457.71275	 1.00243
 60457.71603	 1.00235
 60457.71932	 1.00228
 60457.72261	 1.00213
 60457.72590	 1.00143
 60457.72918	 1.00037
 60457.73247	 0.99927
 60457.73576	 0.99754
 60457.73905	 0.99588
 60457.74233	 0.99387
 60457.74562	 0.99201
 60457.74891	 0.98942
 60457.75220	 0.98725
 60457.75548	 0.98442
 60457.75877	 0.98206
 60457.76206	 0.97877
 60457.76535	 0.97574
 60457.76863	 0.97298
 60457.77192	 0.96968
 60457.77521	 0.96661
 60457.77849	 0.96350
 60457.78178	 0.96015
 60457.78507	 0.95678
 60457.78836	 0.95330
 60457.79164	 0.94998
 60457.79493	 0.94682
 60457.79822	 0.94336
 60457.80151	 0.94037
 60457.80479	 0.93699
 60457.80808	 0.93419
 60457.81137	 0.93131
 60457.81466	 0.92860
 60457.81794	 0.92611
 60457.82123	 0.92384
 60457.82452	 0.92164
 60457.82781	 0.91971
 60457.83109	 0.91800
 60457.83438	 0.91654
 60457.83767	 0.91533
 60457.84096	 0.91441
 60457.84424	 0.91377
 60457.84753	 0.91343
 60457.85082	 0.91339
 60457.85411	 0.91366
 60457.85739	 0.91422
 60457.86068	 0.91507
 60457.86397	 0.91621
 60457.86726	 0.91764
 60457.87054	 0.91939
 60457.87383	 0.92142
 60457.87712	 0.92371
 60457.88041	 0.92619
 60457.88369	 0.92893
 60457.88698	 0.93179
 60457.89027	 0.93482
 60457.89356	 0.93797
 60457.89684	 0.94123
 60457.90013	 0.94457
 60457.90342	 0.94796
 60457.90671	 0.95144
 60457.90999	 0.95491
 60457.91328	 0.95846
 60457.91657	 0.96190
 60457.91986	 0.96534
 60457.92314	 0.96872
 60457.92643	 0.97201
 60457.92972	 0.97524
 60457.93301	 0.97834
 60457.93629	 0.98132
 60457.93958	 0.98416
 60457.94287	 0.98683
 60457.94616	 0.98928
 60457.94944	 0.99148
 60457.95273	 0.99340
 60457.95602	 0.99501
 60457.95931	 0.99624
 60457.96259	 0.99702
 60457.96588	 0.99713
 60457.96917	 0.99708
 60457.97246	 0.99699
 60457.97574	 0.99693
 60457.97903	 0.99687
 60457.98232	 0.99680
 60457.98561	 0.99672
 60457.98889	 0.99663
 60457.99218	 0.99655
 60457.99547	 0.99650
 60457.99876	 0.99648
 60458.00204	 0.99645
 60458.00533	 0.99643
 60458.00862	 0.99641
 60458.01191	 0.99639
 60458.01519	 0.99636
 60458.01848	 0.99634
 60458.02177	 0.99630
 60458.02506	 0.99625
 60458.02834	 0.99620
 60458.03163	 0.99613
 60458.03492	 0.99604
 60458.03821	 0.99595
 60458.04149	 0.99586
 60458.04478	 0.99577
 60458.04807	 0.99566
 60458.05136	 0.99555
 60458.05464	 0.99544
 60458.05793	 0.99540
 60458.06122	 0.99539
 60458.06451	 0.99539
 60458.06779	 0.99538
 60458.07108	 0.99538
 60458.07437	 0.99536
 60458.07766	 0.99535
 60458.08094	 0.99532
 60458.08423	 0.99529
 60458.08752	 0.99526
 60458.09081	 0.99522
 60458.09409	 0.99517
 60458.09738	 0.99512
 60458.10067	 0.99478
 60458.10396	 0.99367
 60458.10724	 0.99213
 60458.11053	 0.99019
 60458.11382	 0.98755
 60458.11711	 0.98436
 60458.12039	 0.98172
 60458.12368	 0.97828
 60458.12697	 0.97460
 60458.13026	 0.97082
 60458.13354	 0.96640
 60458.13683	 0.96220
 60458.14012	 0.95759
 60458.14341	 0.95315
 60458.14669	 0.94874
 60458.14998	 0.94219
 60458.15327	 0.93806
 60458.15656	 0.93184
 60458.15984	 0.92772
 60458.16313	 0.92119
 60458.16642	 0.91567
 60458.16971	 0.91032
 60458.17299	 0.90388
 60458.17628	 0.89984
 60458.17957	 0.89365
 60458.18286	 0.88853
 60458.18614	 0.88260
 60458.18943	 0.87767
 60458.19272	 0.87190
 60458.19601	 0.86799
 60458.19929	 0.86240
 60458.20258	 0.85892
 60458.20587	 0.85436
 60458.20916	 0.85081
 60458.21244	 0.84781
 60458.21573	 0.84576
 60458.21902	 0.84474
 60458.22231	 0.84473
 60458.22559	 0.84473
 60458.22888	 0.84472
 60458.23217	 0.84470
 60458.23546	 0.84468
 60458.23874	 0.84467
 60458.24203	 0.84469
 60458.24532	 0.84472
 60458.24861	 0.84475
 60458.25189	 0.84477
 60458.25518	 0.84478
 60458.25847	 0.84478
 60458.26176	 0.84477
 60458.26504	 0.84475
 60458.26833	 0.84472
 60458.27162	 0.84469
 60458.27491	 0.84467
 60458.27819	 0.84464
 60458.28148	 0.84462
 60458.28477	 0.84462
 60458.28806	 0.84460
 60458.29134	 0.84458
 60458.29463	 0.84455
 60458.29792	 0.84454
 60458.30120	 0.84455
 60458.30449	 0.84460
 60458.30778	 0.84464
 60458.31107	 0.84468
 60458.31435	 0.84471
 60458.31764	 0.84472
 60458.32093	 0.84474
 60458.32422	 0.84476
 60458.32750	 0.84477
 60458.33079	 0.84477
 60458.33408	 0.84554
 60458.33737	 0.84755
 60458.34065	 0.85034
 60458.34394	 0.85372
 60458.34723	 0.85758
 60458.35052	 0.86185
 60458.35380	 0.86638
 60458.35709	 0.87118
 60458.36038	 0.87627
 60458.36367	 0.88154
 60458.36695	 0.88698
 60458.37024	 0.89256
 60458.37353	 0.89814
 60458.37682	 0.90381
 60458.38010	 0.90950
 60458.38339	 0.91513
 60458.38668	 0.92075
 60458.38997	 0.92626
 60458.39325	 0.93167
 60458.39654	 0.93698
 60458.39983	 0.94214
 60458.40312	 0.94721
 60458.40640	 0.95213
 60458.40969	 0.95688
 60458.41298	 0.96145
 60458.41627	 0.96583
 60458.41955	 0.96998
 60458.42284	 0.97391
 60458.42613	 0.97762
 60458.42942	 0.98106
 60458.43270	 0.98421
 60458.43599	 0.98702
 60458.43928	 0.98947
 60458.44257	 0.99155
 60458.44585	 0.99318
 60458.44914	 0.99430
 60458.45243	 0.99470
 60458.45572	 0.99472
 60458.45900	 0.99474
 60458.46229	 0.99473
 60458.46558	 0.99476
 60458.46887	 0.99478
 60458.47215	 0.99481
 60458.47544	 0.99483
 60458.47873	 0.99483
 60458.48202	 0.99486
 60458.48530	 0.99491
 60458.48859	 0.99498
 60458.49188	 0.99508
 60458.49517	 0.99518
 60458.49845	 0.99527
 60458.50174	 0.99536
 60458.50503	 0.99545
 60458.50832	 0.99552
 60458.51160	 0.99559
 60458.51489	 0.99564
 60458.51818	 0.99568
 60458.52147	 0.99573
 60458.52475	 0.99577
 60458.52804	 0.99579
 60458.53133	 0.99581
 60458.53462	 0.99582
 60458.53790	 0.99583
 60458.54119	 0.99586
 60458.54448	 0.99588
 60458.54777	 0.99595
 60458.55105	 0.99606
 60458.55434	 0.99616
 60458.55763	 0.99626
 60458.56092	 0.99636
 60458.56420	 0.99646
 60458.56749	 0.99655
 60458.57078	 0.99662
 60458.57407	 0.99669
 60458.57735	 0.99674
 60458.58064	 0.99678
 60458.58393	 0.99681
 60458.58722	 0.99683
 60458.59050	 0.99684
 60458.59379	 0.99686
 60458.59708	 0.99686
 60458.60037	 0.99685
 60458.60365	 0.99686
 60458.60694	 0.99689
 60458.61023	 0.99694
 60458.61352	 0.99703
 60458.61680	 0.99714
 60458.62009	 0.99725
 60458.62338	 0.99736
 60458.62667	 0.99747
 60458.62995	 0.99759
 60458.63324	 0.99770
 60458.63653	 0.99781
 60458.63982	 0.99790
 60458.64310	 0.99799
 60458.64639	 0.99806
 60458.64968	 0.99812
 60458.65297	 0.99817
 60458.65625	 0.99821
 60458.65954	 0.99824
 60458.66283	 0.99825
 60458.66612	 0.99825
 60458.66940	 0.99827
 60458.67269	 0.99833
 60458.67598	 0.99840
 60458.67927	 0.99847
 60458.68255	 0.99856
 60458.68584	 0.99867
 60458.68913	 0.99877
 60458.69242	 0.99887
 60458.69570	 0.99896
 60458.69899	 0.99905
 60458.70228	 0.99914
 60458.70557	 0.99921
 60458.70885	 0.99928
 60458.71214	 0.99933
 60458.71543	 0.99937
 60458.71872	 0.99941
 60458.72200	 0.99943
 60458.72529	 0.99943
 60458.72858	 0.99944
 60458.73187	 0.99946
 60458.73515	 0.99951
 60458.73844	 0.99959
 60458.74173	 0.99967
 60458.74502	 0.99976
 60458.74830	 0.99984
 60458.75159	 0.99994
 60458.75488	 1.00003
 60458.75817	 1.00011
 60458.76145	 1.00018
 60458.76474	 1.00028
 60458.76803	 1.00037
 60458.77132	 1.00045
 60458.77460	 1.00052
 60458.77789	 1.00058
 60458.78118	 1.00065
 60458.78447	 1.00071
 60458.78775	 1.00077
 60458.79104	 1.00081
 60458.79433	 1.00086
 60458.79762	 1.00094
 60458.80090	 1.00103
 60458.80419	 1.00112
 60458.80748	 1.00121
 60458.81077	 1.00132
 60458.81405	 1.00141
 60458.81734	 1.00150
 60458.82063	 1.00160
 60458.82391	 1.00170
 60458.82720	 1.00178
 60458.83049	 1.00184
 60458.83378	 1.00190
 60458.83706	 1.00195
 60458.84035	 1.00199
 60458.84364	 1.00201
 60458.84693	 1.00203
 60458.85021	 1.00205
 60458.85350	 1.00205
 60458.85679	 1.00206
 60458.86008	 1.00209
 60458.86336	 1.00216
 60458.86665	 1.00225
 60458.86994	 1.00233
 60458.87323	 1.00241
 60458.87651	 1.00249
 60458.87980	 1.00259
 60458.88309	 1.00267
 60458.88638	 1.00276
 60458.88966	 1.00285
 60458.89295	 1.00292
 60458.89624	 1.00297
 60458.89953	 1.00302
 60458.90281	 1.00308
 60458.90610	 1.00312
 60458.90939	 1.00316
 60458.91268	 1.00318
 60458.91596	 1.00318
 60458.91925	 1.00319
 60458.92254	 1.00321
 60458.92583	 1.00325
 60458.92911	 1.00331
 60458.93240	 1.00337
 60458.93569	 1.00344
 60458.93898	 1.00350
 60458.94226	 1.00356
 60458.94555	 1.00362
 60458.94884	 1.00370
 60458.95213	 1.00377
 60458.95541	 1.00382
 60458.95870	 1.00389
 60458.96199	 1.00395
 60458.96528	 1.00400
 60458.96856	 1.00404
 60458.97185	 1.00407
 60458.97514	 1.00409
 60458.97843	 1.00410
 60458.98171	 1.00409
 60458.98500	 1.00407
 60458.98829	 1.00408
 60458.99158	 1.00412
 60458.99486	 1.00415
 60458.99815	 1.00418
 60459.00144	 1.00420
 60459.00473	 1.00424
 60459.00801	 1.00427
 60459.01130	 1.00429
 60459.01459	 1.00431
 60459.01788	 1.00435
 60459.02116	 1.00438
 60459.02445	 1.00440
 60459.02774	 1.00443
 60459.03103	 1.00447
 60459.03431	 1.00449
 60459.03760	 1.00451
 60459.04089	 1.00453
 60459.04418	 1.00455
 60459.04746	 1.00456
 60459.05075	 1.00457
 60459.05404	 1.00462
 60459.05733	 1.00468
 60459.06061	 1.00474
 60459.06390	 1.00480
 60459.06719	 1.00485
 60459.07048	 1.00489
 60459.07376	 1.00491
 60459.07705	 1.00493
 60459.08034	 1.00493
 60459.08363	 1.00491
 60459.08691	 1.00491
 60459.09020	 1.00489
 60459.09349	 1.00487
 60459.09678	 1.00487
 60459.10006	 1.00486
 60459.10335	 1.00485
 60459.10664	 1.00483
 60459.10993	 1.00480
 60459.11321	 1.00478
 60459.11650	 1.00478
 60459.11979	 1.00481
 60459.12308	 1.00485
 60459.12636	 1.00489
 60459.12965	 1.00492
 60459.13294	 1.00495
 60459.13623	 1.00496
 60459.13951	 1.00495
 60459.14280	 1.00495
 60459.14609	 1.00495
 60459.14938	 1.00494
 60459.15266	 1.00491
 60459.15595	 1.00488
 60459.15924	 1.00485
 60459.16253	 1.00481
 60459.16581	 1.00476
 60459.16910	 1.00471
 60459.17239	 1.00465
 60459.17568	 1.00458
 60459.17896	 1.00453
 60459.18225	 1.00452
 60459.18554	 1.00455
 60459.18883	 1.00458
 60459.19211	 1.00461
 60459.19540	 1.00463
 60459.19869	 1.00466
