# Supplementary material for: Discovery of the most compact 3+1-type quadruple star system TIC 120362137
Source: Nat Commun. 2026 Mar 3;17:1859. doi: 10.1038/s41467-026-69223-4 (PMC12957322; doi:10.1038/s41467-026-69223-4)
Supplement: Supplementary file 13 — Source Data [file 41467_2026_69223_MOESM13_ESM.zip › SDF_SupplFig4j_part1.txt]

# Supplementary Figure 4j
#
# SDF_SupplFig4j_part1.txt
#
# Relative flux from the orginial, ground-based observations around 2024-06-24. Gray circles in the plot.
#
# x BJD - 2400000
# y Relative flux from the original observations
 60485.39995	 0.97010
 60485.40161	 0.97554
 60485.40312	 0.96996
 60485.40463	 0.96809
 60485.40614	 0.97045
 60485.40765	 0.97044
 60485.40916	 0.96893
 60485.41067	 0.96846
 60485.41218	 0.96642
 60485.41369	 0.96820
 60485.41519	 0.96592
 60485.41670	 0.96612
 60485.41821	 0.96402
 60485.41972	 0.96266
 60485.42123	 0.96476
 60485.42274	 0.96330
 60485.42425	 0.96773
 60485.42575	 0.96689
 60485.42726	 0.96510
 60485.50323	 0.92545
 60485.50489	 0.90542
 60485.50640	 0.91985
 60485.50791	 0.90325
 60485.50942	 0.91042
 60485.51093	 0.92679
 60485.51243	 0.92781
 60486.38110	 0.86137
 60486.38277	 0.86615
 60486.38428	 0.86883
 60486.38578	 0.86248
 60486.38729	 0.86670
 60486.38880	 0.86815
 60486.39031	 0.85961
 60486.39182	 0.86842
 60486.39333	 0.86327
 60486.39484	 0.86471
 60486.39635	 0.86610
 60486.39785	 0.86945
 60486.39936	 0.86655
 60486.40087	 0.86549
 60486.40238	 0.86495
 60486.40389	 0.86291
 60486.40540	 0.86437
 60486.40691	 0.86987
 60486.40841	 0.86408
 60486.40992	 0.86859
 60486.41143	 0.86651
 60486.41294	 0.86858
 60486.41445	 0.86762
 60486.41595	 0.86469
 60486.44219	 0.86952
 60486.44370	 0.86836
 60486.44521	 0.86983
 60486.44672	 0.86565
 60486.44823	 0.86235
 60486.44973	 0.86379
 60486.45124	 0.86126
 60486.45275	 0.86392
 60486.45426	 0.86713
 60486.45577	 0.86564
 60486.45728	 0.86562
 60486.45878	 0.86758
 60486.46029	 0.86589
 60486.46180	 0.86411
 60486.46331	 0.86704
 60486.46481	 0.86608
 60486.46632	 0.86498
 60486.46783	 0.86630
 60486.46933	 0.86558
 60486.47084	 0.86751
 60486.47235	 0.86183
 60486.47386	 0.86467
 60486.47537	 0.86687
 60486.47688	 0.86583
 60486.47838	 0.86482
 60486.47989	 0.85852
 60486.48140	 0.86331
 60486.48291	 0.86416
 60486.48442	 0.86527
 60486.48593	 0.86319
 60486.48743	 0.86028
 60486.48894	 0.86485
 60486.49045	 0.86494
 60486.49196	 0.85667
 60486.49347	 0.86605
 60486.49498	 0.86420
 60486.49649	 0.86103
 60486.49800	 0.86327
 60486.49951	 0.86822
 60486.50102	 0.86425
 60486.50253	 0.86837
 60486.50404	 0.86580
 60486.50555	 0.87183
 60486.50706	 0.86882
 60486.50856	 0.86667
 60486.51007	 0.86534
 60486.51158	 0.86481
 60486.51309	 0.86705
 60486.51460	 0.86193
 60486.51611	 0.86079
 60486.51761	 0.86144
 60486.52365	 0.86209
 60486.52516	 0.86958
 60486.52666	 0.86489
 60486.52817	 0.86749
 60486.52968	 0.86953
 60486.53119	 0.86971
 60486.53270	 0.86797
 60486.53421	 0.86529
 60486.53572	 0.86485
 60486.53723	 0.86533
 60486.53873	 0.86746
 60486.54024	 0.87085
 60486.54175	 0.86425
 60486.54326	 0.86850
 60486.54477	 0.86318
 60486.54627	 0.86908
