# Supplementary material for: Discovery of the most compact 3+1-type quadruple star system TIC 120362137
Source: Nat Commun. 2026 Mar 3;17:1859. doi: 10.1038/s41467-026-69223-4 (PMC12957322; doi:10.1038/s41467-026-69223-4)
Supplement: Supplementary file 13 — Source Data [file 41467_2026_69223_MOESM13_ESM.zip › SDF_SupplFig4j_part2.txt]

# Supplementary Figure 4j
#
# SDF_SupplFig4j_part2.txt
#
# Relative flux from 900-sec binned ground-based observations around 2024-06-24. Blue circles in the plot.
#
# x BJD - 2400000
# y Relative flux from 900-sec binned ground-based observations
 60485.40455	 0.97050
 60485.41519	 0.96597
 60485.42424	 0.96555
 60485.50783	 0.91700
 60486.38571	 0.86476
 60486.39635	 0.86628
 60486.40690	 0.86590
 60486.41445	 0.86697
 60486.44672	 0.86582
 60486.45728	 0.86570
 60486.46783	 0.86561
 60486.47838	 0.86403
 60486.48894	 0.86303
 60486.49951	 0.86502
 60486.51007	 0.86664
 60486.52063	 0.86347
 60486.53119	 0.86710
 60486.54175	 0.86695
