# Supplementary material for: Discovery of the most compact 3+1-type quadruple star system TIC 120362137
Source: Nat Commun. 2026 Mar 3;17:1859. doi: 10.1038/s41467-026-69223-4 (PMC12957322; doi:10.1038/s41467-026-69223-4)
Supplement: Supplementary file 13 — Source Data [file 41467_2026_69223_MOESM13_ESM.zip › SDF_SupplFig4j_part3.txt]

# Supplementary Figure 4j
#
# SDF_SupplFig4j_part3.txt
#
# Relative flux from best spectro-photodynamical model around 2024-06-24. Red, smooth curve in the plot.
#
# x BJD - 2400000
# y Relative flux from best spectro-photodynamical model
 60484.20001	 0.99723
 60484.20329	 0.99719
 60484.20658	 0.99713
 60484.20987	 0.99711
 60484.21316	 0.99708
 60484.21644	 0.99705
 60484.21973	 0.99702
 60484.22302	 0.99698
 60484.22631	 0.99694
 60484.22959	 0.99687
 60484.23288	 0.99679
 60484.23617	 0.99670
 60484.23946	 0.99658
 60484.24274	 0.99645
 60484.24603	 0.99632
 60484.24932	 0.99621
 60484.25261	 0.99615
 60484.25589	 0.99610
 60484.25918	 0.99605
 60484.26247	 0.99598
 60484.26576	 0.99593
 60484.26904	 0.99586
 60484.27233	 0.99580
 60484.27562	 0.99575
 60484.27891	 0.99571
 60484.28219	 0.99565
 60484.28548	 0.99559
 60484.28877	 0.99553
 60484.29206	 0.99549
 60484.29534	 0.99545
 60484.29863	 0.99541
 60484.30192	 0.99535
 60484.30520	 0.99528
 60484.30849	 0.99522
 60484.31178	 0.99519
 60484.31507	 0.99520
 60484.31835	 0.99522
 60484.32164	 0.99523
 60484.32493	 0.99523
 60484.32822	 0.99521
 60484.33150	 0.99517
 60484.33479	 0.99512
 60484.33808	 0.99505
 60484.34137	 0.99497
 60484.34465	 0.99489
 60484.34794	 0.99481
 60484.35123	 0.99472
 60484.35452	 0.99466
 60484.35780	 0.99460
 60484.36109	 0.99454
 60484.36438	 0.99445
 60484.36767	 0.99437
 60484.37095	 0.99430
 60484.37424	 0.99428
 60484.37753	 0.99430
 60484.38082	 0.99432
 60484.38410	 0.99434
 60484.38739	 0.99432
 60484.39068	 0.99430
 60484.39397	 0.99370
 60484.39725	 0.99254
 60484.40054	 0.99077
 60484.40383	 0.98855
 60484.40712	 0.98558
 60484.41040	 0.98284
 60484.41369	 0.97946
 60484.41698	 0.97597
 60484.42027	 0.97216
 60484.42355	 0.96759
 60484.42684	 0.96359
 60484.43013	 0.95899
 60484.43342	 0.95547
 60484.43670	 0.94981
 60484.43999	 0.94543
 60484.44328	 0.94027
 60484.44657	 0.93431
 60484.44985	 0.93026
 60484.45314	 0.92393
 60484.45643	 0.92014
 60484.45972	 0.91216
 60484.46300	 0.90768
 60484.46629	 0.90127
 60484.46958	 0.89671
 60484.47287	 0.89260
 60484.47615	 0.88450
 60484.47944	 0.88122
 60484.48273	 0.87335
 60484.48602	 0.86992
 60484.48930	 0.86371
 60484.49259	 0.86034
 60484.49588	 0.85488
 60484.49917	 0.85066
 60484.50245	 0.84724
 60484.50574	 0.84397
 60484.50903	 0.84164
 60484.51232	 0.84046
 60484.51560	 0.84046
 60484.51889	 0.84044
 60484.52218	 0.84041
 60484.52547	 0.84037
 60484.52875	 0.84034
 60484.53204	 0.84031
 60484.53533	 0.84029
 60484.53862	 0.84026
 60484.54190	 0.84023
 60484.54519	 0.84021
 60484.54848	 0.84016
 60484.55177	 0.84011
 60484.55505	 0.84010
 60484.55834	 0.84013
 60484.56163	 0.84019
 60484.56492	 0.84026
 60484.56820	 0.84032
 60484.57149	 0.84037
 60484.57478	 0.84041
 60484.57807	 0.84044
 60484.58135	 0.84045
 60484.58464	 0.84045
 60484.58793	 0.84044
 60484.59122	 0.84043
 60484.59450	 0.84043
 60484.59779	 0.84040
 60484.60108	 0.84037
 60484.60437	 0.84032
 60484.60765	 0.84026
 60484.61094	 0.84022
 60484.61423	 0.84019
 60484.61752	 0.84021
 60484.62080	 0.84028
 60484.62409	 0.84037
 60484.62738	 0.84115
 60484.63067	 0.84333
 60484.63395	 0.84634
 60484.63724	 0.84994
 60484.64053	 0.85398
 60484.64382	 0.85841
 60484.64710	 0.86308
 60484.65039	 0.86797
 60484.65368	 0.87309
 60484.65697	 0.87836
 60484.66025	 0.88373
 60484.66354	 0.88922
 60484.66683	 0.89476
 60484.67012	 0.90030
 60484.67340	 0.90591
 60484.67669	 0.91150
 60484.67998	 0.91707
 60484.68327	 0.92261
 60484.68655	 0.92809
 60484.68984	 0.93347
 60484.69313	 0.93878
 60484.69642	 0.94391
 60484.69970	 0.94895
 60484.70299	 0.95383
 60484.70628	 0.95853
 60484.70957	 0.96303
 60484.71285	 0.96733
 60484.71614	 0.97138
 60484.71943	 0.97520
 60484.72272	 0.97875
 60484.72600	 0.98202
 60484.72929	 0.98497
 60484.73258	 0.98759
 60484.73587	 0.98982
 60484.73915	 0.99165
 60484.74244	 0.99305
 60484.74573	 0.99384
 60484.74902	 0.99391
 60484.75230	 0.99401
 60484.75559	 0.99410
 60484.75888	 0.99416
 60484.76217	 0.99424
 60484.76545	 0.99431
 60484.76874	 0.99436
 60484.77203	 0.99443
 60484.77532	 0.99447
 60484.77860	 0.99450
 60484.78189	 0.99452
 60484.78518	 0.99453
 60484.78847	 0.99452
 60484.79175	 0.99449
 60484.79504	 0.99445
 60484.79833	 0.99440
 60484.80162	 0.99439
 60484.80490	 0.99443
 60484.80819	 0.99449
 60484.81148	 0.99456
 60484.81477	 0.99463
 60484.81805	 0.99470
 60484.82134	 0.99478
 60484.82463	 0.99485
 60484.82791	 0.99492
 60484.83120	 0.99499
 60484.83449	 0.99507
 60484.83778	 0.99515
 60484.84106	 0.99521
 60484.84435	 0.99525
 60484.84764	 0.99530
 60484.85093	 0.99536
 60484.85421	 0.99540
 60484.85750	 0.99542
 60484.86079	 0.99543
 60484.86408	 0.99547
 60484.86736	 0.99556
 60484.87065	 0.99565
 60484.87394	 0.99573
 60484.87723	 0.99583
 60484.88051	 0.99593
 60484.88380	 0.99602
 60484.88709	 0.99612
 60484.89038	 0.99621
 60484.89366	 0.99629
 60484.89695	 0.99635
 60484.90024	 0.99640
 60484.90353	 0.99644
 60484.90681	 0.99646
 60484.91010	 0.99646
 60484.91339	 0.99647
 60484.91668	 0.99647
 60484.91996	 0.99645
 60484.92325	 0.99642
 60484.92654	 0.99643
 60484.92983	 0.99653
 60484.93311	 0.99663
 60484.93640	 0.99672
 60484.93969	 0.99680
 60484.94298	 0.99690
 60484.94626	 0.99701
 60484.94955	 0.99711
 60484.95284	 0.99721
 60484.95613	 0.99731
 60484.95941	 0.99739
 60484.96270	 0.99745
 60484.96599	 0.99750
 60484.96928	 0.99757
 60484.97256	 0.99762
 60484.97585	 0.99765
 60484.97914	 0.99767
 60484.98243	 0.99767
 60484.98571	 0.99768
 60484.98900	 0.99772
 60484.99229	 0.99779
 60484.99558	 0.99788
 60484.99886	 0.99797
 60485.00215	 0.99804
 60485.00544	 0.99812
 60485.00873	 0.99821
 60485.01201	 0.99832
 60485.01530	 0.99842
 60485.01859	 0.99850
 60485.02188	 0.99859
 60485.02516	 0.99868
 60485.02845	 0.99877
 60485.03174	 0.99883
 60485.03503	 0.99888
 60485.03831	 0.99892
 60485.04160	 0.99894
 60485.04489	 0.99895
 60485.04818	 0.99895
 60485.05146	 0.99897
 60485.05475	 0.99904
 60485.05804	 0.99910
 60485.06133	 0.99915
 60485.06461	 0.99919
 60485.06790	 0.99925
 60485.07119	 0.99931
 60485.07448	 0.99935
 60485.07776	 0.99941
 60485.08105	 0.99948
 60485.08434	 0.99954
 60485.08763	 0.99961
 60485.09091	 0.99968
 60485.09420	 0.99976
 60485.09749	 0.99982
 60485.10078	 0.99988
 60485.10406	 0.99994
 60485.10735	 0.99999
 60485.11064	 1.00005
 60485.11393	 1.00013
 60485.11721	 1.00023
 60485.12050	 1.00035
 60485.12379	 1.00045
 60485.12708	 1.00056
 60485.13036	 1.00066
 60485.13365	 1.00075
 60485.13694	 1.00082
 60485.14023	 1.00088
 60485.14351	 1.00092
 60485.14680	 1.00096
 60485.15009	 1.00100
 60485.15338	 1.00102
 60485.15666	 1.00103
 60485.15995	 1.00108
 60485.16324	 1.00112
 60485.16653	 1.00114
 60485.16981	 1.00115
 60485.17310	 1.00115
 60485.17639	 1.00119
 60485.17968	 1.00128
 60485.18296	 1.00139
 60485.18625	 1.00148
 60485.18954	 1.00157
 60485.19283	 1.00166
 60485.19611	 1.00174
 60485.19940	 1.00180
 60485.20269	 1.00185
 60485.20598	 1.00191
 60485.20926	 1.00195
 60485.21255	 1.00198
 60485.21584	 1.00200
 60485.21913	 1.00202
 60485.22241	 1.00203
 60485.22570	 1.00204
 60485.22899	 1.00205
 60485.23228	 1.00204
 60485.23556	 1.00202
 60485.23885	 1.00201
 60485.24214	 1.00206
 60485.24543	 1.00215
 60485.24871	 1.00225
 60485.25200	 1.00234
 60485.25529	 1.00244
 60485.25858	 1.00256
 60485.26186	 1.00266
 60485.26515	 1.00275
 60485.26844	 1.00282
 60485.27173	 1.00288
 60485.27501	 1.00292
 60485.27830	 1.00294
 60485.28159	 1.00295
 60485.28488	 1.00296
 60485.28816	 1.00296
 60485.29145	 1.00295
 60485.29474	 1.00293
 60485.29803	 1.00292
 60485.30131	 1.00289
 60485.30460	 1.00272
 60485.30789	 1.00233
 60485.31118	 1.00200
 60485.31446	 1.00131
 60485.31775	 1.00075
 60485.32104	 0.99962
 60485.32433	 0.99906
 60485.32761	 0.99830
 60485.33090	 0.99680
 60485.33419	 0.99611
 60485.33748	 0.99509
 60485.34076	 0.99425
 60485.34405	 0.99219
 60485.34734	 0.99115
 60485.35062	 0.98998
 60485.35391	 0.98905
 60485.35720	 0.98753
 60485.36049	 0.98569
 60485.36377	 0.98412
 60485.36706	 0.98305
 60485.37035	 0.98182
 60485.37364	 0.98061
 60485.37692	 0.97833
 60485.38021	 0.97685
 60485.38350	 0.97559
 60485.38679	 0.97415
 60485.39007	 0.97324
 60485.39336	 0.97133
 60485.39665	 0.96960
 60485.39994	 0.96746
 60485.40322	 0.96651
 60485.40651	 0.96475
 60485.40980	 0.96337
 60485.41309	 0.96165
 60485.41637	 0.96000
 60485.41966	 0.95746
 60485.42295	 0.95597
 60485.42624	 0.95524
 60485.42952	 0.95314
 60485.43281	 0.95201
 60485.43610	 0.95020
 60485.43939	 0.94838
 60485.44267	 0.94627
 60485.44596	 0.94488
 60485.44925	 0.94327
 60485.45254	 0.94233
 60485.45582	 0.94038
 60485.45911	 0.93894
 60485.46240	 0.93742
 60485.46569	 0.93618
 60485.46897	 0.93377
 60485.47226	 0.93195
 60485.47555	 0.93088
 60485.47884	 0.92939
 60485.48212	 0.92775
 60485.48541	 0.92604
 60485.48870	 0.92449
 60485.49199	 0.92300
 60485.49527	 0.92079
 60485.49856	 0.91934
 60485.50185	 0.91807
 60485.50514	 0.91699
 60485.50842	 0.91560
 60485.51171	 0.91430
 60485.51500	 0.91291
 60485.51829	 0.91161
 60485.52157	 0.91037
 60485.52486	 0.90854
 60485.52815	 0.90727
 60485.53144	 0.90616
 60485.53472	 0.90525
 60485.53801	 0.90378
 60485.54130	 0.90250
 60485.54459	 0.90117
 60485.54787	 0.89974
 60485.55116	 0.89862
 60485.55445	 0.89712
 60485.55774	 0.89561
 60485.56102	 0.89451
 60485.56431	 0.89332
 60485.56760	 0.89232
 60485.57089	 0.89098
 60485.57417	 0.88980
 60485.57746	 0.88889
 60485.58075	 0.88785
 60485.58404	 0.88668
 60485.58732	 0.88572
 60485.59061	 0.88458
 60485.59390	 0.88356
 60485.59719	 0.88271
 60485.60047	 0.88157
 60485.60376	 0.88053
 60485.60705	 0.87958
 60485.61034	 0.87836
 60485.61362	 0.87748
 60485.61691	 0.87660
 60485.62020	 0.87543
 60485.62349	 0.87437
 60485.62677	 0.87350
 60485.63006	 0.87258
 60485.63335	 0.87175
 60485.63664	 0.87100
 60485.63992	 0.87005
 60485.64321	 0.86930
 60485.64650	 0.86858
 60485.64979	 0.86786
 60485.65307	 0.86696
 60485.65636	 0.86620
 60485.65965	 0.86554
 60485.66294	 0.86488
 60485.66622	 0.86407
 60485.66951	 0.86335
 60485.67280	 0.86255
 60485.67609	 0.86197
 60485.67937	 0.86130
 60485.68266	 0.86056
 60485.68595	 0.85987
 60485.68924	 0.85915
 60485.69252	 0.85856
 60485.69581	 0.85802
 60485.69910	 0.85740
 60485.70239	 0.85683
 60485.70567	 0.85629
 60485.70896	 0.85572
 60485.71225	 0.85525
 60485.71554	 0.85477
 60485.71882	 0.85420
 60485.72211	 0.85368
 60485.72540	 0.85316
 60485.72869	 0.85262
 60485.73197	 0.85203
 60485.73526	 0.85152
 60485.73855	 0.85102
 60485.74184	 0.85046
 60485.74512	 0.84992
 60485.74841	 0.84936
 60485.75170	 0.84886
 60485.75499	 0.84837
 60485.75827	 0.84798
 60485.76156	 0.84763
 60485.76485	 0.84729
 60485.76814	 0.84693
 60485.77142	 0.84660
 60485.77471	 0.84626
 60485.77800	 0.84592
 60485.78129	 0.84556
 60485.78457	 0.84525
 60485.78786	 0.84494
 60485.79115	 0.84457
 60485.79444	 0.84425
 60485.79772	 0.84391
 60485.80101	 0.84358
 60485.80430	 0.84323
 60485.80759	 0.84288
 60485.81087	 0.84252
 60485.81416	 0.84217
 60485.81745	 0.84186
 60485.82074	 0.84161
 60485.82402	 0.84140
 60485.82731	 0.84118
 60485.83060	 0.84094
 60485.83389	 0.84072
 60485.83717	 0.84051
 60485.84046	 0.84034
 60485.84375	 0.84013
 60485.84704	 0.83994
 60485.85032	 0.83977
 60485.85361	 0.83959
 60485.85690	 0.83940
 60485.86019	 0.83920
 60485.86347	 0.83899
 60485.86676	 0.83877
 60485.87005	 0.83855
 60485.87333	 0.83831
 60485.87662	 0.83807
 60485.87991	 0.83788
 60485.88320	 0.83775
 60485.88648	 0.83762
 60485.88977	 0.83749
 60485.89306	 0.83738
 60485.89635	 0.83726
 60485.89963	 0.83713
 60485.90292	 0.83701
 60485.90621	 0.83692
 60485.90950	 0.83683
 60485.91278	 0.83673
 60485.91607	 0.83664
 60485.91936	 0.83657
 60485.92265	 0.83650
 60485.92593	 0.83643
 60485.92922	 0.83636
 60485.93251	 0.83630
 60485.93580	 0.83622
 60485.93908	 0.83617
 60485.94237	 0.83616
 60485.94566	 0.83620
 60485.94895	 0.83624
 60485.95223	 0.83627
 60485.95552	 0.83628
 60485.95881	 0.83629
 60485.96210	 0.83629
 60485.96538	 0.83627
 60485.96867	 0.83624
 60485.97196	 0.83622
 60485.97525	 0.83620
 60485.97853	 0.83618
 60485.98182	 0.83617
 60485.98511	 0.83619
 60485.98840	 0.83621
 60485.99168	 0.83621
 60485.99497	 0.83624
 60485.99826	 0.83621
 60486.00155	 0.83624
 60486.00483	 0.83632
 60486.00812	 0.83643
 60486.01141	 0.83658
 60486.01470	 0.83670
 60486.01798	 0.83681
 60486.02127	 0.83691
 60486.02456	 0.83699
 60486.02785	 0.83709
 60486.03113	 0.83706
 60486.03442	 0.83636
 60486.03771	 0.83496
 60486.04100	 0.83367
 60486.04428	 0.83134
 60486.04757	 0.82926
 60486.05086	 0.82571
 60486.05415	 0.82407
 60486.05743	 0.82074
 60486.06072	 0.81607
 60486.06401	 0.81381
 60486.06730	 0.80978
 60486.07058	 0.80540
 60486.07387	 0.80090
 60486.07716	 0.79793
 60486.08045	 0.79302
 60486.08373	 0.78743
 60486.08702	 0.78241
 60486.09031	 0.77924
 60486.09360	 0.77522
 60486.09688	 0.76916
 60486.10017	 0.76311
 60486.10346	 0.75792
 60486.10675	 0.75353
 60486.11003	 0.74953
 60486.11332	 0.74242
 60486.11661	 0.73666
 60486.11990	 0.73120
 60486.12318	 0.72670
 60486.12647	 0.72285
 60486.12976	 0.71602
 60486.13305	 0.71025
 60486.13633	 0.70778
 60486.13962	 0.70345
 60486.14291	 0.69912
 60486.14620	 0.69595
 60486.14948	 0.69019
 60486.15277	 0.69110
 60486.15606	 0.69043
 60486.15935	 0.68989
 60486.16263	 0.69061
 60486.16592	 0.68785
 60486.16921	 0.68684
 60486.17250	 0.68978
 60486.17578	 0.68811
 60486.17907	 0.68838
 60486.18236	 0.68607
 60486.18565	 0.68530
 60486.18893	 0.68862
 60486.19222	 0.68753
 60486.19551	 0.68841
 60486.19880	 0.68679
 60486.20208	 0.68665
 60486.20537	 0.69008
 60486.20866	 0.68840
 60486.21195	 0.68959
 60486.21523	 0.68812
 60486.21852	 0.69058
 60486.22181	 0.69068
 60486.22510	 0.69164
 60486.22838	 0.69114
 60486.23167	 0.69284
 60486.23496	 0.69339
 60486.23825	 0.69340
 60486.24153	 0.69535
 60486.24482	 0.69609
 60486.24811	 0.69694
 60486.25140	 0.69831
 60486.25468	 0.69934
 60486.25797	 0.70082
 60486.26126	 0.70226
 60486.26455	 0.70506
 60486.26783	 0.70915
 60486.27112	 0.71365
 60486.27441	 0.71840
 60486.27770	 0.72340
 60486.28098	 0.72851
 60486.28427	 0.73377
 60486.28756	 0.73902
 60486.29085	 0.74427
 60486.29413	 0.74964
 60486.29742	 0.75511
 60486.30071	 0.76068
 60486.30400	 0.76607
 60486.30728	 0.77142
 60486.31057	 0.77675
 60486.31386	 0.78220
 60486.31715	 0.78763
 60486.32043	 0.79303
 60486.32372	 0.79825
 60486.32701	 0.80349
 60486.33030	 0.80877
 60486.33358	 0.81373
 60486.33687	 0.81867
 60486.34016	 0.82351
 60486.34345	 0.82825
 60486.34673	 0.83273
 60486.35002	 0.83709
 60486.35331	 0.84145
 60486.35660	 0.84549
 60486.35988	 0.84929
 60486.36317	 0.85297
 60486.36646	 0.85614
 60486.36975	 0.85908
 60486.37303	 0.86118
 60486.37632	 0.86286
 60486.37961	 0.86402
 60486.38290	 0.86445
 60486.38618	 0.86471
 60486.38947	 0.86506
 60486.39276	 0.86526
 60486.39604	 0.86552
 60486.39933	 0.86576
 60486.40262	 0.86599
 60486.40591	 0.86620
 60486.40919	 0.86652
 60486.41248	 0.86668
 60486.41577	 0.86694
 60486.41906	 0.86707
 60486.42234	 0.86719
 60486.42563	 0.86731
 60486.42892	 0.86741
 60486.43221	 0.86756
 60486.43549	 0.86774
 60486.43878	 0.86793
 60486.44207	 0.86811
 60486.44536	 0.86829
 60486.44864	 0.86849
 60486.45193	 0.86867
 60486.45522	 0.86899
 60486.45851	 0.86924
 60486.46179	 0.86940
 60486.46508	 0.86957
 60486.46837	 0.86971
 60486.47166	 0.86984
 60486.47494	 0.86995
 60486.47823	 0.87006
 60486.48152	 0.87016
 60486.48481	 0.87024
 60486.48809	 0.87030
 60486.49138	 0.87036
 60486.49467	 0.87045
 60486.49796	 0.87057
 60486.50124	 0.87068
 60486.50453	 0.87077
 60486.50782	 0.87088
 60486.51111	 0.87098
 60486.51439	 0.87107
 60486.51768	 0.87116
 60486.52097	 0.87122
 60486.52426	 0.87127
 60486.52754	 0.87129
 60486.53083	 0.87130
 60486.53412	 0.87128
 60486.53741	 0.87125
 60486.54069	 0.87107
 60486.54398	 0.87102
 60486.54727	 0.87078
 60486.55056	 0.87068
 60486.55384	 0.87059
 60486.55713	 0.87053
 60486.56042	 0.87051
 60486.56371	 0.87050
 60486.56699	 0.87047
 60486.57028	 0.87044
 60486.57357	 0.87043
 60486.57686	 0.87040
 60486.58014	 0.87035
 60486.58343	 0.87019
 60486.58672	 0.86999
 60486.59001	 0.86990
 60486.59329	 0.86980
 60486.59658	 0.86969
 60486.59987	 0.86944
 60486.60316	 0.86927
 60486.60644	 0.86907
 60486.60973	 0.86886
 60486.61302	 0.86862
 60486.61631	 0.86839
 60486.61959	 0.86807
 60486.62288	 0.86783
 60486.62617	 0.86754
 60486.62946	 0.86737
 60486.63274	 0.86718
 60486.63603	 0.86693
 60486.63932	 0.86671
 60486.64261	 0.86647
 60486.64589	 0.86616
 60486.64918	 0.86599
 60486.65247	 0.86576
 60486.65576	 0.86538
 60486.65904	 0.86510
 60486.66233	 0.86480
 60486.66562	 0.86448
 60486.66891	 0.86401
 60486.67219	 0.86357
 60486.67548	 0.86322
 60486.67877	 0.86288
 60486.68206	 0.86245
 60486.68534	 0.86210
 60486.68863	 0.86160
 60486.69192	 0.86109
 60486.69521	 0.86071
 60486.69849	 0.86034
 60486.70178	 0.85987
 60486.70507	 0.85952
 60486.70836	 0.85905
 60486.71164	 0.85865
 60486.71493	 0.85812
 60486.71822	 0.85757
 60486.72151	 0.85712
 60486.72479	 0.85676
 60486.72808	 0.85628
 60486.73137	 0.85570
 60486.73466	 0.85513
 60486.73794	 0.85466
 60486.74123	 0.85419
 60486.74452	 0.85366
 60486.74781	 0.85319
 60486.75109	 0.85271
 60486.75438	 0.85221
 60486.75767	 0.85177
 60486.76096	 0.85121
 60486.76424	 0.85068
 60486.76753	 0.85013
 60486.77082	 0.84956
 60486.77411	 0.84896
 60486.77739	 0.84836
 60486.78068	 0.84773
 60486.78397	 0.84717
 60486.78726	 0.84653
 60486.79054	 0.84594
 60486.79383	 0.84532
 60486.79712	 0.84469
 60486.80041	 0.84406
 60486.80369	 0.84346
 60486.80698	 0.84287
 60486.81027	 0.84231
 60486.81356	 0.84175
 60486.81684	 0.84119
 60486.82013	 0.84063
 60486.82342	 0.84006
 60486.82671	 0.83949
 60486.82999	 0.83891
 60486.83328	 0.83832
 60486.83657	 0.83773
 60486.83986	 0.83713
 60486.84314	 0.83653
 60486.84643	 0.83594
 60486.84972	 0.83533
 60486.85301	 0.83471
 60486.85629	 0.83410
 60486.85958	 0.83349
 60486.86287	 0.83288
 60486.86616	 0.83225
 60486.86944	 0.83169
 60486.87273	 0.83119
 60486.87602	 0.83073
 60486.87931	 0.83026
 60486.88259	 0.82980
 60486.88588	 0.82935
 60486.88917	 0.82894
 60486.89246	 0.82853
 60486.89574	 0.82810
 60486.89903	 0.82767
 60486.90232	 0.82724
 60486.90561	 0.82681
 60486.90889	 0.82638
 60486.91218	 0.82595
 60486.91547	 0.82552
 60486.91875	 0.82512
 60486.92204	 0.82471
 60486.92533	 0.82435
 60486.92862	 0.82399
 60486.93190	 0.82365
 60486.93519	 0.82334
 60486.93848	 0.82309
 60486.94177	 0.82287
 60486.94505	 0.82267
 60486.94834	 0.82249
 60486.95163	 0.82232
 60486.95492	 0.82218
 60486.95820	 0.82205
 60486.96149	 0.82194
 60486.96478	 0.82184
 60486.96807	 0.82176
 60486.97135	 0.82171
 60486.97464	 0.82171
 60486.97793	 0.82172
 60486.98122	 0.82174
 60486.98450	 0.82181
 60486.98779	 0.82190
 60486.99108	 0.82200
 60486.99437	 0.82214
 60486.99765	 0.82234
 60487.00094	 0.82261
 60487.00423	 0.82294
 60487.00752	 0.82333
 60487.01080	 0.82376
 60487.01409	 0.82423
 60487.01738	 0.82472
 60487.02067	 0.82523
 60487.02395	 0.82576
 60487.02724	 0.82632
 60487.03053	 0.82691
 60487.03382	 0.82753
 60487.03710	 0.82818
 60487.04039	 0.82886
 60487.04368	 0.82959
 60487.04697	 0.83033
 60487.05025	 0.83110
 60487.05354	 0.83193
 60487.05683	 0.83282
 60487.06012	 0.83374
 60487.06340	 0.83474
 60487.06669	 0.83586
 60487.06998	 0.83705
 60487.07327	 0.83828
 60487.07655	 0.83956
 60487.07984	 0.84087
 60487.08313	 0.84220
 60487.08642	 0.84358
 60487.08970	 0.84498
 60487.09299	 0.84642
 60487.09628	 0.84789
 60487.09957	 0.84938
 60487.10285	 0.85091
 60487.10614	 0.85247
 60487.10943	 0.85406
 60487.11272	 0.85570
 60487.11600	 0.85738
 60487.11929	 0.85910
 60487.12258	 0.86088
 60487.12587	 0.86272
 60487.12915	 0.86465
 60487.13244	 0.86666
 60487.13573	 0.86876
 60487.13902	 0.87091
 60487.14230	 0.87312
 60487.14559	 0.87534
 60487.14888	 0.87761
 60487.15217	 0.87991
 60487.15545	 0.88224
 60487.15874	 0.88457
 60487.16203	 0.88693
 60487.16532	 0.88933
 60487.16860	 0.89173
 60487.17189	 0.89412
 60487.17518	 0.89652
 60487.17847	 0.89897
 60487.18175	 0.90144
 60487.18504	 0.90387
 60487.18833	 0.90630
 60487.19162	 0.90881
 60487.19490	 0.91139
 60487.19819	 0.91404
 60487.20148	 0.91666
 60487.20477	 0.91934
 60487.20805	 0.92202
 60487.21134	 0.92474
 60487.21463	 0.92747
 60487.21792	 0.93020
 60487.22120	 0.93290
 60487.22449	 0.93558
 60487.22778	 0.93829
 60487.23107	 0.94099
 60487.23435	 0.94366
 60487.23764	 0.94625
 60487.24093	 0.94884
 60487.24422	 0.95140
 60487.24750	 0.95390
 60487.25079	 0.95645
 60487.25408	 0.95900
 60487.25737	 0.96147
 60487.26065	 0.96396
 60487.26394	 0.96648
 60487.26723	 0.96899
 60487.27052	 0.97141
 60487.27380	 0.97374
 60487.27709	 0.97603
 60487.28038	 0.97828
 60487.28367	 0.98045
 60487.28695	 0.98256
 60487.29024	 0.98463
 60487.29353	 0.98661
 60487.29682	 0.98847
 60487.30010	 0.99025
 60487.30339	 0.99190
 60487.30668	 0.99346
 60487.30997	 0.99491
 60487.31325	 0.99619
 60487.31654	 0.99733
 60487.31983	 0.99833
 60487.32312	 0.99922
 60487.32640	 0.99990
 60487.32969	 1.00029
 60487.33298	 1.00031
 60487.33627	 1.00030
 60487.33955	 1.00026
 60487.34284	 1.00023
 60487.34613	 1.00020
 60487.34942	 1.00016
 60487.35270	 1.00009
 60487.35599	 1.00002
 60487.35928	 0.99992
 60487.36257	 0.99981
 60487.36585	 0.99968
 60487.36914	 0.99955
 60487.37243	 0.99942
 60487.37572	 0.99928
 60487.37900	 0.99913
 60487.38229	 0.99899
 60487.38558	 0.99894
 60487.38887	 0.99894
 60487.39215	 0.99894
 60487.39544	 0.99893
 60487.39873	 0.99890
 60487.40202	 0.99888
 60487.40530	 0.99885
 60487.40859	 0.99882
 60487.41188	 0.99879
 60487.41517	 0.99874
 60487.41845	 0.99868
 60487.42174	 0.99861
 60487.42503	 0.99855
 60487.42831	 0.99846
 60487.43160	 0.99837
 60487.43489	 0.99826
 60487.43818	 0.99814
 60487.44146	 0.99800
 60487.44475	 0.99788
 60487.44804	 0.99780
 60487.45133	 0.99779
 60487.45461	 0.99777
 60487.45790	 0.99775
 60487.46119	 0.99770
 60487.46448	 0.99764
 60487.46776	 0.99761
 60487.47105	 0.99759
 60487.47434	 0.99755
 60487.47763	 0.99752
 60487.48091	 0.99748
 60487.48420	 0.99744
 60487.48749	 0.99738
 60487.49078	 0.99730
 60487.49406	 0.99720
 60487.49735	 0.99709
 60487.50064	 0.99696
 60487.50393	 0.99682
 60487.50721	 0.99670
 60487.51050	 0.99663
 60487.51379	 0.99658
 60487.51708	 0.99653
 60487.52036	 0.99646
 60487.52365	 0.99640
 60487.52694	 0.99634
 60487.53023	 0.99627
 60487.53351	 0.99621
 60487.53680	 0.99617
 60487.54009	 0.99611
 60487.54338	 0.99604
 60487.54666	 0.99598
 60487.54995	 0.99594
 60487.55324	 0.99589
 60487.55653	 0.99585
 60487.55981	 0.99580
 60487.56310	 0.99573
 60487.56639	 0.99565
 60487.56968	 0.99560
 60487.57296	 0.99561
 60487.57625	 0.99563
 60487.57954	 0.99564
 60487.58283	 0.99564
 60487.58611	 0.99562
 60487.58940	 0.99558
 60487.59269	 0.99553
 60487.59598	 0.99546
 60487.59926	 0.99537
 60487.60255	 0.99529
 60487.60584	 0.99521
 60487.60913	 0.99511
 60487.61241	 0.99504
 60487.61570	 0.99498
 60487.61899	 0.99491
 60487.62228	 0.99483
 60487.62556	 0.99473
 60487.62885	 0.99465
 60487.63214	 0.99461
 60487.63543	 0.99463
 60487.63871	 0.99465
 60487.64200	 0.99466
 60487.64529	 0.99466
 60487.64858	 0.99464
 60487.65186	 0.99461
 60487.65515	 0.99459
 60487.65844	 0.99456
 60487.66173	 0.99451
 60487.66501	 0.99445
 60487.66830	 0.99439
 60487.67159	 0.99433
 60487.67488	 0.99426
 60487.67816	 0.99409
 60487.68145	 0.99310
 60487.68474	 0.99153
 60487.68803	 0.98940
 60487.69131	 0.98683
 60487.69460	 0.98441
 60487.69789	 0.98153
 60487.70118	 0.97766
 60487.70446	 0.97428
 60487.70775	 0.97083
 60487.71104	 0.96678
 60487.71433	 0.96225
 60487.71761	 0.95768
 60487.72090	 0.95287
 60487.72419	 0.94801
 60487.72748	 0.94256
 60487.73076	 0.93856
 60487.73405	 0.93201
 60487.73734	 0.92769
 60487.74063	 0.92092
 60487.74391	 0.91602
 60487.74720	 0.91052
 60487.75049	 0.90435
 60487.75378	 0.90019
 60487.75706	 0.89221
 60487.76035	 0.88863
 60487.76364	 0.88135
 60487.76693	 0.87767
 60487.77021	 0.87134
 60487.77350	 0.86713
 60487.77679	 0.86159
 60487.78008	 0.85756
 60487.78336	 0.85264
 60487.78665	 0.84902
 60487.78994	 0.84551
 60487.79323	 0.84267
 60487.79651	 0.84069
 60487.79980	 0.84032
 60487.80309	 0.84029
 60487.80638	 0.84025
 60487.80966	 0.84019
 60487.81295	 0.84016
 60487.81624	 0.84017
 60487.81953	 0.84021
 60487.82281	 0.84028
 60487.82610	 0.84034
 60487.82939	 0.84039
 60487.83268	 0.84043
 60487.83596	 0.84045
 60487.83925	 0.84046
 60487.84254	 0.84046
 60487.84583	 0.84045
 60487.84911	 0.84044
 60487.85240	 0.84043
 60487.85569	 0.84040
 60487.85898	 0.84036
 60487.86226	 0.84031
 60487.86555	 0.84025
 60487.86884	 0.84019
 60487.87213	 0.84017
 60487.87541	 0.84015
 60487.87870	 0.84020
 60487.88199	 0.84029
 60487.88528	 0.84036
 60487.88856	 0.84042
 60487.89185	 0.84047
 60487.89514	 0.84051
 60487.89843	 0.84053
 60487.90171	 0.84054
 60487.90500	 0.84054
 60487.90829	 0.84052
 60487.91158	 0.84059
 60487.91486	 0.84208
 60487.91815	 0.84461
 60487.92144	 0.84784
 60487.92473	 0.85159
 60487.92801	 0.85575
 60487.93130	 0.86023
 60487.93459	 0.86505
 60487.93788	 0.87005
 60487.94116	 0.87532
 60487.94445	 0.88076
 60487.94774	 0.88631
 60487.95102	 0.89199
 60487.95431	 0.89764
 60487.95760	 0.90332
 60487.96089	 0.90906
 60487.96417	 0.91470
 60487.96746	 0.92028
 60487.97075	 0.92577
 60487.97404	 0.93116
 60487.97732	 0.93639
 60487.98061	 0.94153
 60487.98390	 0.94655
 60487.98719	 0.95139
 60487.99047	 0.95608
 60487.99376	 0.96058
 60487.99705	 0.96488
 60488.00034	 0.96902
 60488.00362	 0.97300
 60488.00691	 0.97674
 60488.01020	 0.98024
 60488.01349	 0.98346
 60488.01677	 0.98636
 60488.02006	 0.98889
 60488.02335	 0.99102
 60488.02664	 0.99269
 60488.02992	 0.99383
 60488.03321	 0.99414
 60488.03650	 0.99416
 60488.03979	 0.99417
 60488.04307	 0.99418
 60488.04636	 0.99417
 60488.04965	 0.99414
 60488.05294	 0.99410
 60488.05622	 0.99405
 60488.05951	 0.99402
 60488.06280	 0.99404
 60488.06609	 0.99410
 60488.06937	 0.99416
 60488.07266	 0.99422
 60488.07595	 0.99428
 60488.07924	 0.99437
 60488.08252	 0.99444
 60488.08581	 0.99449
 60488.08910	 0.99456
 60488.09239	 0.99464
 60488.09567	 0.99471
 60488.09896	 0.99477
 60488.10225	 0.99482
 60488.10554	 0.99486
 60488.10882	 0.99492
 60488.11211	 0.99495
 60488.11540	 0.99498
 60488.11869	 0.99498
 60488.12197	 0.99501
 60488.12526	 0.99509
 60488.12855	 0.99518
 60488.13184	 0.99525
 60488.13512	 0.99534
 60488.13841	 0.99544
 60488.14170	 0.99553
 60488.14499	 0.99563
 60488.14827	 0.99572
 60488.15156	 0.99580
 60488.15485	 0.99586
 60488.15814	 0.99591
 60488.16142	 0.99595
 60488.16471	 0.99597
 60488.16800	 0.99597
 60488.17129	 0.99597
 60488.17457	 0.99597
 60488.17786	 0.99596
 60488.18115	 0.99592
 60488.18444	 0.99593
 60488.18772	 0.99600
 60488.19101	 0.99610
 60488.19430	 0.99619
 60488.19759	 0.99627
